# Supplementary material for: Ecosystem health shapes viral ecology in peatland soils
Source: Nat Microbiol. 2025 Dec 10;11(1):142–54. doi: 10.1038/s41564-025-02199-x (PMC12768967; doi:10.1038/s41564-025-02199-x)
Supplement: Supplementary file 4 — Supplementary Tables 1–8. [file 41564_2025_2199_MOESM4_ESM.xlsx]

## Sheet: Table S1
Supplementary Table 1. Soil sample collection metadata, environmental parameters, metagenome sequence read quality control report, and MetaQUAST quality report for metagenome co-assemblies. Results for read QC are prefixed with 'Illumina-utils' and results for MetaQUAST are prefixed with 'MetaQUAST'.
Sample	Replicate	Site	Ecosystem Health	Years Since Restoration	Coassembly	Sampling Depth	Elevation	Lat/Lon	Mean Annual Precip.	Mean Annual Temp.	Total carbon (% sample mass)	Total nitrogen (% sample mass)	Oxygen concentration (mg/L, avg. 0-5cm and 5-10 cm)	pH	Conductivity	Moisture content (% sample mass)	Ecosystem health index	Illumina-utils number of pairs analyzed	Illumina-utils total pairs passed	Illumina-utils total pairs passed (percent of all pairs)	Illumina-utils total pair_1 trimmed	Illumina-utils total pair_1 trimmed (percent of all passed pairs)	Illumina-utils total pair_2 trimmed	Illumina-utils total pair_2 trimmed (percent of all passed pairs)	Illumina-utils total pairs failed	Illumina-utils total pairs failed (percent of all pairs)	Illumina-utils pairs failed due to pair_1	Illumina-utils pairs failed due to pair_1 (percent of all failed pairs)	Illumina-utils pairs failed due to pair_2	Illumina-utils pairs failed due to pair_2 (percent of all failed pairs)	Illumina-utils pairs failed due to both	Illumina-utils pairs failed due to both (percent of all failed pairs)	MetaQUAST # contigs (>= 0 bp)	MetaQUAST # contigs (>= 1000 bp)	MetaQUAST # contigs (>= 5000 bp)	MetaQUAST # contigs (>= 10000 bp)	MetaQUAST # contigs (>= 25000 bp)	MetaQUAST # contigs (>= 50000 bp)	MetaQUAST Total length (>= 0 bp)	MetaQUAST Total length (>= 1000 bp)	MetaQUAST Total length (>= 5000 bp)	MetaQUAST Total length (>= 10000 bp)	MetaQUAST Total length (>= 25000 bp)	MetaQUAST Total length (>= 50000 bp)	MetaQUAST # contigs	MetaQUAST Largest contig	MetaQUAST Total length	MetaQUAST GC (%)	MetaQUAST N50
BAr1A	1	Balmoral	Natural		BAr1A1B1C	10 cm	695 m	56.92341 N 3.67514 W	1412 mm	5.5 °C	1.1701	46.2754	9.874	3.73	46.7	84.034	-0.872389	30552499	29243336	95.72	0	0	13	0	1309163	4.28	409840	31.31	624384	47.69	274939	21	442602	442602	32618	11052	2409	699	1106206056	1106206056	393749517	246929199	119362392	61484506	442602	448487	1106206056	61.82	2876
BAr1B	2	Balmoral	Natural		BAr1A1B1C	10 cm	695 m	56.92341 N 3.67514 W	1412 mm	5.5 °C	1.1706	46.4256	8.8665	3.8	28.7	85.8169	-0.320732	30201882	28665057	94.91	2	0	6	0	1536825	5.09	379152	24.67	839722	54.64	317951	20.69	442602	442602	32618	11052	2409	699	1106206056	1106206056	393749517	246929199	119362392	61484506	442602	448487	1106206056	61.82	2876
BAr1C	3	Balmoral	Natural		BAr1A1B1C	10 cm	695 m	56.92341 N 3.67514 W	1412 mm	5.5 °C	1.24744	49.7867	7.0405	3.91	21.9	89.6146	0.08977	47729479	45304735	94.92	0	0	3	0	2424744	5.08	637041	26.27	1230164	50.73	557539	22.99	442602	442602	32618	11052	2409	699	1106206056	1106206056	393749517	246929199	119362392	61484506	442602	448487	1106206056	61.82	2876
BAr2D	1	Balmoral	Restored		BAr2D2E2F	10 cm	695 m	56.92414 N 3.15579 W	1412 mm	5.5 °C	1.12118	51.1254	9.2875	3.71	20.9	85.7111	-0.861788	40088355	38317681	95.58	1	0	14	0	1770674	4.42	583786	32.97	809931	45.74	376957	21.29	415097	415097	23139	6284	1031	259	911119673	911119673	235899173	122575719	47082840	21120030	415097	256916	911119673	63.19	2310
BAr2E	2	Balmoral	Restored		BAr2D2E2F	10 cm	695 m	56.92414 N 3.15579 W	1412 mm	5.5 °C	1.54025	52.0727	8.2275	3.73	25.3	85.6451	-0.438827	38746486	37123581	95.81	2	0	10	0	1622905	4.19	555921	34.25	737058	45.42	329926	20.33	415097	415097	23139	6284	1031	259	911119673	911119673	235899173	122575719	47082840	21120030	415097	256916	911119673	63.19	2310
BAr2F	3	Balmoral	Restored		BAr2D2E2F	10 cm	695 m	56.92414 N 3.15579 W	1412 mm	5.5 °C	1.51894	51.1537	8.3215	3.51	38.9	83.3903	-0.325096	36561346	34981326	95.68	0	0	12	0	1580020	4.32	558529	35.35	693643	43.9	327848	20.75	415097	415097	23139	6284	1031	259	911119673	911119673	235899173	122575719	47082840	21120030	415097	256916	911119673	63.19	2310
BAr3G	1	Balmoral	Damaged		BAr3G3H3I	10 cm	695 m	56.92341 N 3.15831 W	1412 mm	5.5 °C	1.4845	42.3586	9.4475	3.6	35.1	74.3388	-0.755041	33699084	32189310	95.52	1	0	6	0	1509774	4.48	502398	33.28	686290	45.46	321086	21.27	452684	452684	20517	5669	992	207	931638248	931638248	208182936	108859433	41524858	15421164	452684	237558	931638248	64.92	2080
BAr3H	2	Balmoral	Damaged		BAr3G3H3I	10 cm	695 m	56.92341 N 3.15831 W	1412 mm	5.5 °C	1.80952	50.7378	9.353	3.59	42.4	74.8275	-0.831613	35842563	34190676	95.39	1	0	6	0	1651887	4.61	520771	31.53	765208	46.32	365908	22.15	452684	452684	20517	5669	992	207	931638248	931638248	208182936	108859433	41524858	15421164	452684	237558	931638248	64.92	2080
BAr3I	3	Balmoral	Damaged		BAr3G3H3I	10 cm	695 m	56.92341 N 3.15831 W	1412 mm	5.5 °C	1.42125	47.0256	10.2955	3.62	34.8	67.3559	-1.49795	38147735	35990661	94.35	1	0	5	0	2157074	5.65	456823	21.18	1257740	58.31	442511	20.51	452684	452684	20517	5669	992	207	931638248	931638248	208182936	108859433	41524858	15421164	452684	237558	931638248	64.92	2080
BOr1A	1	Bowness	Natural		BOr1A1B1C	10 cm	66 m	54.93046 N 3.24013 W	953 mm	9.6 °C	1.43583	47.2362	6.98	3.62	41.1	88.1993	0.0665417	31309902	29948971	95.65	0	0	11	0	1360931	4.35	479461	35.23	582545	42.8	298925	21.96	296124	296124	21037	5407	733	174	695476770	695476770	205064670	99751921	32868052	14241652	296124	288507	695476770	63.84	2642
BOr1B	2	Bowness	Natural		BOr1A1B1C	10 cm	66 m	54.93046 N 3.24013 W	953 mm	9.6 °C	1.55789	48.2564	6.694	3.7	47.8	86.0316	0.0068892	29302860	28148948	96.06	1	0	12	0	1153912	3.94	456947	39.6	458429	39.73	238536	20.67	296124	296124	21037	5407	733	174	695476770	695476770	205064670	99751921	32868052	14241652	296124	288507	695476770	63.84	2642
BOr1C	3	Bowness	Natural		BOr1A1B1C	10 cm	66 m	54.93046 N 3.24013 W	953 mm	9.6 °C	1.35833	46.2914	6.0255	3.69	44.9	83.0758	-0.112365	34946562	33436640	95.68	0	0	8	0	1509922	4.32	546643	36.2	619082	41	344197	22.8	296124	296124	21037	5407	733	174	695476770	695476770	205064670	99751921	32868052	14241652	296124	288507	695476770	63.84	2642
BOr2D	1	Bowness	Restored		BOr2D2E2F	10 cm	66 m	54.92725 N 3.24204 W	953 mm	9.6 °C	1.60162	49.2904	8.0655	4.15	31	86.8676	0.299487	35952382	34389522	95.65	1	0	21	0	1562860	4.35	563559	36.06	649624	41.57	349677	22.37	248142	248142	21353	7958	1588	286	648027586	648027586	249749586	158244171	63313788	20063455	248142	166372	648027586	63.33	3206
BOr2E	2	Bowness	Restored		BOr2D2E2F	10 cm	66 m	54.92725 N 3.24204 W	953 mm	9.6 °C	1.73812	47.9855	7.7955	4.04	30.2	84.3796	0.111499	28435013	27214427	95.71	3	0	16	0	1220586	4.29	443015	36.3	520174	42.62	257397	21.09	248142	248142	21353	7958	1588	286	648027586	648027586	249749586	158244171	63313788	20063455	248142	166372	648027586	63.33	3206
BOr2F	3	Bowness	Restored		BOr2D2E2F	10 cm	66 m	54.92725 N 3.24204 W	953 mm	9.6 °C	1.67793	49.5277	8.814	4.06	30.8	85.6626	0.195822	29766839	28531927	95.85	1	0	15	0	1234912	4.15	471348	38.17	502649	40.7	260915	21.13	248142	248142	21353	7958	1588	286	648027586	648027586	249749586	158244171	63313788	20063455	248142	166372	648027586	63.33	3206
BOr3G	1	Bowness	Damaged		BOr3G3H3I	10 cm	66 m	54.93297 N 3.23945 W	953 mm	9.6 °C	1.71341	46.6493	9.889	3.6	35.1	80.0267	-0.626652	33400042	31757227	95.08	1	0	10	0	1642815	4.92	453150	27.58	849682	51.72	339983	20.7	382451	382451	21922	6272	1087	240	848837977	848837977	226640433	121370926	46826094	18652949	382451	225788	848837977	64.55	2355
BOr3H	2	Bowness	Damaged		BOr3G3H3I	10 cm	66 m	54.93297 N 3.23945 W	953 mm	9.6 °C	1.79789	45.1265	9.846	3.59	42.4	77.9081	-0.935412	38760067	37007598	95.48	1	0	6	0	1752469	4.52	596424	34.03	773385	44.13	382660	21.84	382451	382451	21922	6272	1087	240	848837977	848837977	226640433	121370926	46826094	18652949	382451	225788	848837977	64.55	2355
BOr3I	3	Bowness	Damaged		BOr3G3H3I	10 cm	66 m	54.93297 N 3.23945 W	953 mm	9.6 °C	2.24376	49.9775	8.8085	3.62	34.8	83.4931	-0.381937	36974697	35438439	95.85	3	0	12	0	1536258	4.15	532490	34.66	698423	45.46	305345	19.88	382451	382451	21922	6272	1087	240	848837977	848837977	226640433	121370926	46826094	18652949	382451	225788	848837977	64.55	2355
CRr1A	1	Crocach	Natural		CRr1A1B1C	10 cm	189 m	58.39304 N 4.00182 W	1258 mm	7.1 °C	2.02141	47.8991	6.276	3.99	46.2	85.2849	0.13712	31472581	30180169	95.89	0	0	14	0	1292412	4.11	481665	37.27	542873	42	267874	20.73	418213	418213	30377	10474	2342	627	1043644135	1043644135	363904578	228329943	108254154	50271971	418213	298918	1043644135	62.57	2843
CRr1B	2	Crocach	Natural		CRr1A1B1C	10 cm	189 m	58.39304 N 4.00182 W	1258 mm	7.1 °C	1.82974	49.006	5.5245	4.04	30.8	87.6924	0.52921	34430955	33055980	96.01	0	0	9	0	1374975	3.99	510537	37.13	587781	42.75	276657	20.12	418213	418213	30377	10474	2342	627	1043644135	1043644135	363904578	228329943	108254154	50271971	418213	298918	1043644135	62.57	2843
CRr1C	3	Crocach	Natural		CRr1A1B1C	10 cm	189 m	58.39304 N 4.00182 W	1258 mm	7.1 °C	1.76004	47.2488	5.7825	4.13	25.9	89.186	0.974647	40769700	39051028	95.78	1	0	5	0	1718672	4.22	559795	32.57	820576	47.74	338301	19.68	418213	418213	30377	10474	2342	627	1043644135	1043644135	363904578	228329943	108254154	50271971	418213	298918	1043644135	62.57	2843
CRr2D	1	Crocach	Restored		CRr2D2E2F	10 cm	189 m	58.38789 N 3.99658 W	1258 mm	7.1 °C	1.35869	53.1673	4.99	4.03	35.9	81.0668	-0.0333065	28422482	27206250	95.72	1	0	3	0	1216232	4.28	394155	32.41	582744	47.91	239333	19.68	310791	310791	27055	9370	2176	560	840004717	840004717	326246866	206256592	99873248	45198954	310791	439200	840004717	61.96	3316
CRr2E	2	Crocach	Restored		CRr2D2E2F	10 cm	189 m	58.38789 N 3.99658 W	1258 mm	7.1 °C	1.95844	49.324	7.184	4.02	41.8	83.3473	0.173642	35061049	33401472	95.27	1	0	11	0	1659577	4.73	494307	29.79	783898	47.23	381372	22.98	310791	310791	27055	9370	2176	560	840004717	840004717	326246866	206256592	99873248	45198954	310791	439200	840004717	61.96	3316
CRr2F	3	Crocach	Restored		CRr2D2E2F	10 cm	189 m	58.38789 N 3.99658 W	1258 mm	7.1 °C	2.16965	49.8805	7.5285	4.1	33.5	82.4071	0.401447	30731979	29466606	95.88	1	0	7	0	1265373	4.12	432969	34.22	579304	45.78	253100	20	310791	310791	27055	9370	2176	560	840004717	840004717	326246866	206256592	99873248	45198954	310791	439200	840004717	61.96	3316
CRr3G	1	Crocach	Damaged		CRr3G3H3I	10 cm	189 m	58.39304 N 4.00182 W	1258 mm	7.1 °C	1.50505	51.3308		3.83	43.8	88.0275	0.16811	35399050	33960995	95.94	0	0	22	0	1438055	4.06	584391	40.64	546398	38	307266	21.37	349822	349822	25516	9507	2266	605	884957241	884957241	320663217	211660510	103691780	47913273	349822	399664	884957241	62.64	2906
CRr3H	2	Crocach	Damaged		CRr3G3H3I	10 cm	189 m	58.39304 N 4.00182 W	1258 mm	7.1 °C	1.6274	46.7761	8.0785	3.89	58.7	88.8066	0.0423926	37928896	36187854	95.41	1	0	17	0	1741042	4.59	507149	29.13	870545	50	363348	20.87	349822	349822	25516	9507	2266	605	884957241	884957241	320663217	211660510	103691780	47913273	349822	399664	884957241	62.64	2906
CRr3I	3	Crocach	Damaged		CRr3G3H3I	10 cm	189 m	58.39304 N 4.00182 W	1258 mm	7.1 °C	1.71163	43.6964	7.498	4.16	45.1	88.6873	0.46535	36445584	34732244	95.3	0	0	5	0	1713340	4.7	565740	33.02	747693	43.64	399907	23.34	349822	349822	25516	9507	2266	605	884957241	884957241	320663217	211660510	103691780	47913273	349822	399664	884957241	62.64	2906
LABRr1A	1	Langwell	Natural		LABRr1A1B1C	10 cm	255 m	58.2622 N 3.67514 W	1223 mm	7 °C	1.78555	49.9068	6.2085	4.15	25.7	88.7391	0.709029	42015028	40264178	95.83	1	0	9	0	1750850	4.17	646898	36.95	711058	40.61	392894	22.44	374866	374866	28022	8272	1580	408	924705456	924705456	301920733	168853319	72398576	32907514	374866	285914	924705456	60.76	2838
LABRr1B	2	Langwell	Natural		LABRr1A1B1C	10 cm	255 m	58.2622 N 3.67514 W	1223 mm	7 °C	1.28409	44.3434		4.02	23	91.8122	0.318795	35608772	33827872	95	1	0	4	0	1780900	5	465074	26.11	928171	52.12	387655	21.77	374866	374866	28022	8272	1580	408	924705456	924705456	301920733	168853319	72398576	32907514	374866	285914	924705456	60.76	2838
LABRr1C	3	Langwell	Natural		LABRr1A1B1C	10 cm	255 m	58.2622 N 3.67514 W	1223 mm	7 °C	1.78104	47.6965	6.8445	3.99	22.7	88.5664	0.704355	39275455	37538025	95.58	2	0	4	0	1737430	4.42	563102	32.41	789547	45.44	384781	22.15	374866	374866	28022	8272	1580	408	924705456	924705456	301920733	168853319	72398576	32907514	374866	285914	924705456	60.76	2838
LASAr3G	1	Langwell	Damaged		LASAr3G3H3I	10 cm	255 m	58.19629 N 3.61489 W	1223 mm	7 °C	1.39072	46.8396	8.545	3.78	55.6	87.608	-0.37491	28759497	27570274	95.86	2	0	9	0	1189223	4.14	442228	37.19	496973	41.79	250022	21.02	358400	358400	28197	9267	1802	435	899119040	899119040	317053352	188479961	79954999	33950216	358400	250806	899119040	62.31	2914
LASAr3H	2	Langwell	Damaged		LASAr3G3H3I	10 cm	255 m	58.19629 N 3.61489 W	1223 mm	7 °C	1.96921	50.2805		3.84	62.3	87.4121	-0.0447983	37333976	35618239	95.4	1	0	10	0	1715737	4.6	517557	30.17	844581	49.23	353599	20.61	358400	358400	28197	9267	1802	435	899119040	899119040	317053352	188479961	79954999	33950216	358400	250806	899119040	62.31	2914
LASAr3I	3	Langwell	Damaged		LASAr3G3H3I	10 cm	255 m	58.19629 N 3.61489 W	1223 mm	7 °C	1.70464	45.574		3.82	63.8	87.8007	-0.384445	35415392	33761720	95.33	0	0	4	0	1653672	4.67	535476	32.38	730943	44.2	387253	23.42	358400	358400	28197	9267	1802	435	899119040	899119040	317053352	188479961	79954999	33950216	358400	250806	899119040	62.31	2914
LASCr2D	1	Langwell	Restored	6	LASCr2D2E2F	10 cm	255 m	58.20588 N 3.5552 W	1223 mm	7 °C	0.972394	41.4437				89.8648	0.0111326	36018230	34439395	95.62	0	0	10	0	1578835	4.38	559417	35.43	658790	41.73	360628	22.84	482322	482322	34168	11175	2461	613	1183680432	1183680432	393915152	238330821	109884009	47308824	482322	292091	1183680432	61.14	2780
LASCr2E	2	Langwell	Restored	6	LASCr2D2E2F	10 cm	255 m	58.20588 N 3.5552 W	1223 mm	7 °C	1.06159	46.2696	8.546			90.1001	0.10548	52564529	50210903	95.52	2	0	4	0	2353626	4.48	824431	35.03	990334	42.08	538861	22.89	482322	482322	34168	11175	2461	613	1183680432	1183680432	393915152	238330821	109884009	47308824	482322	292091	1183680432	61.14	2780
LASCr2F	3	Langwell	Restored	6	LASCr2D2E2F	10 cm	255 m	58.20588 N 3.5552 W	1223 mm	7 °C	1.26636	51.3852	10.155			88.3227	-0.437896	37660990	35846258	95.18	0	0	7	0	1814732	4.82	470450	25.92	979219	53.96	365063	20.12	482322	482322	34168	11175	2461	613	1183680432	1183680432	393915152	238330821	109884009	47308824	482322	292091	1183680432	61.14	2780
LASYr2D	1	Langwell	Restored	2	LASYr2D2E2F	10 cm	255 m	58.20588 N 3.5552 W	1223 mm	7 °C	1.76611	50.8051		3.78	52.5	86.7744		43340374	41587099	95.95	0	0	11	0	1753275	4.05	672071	38.33	713345	40.69	367859	20.98	315435	315435	24577	7651	1568	392	790427211	790427211	273151494	158425862	69842784	30194789	315435	342885	790427211	63.34	2908
LASYr2E	2	Langwell	Restored	2	LASYr2D2E2F	10 cm	255 m	58.20588 N 3.5552 W	1223 mm	7 °C	1.6722	48.0318	6.596	3.94	46.7	86.9076		32562828	31136826	95.62	0	0	8	0	1426002	4.38	508011	35.62	602362	42.24	315629	22.13	315435	315435	24577	7651	1568	392	790427211	790427211	273151494	158425862	69842784	30194789	315435	342885	790427211	63.34	2908
LASYr2F	3	Langwell	Restored	2	LASYr2D2E2F	10 cm	255 m	58.20588 N 3.5552 W	1223 mm	7 °C	1.44124	45.8933		3.85	37.2	88.31		33936638	32503184	95.78	2	0	13	0	1433454	4.22	504119	35.17	637453	44.47	291882	20.36	315435	315435	24577	7651	1568	392	790427211	790427211	273151494	158425862	69842784	30194789	315435	342885	790427211	63.34	2908
LAWAr2D	1	Langwell	Restored	3	LAWAr2D2E2F	10 cm	255 m	58.20588 N 3.5552 W	1223 mm	7 °C	1.59757	51.3869	7.6905			87.7506		37472086	35958087	95.96	0	0	20	0	1513999	4.04	595649	39.34	593924	39.23	324426	21.43	352779	352779	28856	9999	2193	595	928294914	928294914	346700838	218679927	103525021	49784517	352779	438095	928294914	60.76	3151
LAWAr2E	2	Langwell	Restored	3	LAWAr2D2E2F	10 cm	255 m	58.20588 N 3.5552 W	1223 mm	7 °C	1.78481	50.2543	9.2735			89.4887		32906197	31278776	95.05	0	0	20	0	1627421	4.95	440534	27.07	840866	51.67	346021	21.26	352779	352779	28856	9999	2193	595	928294914	928294914	346700838	218679927	103525021	49784517	352779	438095	928294914	60.76	3151
LAWAr2F	3	Langwell	Restored	3	LAWAr2D2E2F	10 cm	255 m	58.20588 N 3.5552 W	1223 mm	7 °C	1.52994	46.6724	9.174			86.279		45704032	43698673	95.61	0	0	14	0	2005359	4.39	603330	30.09	996390	49.69	405639	20.23	352779	352779	28856	9999	2193	595	928294914	928294914	346700838	218679927	103525021	49784517	352779	438095	928294914	60.76	3151
MGr1A	1	Migneint	Natural		MGr1A1B1C	10 cm	453 m	52.96932 N 3.81616 W	2181 mm	8 °C	1.87553	49.5198	5.394	3.79	48.8	93.1649	1.03983	37192977	35457200	95.33	0	0	2	0	1735777	4.67	507671	29.25	841626	48.49	386480	22.27	330132	330132	26443	9867	2523	710	878897823	878897823	340166595	227451849	118153931	56812844	330132	442346	878897823	61	3192
MGr1B	2	Migneint	Natural		MGr1A1B1C	10 cm	453 m	52.96932 N 3.81616 W	2181 mm	8 °C	2.43835	50.848	2.6115	3.94	28.8	91.0577	1.39635	42787948	40710465	95.14	1	0	6	0	2077483	4.86	580315	27.93	1033521	49.75	463647	22.32	330132	330132	26443	9867	2523	710	878897823	878897823	340166595	227451849	118153931	56812844	330132	442346	878897823	61	3192
MGr1C	3	Migneint	Natural		MGr1A1B1C	10 cm	453 m	52.96932 N 3.81616 W	2181 mm	8 °C	2.18223	43.8888	3.838	3.92	30.1	87.4574	0.7765	31946347	30634470	95.89	1	0	2	0	1311877	4.11	498191	37.98	535315	40.81	278371	21.22	330132	330132	26443	9867	2523	710	878897823	878897823	340166595	227451849	118153931	56812844	330132	442346	878897823	61	3192
MGr2D	1	Migneint	Restored		MGr2D2E2F	10 cm	453 m	52.99835 N 3.80032 W	2181 mm	8 °C	1.96656	45.5387	7.686	3.83	30.4	89.5031	0.688061	37719892	35858729	95.07	2	0	6	0	1861163	4.93	466636	25.07	992899	53.35	401628	21.58	302949	302949	26822	9241	1954	514	816777968	816777968	318909288	199165994	91567764	43091054	302949	349437	816777968	61.01	3315
MGr2E	2	Migneint	Restored		MGr2D2E2F	10 cm	453 m	52.99835 N 3.80032 W	2181 mm	8 °C	1.98373	48.8485	3.2345	3.91	48.6	87.6656	0.919581	37051982	35439413	95.65	0	0	10	0	1612569	4.35	608581	37.74	623566	38.67	380422	23.59	302949	302949	26822	9241	1954	514	816777968	816777968	318909288	199165994	91567764	43091054	302949	349437	816777968	61.01	3315
MGr2F	3	Migneint	Restored		MGr2D2E2F	10 cm	453 m	52.99835 N 3.80032 W	2181 mm	8 °C	2.31626	51.894	6.0275	3.85	37.5	86.4502	0.364005	31341198	30000438	95.72	0	0	4	0	1340760	4.28	432901	32.29	642041	47.89	265818	19.83	302949	302949	26822	9241	1954	514	816777968	816777968	318909288	199165994	91567764	43091054	302949	349437	816777968	61.01	3315
MGr3G	1	Migneint	Damaged		MGr3G3H3I	10 cm	453 m	52.99565 N 3.81652 W	2181 mm	8 °C	1.76644	50.1678	5.87	3.88	37.9	87.3802	-0.0264483	41935941	40322848	96.15	0	0	10	0	1613093	3.85	609177	37.76	685548	42.5	318368	19.74	310387	310387	27626	9965	2547	733	870205206	870205206	354931078	235230196	125000818	63323940	310387	451094	870205206	61.53	3528
MGr3H	2	Migneint	Damaged		MGr3G3H3I	10 cm	453 m	52.99565 N 3.81652 W	2181 mm	8 °C	1.915	47.0184	9.2865	3.86	33.1	88.8171	0.202462	71692150	69113635	96.4	3	0	78	0	2578515	3.6	1328832	51.53	736702	28.57	512981	19.89	310387	310387	27626	9965	2547	733	870205206	870205206	354931078	235230196	125000818	63323940	310387	451094	870205206	61.53	3528
MGr3I	3	Migneint	Damaged		MGr3G3H3I	10 cm	453 m	52.99565 N 3.81652 W	2181 mm	8 °C	2.01007	49.9753	6.8585	3.75	34.8	87.2099	-0.0411498	35623173	33996295	95.43	0	0	14	0	1626878	4.57	509084	31.29	754489	46.38	363305	22.33	310387	310387	27626	9965	2547	733	870205206	870205206	354931078	235230196	125000818	63323940	310387	451094	870205206	61.53	3528
MHr1A	1	Moor_House	Natural		MHr1A1B1C	10 cm	571 m	54.69457 N 2.37661 W	1699 mm	8 °C	1.33729	47.9735	10.5	3.75	54.1	88.6084	-0.252022	30178070	28881327	95.7	0	0	6	0	1296743	4.3	456166	35.18	573003	44.19	267574	20.63	348981	348981	24716	8110	1831	457	855793370	855793370	286326682	174112283	82475983	36141399	348981	363569	855793370	63.03	2778
MHr1B	2	Moor_House	Natural		MHr1A1B1C	10 cm	571 m	54.69457 N 2.37661 W	1699 mm	8 °C	1.55269	49.4758	7.5605	3.98	25.9	92.0621	0.551377	34491902	32890778	95.36	2	0	5	0	1601124	4.64	504299	31.5	753438	47.06	343387	21.45	348981	348981	24716	8110	1831	457	855793370	855793370	286326682	174112283	82475983	36141399	348981	363569	855793370	63.03	2778
MHr1C	3	Moor_House	Natural		MHr1A1B1C	10 cm	571 m	54.69457 N 2.37661 W	1699 mm	8 °C	1.39356	49.3565	8.2995	3.95	30	92.1217	0.555763	31472913	30146871	95.79	0	0	10	0	1326042	4.21	440941	33.25	617391	46.56	267710	20.19	348981	348981	24716	8110	1831	457	855793370	855793370	286326682	174112283	82475983	36141399	348981	363569	855793370	63.03	2778
MHr2D	1	Moor_House	Restored		MHr2D2E2F	10 cm	571 m	54.69166 N 2.38124 W	1699 mm	8 °C	1.76102	50.6426	9.138	3.89	37.1	86.3606	-0.188796	32886112	31426403	95.56	0	0	1	0	1459709	4.44	457145	31.32	692544	47.44	310020	21.24	351731	351731	27450	9028	1854	458	892964770	892964770	312868417	188335912	83021171	35832457	351731	391898	892964770	62.04	2943
MHr2E	2	Moor_House	Restored		MHr2D2E2F	10 cm	571 m	54.69166 N 2.38124 W	1699 mm	8 °C	1.99438	50.988	8.686	3.91	30.6	85.6975	0.024698	54258316	51934617	95.72	2	0	12	0	2323699	4.28	853440	36.73	953746	41.04	516513	22.23	351731	351731	27450	9028	1854	458	892964770	892964770	312868417	188335912	83021171	35832457	351731	391898	892964770	62.04	2943
MHr2F	3	Moor_House	Restored		MHr2D2E2F	10 cm	571 m	54.69166 N 2.38124 W	1699 mm	8 °C	1.49937	48.643	10.3225	3.74	36.9	89.386	-0.240793	41415890	39617031	95.66	1	0	7	0	1798859	4.34	614649	34.17	780947	43.41	403263	22.42	351731	351731	27450	9028	1854	458	892964770	892964770	312868417	188335912	83021171	35832457	351731	391898	892964770	62.04	2943
MHr3G	1	Moor_House	Damaged		MHr3G3H3I	10 cm	571 m	54.69166 N 2.38228 W	1699 mm	8 °C	1.54112	49.8532	8.286	3.7	38.9	89.5532	0.0088316	33035716	31607809	95.68	1	0	3	0	1427907	4.32	513370	35.95	595692	41.72	318845	22.33	410718	410718	25831	7326	1313	314	944629256	944629256	270373131	145670559	58905461	25430214	410718	369445	944629256	61.75	2495
MHr3H	2	Moor_House	Damaged		MHr3G3H3I	10 cm	571 m	54.69166 N 2.38228 W	1699 mm	8 °C	1.58327	50.6842	9.7405	3.64	39.2	89.2661	-0.582884	34223271	31179893	91.11	1	0	10	0	3043378	8.89	243766	8.01	2387104	78.44	412508	13.55	410718	410718	25831	7326	1313	314	944629256	944629256	270373131	145670559	58905461	25430214	410718	369445	944629256	61.75	2495
MHr3I	3	Moor_House	Damaged		MHr3G3H3I	10 cm	571 m	54.69166 N 2.38228 W	1699 mm	8 °C	1.75374	47.8636	7.1335	3.7	38.7	87.4732	0.0680851	39515804	37935042	96	1	0	21	0	1580762	4	596292	37.72	669797	42.37	314673	19.91	410718	410718	25831	7326	1313	314	944629256	944629256	270373131	145670559	58905461	25430214	410718	369445	944629256	61.75	2495
SEr2D	1	Stean	Restored		SEr2D2E2F	10 cm	530 m	54.13559 N 1.92875 W	1229 mm	8 °C	1.12111	46.4433		3.86	39.7	91.9185	0.0553057	42393733	40751676	96.13	0	0	7	0	1642057	3.87	619916	37.75	695078	42.33	327063	19.92	324181	324181	33251	13320	3455	1025	978135765	978135765	453436056	316595052	168291830	86354588	324181	604672	978135765	60.8	4261
SEr2E	2	Stean	Restored		SEr2D2E2F	10 cm	530 m	54.13559 N 1.92875 W	1229 mm	8 °C	1.00635	45.6214		3.96	32.2	90.9369	0.462908	41604150	39657865	95.32	0	0	6	0	1946285	4.68	588587	30.24	934231	48	423467	21.76	324181	324181	33251	13320	3455	1025	978135765	978135765	453436056	316595052	168291830	86354588	324181	604672	978135765	60.8	4261
SEr2F	3	Stean	Restored		SEr2D2E2F	10 cm	530 m	54.13559 N 1.92875 W	1229 mm	8 °C	1.24582	45.0165	8.943	4.02	27.8	88.3197	0.0161038	40784129	39049736	95.75	3	0	3	0	1734393	4.25	531561	30.65	852364	49.14	350468	20.21	324181	324181	33251	13320	3455	1025	978135765	978135765	453436056	316595052	168291830	86354588	324181	604672	978135765	60.8	4261
SEr3G	1	Stean	Damaged		SEr3G3H3I	10 cm	530 m	54.1308 N 1.95015 W	1229 mm	8 °C	1.15039	52.867		3.82	54.8	85.4828	-0.922147	41539815	39584003	95.29	1	0	12	0	1955812	4.71	596373	30.49	921382	47.11	438057	22.4	492671	492671	46887	17661	4652	1382	1422745611	1422745611	613220693	413516305	219808213	107826445	492671	321824	1422745611	60.2	3790
SEr3H	2	Stean	Damaged		SEr3G3H3I	10 cm	530 m	54.1308 N 1.95015 W	1229 mm	8 °C	0.911092	49.6423	9.726	3.75	44.5	89.0595	-0.763943	55792502	53561563	96	1	0	14	0	2230939	4	852507	38.21	912290	40.89	466142	20.89	492671	492671	46887	17661	4652	1382	1422745611	1422745611	613220693	413516305	219808213	107826445	492671	321824	1422745611	60.2	3790
SEr3I	3	Stean	Damaged		SEr3G3H3I	10 cm	530 m	54.1308 N 1.95015 W	1229 mm	8 °C	1.36379	51.8697	9.927	3.74	47	85.2075	-0.627715	212908079	204489918	96.05	9	0	55	0	8418161	3.95	3880487	46.1	2569830	30.53	1967844	23.38	492671	492671	46887	17661	4652	1382	1422745611	1422745611	613220693	413516305	219808213	107826445	492671	321824	1422745611	60.2	3790
[truncated: 5 more columns]

## Sheet: Table S2
Supplementary Table 2. Metagenome read mapping statistics.
Sample	Coassembly	Read pair	Number of Reads (pair)	Total Number of Reads (Sample)	Mapped Reads (Sample)	Read Recruitment % (Sample)	Total Number of Reads (Coassembly)	Mapped Reads (Coassembly)	Read Recruitment (Coassembly)
BAr1A	BAr1A1B1C	R0	204856	61309854	33608018	54.8167	217630684	124627157	57.2654
BAr1A	BAr1A1B1C	R1	30552499	61309854	33608018	54.8167	217630684	124627157	57.2654
BAr1A	BAr1A1B1C	R2	30552499	61309854	33608018	54.8167	217630684	124627157	57.2654
BAr1B	BAr1A1B1C	R0	219927	60623691	37621806	62.0579	217630684	124627157	57.2654
BAr1B	BAr1A1B1C	R1	30201882	60623691	37621806	62.0579	217630684	124627157	57.2654
BAr1B	BAr1A1B1C	R2	30201882	60623691	37621806	62.0579	217630684	124627157	57.2654
BAr1C	BAr1A1B1C	R0	238181	95697139	53397333	55.7983	217630684	124627157	57.2654
BAr1C	BAr1A1B1C	R1	47729479	95697139	53397333	55.7983	217630684	124627157	57.2654
BAr1C	BAr1A1B1C	R2	47729479	95697139	53397333	55.7983	217630684	124627157	57.2654
BAr2D	BAr2D2E2F	R0	310079	80486789	28786027	35.7649	231798323	112976483	48.7391
BAr2D	BAr2D2E2F	R1	40088355	80486789	28786027	35.7649	231798323	112976483	48.7391
BAr2D	BAr2D2E2F	R2	40088355	80486789	28786027	35.7649	231798323	112976483	48.7391
BAr2E	BAr2D2E2F	R0	277101	77770073	39891486	51.2941	231798323	112976483	48.7391
BAr2E	BAr2D2E2F	R1	38746486	77770073	39891486	51.2941	231798323	112976483	48.7391
BAr2E	BAr2D2E2F	R2	38746486	77770073	39891486	51.2941	231798323	112976483	48.7391
BAr2F	BAr2D2E2F	R0	418769	73541461	44298970	60.2367	231798323	112976483	48.7391
BAr2F	BAr2D2E2F	R1	36561346	73541461	44298970	60.2367	231798323	112976483	48.7391
BAr2F	BAr2D2E2F	R2	36561346	73541461	44298970	60.2367	231798323	112976483	48.7391
BAr3G	BAr3G3H3I	R0	275971	67674139	28482913	42.0883	216192725	89109951	41.2178
BAr3G	BAr3G3H3I	R1	33699084	67674139	28482913	42.0883	216192725	89109951	41.2178
BAr3G	BAr3G3H3I	R2	33699084	67674139	28482913	42.0883	216192725	89109951	41.2178
BAr3H	BAr3G3H3I	R0	263407	71948533	30348846	42.1813	216192725	89109951	41.2178
BAr3H	BAr3G3H3I	R1	35842563	71948533	30348846	42.1813	216192725	89109951	41.2178
BAr3H	BAr3G3H3I	R2	35842563	71948533	30348846	42.1813	216192725	89109951	41.2178
BAr3I	BAr3G3H3I	R0	274583	76570053	30278192	39.5431	216192725	89109951	41.2178
BAr3I	BAr3G3H3I	R1	38147735	76570053	30278192	39.5431	216192725	89109951	41.2178
BAr3I	BAr3G3H3I	R2	38147735	76570053	30278192	39.5431	216192725	89109951	41.2178
BOr1A	BOr1A1B1C	R0	368401	62988205	31882457	50.6166	191974264	102504393	53.3949
BOr1A	BOr1A1B1C	R1	31309902	62988205	31882457	50.6166	191974264	102504393	53.3949
BOr1A	BOr1A1B1C	R2	31309902	62988205	31882457	50.6166	191974264	102504393	53.3949
BOr1B	BOr1A1B1C	R0	136308	58742028	34227677	58.2678	191974264	102504393	53.3949
BOr1B	BOr1A1B1C	R1	29302860	58742028	34227677	58.2678	191974264	102504393	53.3949
BOr1B	BOr1A1B1C	R2	29302860	58742028	34227677	58.2678	191974264	102504393	53.3949
BOr1C	BOr1A1B1C	R0	350907	70244031	36394259	51.8112	191974264	102504393	53.3949
BOr1C	BOr1A1B1C	R1	34946562	70244031	36394259	51.8112	191974264	102504393	53.3949
BOr1C	BOr1A1B1C	R2	34946562	70244031	36394259	51.8112	191974264	102504393	53.3949
BOr2D	BOr2D2E2F	R0	312981	72217745	41819743	57.9078	189066900	109838500	58.095
BOr2D	BOr2D2E2F	R1	35952382	72217745	41819743	57.9078	189066900	109838500	58.095
BOr2D	BOr2D2E2F	R2	35952382	72217745	41819743	57.9078	189066900	109838500	58.095
BOr2E	BOr2D2E2F	R0	223482	57093508	34075545	59.6837	189066900	109838500	58.095
BOr2E	BOr2D2E2F	R1	28435013	57093508	34075545	59.6837	189066900	109838500	58.095
BOr2E	BOr2D2E2F	R2	28435013	57093508	34075545	59.6837	189066900	109838500	58.095
BOr2F	BOr2D2E2F	R0	221969	59755647	33943212	56.8034	189066900	109838500	58.095
BOr2F	BOr2D2E2F	R1	29766839	59755647	33943212	56.8034	189066900	109838500	58.095
BOr2F	BOr2D2E2F	R2	29766839	59755647	33943212	56.8034	189066900	109838500	58.095
BOr3G	BOr3G3H3I	R0	250346	67050430	38579737	57.5384	219128748	119242835	54.4168
BOr3G	BOr3G3H3I	R1	33400042	67050430	38579737	57.5384	219128748	119242835	54.4168
BOr3G	BOr3G3H3I	R2	33400042	67050430	38579737	57.5384	219128748	119242835	54.4168
BOr3H	BOr3G3H3I	R0	307975	77828109	44405531	57.0559	219128748	119242835	54.4168
BOr3H	BOr3G3H3I	R1	38760067	77828109	44405531	57.0559	219128748	119242835	54.4168
BOr3H	BOr3G3H3I	R2	38760067	77828109	44405531	57.0559	219128748	119242835	54.4168
BOr3I	BOr3G3H3I	R0	300815	74250209	36257567	48.8316	219128748	119242835	54.4168
BOr3I	BOr3G3H3I	R1	36974697	74250209	36257567	48.8316	219128748	119242835	54.4168
BOr3I	BOr3G3H3I	R2	36974697	74250209	36257567	48.8316	219128748	119242835	54.4168
CRr1A	CRr1A1B1C	R0	195762	63140924	32167656	50.9458	214033615	118940909	55.5711
CRr1A	CRr1A1B1C	R1	31472581	63140924	32167656	50.9458	214033615	118940909	55.5711
CRr1A	CRr1A1B1C	R2	31472581	63140924	32167656	50.9458	214033615	118940909	55.5711
CRr1B	CRr1A1B1C	R0	200106	69062016	43125840	62.4451	214033615	118940909	55.5711
CRr1B	CRr1A1B1C	R1	34430955	69062016	43125840	62.4451	214033615	118940909	55.5711
CRr1B	CRr1A1B1C	R2	34430955	69062016	43125840	62.4451	214033615	118940909	55.5711
CRr1C	CRr1A1B1C	R0	291275	81830675	43647413	53.3387	214033615	118940909	55.5711
CRr1C	CRr1A1B1C	R1	40769700	81830675	43647413	53.3387	214033615	118940909	55.5711
CRr1C	CRr1A1B1C	R2	40769700	81830675	43647413	53.3387	214033615	118940909	55.5711
CRr2D	CRr2D2E2F	R0	128531	56973495	38236459	67.1127	189038639	120730990	63.8658
CRr2D	CRr2D2E2F	R1	28422482	56973495	38236459	67.1127	189038639	120730990	63.8658
CRr2D	CRr2D2E2F	R2	28422482	56973495	38236459	67.1127	189038639	120730990	63.8658
CRr2E	CRr2D2E2F	R0	273464	70395562	46000790	65.3462	189038639	120730990	63.8658
CRr2E	CRr2D2E2F	R1	35061049	70395562	46000790	65.3462	189038639	120730990	63.8658
CRr2E	CRr2D2E2F	R2	35061049	70395562	46000790	65.3462	189038639	120730990	63.8658
CRr2F	CRr2D2E2F	R0	205624	61669582	36493741	59.1762	189038639	120730990	63.8658
CRr2F	CRr2D2E2F	R1	30731979	61669582	36493741	59.1762	189038639	120730990	63.8658
CRr2F	CRr2D2E2F	R2	30731979	61669582	36493741	59.1762	189038639	120730990	63.8658
CRr3G	CRr3G3H3I	R0	248923	71047023	46656241	65.6695	220356682	132457934	60.1107
CRr3G	CRr3G3H3I	R1	35399050	71047023	46656241	65.6695	220356682	132457934	60.1107
CRr3G	CRr3G3H3I	R2	35399050	71047023	46656241	65.6695	220356682	132457934	60.1107
CRr3H	CRr3G3H3I	R0	288247	76146039	41649129	54.6964	220356682	132457934	60.1107
CRr3H	CRr3G3H3I	R1	37928896	76146039	41649129	54.6964	220356682	132457934	60.1107
CRr3H	CRr3G3H3I	R2	37928896	76146039	41649129	54.6964	220356682	132457934	60.1107
CRr3I	CRr3G3H3I	R0	272452	73163620	44152564	60.3477	220356682	132457934	60.1107
CRr3I	CRr3G3H3I	R1	36445584	73163620	44152564	60.3477	220356682	132457934	60.1107
CRr3I	CRr3G3H3I	R2	36445584	73163620	44152564	60.3477	220356682	132457934	60.1107
LABRr1A	LABRr1A1B1C	R0	229994	71447538	51149643	71.5905	234427706	139607266	59.5524
LABRr1A	LABRr1A1B1C	R1	35608772	71447538	51149643	71.5905	234427706	139607266	59.5524
LABRr1A	LABRr1A1B1C	R2	35608772	71447538	51149643	71.5905	234427706	139607266	59.5524
LABRr1B	LABRr1A1B1C	R0	239595	84269651	43100523	51.146	234427706	139607266	59.5524
LABRr1B	LABRr1A1B1C	R1	42015028	84269651	43100523	51.146	234427706	139607266	59.5524
LABRr1B	LABRr1A1B1C	R2	42015028	84269651	43100523	51.146	234427706	139607266	59.5524
LABRr1C	LABRr1A1B1C	R0	159607	78710517	45357100	57.6252	234427706	139607266	59.5524
LABRr1C	LABRr1A1B1C	R1	39275455	78710517	45357100	57.6252	234427706	139607266	59.5524
LABRr1C	LABRr1A1B1C	R2	39275455	78710517	45357100	57.6252	234427706	139607266	59.5524
LASAr3G	LASAr3G3H3I	R0	204738	57723732	34213388	59.2709	203708931	129435900	63.5396
LASAr3G	LASAr3G3H3I	R1	28759497	57723732	34213388	59.2709	203708931	129435900	63.5396
LASAr3G	LASAr3G3H3I	R2	28759497	57723732	34213388	59.2709	203708931	129435900	63.5396
LASAr3H	LASAr3G3H3I	R0	259956	74927908	50636115	67.5798	203708931	129435900	63.5396
LASAr3H	LASAr3G3H3I	R1	37333976	74927908	50636115	67.5798	203708931	129435900	63.5396
LASAr3H	LASAr3G3H3I	R2	37333976	74927908	50636115	67.5798	203708931	129435900	63.5396
LASAr3I	LASAr3G3H3I	R0	226507	71057291	44586397	62.7471	203708931	129435900	63.5396
LASAr3I	LASAr3G3H3I	R1	35415392	71057291	44586397	62.7471	203708931	129435900	63.5396
LASAr3I	LASAr3G3H3I	R2	35415392	71057291	44586397	62.7471	203708931	129435900	63.5396
LASCr2D	LASCr2D2E2F	R0	222043	72258503	44104813	61.0375	253088364	135203673	53.4215
LASCr2D	LASCr2D2E2F	R1	36018230	72258503	44104813	61.0375	253088364	135203673	53.4215
LASCr2D	LASCr2D2E2F	R2	36018230	72258503	44104813	61.0375	253088364	135203673	53.4215
LASCr2E	LASCr2D2E2F	R0	236741	105365799	53005032	50.3057	253088364	135203673	53.4215
LASCr2E	LASCr2D2E2F	R1	52564529	105365799	53005032	50.3057	253088364	135203673	53.4215
LASCr2E	LASCr2D2E2F	R2	52564529	105365799	53005032	50.3057	253088364	135203673	53.4215
LASCr2F	LASCr2D2E2F	R0	142082	75464062	38093828	50.4794	253088364	135203673	53.4215
LASCr2F	LASCr2D2E2F	R1	37660990	75464062	38093828	50.4794	253088364	135203673	53.4215
LASCr2F	LASCr2D2E2F	R2	37660990	75464062	38093828	50.4794	253088364	135203673	53.4215
LASYr2D	LASYr2D2E2F	R0	202862	86883610	58547944	67.3866	220368898	134098788	60.852
LASYr2D	LASYr2D2E2F	R1	43340374	86883610	58547944	67.3866	220368898	134098788	60.852
LASYr2D	LASYr2D2E2F	R2	43340374	86883610	58547944	67.3866	220368898	134098788	60.852
LASYr2E	LASYr2D2E2F	R0	227417	65353073	34755038	53.1804	220368898	134098788	60.852
LASYr2E	LASYr2D2E2F	R1	32562828	65353073	34755038	53.1804	220368898	134098788	60.852
LASYr2E	LASYr2D2E2F	R2	32562828	65353073	34755038	53.1804	220368898	134098788	60.852
LASYr2F	LASYr2D2E2F	R0	258939	68132215	40795806	59.8774	220368898	134098788	60.852
LASYr2F	LASYr2D2E2F	R1	33936638	68132215	40795806	59.8774	220368898	134098788	60.852
LASYr2F	LASYr2D2E2F	R2	33936638	68132215	40795806	59.8774	220368898	134098788	60.852
LAWAr2D	LAWAr2D2E2F	R0	221874	75166046	52504055	69.8508	232923165	152237052	65.3593
LAWAr2D	LAWAr2D2E2F	R1	37472086	75166046	52504055	69.8508	232923165	152237052	65.3593
LAWAr2D	LAWAr2D2E2F	R2	37472086	75166046	52504055	69.8508	232923165	152237052	65.3593
LAWAr2E	LAWAr2D2E2F	R0	280934	66093328	36592764	55.3653	232923165	152237052	65.3593
LAWAr2E	LAWAr2D2E2F	R1	32906197	66093328	36592764	55.3653	232923165	152237052	65.3593
LAWAr2E	LAWAr2D2E2F	R2	32906197	66093328	36592764	55.3653	232923165	152237052	65.3593
LAWAr2F	LAWAr2D2E2F	R0	255727	91663791	63140233	68.8824	232923165	152237052	65.3593
LAWAr2F	LAWAr2D2E2F	R1	45704032	91663791	63140233	68.8824	232923165	152237052	65.3593
LAWAr2F	LAWAr2D2E2F	R2	45704032	91663791	63140233	68.8824	232923165	152237052	65.3593
MGr1A	MGr1A1B1C	R0	239556	74625510	50669907	67.8989	224716488	151089563	67.2356
MGr1A	MGr1A1B1C	R1	37192977	74625510	50669907	67.8989	224716488	151089563	67.2356
MGr1A	MGr1A1B1C	R2	37192977	74625510	50669907	67.8989	224716488	151089563	67.2356
MGr1B	MGr1A1B1C	R0	364557	85940453	59337959	69.0454	224716488	151089563	67.2356
MGr1B	MGr1A1B1C	R1	42787948	85940453	59337959	69.0454	224716488	151089563	67.2356
MGr1B	MGr1A1B1C	R2	42787948	85940453	59337959	69.0454	224716488	151089563	67.2356
MGr1C	MGr1A1B1C	R0	257831	64150525	41081697	64.0395	224716488	151089563	67.2356
MGr1C	MGr1A1B1C	R1	31946347	64150525	41081697	64.0395	224716488	151089563	67.2356
MGr1C	MGr1A1B1C	R2	31946347	64150525	41081697	64.0395	224716488	151089563	67.2356
MGr2D	MGr2D2E2F	R0	275751	75715535	51930098	68.5858	212982443	150171048	70.5087
MGr2D	MGr2D2E2F	R1	37719892	75715535	51930098	68.5858	212982443	150171048	70.5087
MGr2D	MGr2D2E2F	R2	37719892	75715535	51930098	68.5858	212982443	150171048	70.5087
MGr2E	MGr2D2E2F	R0	315815	74419779	54695768	73.4963	212982443	150171048	70.5087
MGr2E	MGr2D2E2F	R1	37051982	74419779	54695768	73.4963	212982443	150171048	70.5087
MGr2E	MGr2D2E2F	R2	37051982	74419779	54695768	73.4963	212982443	150171048	70.5087
MGr2F	MGr2D2E2F	R0	164733	62847129	43545182	69.2875	212982443	150171048	70.5087
MGr2F	MGr2D2E2F	R1	31341198	62847129	43545182	69.2875	212982443	150171048	70.5087
MGr2F	MGr2D2E2F	R2	31341198	62847129	43545182	69.2875	212982443	150171048	70.5087
MGr3G	MGr3G3H3I	R0	398256	84270138	60090255	71.3067	302295103	216539664	71.6319
MGr3G	MGr3G3H3I	R1	41935941	84270138	60090255	71.3067	302295103	216539664	71.6319
MGr3G	MGr3G3H3I	R2	41935941	84270138	60090255	71.3067	302295103	216539664	71.6319
MGr3H	MGr3G3H3I	R0	3019607	146403907	103548607	70.728	302295103	216539664	71.6319
MGr3H	MGr3G3H3I	R1	71692150	146403907	103548607	70.728	302295103	216539664	71.6319
MGr3H	MGr3G3H3I	R2	71692150	146403907	103548607	70.728	302295103	216539664	71.6319
MGr3I	MGr3G3H3I	R0	374712	71621058	52900802	73.8621	302295103	216539664	71.6319
MGr3I	MGr3G3H3I	R1	35623173	71621058	52900802	73.8621	302295103	216539664	71.6319
MGr3I	MGr3G3H3I	R2	35623173	71621058	52900802	73.8621	302295103	216539664	71.6319
MHr1A	MHr1A1B1C	R0	306133	60662273	28926246	47.6841	193245092	101844323	52.7022
MHr1A	MHr1A1B1C	R1	30178070	60662273	28926246	47.6841	193245092	101844323	52.7022
MHr1A	MHr1A1B1C	R2	30178070	60662273	28926246	47.6841	193245092	101844323	52.7022
MHr1B	MHr1A1B1C	R0	309265	69293069	40481508	58.4207	193245092	101844323	52.7022
MHr1B	MHr1A1B1C	R1	34491902	69293069	40481508	58.4207	193245092	101844323	52.7022
MHr1B	MHr1A1B1C	R2	34491902	69293069	40481508	58.4207	193245092	101844323	52.7022
MHr1C	MHr1A1B1C	R0	343924	63289750	32436569	51.2509	193245092	101844323	52.7022
MHr1C	MHr1A1B1C	R1	31472913	63289750	32436569	51.2509	193245092	101844323	52.7022
MHr1C	MHr1A1B1C	R2	31472913	63289750	32436569	51.2509	193245092	101844323	52.7022
MHr2D	MHr2D2E2F	R0	195959	65968183	46322239	70.2191	259040883	174559242	67.3868
MHr2D	MHr2D2E2F	R1	32886112	65968183	46322239	70.2191	259040883	174559242	67.3868
MHr2D	MHr2D2E2F	R2	32886112	65968183	46322239	70.2191	259040883	174559242	67.3868
MHr2E	MHr2D2E2F	R0	1372232	109888864	71510420	65.0752	259040883	174559242	67.3868
MHr2E	MHr2D2E2F	R1	54258316	109888864	71510420	65.0752	259040883	174559242	67.3868
MHr2E	MHr2D2E2F	R2	54258316	109888864	71510420	65.0752	259040883	174559242	67.3868
MHr2F	MHr2D2E2F	R0	352056	83183836	56726583	68.1942	259040883	174559242	67.3868
MHr2F	MHr2D2E2F	R1	41415890	83183836	56726583	68.1942	259040883	174559242	67.3868
MHr2F	MHr2D2E2F	R2	41415890	83183836	56726583	68.1942	259040883	174559242	67.3868
MHr3G	MHr3G3H3I	R0	357285	66428717	32635799	49.1291	214652669	115198232	53.6673
MHr3G	MHr3G3H3I	R1	33035716	66428717	32635799	49.1291	214652669	115198232	53.6673
MHr3G	MHr3G3H3I	R2	33035716	66428717	32635799	49.1291	214652669	115198232	53.6673
MHr3H	MHr3G3H3I	R0	475528	68922070	35415757	51.3852	214652669	115198232	53.6673
MHr3H	MHr3G3H3I	R1	34223271	68922070	35415757	51.3852	214652669	115198232	53.6673
MHr3H	MHr3G3H3I	R2	34223271	68922070	35415757	51.3852	214652669	115198232	53.6673
MHr3I	MHr3G3H3I	R0	270274	79301882	47146676	59.4522	214652669	115198232	53.6673
MHr3I	MHr3G3H3I	R1	39515804	79301882	47146676	59.4522	214652669	115198232	53.6673
MHr3I	MHr3G3H3I	R2	39515804	79301882	47146676	59.4522	214652669	115198232	53.6673
SEr2D	SEr2D2E2F	R0	117606	84905072	53182012	62.637	249966346	162965379	65.1949
SEr2D	SEr2D2E2F	R1	42393733	84905072	53182012	62.637	249966346	162965379	65.1949
SEr2D	SEr2D2E2F	R2	42393733	84905072	53182012	62.637	249966346	162965379	65.1949
SEr2E	SEr2D2E2F	R0	158976	83367276	61695808	74.0048	249966346	162965379	65.1949
SEr2E	SEr2D2E2F	R1	41604150	83367276	61695808	74.0048	249966346	162965379	65.1949
SEr2E	SEr2D2E2F	R2	41604150	83367276	61695808	74.0048	249966346	162965379	65.1949
SEr2F	SEr2D2E2F	R0	125740	81693998	48087559	58.863	249966346	162965379	65.1949
SEr2F	SEr2D2E2F	R1	40784129	81693998	48087559	58.863	249966346	162965379	65.1949
SEr2F	SEr2D2E2F	R2	40784129	81693998	48087559	58.863	249966346	162965379	65.1949
SEr3G	SEr3G3H3I	R0	388736	83468366	63689919	76.3043	628763700	452137591	71.909
SEr3G	SEr3G3H3I	R1	41539815	83468366	63689919	76.3043	628763700	452137591	71.909
SEr3G	SEr3G3H3I	R2	41539815	83468366	63689919	76.3043	628763700	452137591	71.909
SEr3H	SEr3G3H3I	R0	1330047	112915051	90723643	80.3468	628763700	452137591	71.909
SEr3H	SEr3G3H3I	R1	55792502	112915051	90723643	80.3468	628763700	452137591	71.909
SEr3H	SEr3G3H3I	R2	55792502	112915051	90723643	80.3468	628763700	452137591	71.909
SEr3I	SEr3G3H3I	R0	6564125	432380283	297724029	68.857	628763700	452137591	71.909
SEr3I	SEr3G3H3I	R1	212908079	432380283	297724029	68.857	628763700	452137591	71.909
SEr3I	SEr3G3H3I	R2	212908079	432380283	297724029	68.857	628763700	452137591	71.909
			Total	5319400368	3245516873	61.0128	5319400368	3245516873	61.0128
			Mean	8.0597e+07	4.91745e+07	59.9663	2.41791e+08	1.47523e+08	59.8017
			Standard deviation	4.59875e+07	3.35989e+07	9.24643	8.82363e+07	7.18445e+07	7.68549

## Sheet: Table S3
Supplementary Table 3. Genome-level virus metagenome-assembled genome (vMAG) data. Provided are GeNomad viral contig identification results, vRhyme virus bin membership, vMAG statistics, metadata, and host taxonomy predictions.
Coassembly	Coassembly site	Coassembly treatment	GeNomad seq_name	GeNomad length	GeNomad topology	GeNomad coordinates	GeNomad n_genes	GeNomad genetic_code	GeNomad virus_score	GeNomad fdr	GeNomad n_hallmarks	GeNomad marker_enrichment	GeNomad taxonomy	ViWrap vMAG name	Final vMAG name	Species cluster	Species representative	CheckV quality	Lytic state	Host Domain	Host Phylum	Host Class	Host Order	Host Family	Host Genus
LASAr3G3H3I	Langwell	Damaged	LASAr3G3H3I_000000220508	16666	No terminal repeats		10	11	0.98		0	15.1049	Viruses;Duplodnaviria;Heunggongvirae;Uroviricota;Caudoviricetes	vRhyme_unbinned_29__LASAr3G3H3I_000000220508	LASAr3G3H3I_vRhyme_unbinned_29	CRr1A1B1C_vRhyme_unbinned_52	FALSE	Not-determined	lytic_scaffold
LASAr3G3H3I	Langwell	Damaged	LASAr3G3H3I_000000149346	13158	No terminal repeats		18	11	0.9799		0	8.2197	Viruses;Duplodnaviria;Heunggongvirae;Uroviricota;Caudoviricetes	vRhyme_bin_2__LASAr3G3H3I_000000149346	LASAr3G3H3I_vRhyme_bin_2	LASAr3G3H3I_vRhyme_bin_2	TRUE	High-quality	lytic_virus
LASAr3G3H3I	Langwell	Damaged	LASAr3G3H3I_000000138004	17778	No terminal repeats		26	11	0.9772		5	10.3794	Viruses;Duplodnaviria;Heunggongvirae;Uroviricota;Caudoviricetes	vRhyme_unbinned_22__LASAr3G3H3I_000000138004	LASAr3G3H3I_vRhyme_unbinned_22	MHr2D2E2F_vRhyme_unbinned_21	FALSE	Low-quality	lytic_scaffold
LASAr3G3H3I	Langwell	Damaged	LASAr3G3H3I_000000062461	40746	No terminal repeats		42	11	0.9752		2	14.7503	Viruses;Duplodnaviria;Heunggongvirae;Uroviricota;Caudoviricetes	vRhyme_bin_5__LASAr3G3H3I_000000062461	LASAr3G3H3I_vRhyme_bin_5	LASAr3G3H3I_vRhyme_bin_5	TRUE	Medium-quality	lytic_virus
LASAr3G3H3I	Langwell	Damaged	LASAr3G3H3I_000000129100	18927	No terminal repeats		23	11	0.9752		2	11.0191	Viruses;Duplodnaviria;Heunggongvirae;Uroviricota;Caudoviricetes	vRhyme_bin_3__LASAr3G3H3I_000000129100	LASAr3G3H3I_vRhyme_bin_3	MHr2D2E2F_vRhyme_bin_8	FALSE	Medium-quality	lysogenic_virus	Bacteria	Planctomycetota	Planctomycetia	Isosphaerales	Isosphaeraceae
LASAr3G3H3I	Langwell	Damaged	LASAr3G3H3I_000000281945	11255	No terminal repeats		14	11	0.9751		0	7.4367	Viruses;Duplodnaviria;Heunggongvirae;Uroviricota;Caudoviricetes	vRhyme_bin_1__LASAr3G3H3I_000000281945	LASAr3G3H3I_vRhyme_bin_1	CRr2D2E2F_vRhyme_bin_10	FALSE	High-quality	lysogenic_virus
LASAr3G3H3I	Langwell	Damaged	LASAr3G3H3I_000000037439	20018	No terminal repeats		30	11	0.9739		1	9.352	Viruses;Duplodnaviria;Heunggongvirae;Uroviricota;Caudoviricetes	vRhyme_unbinned_6__LASAr3G3H3I_000000037439	LASAr3G3H3I_vRhyme_unbinned_6	BAr1A1B1C_vRhyme_unbinned_7	FALSE	Low-quality	lytic_scaffold
LASAr3G3H3I	Langwell	Damaged	LASAr3G3H3I_000000004060	12035	No terminal repeats		24	11	0.9716		0	9.8084	Viruses;Duplodnaviria;Heunggongvirae;Uroviricota;Caudoviricetes	vRhyme_unbinned_1__LASAr3G3H3I_000000004060	LASAr3G3H3I_vRhyme_unbinned_1	LABRr1A1B1C_vRhyme_unbinned_83	FALSE	Low-quality	lytic_scaffold
LASAr3G3H3I	Langwell	Damaged	LASAr3G3H3I_000000196282	33022	No terminal repeats		36	11	0.9705		1	21.1483	Viruses;Duplodnaviria;Heunggongvirae;Uroviricota;Caudoviricetes	vRhyme_bin_1__LASAr3G3H3I_000000196282	LASAr3G3H3I_vRhyme_bin_1	CRr2D2E2F_vRhyme_bin_10	FALSE	High-quality	lysogenic_virus
LASAr3G3H3I	Langwell	Damaged	LASAr3G3H3I_000000217882|provirus_8_24855	24848	Provirus	8-24855	28	11	0.9703		1	13.0305	Viruses;Duplodnaviria;Heunggongvirae;Uroviricota;Caudoviricetes	vRhyme_unbinned_55__LASAr3G3H3I_000000217882|provirus_8_24855	LASAr3G3H3I_vRhyme_unbinned_55	LASAr3G3H3I_vRhyme_unbinned_55	TRUE	Low-quality	integrated_prophage
LASAr3G3H3I	Langwell	Damaged	LASAr3G3H3I_000000238132	40066	No terminal repeats		56	11	0.9685		6	25.9308	Viruses;Duplodnaviria;Heunggongvirae;Uroviricota;Caudoviricetes	vRhyme_unbinned_30__LASAr3G3H3I_000000238132	LASAr3G3H3I_vRhyme_unbinned_30	LASAr3G3H3I_vRhyme_unbinned_30	TRUE	Medium-quality	lytic_scaffold
LASAr3G3H3I	Langwell	Damaged	LASAr3G3H3I_000000289431	51349	DTR		84	11	0.9684		4	22.6784	Viruses;Duplodnaviria;Heunggongvirae;Uroviricota;Caudoviricetes	vRhyme_unbinned_37__LASAr3G3H3I_000000289431	LASAr3G3H3I_vRhyme_unbinned_37	LASAr3G3H3I_vRhyme_unbinned_37	TRUE	Complete	lytic_scaffold
LASAr3G3H3I	Langwell	Damaged	LASAr3G3H3I_000000308364	15167	No terminal repeats		17	11	0.9684		1	13.6393	Viruses;Duplodnaviria;Heunggongvirae;Uroviricota;Caudoviricetes	vRhyme_unbinned_42__LASAr3G3H3I_000000308364	LASAr3G3H3I_vRhyme_unbinned_42	LABRr1A1B1C_vRhyme_unbinned_36	FALSE	Low-quality	lytic_scaffold
LASAr3G3H3I	Langwell	Damaged	LASAr3G3H3I_000000258423	12862	No terminal repeats		17	11	0.9666		4	14.6481	Viruses;Duplodnaviria;Heunggongvirae;Uroviricota;Caudoviricetes	vRhyme_unbinned_32__LASAr3G3H3I_000000258423	LASAr3G3H3I_vRhyme_unbinned_32	LASAr3G3H3I_vRhyme_unbinned_32	TRUE	Low-quality	lytic_scaffold
LASAr3G3H3I	Langwell	Damaged	LASAr3G3H3I_000000050957	17186	No terminal repeats		10	11	0.9645		1	5.04	Viruses;Duplodnaviria;Heunggongvirae;Uroviricota;Caudoviricetes	vRhyme_unbinned_10__LASAr3G3H3I_000000050957	LASAr3G3H3I_vRhyme_unbinned_10	MGr2D2E2F_vRhyme_unbinned_78	FALSE	Low-quality	lytic_scaffold
LASAr3G3H3I	Langwell	Damaged	LASAr3G3H3I_000000175505	15586	No terminal repeats		16	11	0.9633		4	16.3045	Viruses;Duplodnaviria;Heunggongvirae;Uroviricota;Caudoviricetes	vRhyme_unbinned_26__LASAr3G3H3I_000000175505	LASAr3G3H3I_vRhyme_unbinned_26	SEr2D2E2F_vRhyme_unbinned_85	FALSE	Low-quality	lytic_scaffold	Bacteria	Pseudomonadota	Alphaproteobacteria	Rhizobiales	Beijerinckiaceae	Roseiarcus
LASAr3G3H3I	Langwell	Damaged	LASAr3G3H3I_000000252125	10310	No terminal repeats		12	11	0.9627		2	6.5226	Viruses;Duplodnaviria;Heunggongvirae;Uroviricota;Caudoviricetes	vRhyme_bin_3__LASAr3G3H3I_000000252125	LASAr3G3H3I_vRhyme_bin_3	MHr2D2E2F_vRhyme_bin_8	FALSE	Medium-quality	lysogenic_virus	Bacteria	Planctomycetota	Planctomycetia	Isosphaerales	Isosphaeraceae
LASAr3G3H3I	Langwell	Damaged	LASAr3G3H3I_000000266628	15706	No terminal repeats		23	11	0.9621		1	3.2907	Viruses	vRhyme_bin_2__LASAr3G3H3I_000000266628	LASAr3G3H3I_vRhyme_bin_2	LASAr3G3H3I_vRhyme_bin_2	TRUE	High-quality	lytic_virus
LASAr3G3H3I	Langwell	Damaged	LASAr3G3H3I_000000230908	11909	No terminal repeats		25	11	0.9617		0	2.3075	Viruses;Duplodnaviria;Heunggongvirae;Uroviricota;Caudoviricetes	vRhyme_bin_2__LASAr3G3H3I_000000230908	LASAr3G3H3I_vRhyme_bin_2	LASAr3G3H3I_vRhyme_bin_2	TRUE	High-quality	lytic_virus
LASAr3G3H3I	Langwell	Damaged	LASAr3G3H3I_000000281827	27686	No terminal repeats		15	11	0.9589		1	18.1735	Viruses;Duplodnaviria;Heunggongvirae;Uroviricota;Caudoviricetes	vRhyme_bin_1__LASAr3G3H3I_000000281827	LASAr3G3H3I_vRhyme_bin_1	CRr2D2E2F_vRhyme_bin_10	FALSE	High-quality	lysogenic_virus
LASAr3G3H3I	Langwell	Damaged	LASAr3G3H3I_000000026356	24517	No terminal repeats		71	11	0.9579		0	6.3215	Viruses;Duplodnaviria;Heunggongvirae;Uroviricota;Caudoviricetes	vRhyme_bin_1__LASAr3G3H3I_000000026356	LASAr3G3H3I_vRhyme_bin_1	CRr2D2E2F_vRhyme_bin_10	FALSE	High-quality	lysogenic_virus
LASAr3G3H3I	Langwell	Damaged	LASAr3G3H3I_000000003577	13492	No terminal repeats		17	11	0.9556		2	6.0332	Viruses;Duplodnaviria;Heunggongvirae;Uroviricota;Caudoviricetes	vRhyme_bin_2__LASAr3G3H3I_000000003577	LASAr3G3H3I_vRhyme_bin_2	LASAr3G3H3I_vRhyme_bin_2	TRUE	High-quality	lytic_virus
LASAr3G3H3I	Langwell	Damaged	LASAr3G3H3I_000000080737|provirus_21263_41056	19794	Provirus	21263-41056	33	11	0.954		4	10.4841	Viruses;Duplodnaviria;Heunggongvirae;Uroviricota;Caudoviricetes	vRhyme_unbinned_50__LASAr3G3H3I_000000080737|provirus_21263_41056	LASAr3G3H3I_vRhyme_unbinned_50	LASAr3G3H3I_vRhyme_unbinned_50	TRUE	Low-quality	integrated_prophage	Bacteria	Pseudomonadota	Alphaproteobacteria	Rhizobiales	Xanthobacteraceae	BOG-931
LASAr3G3H3I	Langwell	Damaged	LASAr3G3H3I_000000217882|provirus_33526_55065	21540	Provirus	33526-55065	45	11	0.9537		2	15.2339	Viruses;Duplodnaviria;Heunggongvirae;Uroviricota;Caudoviricetes	vRhyme_unbinned_56__LASAr3G3H3I_000000217882|provirus_33526_55065	LASAr3G3H3I_vRhyme_unbinned_56	LASAr3G3H3I_vRhyme_unbinned_56	TRUE	Low-quality	integrated_prophage
LASAr3G3H3I	Langwell	Damaged	LASAr3G3H3I_000000209582	36175	No terminal repeats		59	11	0.9527		0	24.0749	Viruses;Duplodnaviria;Heunggongvirae;Uroviricota;Caudoviricetes	vRhyme_bin_5__LASAr3G3H3I_000000209582	LASAr3G3H3I_vRhyme_bin_5	LASAr3G3H3I_vRhyme_bin_5	TRUE	Medium-quality	lytic_virus
LASAr3G3H3I	Langwell	Damaged	LASAr3G3H3I_000000161448	10824	No terminal repeats		15	11	0.9512		0	8.0854	Viruses;Duplodnaviria;Heunggongvirae;Uroviricota;Caudoviricetes	vRhyme_unbinned_24__LASAr3G3H3I_000000161448	LASAr3G3H3I_vRhyme_unbinned_24	LASAr3G3H3I_vRhyme_unbinned_24	TRUE	Low-quality	lytic_scaffold	Bacteria	Pseudomonadota	Alphaproteobacteria	Rhizobiales	Xanthobacteraceae	BOG-931
LASAr3G3H3I	Langwell	Damaged	LASAr3G3H3I_000000098505|provirus_9086_28958	19873	Provirus	9086-28958	33	11	0.9493		0	8.5244	Viruses;Duplodnaviria;Heunggongvirae;Uroviricota;Caudoviricetes	vRhyme_unbinned_52__LASAr3G3H3I_000000098505|provirus_9086_28958	LASAr3G3H3I_vRhyme_unbinned_52	LASAr3G3H3I_vRhyme_unbinned_52	TRUE	Low-quality	integrated_prophage
LASAr3G3H3I	Langwell	Damaged	LASAr3G3H3I_000000146527	14904	No terminal repeats		20	11	0.9483		5	26.5067	Viruses;Duplodnaviria;Heunggongvirae;Uroviricota;Caudoviricetes	vRhyme_unbinned_23__LASAr3G3H3I_000000146527	LASAr3G3H3I_vRhyme_unbinned_23	LAWAr2D2E2F_vRhyme_bin_12	FALSE	Low-quality	lytic_scaffold
LASAr3G3H3I	Langwell	Damaged	LASAr3G3H3I_000000050767	23870	No terminal repeats		46	11	0.9428		0	8.4059	Viruses;Duplodnaviria;Heunggongvirae;Uroviricota;Caudoviricetes	vRhyme_unbinned_9__LASAr3G3H3I_000000050767	LASAr3G3H3I_vRhyme_unbinned_9	LAWAr2D2E2F_vRhyme_bin_27	FALSE	Low-quality	lytic_scaffold
LASAr3G3H3I	Langwell	Damaged	LASAr3G3H3I_000000102835	13636	No terminal repeats		23	11	0.9389		0	6.4175	Viruses;Duplodnaviria;Heunggongvirae;Uroviricota;Caudoviricetes	vRhyme_unbinned_16__LASAr3G3H3I_000000102835	LASAr3G3H3I_vRhyme_unbinned_16	MHr2D2E2F_vRhyme_unbinned_44	FALSE	Low-quality	lysogenic_scaffold	Bacteria	Pseudomonadota	Alphaproteobacteria	Rhizobiales	Xanthobacteraceae	BOG-931
LASAr3G3H3I	Langwell	Damaged	LASAr3G3H3I_000000256212	17631	No terminal repeats		23	11	0.9387		0	3.1288	Viruses;Duplodnaviria;Heunggongvirae;Uroviricota;Caudoviricetes	vRhyme_bin_2__LASAr3G3H3I_000000256212	LASAr3G3H3I_vRhyme_bin_2	LASAr3G3H3I_vRhyme_bin_2	TRUE	High-quality	lytic_virus
LASAr3G3H3I	Langwell	Damaged	LASAr3G3H3I_000000296571	10910	No terminal repeats		6	11	0.9387		0	3.061	Viruses;Duplodnaviria;Heunggongvirae;Uroviricota;Caudoviricetes	vRhyme_bin_3__LASAr3G3H3I_000000296571	LASAr3G3H3I_vRhyme_bin_3	MHr2D2E2F_vRhyme_bin_8	FALSE	Medium-quality	lysogenic_virus	Bacteria	Planctomycetota	Planctomycetia	Isosphaerales	Isosphaeraceae
LASAr3G3H3I	Langwell	Damaged	LASAr3G3H3I_000000158527	26581	No terminal repeats		24	11	0.9381		2	14.0431	Viruses;Duplodnaviria;Heunggongvirae;Uroviricota;Caudoviricetes	vRhyme_bin_1__LASAr3G3H3I_000000158527	LASAr3G3H3I_vRhyme_bin_1	CRr2D2E2F_vRhyme_bin_10	FALSE	High-quality	lysogenic_virus
LASAr3G3H3I	Langwell	Damaged	LASAr3G3H3I_000000326180	13507	No terminal repeats		21	11	0.9352		1	4.6448	Viruses;Duplodnaviria;Heunggongvirae;Uroviricota;Caudoviricetes	vRhyme_unbinned_43__LASAr3G3H3I_000000326180	LASAr3G3H3I_vRhyme_unbinned_43	MHr3G3H3I_vRhyme_bin_15	FALSE	Low-quality	lytic_scaffold
LASAr3G3H3I	Langwell	Damaged	LASAr3G3H3I_000000091250|provirus_3_14591	14589	Provirus	3-14591	19	11	0.9344		11	23.4586	Viruses;Duplodnaviria;Heunggongvirae;Uroviricota;Caudoviricetes	vRhyme_unbinned_51__LASAr3G3H3I_000000091250|provirus_3_14591	LASAr3G3H3I_vRhyme_unbinned_51	LASAr3G3H3I_vRhyme_unbinned_51	TRUE	Low-quality	integrated_prophage	Bacteria	Desulfobacterota_B	Binatia	Binatales	Binataceae	Binatus
LASAr3G3H3I	Langwell	Damaged	LASAr3G3H3I_000000080078	16322	No terminal repeats		19	11	0.932		0	7.0428	Viruses;Duplodnaviria;Heunggongvirae;Uroviricota;Caudoviricetes	vRhyme_bin_1__LASAr3G3H3I_000000080078	LASAr3G3H3I_vRhyme_bin_1	CRr2D2E2F_vRhyme_bin_10	FALSE	High-quality	lysogenic_virus
LASAr3G3H3I	Langwell	Damaged	LASAr3G3H3I_000000128507	13554	No terminal repeats		18	11	0.9307		1	10.1268	Viruses;Duplodnaviria;Heunggongvirae;Uroviricota;Caudoviricetes	vRhyme_unbinned_21__LASAr3G3H3I_000000128507	LASAr3G3H3I_vRhyme_unbinned_21	LASYr2D2E2F_vRhyme_unbinned_23	FALSE	Not-determined	lytic_scaffold	Bacteria	Actinomycetota	Actinomycetia	Mycobacteriales	Mycobacteriaceae	Mycobacterium
LASAr3G3H3I	Langwell	Damaged	LASAr3G3H3I_000000043301	19524	No terminal repeats		33	11	0.9283		0	2.5787	Viruses;Duplodnaviria;Heunggongvirae;Uroviricota;Caudoviricetes	vRhyme_unbinned_7__LASAr3G3H3I_000000043301	LASAr3G3H3I_vRhyme_unbinned_7	LASAr3G3H3I_vRhyme_unbinned_7	TRUE	Not-determined	lysogenic_scaffold	Bacteria	Pseudomonadota	Alphaproteobacteria	Rhizobiales	Xanthobacteraceae	BOG-931
LASAr3G3H3I	Langwell	Damaged	LASAr3G3H3I_000000301926	10021	No terminal repeats		14	11	0.9231		2	5.9347	Viruses;Duplodnaviria;Heunggongvirae;Uroviricota;Caudoviricetes	vRhyme_unbinned_41__LASAr3G3H3I_000000301926	LASAr3G3H3I_vRhyme_unbinned_41	LASAr3G3H3I_vRhyme_unbinned_41	TRUE	Low-quality	lytic_scaffold
LASAr3G3H3I	Langwell	Damaged	LASAr3G3H3I_000000133480	10528	No terminal repeats		12	11	0.9221		0	1.2635	Viruses;Duplodnaviria;Heunggongvirae;Uroviricota;Caudoviricetes	vRhyme_bin_1__LASAr3G3H3I_000000133480	LASAr3G3H3I_vRhyme_bin_1	CRr2D2E2F_vRhyme_bin_10	FALSE	High-quality	lysogenic_virus
LASAr3G3H3I	Langwell	Damaged	LASAr3G3H3I_000000022786|provirus_15973_26260	10288	Provirus	15973-26260	12	11	0.9185		3	14.4183	Viruses;Duplodnaviria;Heunggongvirae;Uroviricota;Caudoviricetes	vRhyme_unbinned_48__LASAr3G3H3I_000000022786|provirus_15973_26260	LASAr3G3H3I_vRhyme_unbinned_48	BOr3G3H3I_vRhyme_unbinned_42	FALSE	Low-quality	integrated_prophage	Bacteria	Pseudomonadota	Alphaproteobacteria	Rhizobiales	Rhodomicrobiaceae	Rhodomicrobium
LASAr3G3H3I	Langwell	Damaged	LASAr3G3H3I_000000114498	10881	No terminal repeats		26	11	0.9177		1	6.7296	Viruses;Duplodnaviria;Heunggongvirae;Uroviricota;Caudoviricetes	vRhyme_bin_2__LASAr3G3H3I_000000114498	LASAr3G3H3I_vRhyme_bin_2	LASAr3G3H3I_vRhyme_bin_2	TRUE	High-quality	lytic_virus
LASAr3G3H3I	Langwell	Damaged	LASAr3G3H3I_000000271313	10080	No terminal repeats		18	11	0.9146		1	4.3128	Viruses;Duplodnaviria;Heunggongvirae;Uroviricota;Caudoviricetes	vRhyme_unbinned_34__LASAr3G3H3I_000000271313	LASAr3G3H3I_vRhyme_unbinned_34	SEr3G3H3I_vRhyme_unbinned_78	FALSE	Low-quality	lytic_scaffold
LASAr3G3H3I	Langwell	Damaged	LASAr3G3H3I_000000278177|provirus_12580_21310	8731	Provirus	12580-21310	15	11	0.914		2	6.5772	Viruses;Duplodnaviria;Heunggongvirae;Uroviricota;Caudoviricetes	vRhyme_unbinned_58__LASAr3G3H3I_000000278177|provirus_12580_21310	LASAr3G3H3I_vRhyme_unbinned_58	LASAr3G3H3I_vRhyme_unbinned_58	TRUE	Low-quality	integrated_prophage	Bacteria	Desulfobacterota_B	Binatia	Binatales	Binataceae	JAFAHS01
LASAr3G3H3I	Langwell	Damaged	LASAr3G3H3I_000000067741|provirus_31079_47224	16146	Provirus	31079-47224	17	11	0.9106		4	16.9503	Viruses;Duplodnaviria;Heunggongvirae;Uroviricota;Caudoviricetes	vRhyme_unbinned_49__LASAr3G3H3I_000000067741|provirus_31079_47224	LASAr3G3H3I_vRhyme_unbinned_49	MHr2D2E2F_vRhyme_unbinned_83	FALSE	Low-quality	integrated_prophage	Bacteria	Pseudomonadota	Alphaproteobacteria	Rhizobiales	Rhodomicrobiaceae	Rhodomicrobium
LASAr3G3H3I	Langwell	Damaged	LASAr3G3H3I_000000299248	23238	No terminal repeats		39	11	0.9094		0	1.474	Viruses;Duplodnaviria;Heunggongvirae;Uroviricota;Caudoviricetes	vRhyme_unbinned_39__LASAr3G3H3I_000000299248	LASAr3G3H3I_vRhyme_unbinned_39	LASAr3G3H3I_vRhyme_unbinned_39	TRUE	Low-quality	lytic_scaffold	Bacteria	Pseudomonadota	Alphaproteobacteria	Sphingomonadales	Sphingomonadaceae	Sphingomonas
LASAr3G3H3I	Langwell	Damaged	LASAr3G3H3I_000000287829	22187	No terminal repeats		20	11	0.9094		4	16.0366	Viruses;Duplodnaviria;Heunggongvirae;Uroviricota;Caudoviricetes	vRhyme_unbinned_36__LASAr3G3H3I_000000287829	LASAr3G3H3I_vRhyme_unbinned_36	MGr3G3H3I_vRhyme_unbinned_103	FALSE	Low-quality	lytic_scaffold	Bacteria	Acidobacteriota	Terriglobia	Bryobacterales	Bryobacteraceae	Bog-375
LASAr3G3H3I	Langwell	Damaged	LASAr3G3H3I_000000235328	42161	No terminal repeats		79	11	0.9081		0	8.6331	Viruses;Duplodnaviria;Heunggongvirae;Uroviricota;Caudoviricetes	vRhyme_bin_1__LASAr3G3H3I_000000235328	LASAr3G3H3I_vRhyme_bin_1	CRr2D2E2F_vRhyme_bin_10	FALSE	High-quality	lysogenic_virus
LASAr3G3H3I	Langwell	Damaged	LASAr3G3H3I_000000016971	16020	No terminal repeats		25	11	0.9058		1	6.1082	Viruses;Duplodnaviria;Heunggongvirae;Uroviricota;Caudoviricetes	vRhyme_unbinned_3__LASAr3G3H3I_000000016971	LASAr3G3H3I_vRhyme_unbinned_3	MHr2D2E2F_vRhyme_unbinned_31	FALSE	Low-quality	lysogenic_scaffold
LASAr3G3H3I	Langwell	Damaged	LASAr3G3H3I_000000338560	11575	No terminal repeats		10	11	0.9031		1	6.7341	Viruses;Duplodnaviria;Heunggongvirae;Uroviricota;Caudoviricetes	vRhyme_unbinned_44__LASAr3G3H3I_000000338560	LASAr3G3H3I_vRhyme_unbinned_44	LASAr3G3H3I_vRhyme_unbinned_44	TRUE	Low-quality	lytic_scaffold	Bacteria	Pseudomonadota	Alphaproteobacteria	Rhizobiales	Xanthobacteraceae	BOG-931
LASAr3G3H3I	Langwell	Damaged	LASAr3G3H3I_000000015034	11880	No terminal repeats		18	11	0.9027		2	5.4928	Viruses;Duplodnaviria;Heunggongvirae;Uroviricota;Caudoviricetes	vRhyme_unbinned_2__LASAr3G3H3I_000000015034	LASAr3G3H3I_vRhyme_unbinned_2	CRr1A1B1C_vRhyme_unbinned_13	FALSE	Low-quality	lytic_scaffold	Bacteria	Desulfobacterota	Syntrophobacteria	Syntrophobacterales	Syntrophobacteraceae	SbD1
LASAr3G3H3I	Langwell	Damaged	LASAr3G3H3I_000000329701	17769	No terminal repeats		22	11	0.8987		0	3.5708	Viruses;Duplodnaviria;Heunggongvirae;Uroviricota;Caudoviricetes	vRhyme_bin_2__LASAr3G3H3I_000000329701	LASAr3G3H3I_vRhyme_bin_2	LASAr3G3H3I_vRhyme_bin_2	TRUE	High-quality	lytic_virus
LASAr3G3H3I	Langwell	Damaged	LASAr3G3H3I_000000081818	14127	No terminal repeats		30	11	0.8965		1	2.8805	Viruses;Duplodnaviria;Heunggongvirae;Uroviricota;Caudoviricetes	vRhyme_bin_1__LASAr3G3H3I_000000081818	LASAr3G3H3I_vRhyme_bin_1	CRr2D2E2F_vRhyme_bin_10	FALSE	High-quality	lysogenic_virus
LASAr3G3H3I	Langwell	Damaged	LASAr3G3H3I_000000114838	16478	No terminal repeats		19	11	0.8954		1	11.6592	Viruses;Duplodnaviria;Heunggongvirae;Uroviricota;Caudoviricetes	vRhyme_unbinned_19__LASAr3G3H3I_000000114838	LASAr3G3H3I_vRhyme_unbinned_19	LASAr3G3H3I_vRhyme_unbinned_19	TRUE	Low-quality	lysogenic_scaffold	Bacteria	Pseudomonadota	Alphaproteobacteria	Rhizobiales	Xanthobacteraceae	BOG-931
LASAr3G3H3I	Langwell	Damaged	LASAr3G3H3I_000000289268	41430	No terminal repeats		73	11	0.8891		1	20.3896	Viruses;Duplodnaviria;Heunggongvirae;Uroviricota;Caudoviricetes	vRhyme_bin_1__LASAr3G3H3I_000000289268	LASAr3G3H3I_vRhyme_bin_1	CRr2D2E2F_vRhyme_bin_10	FALSE	High-quality	lysogenic_virus
LASAr3G3H3I	Langwell	Damaged	LASAr3G3H3I_000000350209|provirus_3_14299	14297	Provirus	3-14299	17	11	0.8869		1	8.1636	Viruses;Duplodnaviria;Heunggongvirae;Uroviricota;Caudoviricetes	vRhyme_unbinned_59__LASAr3G3H3I_000000350209|provirus_3_14299	LASAr3G3H3I_vRhyme_unbinned_59	LASAr3G3H3I_vRhyme_unbinned_59	TRUE	Low-quality	integrated_prophage	Bacteria	Pseudomonadota	Alphaproteobacteria	Rhizobiales	Xanthobacteraceae	BOG-931
LASAr3G3H3I	Langwell	Damaged	LASAr3G3H3I_000000019740	10167	No terminal repeats		17	11	0.8783		1	3.1013	Viruses;Duplodnaviria;Heunggongvirae;Uroviricota;Caudoviricetes	vRhyme_unbinned_4__LASAr3G3H3I_000000019740	LASAr3G3H3I_vRhyme_unbinned_4	LASAr3G3H3I_vRhyme_unbinned_4	TRUE	Not-determined	lytic_scaffold
LASAr3G3H3I	Langwell	Damaged	LASAr3G3H3I_000000210951	10152	No terminal repeats		18	11	0.8742		0	4.7036	Viruses;Duplodnaviria;Heunggongvirae;Uroviricota;Caudoviricetes	vRhyme_bin_1__LASAr3G3H3I_000000210951	LASAr3G3H3I_vRhyme_bin_1	CRr2D2E2F_vRhyme_bin_10	FALSE	High-quality	lysogenic_virus
LASAr3G3H3I	Langwell	Damaged	LASAr3G3H3I_000000270278	18596	No terminal repeats		15	11	0.8731		2	8.3941	Viruses;Duplodnaviria;Heunggongvirae;Uroviricota;Caudoviricetes	vRhyme_unbinned_33__LASAr3G3H3I_000000270278	LASAr3G3H3I_vRhyme_unbinned_33	LASAr3G3H3I_vRhyme_unbinned_33	TRUE	Low-quality	lytic_scaffold	Bacteria	Acidobacteriota	Terriglobia	Terriglobales	Acidobacteriaceae	Terracidiphilus
LASAr3G3H3I	Langwell	Damaged	LASAr3G3H3I_000000147432	19677	No terminal repeats		22	11	0.8715		1	10.0065	Viruses;Duplodnaviria;Heunggongvirae;Uroviricota;Caudoviricetes	vRhyme_bin_1__LASAr3G3H3I_000000147432	LASAr3G3H3I_vRhyme_bin_1	CRr2D2E2F_vRhyme_bin_10	FALSE	High-quality	lysogenic_virus
LASAr3G3H3I	Langwell	Damaged	LASAr3G3H3I_000000226716	11155	No terminal repeats		23	11	0.8664		0	1.7148	Viruses;Duplodnaviria;Heunggongvirae;Uroviricota;Caudoviricetes	vRhyme_bin_2__LASAr3G3H3I_000000226716	LASAr3G3H3I_vRhyme_bin_2	LASAr3G3H3I_vRhyme_bin_2	TRUE	High-quality	lytic_virus
LASAr3G3H3I	Langwell	Damaged	LASAr3G3H3I_000000175297	18368	No terminal repeats		29	11	0.8663		1	8.3436	Viruses;Duplodnaviria;Heunggongvirae;Uroviricota;Caudoviricetes	vRhyme_unbinned_25__LASAr3G3H3I_000000175297	LASAr3G3H3I_vRhyme_unbinned_25	LASAr3G3H3I_vRhyme_unbinned_25	TRUE	Low-quality	lysogenic_scaffold
LASAr3G3H3I	Langwell	Damaged	LASAr3G3H3I_000000202769	13317	No terminal repeats		17	11	0.8639		3	4.5734	Viruses;Duplodnaviria;Heunggongvirae;Uroviricota;Caudoviricetes	vRhyme_unbinned_27__LASAr3G3H3I_000000202769	LASAr3G3H3I_vRhyme_unbinned_27	LASAr3G3H3I_vRhyme_unbinned_27	TRUE	Low-quality	lytic_scaffold	Bacteria	Pseudomonadota	Alphaproteobacteria	Acetobacterales	Acetobacteraceae
LASAr3G3H3I	Langwell	Damaged	LASAr3G3H3I_000000174426|provirus_30074_41941	11868	Provirus	30074-41941	15	11	0.8625		3	6.8243	Viruses;Duplodnaviria;Heunggongvirae;Uroviricota;Caudoviricetes	vRhyme_unbinned_53__LASAr3G3H3I_000000174426|provirus_30074_41941	LASAr3G3H3I_vRhyme_unbinned_53	LASAr3G3H3I_vRhyme_unbinned_53	TRUE	Low-quality	integrated_prophage	Bacteria	Desulfobacterota_B	Binatia	Binatales	Binataceae	Binatus
LASAr3G3H3I	Langwell	Damaged	LASAr3G3H3I_000000106168	10514	No terminal repeats		14	11	0.8618		7	12.5082	Viruses;Duplodnaviria;Heunggongvirae;Uroviricota;Caudoviricetes	vRhyme_unbinned_17__LASAr3G3H3I_000000106168	LASAr3G3H3I_vRhyme_unbinned_17	LAWAr2D2E2F_vRhyme_unbinned_83	FALSE	Low-quality	lytic_scaffold	Bacteria	Desulfobacterota_B	Binatia	Binatales	Binataceae	Binatus
LASAr3G3H3I	Langwell	Damaged	LASAr3G3H3I_000000340560	14143	No terminal repeats		17	11	0.8558		0	3.4356	Viruses;Duplodnaviria;Heunggongvirae;Uroviricota;Caudoviricetes	vRhyme_unbinned_45__LASAr3G3H3I_000000340560	LASAr3G3H3I_vRhyme_unbinned_45	LASYr2D2E2F_vRhyme_unbinned_15	FALSE	Low-quality	lytic_scaffold	Bacteria	Pseudomonadota	Gammaproteobacteria	Steroidobacterales	Steroidobacteraceae	Bog-1198
LASAr3G3H3I	Langwell	Damaged	LASAr3G3H3I_000000101709	15307	No terminal repeats		19	11	0.855		1	3.9048	Viruses;Duplodnaviria;Heunggongvirae;Uroviricota;Caudoviricetes	vRhyme_unbinned_15__LASAr3G3H3I_000000101709	LASAr3G3H3I_vRhyme_unbinned_15	BOr2D2E2F_vRhyme_unbinned_26	FALSE	Low-quality	lysogenic_scaffold	Bacteria	Acidobacteriota	Terriglobia	Terriglobales	SbA1	Bog-209
LASAr3G3H3I	Langwell	Damaged	LASAr3G3H3I_000000241226	12492	No terminal repeats		15	11	0.8543		0	1.2966	Unclassified	vRhyme_unbinned_31__LASAr3G3H3I_000000241226	LASAr3G3H3I_vRhyme_unbinned_31	BAr1A1B1C_vRhyme_unbinned_47	FALSE	Not-determined	lytic_scaffold
LASAr3G3H3I	Langwell	Damaged	LASAr3G3H3I_000000316092	12759	No terminal repeats		21	11	0.8499		1	9.2197	Viruses;Duplodnaviria;Heunggongvirae;Uroviricota;Caudoviricetes	vRhyme_bin_2__LASAr3G3H3I_000000316092	LASAr3G3H3I_vRhyme_bin_2	LASAr3G3H3I_vRhyme_bin_2	TRUE	High-quality	lytic_virus
LASAr3G3H3I	Langwell	Damaged	LASAr3G3H3I_000000077809	20265	No terminal repeats		12	11	0.8476		0	4.3997	Viruses;Duplodnaviria;Heunggongvirae;Uroviricota;Caudoviricetes	vRhyme_unbinned_13__LASAr3G3H3I_000000077809	LASAr3G3H3I_vRhyme_unbinned_13	LASAr3G3H3I_vRhyme_unbinned_13	TRUE	Low-quality	lytic_scaffold
LASAr3G3H3I	Langwell	Damaged	LASAr3G3H3I_000000292614	10048	No terminal repeats		11	11	0.8467		0	5.087	Viruses;Duplodnaviria;Heunggongvirae;Uroviricota;Caudoviricetes	vRhyme_unbinned_38__LASAr3G3H3I_000000292614	LASAr3G3H3I_vRhyme_unbinned_38	LASAr3G3H3I_vRhyme_unbinned_38	TRUE	Not-determined	lytic_scaffold	Bacteria	Pseudomonadota	Alphaproteobacteria	Rhizobiales	Rhodomicrobiaceae	Rhodomicrobium
LASAr3G3H3I	Langwell	Damaged	LASAr3G3H3I_000000016862	30518	No terminal repeats		50	11	0.8419		0	4.4622	Viruses;Duplodnaviria;Heunggongvirae;Uroviricota;Caudoviricetes	vRhyme_bin_1__LASAr3G3H3I_000000016862	LASAr3G3H3I_vRhyme_bin_1	CRr2D2E2F_vRhyme_bin_10	FALSE	High-quality	lysogenic_virus
LASAr3G3H3I	Langwell	Damaged	LASAr3G3H3I_000000201019|provirus_4649_25086	20438	Provirus	4649-25086	24	11	0.8418		0	7.4071	Viruses;Duplodnaviria;Heunggongvirae;Uroviricota;Caudoviricetes	vRhyme_unbinned_54__LASAr3G3H3I_000000201019|provirus_4649_25086	LASAr3G3H3I_vRhyme_unbinned_54	LASAr3G3H3I_vRhyme_unbinned_54	TRUE	Low-quality	integrated_prophage	Bacteria	Desulfobacterota_B	Binatia	Binatales	Binataceae	JAFAHS01
LASAr3G3H3I	Langwell	Damaged	LASAr3G3H3I_000000063278	11190	No terminal repeats		20	11	0.8275		0	4.0238	Viruses;Duplodnaviria;Heunggongvirae;Uroviricota;Caudoviricetes	vRhyme_bin_3__LASAr3G3H3I_000000063278	LASAr3G3H3I_vRhyme_bin_3	MHr2D2E2F_vRhyme_bin_8	FALSE	Medium-quality	lysogenic_virus	Bacteria	Planctomycetota	Planctomycetia	Isosphaerales	Isosphaeraceae
LASAr3G3H3I	Langwell	Damaged	LASAr3G3H3I_000000339110	13690	No terminal repeats		23	11	0.8264		0	4.0698	Viruses;Duplodnaviria;Heunggongvirae;Uroviricota;Caudoviricetes	vRhyme_bin_1__LASAr3G3H3I_000000339110	LASAr3G3H3I_vRhyme_bin_1	CRr2D2E2F_vRhyme_bin_10	FALSE	High-quality	lysogenic_virus
LASAr3G3H3I	Langwell	Damaged	LASAr3G3H3I_000000346534	13297	No terminal repeats		20	11	0.8143		3	14.2921	Viruses;Duplodnaviria;Heunggongvirae;Uroviricota;Caudoviricetes	vRhyme_unbinned_46__LASAr3G3H3I_000000346534	LASAr3G3H3I_vRhyme_unbinned_46	BOr2D2E2F_vRhyme_unbinned_15	FALSE	Low-quality	lytic_scaffold	Bacteria	Pseudomonadota	Alphaproteobacteria	Rhizobiales	Beijerinckiaceae	Roseiarcus
LASAr3G3H3I	Langwell	Damaged	LASAr3G3H3I_000000219696|provirus_7381_16439	9059	Provirus	7381-16439	9	11	0.811		0	13.1477	Viruses;Duplodnaviria;Heunggongvirae;Uroviricota;Caudoviricetes	vRhyme_unbinned_57__LASAr3G3H3I_000000219696|provirus_7381_16439	LASAr3G3H3I_vRhyme_unbinned_57	BAr2D2E2F_vRhyme_unbinned_62	FALSE	Not-determined	integrated_prophage
LASAr3G3H3I	Langwell	Damaged	LASAr3G3H3I_000000033453	12213	No terminal repeats		17	11	0.8036		0	2.7891	Viruses;Duplodnaviria;Heunggongvirae;Uroviricota;Caudoviricetes	vRhyme_unbinned_5__LASAr3G3H3I_000000033453	LASAr3G3H3I_vRhyme_unbinned_5	LAWAr2D2E2F_vRhyme_unbinned_87	FALSE	Low-quality	lysogenic_scaffold	Bacteria	Acidobacteriota	Terriglobia	Terriglobales	SbA1	Bog-209
LASAr3G3H3I	Langwell	Damaged	LASAr3G3H3I_000000050694	10502	No terminal repeats		12	11	0.7848		1	3.9503	Viruses;Duplodnaviria;Heunggongvirae;Uroviricota;Caudoviricetes	vRhyme_unbinned_8__LASAr3G3H3I_000000050694	LASAr3G3H3I_vRhyme_unbinned_8	LASAr3G3H3I_vRhyme_unbinned_8	TRUE	Low-quality	lytic_scaffold	Bacteria	Acidobacteriota	Terriglobia	Terriglobales	SbA1	Sulfotelmatobacter
LASAr3G3H3I	Langwell	Damaged	LASAr3G3H3I_000000212004	12437	No terminal repeats		20	11	0.7823		0	5.7205	Viruses;Duplodnaviria;Heunggongvirae;Uroviricota;Caudoviricetes	vRhyme_unbinned_28__LASAr3G3H3I_000000212004	LASAr3G3H3I_vRhyme_unbinned_28	LASAr3G3H3I_vRhyme_unbinned_28	TRUE	Not-determined	lytic_scaffold
LASAr3G3H3I	Langwell	Damaged	LASAr3G3H3I_000000042005	39426	No terminal repeats		36	11	0.7766		0	8.818	Viruses;Duplodnaviria;Heunggongvirae;Uroviricota;Caudoviricetes	vRhyme_bin_1__LASAr3G3H3I_000000042005	LASAr3G3H3I_vRhyme_bin_1	CRr2D2E2F_vRhyme_bin_10	FALSE	High-quality	lysogenic_virus
LASAr3G3H3I	Langwell	Damaged	LASAr3G3H3I_000000072011	18000	No terminal repeats		32	11	0.764		1	0.2293	Viruses;Duplodnaviria;Heunggongvirae;Uroviricota;Caudoviricetes	vRhyme_unbinned_12__LASAr3G3H3I_000000072011	LASAr3G3H3I_vRhyme_unbinned_12	LASAr3G3H3I_vRhyme_unbinned_12	TRUE	Low-quality	lytic_scaffold	Bacteria	Acidobacteriota	Terriglobia	Terriglobales	SbA1	Sulfotelmatobacter
LASAr3G3H3I	Langwell	Damaged	LASAr3G3H3I_000000120371	10491	No terminal repeats		14	11	0.7602		0	3.2312	Viruses;Duplodnaviria;Heunggongvirae;Uroviricota;Caudoviricetes	vRhyme_unbinned_20__LASAr3G3H3I_000000120371	LASAr3G3H3I_vRhyme_unbinned_20	LASAr3G3H3I_vRhyme_unbinned_20	TRUE	Low-quality	lytic_scaffold	Bacteria	Pseudomonadota	Alphaproteobacteria	Rhizobiales	Beijerinckiaceae	Roseiarcus
LASAr3G3H3I	Langwell	Damaged	LASAr3G3H3I_000000129021	10382	No terminal repeats		8	11	0.7602		0	1.7035	Viruses;Varidnaviria;Bamfordvirae;Nucleocytoviricota;Megaviricetes;Algavirales	vRhyme_bin_1__LASAr3G3H3I_000000129021	LASAr3G3H3I_vRhyme_bin_1	CRr2D2E2F_vRhyme_bin_10	FALSE	High-quality	lysogenic_virus
LASAr3G3H3I	Langwell	Damaged	LASAr3G3H3I_000000066496	10056	No terminal repeats		14	11	0.757		1	2.952	Viruses;Duplodnaviria;Heunggongvirae;Uroviricota;Caudoviricetes	vRhyme_unbinned_11__LASAr3G3H3I_000000066496	LASAr3G3H3I_vRhyme_unbinned_11	CRr2D2E2F_vRhyme_unbinned_18	FALSE	Low-quality	lytic_scaffold
LASAr3G3H3I	Langwell	Damaged	LASAr3G3H3I_000000079639	11525	No terminal repeats		13	11	0.7529		3	15.7709	Viruses;Duplodnaviria;Heunggongvirae;Uroviricota;Caudoviricetes	vRhyme_unbinned_14__LASAr3G3H3I_000000079639	LASAr3G3H3I_vRhyme_unbinned_14	LASAr3G3H3I_vRhyme_unbinned_14	TRUE	Low-quality	lytic_scaffold	Bacteria	Pseudomonadota	Alphaproteobacteria	Rhizobiales	Beijerinckiaceae	Roseiarcus
LASAr3G3H3I	Langwell	Damaged	LASAr3G3H3I_000000108163	16698	No terminal repeats		24	11	0.7393		0	2.7546	Viruses;Duplodnaviria;Heunggongvirae;Uroviricota;Caudoviricetes	vRhyme_unbinned_18__LASAr3G3H3I_000000108163	LASAr3G3H3I_vRhyme_unbinned_18	LASAr3G3H3I_vRhyme_unbinned_18	TRUE	Low-quality	lysogenic_scaffold	Bacteria	Pseudomonadota	Alphaproteobacteria	Rhizobiales	Xanthobacteraceae
LASAr3G3H3I	Langwell	Damaged	LASAr3G3H3I_000000301335	18540	No terminal repeats		12	11	0.7333		0	5.245	Viruses;Duplodnaviria;Heunggongvirae;Uroviricota;Caudoviricetes	vRhyme_unbinned_40__LASAr3G3H3I_000000301335	LASAr3G3H3I_vRhyme_unbinned_40	LASAr3G3H3I_vRhyme_unbinned_40	TRUE	Not-determined	lytic_scaffold
LASAr3G3H3I	Langwell	Damaged	LASAr3G3H3I_000000284716	10395	No terminal repeats		8	11	0.7298		0	3.2931	Viruses;Duplodnaviria;Heunggongvirae;Uroviricota;Caudoviricetes	vRhyme_unbinned_35__LASAr3G3H3I_000000284716	LASAr3G3H3I_vRhyme_unbinned_35	LASAr3G3H3I_vRhyme_unbinned_35	TRUE	Not-determined	lysogenic_scaffold	Bacteria	Actinomycetota	Thermoleophilia	Solirubrobacterales	Solirubrobacteraceae	Palsa-744
LASAr3G3H3I	Langwell	Damaged	LASAr3G3H3I_000000347280	14108	No terminal repeats		21	11	0.723		0	1.3495	Viruses;Duplodnaviria;Heunggongvirae;Uroviricota;Caudoviricetes	vRhyme_unbinned_47__LASAr3G3H3I_000000347280	LASAr3G3H3I_vRhyme_unbinned_47	LASAr3G3H3I_vRhyme_unbinned_47	TRUE	Not-determined	lytic_scaffold	Bacteria	Pseudomonadota	Alphaproteobacteria	Rhizobiales	Xanthobacteraceae	BOG-931
LASAr3G3H3I	Langwell	Damaged	LASAr3G3H3I_000000026592	15512	No terminal repeats		18	11	0.7137		0	4.2099	Viruses	vRhyme_bin_1__LASAr3G3H3I_000000026592	LASAr3G3H3I_vRhyme_bin_1	CRr2D2E2F_vRhyme_bin_10	FALSE	High-quality	lysogenic_virus
LASAr3G3H3I	Langwell	Damaged	LASAr3G3H3I_000000271220	17578	No terminal repeats		11	11	0.7088		0	0	Unclassified	vRhyme_bin_1__LASAr3G3H3I_000000271220	LASAr3G3H3I_vRhyme_bin_1	CRr2D2E2F_vRhyme_bin_10	FALSE	High-quality	lysogenic_virus
MHr1A1B1C	Moor_House	Natural	MHr1A1B1C_000000301136	11571	No terminal repeats		12	11	0.9808		2	16.3523	Viruses;Duplodnaviria;Heunggongvirae;Uroviricota;Caudoviricetes	vRhyme_unbinned_26__MHr1A1B1C_000000301136	MHr1A1B1C_vRhyme_unbinned_26	SEr2D2E2F_vRhyme_unbinned_127	FALSE	Low-quality	lytic_scaffold
MHr1A1B1C	Moor_House	Natural	MHr1A1B1C_000000092026	14817	No terminal repeats		14	11	0.9805		1	8.5914	Viruses;Duplodnaviria;Heunggongvirae;Uroviricota;Caudoviricetes	vRhyme_bin_11__MHr1A1B1C_000000092026	MHr1A1B1C_vRhyme_bin_11	CRr2D2E2F_vRhyme_bin_12	FALSE	Medium-quality	lytic_virus
MHr1A1B1C	Moor_House	Natural	MHr1A1B1C_000000191004	10487	No terminal repeats		18	11	0.9802		0	11.7798	Viruses;Duplodnaviria;Heunggongvirae;Uroviricota;Caudoviricetes	vRhyme_unbinned_20__MHr1A1B1C_000000191004	MHr1A1B1C_vRhyme_unbinned_20	CRr1A1B1C_vRhyme_unbinned_55	FALSE	Low-quality	lytic_scaffold
MHr1A1B1C	Moor_House	Natural	MHr1A1B1C_000000132132	12914	No terminal repeats		15	11	0.9788		1	6.627	Viruses;Duplodnaviria;Heunggongvirae;Uroviricota;Caudoviricetes	vRhyme_unbinned_15__MHr1A1B1C_000000132132	MHr1A1B1C_vRhyme_unbinned_15	CRr1A1B1C_vRhyme_bin_3	FALSE	Low-quality	lytic_scaffold	Bacteria	Acidobacteriota	Terriglobia	Terriglobales	SbA1	JAIQEY01
MHr1A1B1C	Moor_House	Natural	MHr1A1B1C_000000131677	43927	No terminal repeats		61	11	0.9788		8	65.3165	Viruses;Duplodnaviria;Heunggongvirae;Uroviricota;Caudoviricetes	vRhyme_unbinned_14__MHr1A1B1C_000000131677	MHr1A1B1C_vRhyme_unbinned_14	CRr1A1B1C_vRhyme_unbinned_60	FALSE	Medium-quality	lytic_scaffold
MHr1A1B1C	Moor_House	Natural	MHr1A1B1C_000000277219	10702	No terminal repeats		17	11	0.9786		1	6.624	Viruses;Duplodnaviria;Heunggongvirae;Uroviricota;Caudoviricetes	vRhyme_bin_11__MHr1A1B1C_000000277219	MHr1A1B1C_vRhyme_bin_11	CRr2D2E2F_vRhyme_bin_12	FALSE	Medium-quality	lytic_virus
MHr1A1B1C	Moor_House	Natural	MHr1A1B1C_000000078468	19497	No terminal repeats		22	11	0.9785		0	11.3964	Viruses;Duplodnaviria;Heunggongvirae;Uroviricota;Caudoviricetes	vRhyme_bin_10__MHr1A1B1C_000000078468	MHr1A1B1C_vRhyme_bin_10	MHr1A1B1C_vRhyme_bin_10	TRUE	Low-quality	lytic_virus
MHr1A1B1C	Moor_House	Natural	MHr1A1B1C_000000019518	12887	No terminal repeats		18	11	0.9779		3	13.146	Viruses;Duplodnaviria;Heunggongvirae;Uroviricota;Caudoviricetes	vRhyme_unbinned_3__MHr1A1B1C_000000019518	MHr1A1B1C_vRhyme_unbinned_3	MHr1A1B1C_vRhyme_unbinned_3	TRUE	Low-quality	lysogenic_scaffold	Bacteria	Pseudomonadota	Gammaproteobacteria	Steroidobacterales	Steroidobacteraceae	Bog-1198
MHr1A1B1C	Moor_House	Natural	MHr1A1B1C_000000100306	10527	No terminal repeats		8	11	0.9778		2	7.7848	Viruses;Duplodnaviria;Heunggongvirae;Uroviricota;Caudoviricetes	vRhyme_bin_3__MHr1A1B1C_000000100306	MHr1A1B1C_vRhyme_bin_3	MHr1A1B1C_vRhyme_bin_3	TRUE	Medium-quality	lytic_virus
MHr1A1B1C	Moor_House	Natural	MHr1A1B1C_000000304793	15903	No terminal repeats		22	11	0.9752		4	19.3076	Viruses;Duplodnaviria;Heunggongvirae;Uroviricota;Caudoviricetes	vRhyme_unbinned_27__MHr1A1B1C_000000304793	MHr1A1B1C_vRhyme_unbinned_27	CRr1A1B1C_vRhyme_bin_6	FALSE	Low-quality	lytic_scaffold
MHr1A1B1C	Moor_House	Natural	MHr1A1B1C_000000224175|provirus_28844_41316	12473	Provirus	28844-41316	14	11	0.9751		0	7.4936	Viruses;Duplodnaviria;Heunggongvirae;Uroviricota;Caudoviricetes	vRhyme_unbinned_37__MHr1A1B1C_000000224175|provirus_28844_41316	MHr1A1B1C_vRhyme_unbinned_37	MHr1A1B1C_vRhyme_unbinned_37	TRUE	Low-quality	integrated_prophage	Bacteria	Pseudomonadota	Gammaproteobacteria	Steroidobacterales	Steroidobacteraceae	Bog-1198
MHr1A1B1C	Moor_House	Natural	MHr1A1B1C_000000146647	13345	No terminal repeats		19	11	0.9744		2	10.1286	Viruses;Duplodnaviria;Heunggongvirae;Uroviricota;Caudoviricetes	vRhyme_bin_3__MHr1A1B1C_000000146647	MHr1A1B1C_vRhyme_bin_3	MHr1A1B1C_vRhyme_bin_3	TRUE	Medium-quality	lytic_virus
MHr1A1B1C	Moor_House	Natural	MHr1A1B1C_000000013416	17995	No terminal repeats		25	11	0.9741		3	20.349	Viruses;Duplodnaviria;Heunggongvirae;Uroviricota;Caudoviricetes	vRhyme_unbinned_1__MHr1A1B1C_000000013416	MHr1A1B1C_vRhyme_unbinned_1	MHr1A1B1C_vRhyme_unbinned_1	TRUE	Low-quality	lytic_scaffold
MHr1A1B1C	Moor_House	Natural	MHr1A1B1C_000000061749	15218	No terminal repeats		21	11	0.973		5	7.4574	Viruses;Duplodnaviria;Heunggongvirae;Uroviricota;Caudoviricetes	vRhyme_bin_13__MHr1A1B1C_000000061749	MHr1A1B1C_vRhyme_bin_13	MHr3G3H3I_vRhyme_bin_15	FALSE	High-quality	lytic_virus
MHr1A1B1C	Moor_House	Natural	MHr1A1B1C_000000094727	14715	No terminal repeats		17	11	0.9727		1	10.5877	Viruses;Duplodnaviria;Heunggongvirae;Uroviricota;Caudoviricetes	vRhyme_bin_7__MHr1A1B1C_000000094727	MHr1A1B1C_vRhyme_bin_7	MHr1A1B1C_vRhyme_bin_7	TRUE	Medium-quality	lysogenic_virus	Bacteria	Actinomycetota	Acidimicrobiia	Acidimicrobiales	RAAP-2	JAJYVT01
MHr1A1B1C	Moor_House	Natural	MHr1A1B1C_000000017296	10218	No terminal repeats		19	11	0.9726		0	4.9064	Viruses;Duplodnaviria;Heunggongvirae;Uroviricota;Caudoviricetes	vRhyme_bin_11__MHr1A1B1C_000000017296	MHr1A1B1C_vRhyme_bin_11	CRr2D2E2F_vRhyme_bin_12	FALSE	Medium-quality	lytic_virus
MHr1A1B1C	Moor_House	Natural	MHr1A1B1C_000000006331	16473	No terminal repeats		15	11	0.9713		2	9.4319	Viruses;Duplodnaviria;Heunggongvirae;Uroviricota;Caudoviricetes	vRhyme_bin_1__MHr1A1B1C_000000006331	MHr1A1B1C_vRhyme_bin_1	CRr2D2E2F_vRhyme_bin_10	FALSE	High-quality	lytic_virus	Bacteria	Pseudomonadota	Gammaproteobacteria	Burkholderiales	Burkholderiaceae	Caballeronia
MHr1A1B1C	Moor_House	Natural	MHr1A1B1C_000000205981	11532	No terminal repeats		6	11	0.97		0	3.3045	Viruses;Duplodnaviria;Heunggongvirae;Uroviricota;Caudoviricetes	vRhyme_unbinned_22__MHr1A1B1C_000000205981	MHr1A1B1C_vRhyme_unbinned_22	MHr1A1B1C_vRhyme_unbinned_22	TRUE	Low-quality	lytic_scaffold
MHr1A1B1C	Moor_House	Natural	MHr1A1B1C_000000314417	39054	No terminal repeats		42	11	0.9699		1	28.0066	Viruses;Duplodnaviria;Heunggongvirae;Uroviricota;Caudoviricetes	vRhyme_bin_1__MHr1A1B1C_000000314417	MHr1A1B1C_vRhyme_bin_1	CRr2D2E2F_vRhyme_bin_10	FALSE	High-quality	lytic_virus	Bacteria	Pseudomonadota	Gammaproteobacteria	Burkholderiales	Burkholderiaceae	Caballeronia
MHr1A1B1C	Moor_House	Natural	MHr1A1B1C_000000323337	14954	No terminal repeats		17	11	0.9681		0	6.2608	Viruses;Duplodnaviria;Heunggongvirae;Uroviricota;Caudoviricetes	vRhyme_bin_1__MHr1A1B1C_000000323337	MHr1A1B1C_vRhyme_bin_1	CRr2D2E2F_vRhyme_bin_10	FALSE	High-quality	lytic_virus	Bacteria	Pseudomonadota	Gammaproteobacteria	Burkholderiales	Burkholderiaceae	Caballeronia
MHr1A1B1C	Moor_House	Natural	MHr1A1B1C_000000215598	25389	No terminal repeats		30	11	0.9679		3	12.6905	Viruses;Duplodnaviria;Heunggongvirae;Uroviricota;Caudoviricetes	vRhyme_bin_1__MHr1A1B1C_000000215598	MHr1A1B1C_vRhyme_bin_1	CRr2D2E2F_vRhyme_bin_10	FALSE	High-quality	lytic_virus	Bacteria	Pseudomonadota	Gammaproteobacteria	Burkholderiales	Burkholderiaceae	Caballeronia
MHr1A1B1C	Moor_House	Natural	MHr1A1B1C_000000104732	11262	No terminal repeats		15	11	0.9669		2	4.6546	Viruses;Duplodnaviria;Heunggongvirae;Uroviricota;Caudoviricetes	vRhyme_bin_10__MHr1A1B1C_000000104732	MHr1A1B1C_vRhyme_bin_10	MHr1A1B1C_vRhyme_bin_10	TRUE	Low-quality	lytic_virus
MHr1A1B1C	Moor_House	Natural	MHr1A1B1C_000000268416|provirus_3_17812	17810	Provirus	3-17812	28	11	0.965		2	18.8554	Viruses;Duplodnaviria;Heunggongvirae;Uroviricota;Caudoviricetes	vRhyme_unbinned_39__MHr1A1B1C_000000268416|provirus_3_17812	MHr1A1B1C_vRhyme_unbinned_39	MGr1A1B1C_vRhyme_unbinned_55	FALSE	Low-quality	integrated_prophage	Bacteria	Desulfobacterota	Syntrophobacteria	Syntrophobacterales	Syntrophobacteraceae	SbD1
MHr1A1B1C	Moor_House	Natural	MHr1A1B1C_000000310670	12051	No terminal repeats		16	11	0.963		3	16.9658	Viruses;Duplodnaviria;Heunggongvirae;Uroviricota;Caudoviricetes	vRhyme_bin_13__MHr1A1B1C_000000310670	MHr1A1B1C_vRhyme_bin_13	MHr3G3H3I_vRhyme_bin_15	FALSE	High-quality	lytic_virus
MHr1A1B1C	Moor_House	Natural	MHr1A1B1C_000000162982	11469	No terminal repeats		20	11	0.9623		0	6.8469	Viruses;Duplodnaviria;Heunggongvirae;Uroviricota;Caudoviricetes	vRhyme_unbinned_17__MHr1A1B1C_000000162982	MHr1A1B1C_vRhyme_unbinned_17	MGr1A1B1C_vRhyme_bin_14	FALSE	Low-quality	lytic_scaffold
MHr1A1B1C	Moor_House	Natural	MHr1A1B1C_000000309866	12146	No terminal repeats		19	11	0.962		4	7.4185	Viruses;Duplodnaviria;Heunggongvirae;Uroviricota;Caudoviricetes	vRhyme_unbinned_28__MHr1A1B1C_000000309866	MHr1A1B1C_vRhyme_unbinned_28	MHr1A1B1C_vRhyme_unbinned_28	TRUE	Low-quality	lytic_scaffold	Bacteria	Pseudomonadota	Alphaproteobacteria	Rhizobiales	Beijerinckiaceae	Methylocella
MHr1A1B1C	Moor_House	Natural	MHr1A1B1C_000000121579	34862	No terminal repeats		18	11	0.9616		0	18.5917	Viruses;Duplodnaviria;Heunggongvirae;Uroviricota;Caudoviricetes	vRhyme_bin_1__MHr1A1B1C_000000121579	MHr1A1B1C_vRhyme_bin_1	CRr2D2E2F_vRhyme_bin_10	FALSE	High-quality	lytic_virus	Bacteria	Pseudomonadota	Gammaproteobacteria	Burkholderiales	Burkholderiaceae	Caballeronia
MHr1A1B1C	Moor_House	Natural	MHr1A1B1C_000000204323	13943	No terminal repeats		15	11	0.9598		4	11.8209	Viruses;Duplodnaviria;Heunggongvirae;Uroviricota;Caudoviricetes	vRhyme_bin_8__MHr1A1B1C_000000204323	MHr1A1B1C_vRhyme_bin_8	MHr1A1B1C_vRhyme_bin_8	TRUE	Low-quality	lytic_virus
MHr1A1B1C	Moor_House	Natural	MHr1A1B1C_000000189719	18812	No terminal repeats		34	11	0.9589		4	21.7028	Viruses;Duplodnaviria;Heunggongvirae;Uroviricota;Caudoviricetes	vRhyme_unbinned_19__MHr1A1B1C_000000189719	MHr1A1B1C_vRhyme_unbinned_19	LAWAr2D2E2F_vRhyme_unbinned_93	FALSE	Low-quality	lytic_scaffold	Bacteria	Desulfobacterota	Syntrophobacteria	Syntrophobacterales	Syntrophobacteraceae	SbD1
MHr1A1B1C	Moor_House	Natural	MHr1A1B1C_000000125894	18644	No terminal repeats		27	11	0.9586		4	10.8881	Viruses;Duplodnaviria;Heunggongvirae;Uroviricota;Caudoviricetes	vRhyme_bin_9__MHr1A1B1C_000000125894	MHr1A1B1C_vRhyme_bin_9	MHr1A1B1C_vRhyme_bin_9	TRUE	Low-quality	lytic_virus
MHr1A1B1C	Moor_House	Natural	MHr1A1B1C_000000096762	11846	No terminal repeats		21	11	0.9543		2	5.1023	Viruses;Duplodnaviria;Heunggongvirae;Uroviricota;Caudoviricetes	vRhyme_unbinned_11__MHr1A1B1C_000000096762	MHr1A1B1C_vRhyme_unbinned_11	CRr1A1B1C_vRhyme_unbinned_20	FALSE	Low-quality	lytic_scaffold
MHr1A1B1C	Moor_House	Natural	MHr1A1B1C_000000329766|provirus_143_31873	31731	Provirus	143-31873	38	11	0.9538		9	33.3804	Viruses;Duplodnaviria;Heunggongvirae;Uroviricota;Caudoviricetes	vRhyme_unbinned_41__MHr1A1B1C_000000329766|provirus_143_31873	MHr1A1B1C_vRhyme_unbinned_41	MHr1A1B1C_vRhyme_unbinned_41	TRUE	Medium-quality	integrated_prophage	Bacteria	Pseudomonadota	Alphaproteobacteria	Rhizobiales	Beijerinckiaceae	Rhodoblastus
MHr1A1B1C	Moor_House	Natural	MHr1A1B1C_000000093873	15522	No terminal repeats		28	11	0.9526		0	8.0077	Viruses;Duplodnaviria;Heunggongvirae;Uroviricota;Caudoviricetes	vRhyme_bin_2__MHr1A1B1C_000000093873	MHr1A1B1C_vRhyme_bin_2	MHr1A1B1C_vRhyme_bin_2	TRUE	Medium-quality	lytic_virus
MHr1A1B1C	Moor_House	Natural	MHr1A1B1C_000000260367	11169	No terminal repeats		11	11	0.9501		4	14.8775	Viruses;Duplodnaviria;Heunggongvirae;Uroviricota;Caudoviricetes	vRhyme_unbinned_24__MHr1A1B1C_000000260367	MHr1A1B1C_vRhyme_unbinned_24	CRr1A1B1C_vRhyme_unbinned_30	FALSE	Low-quality	lytic_scaffold	Bacteria	Pseudomonadota	Alphaproteobacteria	Rhizobiales	Beijerinckiaceae	Roseiarcus
MHr1A1B1C	Moor_House	Natural	MHr1A1B1C_000000338839	13363	No terminal repeats		37	11	0.9494		0	8.4495	Viruses;Duplodnaviria;Heunggongvirae;Uroviricota;Caudoviricetes	vRhyme_bin_9__MHr1A1B1C_000000338839	MHr1A1B1C_vRhyme_bin_9	MHr1A1B1C_vRhyme_bin_9	TRUE	Low-quality	lytic_virus
MHr1A1B1C	Moor_House	Natural	MHr1A1B1C_000000087648	10420	No terminal repeats		24	11	0.9465		1	5.677	Viruses;Duplodnaviria;Heunggongvirae;Uroviricota;Caudoviricetes	vRhyme_unbinned_10__MHr1A1B1C_000000087648	MHr1A1B1C_vRhyme_unbinned_10	LASYr2D2E2F_vRhyme_unbinned_6	FALSE	Low-quality	lysogenic_scaffold	Bacteria	Acidobacteriota	Terriglobia	Acidoferrales	UBA7541	Acidoferrum
MHr1A1B1C	Moor_House	Natural	MHr1A1B1C_000000127492|provirus_212_26232	26021	Provirus	212-26232	33	11	0.946		3	13.147	Viruses;Duplodnaviria;Heunggongvirae;Uroviricota;Caudoviricetes	vRhyme_unbinned_34__MHr1A1B1C_000000127492|provirus_212_26232	MHr1A1B1C_vRhyme_unbinned_34	LAWAr2D2E2F_vRhyme_unbinned_94	FALSE	Low-quality	integrated_prophage
MHr1A1B1C	Moor_House	Natural	MHr1A1B1C_000000030686	16794	No terminal repeats		27	11	0.9388		1	2.8935	Viruses;Duplodnaviria;Heunggongvirae;Uroviricota;Caudoviricetes	vRhyme_unbinned_4__MHr1A1B1C_000000030686	MHr1A1B1C_vRhyme_unbinned_4	MHr1A1B1C_vRhyme_unbinned_4	TRUE	Low-quality	lysogenic_scaffold
MHr1A1B1C	Moor_House	Natural	MHr1A1B1C_000000167635	11125	No terminal repeats		22	11	0.937		2	7.4472	Viruses;Duplodnaviria;Heunggongvirae;Uroviricota;Caudoviricetes	vRhyme_bin_5__MHr1A1B1C_000000167635	MHr1A1B1C_vRhyme_bin_5	MHr1A1B1C_vRhyme_bin_5	TRUE	Medium-quality	lytic_virus
MHr1A1B1C	Moor_House	Natural	MHr1A1B1C_000000092710	43369	No terminal repeats		56	11	0.936		2	13.9844	Viruses;Duplodnaviria;Heunggongvirae;Uroviricota;Caudoviricetes	vRhyme_bin_1__MHr1A1B1C_000000092710	MHr1A1B1C_vRhyme_bin_1	CRr2D2E2F_vRhyme_bin_10	FALSE	High-quality	lytic_virus	Bacteria	Pseudomonadota	Gammaproteobacteria	Burkholderiales	Burkholderiaceae	Caballeronia
MHr1A1B1C	Moor_House	Natural	MHr1A1B1C_000000177652	67335	No terminal repeats		64	11	0.9348		2	34.3751	Viruses;Duplodnaviria;Heunggongvirae;Uroviricota;Caudoviricetes	vRhyme_bin_1__MHr1A1B1C_000000177652	MHr1A1B1C_vRhyme_bin_1	CRr2D2E2F_vRhyme_bin_10	FALSE	High-quality	lytic_virus	Bacteria	Pseudomonadota	Gammaproteobacteria	Burkholderiales	Burkholderiaceae	Caballeronia
MHr1A1B1C	Moor_House	Natural	MHr1A1B1C_000000031593	14997	No terminal repeats		16	11	0.9347		3	9.5655	Viruses;Duplodnaviria;Heunggongvirae;Uroviricota;Caudoviricetes	vRhyme_unbinned_5__MHr1A1B1C_000000031593	MHr1A1B1C_vRhyme_unbinned_5	CRr3G3H3I_vRhyme_unbinned_53	FALSE	Low-quality	lytic_scaffold
MHr1A1B1C	Moor_House	Natural	MHr1A1B1C_000000106184	10907	No terminal repeats		13	11	0.9333		1	9.5589	Viruses;Duplodnaviria;Heunggongvirae;Uroviricota;Caudoviricetes	vRhyme_bin_8__MHr1A1B1C_000000106184	MHr1A1B1C_vRhyme_bin_8	MHr1A1B1C_vRhyme_bin_8	TRUE	Low-quality	lytic_virus
MHr1A1B1C	Moor_House	Natural	MHr1A1B1C_000000080463	13965	No terminal repeats		16	11	0.9322		3	12.8898	Viruses;Duplodnaviria;Heunggongvirae;Uroviricota;Caudoviricetes	vRhyme_unbinned_9__MHr1A1B1C_000000080463	MHr1A1B1C_vRhyme_unbinned_9	CRr2D2E2F_vRhyme_unbinned_22	FALSE	Low-quality	lytic_scaffold	Bacteria	Pseudomonadota	Alphaproteobacteria	Rhizobiales	Beijerinckiaceae	Methylocella
MHr1A1B1C	Moor_House	Natural	MHr1A1B1C_000000232653	19507	No terminal repeats		25	11	0.932		1	4.4898	Viruses;Duplodnaviria;Heunggongvirae;Uroviricota;Caudoviricetes	vRhyme_unbinned_23__MHr1A1B1C_000000232653	MHr1A1B1C_vRhyme_unbinned_23	MHr1A1B1C_vRhyme_unbinned_23	TRUE	Not-determined	lytic_scaffold
MHr1A1B1C	Moor_House	Natural	MHr1A1B1C_000000136573	74673	No terminal repeats		181	11	0.9264		0	16.6626	Viruses;Duplodnaviria;Heunggongvirae;Uroviricota;Caudoviricetes	vRhyme_bin_1__MHr1A1B1C_000000136573	MHr1A1B1C_vRhyme_bin_1	CRr2D2E2F_vRhyme_bin_10	FALSE	High-quality	lytic_virus	Bacteria	Pseudomonadota	Gammaproteobacteria	Burkholderiales	Burkholderiaceae	Caballeronia
MHr1A1B1C	Moor_House	Natural	MHr1A1B1C_000000018869	29323	No terminal repeats		43	11	0.9245		0	4.5518	Viruses;Duplodnaviria;Heunggongvirae;Uroviricota;Caudoviricetes	vRhyme_bin_2__MHr1A1B1C_000000018869	MHr1A1B1C_vRhyme_bin_2	MHr1A1B1C_vRhyme_bin_2	TRUE	Medium-quality	lytic_virus
MHr1A1B1C	Moor_House	Natural	MHr1A1B1C_000000148995	11853	No terminal repeats		23	11	0.9194		2	8.0421	Viruses;Duplodnaviria;Heunggongvirae;Uroviricota;Caudoviricetes	vRhyme_bin_7__MHr1A1B1C_000000148995	MHr1A1B1C_vRhyme_bin_7	MHr1A1B1C_vRhyme_bin_7	TRUE	Medium-quality	lysogenic_virus	Bacteria	Actinomycetota	Acidimicrobiia	Acidimicrobiales	RAAP-2	JAJYVT01
MHr1A1B1C	Moor_House	Natural	MHr1A1B1C_000000272202	11742	No terminal repeats		12	11	0.919		2	3.4245	Viruses;Duplodnaviria;Heunggongvirae;Uroviricota;Caudoviricetes	vRhyme_bin_14__MHr1A1B1C_000000272202	MHr1A1B1C_vRhyme_bin_14	SEr2D2E2F_vRhyme_unbinned_80	FALSE	Low-quality	lytic_virus
MHr1A1B1C	Moor_House	Natural	MHr1A1B1C_000000009790	15521	No terminal repeats		24	11	0.9177		3	7.6462	Viruses;Duplodnaviria;Heunggongvirae;Uroviricota;Caudoviricetes	vRhyme_bin_13__MHr1A1B1C_000000009790	MHr1A1B1C_vRhyme_bin_13	MHr3G3H3I_vRhyme_bin_15	FALSE	High-quality	lytic_virus
MHr1A1B1C	Moor_House	Natural	MHr1A1B1C_000000301885|provirus_2859_12320	9462	Provirus	2859-12320	10	11	0.9133		0	8.2363	Viruses;Duplodnaviria;Heunggongvirae;Uroviricota;Caudoviricetes	vRhyme_unbinned_40__MHr1A1B1C_000000301885|provirus_2859_12320	MHr1A1B1C_vRhyme_unbinned_40	CRr1A1B1C_vRhyme_unbinned_73	FALSE	Low-quality	integrated_prophage	Bacteria	Pseudomonadota	Alphaproteobacteria	Rhizobiales	Beijerinckiaceae	Roseiarcus
MHr1A1B1C	Moor_House	Natural	MHr1A1B1C_000000002847	10357	No terminal repeats		24	11	0.9118		1	1.459	Viruses;Duplodnaviria;Heunggongvirae;Uroviricota;Caudoviricetes	vRhyme_bin_7__MHr1A1B1C_000000002847	MHr1A1B1C_vRhyme_bin_7	MHr1A1B1C_vRhyme_bin_7	TRUE	Medium-quality	lysogenic_virus	Bacteria	Actinomycetota	Acidimicrobiia	Acidimicrobiales	RAAP-2	JAJYVT01
MHr1A1B1C	Moor_House	Natural	MHr1A1B1C_000000181458|provirus_2_11557	11556	Provirus	2-11557	19	11	0.9059		2	10.02	Viruses;Duplodnaviria;Heunggongvirae;Uroviricota;Caudoviricetes	vRhyme_unbinned_36__MHr1A1B1C_000000181458|provirus_2_11557	MHr1A1B1C_vRhyme_unbinned_36	CRr1A1B1C_vRhyme_unbinned_7	FALSE	Low-quality	integrated_prophage	Bacteria	Desulfobacterota_B	Binatia	Binatales	Binataceae	Binatus
MHr1A1B1C	Moor_House	Natural	MHr1A1B1C_000000155802|provirus_46_44053	44008	Provirus	46-44053	70	11	0.9043		18	49.2565	Viruses;Duplodnaviria;Heunggongvirae;Uroviricota;Caudoviricetes	vRhyme_unbinned_35__MHr1A1B1C_000000155802|provirus_46_44053	MHr1A1B1C_vRhyme_unbinned_35	MHr1A1B1C_vRhyme_unbinned_35	TRUE	Medium-quality	integrated_prophage	Bacteria	Pseudomonadota	Alphaproteobacteria	Rhizobiales	Beijerinckiaceae	Rhodoblastus
MHr1A1B1C	Moor_House	Natural	MHr1A1B1C_000000231818	64080	No terminal repeats		108	11	0.9015		1	25.4239	Viruses;Duplodnaviria;Heunggongvirae;Uroviricota;Caudoviricetes	vRhyme_bin_1__MHr1A1B1C_000000231818	MHr1A1B1C_vRhyme_bin_1	CRr2D2E2F_vRhyme_bin_10	FALSE	High-quality	lytic_virus	Bacteria	Pseudomonadota	Gammaproteobacteria	Burkholderiales	Burkholderiaceae	Caballeronia
MHr1A1B1C	Moor_House	Natural	MHr1A1B1C_000000257048|provirus_215_35439	35225	Provirus	215-35439	35	11	0.8996		8	34.0744	Viruses;Duplodnaviria;Heunggongvirae;Uroviricota;Caudoviricetes	vRhyme_unbinned_38__MHr1A1B1C_000000257048|provirus_215_35439	MHr1A1B1C_vRhyme_unbinned_38	MHr1A1B1C_vRhyme_unbinned_38	TRUE	Medium-quality	integrated_prophage	Bacteria	Desulfobacterota	Desulfobaccia	Desulfobaccales	0-14-0-80-60-11	0-14-0-80-60-11
MHr1A1B1C	Moor_House	Natural	MHr1A1B1C_000000199162	18153	No terminal repeats		27	11	0.8981		2	11.8964	Viruses;Duplodnaviria;Heunggongvirae;Uroviricota;Caudoviricetes	vRhyme_unbinned_21__MHr1A1B1C_000000199162	MHr1A1B1C_vRhyme_unbinned_21	MHr1A1B1C_vRhyme_unbinned_21	TRUE	Low-quality	lysogenic_scaffold	Bacteria	Actinomycetota	Acidimicrobiia	Acidimicrobiales	Bog-793	Fen-455
MHr1A1B1C	Moor_House	Natural	MHr1A1B1C_000000333318	19744	No terminal repeats		18	11	0.8946		2	4.5181	Viruses;Duplodnaviria;Heunggongvirae;Uroviricota;Caudoviricetes	vRhyme_unbinned_29__MHr1A1B1C_000000333318	MHr1A1B1C_vRhyme_unbinned_29	LASYr2D2E2F_vRhyme_unbinned_8	FALSE	Low-quality	lytic_scaffold	Bacteria	Acidobacteriota	Terriglobia	Terriglobales	SbA1	Bog-209
MHr1A1B1C	Moor_House	Natural	MHr1A1B1C_000000074543	13911	No terminal repeats		18	11	0.8885		9	19.1369	Viruses;Duplodnaviria;Heunggongvirae;Uroviricota;Caudoviricetes	vRhyme_unbinned_8__MHr1A1B1C_000000074543	MHr1A1B1C_vRhyme_unbinned_8	CRr2D2E2F_vRhyme_unbinned_95	FALSE	Low-quality	lytic_scaffold
MHr1A1B1C	Moor_House	Natural	MHr1A1B1C_000000348895	13424	No terminal repeats		9	11	0.888		2	4.0457	Viruses;Duplodnaviria;Heunggongvirae;Uroviricota;Caudoviricetes	vRhyme_unbinned_33__MHr1A1B1C_000000348895	MHr1A1B1C_vRhyme_unbinned_33	MHr1A1B1C_vRhyme_unbinned_33	TRUE	Not-determined	lytic_scaffold	Bacteria	Acidobacteriota	Terriglobia	Terriglobales	Acidobacteriaceae	Palsa-288
MHr1A1B1C	Moor_House	Natural	MHr1A1B1C_000000333733	25580	No terminal repeats		22	11	0.8679		0	8.9555	Viruses;Duplodnaviria;Heunggongvirae;Uroviricota;Caudoviricetes	vRhyme_bin_1__MHr1A1B1C_000000333733	MHr1A1B1C_vRhyme_bin_1	CRr2D2E2F_vRhyme_bin_10	FALSE	High-quality	lytic_virus	Bacteria	Pseudomonadota	Gammaproteobacteria	Burkholderiales	Burkholderiaceae	Caballeronia
MHr1A1B1C	Moor_House	Natural	MHr1A1B1C_000000262997	11472	No terminal repeats		9	11	0.8648		1	2.9383	Viruses;Duplodnaviria;Heunggongvirae;Uroviricota;Caudoviricetes	vRhyme_bin_7__MHr1A1B1C_000000262997	MHr1A1B1C_vRhyme_bin_7	MHr1A1B1C_vRhyme_bin_7	TRUE	Medium-quality	lysogenic_virus	Bacteria	Actinomycetota	Acidimicrobiia	Acidimicrobiales	RAAP-2	JAJYVT01
MHr1A1B1C	Moor_House	Natural	MHr1A1B1C_000000348059	20231	No terminal repeats		32	11	0.8583		1	3.73	Viruses;Duplodnaviria;Heunggongvirae;Uroviricota;Caudoviricetes	vRhyme_unbinned_31__MHr1A1B1C_000000348059	MHr1A1B1C_vRhyme_unbinned_31	MHr1A1B1C_vRhyme_unbinned_31	TRUE	Not-determined	lytic_scaffold
MHr1A1B1C	Moor_House	Natural	MHr1A1B1C_000000099638	15698	No terminal repeats		21	11	0.8572		0	3.6822	Viruses;Duplodnaviria;Heunggongvirae;Uroviricota;Caudoviricetes	vRhyme_unbinned_12__MHr1A1B1C_000000099638	MHr1A1B1C_vRhyme_unbinned_12	CRr1A1B1C_vRhyme_unbinned_41	FALSE	Low-quality	lytic_scaffold	Bacteria	Pseudomonadota	Alphaproteobacteria	Rhizobiales	Beijerinckiaceae	Roseiarcus
MHr1A1B1C	Moor_House	Natural	MHr1A1B1C_000000071393	10261	No terminal repeats		11	11	0.8502		2	8.8929	Viruses;Duplodnaviria;Heunggongvirae;Uroviricota;Caudoviricetes	vRhyme_unbinned_7__MHr1A1B1C_000000071393	MHr1A1B1C_vRhyme_unbinned_7	BOr3G3H3I_vRhyme_unbinned_36	FALSE	Low-quality	lytic_scaffold
MHr1A1B1C	Moor_House	Natural	MHr1A1B1C_000000318233	12013	No terminal repeats		13	11	0.85		1	5.9761	Viruses;Duplodnaviria;Heunggongvirae;Uroviricota;Caudoviricetes	vRhyme_bin_14__MHr1A1B1C_000000318233	MHr1A1B1C_vRhyme_bin_14	SEr2D2E2F_vRhyme_unbinned_80	FALSE	Low-quality	lytic_virus
MHr1A1B1C	Moor_House	Natural	MHr1A1B1C_000000013659	17464	No terminal repeats		18	11	0.8482		0	5.2022	Viruses;Duplodnaviria;Heunggongvirae;Uroviricota;Caudoviricetes	vRhyme_unbinned_2__MHr1A1B1C_000000013659	MHr1A1B1C_vRhyme_unbinned_2	MHr1A1B1C_vRhyme_unbinned_2	TRUE	Low-quality	lytic_scaffold
MHr1A1B1C	Moor_House	Natural	MHr1A1B1C_000000108489	12317	No terminal repeats		17	11	0.8444		1	3.1964	Viruses;Duplodnaviria;Heunggongvirae;Uroviricota;Caudoviricetes	vRhyme_bin_5__MHr1A1B1C_000000108489	MHr1A1B1C_vRhyme_bin_5	MHr1A1B1C_vRhyme_bin_5	TRUE	Medium-quality	lytic_virus
MHr1A1B1C	Moor_House	Natural	MHr1A1B1C_000000211403	17933	No terminal repeats		22	11	0.8404		0	1.3009	Viruses;Duplodnaviria;Heunggongvirae;Uroviricota;Caudoviricetes	vRhyme_bin_2__MHr1A1B1C_000000211403	MHr1A1B1C_vRhyme_bin_2	MHr1A1B1C_vRhyme_bin_2	TRUE	Medium-quality	lytic_virus
MHr1A1B1C	Moor_House	Natural	MHr1A1B1C_000000113588	19000	No terminal repeats		25	11	0.8395		9	17.0786	Viruses;Duplodnaviria;Heunggongvirae;Uroviricota;Caudoviricetes	vRhyme_unbinned_13__MHr1A1B1C_000000113588	MHr1A1B1C_vRhyme_unbinned_13	MHr1A1B1C_vRhyme_unbinned_13	TRUE	Low-quality	lytic_scaffold	Bacteria	Desulfobacterota_B	Binatia	Binatales	Binataceae	Binatus
MHr1A1B1C	Moor_House	Natural	MHr1A1B1C_000000293310	15841	No terminal repeats		14	11	0.8258		4	3.8633	Viruses;Duplodnaviria;Heunggongvirae;Uroviricota;Caudoviricetes	vRhyme_bin_7__MHr1A1B1C_000000293310	MHr1A1B1C_vRhyme_bin_7	MHr1A1B1C_vRhyme_bin_7	TRUE	Medium-quality	lysogenic_virus	Bacteria	Actinomycetota	Acidimicrobiia	Acidimicrobiales	RAAP-2	JAJYVT01
MHr1A1B1C	Moor_House	Natural	MHr1A1B1C_000000051019	11466	No terminal repeats		18	11	0.8125		2	2.743	Viruses;Duplodnaviria;Heunggongvirae;Uroviricota;Caudoviricetes	vRhyme_bin_1__MHr1A1B1C_000000051019	MHr1A1B1C_vRhyme_bin_1	CRr2D2E2F_vRhyme_bin_10	FALSE	High-quality	lytic_virus	Bacteria	Pseudomonadota	Gammaproteobacteria	Burkholderiales	Burkholderiaceae	Caballeronia
MHr1A1B1C	Moor_House	Natural	MHr1A1B1C_000000179123	10967	No terminal repeats		8	11	0.8022		2	4.7577	Viruses;Duplodnaviria;Heunggongvirae;Uroviricota;Caudoviricetes	vRhyme_unbinned_18__MHr1A1B1C_000000179123	MHr1A1B1C_vRhyme_unbinned_18	CRr2D2E2F_vRhyme_unbinned_44	FALSE	Low-quality	lytic_scaffold
MHr1A1B1C	Moor_House	Natural	MHr1A1B1C_000000233600	14144	No terminal repeats		18	11	0.7987		0	1.532	Viruses;Duplodnaviria;Heunggongvirae;Uroviricota;Caudoviricetes	vRhyme_bin_2__MHr1A1B1C_000000233600	MHr1A1B1C_vRhyme_bin_2	MHr1A1B1C_vRhyme_bin_2	TRUE	Medium-quality	lytic_virus
MHr1A1B1C	Moor_House	Natural	MHr1A1B1C_000000348541	27669	No terminal repeats		24	11	0.791		5	9.9733	Viruses;Duplodnaviria;Heunggongvirae;Uroviricota;Caudoviricetes	vRhyme_unbinned_32__MHr1A1B1C_000000348541	MHr1A1B1C_vRhyme_unbinned_32	MHr1A1B1C_vRhyme_unbinned_32	TRUE	Low-quality	lytic_scaffold	Bacteria	Eremiobacterota	Eremiobacteria	Baltobacterales	Baltobacteraceae	Cybelea
MHr1A1B1C	Moor_House	Natural	MHr1A1B1C_000000194479	11186	No terminal repeats		11	11	0.7773		3	3.9604	Viruses;Duplodnaviria;Heunggongvirae;Uroviricota;Caudoviricetes	vRhyme_bin_7__MHr1A1B1C_000000194479	MHr1A1B1C_vRhyme_bin_7	MHr1A1B1C_vRhyme_bin_7	TRUE	Medium-quality	lysogenic_virus	Bacteria	Actinomycetota	Acidimicrobiia	Acidimicrobiales	RAAP-2	JAJYVT01
MHr1A1B1C	Moor_House	Natural	MHr1A1B1C_000000040139	15725	No terminal repeats		20	11	0.7702		0	2.6684	Viruses;Duplodnaviria;Heunggongvirae;Uroviricota;Caudoviricetes	vRhyme_unbinned_6__MHr1A1B1C_000000040139	MHr1A1B1C_vRhyme_unbinned_6	CRr1A1B1C_vRhyme_unbinned_58	FALSE	Not-determined	lytic_scaffold	Bacteria	Verrucomicrobiota	Verrucomicrobiae	Pedosphaerales	UBA11358	UBA11358
MHr1A1B1C	Moor_House	Natural	MHr1A1B1C_000000222025	11979	No terminal repeats		10	11	0.7661		0	1.1165	Viruses;Duplodnaviria;Heunggongvirae;Uroviricota;Caudoviricetes	vRhyme_bin_5__MHr1A1B1C_000000222025	MHr1A1B1C_vRhyme_bin_5	MHr1A1B1C_vRhyme_bin_5	TRUE	Medium-quality	lytic_virus
MHr1A1B1C	Moor_House	Natural	MHr1A1B1C_000000340523	14416	No terminal repeats		16	11	0.7554		0	0	Unclassified	vRhyme_unbinned_30__MHr1A1B1C_000000340523	MHr1A1B1C_vRhyme_unbinned_30	CRr3G3H3I_vRhyme_bin_12	FALSE	Not-determined	lytic_scaffold	Bacteria	Actinomycetota	Actinomycetia	Mycobacteriales	Mycobacteriaceae	Mycobacterium
MHr1A1B1C	Moor_House	Natural	MHr1A1B1C_000000314064	30447	No terminal repeats		37	11	0.721		1	2.0993	Viruses;Duplodnaviria;Heunggongvirae;Uroviricota;Caudoviricetes	vRhyme_bin_2__MHr1A1B1C_000000314064	MHr1A1B1C_vRhyme_bin_2	MHr1A1B1C_vRhyme_bin_2	TRUE	Medium-quality	lytic_virus
MHr1A1B1C	Moor_House	Natural	MHr1A1B1C_000000281360	11124	No terminal repeats		7	11	0.7203		0	1.474	Viruses;Duplodnaviria;Heunggongvirae;Uroviricota;Caudoviricetes	vRhyme_unbinned_25__MHr1A1B1C_000000281360	MHr1A1B1C_vRhyme_unbinned_25	CRr1A1B1C_vRhyme_bin_13	FALSE	Low-quality	lytic_scaffold	Bacteria	Actinomycetota	Thermoleophilia	Solirubrobacterales	Solirubrobacteraceae	Palsa-465
MHr1A1B1C	Moor_House	Natural	MHr1A1B1C_000000136627	10209	No terminal repeats		7	11	0.7044		0	3.118	Viruses;Duplodnaviria;Heunggongvirae;Uroviricota;Caudoviricetes	vRhyme_unbinned_16__MHr1A1B1C_000000136627	MHr1A1B1C_vRhyme_unbinned_16	MHr1A1B1C_vRhyme_unbinned_16	TRUE	Not-determined	lytic_scaffold	Bacteria	Pseudomonadota	Alphaproteobacteria	Rhizobiales	Xanthobacteraceae	BOG-931
BAr2D2E2F	Balmoral	Restored	BAr2D2E2F_000000414806	18343	No terminal repeats		25	11	0.9826		7	28.9417	Viruses;Duplodnaviria;Heunggongvirae;Uroviricota;Caudoviricetes	vRhyme_bin_6__BAr2D2E2F_000000414806	BAr2D2E2F_vRhyme_bin_6	BAr2D2E2F_vRhyme_bin_6	TRUE	High-quality	lysogenic_virus
BAr2D2E2F	Balmoral	Restored	BAr2D2E2F_000000179721	11473	No terminal repeats		12	11	0.9817		2	14.5944	Viruses;Duplodnaviria;Heunggongvirae;Uroviricota;Caudoviricetes	vRhyme_unbinned_27__BAr2D2E2F_000000179721	BAr2D2E2F_vRhyme_unbinned_27	BAr2D2E2F_vRhyme_unbinned_27	TRUE	Low-quality	lytic_scaffold
BAr2D2E2F	Balmoral	Restored	BAr2D2E2F_000000380203	10844	No terminal repeats		6	11	0.9801		1	5.1226	Viruses;Duplodnaviria;Heunggongvirae;Uroviricota;Caudoviricetes	vRhyme_bin_12__BAr2D2E2F_000000380203	BAr2D2E2F_vRhyme_bin_12	BAr2D2E2F_vRhyme_bin_12	TRUE	Low-quality	lytic_virus
BAr2D2E2F	Balmoral	Restored	BAr2D2E2F_000000338781	24524	No terminal repeats		30	11	0.98		5	38.3206	Viruses;Duplodnaviria;Heunggongvirae;Uroviricota;Caudoviricetes	vRhyme_bin_13__BAr2D2E2F_000000338781	BAr2D2E2F_vRhyme_bin_13	BAr2D2E2F_vRhyme_bin_13	TRUE	Medium-quality	lytic_virus
BAr2D2E2F	Balmoral	Restored	BAr2D2E2F_000000399195	10720	No terminal repeats		19	11	0.9797		0	8.7151	Viruses;Duplodnaviria;Heunggongvirae;Uroviricota;Caudoviricetes	vRhyme_bin_17__BAr2D2E2F_000000399195	BAr2D2E2F_vRhyme_bin_17	BAr2D2E2F_vRhyme_bin_17	TRUE	Medium-quality	lytic_virus	Bacteria	Actinomycetota	Thermoleophilia	Solirubrobacterales	Solirubrobacteraceae	Palsa-744
BAr2D2E2F	Balmoral	Restored	BAr2D2E2F_000000133594	16944	No terminal repeats		17	11	0.9794		1	16.7623	Viruses;Duplodnaviria;Heunggongvirae;Uroviricota;Caudoviricetes	vRhyme_unbinned_19__BAr2D2E2F_000000133594	BAr2D2E2F_vRhyme_unbinned_19	BAr2D2E2F_vRhyme_unbinned_19	TRUE	Low-quality	lytic_scaffold
BAr2D2E2F	Balmoral	Restored	BAr2D2E2F_000000262258	16805	No terminal repeats		38	11	0.9793		0	9.2968	Viruses;Duplodnaviria;Heunggongvirae;Uroviricota;Caudoviricetes	vRhyme_bin_12__BAr2D2E2F_000000262258	BAr2D2E2F_vRhyme_bin_12	BAr2D2E2F_vRhyme_bin_12	TRUE	Low-quality	lytic_virus
BAr2D2E2F	Balmoral	Restored	BAr2D2E2F_000000003563	11105	No terminal repeats		11	11	0.979		3	14.0699	Viruses;Duplodnaviria;Heunggongvirae;Uroviricota;Caudoviricetes	vRhyme_bin_6__BAr2D2E2F_000000003563	BAr2D2E2F_vRhyme_bin_6	BAr2D2E2F_vRhyme_bin_6	TRUE	High-quality	lysogenic_virus
BAr2D2E2F	Balmoral	Restored	BAr2D2E2F_000000186528	10805	No terminal repeats		14	11	0.9785		2	11.0803	Viruses;Duplodnaviria;Heunggongvirae;Uroviricota;Caudoviricetes	vRhyme_bin_7__BAr2D2E2F_000000186528	BAr2D2E2F_vRhyme_bin_7	BAr2D2E2F_vRhyme_bin_7	TRUE	Low-quality	lytic_virus	Bacteria	Desulfobacterota_B	Binatia	Binatales	Binataceae	Binatus
BAr2D2E2F	Balmoral	Restored	BAr2D2E2F_000000114007	15666	No terminal repeats		14	11	0.9783		0	8.6935	Viruses;Varidnaviria;Bamfordvirae;Nucleocytoviricota;Megaviricetes	vRhyme_unbinned_16__BAr2D2E2F_000000114007	BAr2D2E2F_vRhyme_unbinned_16	BAr2D2E2F_vRhyme_unbinned_16	TRUE	Low-quality	lytic_scaffold
BAr2D2E2F	Balmoral	Restored	BAr2D2E2F_000000252498	11378	No terminal repeats		8	11	0.9775		0	6.2937	Viruses;Duplodnaviria;Heunggongvirae;Uroviricota;Caudoviricetes	vRhyme_bin_17__BAr2D2E2F_000000252498	BAr2D2E2F_vRhyme_bin_17	BAr2D2E2F_vRhyme_bin_17	TRUE	Medium-quality	lytic_virus	Bacteria	Actinomycetota	Thermoleophilia	Solirubrobacterales	Solirubrobacteraceae	Palsa-744
BAr2D2E2F	Balmoral	Restored	BAr2D2E2F_000000391701	36049	No terminal repeats		51	11	0.9772		0	10.7709	Viruses;Varidnaviria;Bamfordvirae;Nucleocytoviricota;Megaviricetes;Imitervirales;Mimiviridae	vRhyme_unbinned_55__BAr2D2E2F_000000391701	BAr2D2E2F_vRhyme_unbinned_55	BAr2D2E2F_vRhyme_unbinned_55	TRUE	Low-quality	lytic_scaffold
BAr2D2E2F	Balmoral	Restored	BAr2D2E2F_000000081370	15139	No terminal repeats		12	11	0.9764		1	5.1548	Unclassified	vRhyme_bin_12__BAr2D2E2F_000000081370	BAr2D2E2F_vRhyme_bin_12	BAr2D2E2F_vRhyme_bin_12	TRUE	Low-quality	lytic_virus
BAr2D2E2F	Balmoral	Restored	BAr2D2E2F_000000184282	10124	No terminal repeats		8	11	0.9757		2	10.0909	Viruses;Duplodnaviria;Heunggongvirae;Uroviricota;Caudoviricetes	vRhyme_unbinned_28__BAr2D2E2F_000000184282	BAr2D2E2F_vRhyme_unbinned_28	BAr2D2E2F_vRhyme_unbinned_28	TRUE	Low-quality	lytic_scaffold
BAr2D2E2F	Balmoral	Restored	BAr2D2E2F_000000275146	35531	No terminal repeats		46	11	0.9756		0	5.6223	Viruses;Varidnaviria;Bamfordvirae;Nucleocytoviricota;Megaviricetes	vRhyme_unbinned_40__BAr2D2E2F_000000275146	BAr2D2E2F_vRhyme_unbinned_40	BAr2D2E2F_vRhyme_unbinned_40	TRUE	Low-quality	lytic_scaffold
BAr2D2E2F	Balmoral	Restored	BAr2D2E2F_000000344566	16399	No terminal repeats		10	11	0.9755		0	13.3866	Viruses;Duplodnaviria;Heunggongvirae;Uroviricota;Caudoviricetes	vRhyme_unbinned_46__BAr2D2E2F_000000344566	BAr2D2E2F_vRhyme_unbinned_46	CRr1A1B1C_vRhyme_unbinned_52	FALSE	Low-quality	lytic_scaffold
BAr2D2E2F	Balmoral	Restored	BAr2D2E2F_000000120696	24603	No terminal repeats		24	11	0.9752		1	16.6034	Viruses;Duplodnaviria;Heunggongvirae;Uroviricota;Caudoviricetes	vRhyme_bin_2__BAr2D2E2F_000000120696	BAr2D2E2F_vRhyme_bin_2	CRr2D2E2F_vRhyme_bin_10	FALSE	Medium-quality	lytic_virus
BAr2D2E2F	Balmoral	Restored	BAr2D2E2F_000000157892	16143	No terminal repeats		26	11	0.9752		1	24.3503	Viruses;Duplodnaviria;Heunggongvirae;Uroviricota;Caudoviricetes	vRhyme_bin_12__BAr2D2E2F_000000157892	BAr2D2E2F_vRhyme_bin_12	BAr2D2E2F_vRhyme_bin_12	TRUE	Low-quality	lytic_virus
BAr2D2E2F	Balmoral	Restored	BAr2D2E2F_000000239088	12375	No terminal repeats		13	11	0.9748		0	5.7399	Viruses;Duplodnaviria;Heunggongvirae;Uroviricota;Caudoviricetes	vRhyme_unbinned_32__BAr2D2E2F_000000239088	BAr2D2E2F_vRhyme_unbinned_32	BAr2D2E2F_vRhyme_unbinned_32	FALSE	Low-quality	lytic_scaffold	Bacteria	Acidobacteriota	Terriglobia	Terriglobales	SbA1	Sulfotelmatobacter
BAr2D2E2F	Balmoral	Restored	BAr2D2E2F_000000369441	49290	No terminal repeats		78	11	0.9746		13	54.1488	Viruses;Duplodnaviria;Heunggongvirae;Uroviricota;Caudoviricetes	vRhyme_unbinned_52__BAr2D2E2F_000000369441	BAr2D2E2F_vRhyme_unbinned_52	BAr2D2E2F_vRhyme_unbinned_52	TRUE	High-quality	lytic_scaffold
BAr2D2E2F	Balmoral	Restored	BAr2D2E2F_000000364115	12235	No terminal repeats		15	11	0.9743		0	6.1634	Viruses;Varidnaviria;Bamfordvirae;Nucleocytoviricota;Megaviricetes	vRhyme_unbinned_48__BAr2D2E2F_000000364115	BAr2D2E2F_vRhyme_unbinned_48	BAr2D2E2F_vRhyme_unbinned_48	TRUE	Low-quality	lytic_scaffold
BAr2D2E2F	Balmoral	Restored	BAr2D2E2F_000000293298	10871	No terminal repeats		14	11	0.9739		1	10.1402	Viruses;Duplodnaviria;Heunggongvirae;Uroviricota;Caudoviricetes	vRhyme_bin_11__BAr2D2E2F_000000293298	BAr2D2E2F_vRhyme_bin_11	BAr2D2E2F_vRhyme_bin_11	TRUE	Medium-quality	lytic_virus
BAr2D2E2F	Balmoral	Restored	BAr2D2E2F_000000266291	11317	No terminal repeats		18	11	0.9739		0	11.0963	Viruses;Duplodnaviria;Heunggongvirae;Uroviricota;Caudoviricetes	vRhyme_bin_13__BAr2D2E2F_000000266291	BAr2D2E2F_vRhyme_bin_13	BAr2D2E2F_vRhyme_bin_13	TRUE	Medium-quality	lytic_virus
BAr2D2E2F	Balmoral	Restored	BAr2D2E2F_000000405375	12554	No terminal repeats		10	11	0.9733		3	9.9426	Viruses;Duplodnaviria;Heunggongvirae;Uroviricota;Caudoviricetes	vRhyme_unbinned_57__BAr2D2E2F_000000405375	BAr2D2E2F_vRhyme_unbinned_57	CRr2D2E2F_vRhyme_unbinned_22	FALSE	Low-quality	lytic_scaffold	Bacteria	Pseudomonadota	Alphaproteobacteria	Rhizobiales	Beijerinckiaceae	Methylocella
BAr2D2E2F	Balmoral	Restored	BAr2D2E2F_000000385160	26026	No terminal repeats		36	11	0.9731		1	15.5886	Viruses;Duplodnaviria;Heunggongvirae;Uroviricota;Caudoviricetes	vRhyme_unbinned_54__BAr2D2E2F_000000385160	BAr2D2E2F_vRhyme_unbinned_54	BAr2D2E2F_vRhyme_unbinned_54	TRUE	Low-quality	lytic_scaffold
BAr2D2E2F	Balmoral	Restored	BAr2D2E2F_000000090939	11029	No terminal repeats		10	11	0.973		1	9.2534	Viruses;Duplodnaviria;Heunggongvirae;Uroviricota;Caudoviricetes	vRhyme_bin_11__BAr2D2E2F_000000090939	BAr2D2E2F_vRhyme_bin_11	BAr2D2E2F_vRhyme_bin_11	TRUE	Medium-quality	lytic_virus
BAr2D2E2F	Balmoral	Restored	BAr2D2E2F_000000299744	18377	No terminal repeats		22	11	0.9729		2	9.2189	Viruses;Duplodnaviria;Heunggongvirae;Uroviricota;Caudoviricetes	vRhyme_unbinned_44__BAr2D2E2F_000000299744	BAr2D2E2F_vRhyme_unbinned_44	CRr3G3H3I_vRhyme_bin_8	FALSE	Low-quality	lytic_scaffold
BAr2D2E2F	Balmoral	Restored	BAr2D2E2F_000000158005	22102	No terminal repeats		29	11	0.9726		4	29.3467	Viruses;Duplodnaviria;Heunggongvirae;Uroviricota;Caudoviricetes	vRhyme_unbinned_25__BAr2D2E2F_000000158005	BAr2D2E2F_vRhyme_unbinned_25	BAr2D2E2F_vRhyme_unbinned_25	TRUE	Low-quality	lytic_scaffold
BAr2D2E2F	Balmoral	Restored	BAr2D2E2F_000000026502	17675	No terminal repeats		21	11	0.9723		0	4.657	Viruses;Varidnaviria;Bamfordvirae;Nucleocytoviricota;Megaviricetes;Imitervirales;Mimiviridae	vRhyme_unbinned_4__BAr2D2E2F_000000026502	BAr2D2E2F_vRhyme_unbinned_4	BAr2D2E2F_vRhyme_unbinned_4	TRUE	Low-quality	lytic_scaffold
BAr2D2E2F	Balmoral	Restored	BAr2D2E2F_000000324925	14078	No terminal repeats		11	11	0.9722		0	13.7463	Viruses;Duplodnaviria;Heunggongvirae;Uroviricota;Caudoviricetes	vRhyme_bin_15__BAr2D2E2F_000000324925	BAr2D2E2F_vRhyme_bin_15	BAr2D2E2F_vRhyme_bin_15	TRUE	High-quality	lytic_virus	Bacteria	Verrucomicrobiota	Verrucomicrobiae	Pedosphaerales	UBA11358	UBA7542
BAr2D2E2F	Balmoral	Restored	BAr2D2E2F_000000134169	16685	No terminal repeats		23	11	0.972		1	7.2983	Viruses;Varidnaviria;Bamfordvirae;Nucleocytoviricota;Megaviricetes;Imitervirales;Mimiviridae	vRhyme_unbinned_20__BAr2D2E2F_000000134169	BAr2D2E2F_vRhyme_unbinned_20	BAr2D2E2F_vRhyme_unbinned_20	TRUE	Low-quality	lytic_scaffold
BAr2D2E2F	Balmoral	Restored	BAr2D2E2F_000000175499	19066	No terminal repeats		22	11	0.9718		0	9.6285	Viruses;Duplodnaviria;Heunggongvirae;Uroviricota;Caudoviricetes	vRhyme_unbinned_26__BAr2D2E2F_000000175499	BAr2D2E2F_vRhyme_unbinned_26	BAr2D2E2F_vRhyme_unbinned_26	TRUE	Low-quality	lytic_scaffold
BAr2D2E2F	Balmoral	Restored	BAr2D2E2F_000000368774	10349	No terminal repeats		15	11	0.9714		2	4.8125	Viruses;Duplodnaviria;Heunggongvirae;Uroviricota;Caudoviricetes	vRhyme_unbinned_51__BAr2D2E2F_000000368774	BAr2D2E2F_vRhyme_unbinned_51	SEr3G3H3I_vRhyme_bin_22	FALSE	Low-quality	lytic_scaffold
BAr2D2E2F	Balmoral	Restored	BAr2D2E2F_000000033052	20982	No terminal repeats		26	11	0.971		5	12.6248	Viruses;Duplodnaviria;Heunggongvirae;Uroviricota;Caudoviricetes	vRhyme_bin_1__BAr2D2E2F_000000033052	BAr2D2E2F_vRhyme_bin_1	BAr2D2E2F_vRhyme_bin_1	TRUE	High-quality	lytic_virus
BAr2D2E2F	Balmoral	Restored	BAr2D2E2F_000000022320	10169	No terminal repeats		11	11	0.971		2	6.608	Viruses;Duplodnaviria;Heunggongvirae;Uroviricota;Caudoviricetes	vRhyme_bin_8__BAr2D2E2F_000000022320	BAr2D2E2F_vRhyme_bin_8	BAr2D2E2F_vRhyme_bin_8	TRUE	High-quality	lytic_virus	Bacteria	Acidobacteriota	Terriglobia	Acidoferrales	UBA7541	Palsa-295
BAr2D2E2F	Balmoral	Restored	BAr2D2E2F_000000115566	43020	No terminal repeats		49	11	0.9707		0	14.4805	Viruses;Varidnaviria;Bamfordvirae;Nucleocytoviricota;Megaviricetes	vRhyme_unbinned_17__BAr2D2E2F_000000115566	BAr2D2E2F_vRhyme_unbinned_17	BAr2D2E2F_vRhyme_unbinned_17	TRUE	Low-quality	lytic_scaffold
BAr2D2E2F	Balmoral	Restored	BAr2D2E2F_000000240214	16128	No terminal repeats		18	11	0.9706		0	5.1155	Viruses;Varidnaviria;Bamfordvirae;Nucleocytoviricota;Megaviricetes;Imitervirales;Mimiviridae	vRhyme_unbinned_33__BAr2D2E2F_000000240214	BAr2D2E2F_vRhyme_unbinned_33	BAr2D2E2F_vRhyme_unbinned_33	TRUE	Low-quality	lytic_scaffold
BAr2D2E2F	Balmoral	Restored	BAr2D2E2F_000000064571	15705	No terminal repeats		17	11	0.9703		0	7.8626	Viruses	vRhyme_unbinned_7__BAr2D2E2F_000000064571	BAr2D2E2F_vRhyme_unbinned_7	BAr2D2E2F_vRhyme_unbinned_7	TRUE	Low-quality	lytic_scaffold
BAr2D2E2F	Balmoral	Restored	BAr2D2E2F_000000008103	24682	No terminal repeats		45	11	0.9695		0	6.9809	Viruses;Duplodnaviria;Heunggongvirae;Uroviricota;Caudoviricetes	vRhyme_bin_17__BAr2D2E2F_000000008103	BAr2D2E2F_vRhyme_bin_17	BAr2D2E2F_vRhyme_bin_17	TRUE	Medium-quality	lytic_virus	Bacteria	Actinomycetota	Thermoleophilia	Solirubrobacterales	Solirubrobacteraceae	Palsa-744
BAr2D2E2F	Balmoral	Restored	BAr2D2E2F_000000044036	16040	No terminal repeats		19	11	0.9679		1	18.8907	Viruses;Duplodnaviria;Heunggongvirae;Uroviricota;Caudoviricetes	vRhyme_bin_2__BAr2D2E2F_000000044036	BAr2D2E2F_vRhyme_bin_2	CRr2D2E2F_vRhyme_bin_10	FALSE	Medium-quality	lytic_virus
BAr2D2E2F	Balmoral	Restored	BAr2D2E2F_000000232307	21034	No terminal repeats		33	11	0.9672		4	11.4002	Viruses;Duplodnaviria;Heunggongvirae;Uroviricota;Caudoviricetes	vRhyme_unbinned_30__BAr2D2E2F_000000232307	BAr2D2E2F_vRhyme_unbinned_30	BAr2D2E2F_vRhyme_unbinned_30	TRUE	Low-quality	lytic_scaffold	Bacteria	Acidobacteriota	Terriglobia	Terriglobales	SbA1	Bog-209
BAr2D2E2F	Balmoral	Restored	BAr2D2E2F_000000231199	31298	No terminal repeats		35	11	0.9664		0	29.7921	Viruses;Duplodnaviria;Heunggongvirae;Uroviricota;Caudoviricetes	vRhyme_bin_15__BAr2D2E2F_000000231199	BAr2D2E2F_vRhyme_bin_15	BAr2D2E2F_vRhyme_bin_15	TRUE	High-quality	lytic_virus	Bacteria	Verrucomicrobiota	Verrucomicrobiae	Pedosphaerales	UBA11358	UBA7542
BAr2D2E2F	Balmoral	Restored	BAr2D2E2F_000000280346	13069	No terminal repeats		21	11	0.9662		0	7.0592	Viruses;Duplodnaviria;Heunggongvirae;Uroviricota;Caudoviricetes	vRhyme_bin_2__BAr2D2E2F_000000280346	BAr2D2E2F_vRhyme_bin_2	CRr2D2E2F_vRhyme_bin_10	FALSE	Medium-quality	lytic_virus
BAr2D2E2F	Balmoral	Restored	BAr2D2E2F_000000268930	40631	No terminal repeats		41	11	0.9662		1	15.0186	Viruses	vRhyme_unbinned_39__BAr2D2E2F_000000268930	BAr2D2E2F_vRhyme_unbinned_39	BAr2D2E2F_vRhyme_unbinned_39	TRUE	Low-quality	lytic_scaffold
BAr2D2E2F	Balmoral	Restored	BAr2D2E2F_000000148829	10043	No terminal repeats		19	11	0.9659		0	6.3047	Viruses;Duplodnaviria;Heunggongvirae;Uroviricota;Caudoviricetes	vRhyme_bin_17__BAr2D2E2F_000000148829	BAr2D2E2F_vRhyme_bin_17	BAr2D2E2F_vRhyme_bin_17	TRUE	Medium-quality	lytic_virus	Bacteria	Actinomycetota	Thermoleophilia	Solirubrobacterales	Solirubrobacteraceae	Palsa-744
BAr2D2E2F	Balmoral	Restored	BAr2D2E2F_000000298214	36909	No terminal repeats		35	11	0.9653		2	17.6249	Viruses;Duplodnaviria;Heunggongvirae;Uroviricota;Caudoviricetes	vRhyme_bin_8__BAr2D2E2F_000000298214	BAr2D2E2F_vRhyme_bin_8	BAr2D2E2F_vRhyme_bin_8	TRUE	High-quality	lytic_virus	Bacteria	Acidobacteriota	Terriglobia	Acidoferrales	UBA7541	Palsa-295
BAr2D2E2F	Balmoral	Restored	BAr2D2E2F_000000099815	14013	No terminal repeats		16	11	0.9651		1	4.633	Viruses;Varidnaviria;Bamfordvirae;Nucleocytoviricota;Megaviricetes;Pimascovirales;Iridoviridae	vRhyme_unbinned_10__BAr2D2E2F_000000099815	BAr2D2E2F_vRhyme_unbinned_10	BAr2D2E2F_vRhyme_unbinned_10	TRUE	Low-quality	lytic_scaffold
BAr2D2E2F	Balmoral	Restored	BAr2D2E2F_000000087346	18873	No terminal repeats		30	11	0.965		0	7.9699	Viruses;Duplodnaviria;Heunggongvirae;Uroviricota;Caudoviricetes	vRhyme_unbinned_9__BAr2D2E2F_000000087346	BAr2D2E2F_vRhyme_unbinned_9	BAr2D2E2F_vRhyme_unbinned_9	TRUE	Low-quality	lytic_scaffold
BAr2D2E2F	Balmoral	Restored	BAr2D2E2F_000000057207	12047	No terminal repeats		9	11	0.965		2	4.4802	Viruses;Duplodnaviria;Heunggongvirae;Uroviricota;Caudoviricetes	vRhyme_bin_8__BAr2D2E2F_000000057207	BAr2D2E2F_vRhyme_bin_8	BAr2D2E2F_vRhyme_bin_8	TRUE	High-quality	lytic_virus	Bacteria	Acidobacteriota	Terriglobia	Acidoferrales	UBA7541	Palsa-295
BAr2D2E2F	Balmoral	Restored	BAr2D2E2F_000000292139	50256	No terminal repeats		61	11	0.9646		1	10.8664	Viruses;Varidnaviria;Bamfordvirae;Nucleocytoviricota;Megaviricetes	vRhyme_unbinned_42__BAr2D2E2F_000000292139	BAr2D2E2F_vRhyme_unbinned_42	BAr2D2E2F_vRhyme_unbinned_42	TRUE	Low-quality	lytic_scaffold	Bacteria	Bacteroidota	Bacteroidia	Bacteroidales	Bacteroidaceae	Prevotella
BAr2D2E2F	Balmoral	Restored	BAr2D2E2F_000000366193	105074	No terminal repeats		123	11	0.963		3	24.9895	Viruses;Varidnaviria;Bamfordvirae;Nucleocytoviricota;Megaviricetes	vRhyme_unbinned_50__BAr2D2E2F_000000366193	BAr2D2E2F_vRhyme_unbinned_50	BAr2D2E2F_vRhyme_unbinned_50	TRUE	Low-quality	lytic_scaffold
BAr2D2E2F	Balmoral	Restored	BAr2D2E2F_000000361013	51706	No terminal repeats		61	11	0.9611		0	13.0168	Viruses;Duplodnaviria;Heunggongvirae;Uroviricota;Caudoviricetes	vRhyme_bin_15__BAr2D2E2F_000000361013	BAr2D2E2F_vRhyme_bin_15	BAr2D2E2F_vRhyme_bin_15	TRUE	High-quality	lytic_virus	Bacteria	Verrucomicrobiota	Verrucomicrobiae	Pedosphaerales	UBA11358	UBA7542
BAr2D2E2F	Balmoral	Restored	BAr2D2E2F_000000382780	11476	No terminal repeats		19	11	0.9609		3	10.2692	Viruses;Duplodnaviria;Heunggongvirae;Uroviricota;Caudoviricetes	vRhyme_unbinned_53__BAr2D2E2F_000000382780	BAr2D2E2F_vRhyme_unbinned_53	BAr2D2E2F_vRhyme_unbinned_53	TRUE	Low-quality	lytic_scaffold
BAr2D2E2F	Balmoral	Restored	BAr2D2E2F_000000276313	17526	No terminal repeats		8	11	0.96		0	8.3353	Viruses;Duplodnaviria;Heunggongvirae;Uroviricota;Caudoviricetes	vRhyme_bin_2__BAr2D2E2F_000000276313	BAr2D2E2F_vRhyme_bin_2	CRr2D2E2F_vRhyme_bin_10	FALSE	Medium-quality	lytic_virus
BAr2D2E2F	Balmoral	Restored	BAr2D2E2F_000000362517	14255	No terminal repeats		17	11	0.96		0	7.76	Viruses;Duplodnaviria;Heunggongvirae;Uroviricota;Caudoviricetes	vRhyme_bin_15__BAr2D2E2F_000000362517	BAr2D2E2F_vRhyme_bin_15	BAr2D2E2F_vRhyme_bin_15	TRUE	High-quality	lytic_virus	Bacteria	Verrucomicrobiota	Verrucomicrobiae	Pedosphaerales	UBA11358	UBA7542
BAr2D2E2F	Balmoral	Restored	BAr2D2E2F_000000003742	16435	No terminal repeats		46	11	0.9599		0	8.1383	Viruses;Duplodnaviria;Heunggongvirae;Uroviricota;Caudoviricetes	vRhyme_bin_17__BAr2D2E2F_000000003742	BAr2D2E2F_vRhyme_bin_17	BAr2D2E2F_vRhyme_bin_17	TRUE	Medium-quality	lytic_virus	Bacteria	Actinomycetota	Thermoleophilia	Solirubrobacterales	Solirubrobacteraceae	Palsa-744
BAr2D2E2F	Balmoral	Restored	BAr2D2E2F_000000208484	26376	No terminal repeats		40	11	0.9598		0	11.0724	Viruses;Duplodnaviria;Heunggongvirae;Uroviricota;Caudoviricetes	vRhyme_bin_15__BAr2D2E2F_000000208484	BAr2D2E2F_vRhyme_bin_15	BAr2D2E2F_vRhyme_bin_15	TRUE	High-quality	lytic_virus	Bacteria	Verrucomicrobiota	Verrucomicrobiae	Pedosphaerales	UBA11358	UBA7542
BAr2D2E2F	Balmoral	Restored	BAr2D2E2F_000000263864	10928	No terminal repeats		24	11	0.9592		0	6.7665	Viruses;Duplodnaviria;Heunggongvirae;Uroviricota;Caudoviricetes	vRhyme_bin_15__BAr2D2E2F_000000263864	BAr2D2E2F_vRhyme_bin_15	BAr2D2E2F_vRhyme_bin_15	TRUE	High-quality	lytic_virus	Bacteria	Verrucomicrobiota	Verrucomicrobiae	Pedosphaerales	UBA11358	UBA7542
BAr2D2E2F	Balmoral	Restored	BAr2D2E2F_000000134713	11629	No terminal repeats		11	11	0.9572		1	4.012	Viruses;Duplodnaviria;Heunggongvirae;Uroviricota;Caudoviricetes	vRhyme_unbinned_21__BAr2D2E2F_000000134713	BAr2D2E2F_vRhyme_unbinned_21	BAr3G3H3I_vRhyme_unbinned_30	FALSE	Low-quality	lytic_scaffold	Bacteria	Actinomycetota	Actinomycetia	Streptosporangiales	Streptosporangiaceae	Palsa-504
BAr2D2E2F	Balmoral	Restored	BAr2D2E2F_000000222306	15388	No terminal repeats		28	11	0.9562		0	4.702	Viruses;Duplodnaviria;Heunggongvirae;Uroviricota;Caudoviricetes	vRhyme_bin_17__BAr2D2E2F_000000222306	BAr2D2E2F_vRhyme_bin_17	BAr2D2E2F_vRhyme_bin_17	TRUE	Medium-quality	lytic_virus	Bacteria	Actinomycetota	Thermoleophilia	Solirubrobacterales	Solirubrobacteraceae	Palsa-744
BAr2D2E2F	Balmoral	Restored	BAr2D2E2F_000000287372|provirus_4091_21882	17792	Provirus	4091-21882	15	11	0.956		2	8.0546	Viruses;Duplodnaviria;Heunggongvirae;Uroviricota;Caudoviricetes	vRhyme_unbinned_64__BAr2D2E2F_000000287372|provirus_4091_21882	BAr2D2E2F_vRhyme_unbinned_64	CRr2D2E2F_vRhyme_unbinned_89	FALSE	Low-quality	integrated_prophage	Bacteria	Acidobacteriota	Terriglobia	Terriglobales	SbA1	Bog-209
BAr2D2E2F	Balmoral	Restored	BAr2D2E2F_000000340455	12629	No terminal repeats		17	11	0.956		2	4.1751	Viruses;Duplodnaviria;Heunggongvirae;Uroviricota;Caudoviricetes	vRhyme_bin_17__BAr2D2E2F_000000340455	BAr2D2E2F_vRhyme_bin_17	BAr2D2E2F_vRhyme_bin_17	TRUE	Medium-quality	lytic_virus	Bacteria	Actinomycetota	Thermoleophilia	Solirubrobacterales	Solirubrobacteraceae	Palsa-744
BAr2D2E2F	Balmoral	Restored	BAr2D2E2F_000000126493	10953	No terminal repeats		10	11	0.9555		1	3.8602	Viruses;Duplodnaviria;Heunggongvirae;Uroviricota;Caudoviricetes	vRhyme_bin_12__BAr2D2E2F_000000126493	BAr2D2E2F_vRhyme_bin_12	BAr2D2E2F_vRhyme_bin_12	TRUE	Low-quality	lytic_virus
BAr2D2E2F	Balmoral	Restored	BAr2D2E2F_000000166864	21268	No terminal repeats		25	11	0.9528		1	4.2916	Viruses;Duplodnaviria;Heunggongvirae;Uroviricota;Caudoviricetes	vRhyme_bin_1__BAr2D2E2F_000000166864	BAr2D2E2F_vRhyme_bin_1	BAr2D2E2F_vRhyme_bin_1	TRUE	High-quality	lytic_virus
BAr2D2E2F	Balmoral	Restored	BAr2D2E2F_000000286807	16256	No terminal repeats		9	11	0.9527		1	11.628	Viruses;Duplodnaviria;Heunggongvirae;Uroviricota;Caudoviricetes	vRhyme_bin_2__BAr2D2E2F_000000286807	BAr2D2E2F_vRhyme_bin_2	CRr2D2E2F_vRhyme_bin_10	FALSE	Medium-quality	lytic_virus
BAr2D2E2F	Balmoral	Restored	BAr2D2E2F_000000273613	78310	No terminal repeats		73	11	0.9526		2	53.6005	Viruses;Duplodnaviria;Heunggongvirae;Uroviricota;Caudoviricetes	vRhyme_bin_15__BAr2D2E2F_000000273613	BAr2D2E2F_vRhyme_bin_15	BAr2D2E2F_vRhyme_bin_15	TRUE	High-quality	lytic_virus	Bacteria	Verrucomicrobiota	Verrucomicrobiae	Pedosphaerales	UBA11358	UBA7542
BAr2D2E2F	Balmoral	Restored	BAr2D2E2F_000000323526	59248	No terminal repeats		72	11	0.9515		0	37.1609	Viruses;Duplodnaviria;Heunggongvirae;Uroviricota;Caudoviricetes	vRhyme_bin_14__BAr2D2E2F_000000323526	BAr2D2E2F_vRhyme_bin_14	BAr2D2E2F_vRhyme_bin_14	TRUE	Medium-quality	lytic_virus
BAr2D2E2F	Balmoral	Restored	BAr2D2E2F_000000364481	10225	No terminal repeats		26	11	0.9514		1	11.7565	Viruses;Duplodnaviria;Heunggongvirae;Uroviricota;Caudoviricetes	vRhyme_unbinned_49__BAr2D2E2F_000000364481	BAr2D2E2F_vRhyme_unbinned_49	BAr2D2E2F_vRhyme_unbinned_49	TRUE	Low-quality	lytic_scaffold
BAr2D2E2F	Balmoral	Restored	BAr2D2E2F_000000057292	23406	No terminal repeats		26	11	0.9508		5	22.9343	Viruses;Duplodnaviria;Heunggongvirae;Uroviricota;Caudoviricetes	vRhyme_unbinned_6__BAr2D2E2F_000000057292	BAr2D2E2F_vRhyme_unbinned_6	BAr2D2E2F_vRhyme_unbinned_6	TRUE	Low-quality	lytic_scaffold
BAr2D2E2F	Balmoral	Restored	BAr2D2E2F_000000072220	10611	No terminal repeats		17	11	0.9504		0	7.0774	Viruses;Duplodnaviria;Heunggongvirae;Uroviricota;Caudoviricetes	vRhyme_bin_17__BAr2D2E2F_000000072220	BAr2D2E2F_vRhyme_bin_17	BAr2D2E2F_vRhyme_bin_17	TRUE	Medium-quality	lytic_virus	Bacteria	Actinomycetota	Thermoleophilia	Solirubrobacterales	Solirubrobacteraceae	Palsa-744
BAr2D2E2F	Balmoral	Restored	BAr2D2E2F_000000115887	10252	No terminal repeats		11	11	0.9477		0	10.1226	Viruses;Duplodnaviria;Heunggongvirae;Uroviricota;Caudoviricetes	vRhyme_bin_15__BAr2D2E2F_000000115887	BAr2D2E2F_vRhyme_bin_15	BAr2D2E2F_vRhyme_bin_15	TRUE	High-quality	lytic_virus	Bacteria	Verrucomicrobiota	Verrucomicrobiae	Pedosphaerales	UBA11358	UBA7542
BAr2D2E2F	Balmoral	Restored	BAr2D2E2F_000000407137	10869	No terminal repeats		8	11	0.9471		2	8.2755	Viruses;Duplodnaviria;Heunggongvirae;Uroviricota;Caudoviricetes	vRhyme_unbinned_58__BAr2D2E2F_000000407137	BAr2D2E2F_vRhyme_unbinned_58	BAr2D2E2F_vRhyme_unbinned_58	TRUE	Low-quality	lytic_scaffold	Bacteria	Pseudomonadota	Alphaproteobacteria	Rhizobiales	Beijerinckiaceae	Methylocella
BAr2D2E2F	Balmoral	Restored	BAr2D2E2F_000000116225	10538	No terminal repeats		12	11	0.9457		0	3.1082	Viruses;Duplodnaviria;Heunggongvirae;Uroviricota;Caudoviricetes	vRhyme_unbinned_18__BAr2D2E2F_000000116225	BAr2D2E2F_vRhyme_unbinned_18	CRr2D2E2F_vRhyme_unbinned_8	FALSE	Low-quality	lytic_scaffold
BAr2D2E2F	Balmoral	Restored	BAr2D2E2F_000000174764	154806	No terminal repeats		153	11	0.9443		5	110.581	Viruses;Duplodnaviria;Heunggongvirae;Uroviricota;Caudoviricetes	vRhyme_bin_14__BAr2D2E2F_000000174764	BAr2D2E2F_vRhyme_bin_14	BAr2D2E2F_vRhyme_bin_14	TRUE	Medium-quality	lytic_virus
BAr2D2E2F	Balmoral	Restored	BAr2D2E2F_000000012794	16602	No terminal repeats		22	11	0.9436		3	10.9924	Viruses;Duplodnaviria;Heunggongvirae;Uroviricota;Caudoviricetes	vRhyme_bin_16__BAr2D2E2F_000000012794	BAr2D2E2F_vRhyme_bin_16	BAr2D2E2F_vRhyme_bin_16	TRUE	Medium-quality	lytic_virus
BAr2D2E2F	Balmoral	Restored	BAr2D2E2F_000000060572	22504	No terminal repeats		19	11	0.9402		2	16.6238	Viruses;Duplodnaviria;Heunggongvirae;Uroviricota;Caudoviricetes	vRhyme_bin_15__BAr2D2E2F_000000060572	BAr2D2E2F_vRhyme_bin_15	BAr2D2E2F_vRhyme_bin_15	TRUE	High-quality	lytic_virus	Bacteria	Verrucomicrobiota	Verrucomicrobiae	Pedosphaerales	UBA11358	UBA7542
BAr2D2E2F	Balmoral	Restored	BAr2D2E2F_000000336854	10721	No terminal repeats		12	11	0.9386		0	8.2724	Viruses;Duplodnaviria;Heunggongvirae;Uroviricota;Caudoviricetes	vRhyme_bin_8__BAr2D2E2F_000000336854	BAr2D2E2F_vRhyme_bin_8	BAr2D2E2F_vRhyme_bin_8	TRUE	High-quality	lytic_virus	Bacteria	Acidobacteriota	Terriglobia	Acidoferrales	UBA7541	Palsa-295
BAr2D2E2F	Balmoral	Restored	BAr2D2E2F_000000017828	37508	No terminal repeats		50	11	0.9367		0	5.8791	Viruses;Duplodnaviria;Heunggongvirae;Uroviricota;Caudoviricetes	vRhyme_bin_1__BAr2D2E2F_000000017828	BAr2D2E2F_vRhyme_bin_1	BAr2D2E2F_vRhyme_bin_1	TRUE	High-quality	lytic_virus
BAr2D2E2F	Balmoral	Restored	BAr2D2E2F_000000136750	34344	DTR		46	11	0.9338		0	4.7678	Viruses;Duplodnaviria;Heunggongvirae;Uroviricota;Caudoviricetes	vRhyme_unbinned_22__BAr2D2E2F_000000136750	BAr2D2E2F_vRhyme_unbinned_22	BAr2D2E2F_vRhyme_unbinned_22	TRUE	Not-determined	lytic_scaffold
BAr2D2E2F	Balmoral	Restored	BAr2D2E2F_000000241465	11317	No terminal repeats		6	11	0.9334		1	4.927	Viruses;Duplodnaviria;Heunggongvirae;Uroviricota;Caudoviricetes	vRhyme_unbinned_35__BAr2D2E2F_000000241465	BAr2D2E2F_vRhyme_unbinned_35	BAr2D2E2F_vRhyme_unbinned_35	TRUE	Low-quality	lytic_scaffold	Bacteria	Acidobacteriota	Terriglobia	Terriglobales	SbA1	Bog-209
BAr2D2E2F	Balmoral	Restored	BAr2D2E2F_000000065474	39177	No terminal repeats		62	11	0.9319		0	8.6608	Viruses;Duplodnaviria;Heunggongvirae;Uroviricota;Caudoviricetes	vRhyme_unbinned_8__BAr2D2E2F_000000065474	BAr2D2E2F_vRhyme_unbinned_8	BAr1A1B1C_vRhyme_unbinned_47	FALSE	Low-quality	lytic_scaffold
BAr2D2E2F	Balmoral	Restored	BAr2D2E2F_000000349592	17627	No terminal repeats		29	11	0.9313		1	2.7509	Viruses;Duplodnaviria;Heunggongvirae;Uroviricota;Caudoviricetes	vRhyme_unbinned_47__BAr2D2E2F_000000349592	BAr2D2E2F_vRhyme_unbinned_47	BAr2D2E2F_vRhyme_unbinned_47	TRUE	Not-determined	lytic_scaffold
BAr2D2E2F	Balmoral	Restored	BAr2D2E2F_000000163914|provirus_26601_47671	21071	Provirus	26601-47671	20	11	0.9296		0	8.3593	Viruses;Duplodnaviria;Heunggongvirae;Uroviricota;Caudoviricetes	vRhyme_unbinned_63__BAr2D2E2F_000000163914|provirus_26601_47671	BAr2D2E2F_vRhyme_unbinned_63	BAr2D2E2F_vRhyme_unbinned_63	TRUE	Low-quality	integrated_prophage
BAr2D2E2F	Balmoral	Restored	BAr2D2E2F_000000243530	11001	No terminal repeats		8	11	0.9286		0	1.5576	Viruses;Duplodnaviria;Heunggongvirae;Uroviricota;Caudoviricetes	vRhyme_unbinned_37__BAr2D2E2F_000000243530	BAr2D2E2F_vRhyme_unbinned_37	CRr2D2E2F_vRhyme_unbinned_33	FALSE	Not-determined	lytic_scaffold	Bacteria	Actinomycetota	Actinomycetia	Streptosporangiales	Streptosporangiaceae	PALSA-505
BAr2D2E2F	Balmoral	Restored	BAr2D2E2F_000000006577	40991	No terminal repeats		104	11	0.9275		0	7.7122	Viruses;Duplodnaviria;Heunggongvirae;Uroviricota;Caudoviricetes	vRhyme_bin_2__BAr2D2E2F_000000006577	BAr2D2E2F_vRhyme_bin_2	CRr2D2E2F_vRhyme_bin_10	FALSE	Medium-quality	lytic_virus
BAr2D2E2F	Balmoral	Restored	BAr2D2E2F_000000100894	28641	No terminal repeats		49	11	0.9269		0	10.0027	Viruses;Duplodnaviria;Heunggongvirae;Uroviricota;Caudoviricetes	vRhyme_unbinned_11__BAr2D2E2F_000000100894	BAr2D2E2F_vRhyme_unbinned_11	BAr2D2E2F_vRhyme_unbinned_11	FALSE	Low-quality	lytic_scaffold
BAr2D2E2F	Balmoral	Restored	BAr2D2E2F_000000254538	10643	No terminal repeats		13	11	0.9256		1	5.6465	Viruses;Duplodnaviria;Heunggongvirae;Uroviricota;Caudoviricetes	vRhyme_bin_19__BAr2D2E2F_000000254538	BAr2D2E2F_vRhyme_bin_19	BAr2D2E2F_vRhyme_bin_19	TRUE	Low-quality	lytic_virus	Bacteria	Planctomycetota	Planctomycetia	Isosphaerales	Isosphaeraceae
BAr2D2E2F	Balmoral	Restored	BAr2D2E2F_000000039971	91729	DTR		124	11	0.9227		11	56.4686	Viruses;Duplodnaviria;Heunggongvirae;Uroviricota;Caudoviricetes	vRhyme_unbinned_5__BAr2D2E2F_000000039971	BAr2D2E2F_vRhyme_unbinned_5	BAr2D2E2F_vRhyme_unbinned_5	TRUE	Medium-quality	lysogenic_scaffold
BAr2D2E2F	Balmoral	Restored	BAr2D2E2F_000000395483	19768	No terminal repeats		34	11	0.9211		1	13.5974	Viruses;Duplodnaviria;Heunggongvirae;Uroviricota;Caudoviricetes	vRhyme_unbinned_56__BAr2D2E2F_000000395483	BAr2D2E2F_vRhyme_unbinned_56	BAr2D2E2F_vRhyme_unbinned_56	FALSE	Low-quality	lytic_scaffold
BAr2D2E2F	Balmoral	Restored	BAr2D2E2F_000000061708	15483	No terminal repeats		22	11	0.91		2	6.0827	Viruses;Duplodnaviria;Heunggongvirae;Uroviricota;Caudoviricetes	vRhyme_bin_6__BAr2D2E2F_000000061708	BAr2D2E2F_vRhyme_bin_6	BAr2D2E2F_vRhyme_bin_6	TRUE	High-quality	lysogenic_virus
BAr2D2E2F	Balmoral	Restored	BAr2D2E2F_000000108142	14648	No terminal repeats		23	11	0.9098		1	2.8935	Viruses;Duplodnaviria;Heunggongvirae;Uroviricota;Caudoviricetes	vRhyme_unbinned_13__BAr2D2E2F_000000108142	BAr2D2E2F_vRhyme_unbinned_13	MHr1A1B1C_vRhyme_unbinned_4	FALSE	Low-quality	lytic_scaffold
BAr2D2E2F	Balmoral	Restored	BAr2D2E2F_000000004288	28664	No terminal repeats		45	11	0.9075		1	17.014	Viruses;Duplodnaviria;Heunggongvirae;Uroviricota;Caudoviricetes	vRhyme_bin_2__BAr2D2E2F_000000004288	BAr2D2E2F_vRhyme_bin_2	CRr2D2E2F_vRhyme_bin_10	FALSE	Medium-quality	lytic_virus
BAr2D2E2F	Balmoral	Restored	BAr2D2E2F_000000242832	11427	No terminal repeats		16	11	0.8966		1	5.8492	Viruses;Duplodnaviria;Heunggongvirae;Uroviricota;Caudoviricetes	vRhyme_unbinned_36__BAr2D2E2F_000000242832	BAr2D2E2F_vRhyme_unbinned_36	BAr2D2E2F_vRhyme_unbinned_36	TRUE	Low-quality	lytic_scaffold
BAr2D2E2F	Balmoral	Restored	BAr2D2E2F_000000370749	31020	No terminal repeats		54	11	0.896		0	10.8859	Viruses;Duplodnaviria;Heunggongvirae;Uroviricota;Caudoviricetes	vRhyme_bin_1__BAr2D2E2F_000000370749	BAr2D2E2F_vRhyme_bin_1	BAr2D2E2F_vRhyme_bin_1	TRUE	High-quality	lytic_virus
BAr2D2E2F	Balmoral	Restored	BAr2D2E2F_000000298244	15450	No terminal repeats		28	11	0.894		0	3.7265	Viruses;Duplodnaviria;Heunggongvirae;Uroviricota;Caudoviricetes	vRhyme_bin_2__BAr2D2E2F_000000298244	BAr2D2E2F_vRhyme_bin_2	CRr2D2E2F_vRhyme_bin_10	FALSE	Medium-quality	lytic_virus
BAr2D2E2F	Balmoral	Restored	BAr2D2E2F_000000281046	35199	No terminal repeats		39	11	0.8916		2	15.4582	Viruses;Duplodnaviria;Heunggongvirae;Uroviricota;Caudoviricetes	vRhyme_bin_2__BAr2D2E2F_000000281046	BAr2D2E2F_vRhyme_bin_2	CRr2D2E2F_vRhyme_bin_10	FALSE	Medium-quality	lytic_virus
BAr2D2E2F	Balmoral	Restored	BAr2D2E2F_000000104008	15085	No terminal repeats		21	11	0.8884		0	7.6704	Viruses;Duplodnaviria;Heunggongvirae;Uroviricota;Caudoviricetes	vRhyme_unbinned_12__BAr2D2E2F_000000104008	BAr2D2E2F_vRhyme_unbinned_12	BAr2D2E2F_vRhyme_unbinned_12	TRUE	Low-quality	lytic_scaffold	Bacteria	Actinomycetota	Actinomycetia	Streptosporangiales	Streptosporangiaceae	Palsa-504
BAr2D2E2F	Balmoral	Restored	BAr2D2E2F_000000009081	21007	No terminal repeats		31	11	0.8881		0	6.9608	Viruses;Duplodnaviria;Heunggongvirae;Uroviricota;Caudoviricetes	vRhyme_bin_1__BAr2D2E2F_000000009081	BAr2D2E2F_vRhyme_bin_1	BAr2D2E2F_vRhyme_bin_1	TRUE	High-quality	lytic_virus
BAr2D2E2F	Balmoral	Restored	BAr2D2E2F_000000054044	10795	No terminal repeats		17	11	0.887		0	4.8897	Viruses;Duplodnaviria;Heunggongvirae;Uroviricota;Caudoviricetes	vRhyme_bin_6__BAr2D2E2F_000000054044	BAr2D2E2F_vRhyme_bin_6	BAr2D2E2F_vRhyme_bin_6	TRUE	High-quality	lysogenic_virus
BAr2D2E2F	Balmoral	Restored	BAr2D2E2F_000000012941|provirus_225_14420	14196	Provirus	225-14420	18	11	0.883		2	7.5047	Viruses;Duplodnaviria;Heunggongvirae;Uroviricota;Caudoviricetes	vRhyme_unbinned_60__BAr2D2E2F_000000012941|provirus_225_14420	BAr2D2E2F_vRhyme_unbinned_60	BAr2D2E2F_vRhyme_unbinned_60	TRUE	Low-quality	integrated_prophage	Bacteria	Pseudomonadota	Alphaproteobacteria	Rhizobiales	Beijerinckiaceae	Methylocella
BAr2D2E2F	Balmoral	Restored	BAr2D2E2F_000000001036	33963	DTR		53	11	0.8807		0	4.3079	Viruses;Duplodnaviria;Heunggongvirae;Uroviricota;Caudoviricetes	vRhyme_unbinned_1__BAr2D2E2F_000000001036	BAr2D2E2F_vRhyme_unbinned_1	BAr2D2E2F_vRhyme_unbinned_1	TRUE	Complete	lytic_scaffold
BAr2D2E2F	Balmoral	Restored	BAr2D2E2F_000000022371	13898	No terminal repeats		16	11	0.8762		1	2.9292	Viruses;Duplodnaviria;Heunggongvirae;Uroviricota;Caudoviricetes	vRhyme_unbinned_3__BAr2D2E2F_000000022371	BAr2D2E2F_vRhyme_unbinned_3	BAr2D2E2F_vRhyme_unbinned_3	TRUE	Low-quality	lysogenic_scaffold	Bacteria	Acidobacteriota	Terriglobia	Terriglobales	SbA1	Sulfotelmatobacter
BAr2D2E2F	Balmoral	Restored	BAr2D2E2F_000000223256	15248	No terminal repeats		30	11	0.8732		0	1.6538	Unclassified	vRhyme_bin_19__BAr2D2E2F_000000223256	BAr2D2E2F_vRhyme_bin_19	BAr2D2E2F_vRhyme_bin_19	TRUE	Low-quality	lytic_virus	Bacteria	Planctomycetota	Planctomycetia	Isosphaerales	Isosphaeraceae
BAr2D2E2F	Balmoral	Restored	BAr2D2E2F_000000351599	14504	No terminal repeats		18	11	0.8716		1	1.3754	Viruses;Duplodnaviria;Heunggongvirae;Uroviricota;Caudoviricetes	vRhyme_bin_17__BAr2D2E2F_000000351599	BAr2D2E2F_vRhyme_bin_17	BAr2D2E2F_vRhyme_bin_17	TRUE	Medium-quality	lytic_virus	Bacteria	Actinomycetota	Thermoleophilia	Solirubrobacterales	Solirubrobacteraceae	Palsa-744
BAr2D2E2F	Balmoral	Restored	BAr2D2E2F_000000235717	16022	No terminal repeats		25	11	0.8715		0	5.0547	Viruses;Duplodnaviria;Heunggongvirae;Uroviricota;Caudoviricetes	vRhyme_unbinned_31__BAr2D2E2F_000000235717	BAr2D2E2F_vRhyme_unbinned_31	BAr1A1B1C_vRhyme_unbinned_67	FALSE	Low-quality	lysogenic_scaffold	Bacteria	Pseudomonadota	Alphaproteobacteria	Rhizobiales	Xanthobacteraceae	BOG-931
BAr2D2E2F	Balmoral	Restored	BAr2D2E2F_000000283995	15635	No terminal repeats		14	11	0.867		2	7.2251	Viruses;Duplodnaviria;Heunggongvirae;Uroviricota;Caudoviricetes	vRhyme_bin_8__BAr2D2E2F_000000283995	BAr2D2E2F_vRhyme_bin_8	BAr2D2E2F_vRhyme_bin_8	TRUE	High-quality	lytic_virus	Bacteria	Acidobacteriota	Terriglobia	Acidoferrales	UBA7541	Palsa-295
BAr2D2E2F	Balmoral	Restored	BAr2D2E2F_000000384921	61525	No terminal repeats		83	11	0.8636		0	19.0703	Viruses;Duplodnaviria;Heunggongvirae;Uroviricota;Caudoviricetes	vRhyme_bin_2__BAr2D2E2F_000000384921	BAr2D2E2F_vRhyme_bin_2	CRr2D2E2F_vRhyme_bin_10	FALSE	Medium-quality	lytic_virus
BAr2D2E2F	Balmoral	Restored	BAr2D2E2F_000000109736	13540	No terminal repeats		27	11	0.8609		0	3.2493	Viruses;Duplodnaviria;Heunggongvirae;Uroviricota;Caudoviricetes	vRhyme_bin_1__BAr2D2E2F_000000109736	BAr2D2E2F_vRhyme_bin_1	BAr2D2E2F_vRhyme_bin_1	TRUE	High-quality	lytic_virus
BAr2D2E2F	Balmoral	Restored	BAr2D2E2F_000000307133|provirus_9918_31146	21229	Provirus	9918-31146	18	11	0.8539		5	10.4158	Viruses;Duplodnaviria;Heunggongvirae;Uroviricota;Caudoviricetes	vRhyme_unbinned_65__BAr2D2E2F_000000307133|provirus_9918_31146	BAr2D2E2F_vRhyme_unbinned_65	BAr2D2E2F_vRhyme_unbinned_65	TRUE	Low-quality	integrated_prophage	Bacteria	Acidobacteriota	Terriglobia	Bryobacterales	Bryobacteraceae
BAr2D2E2F	Balmoral	Restored	BAr2D2E2F_000000375737	11673	No terminal repeats		15	11	0.8506		6	15.3652	Viruses;Duplodnaviria;Heunggongvirae;Uroviricota;Caudoviricetes	vRhyme_bin_7__BAr2D2E2F_000000375737	BAr2D2E2F_vRhyme_bin_7	BAr2D2E2F_vRhyme_bin_7	TRUE	Low-quality	lytic_virus	Bacteria	Desulfobacterota_B	Binatia	Binatales	Binataceae	Binatus
BAr2D2E2F	Balmoral	Restored	BAr2D2E2F_000000011539	15187	No terminal repeats		34	11	0.8487		0	4.0024	Viruses;Duplodnaviria;Heunggongvirae;Uroviricota;Caudoviricetes	vRhyme_bin_1__BAr2D2E2F_000000011539	BAr2D2E2F_vRhyme_bin_1	BAr2D2E2F_vRhyme_bin_1	TRUE	High-quality	lytic_virus
BAr2D2E2F	Balmoral	Restored	BAr2D2E2F_000000026327	17408	No terminal repeats		27	11	0.8465		1	2.4305	Viruses;Duplodnaviria;Heunggongvirae;Uroviricota;Caudoviricetes	vRhyme_bin_1__BAr2D2E2F_000000026327	BAr2D2E2F_vRhyme_bin_1	BAr2D2E2F_vRhyme_bin_1	TRUE	High-quality	lytic_virus
BAr2D2E2F	Balmoral	Restored	BAr2D2E2F_000000292265	17922	No terminal repeats		24	11	0.8437		0	4.8047	Viruses;Duplodnaviria;Heunggongvirae;Uroviricota;Caudoviricetes	vRhyme_unbinned_43__BAr2D2E2F_000000292265	BAr2D2E2F_vRhyme_unbinned_43	BAr2D2E2F_vRhyme_unbinned_43	TRUE	Not-determined	lysogenic_scaffold	Bacteria	Acidobacteriota	Terriglobia	Terriglobales	SbA1	Sulfotelmatobacter
BAr2D2E2F	Balmoral	Restored	BAr2D2E2F_000000146309	12918	No terminal repeats		15	11	0.8309		0	2.6742	Viruses;Duplodnaviria;Heunggongvirae;Uroviricota;Caudoviricetes	vRhyme_unbinned_23__BAr2D2E2F_000000146309	BAr2D2E2F_vRhyme_unbinned_23	BOr2D2E2F_vRhyme_unbinned_26	FALSE	Low-quality	lysogenic_scaffold
BAr2D2E2F	Balmoral	Restored	BAr2D2E2F_000000240511	10677	No terminal repeats		4	11	0.8271		1	3.3727	Viruses;Duplodnaviria;Heunggongvirae;Uroviricota;Caudoviricetes	vRhyme_unbinned_34__BAr2D2E2F_000000240511	BAr2D2E2F_vRhyme_unbinned_34	BAr2D2E2F_vRhyme_unbinned_34	TRUE	Low-quality	lytic_scaffold	Bacteria	Acidobacteriota	Terriglobia	Terriglobales	SbA1	Sulfotelmatobacter
BAr2D2E2F	Balmoral	Restored	BAr2D2E2F_000000394155	16067	No terminal repeats		30	11	0.8265		0	1.4027	Viruses;Duplodnaviria;Heunggongvirae;Uroviricota;Caudoviricetes	vRhyme_bin_14__BAr2D2E2F_000000394155	BAr2D2E2F_vRhyme_bin_14	BAr2D2E2F_vRhyme_bin_14	TRUE	Medium-quality	lytic_virus
BAr2D2E2F	Balmoral	Restored	BAr2D2E2F_000000113077	10121	No terminal repeats		16	11	0.8174		1	2.7905	Viruses;Duplodnaviria;Heunggongvirae;Uroviricota;Caudoviricetes	vRhyme_unbinned_15__BAr2D2E2F_000000113077	BAr2D2E2F_vRhyme_unbinned_15	BAr2D2E2F_vRhyme_unbinned_15	TRUE	Low-quality	lytic_scaffold	Bacteria	Actinomycetota	Actinomycetia	Streptosporangiales	Streptosporangiaceae	Palsa-504
BAr2D2E2F	Balmoral	Restored	BAr2D2E2F_000000095104|provirus_14618_29874	15257	Provirus	14618-29874	13	11	0.8129		0	11.7803	Viruses;Duplodnaviria;Heunggongvirae;Uroviricota;Caudoviricetes	vRhyme_unbinned_62__BAr2D2E2F_000000095104|provirus_14618_29874	BAr2D2E2F_vRhyme_unbinned_62	BAr2D2E2F_vRhyme_unbinned_62	TRUE	Not-determined	integrated_prophage	Bacteria	Acidobacteriota	Terriglobia	Terriglobales	SbA1	Bog-209
BAr2D2E2F	Balmoral	Restored	BAr2D2E2F_000000151982	49321	No terminal repeats		32	11	0.8049		5	11.0889	Viruses;Duplodnaviria;Heunggongvirae;Uroviricota;Caudoviricetes	vRhyme_unbinned_24__BAr2D2E2F_000000151982	BAr2D2E2F_vRhyme_unbinned_24	BAr2D2E2F_vRhyme_unbinned_24	TRUE	Not-determined	lytic_scaffold	Bacteria	Acidobacteriota	Terriglobia	Terriglobales	Koribacteraceae	Bog-257
BAr2D2E2F	Balmoral	Restored	BAr2D2E2F_000000320565|provirus_1_13742	13742	Provirus	1-13742	26	11	0.7905		0	5.5411	Viruses;Duplodnaviria;Heunggongvirae;Uroviricota;Caudoviricetes	vRhyme_unbinned_66__BAr2D2E2F_000000320565|provirus_1_13742	BAr2D2E2F_vRhyme_unbinned_66	BAr2D2E2F_vRhyme_unbinned_66	TRUE	Low-quality	integrated_prophage
BAr2D2E2F	Balmoral	Restored	BAr2D2E2F_000000285813	16349	No terminal repeats		11	11	0.7875		2	2.9952	Viruses;Duplodnaviria;Heunggongvirae;Uroviricota;Caudoviricetes	vRhyme_unbinned_41__BAr2D2E2F_000000285813	BAr2D2E2F_vRhyme_unbinned_41	LASYr2D2E2F_vRhyme_unbinned_8	FALSE	Low-quality	lytic_scaffold	Bacteria	Acidobacteriota	Terriglobia	Terriglobales	SbA1	Bog-209
BAr2D2E2F	Balmoral	Restored	BAr2D2E2F_000000111285	17103	No terminal repeats		18	11	0.7821		0	5.6137	Viruses;Duplodnaviria;Heunggongvirae;Uroviricota;Caudoviricetes	vRhyme_unbinned_14__BAr2D2E2F_000000111285	BAr2D2E2F_vRhyme_unbinned_14	BAr2D2E2F_vRhyme_unbinned_14	TRUE	Not-determined	lysogenic_scaffold	Bacteria	Actinomycetota	Thermoleophilia	Solirubrobacterales	Solirubrobacteraceae	Palsa-465
BAr2D2E2F	Balmoral	Restored	BAr2D2E2F_000000011849	22059	No terminal repeats		15	11	0.7765		1	2.9097	Viruses;Duplodnaviria;Heunggongvirae;Uroviricota;Caudoviricetes	vRhyme_unbinned_2__BAr2D2E2F_000000011849	BAr2D2E2F_vRhyme_unbinned_2	BAr2D2E2F_vRhyme_unbinned_2	TRUE	Low-quality	lytic_scaffold	Bacteria	Acidobacteriota	Terriglobia	Terriglobales	SbA1	Bog-209
BAr2D2E2F	Balmoral	Restored	BAr2D2E2F_000000090004|provirus_3_16587	16585	Provirus	3-16587	19	11	0.7736		2	5.8244	Viruses;Duplodnaviria;Heunggongvirae;Uroviricota;Caudoviricetes	vRhyme_unbinned_61__BAr2D2E2F_000000090004|provirus_3_16587	BAr2D2E2F_vRhyme_unbinned_61	BAr2D2E2F_vRhyme_unbinned_61	TRUE	Low-quality	integrated_prophage	Bacteria	Pseudomonadota	Alphaproteobacteria	Rhizobiales	Beijerinckiaceae	Methylocystis
BAr2D2E2F	Balmoral	Restored	BAr2D2E2F_000000127637	11396	No terminal repeats		15	11	0.7262		0	2.8131	Viruses;Duplodnaviria;Heunggongvirae;Uroviricota;Caudoviricetes	vRhyme_bin_16__BAr2D2E2F_000000127637	BAr2D2E2F_vRhyme_bin_16	BAr2D2E2F_vRhyme_bin_16	TRUE	Medium-quality	lytic_virus
BAr2D2E2F	Balmoral	Restored	BAr2D2E2F_000000011279|provirus_291_24733	24443	Provirus	291-24733	27	11	0.7245		5	10.3488	Viruses;Duplodnaviria;Heunggongvirae;Uroviricota;Caudoviricetes	vRhyme_unbinned_59__BAr2D2E2F_000000011279|provirus_291_24733	BAr2D2E2F_vRhyme_unbinned_59	BAr2D2E2F_vRhyme_unbinned_59	TRUE	Low-quality	integrated_prophage	Bacteria	Pseudomonadota	Alphaproteobacteria	Rhizobiales	Beijerinckiaceae	Methylocystis
BAr2D2E2F	Balmoral	Restored	BAr2D2E2F_000000205805	10747	No terminal repeats		12	11	0.7207		2	2.9509	Viruses;Duplodnaviria;Heunggongvirae;Uroviricota;Caudoviricetes	vRhyme_unbinned_29__BAr2D2E2F_000000205805	BAr2D2E2F_vRhyme_unbinned_29	BAr2D2E2F_vRhyme_unbinned_29	TRUE	Low-quality	lytic_scaffold	Bacteria	Acidobacteriota	Terriglobia	Acidoferrales	UBA7541	Palsa-295
BAr2D2E2F	Balmoral	Restored	BAr2D2E2F_000000315525	14580	No terminal repeats		17	11	0.7176		1	2.373	Unclassified	vRhyme_unbinned_45__BAr2D2E2F_000000315525	BAr2D2E2F_vRhyme_unbinned_45	BAr2D2E2F_vRhyme_unbinned_45	TRUE	Low-quality	lytic_scaffold	Bacteria	Acidobacteriota	Terriglobia	Terriglobales	Acidobacteriaceae	Terracidiphilus
BAr2D2E2F	Balmoral	Restored	BAr2D2E2F_000000263303	18523	No terminal repeats		23	11	0.7122		0	4.5371	Viruses;Duplodnaviria;Heunggongvirae;Uroviricota;Caudoviricetes	vRhyme_unbinned_38__BAr2D2E2F_000000263303	BAr2D2E2F_vRhyme_unbinned_38	BAr2D2E2F_vRhyme_unbinned_38	TRUE	Low-quality	lysogenic_scaffold	Bacteria	Actinomycetota	Actinomycetia	Streptosporangiales	Streptosporangiaceae	Bog-532
LASYr2D2E2F	Langwell	Restored	LASYr2D2E2F_000000048528	10145	No terminal repeats		11	11	0.9789		1	6.7971	Viruses;Duplodnaviria;Heunggongvirae;Uroviricota;Caudoviricetes	vRhyme_bin_6__LASYr2D2E2F_000000048528	LASYr2D2E2F_vRhyme_bin_6	LASYr2D2E2F_vRhyme_bin_6	TRUE	High-quality	lysogenic_virus	Bacteria	Desulfobacterota_B	Binatia	Binatales	Binataceae	DTIX01
LASYr2D2E2F	Langwell	Restored	LASYr2D2E2F_000000137722	19930	No terminal repeats		31	11	0.9781		2	10.9643	Viruses;Duplodnaviria;Heunggongvirae;Uroviricota;Caudoviricetes	vRhyme_bin_4__LASYr2D2E2F_000000137722	LASYr2D2E2F_vRhyme_bin_4	LASAr3G3H3I_vRhyme_bin_5	FALSE	Medium-quality	lytic_virus
LASYr2D2E2F	Langwell	Restored	LASYr2D2E2F_000000143977	15373	No terminal repeats		18	11	0.9733		2	8.9297	Viruses;Duplodnaviria;Heunggongvirae;Uroviricota;Caudoviricetes	vRhyme_unbinned_14__LASYr2D2E2F_000000143977	LASYr2D2E2F_vRhyme_unbinned_14	MGr3G3H3I_vRhyme_unbinned_63	FALSE	Low-quality	lytic_scaffold
LASYr2D2E2F	Langwell	Restored	LASYr2D2E2F_000000148746|provirus_21505_27695	6191	Provirus	21505-27695	6	11	0.9712		4	7.5283	Viruses;Duplodnaviria;Heunggongvirae;Uroviricota;Caudoviricetes	vRhyme_unbinned_29__LASYr2D2E2F_000000148746|provirus_21505_27695	LASYr2D2E2F_vRhyme_unbinned_29	CRr2D2E2F_vRhyme_unbinned_95	FALSE	Low-quality	integrated_prophage	Bacteria	Desulfobacterota_B	Binatia	Binatales	Binataceae	Binatus
LASYr2D2E2F	Langwell	Restored	LASYr2D2E2F_000000059803	28726	No terminal repeats		33	11	0.9712		0	10.702	Viruses;Duplodnaviria;Heunggongvirae;Uroviricota;Caudoviricetes	vRhyme_bin_6__LASYr2D2E2F_000000059803	LASYr2D2E2F_vRhyme_bin_6	LASYr2D2E2F_vRhyme_bin_6	TRUE	High-quality	lysogenic_virus	Bacteria	Desulfobacterota_B	Binatia	Binatales	Binataceae	DTIX01
LASYr2D2E2F	Langwell	Restored	LASYr2D2E2F_000000300252	39257	DTR		57	11	0.9687		6	22.8376	Viruses;Duplodnaviria;Heunggongvirae;Uroviricota;Caudoviricetes	vRhyme_unbinned_25__LASYr2D2E2F_000000300252	LASYr2D2E2F_vRhyme_unbinned_25	LASAr3G3H3I_vRhyme_unbinned_30	FALSE	Medium-quality	lytic_scaffold
LASYr2D2E2F	Langwell	Restored	LASYr2D2E2F_000000226931	10153	No terminal repeats		16	11	0.9648		5	8.1171	Viruses;Duplodnaviria;Heunggongvirae;Uroviricota;Caudoviricetes	vRhyme_unbinned_21__LASYr2D2E2F_000000226931	LASYr2D2E2F_vRhyme_unbinned_21	LASYr2D2E2F_vRhyme_unbinned_21	TRUE	Low-quality	lytic_scaffold
LASYr2D2E2F	Langwell	Restored	LASYr2D2E2F_000000081852	15640	No terminal repeats		20	11	0.9646		0	13.1661	Unclassified	vRhyme_bin_1__LASYr2D2E2F_000000081852	LASYr2D2E2F_vRhyme_bin_1	CRr2D2E2F_vRhyme_bin_10	FALSE	Medium-quality	lytic_virus	Bacteria	Actinomycetota	Acidimicrobiia	Acidimicrobiales
LASYr2D2E2F	Langwell	Restored	LASYr2D2E2F_000000304608	11144	No terminal repeats		16	11	0.9636		1	7.5586	Viruses;Duplodnaviria;Heunggongvirae;Uroviricota;Caudoviricetes	vRhyme_unbinned_26__LASYr2D2E2F_000000304608	LASYr2D2E2F_vRhyme_unbinned_26	LASYr2D2E2F_vRhyme_unbinned_26	TRUE	Low-quality	lytic_scaffold
LASYr2D2E2F	Langwell	Restored	LASYr2D2E2F_000000140572	19263	No terminal repeats		11	11	0.9636		0	4.8336	Viruses;Duplodnaviria;Heunggongvirae;Uroviricota;Caudoviricetes	vRhyme_bin_4__LASYr2D2E2F_000000140572	LASYr2D2E2F_vRhyme_bin_4	LASAr3G3H3I_vRhyme_bin_5	FALSE	Medium-quality	lytic_virus
LASYr2D2E2F	Langwell	Restored	LASYr2D2E2F_000000014072	15899	No terminal repeats		23	11	0.9618		1	10.8466	Viruses;Duplodnaviria;Heunggongvirae;Uroviricota;Caudoviricetes	vRhyme_unbinned_2__LASYr2D2E2F_000000014072	LASYr2D2E2F_vRhyme_unbinned_2	BAr1A1B1C_vRhyme_unbinned_7	FALSE	Low-quality	lytic_scaffold
LASYr2D2E2F	Langwell	Restored	LASYr2D2E2F_000000046448	11616	No terminal repeats		20	11	0.9612		3	8.1397	Viruses;Duplodnaviria;Heunggongvirae;Uroviricota;Caudoviricetes	vRhyme_unbinned_3__LASYr2D2E2F_000000046448	LASYr2D2E2F_vRhyme_unbinned_3	LAWAr2D2E2F_vRhyme_unbinned_56	FALSE	Low-quality	lytic_scaffold	Bacteria	Desulfobacterota_B	Binatia	Binatales	Binataceae	Binatus
LASYr2D2E2F	Langwell	Restored	LASYr2D2E2F_000000068806	21029	No terminal repeats		35	11	0.9591		4	17.31	Viruses;Duplodnaviria;Heunggongvirae;Uroviricota;Caudoviricetes	vRhyme_unbinned_6__LASYr2D2E2F_000000068806	LASYr2D2E2F_vRhyme_unbinned_6	LASYr2D2E2F_vRhyme_unbinned_6	TRUE	Low-quality	lysogenic_scaffold
LASYr2D2E2F	Langwell	Restored	LASYr2D2E2F_000000119903	13545	No terminal repeats		14	11	0.9575		1	6.4385	Viruses;Duplodnaviria;Heunggongvirae;Uroviricota;Caudoviricetes	vRhyme_unbinned_11__LASYr2D2E2F_000000119903	LASYr2D2E2F_vRhyme_unbinned_11	LASYr2D2E2F_vRhyme_unbinned_11	TRUE	Low-quality	lytic_scaffold
LASYr2D2E2F	Langwell	Restored	LASYr2D2E2F_000000004663	28507	No terminal repeats		13	11	0.956		0	8.2191	Viruses;Duplodnaviria;Heunggongvirae;Uroviricota;Caudoviricetes	vRhyme_bin_1__LASYr2D2E2F_000000004663	LASYr2D2E2F_vRhyme_bin_1	CRr2D2E2F_vRhyme_bin_10	FALSE	Medium-quality	lytic_virus	Bacteria	Actinomycetota	Acidimicrobiia	Acidimicrobiales
LASYr2D2E2F	Langwell	Restored	LASYr2D2E2F_000000187343	29200	No terminal repeats		36	11	0.9558		1	11.1811	Viruses;Duplodnaviria;Heunggongvirae;Uroviricota;Caudoviricetes	vRhyme_bin_1__LASYr2D2E2F_000000187343	LASYr2D2E2F_vRhyme_bin_1	CRr2D2E2F_vRhyme_bin_10	FALSE	Medium-quality	lytic_virus	Bacteria	Actinomycetota	Acidimicrobiia	Acidimicrobiales
LASYr2D2E2F	Langwell	Restored	LASYr2D2E2F_000000222344	11168	No terminal repeats		16	11	0.9528		4	13.1002	Viruses;Duplodnaviria;Heunggongvirae;Uroviricota;Caudoviricetes	vRhyme_unbinned_20__LASYr2D2E2F_000000222344	LASYr2D2E2F_vRhyme_unbinned_20	BOr1A1B1C_vRhyme_unbinned_34	FALSE	Low-quality	lytic_scaffold
LASYr2D2E2F	Langwell	Restored	LASYr2D2E2F_000000283511	13179	No terminal repeats		26	11	0.9501		1	6.5128	Viruses;Duplodnaviria;Heunggongvirae;Uroviricota;Caudoviricetes	vRhyme_bin_2__LASYr2D2E2F_000000283511	LASYr2D2E2F_vRhyme_bin_2	MHr1A1B1C_vRhyme_bin_2	FALSE	Medium-quality	lytic_virus
LASYr2D2E2F	Langwell	Restored	LASYr2D2E2F_000000094431	32436	No terminal repeats		57	11	0.9479		0	23.7806	Viruses;Duplodnaviria;Heunggongvirae;Uroviricota;Caudoviricetes	vRhyme_bin_4__LASYr2D2E2F_000000094431	LASYr2D2E2F_vRhyme_bin_4	LASAr3G3H3I_vRhyme_bin_5	FALSE	Medium-quality	lytic_virus
LASYr2D2E2F	Langwell	Restored	LASYr2D2E2F_000000027339	10276	No terminal repeats		13	11	0.9451		2	6.5226	Viruses;Duplodnaviria;Heunggongvirae;Uroviricota;Caudoviricetes	vRhyme_bin_3__LASYr2D2E2F_000000027339	LASYr2D2E2F_vRhyme_bin_3	LASYr2D2E2F_vRhyme_bin_3	TRUE	Medium-quality	lysogenic_virus	Bacteria	Planctomycetota	Planctomycetia	Isosphaerales	Isosphaeraceae
LASYr2D2E2F	Langwell	Restored	LASYr2D2E2F_000000041460	31992	No terminal repeats		24	11	0.9436		1	21.6749	Viruses;Duplodnaviria;Heunggongvirae;Uroviricota;Caudoviricetes	vRhyme_bin_1__LASYr2D2E2F_000000041460	LASYr2D2E2F_vRhyme_bin_1	CRr2D2E2F_vRhyme_bin_10	FALSE	Medium-quality	lytic_virus	Bacteria	Actinomycetota	Acidimicrobiia	Acidimicrobiales
LASYr2D2E2F	Langwell	Restored	LASYr2D2E2F_000000210404	13542	No terminal repeats		20	11	0.9424		0	8.4508	Viruses;Duplodnaviria;Heunggongvirae;Uroviricota;Caudoviricetes	vRhyme_bin_1__LASYr2D2E2F_000000210404	LASYr2D2E2F_vRhyme_bin_1	CRr2D2E2F_vRhyme_bin_10	FALSE	Medium-quality	lytic_virus	Bacteria	Actinomycetota	Acidimicrobiia	Acidimicrobiales
LASYr2D2E2F	Langwell	Restored	LASYr2D2E2F_000000221954	13291	No terminal repeats		17	11	0.9421		0	5.3253	Viruses;Duplodnaviria;Heunggongvirae;Uroviricota;Caudoviricetes	vRhyme_bin_1__LASYr2D2E2F_000000221954	LASYr2D2E2F_vRhyme_bin_1	CRr2D2E2F_vRhyme_bin_10	FALSE	Medium-quality	lytic_virus	Bacteria	Actinomycetota	Acidimicrobiia	Acidimicrobiales
LASYr2D2E2F	Langwell	Restored	LASYr2D2E2F_000000103437	10369	No terminal repeats		14	11	0.9395		4	9.3046	Viruses;Duplodnaviria;Heunggongvirae;Uroviricota;Caudoviricetes	vRhyme_bin_3__LASYr2D2E2F_000000103437	LASYr2D2E2F_vRhyme_bin_3	LASYr2D2E2F_vRhyme_bin_3	TRUE	Medium-quality	lysogenic_virus	Bacteria	Planctomycetota	Planctomycetia	Isosphaerales	Isosphaeraceae
LASYr2D2E2F	Langwell	Restored	LASYr2D2E2F_000000312755	12390	No terminal repeats		15	11	0.9341		0	2.8242	Unclassified	vRhyme_bin_1__LASYr2D2E2F_000000312755	LASYr2D2E2F_vRhyme_bin_1	CRr2D2E2F_vRhyme_bin_10	FALSE	Medium-quality	lytic_virus	Bacteria	Actinomycetota	Acidimicrobiia	Acidimicrobiales
LASYr2D2E2F	Langwell	Restored	LASYr2D2E2F_000000266515	37412	No terminal repeats		96	11	0.932		1	7.4837	Viruses;Duplodnaviria;Heunggongvirae;Uroviricota;Caudoviricetes	vRhyme_bin_1__LASYr2D2E2F_000000266515	LASYr2D2E2F_vRhyme_bin_1	CRr2D2E2F_vRhyme_bin_10	FALSE	Medium-quality	lytic_virus	Bacteria	Actinomycetota	Acidimicrobiia	Acidimicrobiales
LASYr2D2E2F	Langwell	Restored	LASYr2D2E2F_000000099278|provirus_490_11433	10944	Provirus	490-11433	23	11	0.93		2	8.0327	Viruses;Duplodnaviria;Heunggongvirae;Uroviricota;Caudoviricetes	vRhyme_unbinned_28__LASYr2D2E2F_000000099278|provirus_490_11433	LASYr2D2E2F_vRhyme_unbinned_28	LASYr2D2E2F_vRhyme_unbinned_28	TRUE	Low-quality	integrated_prophage
LASYr2D2E2F	Langwell	Restored	LASYr2D2E2F_000000281565	18176	No terminal repeats		30	11	0.9286		0	6.1804	Viruses;Duplodnaviria;Heunggongvirae;Uroviricota;Caudoviricetes	vRhyme_bin_2__LASYr2D2E2F_000000281565	LASYr2D2E2F_vRhyme_bin_2	MHr1A1B1C_vRhyme_bin_2	FALSE	Medium-quality	lytic_virus
LASYr2D2E2F	Langwell	Restored	LASYr2D2E2F_000000263409|provirus_37350_50034	12685	Provirus	37350-50034	22	11	0.926		3	7.4942	Viruses;Duplodnaviria;Heunggongvirae;Uroviricota;Caudoviricetes	vRhyme_unbinned_31__LASYr2D2E2F_000000263409|provirus_37350_50034	LASYr2D2E2F_vRhyme_unbinned_31	LASAr3G3H3I_vRhyme_unbinned_50	FALSE	Low-quality	integrated_prophage	Bacteria	Pseudomonadota	Alphaproteobacteria	Rhizobiales	Xanthobacteraceae	BOG-931
LASYr2D2E2F	Langwell	Restored	LASYr2D2E2F_000000065281	11006	No terminal repeats		9	11	0.9255		1	5.1298	Viruses;Duplodnaviria;Heunggongvirae;Uroviricota;Caudoviricetes	vRhyme_bin_6__LASYr2D2E2F_000000065281	LASYr2D2E2F_vRhyme_bin_6	LASYr2D2E2F_vRhyme_bin_6	TRUE	High-quality	lysogenic_virus	Bacteria	Desulfobacterota_B	Binatia	Binatales	Binataceae	DTIX01
LASYr2D2E2F	Langwell	Restored	LASYr2D2E2F_000000213146	14252	No terminal repeats		20	11	0.9232		6	21.2642	Viruses;Duplodnaviria;Heunggongvirae;Uroviricota;Caudoviricetes	vRhyme_unbinned_18__LASYr2D2E2F_000000213146	LASYr2D2E2F_vRhyme_unbinned_18	LASCr2D2E2F_vRhyme_unbinned_77	FALSE	Low-quality	lytic_scaffold	Bacteria	Desulfobacterota	Desulfobaccia	Desulfobaccales	0-14-0-80-60-11	0-14-0-80-60-11
LASYr2D2E2F	Langwell	Restored	LASYr2D2E2F_000000241998	13597	No terminal repeats		18	11	0.9204		1	10.1268	Viruses;Duplodnaviria;Heunggongvirae;Uroviricota;Caudoviricetes	vRhyme_unbinned_23__LASYr2D2E2F_000000241998	LASYr2D2E2F_vRhyme_unbinned_23	LASYr2D2E2F_vRhyme_unbinned_23	TRUE	Not-determined	lytic_scaffold	Bacteria	Actinomycetota	Actinomycetia	Mycobacteriales	Mycobacteriaceae	Mycobacterium
LASYr2D2E2F	Langwell	Restored	LASYr2D2E2F_000000148947	12027	No terminal repeats		15	11	0.9163		0	3.2577	Viruses;Duplodnaviria;Heunggongvirae;Uroviricota;Caudoviricetes	vRhyme_unbinned_16__LASYr2D2E2F_000000148947	LASYr2D2E2F_vRhyme_unbinned_16	LASYr2D2E2F_vRhyme_unbinned_16	TRUE	Not-determined	lytic_scaffold
LASYr2D2E2F	Langwell	Restored	LASYr2D2E2F_000000104782	20869	No terminal repeats		18	11	0.9155		2	5.9384	Viruses;Duplodnaviria;Heunggongvirae;Uroviricota;Caudoviricetes	vRhyme_unbinned_8__LASYr2D2E2F_000000104782	LASYr2D2E2F_vRhyme_unbinned_8	LASYr2D2E2F_vRhyme_unbinned_8	TRUE	Low-quality	lytic_scaffold	Bacteria	Acidobacteriota	Terriglobia	Terriglobales	SbA1	JAIQEY01
LASYr2D2E2F	Langwell	Restored	LASYr2D2E2F_000000119508	13044	No terminal repeats		19	11	0.9079		0	2.7546	Viruses;Duplodnaviria;Heunggongvirae;Uroviricota;Caudoviricetes	vRhyme_unbinned_10__LASYr2D2E2F_000000119508	LASYr2D2E2F_vRhyme_unbinned_10	LASAr3G3H3I_vRhyme_unbinned_18	FALSE	Not-determined	lysogenic_scaffold	Bacteria	Pseudomonadota	Alphaproteobacteria	Rhizobiales	Xanthobacteraceae
LASYr2D2E2F	Langwell	Restored	LASYr2D2E2F_000000233126	16841	No terminal repeats		37	11	0.8995		0	4.7373	Viruses;Duplodnaviria;Heunggongvirae;Uroviricota;Caudoviricetes	vRhyme_bin_1__LASYr2D2E2F_000000233126	LASYr2D2E2F_vRhyme_bin_1	CRr2D2E2F_vRhyme_bin_10	FALSE	Medium-quality	lytic_virus	Bacteria	Actinomycetota	Acidimicrobiia	Acidimicrobiales
LASYr2D2E2F	Langwell	Restored	LASYr2D2E2F_000000264329	14072	No terminal repeats		27	11	0.8976		0	6.7943	Viruses;Duplodnaviria;Heunggongvirae;Uroviricota;Caudoviricetes	vRhyme_bin_1__LASYr2D2E2F_000000264329	LASYr2D2E2F_vRhyme_bin_1	CRr2D2E2F_vRhyme_bin_10	FALSE	Medium-quality	lytic_virus	Bacteria	Actinomycetota	Acidimicrobiia	Acidimicrobiales
LASYr2D2E2F	Langwell	Restored	LASYr2D2E2F_000000281881	10106	No terminal repeats		13	11	0.8861		0	1.7183	Viruses;Duplodnaviria;Heunggongvirae;Uroviricota;Caudoviricetes	vRhyme_unbinned_24__LASYr2D2E2F_000000281881	LASYr2D2E2F_vRhyme_unbinned_24	BOr2D2E2F_vRhyme_unbinned_25	FALSE	Not-determined	lytic_scaffold
LASYr2D2E2F	Langwell	Restored	LASYr2D2E2F_000000190735|provirus_21_13435	13415	Provirus	21-13435	22	11	0.8757		0	5.8994	Viruses;Duplodnaviria;Heunggongvirae;Uroviricota;Caudoviricetes	vRhyme_unbinned_30__LASYr2D2E2F_000000190735|provirus_21_13435	LASYr2D2E2F_vRhyme_unbinned_30	LASYr2D2E2F_vRhyme_unbinned_30	TRUE	Not-determined	integrated_prophage
LASYr2D2E2F	Langwell	Restored	LASYr2D2E2F_000000068102	13986	No terminal repeats		19	11	0.8751		0	4.6849	Viruses;Duplodnaviria;Heunggongvirae;Uroviricota;Caudoviricetes	vRhyme_unbinned_5__LASYr2D2E2F_000000068102	LASYr2D2E2F_vRhyme_unbinned_5	LASYr2D2E2F_vRhyme_unbinned_5	TRUE	Not-determined	lytic_scaffold	Bacteria	Planctomycetota	Planctomycetia	Isosphaerales	Isosphaeraceae
LASYr2D2E2F	Langwell	Restored	LASYr2D2E2F_000000000410	11987	No terminal repeats		17	11	0.871		2	9.4845	Viruses;Duplodnaviria;Heunggongvirae;Uroviricota;Caudoviricetes	vRhyme_unbinned_1__LASYr2D2E2F_000000000410	LASYr2D2E2F_vRhyme_unbinned_1	LASYr2D2E2F_vRhyme_unbinned_1	TRUE	Low-quality	lysogenic_scaffold
LASYr2D2E2F	Langwell	Restored	LASYr2D2E2F_000000027218	12600	No terminal repeats		17	11	0.8642		0	3.2503	Viruses;Duplodnaviria;Heunggongvirae;Uroviricota;Caudoviricetes	vRhyme_bin_2__LASYr2D2E2F_000000027218	LASYr2D2E2F_vRhyme_bin_2	MHr1A1B1C_vRhyme_bin_2	FALSE	Medium-quality	lytic_virus
LASYr2D2E2F	Langwell	Restored	LASYr2D2E2F_000000083415	16761	No terminal repeats		26	11	0.8638		1	11.4585	Viruses;Duplodnaviria;Heunggongvirae;Uroviricota;Caudoviricetes	vRhyme_bin_1__LASYr2D2E2F_000000083415	LASYr2D2E2F_vRhyme_bin_1	CRr2D2E2F_vRhyme_bin_10	FALSE	Medium-quality	lytic_virus	Bacteria	Actinomycetota	Acidimicrobiia	Acidimicrobiales
LASYr2D2E2F	Langwell	Restored	LASYr2D2E2F_000000263666	40573	No terminal repeats		77	11	0.848		0	8.5488	Viruses;Duplodnaviria;Heunggongvirae;Uroviricota;Caudoviricetes	vRhyme_bin_1__LASYr2D2E2F_000000263666	LASYr2D2E2F_vRhyme_bin_1	CRr2D2E2F_vRhyme_bin_10	FALSE	Medium-quality	lytic_virus	Bacteria	Actinomycetota	Acidimicrobiia	Acidimicrobiales
LASYr2D2E2F	Langwell	Restored	LASYr2D2E2F_000000016836	11722	No terminal repeats		16	11	0.8414		0	1.5048	Viruses	vRhyme_bin_1__LASYr2D2E2F_000000016836	LASYr2D2E2F_vRhyme_bin_1	CRr2D2E2F_vRhyme_bin_10	FALSE	Medium-quality	lytic_virus	Bacteria	Actinomycetota	Acidimicrobiia	Acidimicrobiales
LASYr2D2E2F	Langwell	Restored	LASYr2D2E2F_000000054014	14776	No terminal repeats		14	11	0.8377		1	1.2107	Viruses;Duplodnaviria;Heunggongvirae;Uroviricota;Caudoviricetes	vRhyme_unbinned_4__LASYr2D2E2F_000000054014	LASYr2D2E2F_vRhyme_unbinned_4	LASYr2D2E2F_vRhyme_unbinned_4	TRUE	Not-determined	lytic_scaffold
LASYr2D2E2F	Langwell	Restored	LASYr2D2E2F_000000122744	14637	No terminal repeats		20	11	0.8349		9	20.5783	Viruses;Duplodnaviria;Heunggongvirae;Uroviricota;Caudoviricetes	vRhyme_bin_6__LASYr2D2E2F_000000122744	LASYr2D2E2F_vRhyme_bin_6	LASYr2D2E2F_vRhyme_bin_6	TRUE	High-quality	lysogenic_virus	Bacteria	Desulfobacterota_B	Binatia	Binatales	Binataceae	DTIX01
LASYr2D2E2F	Langwell	Restored	LASYr2D2E2F_000000189835	17375	No terminal repeats		31	11	0.8213		0	4.6113	Viruses;Duplodnaviria;Heunggongvirae;Uroviricota;Caudoviricetes	vRhyme_bin_1__LASYr2D2E2F_000000189835	LASYr2D2E2F_vRhyme_bin_1	CRr2D2E2F_vRhyme_bin_10	FALSE	Medium-quality	lytic_virus	Bacteria	Actinomycetota	Acidimicrobiia	Acidimicrobiales
LASYr2D2E2F	Langwell	Restored	LASYr2D2E2F_000000005601	14789	No terminal repeats		26	11	0.8038		0	3.1958	Viruses;Duplodnaviria;Heunggongvirae;Uroviricota;Caudoviricetes	vRhyme_bin_3__LASYr2D2E2F_000000005601	LASYr2D2E2F_vRhyme_bin_3	LASYr2D2E2F_vRhyme_bin_3	TRUE	Medium-quality	lysogenic_virus	Bacteria	Planctomycetota	Planctomycetia	Isosphaerales	Isosphaeraceae
LASYr2D2E2F	Langwell	Restored	LASYr2D2E2F_000000233807	10579	No terminal repeats		15	11	0.8035		1	2.8662	Viruses;Duplodnaviria;Heunggongvirae;Uroviricota;Caudoviricetes	vRhyme_unbinned_22__LASYr2D2E2F_000000233807	LASYr2D2E2F_vRhyme_unbinned_22	LASYr2D2E2F_vRhyme_unbinned_22	TRUE	Low-quality	lysogenic_scaffold
LASYr2D2E2F	Langwell	Restored	LASYr2D2E2F_000000113641	12541	No terminal repeats		22	11	0.7994		1	4.8154	Viruses;Duplodnaviria;Heunggongvirae;Uroviricota;Caudoviricetes	vRhyme_unbinned_9__LASYr2D2E2F_000000113641	LASYr2D2E2F_vRhyme_unbinned_9	LASYr2D2E2F_vRhyme_unbinned_9	TRUE	Low-quality	lysogenic_scaffold	Bacteria	Pseudomonadota	Alphaproteobacteria	Rhizobiales	Xanthobacteraceae	Bradyrhizobium
LASYr2D2E2F	Langwell	Restored	LASYr2D2E2F_000000056627	11859	No terminal repeats		10	11	0.7948		1	4.3458	Viruses;Duplodnaviria;Heunggongvirae;Uroviricota;Caudoviricetes	vRhyme_bin_1__LASYr2D2E2F_000000056627	LASYr2D2E2F_vRhyme_bin_1	CRr2D2E2F_vRhyme_bin_10	FALSE	Medium-quality	lytic_virus	Bacteria	Actinomycetota	Acidimicrobiia	Acidimicrobiales
LASYr2D2E2F	Langwell	Restored	LASYr2D2E2F_000000206953	10742	No terminal repeats		9	11	0.7847		0	2.9674	Viruses;Duplodnaviria;Heunggongvirae;Uroviricota;Caudoviricetes	vRhyme_unbinned_17__LASYr2D2E2F_000000206953	LASYr2D2E2F_vRhyme_unbinned_17	LASYr2D2E2F_vRhyme_unbinned_17	TRUE	Low-quality	lytic_scaffold
LASYr2D2E2F	Langwell	Restored	LASYr2D2E2F_000000052829	17577	No terminal repeats		11	11	0.7825		0	0	Unclassified	vRhyme_bin_3__LASYr2D2E2F_000000052829	LASYr2D2E2F_vRhyme_bin_3	LASYr2D2E2F_vRhyme_bin_3	TRUE	Medium-quality	lysogenic_virus	Bacteria	Planctomycetota	Planctomycetia	Isosphaerales	Isosphaeraceae
LASYr2D2E2F	Langwell	Restored	LASYr2D2E2F_000000146925	18545	No terminal repeats		20	11	0.7507		0	3.4356	Viruses;Duplodnaviria;Heunggongvirae;Uroviricota;Caudoviricetes	vRhyme_unbinned_15__LASYr2D2E2F_000000146925	LASYr2D2E2F_vRhyme_unbinned_15	LASYr2D2E2F_vRhyme_unbinned_15	TRUE	Low-quality	lysogenic_scaffold
LASYr2D2E2F	Langwell	Restored	LASYr2D2E2F_000000301480	11618	No terminal repeats		16	11	0.7477		0	1.7183	Viruses;Duplodnaviria;Heunggongvirae;Uroviricota;Caudoviricetes	vRhyme_bin_3__LASYr2D2E2F_000000301480	LASYr2D2E2F_vRhyme_bin_3	LASYr2D2E2F_vRhyme_bin_3	TRUE	Medium-quality	lysogenic_virus	Bacteria	Planctomycetota	Planctomycetia	Isosphaerales	Isosphaeraceae
LASYr2D2E2F	Langwell	Restored	LASYr2D2E2F_000000100238	17687	No terminal repeats		12	11	0.7468		0	3.8548	Viruses;Duplodnaviria;Heunggongvirae;Uroviricota;Caudoviricetes	vRhyme_bin_3__LASYr2D2E2F_000000100238	LASYr2D2E2F_vRhyme_bin_3	LASYr2D2E2F_vRhyme_bin_3	TRUE	Medium-quality	lysogenic_virus	Bacteria	Planctomycetota	Planctomycetia	Isosphaerales	Isosphaeraceae
LASYr2D2E2F	Langwell	Restored	LASYr2D2E2F_000000075687	10812	No terminal repeats		10	11	0.7304		0	4.9919	Viruses;Varidnaviria;Bamfordvirae;Nucleocytoviricota;Megaviricetes;Algavirales	vRhyme_unbinned_7__LASYr2D2E2F_000000075687	LASYr2D2E2F_vRhyme_unbinned_7	LAWAr2D2E2F_vRhyme_unbinned_6	FALSE	Not-determined	lytic_scaffold
LASYr2D2E2F	Langwell	Restored	LASYr2D2E2F_000000218877	11454	No terminal repeats		16	11	0.73		0	2.5674	Viruses;Duplodnaviria;Heunggongvirae;Uroviricota;Caudoviricetes	vRhyme_unbinned_19__LASYr2D2E2F_000000218877	LASYr2D2E2F_vRhyme_unbinned_19	LASYr2D2E2F_vRhyme_unbinned_19	TRUE	Not-determined	lysogenic_scaffold
LASYr2D2E2F	Langwell	Restored	LASYr2D2E2F_000000127152	15137	No terminal repeats		12	11	0.7257		1	4.7162	Viruses;Duplodnaviria;Heunggongvirae;Uroviricota;Caudoviricetes	vRhyme_unbinned_12__LASYr2D2E2F_000000127152	LASYr2D2E2F_vRhyme_unbinned_12	LASYr2D2E2F_vRhyme_unbinned_12	TRUE	Low-quality	lytic_scaffold	Bacteria	Planctomycetota	Planctomycetia	Isosphaerales	Isosphaeraceae
LASYr2D2E2F	Langwell	Restored	LASYr2D2E2F_000000136372	19837	No terminal repeats		16	11	0.7241		4	4.7723	Viruses;Duplodnaviria;Heunggongvirae;Uroviricota;Caudoviricetes	vRhyme_unbinned_13__LASYr2D2E2F_000000136372	LASYr2D2E2F_vRhyme_unbinned_13	LASYr2D2E2F_vRhyme_unbinned_13	TRUE	Not-determined	lytic_scaffold	Bacteria	Actinomycetota	Actinomycetia	Streptosporangiales	Streptosporangiaceae	Palsa-504
LASYr2D2E2F	Langwell	Restored	LASYr2D2E2F_000000262527	10311	No terminal repeats		12	11	0.7119		0	2.9353	Viruses;Duplodnaviria;Heunggongvirae;Uroviricota;Caudoviricetes	vRhyme_bin_6__LASYr2D2E2F_000000262527	LASYr2D2E2F_vRhyme_bin_6	LASYr2D2E2F_vRhyme_bin_6	TRUE	High-quality	lysogenic_virus	Bacteria	Desulfobacterota_B	Binatia	Binatales	Binataceae	DTIX01
LASYr2D2E2F	Langwell	Restored	LASYr2D2E2F_000000138407	17518	No terminal repeats		21	11	0.7087		0	3.6283	Viruses;Duplodnaviria;Heunggongvirae;Uroviricota;Caudoviricetes	vRhyme_bin_1__LASYr2D2E2F_000000138407	LASYr2D2E2F_vRhyme_bin_1	CRr2D2E2F_vRhyme_bin_10	FALSE	Medium-quality	lytic_virus	Bacteria	Actinomycetota	Acidimicrobiia	Acidimicrobiales
LASYr2D2E2F	Langwell	Restored	LASYr2D2E2F_000000314113	12951	No terminal repeats		9	11	0.706		0	1.4067	Viruses;Duplodnaviria;Heunggongvirae;Uroviricota;Caudoviricetes	vRhyme_unbinned_27__LASYr2D2E2F_000000314113	LASYr2D2E2F_vRhyme_unbinned_27	LASYr2D2E2F_vRhyme_unbinned_27	TRUE	Not-determined	lytic_scaffold	Bacteria	Pseudomonadota	Alphaproteobacteria	Rhizobiales	Beijerinckiaceae	Roseiarcus
LASYr2D2E2F	Langwell	Restored	LASYr2D2E2F_000000312589|provirus_2922_34848	31927	Provirus	2922-34848	24	11	0.703		4	7.026	Viruses;Duplodnaviria;Heunggongvirae;Uroviricota;Caudoviricetes	vRhyme_unbinned_32__LASYr2D2E2F_000000312589|provirus_2922_34848	LASYr2D2E2F_vRhyme_unbinned_32	LASCr2D2E2F_vRhyme_unbinned_119	FALSE	Low-quality	integrated_prophage
MHr2D2E2F	Moor_House	Restored	MHr2D2E2F_000000272083	14000	No terminal repeats		17	11	0.9802		5	20.0039	Viruses;Duplodnaviria;Heunggongvirae;Uroviricota;Caudoviricetes	vRhyme_unbinned_50__MHr2D2E2F_000000272083	MHr2D2E2F_vRhyme_unbinned_50	MHr2D2E2F_vRhyme_unbinned_50	TRUE	Low-quality	lytic_scaffold
MHr2D2E2F	Moor_House	Restored	MHr2D2E2F_000000004868	16265	No terminal repeats		10	11	0.9796		1	6.869	Viruses	vRhyme_bin_7__MHr2D2E2F_000000004868	MHr2D2E2F_vRhyme_bin_7	MHr2D2E2F_vRhyme_bin_7	TRUE	Medium-quality	lytic_virus
MHr2D2E2F	Moor_House	Restored	MHr2D2E2F_000000330115	14653	No terminal repeats		19	11	0.9792		2	8.8514	Viruses;Duplodnaviria;Heunggongvirae;Uroviricota;Caudoviricetes	vRhyme_unbinned_65__MHr2D2E2F_000000330115	MHr2D2E2F_vRhyme_unbinned_65	MHr2D2E2F_vRhyme_unbinned_65	TRUE	Low-quality	lytic_scaffold
MHr2D2E2F	Moor_House	Restored	MHr2D2E2F_000000303594	12879	No terminal repeats		13	11	0.9789		1	7.1002	Viruses;Duplodnaviria;Heunggongvirae;Uroviricota;Caudoviricetes	vRhyme_bin_8__MHr2D2E2F_000000303594	MHr2D2E2F_vRhyme_bin_8	MHr2D2E2F_vRhyme_bin_8	TRUE	Medium-quality	lytic_virus	Bacteria	Myxococcota	Polyangia	Polyangiales	Polyangiaceae	SXNL01
MHr2D2E2F	Moor_House	Restored	MHr2D2E2F_000000035392	17114	No terminal repeats		23	11	0.9783		3	11.1955	Viruses;Duplodnaviria;Heunggongvirae;Uroviricota;Caudoviricetes	vRhyme_bin_7__MHr2D2E2F_000000035392	MHr2D2E2F_vRhyme_bin_7	MHr2D2E2F_vRhyme_bin_7	TRUE	Medium-quality	lytic_virus
MHr2D2E2F	Moor_House	Restored	MHr2D2E2F_000000317441	12296	No terminal repeats		16	11	0.9782		3	15.8994	Viruses;Duplodnaviria;Heunggongvirae;Uroviricota;Caudoviricetes	vRhyme_unbinned_62__MHr2D2E2F_000000317441	MHr2D2E2F_vRhyme_unbinned_62	MHr2D2E2F_vRhyme_unbinned_62	TRUE	Low-quality	lytic_scaffold	Bacteria	Desulfobacterota	Syntrophobacteria	Syntrophobacterales	Syntrophobacteraceae	SbD1
MHr2D2E2F	Moor_House	Restored	MHr2D2E2F_000000021506	21831	No terminal repeats		20	11	0.9774		4	18.4374	Viruses;Duplodnaviria;Heunggongvirae;Uroviricota;Caudoviricetes	vRhyme_bin_4__MHr2D2E2F_000000021506	MHr2D2E2F_vRhyme_bin_4	MHr2D2E2F_vRhyme_bin_4	TRUE	High-quality	lytic_virus	Bacteria	Desulfobacterota	Syntrophobacteria	Syntrophobacterales	Syntrophobacteraceae	SbD1
MHr2D2E2F	Moor_House	Restored	MHr2D2E2F_000000201320	15600	No terminal repeats		18	11	0.9765		0	10.3287	Viruses;Duplodnaviria;Heunggongvirae;Uroviricota;Caudoviricetes	vRhyme_bin_2__MHr2D2E2F_000000201320	MHr2D2E2F_vRhyme_bin_2	MHr2D2E2F_vRhyme_bin_2	TRUE	High-quality	lysogenic_virus	Bacteria	Pseudomonadota	Alphaproteobacteria	Rhizobiales	Xanthobacteraceae	BOG-931
MHr2D2E2F	Moor_House	Restored	MHr2D2E2F_000000118855	12795	No terminal repeats		18	11	0.9764		2	5.1354	Viruses;Duplodnaviria;Heunggongvirae;Uroviricota;Caudoviricetes	vRhyme_unbinned_20__MHr2D2E2F_000000118855	MHr2D2E2F_vRhyme_unbinned_20	MHr2D2E2F_vRhyme_unbinned_20	TRUE	Low-quality	lytic_scaffold
MHr2D2E2F	Moor_House	Restored	MHr2D2E2F_000000120625	25768	No terminal repeats		35	11	0.976		2	24.0072	Viruses;Duplodnaviria;Heunggongvirae;Uroviricota;Caudoviricetes	vRhyme_unbinned_22__MHr2D2E2F_000000120625	MHr2D2E2F_vRhyme_unbinned_22	LABRr1A1B1C_vRhyme_unbinned_36	FALSE	Low-quality	lytic_scaffold
MHr2D2E2F	Moor_House	Restored	MHr2D2E2F_000000113841	16033	No terminal repeats		25	11	0.975		3	12.841	Viruses;Duplodnaviria;Heunggongvirae;Uroviricota;Caudoviricetes	vRhyme_bin_2__MHr2D2E2F_000000113841	MHr2D2E2F_vRhyme_bin_2	MHr2D2E2F_vRhyme_bin_2	TRUE	High-quality	lysogenic_virus	Bacteria	Pseudomonadota	Alphaproteobacteria	Rhizobiales	Xanthobacteraceae	BOG-931
MHr2D2E2F	Moor_House	Restored	MHr2D2E2F_000000119940	18199	No terminal repeats		27	11	0.975		4	8.8935	Viruses;Duplodnaviria;Heunggongvirae;Uroviricota;Caudoviricetes	vRhyme_unbinned_21__MHr2D2E2F_000000119940	MHr2D2E2F_vRhyme_unbinned_21	MHr2D2E2F_vRhyme_unbinned_21	TRUE	Low-quality	lytic_scaffold
MHr2D2E2F	Moor_House	Restored	MHr2D2E2F_000000050015	14647	No terminal repeats		13	11	0.9749		2	7.9431	Viruses;Duplodnaviria;Heunggongvirae;Uroviricota;Caudoviricetes	vRhyme_bin_17__MHr2D2E2F_000000050015	MHr2D2E2F_vRhyme_bin_17	MHr2D2E2F_vRhyme_bin_17	TRUE	Low-quality	lytic_virus	Bacteria	Acidobacteriota	Terriglobia	Terriglobales
MHr2D2E2F	Moor_House	Restored	MHr2D2E2F_000000164901	14322	No terminal repeats		13	11	0.9748		0	4.7305	Viruses;Duplodnaviria;Heunggongvirae;Uroviricota;Caudoviricetes	vRhyme_bin_4__MHr2D2E2F_000000164901	MHr2D2E2F_vRhyme_bin_4	MHr2D2E2F_vRhyme_bin_4	TRUE	High-quality	lytic_virus	Bacteria	Desulfobacterota	Syntrophobacteria	Syntrophobacterales	Syntrophobacteraceae	SbD1
MHr2D2E2F	Moor_House	Restored	MHr2D2E2F_000000247264	10806	No terminal repeats		16	11	0.9747		1	9.3752	Viruses;Duplodnaviria;Heunggongvirae;Uroviricota;Caudoviricetes	vRhyme_bin_4__MHr2D2E2F_000000247264	MHr2D2E2F_vRhyme_bin_4	MHr2D2E2F_vRhyme_bin_4	TRUE	High-quality	lytic_virus	Bacteria	Desulfobacterota	Syntrophobacteria	Syntrophobacterales	Syntrophobacteraceae	SbD1
MHr2D2E2F	Moor_House	Restored	MHr2D2E2F_000000214890	29958	No terminal repeats		32	11	0.9745		5	20.29	Viruses;Duplodnaviria;Heunggongvirae;Uroviricota;Caudoviricetes	vRhyme_bin_2__MHr2D2E2F_000000214890	MHr2D2E2F_vRhyme_bin_2	MHr2D2E2F_vRhyme_bin_2	TRUE	High-quality	lysogenic_virus	Bacteria	Pseudomonadota	Alphaproteobacteria	Rhizobiales	Xanthobacteraceae	BOG-931
MHr2D2E2F	Moor_House	Restored	MHr2D2E2F_000000015000	17002	No terminal repeats		14	11	0.9743		2	7.9242	Viruses;Duplodnaviria;Heunggongvirae;Uroviricota;Caudoviricetes	vRhyme_bin_17__MHr2D2E2F_000000015000	MHr2D2E2F_vRhyme_bin_17	MHr2D2E2F_vRhyme_bin_17	TRUE	Low-quality	lytic_virus	Bacteria	Acidobacteriota	Terriglobia	Terriglobales
MHr2D2E2F	Moor_House	Restored	MHr2D2E2F_000000006077	14017	No terminal repeats		24	11	0.9741		1	13.8122	Viruses;Duplodnaviria;Heunggongvirae;Uroviricota;Caudoviricetes	vRhyme_unbinned_3__MHr2D2E2F_000000006077	MHr2D2E2F_vRhyme_unbinned_3	MHr2D2E2F_vRhyme_unbinned_3	TRUE	Low-quality	lytic_scaffold
MHr2D2E2F	Moor_House	Restored	MHr2D2E2F_000000128053|provirus_4704_13154	8451	Provirus	4704-13154	9	11	0.9735		5	12.5352	Viruses;Duplodnaviria;Heunggongvirae;Uroviricota;Caudoviricetes	vRhyme_unbinned_78__MHr2D2E2F_000000128053|provirus_4704_13154	MHr2D2E2F_vRhyme_unbinned_78	MHr2D2E2F_vRhyme_unbinned_78	TRUE	Low-quality	integrated_prophage	Bacteria	Desulfobacterota_B	Binatia	Binatales	Binataceae	Binatus
MHr2D2E2F	Moor_House	Restored	MHr2D2E2F_000000005831	82805	No terminal repeats		129	11	0.9733		4	48.6764	Viruses;Duplodnaviria;Heunggongvirae;Uroviricota;Caudoviricetes	vRhyme_bin_4__MHr2D2E2F_000000005831	MHr2D2E2F_vRhyme_bin_4	MHr2D2E2F_vRhyme_bin_4	TRUE	High-quality	lytic_virus	Bacteria	Desulfobacterota	Syntrophobacteria	Syntrophobacterales	Syntrophobacteraceae	SbD1
MHr2D2E2F	Moor_House	Restored	MHr2D2E2F_000000259164	15584	No terminal repeats		30	11	0.973		2	8.5906	Viruses	vRhyme_unbinned_47__MHr2D2E2F_000000259164	MHr2D2E2F_vRhyme_unbinned_47	MHr2D2E2F_vRhyme_unbinned_47	TRUE	High-quality	lytic_scaffold
MHr2D2E2F	Moor_House	Restored	MHr2D2E2F_000000010112	12860	No terminal repeats		9	11	0.9727		0	7.8923	Viruses;Duplodnaviria;Heunggongvirae;Uroviricota;Caudoviricetes	vRhyme_unbinned_7__MHr2D2E2F_000000010112	MHr2D2E2F_vRhyme_unbinned_7	MHr2D2E2F_vRhyme_unbinned_7	TRUE	Low-quality	lytic_scaffold
MHr2D2E2F	Moor_House	Restored	MHr2D2E2F_000000234469	10381	No terminal repeats		11	11	0.9717		6	15.4772	Viruses;Duplodnaviria;Heunggongvirae;Uroviricota;Caudoviricetes	vRhyme_unbinned_46__MHr2D2E2F_000000234469	MHr2D2E2F_vRhyme_unbinned_46	MHr2D2E2F_vRhyme_unbinned_46	TRUE	Low-quality	lytic_scaffold
MHr2D2E2F	Moor_House	Restored	MHr2D2E2F_000000166590|provirus_9646_19194	9549	Provirus	9646-19194	16	11	0.9714		5	9.784	Viruses;Duplodnaviria;Heunggongvirae;Uroviricota;Caudoviricetes	vRhyme_unbinned_79__MHr2D2E2F_000000166590|provirus_9646_19194	MHr2D2E2F_vRhyme_unbinned_79	MHr2D2E2F_vRhyme_unbinned_79	TRUE	Low-quality	integrated_prophage
MHr2D2E2F	Moor_House	Restored	MHr2D2E2F_000000181996	125222	No terminal repeats		140	11	0.9713		9	69.861	Viruses;Duplodnaviria;Heunggongvirae;Uroviricota;Caudoviricetes	vRhyme_bin_4__MHr2D2E2F_000000181996	MHr2D2E2F_vRhyme_bin_4	MHr2D2E2F_vRhyme_bin_4	TRUE	High-quality	lytic_virus	Bacteria	Desulfobacterota	Syntrophobacteria	Syntrophobacterales	Syntrophobacteraceae	SbD1
MHr2D2E2F	Moor_House	Restored	MHr2D2E2F_000000082521	42015	No terminal repeats		60	11	0.9708		1	16.1687	Viruses;Duplodnaviria;Heunggongvirae;Uroviricota;Caudoviricetes	vRhyme_bin_4__MHr2D2E2F_000000082521	MHr2D2E2F_vRhyme_bin_4	MHr2D2E2F_vRhyme_bin_4	TRUE	High-quality	lytic_virus	Bacteria	Desulfobacterota	Syntrophobacteria	Syntrophobacterales	Syntrophobacteraceae	SbD1
MHr2D2E2F	Moor_House	Restored	MHr2D2E2F_000000039557	12518	No terminal repeats		11	11	0.9697		2	9.2279	Viruses;Duplodnaviria;Heunggongvirae;Uroviricota;Caudoviricetes	vRhyme_unbinned_12__MHr2D2E2F_000000039557	MHr2D2E2F_vRhyme_unbinned_12	MHr2D2E2F_vRhyme_unbinned_12	TRUE	Low-quality	lytic_scaffold
MHr2D2E2F	Moor_House	Restored	MHr2D2E2F_000000283952	10951	No terminal repeats		27	11	0.9694		0	8.617	Viruses;Duplodnaviria;Heunggongvirae;Uroviricota;Caudoviricetes	vRhyme_unbinned_54__MHr2D2E2F_000000283952	MHr2D2E2F_vRhyme_unbinned_54	MHr2D2E2F_vRhyme_unbinned_54	TRUE	Low-quality	lytic_scaffold
MHr2D2E2F	Moor_House	Restored	MHr2D2E2F_000000201414	32189	No terminal repeats		37	11	0.9693		2	13.6916	Viruses;Duplodnaviria;Heunggongvirae;Uroviricota;Caudoviricetes	vRhyme_bin_9__MHr2D2E2F_000000201414	MHr2D2E2F_vRhyme_bin_9	MHr2D2E2F_vRhyme_bin_9	TRUE	Medium-quality	lytic_virus
MHr2D2E2F	Moor_House	Restored	MHr2D2E2F_000000076564	33413	No terminal repeats		58	11	0.9689		1	16.9718	Viruses;Duplodnaviria;Heunggongvirae;Uroviricota;Caudoviricetes	vRhyme_bin_15__MHr2D2E2F_000000076564	MHr2D2E2F_vRhyme_bin_15	MHr2D2E2F_vRhyme_bin_15	TRUE	Medium-quality	lysogenic_virus
MHr2D2E2F	Moor_House	Restored	MHr2D2E2F_000000090226	11535	No terminal repeats		16	11	0.9687		2	9.3159	Viruses;Duplodnaviria;Heunggongvirae;Uroviricota;Caudoviricetes	vRhyme_unbinned_15__MHr2D2E2F_000000090226	MHr2D2E2F_vRhyme_unbinned_15	MHr2D2E2F_vRhyme_unbinned_15	TRUE	Low-quality	lytic_scaffold	Bacteria	Planctomycetota	Planctomycetia	Isosphaerales	Isosphaeraceae
MHr2D2E2F	Moor_House	Restored	MHr2D2E2F_000000142844	15406	No terminal repeats		18	11	0.9684		1	6.8619	Viruses;Duplodnaviria;Heunggongvirae;Uroviricota;Caudoviricetes	vRhyme_bin_13__MHr2D2E2F_000000142844	MHr2D2E2F_vRhyme_bin_13	MHr2D2E2F_vRhyme_bin_13	TRUE	Low-quality	lytic_virus
MHr2D2E2F	Moor_House	Restored	MHr2D2E2F_000000023397	10656	No terminal repeats		15	11	0.968		1	8.2687	Viruses;Duplodnaviria;Heunggongvirae;Uroviricota;Caudoviricetes	vRhyme_bin_13__MHr2D2E2F_000000023397	MHr2D2E2F_vRhyme_bin_13	MHr2D2E2F_vRhyme_bin_13	TRUE	Low-quality	lytic_virus
MHr2D2E2F	Moor_House	Restored	MHr2D2E2F_000000317761	11204	No terminal repeats		20	11	0.9676		0	7.3178	Viruses;Duplodnaviria;Heunggongvirae;Uroviricota;Caudoviricetes	vRhyme_bin_17__MHr2D2E2F_000000317761	MHr2D2E2F_vRhyme_bin_17	MHr2D2E2F_vRhyme_bin_17	TRUE	Low-quality	lytic_virus	Bacteria	Acidobacteriota	Terriglobia	Terriglobales
MHr2D2E2F	Moor_House	Restored	MHr2D2E2F_000000161646	23805	No terminal repeats		34	11	0.9668		2	11.2476	Viruses;Duplodnaviria;Heunggongvirae;Uroviricota;Caudoviricetes	vRhyme_unbinned_32__MHr2D2E2F_000000161646	MHr2D2E2F_vRhyme_unbinned_32	MHr2D2E2F_vRhyme_unbinned_32	TRUE	Low-quality	lytic_scaffold
MHr2D2E2F	Moor_House	Restored	MHr2D2E2F_000000010354	13258	No terminal repeats		19	11	0.9662		0	9.1308	Viruses;Duplodnaviria;Heunggongvirae;Uroviricota;Caudoviricetes	vRhyme_bin_6__MHr2D2E2F_000000010354	MHr2D2E2F_vRhyme_bin_6	MHr2D2E2F_vRhyme_bin_6	TRUE	Not-determined	lysogenic_virus
MHr2D2E2F	Moor_House	Restored	MHr2D2E2F_000000251315	15012	No terminal repeats		32	11	0.9662		0	7.1796	Viruses;Duplodnaviria;Heunggongvirae;Uroviricota;Caudoviricetes	vRhyme_bin_11__MHr2D2E2F_000000251315	MHr2D2E2F_vRhyme_bin_11	MGr1A1B1C_vRhyme_bin_2	FALSE	High-quality	lytic_virus	Bacteria	Actinomycetota	Thermoleophilia	Solirubrobacterales	Solirubrobacteraceae	Palsa-744
MHr2D2E2F	Moor_House	Restored	MHr2D2E2F_000000337615	13743	No terminal repeats		11	11	0.9662		1	9.4401	Viruses;Duplodnaviria;Heunggongvirae;Uroviricota;Caudoviricetes	vRhyme_unbinned_67__MHr2D2E2F_000000337615	MHr2D2E2F_vRhyme_unbinned_67	MHr2D2E2F_vRhyme_unbinned_67	TRUE	Low-quality	lytic_scaffold
MHr2D2E2F	Moor_House	Restored	MHr2D2E2F_000000214515	10153	No terminal repeats		18	11	0.9654		0	5.1433	Viruses;Duplodnaviria;Heunggongvirae;Uroviricota;Caudoviricetes	vRhyme_bin_8__MHr2D2E2F_000000214515	MHr2D2E2F_vRhyme_bin_8	MHr2D2E2F_vRhyme_bin_8	TRUE	Medium-quality	lytic_virus	Bacteria	Myxococcota	Polyangia	Polyangiales	Polyangiaceae	SXNL01
MHr2D2E2F	Moor_House	Restored	MHr2D2E2F_000000329303	11563	No terminal repeats		15	11	0.9652		1	8.9544	Viruses;Duplodnaviria;Heunggongvirae;Uroviricota;Caudoviricetes	vRhyme_bin_4__MHr2D2E2F_000000329303	MHr2D2E2F_vRhyme_bin_4	MHr2D2E2F_vRhyme_bin_4	TRUE	High-quality	lytic_virus	Bacteria	Desulfobacterota	Syntrophobacteria	Syntrophobacterales	Syntrophobacteraceae	SbD1
MHr2D2E2F	Moor_House	Restored	MHr2D2E2F_000000336508	14025	No terminal repeats		18	11	0.9651		5	6.9062	Viruses;Duplodnaviria;Heunggongvirae;Uroviricota;Caudoviricetes	vRhyme_unbinned_66__MHr2D2E2F_000000336508	MHr2D2E2F_vRhyme_unbinned_66	MHr2D2E2F_vRhyme_unbinned_66	TRUE	Low-quality	lysogenic_scaffold	Bacteria	Pseudomonadota	Alphaproteobacteria	Rhizobiales	Xanthobacteraceae	BOG-931
MHr2D2E2F	Moor_House	Restored	MHr2D2E2F_000000045582	24954	No terminal repeats		26	11	0.9637		0	11.4312	Viruses;Duplodnaviria;Heunggongvirae;Uroviricota;Caudoviricetes	vRhyme_bin_8__MHr2D2E2F_000000045582	MHr2D2E2F_vRhyme_bin_8	MHr2D2E2F_vRhyme_bin_8	TRUE	Medium-quality	lytic_virus	Bacteria	Myxococcota	Polyangia	Polyangiales	Polyangiaceae	SXNL01
MHr2D2E2F	Moor_House	Restored	MHr2D2E2F_000000264110	11949	No terminal repeats		14	11	0.9637		0	6.1499	Viruses;Duplodnaviria;Heunggongvirae;Uroviricota;Caudoviricetes	vRhyme_unbinned_48__MHr2D2E2F_000000264110	MHr2D2E2F_vRhyme_unbinned_48	MHr2D2E2F_vRhyme_unbinned_48	TRUE	Low-quality	lytic_scaffold
MHr2D2E2F	Moor_House	Restored	MHr2D2E2F_000000118589	10417	No terminal repeats		6	11	0.9624		1	2.945	Viruses;Duplodnaviria;Heunggongvirae;Uroviricota;Caudoviricetes	vRhyme_unbinned_19__MHr2D2E2F_000000118589	MHr2D2E2F_vRhyme_unbinned_19	MHr2D2E2F_vRhyme_unbinned_19	TRUE	Low-quality	lytic_scaffold
MHr2D2E2F	Moor_House	Restored	MHr2D2E2F_000000062215	31114	No terminal repeats		48	11	0.9615		0	17.2929	Viruses;Duplodnaviria;Heunggongvirae;Uroviricota;Caudoviricetes	vRhyme_bin_15__MHr2D2E2F_000000062215	MHr2D2E2F_vRhyme_bin_15	MHr2D2E2F_vRhyme_bin_15	TRUE	Medium-quality	lysogenic_virus
MHr2D2E2F	Moor_House	Restored	MHr2D2E2F_000000102751	19032	No terminal repeats		27	11	0.9603		2	10.0922	Viruses;Duplodnaviria;Heunggongvirae;Uroviricota;Caudoviricetes	vRhyme_unbinned_18__MHr2D2E2F_000000102751	MHr2D2E2F_vRhyme_unbinned_18	MHr2D2E2F_vRhyme_unbinned_18	TRUE	Low-quality	lytic_scaffold
MHr2D2E2F	Moor_House	Restored	MHr2D2E2F_000000131373	12437	No terminal repeats		14	11	0.96		0	6.6678	Viruses;Duplodnaviria;Heunggongvirae;Uroviricota;Caudoviricetes	vRhyme_unbinned_23__MHr2D2E2F_000000131373	MHr2D2E2F_vRhyme_unbinned_23	MHr2D2E2F_vRhyme_unbinned_23	TRUE	Low-quality	lytic_scaffold
MHr2D2E2F	Moor_House	Restored	MHr2D2E2F_000000312686	13699	No terminal repeats		5	11	0.96		1	4.5318	Viruses;Duplodnaviria;Heunggongvirae	vRhyme_unbinned_61__MHr2D2E2F_000000312686	MHr2D2E2F_vRhyme_unbinned_61	MHr2D2E2F_vRhyme_unbinned_61	TRUE	Low-quality	lytic_scaffold	Bacteria	Acidobacteriota	Terriglobia	Terriglobales	SbA1	Sulfotelmatobacter
MHr2D2E2F	Moor_House	Restored	MHr2D2E2F_000000117405	23247	No terminal repeats		26	11	0.9599		4	12.9065	Viruses;Duplodnaviria;Heunggongvirae;Uroviricota;Caudoviricetes	vRhyme_bin_4__MHr2D2E2F_000000117405	MHr2D2E2F_vRhyme_bin_4	MHr2D2E2F_vRhyme_bin_4	TRUE	High-quality	lytic_virus	Bacteria	Desulfobacterota	Syntrophobacteria	Syntrophobacterales	Syntrophobacteraceae	SbD1
MHr2D2E2F	Moor_House	Restored	MHr2D2E2F_000000342937	13580	No terminal repeats		30	11	0.9599		0	6.3874	Viruses;Duplodnaviria;Heunggongvirae;Uroviricota;Caudoviricetes	vRhyme_bin_11__MHr2D2E2F_000000342937	MHr2D2E2F_vRhyme_bin_11	MGr1A1B1C_vRhyme_bin_2	FALSE	High-quality	lytic_virus	Bacteria	Actinomycetota	Thermoleophilia	Solirubrobacterales	Solirubrobacteraceae	Palsa-744
MHr2D2E2F	Moor_House	Restored	MHr2D2E2F_000000331597	12547	No terminal repeats		12	11	0.9596		2	6.8664	Viruses;Duplodnaviria;Heunggongvirae;Uroviricota;Caudoviricetes	vRhyme_bin_2__MHr2D2E2F_000000331597	MHr2D2E2F_vRhyme_bin_2	MHr2D2E2F_vRhyme_bin_2	TRUE	High-quality	lysogenic_virus	Bacteria	Pseudomonadota	Alphaproteobacteria	Rhizobiales	Xanthobacteraceae	BOG-931
MHr2D2E2F	Moor_House	Restored	MHr2D2E2F_000000185010	12409	No terminal repeats		14	11	0.9581		3	12.4933	Viruses;Duplodnaviria;Heunggongvirae;Uroviricota;Caudoviricetes	vRhyme_unbinned_40__MHr2D2E2F_000000185010	MHr2D2E2F_vRhyme_unbinned_40	MHr2D2E2F_vRhyme_unbinned_40	TRUE	Low-quality	lytic_scaffold	Bacteria	Pseudomonadota	Alphaproteobacteria	Rhizobiales	Rhodomicrobiaceae	Rhodomicrobium
MHr2D2E2F	Moor_House	Restored	MHr2D2E2F_000000100373	12316	No terminal repeats		24	11	0.9567		0	8.9292	Viruses;Duplodnaviria;Heunggongvirae;Uroviricota;Caudoviricetes	vRhyme_bin_18__MHr2D2E2F_000000100373	MHr2D2E2F_vRhyme_bin_18	MHr2D2E2F_vRhyme_bin_18	TRUE	Low-quality	lytic_virus
MHr2D2E2F	Moor_House	Restored	MHr2D2E2F_000000000738|provirus_245_14057	13813	Provirus	245-14057	16	11	0.9558		2	8.0776	Viruses;Duplodnaviria;Heunggongvirae;Uroviricota;Caudoviricetes	vRhyme_unbinned_71__MHr2D2E2F_000000000738|provirus_245_14057	MHr2D2E2F_vRhyme_unbinned_71	LASCr2D2E2F_vRhyme_unbinned_105	FALSE	Low-quality	integrated_prophage	Bacteria	Acidobacteriota	Terriglobia	Acidoferrales	UBA7541	Acidoferrum
MHr2D2E2F	Moor_House	Restored	MHr2D2E2F_000000224747	10583	No terminal repeats		16	11	0.9554		0	5.3487	Viruses;Duplodnaviria;Heunggongvirae;Uroviricota;Caudoviricetes	vRhyme_unbinned_45__MHr2D2E2F_000000224747	MHr2D2E2F_vRhyme_unbinned_45	MHr2D2E2F_vRhyme_unbinned_45	TRUE	Low-quality	lysogenic_scaffold
MHr2D2E2F	Moor_House	Restored	MHr2D2E2F_000000346229	10078	No terminal repeats		6	11	0.9546		2	3.905	Viruses;Duplodnaviria;Heunggongvirae;Uroviricota;Caudoviricetes	vRhyme_unbinned_69__MHr2D2E2F_000000346229	MHr2D2E2F_vRhyme_unbinned_69	LAWAr2D2E2F_vRhyme_unbinned_64	FALSE	Low-quality	lytic_scaffold
MHr2D2E2F	Moor_House	Restored	MHr2D2E2F_000000149324	26646	No terminal repeats		38	11	0.951		1	15.8968	Viruses;Duplodnaviria;Heunggongvirae;Uroviricota;Caudoviricetes	vRhyme_unbinned_29__MHr2D2E2F_000000149324	MHr2D2E2F_vRhyme_unbinned_29	LASYr2D2E2F_vRhyme_bin_6	FALSE	Low-quality	lytic_scaffold
MHr2D2E2F	Moor_House	Restored	MHr2D2E2F_000000269231	11529	No terminal repeats		15	11	0.95		8	17.244	Viruses;Duplodnaviria;Heunggongvirae;Uroviricota;Caudoviricetes	vRhyme_unbinned_49__MHr2D2E2F_000000269231	MHr2D2E2F_vRhyme_unbinned_49	LAWAr2D2E2F_vRhyme_unbinned_17	FALSE	Low-quality	lytic_scaffold
MHr2D2E2F	Moor_House	Restored	MHr2D2E2F_000000165217	11419	No terminal repeats		12	11	0.9487		0	3.2858	Viruses;Duplodnaviria;Heunggongvirae;Uroviricota;Caudoviricetes	vRhyme_unbinned_33__MHr2D2E2F_000000165217	MHr2D2E2F_vRhyme_unbinned_33	MHr2D2E2F_vRhyme_unbinned_33	TRUE	Low-quality	lysogenic_scaffold	Bacteria	Pseudomonadota	Alphaproteobacteria	Rhizobiales	Xanthobacteraceae	BOG-931
MHr2D2E2F	Moor_House	Restored	MHr2D2E2F_000000009023	50405	No terminal repeats		61	11	0.9485		7	34.9796	Viruses;Duplodnaviria;Heunggongvirae;Uroviricota;Caudoviricetes	vRhyme_unbinned_6__MHr2D2E2F_000000009023	MHr2D2E2F_vRhyme_unbinned_6	MHr2D2E2F_vRhyme_unbinned_6	TRUE	Medium-quality	lysogenic_scaffold
MHr2D2E2F	Moor_House	Restored	MHr2D2E2F_000000138577	11402	No terminal repeats		18	11	0.948		3	8.2934	Viruses;Duplodnaviria;Heunggongvirae;Uroviricota;Caudoviricetes	vRhyme_unbinned_26__MHr2D2E2F_000000138577	MHr2D2E2F_vRhyme_unbinned_26	MHr2D2E2F_vRhyme_unbinned_26	TRUE	Low-quality	lysogenic_scaffold
MHr2D2E2F	Moor_House	Restored	MHr2D2E2F_000000309953	11779	No terminal repeats		24	11	0.9457		1	5.5318	Viruses;Duplodnaviria;Heunggongvirae;Uroviricota;Caudoviricetes	vRhyme_bin_17__MHr2D2E2F_000000309953	MHr2D2E2F_vRhyme_bin_17	MHr2D2E2F_vRhyme_bin_17	TRUE	Low-quality	lytic_virus	Bacteria	Acidobacteriota	Terriglobia	Terriglobales
MHr2D2E2F	Moor_House	Restored	MHr2D2E2F_000000034816	10111	No terminal repeats		8	11	0.9456		0	1.7183	Viruses;Duplodnaviria;Heunggongvirae;Uroviricota;Caudoviricetes	vRhyme_bin_4__MHr2D2E2F_000000034816	MHr2D2E2F_vRhyme_bin_4	MHr2D2E2F_vRhyme_bin_4	TRUE	High-quality	lytic_virus	Bacteria	Desulfobacterota	Syntrophobacteria	Syntrophobacterales	Syntrophobacteraceae	SbD1
MHr2D2E2F	Moor_House	Restored	MHr2D2E2F_000000290938	10504	No terminal repeats		12	11	0.9434		1	7.5591	Viruses;Duplodnaviria;Heunggongvirae;Uroviricota;Caudoviricetes	vRhyme_unbinned_55__MHr2D2E2F_000000290938	MHr2D2E2F_vRhyme_unbinned_55	MHr2D2E2F_vRhyme_unbinned_55	TRUE	Low-quality	lysogenic_scaffold
MHr2D2E2F	Moor_House	Restored	MHr2D2E2F_000000188912	14143	No terminal repeats		30	11	0.9434		2	4.0318	Viruses;Duplodnaviria;Heunggongvirae;Uroviricota;Caudoviricetes	vRhyme_bin_8__MHr2D2E2F_000000188912	MHr2D2E2F_vRhyme_bin_8	MHr2D2E2F_vRhyme_bin_8	TRUE	Medium-quality	lytic_virus	Bacteria	Myxococcota	Polyangia	Polyangiales	Polyangiaceae	SXNL01
MHr2D2E2F	Moor_House	Restored	MHr2D2E2F_000000049988	22560	No terminal repeats		57	11	0.9431		0	9.2326	Viruses;Duplodnaviria;Heunggongvirae;Uroviricota;Caudoviricetes	vRhyme_bin_11__MHr2D2E2F_000000049988	MHr2D2E2F_vRhyme_bin_11	MGr1A1B1C_vRhyme_bin_2	FALSE	High-quality	lytic_virus	Bacteria	Actinomycetota	Thermoleophilia	Solirubrobacterales	Solirubrobacteraceae	Palsa-744
MHr2D2E2F	Moor_House	Restored	MHr2D2E2F_000000104849	11372	No terminal repeats		21	11	0.943		1	10.2904	Viruses;Duplodnaviria;Heunggongvirae;Uroviricota;Caudoviricetes	vRhyme_bin_4__MHr2D2E2F_000000104849	MHr2D2E2F_vRhyme_bin_4	MHr2D2E2F_vRhyme_bin_4	TRUE	High-quality	lytic_virus	Bacteria	Desulfobacterota	Syntrophobacteria	Syntrophobacterales	Syntrophobacteraceae	SbD1
MHr2D2E2F	Moor_House	Restored	MHr2D2E2F_000000132736	11074	No terminal repeats		16	11	0.9425		0	4.7217	Viruses;Duplodnaviria;Heunggongvirae;Uroviricota;Caudoviricetes	vRhyme_bin_17__MHr2D2E2F_000000132736	MHr2D2E2F_vRhyme_bin_17	MHr2D2E2F_vRhyme_bin_17	TRUE	Low-quality	lytic_virus	Bacteria	Acidobacteriota	Terriglobia	Terriglobales
MHr2D2E2F	Moor_House	Restored	MHr2D2E2F_000000020749	10550	No terminal repeats		13	11	0.9404		1	5.0949	Viruses;Duplodnaviria;Heunggongvirae;Uroviricota;Caudoviricetes	vRhyme_unbinned_9__MHr2D2E2F_000000020749	MHr2D2E2F_vRhyme_unbinned_9	MHr2D2E2F_vRhyme_unbinned_9	TRUE	Low-quality	lysogenic_scaffold	Bacteria	Acidobacteriota	Terriglobia	Terriglobales	SbA1	Bog-209
MHr2D2E2F	Moor_House	Restored	MHr2D2E2F_000000056022	16441	No terminal repeats		23	11	0.9402		0	7.8733	Viruses;Duplodnaviria;Heunggongvirae;Uroviricota;Caudoviricetes	vRhyme_bin_7__MHr2D2E2F_000000056022	MHr2D2E2F_vRhyme_bin_7	MHr2D2E2F_vRhyme_bin_7	TRUE	Medium-quality	lytic_virus
MHr2D2E2F	Moor_House	Restored	MHr2D2E2F_000000124649	23239	No terminal repeats		45	11	0.9361		0	3.4366	Viruses;Duplodnaviria;Heunggongvirae;Uroviricota;Caudoviricetes	vRhyme_bin_8__MHr2D2E2F_000000124649	MHr2D2E2F_vRhyme_bin_8	MHr2D2E2F_vRhyme_bin_8	TRUE	Medium-quality	lytic_virus	Bacteria	Myxococcota	Polyangia	Polyangiales	Polyangiaceae	SXNL01
MHr2D2E2F	Moor_House	Restored	MHr2D2E2F_000000167594	17346	No terminal repeats		33	11	0.9354		0	1.8421	Viruses;Duplodnaviria;Heunggongvirae;Uroviricota;Caudoviricetes	vRhyme_bin_11__MHr2D2E2F_000000167594	MHr2D2E2F_vRhyme_bin_11	MGr1A1B1C_vRhyme_bin_2	FALSE	High-quality	lytic_virus	Bacteria	Actinomycetota	Thermoleophilia	Solirubrobacterales	Solirubrobacteraceae	Palsa-744
MHr2D2E2F	Moor_House	Restored	MHr2D2E2F_000000013028	13783	No terminal repeats		12	11	0.9342		0	6.7689	Viruses;Duplodnaviria;Heunggongvirae;Uroviricota;Caudoviricetes	vRhyme_unbinned_8__MHr2D2E2F_000000013028	MHr2D2E2F_vRhyme_unbinned_8	MHr2D2E2F_vRhyme_unbinned_8	TRUE	Low-quality	lytic_scaffold
MHr2D2E2F	Moor_House	Restored	MHr2D2E2F_000000220548	14332	No terminal repeats		23	11	0.928		0	6.4175	Viruses;Duplodnaviria;Heunggongvirae;Uroviricota;Caudoviricetes	vRhyme_unbinned_44__MHr2D2E2F_000000220548	MHr2D2E2F_vRhyme_unbinned_44	MHr2D2E2F_vRhyme_unbinned_44	TRUE	Low-quality	lysogenic_scaffold	Bacteria	Pseudomonadota	Alphaproteobacteria	Rhizobiales	Xanthobacteraceae	BOG-931
MHr2D2E2F	Moor_House	Restored	MHr2D2E2F_000000204921	16927	No terminal repeats		22	11	0.9276		0	7.1798	Viruses;Duplodnaviria;Heunggongvirae;Uroviricota;Caudoviricetes	vRhyme_unbinned_42__MHr2D2E2F_000000204921	MHr2D2E2F_vRhyme_unbinned_42	LASCr2D2E2F_vRhyme_unbinned_65	FALSE	Low-quality	lysogenic_scaffold	Bacteria	Pseudomonadota	Alphaproteobacteria	Rhizobiales	Beijerinckiaceae	Methylocella
MHr2D2E2F	Moor_House	Restored	MHr2D2E2F_000000308642	40602	No terminal repeats		67	11	0.9268		1	9.8671	Viruses;Duplodnaviria;Heunggongvirae;Uroviricota;Caudoviricetes	vRhyme_bin_11__MHr2D2E2F_000000308642	MHr2D2E2F_vRhyme_bin_11	MGr1A1B1C_vRhyme_bin_2	FALSE	High-quality	lytic_virus	Bacteria	Actinomycetota	Thermoleophilia	Solirubrobacterales	Solirubrobacteraceae	Palsa-744
MHr2D2E2F	Moor_House	Restored	MHr2D2E2F_000000018287	15388	No terminal repeats		29	11	0.925		1	8.9987	Viruses;Duplodnaviria;Heunggongvirae;Uroviricota;Caudoviricetes	vRhyme_bin_9__MHr2D2E2F_000000018287	MHr2D2E2F_vRhyme_bin_9	MHr2D2E2F_vRhyme_bin_9	TRUE	Medium-quality	lytic_virus
MHr2D2E2F	Moor_House	Restored	MHr2D2E2F_000000253018	20761	No terminal repeats		44	11	0.9248		0	6.8077	Viruses;Duplodnaviria;Heunggongvirae;Uroviricota;Caudoviricetes	vRhyme_bin_8__MHr2D2E2F_000000253018	MHr2D2E2F_vRhyme_bin_8	MHr2D2E2F_vRhyme_bin_8	TRUE	Medium-quality	lytic_virus	Bacteria	Myxococcota	Polyangia	Polyangiales	Polyangiaceae	SXNL01
MHr2D2E2F	Moor_House	Restored	MHr2D2E2F_000000200493|provirus_38267_58057	19791	Provirus	38267-58057	33	11	0.9216		4	10.4841	Viruses;Duplodnaviria;Heunggongvirae;Uroviricota;Caudoviricetes	vRhyme_unbinned_81__MHr2D2E2F_000000200493|provirus_38267_58057	MHr2D2E2F_vRhyme_unbinned_81	LASAr3G3H3I_vRhyme_unbinned_50	FALSE	Low-quality	integrated_prophage	Bacteria	Pseudomonadota	Alphaproteobacteria	Rhizobiales	Xanthobacteraceae	BOG-931
MHr2D2E2F	Moor_House	Restored	MHr2D2E2F_000000177021	13002	No terminal repeats		14	11	0.9211		1	4.5969	Viruses;Duplodnaviria;Heunggongvirae;Uroviricota;Caudoviricetes	vRhyme_unbinned_37__MHr2D2E2F_000000177021	MHr2D2E2F_vRhyme_unbinned_37	MHr2D2E2F_vRhyme_unbinned_37	TRUE	Low-quality	lysogenic_scaffold	Bacteria	Pseudomonadota	Alphaproteobacteria	Rhizobiales	Xanthobacteraceae	BOG-931
MHr2D2E2F	Moor_House	Restored	MHr2D2E2F_000000122109|provirus_126_10136	10011	Provirus	126-10136	20	11	0.9176		0	7.436	Viruses;Duplodnaviria;Heunggongvirae;Uroviricota;Caudoviricetes	vRhyme_unbinned_76__MHr2D2E2F_000000122109|provirus_126_10136	MHr2D2E2F_vRhyme_unbinned_76	MHr2D2E2F_vRhyme_unbinned_76	TRUE	Low-quality	integrated_prophage	Bacteria	Planctomycetota	Planctomycetia	Isosphaerales	Isosphaeraceae	Tautonia
MHr2D2E2F	Moor_House	Restored	MHr2D2E2F_000000123655|provirus_7022_25828	18807	Provirus	7022-25828	15	11	0.9174		3	8.6624	Viruses;Duplodnaviria;Heunggongvirae;Uroviricota;Caudoviricetes	vRhyme_unbinned_77__MHr2D2E2F_000000123655|provirus_7022_25828	MHr2D2E2F_vRhyme_unbinned_77	MHr2D2E2F_vRhyme_unbinned_77	TRUE	Low-quality	integrated_prophage	Bacteria	Pseudomonadota	Alphaproteobacteria	Rhizobiales	Xanthobacteraceae	BOG-931
MHr2D2E2F	Moor_House	Restored	MHr2D2E2F_000000241563	21445	No terminal repeats		40	11	0.9155		0	7.0394	Viruses;Duplodnaviria;Heunggongvirae;Uroviricota;Caudoviricetes	vRhyme_bin_8__MHr2D2E2F_000000241563	MHr2D2E2F_vRhyme_bin_8	MHr2D2E2F_vRhyme_bin_8	TRUE	Medium-quality	lytic_virus	Bacteria	Myxococcota	Polyangia	Polyangiales	Polyangiaceae	SXNL01
MHr2D2E2F	Moor_House	Restored	MHr2D2E2F_000000273323	13414	No terminal repeats		17	11	0.9141		0	2.6291	Viruses;Duplodnaviria;Heunggongvirae;Uroviricota;Caudoviricetes	vRhyme_unbinned_51__MHr2D2E2F_000000273323	MHr2D2E2F_vRhyme_unbinned_51	MHr2D2E2F_vRhyme_unbinned_51	TRUE	Not-determined	lytic_scaffold	Bacteria	Pseudomonadota	Alphaproteobacteria	Rhizobiales	Beijerinckiaceae	Roseiarcus
MHr2D2E2F	Moor_House	Restored	MHr2D2E2F_000000172760	13944	No terminal repeats		32	11	0.9105		0	3.7843	Viruses;Duplodnaviria;Heunggongvirae;Uroviricota;Caudoviricetes	vRhyme_bin_11__MHr2D2E2F_000000172760	MHr2D2E2F_vRhyme_bin_11	MGr1A1B1C_vRhyme_bin_2	FALSE	High-quality	lytic_virus	Bacteria	Actinomycetota	Thermoleophilia	Solirubrobacterales	Solirubrobacteraceae	Palsa-744
MHr2D2E2F	Moor_House	Restored	MHr2D2E2F_000000166009	11554	No terminal repeats		13	11	0.9072		0	3.4176	Unclassified	vRhyme_bin_18__MHr2D2E2F_000000166009	MHr2D2E2F_vRhyme_bin_18	MHr2D2E2F_vRhyme_bin_18	TRUE	Low-quality	lytic_virus
MHr2D2E2F	Moor_House	Restored	MHr2D2E2F_000000289122|provirus_12114_28583	16470	Provirus	12114-28583	17	11	0.9045		4	16.9503	Viruses;Duplodnaviria;Heunggongvirae;Uroviricota;Caudoviricetes	vRhyme_unbinned_83__MHr2D2E2F_000000289122|provirus_12114_28583	MHr2D2E2F_vRhyme_unbinned_83	MHr2D2E2F_vRhyme_unbinned_83	TRUE	Low-quality	integrated_prophage	Bacteria	Pseudomonadota	Alphaproteobacteria	Rhizobiales	Rhodomicrobiaceae	Rhodomicrobium
MHr2D2E2F	Moor_House	Restored	MHr2D2E2F_000000084120	19084	No terminal repeats		44	11	0.9044		0	2.0334	Viruses;Duplodnaviria;Heunggongvirae;Uroviricota;Caudoviricetes	vRhyme_bin_11__MHr2D2E2F_000000084120	MHr2D2E2F_vRhyme_bin_11	MGr1A1B1C_vRhyme_bin_2	FALSE	High-quality	lytic_virus	Bacteria	Actinomycetota	Thermoleophilia	Solirubrobacterales	Solirubrobacteraceae	Palsa-744
MHr2D2E2F	Moor_House	Restored	MHr2D2E2F_000000140978	12279	No terminal repeats		21	11	0.9028		2	8.9659	Viruses;Duplodnaviria;Heunggongvirae;Uroviricota;Caudoviricetes	vRhyme_unbinned_27__MHr2D2E2F_000000140978	MHr2D2E2F_vRhyme_unbinned_27	MHr2D2E2F_vRhyme_unbinned_27	TRUE	Low-quality	lytic_scaffold	Bacteria	Desulfobacterota_B	Binatia	Binatales	Binataceae	JAKAVN01
MHr2D2E2F	Moor_House	Restored	MHr2D2E2F_000000053191|provirus_23258_41774	18517	Provirus	23258-41774	25	11	0.9024		12	22.9399	Viruses;Duplodnaviria;Heunggongvirae;Uroviricota;Caudoviricetes	vRhyme_unbinned_75__MHr2D2E2F_000000053191|provirus_23258_41774	MHr2D2E2F_vRhyme_unbinned_75	MHr2D2E2F_vRhyme_unbinned_75	TRUE	Low-quality	integrated_prophage	Bacteria	Desulfobacterota_B	Binatia	Binatales	Binataceae	Binatus
MHr2D2E2F	Moor_House	Restored	MHr2D2E2F_000000031138|provirus_12933_23792	10860	Provirus	12933-23792	11	11	0.9013		1	8.1636	Viruses;Duplodnaviria;Heunggongvirae;Uroviricota;Caudoviricetes	vRhyme_unbinned_73__MHr2D2E2F_000000031138|provirus_12933_23792	MHr2D2E2F_vRhyme_unbinned_73	LASAr3G3H3I_vRhyme_unbinned_59	FALSE	Low-quality	integrated_prophage	Bacteria	Pseudomonadota	Alphaproteobacteria	Rhizobiales	Xanthobacteraceae	BOG-931
MHr2D2E2F	Moor_House	Restored	MHr2D2E2F_000000334043	12955	No terminal repeats		8	11	0.9011		1	5.1548	Unclassified	vRhyme_bin_14__MHr2D2E2F_000000334043	MHr2D2E2F_vRhyme_bin_14	MHr2D2E2F_vRhyme_bin_14	TRUE	Low-quality	lytic_virus
MHr2D2E2F	Moor_House	Restored	MHr2D2E2F_000000055562	10148	No terminal repeats		21	11	0.9006		0	0.9775	Unclassified	vRhyme_bin_10__MHr2D2E2F_000000055562	MHr2D2E2F_vRhyme_bin_10	MHr2D2E2F_vRhyme_bin_10	TRUE	Medium-quality	lytic_virus	Bacteria	Planctomycetota	Planctomycetia	Isosphaerales	Isosphaeraceae
MHr2D2E2F	Moor_House	Restored	MHr2D2E2F_000000000835	13594	No terminal repeats		29	11	0.899		1	4.0632	Viruses;Duplodnaviria;Heunggongvirae;Uroviricota;Caudoviricetes	vRhyme_unbinned_2__MHr2D2E2F_000000000835	MHr2D2E2F_vRhyme_unbinned_2	MHr2D2E2F_vRhyme_unbinned_2	TRUE	Low-quality	lysogenic_scaffold	Bacteria	Planctomycetota	Planctomycetia	Isosphaerales	Isosphaeraceae
MHr2D2E2F	Moor_House	Restored	MHr2D2E2F_000000136756	20457	No terminal repeats		36	11	0.8953		0	2.5717	Viruses;Duplodnaviria;Heunggongvirae;Uroviricota;Caudoviricetes	vRhyme_bin_8__MHr2D2E2F_000000136756	MHr2D2E2F_vRhyme_bin_8	MHr2D2E2F_vRhyme_bin_8	TRUE	Medium-quality	lytic_virus	Bacteria	Myxococcota	Polyangia	Polyangiales	Polyangiaceae	SXNL01
MHr2D2E2F	Moor_House	Restored	MHr2D2E2F_000000136289	10098	No terminal repeats		11	11	0.8952		0	2.7073	Viruses;Duplodnaviria;Heunggongvirae;Uroviricota;Caudoviricetes	vRhyme_unbinned_25__MHr2D2E2F_000000136289	MHr2D2E2F_vRhyme_unbinned_25	MHr2D2E2F_vRhyme_unbinned_25	TRUE	Not-determined	lytic_scaffold
MHr2D2E2F	Moor_House	Restored	MHr2D2E2F_000000220078	16330	No terminal repeats		14	11	0.8897		2	3.6687	Viruses;Duplodnaviria;Heunggongvirae;Uroviricota;Caudoviricetes	vRhyme_unbinned_43__MHr2D2E2F_000000220078	MHr2D2E2F_vRhyme_unbinned_43	MHr2D2E2F_vRhyme_unbinned_43	TRUE	Low-quality	lysogenic_scaffold	Bacteria	Pseudomonadota	Alphaproteobacteria	Rhizobiales	Beijerinckiaceae	GAS188
MHr2D2E2F	Moor_House	Restored	MHr2D2E2F_000000151933	12066	No terminal repeats		28	11	0.8896		0	2.6488	Viruses;Duplodnaviria;Heunggongvirae;Uroviricota;Caudoviricetes	vRhyme_bin_11__MHr2D2E2F_000000151933	MHr2D2E2F_vRhyme_bin_11	MGr1A1B1C_vRhyme_bin_2	FALSE	High-quality	lytic_virus	Bacteria	Actinomycetota	Thermoleophilia	Solirubrobacterales	Solirubrobacteraceae	Palsa-744
MHr2D2E2F	Moor_House	Restored	MHr2D2E2F_000000054885	17469	No terminal repeats		28	11	0.8871		1	6.1087	Viruses;Duplodnaviria;Heunggongvirae;Uroviricota;Caudoviricetes	vRhyme_unbinned_14__MHr2D2E2F_000000054885	MHr2D2E2F_vRhyme_unbinned_14	MHr2D2E2F_vRhyme_unbinned_14	TRUE	Low-quality	lysogenic_scaffold
MHr2D2E2F	Moor_House	Restored	MHr2D2E2F_000000324805	10830	No terminal repeats		16	11	0.886		0	0.9274	Viruses;Duplodnaviria;Heunggongvirae;Uroviricota;Caudoviricetes	vRhyme_unbinned_64__MHr2D2E2F_000000324805	MHr2D2E2F_vRhyme_unbinned_64	MHr2D2E2F_vRhyme_unbinned_64	TRUE	Low-quality	lytic_scaffold
MHr2D2E2F	Moor_House	Restored	MHr2D2E2F_000000341854	21284	No terminal repeats		14	11	0.8829		0	6.1381	Viruses;Duplodnaviria;Heunggongvirae;Uroviricota;Caudoviricetes	vRhyme_bin_14__MHr2D2E2F_000000341854	MHr2D2E2F_vRhyme_bin_14	MHr2D2E2F_vRhyme_bin_14	TRUE	Low-quality	lytic_virus
MHr2D2E2F	Moor_House	Restored	MHr2D2E2F_000000126992	14560	No terminal repeats		13	11	0.8824		0	1.7145	Viruses;Duplodnaviria;Heunggongvirae;Uroviricota;Caudoviricetes	vRhyme_bin_2__MHr2D2E2F_000000126992	MHr2D2E2F_vRhyme_bin_2	MHr2D2E2F_vRhyme_bin_2	TRUE	High-quality	lysogenic_virus	Bacteria	Pseudomonadota	Alphaproteobacteria	Rhizobiales	Xanthobacteraceae	BOG-931
MHr2D2E2F	Moor_House	Restored	MHr2D2E2F_000000323313	21160	No terminal repeats		18	11	0.8819		2	10.2494	Viruses;Duplodnaviria;Heunggongvirae;Uroviricota;Caudoviricetes	vRhyme_bin_14__MHr2D2E2F_000000323313	MHr2D2E2F_vRhyme_bin_14	MHr2D2E2F_vRhyme_bin_14	TRUE	Low-quality	lytic_virus
MHr2D2E2F	Moor_House	Restored	MHr2D2E2F_000000119360	11618	No terminal repeats		25	11	0.8753		1	5.2351	Viruses;Duplodnaviria;Heunggongvirae;Uroviricota;Caudoviricetes	vRhyme_bin_14__MHr2D2E2F_000000119360	MHr2D2E2F_vRhyme_bin_14	MHr2D2E2F_vRhyme_bin_14	TRUE	Low-quality	lytic_virus
MHr2D2E2F	Moor_House	Restored	MHr2D2E2F_000000031923	21725	No terminal repeats		20	11	0.8744		0	8.7137	Viruses;Duplodnaviria;Heunggongvirae;Uroviricota;Caudoviricetes	vRhyme_bin_14__MHr2D2E2F_000000031923	MHr2D2E2F_vRhyme_bin_14	MHr2D2E2F_vRhyme_bin_14	TRUE	Low-quality	lytic_virus
MHr2D2E2F	Moor_House	Restored	MHr2D2E2F_000000040067	27603	No terminal repeats		55	11	0.8679		0	3.3387	Viruses;Duplodnaviria;Heunggongvirae;Uroviricota;Caudoviricetes	vRhyme_bin_11__MHr2D2E2F_000000040067	MHr2D2E2F_vRhyme_bin_11	MGr1A1B1C_vRhyme_bin_2	FALSE	High-quality	lytic_virus	Bacteria	Actinomycetota	Thermoleophilia	Solirubrobacterales	Solirubrobacteraceae	Palsa-744
MHr2D2E2F	Moor_House	Restored	MHr2D2E2F_000000049463|provirus_555_18778	18224	Provirus	555-18778	17	11	0.8644		7	15.3873	Viruses;Duplodnaviria;Heunggongvirae;Uroviricota;Caudoviricetes	vRhyme_unbinned_74__MHr2D2E2F_000000049463|provirus_555_18778	MHr2D2E2F_vRhyme_unbinned_74	MHr2D2E2F_vRhyme_unbinned_74	TRUE	Low-quality	integrated_prophage	Bacteria	Desulfobacterota_B	Binatia	Binatales	Binataceae	Binatus
MHr2D2E2F	Moor_House	Restored	MHr2D2E2F_000000143188	17327	No terminal repeats		12	11	0.8628		1	5.2902	Viruses;Duplodnaviria;Heunggongvirae;Uroviricota;Caudoviricetes	vRhyme_unbinned_28__MHr2D2E2F_000000143188	MHr2D2E2F_vRhyme_unbinned_28	MHr2D2E2F_vRhyme_unbinned_28	TRUE	Low-quality	lytic_scaffold	Bacteria	Acidobacteriota	Terriglobia	Terriglobales	SbA1	JAIQEY01
MHr2D2E2F	Moor_House	Restored	MHr2D2E2F_000000192677	10732	No terminal repeats		11	11	0.8582		0	8.6746	Viruses;Duplodnaviria;Heunggongvirae;Uroviricota;Caudoviricetes	vRhyme_bin_14__MHr2D2E2F_000000192677	MHr2D2E2F_vRhyme_bin_14	MHr2D2E2F_vRhyme_bin_14	TRUE	Low-quality	lytic_virus
MHr2D2E2F	Moor_House	Restored	MHr2D2E2F_000000270088|provirus_1111_15202	14092	Provirus	1111-15202	15	11	0.8579		6	6.6768	Viruses;Duplodnaviria;Heunggongvirae;Uroviricota;Caudoviricetes	vRhyme_unbinned_82__MHr2D2E2F_000000270088|provirus_1111_15202	MHr2D2E2F_vRhyme_unbinned_82	MHr2D2E2F_vRhyme_unbinned_82	TRUE	Low-quality	integrated_prophage	Bacteria	Actinomycetota	Actinomycetia	Streptosporangiales	Streptosporangiaceae	Palsa-504
MHr2D2E2F	Moor_House	Restored	MHr2D2E2F_000000192884|provirus_8875_18798	9924	Provirus	8875-18798	13	11	0.8577		3	11.2368	Viruses;Duplodnaviria;Heunggongvirae;Uroviricota;Caudoviricetes	vRhyme_unbinned_80__MHr2D2E2F_000000192884|provirus_8875_18798	MHr2D2E2F_vRhyme_unbinned_80	MHr2D2E2F_vRhyme_unbinned_80	TRUE	Low-quality	integrated_prophage	Bacteria	Pseudomonadota	Alphaproteobacteria	Rhizobiales	Beijerinckiaceae	Roseiarcus
MHr2D2E2F	Moor_House	Restored	MHr2D2E2F_000000049189	12615	No terminal repeats		28	11	0.8568		1	4.0632	Viruses;Duplodnaviria;Heunggongvirae;Uroviricota;Caudoviricetes	vRhyme_unbinned_13__MHr2D2E2F_000000049189	MHr2D2E2F_vRhyme_unbinned_13	MHr2D2E2F_vRhyme_unbinned_13	TRUE	Low-quality	lysogenic_scaffold	Bacteria	Planctomycetota	Planctomycetia	Isosphaerales	Isosphaeraceae
MHr2D2E2F	Moor_House	Restored	MHr2D2E2F_000000196721	17685	No terminal repeats		31	11	0.8556		0	2.707	Unclassified	vRhyme_bin_8__MHr2D2E2F_000000196721	MHr2D2E2F_vRhyme_bin_8	MHr2D2E2F_vRhyme_bin_8	TRUE	Medium-quality	lytic_virus	Bacteria	Myxococcota	Polyangia	Polyangiales	Polyangiaceae	SXNL01
MHr2D2E2F	Moor_House	Restored	MHr2D2E2F_000000270090	24949	No terminal repeats		32	11	0.8546		0	1.2035	Viruses;Duplodnaviria;Heunggongvirae;Uroviricota;Caudoviricetes	vRhyme_bin_8__MHr2D2E2F_000000270090	MHr2D2E2F_vRhyme_bin_8	MHr2D2E2F_vRhyme_bin_8	TRUE	Medium-quality	lytic_virus	Bacteria	Myxococcota	Polyangia	Polyangiales	Polyangiaceae	SXNL01
MHr2D2E2F	Moor_House	Restored	MHr2D2E2F_000000278884	10008	No terminal repeats		18	11	0.8444		0	1.7161	Viruses;Duplodnaviria;Heunggongvirae;Uroviricota;Caudoviricetes	vRhyme_bin_4__MHr2D2E2F_000000278884	MHr2D2E2F_vRhyme_bin_4	MHr2D2E2F_vRhyme_bin_4	TRUE	High-quality	lytic_virus	Bacteria	Desulfobacterota	Syntrophobacteria	Syntrophobacterales	Syntrophobacteraceae	SbD1
MHr2D2E2F	Moor_House	Restored	MHr2D2E2F_000000136596	10175	No terminal repeats		16	11	0.8433		0	6.9862	Viruses;Duplodnaviria;Heunggongvirae;Uroviricota;Caudoviricetes	vRhyme_bin_11__MHr2D2E2F_000000136596	MHr2D2E2F_vRhyme_bin_11	MGr1A1B1C_vRhyme_bin_2	FALSE	High-quality	lytic_virus	Bacteria	Actinomycetota	Thermoleophilia	Solirubrobacterales	Solirubrobacteraceae	Palsa-744
MHr2D2E2F	Moor_House	Restored	MHr2D2E2F_000000346587	12706	No terminal repeats		9	11	0.8417		0	0	Unclassified	vRhyme_unbinned_70__MHr2D2E2F_000000346587	MHr2D2E2F_vRhyme_unbinned_70	MHr2D2E2F_vRhyme_unbinned_70	TRUE	Low-quality	lysogenic_scaffold	Bacteria	Pseudomonadota	Alphaproteobacteria	Rhizobiales	Beijerinckiaceae	Roseiarcus
MHr2D2E2F	Moor_House	Restored	MHr2D2E2F_000000286237	26789	No terminal repeats		37	11	0.8327		0	3.7659	Viruses;Duplodnaviria;Heunggongvirae;Uroviricota;Caudoviricetes	vRhyme_bin_11__MHr2D2E2F_000000286237	MHr2D2E2F_vRhyme_bin_11	MGr1A1B1C_vRhyme_bin_2	FALSE	High-quality	lytic_virus	Bacteria	Actinomycetota	Thermoleophilia	Solirubrobacterales	Solirubrobacteraceae	Palsa-744
MHr2D2E2F	Moor_House	Restored	MHr2D2E2F_000000174569	12283	No terminal repeats		17	11	0.8271		1	4.3774	Viruses;Duplodnaviria;Heunggongvirae;Uroviricota;Caudoviricetes	vRhyme_unbinned_35__MHr2D2E2F_000000174569	MHr2D2E2F_vRhyme_unbinned_35	MHr2D2E2F_vRhyme_unbinned_35	TRUE	Low-quality	lysogenic_scaffold	Bacteria	Pseudomonadota	Alphaproteobacteria	Rhizobiales	Xanthobacteraceae	BOG-931
MHr2D2E2F	Moor_House	Restored	MHr2D2E2F_000000081914	10191	No terminal repeats		25	11	0.8244		0	1.6935	Viruses;Duplodnaviria;Heunggongvirae;Uroviricota;Caudoviricetes	vRhyme_bin_7__MHr2D2E2F_000000081914	MHr2D2E2F_vRhyme_bin_7	MHr2D2E2F_vRhyme_bin_7	TRUE	Medium-quality	lytic_virus
MHr2D2E2F	Moor_House	Restored	MHr2D2E2F_000000008468	15071	No terminal repeats		23	11	0.8209		0	4.5645	Viruses;Duplodnaviria;Heunggongvirae;Uroviricota;Caudoviricetes	vRhyme_unbinned_5__MHr2D2E2F_000000008468	MHr2D2E2F_vRhyme_unbinned_5	MHr2D2E2F_vRhyme_unbinned_5	TRUE	Low-quality	lysogenic_scaffold
MHr2D2E2F	Moor_House	Restored	MHr2D2E2F_000000292077	13491	No terminal repeats		20	11	0.8205		0	3.9329	Viruses;Duplodnaviria;Heunggongvirae;Uroviricota;Caudoviricetes	vRhyme_unbinned_56__MHr2D2E2F_000000292077	MHr2D2E2F_vRhyme_unbinned_56	BOr1A1B1C_vRhyme_unbinned_40	FALSE	Not-determined	lytic_scaffold
MHr2D2E2F	Moor_House	Restored	MHr2D2E2F_000000095706	21477	No terminal repeats		26	11	0.8174		3	19.5069	Viruses;Duplodnaviria;Heunggongvirae;Uroviricota;Caudoviricetes	vRhyme_unbinned_16__MHr2D2E2F_000000095706	MHr2D2E2F_vRhyme_unbinned_16	MHr2D2E2F_vRhyme_unbinned_16	TRUE	Low-quality	lytic_scaffold	Bacteria	Pseudomonadota	Alphaproteobacteria	ATCC43930	Stellaceae
MHr2D2E2F	Moor_House	Restored	MHr2D2E2F_000000183635	12763	No terminal repeats		15	11	0.8133		0	2.879	Viruses;Duplodnaviria;Heunggongvirae;Uroviricota;Caudoviricetes	vRhyme_bin_10__MHr2D2E2F_000000183635	MHr2D2E2F_vRhyme_bin_10	MHr2D2E2F_vRhyme_bin_10	TRUE	Medium-quality	lytic_virus	Bacteria	Planctomycetota	Planctomycetia	Isosphaerales	Isosphaeraceae
MHr2D2E2F	Moor_House	Restored	MHr2D2E2F_000000175957	11797	No terminal repeats		23	11	0.8123		0	3.2008	Viruses;Duplodnaviria;Heunggongvirae;Uroviricota;Caudoviricetes	vRhyme_unbinned_36__MHr2D2E2F_000000175957	MHr2D2E2F_vRhyme_unbinned_36	MHr2D2E2F_vRhyme_unbinned_36	TRUE	Not-determined	lysogenic_scaffold
MHr2D2E2F	Moor_House	Restored	MHr2D2E2F_000000190424	15746	No terminal repeats		21	11	0.8111		1	2.9548	Viruses;Duplodnaviria;Heunggongvirae;Uroviricota;Caudoviricetes	vRhyme_unbinned_41__MHr2D2E2F_000000190424	MHr2D2E2F_vRhyme_unbinned_41	MHr2D2E2F_vRhyme_unbinned_41	TRUE	Low-quality	lysogenic_scaffold	Bacteria	Pseudomonadota	Alphaproteobacteria	Rhizobiales	Xanthobacteraceae	BOG-931
MHr2D2E2F	Moor_House	Restored	MHr2D2E2F_000000121636	14757	No terminal repeats		17	11	0.8105		0	4.8792	Viruses;Duplodnaviria;Heunggongvirae;Uroviricota;Caudoviricetes	vRhyme_bin_11__MHr2D2E2F_000000121636	MHr2D2E2F_vRhyme_bin_11	MGr1A1B1C_vRhyme_bin_2	FALSE	High-quality	lytic_virus	Bacteria	Actinomycetota	Thermoleophilia	Solirubrobacterales	Solirubrobacteraceae	Palsa-744
MHr2D2E2F	Moor_House	Restored	MHr2D2E2F_000000064050	10110	No terminal repeats		12	11	0.8075		0	2.7515	Viruses;Duplodnaviria;Heunggongvirae;Uroviricota;Caudoviricetes	vRhyme_bin_10__MHr2D2E2F_000000064050	MHr2D2E2F_vRhyme_bin_10	MHr2D2E2F_vRhyme_bin_10	TRUE	Medium-quality	lytic_virus	Bacteria	Planctomycetota	Planctomycetia	Isosphaerales	Isosphaeraceae
MHr2D2E2F	Moor_House	Restored	MHr2D2E2F_000000317933	11890	No terminal repeats		19	11	0.8065		0	2.8265	Unclassified	vRhyme_unbinned_63__MHr2D2E2F_000000317933	MHr2D2E2F_vRhyme_unbinned_63	MHr2D2E2F_vRhyme_unbinned_63	TRUE	Not-determined	lysogenic_scaffold
MHr2D2E2F	Moor_House	Restored	MHr2D2E2F_000000311936	11757	No terminal repeats		18	11	0.8057		0	4.5974	Viruses;Duplodnaviria;Heunggongvirae;Uroviricota;Caudoviricetes	vRhyme_unbinned_60__MHr2D2E2F_000000311936	MHr2D2E2F_vRhyme_unbinned_60	MHr2D2E2F_vRhyme_unbinned_60	TRUE	Low-quality	lytic_scaffold	Bacteria	Pseudomonadota	Alphaproteobacteria	Rhizobiales	Beijerinckiaceae
MHr2D2E2F	Moor_House	Restored	MHr2D2E2F_000000124002	27812	No terminal repeats		32	11	0.8043		1	6.9158	Viruses;Duplodnaviria;Heunggongvirae;Uroviricota;Caudoviricetes	vRhyme_bin_4__MHr2D2E2F_000000124002	MHr2D2E2F_vRhyme_bin_4	MHr2D2E2F_vRhyme_bin_4	TRUE	High-quality	lytic_virus	Bacteria	Desulfobacterota	Syntrophobacteria	Syntrophobacterales	Syntrophobacteraceae	SbD1
MHr2D2E2F	Moor_House	Restored	MHr2D2E2F_000000308564	17766	No terminal repeats		26	11	0.8042		0	5.1276	Viruses;Duplodnaviria;Heunggongvirae;Uroviricota;Caudoviricetes	vRhyme_unbinned_58__MHr2D2E2F_000000308564	MHr2D2E2F_vRhyme_unbinned_58	MHr2D2E2F_vRhyme_unbinned_58	FALSE	Low-quality	lytic_scaffold
MHr2D2E2F	Moor_House	Restored	MHr2D2E2F_000000349608	15983	No terminal repeats		39	11	0.8038		0	3.5065	Viruses;Duplodnaviria;Heunggongvirae;Uroviricota;Caudoviricetes	vRhyme_bin_6__MHr2D2E2F_000000349608	MHr2D2E2F_vRhyme_bin_6	MHr2D2E2F_vRhyme_bin_6	TRUE	Not-determined	lysogenic_virus
MHr2D2E2F	Moor_House	Restored	MHr2D2E2F_000000121054	14511	No terminal repeats		14	11	0.7983		0	1.1072	Viruses;Duplodnaviria;Heunggongvirae;Uroviricota;Caudoviricetes	vRhyme_bin_10__MHr2D2E2F_000000121054	MHr2D2E2F_vRhyme_bin_10	MHr2D2E2F_vRhyme_bin_10	TRUE	Medium-quality	lytic_virus	Bacteria	Planctomycetota	Planctomycetia	Isosphaerales	Isosphaeraceae
MHr2D2E2F	Moor_House	Restored	MHr2D2E2F_000000155746	12935	No terminal repeats		12	11	0.7977		2	6.8371	Viruses;Duplodnaviria;Heunggongvirae;Uroviricota;Caudoviricetes	vRhyme_unbinned_30__MHr2D2E2F_000000155746	MHr2D2E2F_vRhyme_unbinned_30	MHr2D2E2F_vRhyme_unbinned_30	TRUE	Low-quality	lytic_scaffold
MHr2D2E2F	Moor_House	Restored	MHr2D2E2F_000000337650	12694	No terminal repeats		11	11	0.7931		1	1.8116	Viruses;Duplodnaviria;Heunggongvirae;Uroviricota;Caudoviricetes	vRhyme_unbinned_68__MHr2D2E2F_000000337650	MHr2D2E2F_vRhyme_unbinned_68	MHr3G3H3I_vRhyme_unbinned_49	FALSE	Low-quality	lytic_scaffold	Bacteria	Acidobacteriota	Terriglobia	Acidoferrales	UBA7541	Acidoferrum
MHr2D2E2F	Moor_House	Restored	MHr2D2E2F_000000309405	14954	No terminal repeats		31	11	0.7901		0	3.1443	Unclassified	vRhyme_unbinned_59__MHr2D2E2F_000000309405	MHr2D2E2F_vRhyme_unbinned_59	MHr2D2E2F_vRhyme_unbinned_59	TRUE	Not-determined	lytic_scaffold
MHr2D2E2F	Moor_House	Restored	MHr2D2E2F_000000349572	10918	No terminal repeats		22	11	0.7886		0	3.4366	Unclassified	vRhyme_bin_8__MHr2D2E2F_000000349572	MHr2D2E2F_vRhyme_bin_8	MHr2D2E2F_vRhyme_bin_8	TRUE	Medium-quality	lytic_virus	Bacteria	Myxococcota	Polyangia	Polyangiales	Polyangiaceae	SXNL01
MHr2D2E2F	Moor_House	Restored	MHr2D2E2F_000000283529	10311	No terminal repeats		11	11	0.7876		0	4.2761	Viruses;Duplodnaviria;Heunggongvirae;Uroviricota;Caudoviricetes	vRhyme_unbinned_53__MHr2D2E2F_000000283529	MHr2D2E2F_vRhyme_unbinned_53	MHr2D2E2F_vRhyme_unbinned_53	TRUE	Low-quality	lysogenic_scaffold	Bacteria	Pseudomonadota	Alphaproteobacteria	Rhizobiales	Beijerinckiaceae	Roseiarcus
MHr2D2E2F	Moor_House	Restored	MHr2D2E2F_000000215114	22293	No terminal repeats		29	11	0.7823		0	2.5569	Viruses;Duplodnaviria;Heunggongvirae;Uroviricota;Caudoviricetes	vRhyme_bin_2__MHr2D2E2F_000000215114	MHr2D2E2F_vRhyme_bin_2	MHr2D2E2F_vRhyme_bin_2	TRUE	High-quality	lysogenic_virus	Bacteria	Pseudomonadota	Alphaproteobacteria	Rhizobiales	Xanthobacteraceae	BOG-931
MHr2D2E2F	Moor_House	Restored	MHr2D2E2F_000000006086	14540	No terminal repeats		24	11	0.781		2	6.8418	Viruses;Duplodnaviria;Heunggongvirae;Uroviricota;Caudoviricetes	vRhyme_unbinned_4__MHr2D2E2F_000000006086	MHr2D2E2F_vRhyme_unbinned_4	MHr2D2E2F_vRhyme_unbinned_4	TRUE	Low-quality	lysogenic_scaffold
MHr2D2E2F	Moor_House	Restored	MHr2D2E2F_000000000243	16750	No terminal repeats		28	11	0.7805		0	4.2716	Viruses;Duplodnaviria;Heunggongvirae;Uroviricota;Caudoviricetes	vRhyme_unbinned_1__MHr2D2E2F_000000000243	MHr2D2E2F_vRhyme_unbinned_1	MHr2D2E2F_vRhyme_unbinned_1	TRUE	Medium-quality	lytic_scaffold
MHr2D2E2F	Moor_House	Restored	MHr2D2E2F_000000064393	11908	No terminal repeats		19	11	0.7803		0	0.3959	Viruses	vRhyme_bin_6__MHr2D2E2F_000000064393	MHr2D2E2F_vRhyme_bin_6	MHr2D2E2F_vRhyme_bin_6	TRUE	Not-determined	lysogenic_virus
MHr2D2E2F	Moor_House	Restored	MHr2D2E2F_000000177118	12029	No terminal repeats		13	11	0.778		3	2.2254	Viruses;Duplodnaviria;Heunggongvirae;Uroviricota;Caudoviricetes	vRhyme_unbinned_38__MHr2D2E2F_000000177118	MHr2D2E2F_vRhyme_unbinned_38	MHr2D2E2F_vRhyme_unbinned_38	TRUE	Low-quality	lytic_scaffold
MHr2D2E2F	Moor_House	Restored	MHr2D2E2F_000000273331	15568	No terminal repeats		20	11	0.7765		0	2.1732	Viruses;Duplodnaviria;Heunggongvirae;Uroviricota;Caudoviricetes	vRhyme_unbinned_52__MHr2D2E2F_000000273331	MHr2D2E2F_vRhyme_unbinned_52	MHr2D2E2F_vRhyme_unbinned_52	TRUE	Low-quality	lysogenic_scaffold	Bacteria	Pseudomonadota	Alphaproteobacteria	Rhizobiales	Xanthobacteraceae	BOG-931
MHr2D2E2F	Moor_House	Restored	MHr2D2E2F_000000101710	13398	No terminal repeats		13	11	0.7601		0	4.9504	Viruses;Duplodnaviria;Heunggongvirae;Uroviricota;Caudoviricetes	vRhyme_unbinned_17__MHr2D2E2F_000000101710	MHr2D2E2F_vRhyme_unbinned_17	MHr2D2E2F_vRhyme_unbinned_17	TRUE	Low-quality	lysogenic_scaffold	Bacteria	Actinomycetota	Actinomycetia	Streptosporangiales	Streptosporangiaceae	Palsa-504
MHr2D2E2F	Moor_House	Restored	MHr2D2E2F_000000024675	10230	No terminal repeats		13	11	0.758		2	4.6322	Viruses;Duplodnaviria;Heunggongvirae;Uroviricota;Caudoviricetes	vRhyme_unbinned_10__MHr2D2E2F_000000024675	MHr2D2E2F_vRhyme_unbinned_10	MHr2D2E2F_vRhyme_unbinned_10	TRUE	Low-quality	lytic_scaffold
MHr2D2E2F	Moor_House	Restored	MHr2D2E2F_000000134364	18008	No terminal repeats		24	11	0.7575		0	3.3719	Viruses;Duplodnaviria;Heunggongvirae;Uroviricota;Caudoviricetes	vRhyme_unbinned_24__MHr2D2E2F_000000134364	MHr2D2E2F_vRhyme_unbinned_24	MHr2D2E2F_vRhyme_unbinned_24	TRUE	Low-quality	lysogenic_scaffold	Bacteria	Pseudomonadota	Alphaproteobacteria	Rhizobiales	Beijerinckiaceae	Roseiarcus
MHr2D2E2F	Moor_House	Restored	MHr2D2E2F_000000178748	13262	No terminal repeats		14	11	0.7548		3	5.277	Viruses;Duplodnaviria;Heunggongvirae;Uroviricota;Caudoviricetes	vRhyme_unbinned_39__MHr2D2E2F_000000178748	MHr2D2E2F_vRhyme_unbinned_39	MHr2D2E2F_vRhyme_unbinned_39	TRUE	Not-determined	lytic_scaffold	Bacteria	Acidobacteriota	Terriglobia	UBA7540	UBA7540	Bog-366
MHr2D2E2F	Moor_House	Restored	MHr2D2E2F_000000157324	24472	No terminal repeats		32	11	0.7518		1	3.0053	Viruses;Duplodnaviria;Heunggongvirae;Uroviricota;Caudoviricetes	vRhyme_unbinned_31__MHr2D2E2F_000000157324	MHr2D2E2F_vRhyme_unbinned_31	MHr2D2E2F_vRhyme_unbinned_31	TRUE	Low-quality	lysogenic_scaffold	Bacteria	Pseudomonadota	Alphaproteobacteria	Rhizobiales	Xanthobacteraceae	BOG-931
MHr2D2E2F	Moor_House	Restored	MHr2D2E2F_000000302566	12950	No terminal repeats		25	11	0.7513		0	1.7168	Viruses;Duplodnaviria;Heunggongvirae;Uroviricota;Caudoviricetes	vRhyme_unbinned_57__MHr2D2E2F_000000302566	MHr2D2E2F_vRhyme_unbinned_57	MHr2D2E2F_vRhyme_unbinned_57	TRUE	Low-quality	lysogenic_scaffold
MHr2D2E2F	Moor_House	Restored	MHr2D2E2F_000000026435	21433	No terminal repeats		30	11	0.7432		1	5.8116	Viruses;Duplodnaviria;Heunggongvirae;Uroviricota;Caudoviricetes	vRhyme_unbinned_11__MHr2D2E2F_000000026435	MHr2D2E2F_vRhyme_unbinned_11	MHr2D2E2F_vRhyme_unbinned_11	TRUE	Low-quality	lysogenic_scaffold	Bacteria	Pseudomonadota	Alphaproteobacteria	Rhizobiales	Rhizobiaceae	Mesorhizobium
MHr2D2E2F	Moor_House	Restored	MHr2D2E2F_000000014792	10873	No terminal repeats		24	11	0.7356		1	2.4779	Viruses;Duplodnaviria;Heunggongvirae;Uroviricota;Caudoviricetes	vRhyme_bin_17__MHr2D2E2F_000000014792	MHr2D2E2F_vRhyme_bin_17	MHr2D2E2F_vRhyme_bin_17	TRUE	Low-quality	lytic_virus	Bacteria	Acidobacteriota	Terriglobia	Terriglobales
MHr2D2E2F	Moor_House	Restored	MHr2D2E2F_000000299364	11737	No terminal repeats		4	11	0.7286		0	3.2738	Viruses;Duplodnaviria;Heunggongvirae;Uroviricota;Caudoviricetes	vRhyme_bin_14__MHr2D2E2F_000000299364	MHr2D2E2F_vRhyme_bin_14	MHr2D2E2F_vRhyme_bin_14	TRUE	Low-quality	lytic_virus
MHr2D2E2F	Moor_House	Restored	MHr2D2E2F_000000202173	21664	No terminal repeats		22	11	0.7215		0	7.6904	Viruses;Duplodnaviria;Heunggongvirae;Uroviricota;Caudoviricetes	vRhyme_bin_2__MHr2D2E2F_000000202173	MHr2D2E2F_vRhyme_bin_2	MHr2D2E2F_vRhyme_bin_2	TRUE	High-quality	lysogenic_virus	Bacteria	Pseudomonadota	Alphaproteobacteria	Rhizobiales	Xanthobacteraceae	BOG-931
MHr2D2E2F	Moor_House	Restored	MHr2D2E2F_000000221371	14176	No terminal repeats		20	11	0.7168		1	3.852	Viruses;Duplodnaviria;Heunggongvirae;Uroviricota;Caudoviricetes	vRhyme_bin_17__MHr2D2E2F_000000221371	MHr2D2E2F_vRhyme_bin_17	MHr2D2E2F_vRhyme_bin_17	TRUE	Low-quality	lytic_virus	Bacteria	Acidobacteriota	Terriglobia	Terriglobales
MHr2D2E2F	Moor_House	Restored	MHr2D2E2F_000000254446	12361	No terminal repeats		22	11	0.7162		0	5.8111	Viruses;Duplodnaviria;Heunggongvirae;Uroviricota;Caudoviricetes	vRhyme_bin_14__MHr2D2E2F_000000254446	MHr2D2E2F_vRhyme_bin_14	MHr2D2E2F_vRhyme_bin_14	TRUE	Low-quality	lytic_virus
MHr2D2E2F	Moor_House	Restored	MHr2D2E2F_000000006250|provirus_7017_13224	6208	Provirus	7017-13224	8	11	0.7132		2	9.4169	Viruses;Duplodnaviria;Heunggongvirae;Uroviricota;Caudoviricetes	vRhyme_unbinned_72__MHr2D2E2F_000000006250|provirus_7017_13224	MHr2D2E2F_vRhyme_unbinned_72	MHr2D2E2F_vRhyme_unbinned_72	TRUE	Low-quality	integrated_prophage
MHr2D2E2F	Moor_House	Restored	MHr2D2E2F_000000167873	10519	No terminal repeats		16	11	0.7124		1	4.4988	Viruses;Varidnaviria;Bamfordvirae;Preplasmiviricota;Tectiliviricetes;Kalamavirales	vRhyme_unbinned_34__MHr2D2E2F_000000167873	MHr2D2E2F_vRhyme_unbinned_34	MHr2D2E2F_vRhyme_unbinned_34	TRUE	Low-quality	lytic_scaffold
MHr2D2E2F	Moor_House	Restored	MHr2D2E2F_000000312463	11147	No terminal repeats		21	11	0.7121		0	3.4366	Viruses;Duplodnaviria;Heunggongvirae;Uroviricota;Caudoviricetes	vRhyme_bin_2__MHr2D2E2F_000000312463	MHr2D2E2F_vRhyme_bin_2	MHr2D2E2F_vRhyme_bin_2	TRUE	High-quality	lysogenic_virus	Bacteria	Pseudomonadota	Alphaproteobacteria	Rhizobiales	Xanthobacteraceae	BOG-931
MHr2D2E2F	Moor_House	Restored	MHr2D2E2F_000000047197	11470	No terminal repeats		22	11	0.7008		0	1.3093	Viruses;Duplodnaviria;Heunggongvirae;Uroviricota;Caudoviricetes	vRhyme_bin_11__MHr2D2E2F_000000047197	MHr2D2E2F_vRhyme_bin_11	MGr1A1B1C_vRhyme_bin_2	FALSE	High-quality	lytic_virus	Bacteria	Actinomycetota	Thermoleophilia	Solirubrobacterales	Solirubrobacteraceae	Palsa-744
LABRr1A1B1C	Langwell	Natural	LABRr1A1B1C_000000013207	12034	No terminal repeats		5	11	0.9822		0	5.248	Viruses;Duplodnaviria;Heunggongvirae;Uroviricota;Caudoviricetes	vRhyme_unbinned_9__LABRr1A1B1C_000000013207	LABRr1A1B1C_vRhyme_unbinned_9	LABRr1A1B1C_vRhyme_unbinned_9	TRUE	Low-quality	lytic_scaffold
LABRr1A1B1C	Langwell	Natural	LABRr1A1B1C_000000248812	19392	No terminal repeats		15	11	0.9818		4	14.8516	Viruses;Duplodnaviria;Heunggongvirae;Uroviricota;Caudoviricetes	vRhyme_bin_15__LABRr1A1B1C_000000248812	LABRr1A1B1C_vRhyme_bin_15	LABRr1A1B1C_vRhyme_bin_15	TRUE	Medium-quality	lytic_virus
LABRr1A1B1C	Langwell	Natural	LABRr1A1B1C_000000142893	13550	No terminal repeats		18	11	0.9809		5	16.4344	Viruses;Duplodnaviria;Heunggongvirae;Uroviricota;Caudoviricetes	vRhyme_bin_12__LABRr1A1B1C_000000142893	LABRr1A1B1C_vRhyme_bin_12	LABRr1A1B1C_vRhyme_bin_12	TRUE	High-quality	lysogenic_virus	Bacteria	Myxococcota	Polyangia	Fen-1088	Fen-1088	Fen-1137
LABRr1A1B1C	Langwell	Natural	LABRr1A1B1C_000000014874	13926	No terminal repeats		17	11	0.9797		3	9.5714	Viruses;Duplodnaviria;Heunggongvirae;Uroviricota;Caudoviricetes	vRhyme_bin_11__LABRr1A1B1C_000000014874	LABRr1A1B1C_vRhyme_bin_11	LABRr1A1B1C_vRhyme_bin_11	TRUE	High-quality	lytic_virus
LABRr1A1B1C	Langwell	Natural	LABRr1A1B1C_000000045319	11900	No terminal repeats		9	11	0.9793		2	9.5395	Viruses;Duplodnaviria;Heunggongvirae;Uroviricota;Caudoviricetes	vRhyme_unbinned_26__LABRr1A1B1C_000000045319	LABRr1A1B1C_vRhyme_unbinned_26	LABRr1A1B1C_vRhyme_unbinned_26	TRUE	Low-quality	lytic_scaffold
LABRr1A1B1C	Langwell	Natural	LABRr1A1B1C_000000085092	26414	No terminal repeats		32	11	0.979		4	23.2302	Viruses;Duplodnaviria;Heunggongvirae;Uroviricota;Caudoviricetes	vRhyme_unbinned_36__LABRr1A1B1C_000000085092	LABRr1A1B1C_vRhyme_unbinned_36	LABRr1A1B1C_vRhyme_unbinned_36	TRUE	Low-quality	lytic_scaffold
LABRr1A1B1C	Langwell	Natural	LABRr1A1B1C_000000189826	11253	No terminal repeats		32	11	0.979		0	9.5552	Viruses;Duplodnaviria;Heunggongvirae;Uroviricota;Caudoviricetes	vRhyme_bin_19__LABRr1A1B1C_000000189826	LABRr1A1B1C_vRhyme_bin_19	LABRr1A1B1C_vRhyme_bin_19	TRUE	Low-quality	lytic_virus
LABRr1A1B1C	Langwell	Natural	LABRr1A1B1C_000000098710	11574	No terminal repeats		8	11	0.9789		0	5.1503	Viruses;Duplodnaviria;Heunggongvirae;Uroviricota;Caudoviricetes	vRhyme_bin_11__LABRr1A1B1C_000000098710	LABRr1A1B1C_vRhyme_bin_11	LABRr1A1B1C_vRhyme_bin_11	TRUE	High-quality	lytic_virus
LABRr1A1B1C	Langwell	Natural	LABRr1A1B1C_000000105942	22298	No terminal repeats		23	11	0.9788		4	24.7858	Viruses;Duplodnaviria;Heunggongvirae;Uroviricota;Caudoviricetes	vRhyme_bin_11__LABRr1A1B1C_000000105942	LABRr1A1B1C_vRhyme_bin_11	LABRr1A1B1C_vRhyme_bin_11	TRUE	High-quality	lytic_virus
LABRr1A1B1C	Langwell	Natural	LABRr1A1B1C_000000137811	34424	No terminal repeats		49	11	0.9788		3	16.5738	Viruses;Duplodnaviria;Heunggongvirae;Uroviricota;Caudoviricetes	vRhyme_bin_17__LABRr1A1B1C_000000137811	LABRr1A1B1C_vRhyme_bin_17	LABRr1A1B1C_vRhyme_bin_17	TRUE	Medium-quality	lysogenic_virus
LABRr1A1B1C	Langwell	Natural	LABRr1A1B1C_000000074036	11687	No terminal repeats		13	11	0.9786		2	9.2422	Viruses;Duplodnaviria;Heunggongvirae;Uroviricota;Caudoviricetes	vRhyme_bin_16__LABRr1A1B1C_000000074036	LABRr1A1B1C_vRhyme_bin_16	LABRr1A1B1C_vRhyme_bin_16	TRUE	Medium-quality	lytic_virus	Bacteria	Acidobacteriota	Terriglobia	Bryobacterales	Bryobacteraceae	Bog-375
LABRr1A1B1C	Langwell	Natural	LABRr1A1B1C_000000105372	11590	No terminal repeats		15	11	0.9786		0	9.441	Viruses;Duplodnaviria;Heunggongvirae;Uroviricota;Caudoviricetes	vRhyme_bin_12__LABRr1A1B1C_000000105372	LABRr1A1B1C_vRhyme_bin_12	LABRr1A1B1C_vRhyme_bin_12	TRUE	High-quality	lysogenic_virus	Bacteria	Myxococcota	Polyangia	Fen-1088	Fen-1088	Fen-1137
LABRr1A1B1C	Langwell	Natural	LABRr1A1B1C_000000024860	12868	No terminal repeats		18	11	0.9786		2	9.0656	Viruses;Duplodnaviria;Heunggongvirae;Uroviricota;Caudoviricetes	vRhyme_unbinned_18__LABRr1A1B1C_000000024860	LABRr1A1B1C_vRhyme_unbinned_18	LABRr1A1B1C_vRhyme_unbinned_18	TRUE	Low-quality	lytic_scaffold
LABRr1A1B1C	Langwell	Natural	LABRr1A1B1C_000000350032	11018	No terminal repeats		8	11	0.9785		0	5.9096	Viruses;Duplodnaviria;Heunggongvirae;Uroviricota;Caudoviricetes	vRhyme_bin_11__LABRr1A1B1C_000000350032	LABRr1A1B1C_vRhyme_bin_11	LABRr1A1B1C_vRhyme_bin_11	TRUE	High-quality	lytic_virus
LABRr1A1B1C	Langwell	Natural	LABRr1A1B1C_000000287262	27371	No terminal repeats		29	11	0.9784		1	13.2609	Viruses;Duplodnaviria;Heunggongvirae;Uroviricota;Caudoviricetes	vRhyme_bin_11__LABRr1A1B1C_000000287262	LABRr1A1B1C_vRhyme_bin_11	LABRr1A1B1C_vRhyme_bin_11	TRUE	High-quality	lytic_virus
LABRr1A1B1C	Langwell	Natural	LABRr1A1B1C_000000179908	18384	No terminal repeats		28	11	0.9783		1	12.278	Viruses;Duplodnaviria;Heunggongvirae;Uroviricota;Caudoviricetes	vRhyme_unbinned_64__LABRr1A1B1C_000000179908	LABRr1A1B1C_vRhyme_unbinned_64	LABRr1A1B1C_vRhyme_unbinned_64	TRUE	Low-quality	lytic_scaffold
LABRr1A1B1C	Langwell	Natural	LABRr1A1B1C_000000137286	10815	No terminal repeats		10	11	0.9782		1	6.5335	Viruses;Duplodnaviria;Heunggongvirae;Uroviricota;Caudoviricetes	vRhyme_bin_12__LABRr1A1B1C_000000137286	LABRr1A1B1C_vRhyme_bin_12	LABRr1A1B1C_vRhyme_bin_12	TRUE	High-quality	lysogenic_virus	Bacteria	Myxococcota	Polyangia	Fen-1088	Fen-1088	Fen-1137
LABRr1A1B1C	Langwell	Natural	LABRr1A1B1C_000000151983	55131	No terminal repeats		56	11	0.9777		2	43.8079	Viruses;Duplodnaviria;Heunggongvirae;Uroviricota;Caudoviricetes	vRhyme_unbinned_58__LABRr1A1B1C_000000151983	LABRr1A1B1C_vRhyme_unbinned_58	LABRr1A1B1C_vRhyme_unbinned_58	TRUE	Medium-quality	lytic_scaffold
LABRr1A1B1C	Langwell	Natural	LABRr1A1B1C_000000202500	13880	No terminal repeats		17	11	0.9777		5	11.4758	Viruses;Duplodnaviria;Heunggongvirae;Uroviricota;Caudoviricetes	vRhyme_bin_19__LABRr1A1B1C_000000202500	LABRr1A1B1C_vRhyme_bin_19	LABRr1A1B1C_vRhyme_bin_19	TRUE	Low-quality	lytic_virus
LABRr1A1B1C	Langwell	Natural	LABRr1A1B1C_000000201427	10608	No terminal repeats		15	11	0.9777		1	6.4138	Unclassified	vRhyme_unbinned_75__LABRr1A1B1C_000000201427	LABRr1A1B1C_vRhyme_unbinned_75	LABRr1A1B1C_vRhyme_unbinned_75	TRUE	Low-quality	lytic_scaffold
LABRr1A1B1C	Langwell	Natural	LABRr1A1B1C_000000159419	14729	No terminal repeats		20	11	0.9776		4	26.2716	Viruses;Duplodnaviria;Heunggongvirae;Uroviricota;Caudoviricetes	vRhyme_unbinned_60__LABRr1A1B1C_000000159419	LABRr1A1B1C_vRhyme_unbinned_60	LABRr1A1B1C_vRhyme_unbinned_60	TRUE	Low-quality	lytic_scaffold
LABRr1A1B1C	Langwell	Natural	LABRr1A1B1C_000000053118	16405	No terminal repeats		20	11	0.9774		3	12.955	Viruses;Duplodnaviria;Heunggongvirae;Uroviricota;Caudoviricetes	vRhyme_unbinned_29__LABRr1A1B1C_000000053118	LABRr1A1B1C_vRhyme_unbinned_29	LABRr1A1B1C_vRhyme_unbinned_29	TRUE	Low-quality	lytic_scaffold
LABRr1A1B1C	Langwell	Natural	LABRr1A1B1C_000000223986	12192	No terminal repeats		12	11	0.9773		2	7.0488	Viruses;Duplodnaviria;Heunggongvirae;Uroviricota;Caudoviricetes	vRhyme_bin_17__LABRr1A1B1C_000000223986	LABRr1A1B1C_vRhyme_bin_17	LABRr1A1B1C_vRhyme_bin_17	TRUE	Medium-quality	lysogenic_virus
LABRr1A1B1C	Langwell	Natural	LABRr1A1B1C_000000021152	16225	No terminal repeats		36	11	0.9772		0	9.0783	Viruses;Duplodnaviria;Heunggongvirae;Uroviricota;Caudoviricetes	vRhyme_bin_20__LABRr1A1B1C_000000021152	LABRr1A1B1C_vRhyme_bin_20	LABRr1A1B1C_vRhyme_bin_20	TRUE	Medium-quality	lytic_virus
LABRr1A1B1C	Langwell	Natural	LABRr1A1B1C_000000236462	10655	No terminal repeats		21	11	0.9771		1	9.8222	Viruses;Duplodnaviria;Heunggongvirae;Uroviricota;Caudoviricetes	vRhyme_bin_20__LABRr1A1B1C_000000236462	LABRr1A1B1C_vRhyme_bin_20	LABRr1A1B1C_vRhyme_bin_20	TRUE	Medium-quality	lytic_virus
LABRr1A1B1C	Langwell	Natural	LABRr1A1B1C_000000322647	11881	No terminal repeats		23	11	0.9769		0	6.3942	Viruses;Duplodnaviria;Heunggongvirae;Uroviricota;Caudoviricetes	vRhyme_bin_15__LABRr1A1B1C_000000322647	LABRr1A1B1C_vRhyme_bin_15	LABRr1A1B1C_vRhyme_bin_15	TRUE	Medium-quality	lytic_virus
LABRr1A1B1C	Langwell	Natural	LABRr1A1B1C_000000243873	17792	No terminal repeats		12	11	0.9768		1	6.8731	Viruses;Duplodnaviria;Heunggongvirae;Uroviricota;Caudoviricetes	vRhyme_bin_15__LABRr1A1B1C_000000243873	LABRr1A1B1C_vRhyme_bin_15	LABRr1A1B1C_vRhyme_bin_15	TRUE	Medium-quality	lytic_virus
LABRr1A1B1C	Langwell	Natural	LABRr1A1B1C_000000289713	29069	No terminal repeats		55	11	0.9767		0	20.3154	Viruses;Duplodnaviria;Heunggongvirae;Uroviricota;Caudoviricetes	vRhyme_bin_17__LABRr1A1B1C_000000289713	LABRr1A1B1C_vRhyme_bin_17	LABRr1A1B1C_vRhyme_bin_17	TRUE	Medium-quality	lysogenic_virus
LABRr1A1B1C	Langwell	Natural	LABRr1A1B1C_000000196811	11775	No terminal repeats		18	11	0.9765		2	5.9416	Viruses;Duplodnaviria;Heunggongvirae;Uroviricota;Caudoviricetes	vRhyme_unbinned_71__LABRr1A1B1C_000000196811	LABRr1A1B1C_vRhyme_unbinned_71	MHr2D2E2F_vRhyme_unbinned_21	FALSE	Low-quality	lytic_scaffold
LABRr1A1B1C	Langwell	Natural	LABRr1A1B1C_000000368634	24145	No terminal repeats		52	11	0.9765		1	11.6372	Viruses;Duplodnaviria;Heunggongvirae;Uroviricota;Caudoviricetes	vRhyme_bin_15__LABRr1A1B1C_000000368634	LABRr1A1B1C_vRhyme_bin_15	LABRr1A1B1C_vRhyme_bin_15	TRUE	Medium-quality	lytic_virus
LABRr1A1B1C	Langwell	Natural	LABRr1A1B1C_000000370893	12525	No terminal repeats		23	11	0.9758		0	8.7454	Viruses;Duplodnaviria;Heunggongvirae;Uroviricota;Caudoviricetes	vRhyme_bin_23__LABRr1A1B1C_000000370893	LABRr1A1B1C_vRhyme_bin_23	LASCr2D2E2F_vRhyme_bin_11	FALSE	Low-quality	lytic_virus	Bacteria	Acidobacteriota	Terriglobia	Terriglobales	Acidobacteriaceae	Terracidiphilus
LABRr1A1B1C	Langwell	Natural	LABRr1A1B1C_000000251295	14019	No terminal repeats		19	11	0.9755		3	17.6641	Viruses;Duplodnaviria;Heunggongvirae;Uroviricota;Caudoviricetes	vRhyme_bin_17__LABRr1A1B1C_000000251295	LABRr1A1B1C_vRhyme_bin_17	LABRr1A1B1C_vRhyme_bin_17	TRUE	Medium-quality	lysogenic_virus
LABRr1A1B1C	Langwell	Natural	LABRr1A1B1C_000000310627	14220	No terminal repeats		16	11	0.9754		0	6.1635	Viruses;Duplodnaviria;Heunggongvirae;Uroviricota;Caudoviricetes	vRhyme_bin_19__LABRr1A1B1C_000000310627	LABRr1A1B1C_vRhyme_bin_19	LABRr1A1B1C_vRhyme_bin_19	TRUE	Low-quality	lytic_virus
LABRr1A1B1C	Langwell	Natural	LABRr1A1B1C_000000210383	17821	No terminal repeats		13	11	0.9753		2	15.0863	Viruses;Duplodnaviria;Heunggongvirae;Uroviricota;Caudoviricetes	vRhyme_bin_20__LABRr1A1B1C_000000210383	LABRr1A1B1C_vRhyme_bin_20	LABRr1A1B1C_vRhyme_bin_20	TRUE	Medium-quality	lytic_virus
LABRr1A1B1C	Langwell	Natural	LABRr1A1B1C_000000340416	17767	No terminal repeats		32	11	0.9751		1	16.2709	Viruses;Duplodnaviria;Heunggongvirae;Uroviricota;Caudoviricetes	vRhyme_unbinned_107__LABRr1A1B1C_000000340416	LABRr1A1B1C_vRhyme_unbinned_107	BAr1A1B1C_vRhyme_bin_7	FALSE	Low-quality	lytic_scaffold	Bacteria	Acidobacteriota	Terriglobia	Bryobacterales	Bryobacteraceae	Bog-375
LABRr1A1B1C	Langwell	Natural	LABRr1A1B1C_000000014200	35503	No terminal repeats		55	11	0.9748		3	28.0089	Viruses;Duplodnaviria;Heunggongvirae;Uroviricota;Caudoviricetes	vRhyme_unbinned_11__LABRr1A1B1C_000000014200	LABRr1A1B1C_vRhyme_unbinned_11	LABRr1A1B1C_vRhyme_unbinned_11	TRUE	Medium-quality	lytic_scaffold
LABRr1A1B1C	Langwell	Natural	LABRr1A1B1C_000000019138	12105	No terminal repeats		17	11	0.9747		4	8.9911	Viruses;Duplodnaviria;Heunggongvirae;Uroviricota;Caudoviricetes	vRhyme_unbinned_13__LABRr1A1B1C_000000019138	LABRr1A1B1C_vRhyme_unbinned_13	LABRr1A1B1C_vRhyme_unbinned_13	TRUE	Low-quality	lytic_scaffold
LABRr1A1B1C	Langwell	Natural	LABRr1A1B1C_000000160501	27100	No terminal repeats		23	11	0.9745		1	14.8851	Viruses;Duplodnaviria;Heunggongvirae;Uroviricota;Caudoviricetes	vRhyme_bin_17__LABRr1A1B1C_000000160501	LABRr1A1B1C_vRhyme_bin_17	LABRr1A1B1C_vRhyme_bin_17	TRUE	Medium-quality	lysogenic_virus
LABRr1A1B1C	Langwell	Natural	LABRr1A1B1C_000000112876	26782	No terminal repeats		32	11	0.9744		0	4.8048	Viruses;Duplodnaviria;Heunggongvirae;Uroviricota;Caudoviricetes	vRhyme_bin_17__LABRr1A1B1C_000000112876	LABRr1A1B1C_vRhyme_bin_17	LABRr1A1B1C_vRhyme_bin_17	TRUE	Medium-quality	lysogenic_virus
LABRr1A1B1C	Langwell	Natural	LABRr1A1B1C_000000331650	20513	No terminal repeats		16	11	0.9744		0	9.3797	Viruses;Duplodnaviria;Heunggongvirae;Uroviricota;Caudoviricetes	vRhyme_unbinned_104__LABRr1A1B1C_000000331650	LABRr1A1B1C_vRhyme_unbinned_104	LABRr1A1B1C_vRhyme_unbinned_104	TRUE	Low-quality	lytic_scaffold
LABRr1A1B1C	Langwell	Natural	LABRr1A1B1C_000000181624	11490	No terminal repeats		14	11	0.9743		1	8.9544	Viruses;Duplodnaviria;Heunggongvirae;Uroviricota;Caudoviricetes	vRhyme_bin_9__LABRr1A1B1C_000000181624	LABRr1A1B1C_vRhyme_bin_9	LABRr1A1B1C_vRhyme_bin_9	TRUE	High-quality	lysogenic_virus	Bacteria	Pseudomonadota	Alphaproteobacteria	Rhizobiales	Beijerinckiaceae	Methylocella
LABRr1A1B1C	Langwell	Natural	LABRr1A1B1C_000000147842	25017	No terminal repeats		16	11	0.9741		4	15.7826	Viruses;Duplodnaviria;Heunggongvirae;Uroviricota;Caudoviricetes	vRhyme_bin_11__LABRr1A1B1C_000000147842	LABRr1A1B1C_vRhyme_bin_11	LABRr1A1B1C_vRhyme_bin_11	TRUE	High-quality	lytic_virus
LABRr1A1B1C	Langwell	Natural	LABRr1A1B1C_000000020019	20379	No terminal repeats		31	11	0.974		0	10.0658	Viruses;Duplodnaviria;Heunggongvirae;Uroviricota;Caudoviricetes	vRhyme_unbinned_14__LABRr1A1B1C_000000020019	LABRr1A1B1C_vRhyme_unbinned_14	LASCr2D2E2F_vRhyme_unbinned_47	FALSE	Low-quality	lytic_scaffold
LABRr1A1B1C	Langwell	Natural	LABRr1A1B1C_000000027139	13972	No terminal repeats		9	11	0.9739		0	5.242	Viruses;Duplodnaviria;Heunggongvirae;Uroviricota;Caudoviricetes	vRhyme_bin_15__LABRr1A1B1C_000000027139	LABRr1A1B1C_vRhyme_bin_15	LABRr1A1B1C_vRhyme_bin_15	TRUE	Medium-quality	lytic_virus
LABRr1A1B1C	Langwell	Natural	LABRr1A1B1C_000000206830	13331	No terminal repeats		27	11	0.9738		0	4.9141	Viruses;Duplodnaviria;Heunggongvirae;Uroviricota;Caudoviricetes	vRhyme_unbinned_80__LABRr1A1B1C_000000206830	LABRr1A1B1C_vRhyme_unbinned_80	LABRr1A1B1C_vRhyme_unbinned_80	TRUE	Low-quality	lytic_scaffold
LABRr1A1B1C	Langwell	Natural	LABRr1A1B1C_000000112971	12007	No terminal repeats		12	11	0.9733		3	11.4723	Viruses;Duplodnaviria;Heunggongvirae;Uroviricota;Caudoviricetes	vRhyme_unbinned_46__LABRr1A1B1C_000000112971	LABRr1A1B1C_vRhyme_unbinned_46	LABRr1A1B1C_vRhyme_unbinned_46	TRUE	Low-quality	lytic_scaffold
LABRr1A1B1C	Langwell	Natural	LABRr1A1B1C_000000230540	14850	No terminal repeats		14	11	0.9731		1	6.6645	Viruses;Duplodnaviria;Heunggongvirae;Uroviricota;Caudoviricetes	vRhyme_bin_11__LABRr1A1B1C_000000230540	LABRr1A1B1C_vRhyme_bin_11	LABRr1A1B1C_vRhyme_bin_11	TRUE	High-quality	lytic_virus
LABRr1A1B1C	Langwell	Natural	LABRr1A1B1C_000000372207	11989	No terminal repeats		12	11	0.9729		1	5.1513	Viruses;Duplodnaviria;Heunggongvirae;Uroviricota;Caudoviricetes	vRhyme_unbinned_113__LABRr1A1B1C_000000372207	LABRr1A1B1C_vRhyme_unbinned_113	LABRr1A1B1C_vRhyme_unbinned_113	TRUE	Low-quality	lytic_scaffold
LABRr1A1B1C	Langwell	Natural	LABRr1A1B1C_000000327320	11073	No terminal repeats		13	11	0.9727		3	7.3825	Viruses;Duplodnaviria;Heunggongvirae;Uroviricota;Caudoviricetes	vRhyme_bin_17__LABRr1A1B1C_000000327320	LABRr1A1B1C_vRhyme_bin_17	LABRr1A1B1C_vRhyme_bin_17	TRUE	Medium-quality	lysogenic_virus
LABRr1A1B1C	Langwell	Natural	LABRr1A1B1C_000000270577	22320	No terminal repeats		39	11	0.9718		2	13.156	Viruses;Duplodnaviria;Heunggongvirae;Uroviricota;Caudoviricetes	vRhyme_bin_11__LABRr1A1B1C_000000270577	LABRr1A1B1C_vRhyme_bin_11	LABRr1A1B1C_vRhyme_bin_11	TRUE	High-quality	lytic_virus
LABRr1A1B1C	Langwell	Natural	LABRr1A1B1C_000000038288	18599	No terminal repeats		31	11	0.9718		4	11.9444	Viruses;Duplodnaviria;Heunggongvirae;Uroviricota;Caudoviricetes	vRhyme_bin_12__LABRr1A1B1C_000000038288	LABRr1A1B1C_vRhyme_bin_12	LABRr1A1B1C_vRhyme_bin_12	TRUE	High-quality	lysogenic_virus	Bacteria	Myxococcota	Polyangia	Fen-1088	Fen-1088	Fen-1137
LABRr1A1B1C	Langwell	Natural	LABRr1A1B1C_000000025639	10298	No terminal repeats		9	11	0.9716		0	7.3993	Viruses;Duplodnaviria;Heunggongvirae;Uroviricota;Caudoviricetes	vRhyme_unbinned_19__LABRr1A1B1C_000000025639	LABRr1A1B1C_vRhyme_unbinned_19	CRr1A1B1C_vRhyme_bin_9	FALSE	Low-quality	lytic_scaffold	Bacteria	Desulfobacterota	Syntrophobacteria	Syntrophobacterales	Syntrophobacteraceae	SbD1
LABRr1A1B1C	Langwell	Natural	LABRr1A1B1C_000000032238	10814	No terminal repeats		25	11	0.9714		0	5.4502	Viruses;Duplodnaviria;Heunggongvirae;Uroviricota;Caudoviricetes	vRhyme_bin_20__LABRr1A1B1C_000000032238	LABRr1A1B1C_vRhyme_bin_20	LABRr1A1B1C_vRhyme_bin_20	TRUE	Medium-quality	lytic_virus
LABRr1A1B1C	Langwell	Natural	LABRr1A1B1C_000000055624	10824	No terminal repeats		6	11	0.9708		0	7.9928	Viruses;Duplodnaviria;Heunggongvirae;Uroviricota;Caudoviricetes	vRhyme_unbinned_31__LABRr1A1B1C_000000055624	LABRr1A1B1C_vRhyme_unbinned_31	SEr3G3H3I_vRhyme_bin_19	FALSE	Low-quality	lytic_scaffold
LABRr1A1B1C	Langwell	Natural	LABRr1A1B1C_000000110519	39214	No terminal repeats		47	11	0.9708		0	13.9427	Viruses;Duplodnaviria;Heunggongvirae;Uroviricota;Caudoviricetes	vRhyme_bin_1__LABRr1A1B1C_000000110519	LABRr1A1B1C_vRhyme_bin_1	LABRr1A1B1C_vRhyme_bin_1	TRUE	Medium-quality	lytic_virus	Bacteria	Myxococcota	Polyangia	Polyangiales	SG8-38	UBA1660
LABRr1A1B1C	Langwell	Natural	LABRr1A1B1C_000000228482	12771	No terminal repeats		12	11	0.9703		0	8.2782	Viruses;Duplodnaviria;Heunggongvirae;Uroviricota;Caudoviricetes	vRhyme_bin_15__LABRr1A1B1C_000000228482	LABRr1A1B1C_vRhyme_bin_15	LABRr1A1B1C_vRhyme_bin_15	TRUE	Medium-quality	lytic_virus
LABRr1A1B1C	Langwell	Natural	LABRr1A1B1C_000000136708	10042	No terminal repeats		25	11	0.9696		0	4.7589	Viruses;Duplodnaviria;Heunggongvirae;Uroviricota;Caudoviricetes	vRhyme_bin_15__LABRr1A1B1C_000000136708	LABRr1A1B1C_vRhyme_bin_15	LABRr1A1B1C_vRhyme_bin_15	TRUE	Medium-quality	lytic_virus
LABRr1A1B1C	Langwell	Natural	LABRr1A1B1C_000000365911	11002	No terminal repeats		11	11	0.9695		1	5.1548	Viruses;Duplodnaviria;Heunggongvirae;Uroviricota;Caudoviricetes	vRhyme_bin_17__LABRr1A1B1C_000000365911	LABRr1A1B1C_vRhyme_bin_17	LABRr1A1B1C_vRhyme_bin_17	TRUE	Medium-quality	lysogenic_virus
LABRr1A1B1C	Langwell	Natural	LABRr1A1B1C_000000262686	11745	No terminal repeats		13	11	0.9695		1	11.1911	Viruses;Duplodnaviria;Heunggongvirae;Uroviricota;Caudoviricetes	vRhyme_bin_11__LABRr1A1B1C_000000262686	LABRr1A1B1C_vRhyme_bin_11	LABRr1A1B1C_vRhyme_bin_11	TRUE	High-quality	lytic_virus
LABRr1A1B1C	Langwell	Natural	LABRr1A1B1C_000000091340	11058	No terminal repeats		25	11	0.9694		0	5.2299	Viruses;Duplodnaviria;Heunggongvirae;Uroviricota;Caudoviricetes	vRhyme_bin_21__LABRr1A1B1C_000000091340	LABRr1A1B1C_vRhyme_bin_21	MHr2D2E2F_vRhyme_bin_15	FALSE	Low-quality	lytic_virus
LABRr1A1B1C	Langwell	Natural	LABRr1A1B1C_000000213914	12151	No terminal repeats		28	11	0.9693		0	9.6364	Viruses;Duplodnaviria;Heunggongvirae;Uroviricota;Caudoviricetes	vRhyme_unbinned_83__LABRr1A1B1C_000000213914	LABRr1A1B1C_vRhyme_unbinned_83	LABRr1A1B1C_vRhyme_unbinned_83	TRUE	Low-quality	lytic_scaffold	Bacteria	Bacillota_A	Clostridia	Oscillospirales	Acutalibacteraceae	UBA1417
LABRr1A1B1C	Langwell	Natural	LABRr1A1B1C_000000234349	10099	No terminal repeats		15	11	0.9692		0	5.7145	Viruses;Duplodnaviria;Heunggongvirae;Uroviricota;Caudoviricetes	vRhyme_unbinned_90__LABRr1A1B1C_000000234349	LABRr1A1B1C_vRhyme_unbinned_90	LABRr1A1B1C_vRhyme_unbinned_90	TRUE	Low-quality	lytic_scaffold
LABRr1A1B1C	Langwell	Natural	LABRr1A1B1C_000000012265	10841	No terminal repeats		16	11	0.9691		1	8.2687	Viruses;Duplodnaviria;Heunggongvirae;Uroviricota;Caudoviricetes	vRhyme_unbinned_8__LABRr1A1B1C_000000012265	LABRr1A1B1C_vRhyme_unbinned_8	MHr2D2E2F_vRhyme_bin_13	FALSE	Low-quality	lytic_scaffold	Bacteria	Actinomycetota	Actinomycetia	Streptosporangiales	Streptosporangiaceae	Palsa-504
LABRr1A1B1C	Langwell	Natural	LABRr1A1B1C_000000022221	12696	No terminal repeats		22	11	0.9688		1	14.3741	Viruses;Duplodnaviria;Heunggongvirae;Uroviricota;Caudoviricetes	vRhyme_bin_15__LABRr1A1B1C_000000022221	LABRr1A1B1C_vRhyme_bin_15	LABRr1A1B1C_vRhyme_bin_15	TRUE	Medium-quality	lytic_virus
LABRr1A1B1C	Langwell	Natural	LABRr1A1B1C_000000058794	32473	No terminal repeats		43	11	0.9687		3	23.3886	Viruses;Duplodnaviria;Heunggongvirae;Uroviricota;Caudoviricetes	vRhyme_unbinned_32__LABRr1A1B1C_000000058794	LABRr1A1B1C_vRhyme_unbinned_32	LABRr1A1B1C_vRhyme_unbinned_32	TRUE	Medium-quality	lytic_scaffold	Bacteria	Acidobacteriota	Terriglobia	Terriglobales	SbA1	Bog-209
LABRr1A1B1C	Langwell	Natural	LABRr1A1B1C_000000344634	16234	No terminal repeats		26	11	0.9683		1	11.0677	Viruses;Duplodnaviria;Heunggongvirae;Uroviricota;Caudoviricetes	vRhyme_bin_15__LABRr1A1B1C_000000344634	LABRr1A1B1C_vRhyme_bin_15	LABRr1A1B1C_vRhyme_bin_15	TRUE	Medium-quality	lytic_virus
LABRr1A1B1C	Langwell	Natural	LABRr1A1B1C_000000238963	11323	No terminal repeats		11	11	0.9673		0	7.2224	Viruses;Duplodnaviria;Heunggongvirae;Uroviricota;Caudoviricetes	vRhyme_bin_11__LABRr1A1B1C_000000238963	LABRr1A1B1C_vRhyme_bin_11	LABRr1A1B1C_vRhyme_bin_11	TRUE	High-quality	lytic_virus
LABRr1A1B1C	Langwell	Natural	LABRr1A1B1C_000000091406	24357	No terminal repeats		44	11	0.9672		1	9.6924	Viruses;Duplodnaviria;Heunggongvirae;Uroviricota;Caudoviricetes	vRhyme_bin_18__LABRr1A1B1C_000000091406	LABRr1A1B1C_vRhyme_bin_18	LABRr1A1B1C_vRhyme_bin_18	TRUE	Low-quality	lytic_virus
LABRr1A1B1C	Langwell	Natural	LABRr1A1B1C_000000035727	16819	No terminal repeats		18	11	0.9668		1	6.8328	Viruses;Duplodnaviria;Heunggongvirae;Uroviricota;Caudoviricetes	vRhyme_unbinned_24__LABRr1A1B1C_000000035727	LABRr1A1B1C_vRhyme_unbinned_24	LASCr2D2E2F_vRhyme_unbinned_63	FALSE	Low-quality	lytic_scaffold
LABRr1A1B1C	Langwell	Natural	LABRr1A1B1C_000000374380|provirus_2336_20627	18292	Provirus	2336-20627	28	11	0.9667		0	10.3201	Viruses;Duplodnaviria;Heunggongvirae;Uroviricota;Caudoviricetes	vRhyme_unbinned_126__LABRr1A1B1C_000000374380|provirus_2336_20627	LABRr1A1B1C_vRhyme_unbinned_126	LABRr1A1B1C_vRhyme_unbinned_126	TRUE	Low-quality	integrated_prophage
LABRr1A1B1C	Langwell	Natural	LABRr1A1B1C_000000133706	10185	No terminal repeats		15	11	0.9666		4	9.3978	Viruses;Duplodnaviria;Heunggongvirae;Uroviricota;Caudoviricetes	vRhyme_unbinned_55__LABRr1A1B1C_000000133706	LABRr1A1B1C_vRhyme_unbinned_55	LABRr1A1B1C_vRhyme_unbinned_55	TRUE	Low-quality	lytic_scaffold
LABRr1A1B1C	Langwell	Natural	LABRr1A1B1C_000000015868	20385	No terminal repeats		36	11	0.9662		1	11.0283	Viruses;Duplodnaviria;Heunggongvirae;Uroviricota;Caudoviricetes	vRhyme_bin_20__LABRr1A1B1C_000000015868	LABRr1A1B1C_vRhyme_bin_20	LABRr1A1B1C_vRhyme_bin_20	TRUE	Medium-quality	lytic_virus
LABRr1A1B1C	Langwell	Natural	LABRr1A1B1C_000000039540	18807	No terminal repeats		44	11	0.9658		2	12.4462	Viruses;Duplodnaviria;Heunggongvirae;Uroviricota;Caudoviricetes	vRhyme_bin_11__LABRr1A1B1C_000000039540	LABRr1A1B1C_vRhyme_bin_11	LABRr1A1B1C_vRhyme_bin_11	TRUE	High-quality	lytic_virus
LABRr1A1B1C	Langwell	Natural	LABRr1A1B1C_000000037686	11014	No terminal repeats		31	11	0.9657		0	7.1964	Viruses;Duplodnaviria;Heunggongvirae;Uroviricota;Caudoviricetes	vRhyme_bin_1__LABRr1A1B1C_000000037686	LABRr1A1B1C_vRhyme_bin_1	LABRr1A1B1C_vRhyme_bin_1	TRUE	Medium-quality	lytic_virus	Bacteria	Myxococcota	Polyangia	Polyangiales	SG8-38	UBA1660
LABRr1A1B1C	Langwell	Natural	LABRr1A1B1C_000000088469	27377	No terminal repeats		29	11	0.9657		3	16.1641	Viruses;Duplodnaviria;Heunggongvirae;Uroviricota;Caudoviricetes	vRhyme_unbinned_40__LABRr1A1B1C_000000088469	LABRr1A1B1C_vRhyme_unbinned_40	LABRr1A1B1C_vRhyme_unbinned_40	TRUE	Low-quality	lytic_scaffold
LABRr1A1B1C	Langwell	Natural	LABRr1A1B1C_000000080164	15235	No terminal repeats		19	11	0.9655		0	10.3368	Viruses;Duplodnaviria;Heunggongvirae;Uroviricota;Caudoviricetes	vRhyme_bin_11__LABRr1A1B1C_000000080164	LABRr1A1B1C_vRhyme_bin_11	LABRr1A1B1C_vRhyme_bin_11	TRUE	High-quality	lytic_virus
LABRr1A1B1C	Langwell	Natural	LABRr1A1B1C_000000321558	11101	No terminal repeats		7	11	0.9653		0	3.4302	Viruses;Duplodnaviria;Heunggongvirae;Uroviricota;Caudoviricetes	vRhyme_unbinned_103__LABRr1A1B1C_000000321558	LABRr1A1B1C_vRhyme_unbinned_103	MHr3G3H3I_vRhyme_bin_4	FALSE	Low-quality	lytic_scaffold
LABRr1A1B1C	Langwell	Natural	LABRr1A1B1C_000000272165	22391	No terminal repeats		31	11	0.965		5	17.6663	Viruses;Duplodnaviria;Heunggongvirae;Uroviricota;Caudoviricetes	vRhyme_bin_9__LABRr1A1B1C_000000272165	LABRr1A1B1C_vRhyme_bin_9	LABRr1A1B1C_vRhyme_bin_9	TRUE	High-quality	lysogenic_virus	Bacteria	Pseudomonadota	Alphaproteobacteria	Rhizobiales	Beijerinckiaceae	Methylocella
LABRr1A1B1C	Langwell	Natural	LABRr1A1B1C_000000016666	11156	No terminal repeats		21	11	0.965		1	6.7656	Viruses;Duplodnaviria;Heunggongvirae;Uroviricota;Caudoviricetes	vRhyme_unbinned_12__LABRr1A1B1C_000000016666	LABRr1A1B1C_vRhyme_unbinned_12	LABRr1A1B1C_vRhyme_unbinned_12	TRUE	Low-quality	lysogenic_scaffold
LABRr1A1B1C	Langwell	Natural	LABRr1A1B1C_000000346435	13891	No terminal repeats		25	11	0.9642		0	5.4575	Viruses;Duplodnaviria;Heunggongvirae;Uroviricota;Caudoviricetes	vRhyme_bin_15__LABRr1A1B1C_000000346435	LABRr1A1B1C_vRhyme_bin_15	LABRr1A1B1C_vRhyme_bin_15	TRUE	Medium-quality	lytic_virus
LABRr1A1B1C	Langwell	Natural	LABRr1A1B1C_000000259326	14495	No terminal repeats		16	11	0.964		2	8.2167	Viruses;Duplodnaviria;Heunggongvirae;Uroviricota;Caudoviricetes	vRhyme_bin_17__LABRr1A1B1C_000000259326	LABRr1A1B1C_vRhyme_bin_17	LABRr1A1B1C_vRhyme_bin_17	TRUE	Medium-quality	lysogenic_virus
LABRr1A1B1C	Langwell	Natural	LABRr1A1B1C_000000116222	12171	No terminal repeats		21	11	0.9633		3	6.8725	Viruses;Varidnaviria;Bamfordvirae;Preplasmiviricota;Tectiliviricetes;Kalamavirales;Tectiviridae	vRhyme_unbinned_47__LABRr1A1B1C_000000116222	LABRr1A1B1C_vRhyme_unbinned_47	LABRr1A1B1C_vRhyme_unbinned_47	TRUE	Low-quality	lytic_scaffold
LABRr1A1B1C	Langwell	Natural	LABRr1A1B1C_000000192364	11509	No terminal repeats		21	11	0.9633		2	6.8107	Viruses;Duplodnaviria;Heunggongvirae;Uroviricota;Caudoviricetes	vRhyme_bin_11__LABRr1A1B1C_000000192364	LABRr1A1B1C_vRhyme_bin_11	LABRr1A1B1C_vRhyme_bin_11	TRUE	High-quality	lytic_virus
LABRr1A1B1C	Langwell	Natural	LABRr1A1B1C_000000203956	10401	No terminal repeats		14	11	0.9629		3	6.5592	Viruses;Duplodnaviria;Heunggongvirae;Uroviricota;Caudoviricetes	vRhyme_bin_11__LABRr1A1B1C_000000203956	LABRr1A1B1C_vRhyme_bin_11	LABRr1A1B1C_vRhyme_bin_11	TRUE	High-quality	lytic_virus
LABRr1A1B1C	Langwell	Natural	LABRr1A1B1C_000000220419	33756	No terminal repeats		42	11	0.9629		0	13.9773	Viruses;Duplodnaviria;Heunggongvirae;Uroviricota;Caudoviricetes	vRhyme_bin_11__LABRr1A1B1C_000000220419	LABRr1A1B1C_vRhyme_bin_11	LABRr1A1B1C_vRhyme_bin_11	TRUE	High-quality	lytic_virus
LABRr1A1B1C	Langwell	Natural	LABRr1A1B1C_000000005356	13555	No terminal repeats		12	11	0.9627		0	4.9158	Viruses;Duplodnaviria;Heunggongvirae;Uroviricota;Caudoviricetes	vRhyme_unbinned_4__LABRr1A1B1C_000000005356	LABRr1A1B1C_vRhyme_unbinned_4	LABRr1A1B1C_vRhyme_unbinned_4	TRUE	Not-determined	lytic_scaffold
LABRr1A1B1C	Langwell	Natural	LABRr1A1B1C_000000137786	11562	No terminal repeats		23	11	0.9622		0	4.5124	Viruses;Duplodnaviria;Heunggongvirae;Uroviricota;Caudoviricetes	vRhyme_unbinned_56__LABRr1A1B1C_000000137786	LABRr1A1B1C_vRhyme_unbinned_56	LABRr1A1B1C_vRhyme_unbinned_56	TRUE	Low-quality	lytic_scaffold
LABRr1A1B1C	Langwell	Natural	LABRr1A1B1C_000000342783	10543	No terminal repeats		17	11	0.9621		0	4.205	Viruses;Duplodnaviria;Heunggongvirae;Uroviricota;Caudoviricetes	vRhyme_unbinned_108__LABRr1A1B1C_000000342783	LABRr1A1B1C_vRhyme_unbinned_108	LABRr1A1B1C_vRhyme_unbinned_108	TRUE	Not-determined	lytic_scaffold
LABRr1A1B1C	Langwell	Natural	LABRr1A1B1C_000000295219	10007	No terminal repeats		17	11	0.9612		0	2.8602	Viruses;Duplodnaviria;Heunggongvirae;Uroviricota;Caudoviricetes	vRhyme_unbinned_97__LABRr1A1B1C_000000295219	LABRr1A1B1C_vRhyme_unbinned_97	LASCr2D2E2F_vRhyme_unbinned_19	FALSE	Low-quality	lysogenic_scaffold	Bacteria	Planctomycetota	Planctomycetia	Isosphaerales	Isosphaeraceae
LABRr1A1B1C	Langwell	Natural	LABRr1A1B1C_000000326898	12224	No terminal repeats		15	11	0.961		2	11.2946	Viruses;Duplodnaviria;Heunggongvirae;Uroviricota;Caudoviricetes	vRhyme_bin_13__LABRr1A1B1C_000000326898	LABRr1A1B1C_vRhyme_bin_13	LABRr1A1B1C_vRhyme_bin_13	TRUE	Low-quality	lytic_virus
LABRr1A1B1C	Langwell	Natural	LABRr1A1B1C_000000354248	14128	No terminal repeats		16	11	0.9609		2	9.715	Viruses;Duplodnaviria;Heunggongvirae;Uroviricota;Caudoviricetes	vRhyme_unbinned_109__LABRr1A1B1C_000000354248	LABRr1A1B1C_vRhyme_unbinned_109	LABRr1A1B1C_vRhyme_unbinned_109	TRUE	Low-quality	lytic_scaffold	Bacteria	Verrucomicrobiota	Verrucomicrobiae	Pedosphaerales	UBA11358	UBA7542
LABRr1A1B1C	Langwell	Natural	LABRr1A1B1C_000000110784	14309	No terminal repeats		38	11	0.9608		0	5.0945	Viruses;Duplodnaviria;Heunggongvirae;Uroviricota;Caudoviricetes	vRhyme_bin_11__LABRr1A1B1C_000000110784	LABRr1A1B1C_vRhyme_bin_11	LABRr1A1B1C_vRhyme_bin_11	TRUE	High-quality	lytic_virus
LABRr1A1B1C	Langwell	Natural	LABRr1A1B1C_000000354553	15283	No terminal repeats		34	11	0.9605		0	5.7288	Viruses;Duplodnaviria;Heunggongvirae;Uroviricota;Caudoviricetes	vRhyme_bin_15__LABRr1A1B1C_000000354553	LABRr1A1B1C_vRhyme_bin_15	LABRr1A1B1C_vRhyme_bin_15	TRUE	Medium-quality	lytic_virus
LABRr1A1B1C	Langwell	Natural	LABRr1A1B1C_000000308954	63164	ITR		134	11	0.9605		2	38.0686	Viruses;Duplodnaviria;Heunggongvirae;Uroviricota;Caudoviricetes	vRhyme_unbinned_101__LABRr1A1B1C_000000308954	LABRr1A1B1C_vRhyme_unbinned_101	LABRr1A1B1C_vRhyme_unbinned_101	TRUE	Medium-quality	lytic_scaffold
LABRr1A1B1C	Langwell	Natural	LABRr1A1B1C_000000171311	14962	No terminal repeats		33	11	0.9601		0	4.0694	Viruses;Duplodnaviria;Heunggongvirae;Uroviricota;Caudoviricetes	vRhyme_bin_1__LABRr1A1B1C_000000171311	LABRr1A1B1C_vRhyme_bin_1	LABRr1A1B1C_vRhyme_bin_1	TRUE	Medium-quality	lytic_virus	Bacteria	Myxococcota	Polyangia	Polyangiales	SG8-38	UBA1660
LABRr1A1B1C	Langwell	Natural	LABRr1A1B1C_000000179428	23482	No terminal repeats		26	11	0.9599		1	14.3011	Viruses;Duplodnaviria;Heunggongvirae;Uroviricota;Caudoviricetes	vRhyme_bin_17__LABRr1A1B1C_000000179428	LABRr1A1B1C_vRhyme_bin_17	LABRr1A1B1C_vRhyme_bin_17	TRUE	Medium-quality	lysogenic_virus
LABRr1A1B1C	Langwell	Natural	LABRr1A1B1C_000000318974	13714	No terminal repeats		17	11	0.9598		1	4.6298	Viruses;Duplodnaviria;Heunggongvirae;Uroviricota;Caudoviricetes	vRhyme_unbinned_102__LABRr1A1B1C_000000318974	LABRr1A1B1C_vRhyme_unbinned_102	LABRr1A1B1C_vRhyme_unbinned_102	TRUE	Low-quality	lytic_scaffold
LABRr1A1B1C	Langwell	Natural	LABRr1A1B1C_000000136170	16205	No terminal repeats		21	11	0.9589		0	4.3503	Viruses;Duplodnaviria;Heunggongvirae;Uroviricota;Caudoviricetes	vRhyme_bin_1__LABRr1A1B1C_000000136170	LABRr1A1B1C_vRhyme_bin_1	LABRr1A1B1C_vRhyme_bin_1	TRUE	Medium-quality	lytic_virus	Bacteria	Myxococcota	Polyangia	Polyangiales	SG8-38	UBA1660
LABRr1A1B1C	Langwell	Natural	LABRr1A1B1C_000000090581	14112	No terminal repeats		16	11	0.9571		1	15.9787	Viruses;Duplodnaviria;Heunggongvirae;Uroviricota;Caudoviricetes	vRhyme_unbinned_42__LABRr1A1B1C_000000090581	LABRr1A1B1C_vRhyme_unbinned_42	LABRr1A1B1C_vRhyme_unbinned_42	TRUE	Low-quality	lytic_scaffold
LABRr1A1B1C	Langwell	Natural	LABRr1A1B1C_000000028167	10485	No terminal repeats		14	11	0.9566		0	4.4962	Viruses;Duplodnaviria;Heunggongvirae;Uroviricota;Caudoviricetes	vRhyme_unbinned_21__LABRr1A1B1C_000000028167	LABRr1A1B1C_vRhyme_unbinned_21	MHr2D2E2F_vRhyme_unbinned_48	FALSE	Low-quality	lytic_scaffold
LABRr1A1B1C	Langwell	Natural	LABRr1A1B1C_000000115427	10416	No terminal repeats		13	11	0.9562		0	2.4933	Viruses;Duplodnaviria;Heunggongvirae;Uroviricota;Caudoviricetes	vRhyme_bin_11__LABRr1A1B1C_000000115427	LABRr1A1B1C_vRhyme_bin_11	LABRr1A1B1C_vRhyme_bin_11	TRUE	High-quality	lytic_virus
LABRr1A1B1C	Langwell	Natural	LABRr1A1B1C_000000228639	12306	No terminal repeats		14	11	0.9558		0	3.1876	Unclassified	vRhyme_bin_15__LABRr1A1B1C_000000228639	LABRr1A1B1C_vRhyme_bin_15	LABRr1A1B1C_vRhyme_bin_15	TRUE	Medium-quality	lytic_virus
LABRr1A1B1C	Langwell	Natural	LABRr1A1B1C_000000086513	12923	No terminal repeats		14	11	0.9555		1	4.0713	Viruses;Duplodnaviria;Heunggongvirae;Uroviricota;Caudoviricetes	vRhyme_unbinned_38__LABRr1A1B1C_000000086513	LABRr1A1B1C_vRhyme_unbinned_38	LABRr1A1B1C_vRhyme_unbinned_38	TRUE	Low-quality	lytic_scaffold
LABRr1A1B1C	Langwell	Natural	LABRr1A1B1C_000000283624	27694	No terminal repeats		48	11	0.9554		0	12.8342	Viruses;Duplodnaviria;Heunggongvirae;Uroviricota;Caudoviricetes	vRhyme_unbinned_95__LABRr1A1B1C_000000283624	LABRr1A1B1C_vRhyme_unbinned_95	LABRr1A1B1C_vRhyme_unbinned_95	TRUE	Low-quality	lytic_scaffold
LABRr1A1B1C	Langwell	Natural	LABRr1A1B1C_000000280996	10833	No terminal repeats		6	11	0.9545		1	5.1405	Viruses;Duplodnaviria;Heunggongvirae;Uroviricota;Caudoviricetes	vRhyme_bin_15__LABRr1A1B1C_000000280996	LABRr1A1B1C_vRhyme_bin_15	LABRr1A1B1C_vRhyme_bin_15	TRUE	Medium-quality	lytic_virus
LABRr1A1B1C	Langwell	Natural	LABRr1A1B1C_000000132798	12817	No terminal repeats		28	11	0.9545		0	1.5785	Viruses;Duplodnaviria;Heunggongvirae;Uroviricota;Caudoviricetes	vRhyme_unbinned_54__LABRr1A1B1C_000000132798	LABRr1A1B1C_vRhyme_unbinned_54	LASCr2D2E2F_vRhyme_unbinned_99	FALSE	Not-determined	lytic_scaffold
LABRr1A1B1C	Langwell	Natural	LABRr1A1B1C_000000175166	18897	No terminal repeats		23	11	0.9541		2	7.9833	Viruses;Duplodnaviria;Heunggongvirae;Uroviricota;Caudoviricetes	vRhyme_bin_11__LABRr1A1B1C_000000175166	LABRr1A1B1C_vRhyme_bin_11	LABRr1A1B1C_vRhyme_bin_11	TRUE	High-quality	lytic_virus
LABRr1A1B1C	Langwell	Natural	LABRr1A1B1C_000000028361	11461	No terminal repeats		17	11	0.9535		2	9.2562	Viruses;Duplodnaviria;Heunggongvirae;Uroviricota;Caudoviricetes	vRhyme_unbinned_22__LABRr1A1B1C_000000028361	LABRr1A1B1C_vRhyme_unbinned_22	SEr3G3H3I_vRhyme_bin_14	FALSE	Low-quality	lytic_scaffold
LABRr1A1B1C	Langwell	Natural	LABRr1A1B1C_000000204682	12442	No terminal repeats		22	11	0.9532		0	6.8679	Viruses;Duplodnaviria;Heunggongvirae;Uroviricota;Caudoviricetes	vRhyme_unbinned_78__LABRr1A1B1C_000000204682	LABRr1A1B1C_vRhyme_unbinned_78	SEr3G3H3I_vRhyme_unbinned_244	FALSE	Not-determined	lytic_scaffold
LABRr1A1B1C	Langwell	Natural	LABRr1A1B1C_000000013495	20560	No terminal repeats		34	11	0.9523		1	9.648	Viruses;Duplodnaviria;Heunggongvirae;Uroviricota;Caudoviricetes	vRhyme_unbinned_10__LABRr1A1B1C_000000013495	LABRr1A1B1C_vRhyme_unbinned_10	SEr3G3H3I_vRhyme_unbinned_78	FALSE	Low-quality	lytic_scaffold
LABRr1A1B1C	Langwell	Natural	LABRr1A1B1C_000000121427	18717	No terminal repeats		31	11	0.9523		0	16.0853	Viruses;Duplodnaviria;Heunggongvirae;Uroviricota;Caudoviricetes	vRhyme_bin_21__LABRr1A1B1C_000000121427	LABRr1A1B1C_vRhyme_bin_21	MHr2D2E2F_vRhyme_bin_15	FALSE	Low-quality	lytic_virus
LABRr1A1B1C	Langwell	Natural	LABRr1A1B1C_000000024420	15732	No terminal repeats		15	11	0.9522		5	12.8602	Viruses;Duplodnaviria;Heunggongvirae;Uroviricota;Caudoviricetes	vRhyme_unbinned_17__LABRr1A1B1C_000000024420	LABRr1A1B1C_vRhyme_unbinned_17	LABRr1A1B1C_vRhyme_unbinned_17	TRUE	Low-quality	lytic_scaffold
LABRr1A1B1C	Langwell	Natural	LABRr1A1B1C_000000336188	25059	No terminal repeats		65	11	0.9521		0	7.6613	Viruses;Duplodnaviria;Heunggongvirae;Uroviricota;Caudoviricetes	vRhyme_unbinned_105__LABRr1A1B1C_000000336188	LABRr1A1B1C_vRhyme_unbinned_105	LABRr1A1B1C_vRhyme_unbinned_105	TRUE	Low-quality	lytic_scaffold
LABRr1A1B1C	Langwell	Natural	LABRr1A1B1C_000000201194	19879	No terminal repeats		21	11	0.9517		1	6.6191	Viruses;Duplodnaviria;Heunggongvirae;Uroviricota;Caudoviricetes	vRhyme_bin_15__LABRr1A1B1C_000000201194	LABRr1A1B1C_vRhyme_bin_15	LABRr1A1B1C_vRhyme_bin_15	TRUE	Medium-quality	lytic_virus
LABRr1A1B1C	Langwell	Natural	LABRr1A1B1C_000000140557|provirus_2_10428	10427	Provirus	2-10428	15	11	0.9507		0	7.9553	Viruses;Duplodnaviria;Heunggongvirae;Uroviricota;Caudoviricetes	vRhyme_unbinned_123__LABRr1A1B1C_000000140557|provirus_2_10428	LABRr1A1B1C_vRhyme_unbinned_123	MGr3G3H3I_vRhyme_bin_5	FALSE	Not-determined	integrated_prophage
LABRr1A1B1C	Langwell	Natural	LABRr1A1B1C_000000372863	14369	No terminal repeats		34	11	0.9495		0	4.3544	Viruses;Duplodnaviria;Heunggongvirae;Uroviricota;Caudoviricetes	vRhyme_unbinned_114__LABRr1A1B1C_000000372863	LABRr1A1B1C_vRhyme_unbinned_114	LABRr1A1B1C_vRhyme_unbinned_114	TRUE	Not-determined	lytic_scaffold
LABRr1A1B1C	Langwell	Natural	LABRr1A1B1C_000000308262	16435	No terminal repeats		23	11	0.9494		6	28.2536	Viruses;Duplodnaviria;Heunggongvirae;Uroviricota;Caudoviricetes	vRhyme_unbinned_99__LABRr1A1B1C_000000308262	LABRr1A1B1C_vRhyme_unbinned_99	LAWAr2D2E2F_vRhyme_bin_12	FALSE	Low-quality	lytic_scaffold
LABRr1A1B1C	Langwell	Natural	LABRr1A1B1C_000000201963	16674	No terminal repeats		23	11	0.9488		0	12.2759	Viruses;Duplodnaviria;Heunggongvirae;Uroviricota;Caudoviricetes	vRhyme_unbinned_76__LABRr1A1B1C_000000201963	LABRr1A1B1C_vRhyme_unbinned_76	LABRr1A1B1C_vRhyme_unbinned_76	TRUE	Low-quality	lysogenic_scaffold
LABRr1A1B1C	Langwell	Natural	LABRr1A1B1C_000000092334	23846	No terminal repeats		47	11	0.9483		0	11.0077	Viruses;Duplodnaviria;Heunggongvirae;Uroviricota;Caudoviricetes	vRhyme_bin_11__LABRr1A1B1C_000000092334	LABRr1A1B1C_vRhyme_bin_11	LABRr1A1B1C_vRhyme_bin_11	TRUE	High-quality	lytic_virus
LABRr1A1B1C	Langwell	Natural	LABRr1A1B1C_000000131440	18816	No terminal repeats		19	11	0.9446		2	11.999	Viruses;Duplodnaviria;Heunggongvirae;Uroviricota;Caudoviricetes	vRhyme_unbinned_52__LABRr1A1B1C_000000131440	LABRr1A1B1C_vRhyme_unbinned_52	LABRr1A1B1C_vRhyme_unbinned_52	TRUE	Low-quality	lytic_scaffold
LABRr1A1B1C	Langwell	Natural	LABRr1A1B1C_000000221628	12661	No terminal repeats		19	11	0.9433		1	6.09	Viruses;Duplodnaviria;Heunggongvirae;Uroviricota;Caudoviricetes	vRhyme_bin_15__LABRr1A1B1C_000000221628	LABRr1A1B1C_vRhyme_bin_15	LABRr1A1B1C_vRhyme_bin_15	TRUE	Medium-quality	lytic_virus
LABRr1A1B1C	Langwell	Natural	LABRr1A1B1C_000000258881	19749	No terminal repeats		25	11	0.9429		0	1.5048	Viruses	vRhyme_unbinned_94__LABRr1A1B1C_000000258881	LABRr1A1B1C_vRhyme_unbinned_94	SEr2D2E2F_vRhyme_unbinned_2	FALSE	Not-determined	lytic_scaffold
LABRr1A1B1C	Langwell	Natural	LABRr1A1B1C_000000369272	16593	No terminal repeats		30	11	0.9416		2	14.7434	Viruses;Duplodnaviria;Heunggongvirae;Uroviricota;Caudoviricetes	vRhyme_bin_9__LABRr1A1B1C_000000369272	LABRr1A1B1C_vRhyme_bin_9	LABRr1A1B1C_vRhyme_bin_9	TRUE	High-quality	lysogenic_virus	Bacteria	Pseudomonadota	Alphaproteobacteria	Rhizobiales	Beijerinckiaceae	Methylocella
LABRr1A1B1C	Langwell	Natural	LABRr1A1B1C_000000275984	16781	No terminal repeats		24	11	0.9396		0	6.7584	Viruses;Duplodnaviria;Heunggongvirae;Uroviricota;Caudoviricetes	vRhyme_bin_9__LABRr1A1B1C_000000275984	LABRr1A1B1C_vRhyme_bin_9	LABRr1A1B1C_vRhyme_bin_9	TRUE	High-quality	lysogenic_virus	Bacteria	Pseudomonadota	Alphaproteobacteria	Rhizobiales	Beijerinckiaceae	Methylocella
LABRr1A1B1C	Langwell	Natural	LABRr1A1B1C_000000252071	68344	DTR		82	11	0.9371		5	29.9658	Viruses;Duplodnaviria;Heunggongvirae;Uroviricota;Caudoviricetes	vRhyme_unbinned_92__LABRr1A1B1C_000000252071	LABRr1A1B1C_vRhyme_unbinned_92	LABRr1A1B1C_vRhyme_unbinned_92	TRUE	Complete	lysogenic_scaffold	Bacteria	Desulfobacterota	Desulfobaccia	Desulfobaccales	0-14-0-80-60-11	0-14-0-80-60-11
LABRr1A1B1C	Langwell	Natural	LABRr1A1B1C_000000240250	13172	No terminal repeats		20	11	0.9361		0	2.222	Viruses;Duplodnaviria;Heunggongvirae;Uroviricota;Caudoviricetes	vRhyme_unbinned_91__LABRr1A1B1C_000000240250	LABRr1A1B1C_vRhyme_unbinned_91	LABRr1A1B1C_vRhyme_unbinned_91	TRUE	Not-determined	lytic_scaffold
LABRr1A1B1C	Langwell	Natural	LABRr1A1B1C_000000130386	12252	No terminal repeats		30	11	0.936		0	6.7324	Viruses;Duplodnaviria;Heunggongvirae;Uroviricota;Caudoviricetes	vRhyme_unbinned_51__LABRr1A1B1C_000000130386	LABRr1A1B1C_vRhyme_unbinned_51	LABRr1A1B1C_vRhyme_unbinned_51	TRUE	Low-quality	lytic_scaffold
LABRr1A1B1C	Langwell	Natural	LABRr1A1B1C_000000023853	10408	No terminal repeats		6	11	0.9343		2	6.4232	Viruses;Duplodnaviria;Heunggongvirae;Uroviricota;Caudoviricetes	vRhyme_unbinned_16__LABRr1A1B1C_000000023853	LABRr1A1B1C_vRhyme_unbinned_16	BOr1A1B1C_vRhyme_unbinned_36	FALSE	Low-quality	lytic_scaffold
LABRr1A1B1C	Langwell	Natural	LABRr1A1B1C_000000244270	11967	No terminal repeats		19	11	0.9341		0	1.341	Viruses;Duplodnaviria;Heunggongvirae;Uroviricota;Caudoviricetes	vRhyme_bin_1__LABRr1A1B1C_000000244270	LABRr1A1B1C_vRhyme_bin_1	LABRr1A1B1C_vRhyme_bin_1	TRUE	Medium-quality	lytic_virus	Bacteria	Myxococcota	Polyangia	Polyangiales	SG8-38	UBA1660
LABRr1A1B1C	Langwell	Natural	LABRr1A1B1C_000000231119	14581	No terminal repeats		18	11	0.9316		0	7.086	Viruses;Duplodnaviria;Heunggongvirae;Uroviricota;Caudoviricetes	vRhyme_unbinned_88__LABRr1A1B1C_000000231119	LABRr1A1B1C_vRhyme_unbinned_88	LAWAr2D2E2F_vRhyme_unbinned_94	FALSE	Low-quality	lytic_scaffold
LABRr1A1B1C	Langwell	Natural	LABRr1A1B1C_000000215423	16144	No terminal repeats		22	11	0.9312		1	9.0554	Viruses;Duplodnaviria;Heunggongvirae;Uroviricota;Caudoviricetes	vRhyme_unbinned_84__LABRr1A1B1C_000000215423	LABRr1A1B1C_vRhyme_unbinned_84	MGr2D2E2F_vRhyme_unbinned_39	FALSE	Low-quality	lytic_scaffold
LABRr1A1B1C	Langwell	Natural	LABRr1A1B1C_000000305895	12632	No terminal repeats		21	11	0.9298		1	3.4559	Viruses;Duplodnaviria;Heunggongvirae;Uroviricota;Caudoviricetes	vRhyme_unbinned_98__LABRr1A1B1C_000000305895	LABRr1A1B1C_vRhyme_unbinned_98	LABRr1A1B1C_vRhyme_unbinned_98	TRUE	Not-determined	lytic_scaffold
LABRr1A1B1C	Langwell	Natural	LABRr1A1B1C_000000200388	23286	No terminal repeats		47	11	0.9297		0	6.4392	Viruses;Duplodnaviria;Heunggongvirae;Uroviricota;Caudoviricetes	vRhyme_unbinned_74__LABRr1A1B1C_000000200388	LABRr1A1B1C_vRhyme_unbinned_74	LABRr1A1B1C_vRhyme_unbinned_74	TRUE	Not-determined	lytic_scaffold
LABRr1A1B1C	Langwell	Natural	LABRr1A1B1C_000000192080	10709	No terminal repeats		14	11	0.928		1	2.6192	Viruses;Duplodnaviria;Heunggongvirae;Uroviricota;Caudoviricetes	vRhyme_unbinned_69__LABRr1A1B1C_000000192080	LABRr1A1B1C_vRhyme_unbinned_69	BAr1A1B1C_vRhyme_unbinned_49	FALSE	Low-quality	lytic_scaffold
LABRr1A1B1C	Langwell	Natural	LABRr1A1B1C_000000237844	23039	No terminal repeats		49	11	0.9274		0	3.1825	Viruses;Duplodnaviria;Heunggongvirae;Uroviricota;Caudoviricetes	vRhyme_bin_1__LABRr1A1B1C_000000237844	LABRr1A1B1C_vRhyme_bin_1	LABRr1A1B1C_vRhyme_bin_1	TRUE	Medium-quality	lytic_virus	Bacteria	Myxococcota	Polyangia	Polyangiales	SG8-38	UBA1660
LABRr1A1B1C	Langwell	Natural	LABRr1A1B1C_000000282629	11329	No terminal repeats		28	11	0.9266		0	7.7458	Viruses;Duplodnaviria;Heunggongvirae;Uroviricota;Caudoviricetes	vRhyme_bin_20__LABRr1A1B1C_000000282629	LABRr1A1B1C_vRhyme_bin_20	LABRr1A1B1C_vRhyme_bin_20	TRUE	Medium-quality	lytic_virus
LABRr1A1B1C	Langwell	Natural	LABRr1A1B1C_000000009395	11684	No terminal repeats		13	11	0.924		0	3.3688	Viruses;Duplodnaviria;Heunggongvirae;Uroviricota;Caudoviricetes	vRhyme_bin_1__LABRr1A1B1C_000000009395	LABRr1A1B1C_vRhyme_bin_1	LABRr1A1B1C_vRhyme_bin_1	TRUE	Medium-quality	lytic_virus	Bacteria	Myxococcota	Polyangia	Polyangiales	SG8-38	UBA1660
LABRr1A1B1C	Langwell	Natural	LABRr1A1B1C_000000169339	10653	No terminal repeats		13	11	0.9239		0	7.7082	Viruses;Duplodnaviria;Heunggongvirae;Uroviricota;Caudoviricetes	vRhyme_bin_15__LABRr1A1B1C_000000169339	LABRr1A1B1C_vRhyme_bin_15	LABRr1A1B1C_vRhyme_bin_15	TRUE	Medium-quality	lytic_virus
LABRr1A1B1C	Langwell	Natural	LABRr1A1B1C_000000140205	21185	No terminal repeats		39	11	0.9198		0	6.1411	Viruses;Duplodnaviria;Heunggongvirae;Uroviricota;Caudoviricetes	vRhyme_bin_11__LABRr1A1B1C_000000140205	LABRr1A1B1C_vRhyme_bin_11	LABRr1A1B1C_vRhyme_bin_11	TRUE	High-quality	lytic_virus
LABRr1A1B1C	Langwell	Natural	LABRr1A1B1C_000000112410	10219	No terminal repeats		12	11	0.9185		6	15.4191	Viruses;Duplodnaviria;Heunggongvirae;Uroviricota;Caudoviricetes	vRhyme_unbinned_45__LABRr1A1B1C_000000112410	LABRr1A1B1C_vRhyme_unbinned_45	CRr2D2E2F_vRhyme_unbinned_93	FALSE	Low-quality	lytic_scaffold	Bacteria	Desulfobacterota_B	Binatia	Binatales	Binataceae	Binatus
LABRr1A1B1C	Langwell	Natural	LABRr1A1B1C_000000214961	29080	No terminal repeats		36	11	0.9185		0	8.8321	Viruses;Duplodnaviria;Heunggongvirae;Uroviricota;Caudoviricetes	vRhyme_bin_18__LABRr1A1B1C_000000214961	LABRr1A1B1C_vRhyme_bin_18	LABRr1A1B1C_vRhyme_bin_18	TRUE	Low-quality	lytic_virus
LABRr1A1B1C	Langwell	Natural	LABRr1A1B1C_000000077874	24370	No terminal repeats		19	11	0.9183		1	8.2168	Viruses;Duplodnaviria;Heunggongvirae;Uroviricota;Caudoviricetes	vRhyme_unbinned_35__LABRr1A1B1C_000000077874	LABRr1A1B1C_vRhyme_unbinned_35	LABRr1A1B1C_vRhyme_unbinned_35	TRUE	Low-quality	lytic_scaffold
LABRr1A1B1C	Langwell	Natural	LABRr1A1B1C_000000096429	32293	No terminal repeats		19	11	0.9176		1	14.7303	Viruses;Duplodnaviria;Heunggongvirae;Uroviricota;Caudoviricetes	vRhyme_unbinned_43__LABRr1A1B1C_000000096429	LABRr1A1B1C_vRhyme_unbinned_43	LABRr1A1B1C_vRhyme_unbinned_43	TRUE	Low-quality	lytic_scaffold
LABRr1A1B1C	Langwell	Natural	LABRr1A1B1C_000000089264	12107	No terminal repeats		20	11	0.9124		0	3.0864	Viruses;Duplodnaviria;Heunggongvirae;Uroviricota;Caudoviricetes	vRhyme_unbinned_41__LABRr1A1B1C_000000089264	LABRr1A1B1C_vRhyme_unbinned_41	LAWAr2D2E2F_vRhyme_bin_31	FALSE	Low-quality	lytic_scaffold
LABRr1A1B1C	Langwell	Natural	LABRr1A1B1C_000000373289	12750	No terminal repeats		16	11	0.9084		0	3.4814	Viruses;Duplodnaviria;Heunggongvirae;Uroviricota;Caudoviricetes	vRhyme_unbinned_115__LABRr1A1B1C_000000373289	LABRr1A1B1C_vRhyme_unbinned_115	LABRr1A1B1C_vRhyme_unbinned_115	TRUE	Low-quality	lytic_scaffold	Bacteria	Actinomycetota	Actinomycetia	Streptosporangiales	Streptosporangiaceae	Palsa-504
LABRr1A1B1C	Langwell	Natural	LABRr1A1B1C_000000189632	13243	No terminal repeats		18	11	0.9073		2	6.4212	Viruses;Duplodnaviria;Heunggongvirae;Uroviricota;Caudoviricetes	vRhyme_unbinned_68__LABRr1A1B1C_000000189632	LABRr1A1B1C_vRhyme_unbinned_68	LABRr1A1B1C_vRhyme_unbinned_68	TRUE	Low-quality	lysogenic_scaffold	Bacteria	Pseudomonadota	Alphaproteobacteria	Rhizobiales	Beijerinckiaceae	Roseiarcus
LABRr1A1B1C	Langwell	Natural	LABRr1A1B1C_000000363179	10552	No terminal repeats		16	11	0.9066		0	1.7183	Unclassified	vRhyme_unbinned_111__LABRr1A1B1C_000000363179	LABRr1A1B1C_vRhyme_unbinned_111	LABRr1A1B1C_vRhyme_unbinned_111	TRUE	Low-quality	lytic_scaffold
LABRr1A1B1C	Langwell	Natural	LABRr1A1B1C_000000321934	16256	No terminal repeats		19	11	0.9066		1	2.4679	Viruses;Duplodnaviria;Heunggongvirae;Uroviricota;Caudoviricetes	vRhyme_bin_11__LABRr1A1B1C_000000321934	LABRr1A1B1C_vRhyme_bin_11	LABRr1A1B1C_vRhyme_bin_11	TRUE	High-quality	lytic_virus
LABRr1A1B1C	Langwell	Natural	LABRr1A1B1C_000000020183	11039	No terminal repeats		19	11	0.8971		2	5.1499	Viruses;Duplodnaviria;Heunggongvirae;Uroviricota;Caudoviricetes	vRhyme_unbinned_15__LABRr1A1B1C_000000020183	LABRr1A1B1C_vRhyme_unbinned_15	LABRr1A1B1C_vRhyme_unbinned_15	TRUE	Low-quality	lytic_scaffold
LABRr1A1B1C	Langwell	Natural	LABRr1A1B1C_000000226839|provirus_1_17840	17840	Provirus	1-17840	23	11	0.8967		2	8.0776	Viruses;Duplodnaviria;Heunggongvirae;Uroviricota;Caudoviricetes	vRhyme_unbinned_125__LABRr1A1B1C_000000226839|provirus_1_17840	LABRr1A1B1C_vRhyme_unbinned_125	LABRr1A1B1C_vRhyme_unbinned_125	TRUE	Low-quality	integrated_prophage	Bacteria	Acidobacteriota	Terriglobia	Acidoferrales	UBA7541	Acidoferrum
LABRr1A1B1C	Langwell	Natural	LABRr1A1B1C_000000122240|provirus_1_14424	14424	Provirus	1-14424	19	11	0.8892		11	23.4116	Viruses;Duplodnaviria;Heunggongvirae;Uroviricota;Caudoviricetes	vRhyme_unbinned_122__LABRr1A1B1C_000000122240|provirus_1_14424	LABRr1A1B1C_vRhyme_unbinned_122	LASAr3G3H3I_vRhyme_unbinned_51	FALSE	Low-quality	integrated_prophage	Bacteria	Desulfobacterota_B	Binatia	Binatales	Binataceae	Binatus
LABRr1A1B1C	Langwell	Natural	LABRr1A1B1C_000000087296	26037	No terminal repeats		30	11	0.8886		7	24.9517	Viruses;Duplodnaviria;Heunggongvirae;Uroviricota;Caudoviricetes	vRhyme_unbinned_39__LABRr1A1B1C_000000087296	LABRr1A1B1C_vRhyme_unbinned_39	LABRr1A1B1C_vRhyme_unbinned_39	TRUE	Low-quality	lytic_scaffold	Bacteria	Pseudomonadota	Alphaproteobacteria	Rhizobiales	Beijerinckiaceae	Methylocystis
LABRr1A1B1C	Langwell	Natural	LABRr1A1B1C_000000143743	10502	No terminal repeats		14	11	0.8878		1	3.222	Viruses;Duplodnaviria;Heunggongvirae;Uroviricota;Caudoviricetes	vRhyme_unbinned_57__LABRr1A1B1C_000000143743	LABRr1A1B1C_vRhyme_unbinned_57	LABRr1A1B1C_vRhyme_unbinned_57	TRUE	Low-quality	lytic_scaffold
LABRr1A1B1C	Langwell	Natural	LABRr1A1B1C_000000204750	28211	No terminal repeats		62	11	0.8869		0	8.623	Viruses;Duplodnaviria;Heunggongvirae;Uroviricota;Caudoviricetes	vRhyme_unbinned_79__LABRr1A1B1C_000000204750	LABRr1A1B1C_vRhyme_unbinned_79	LABRr1A1B1C_vRhyme_unbinned_79	TRUE	Low-quality	lytic_scaffold
LABRr1A1B1C	Langwell	Natural	LABRr1A1B1C_000000234291	18056	No terminal repeats		27	11	0.8868		0	11.1912	Viruses;Duplodnaviria;Heunggongvirae;Uroviricota;Caudoviricetes	vRhyme_unbinned_89__LABRr1A1B1C_000000234291	LABRr1A1B1C_vRhyme_unbinned_89	MGr1A1B1C_vRhyme_unbinned_14	FALSE	Low-quality	lytic_scaffold
LABRr1A1B1C	Langwell	Natural	LABRr1A1B1C_000000124220	23347	No terminal repeats		27	11	0.8832		3	9.7051	Viruses;Duplodnaviria;Heunggongvirae;Uroviricota;Caudoviricetes	vRhyme_bin_12__LABRr1A1B1C_000000124220	LABRr1A1B1C_vRhyme_bin_12	LABRr1A1B1C_vRhyme_bin_12	TRUE	High-quality	lysogenic_virus	Bacteria	Myxococcota	Polyangia	Fen-1088	Fen-1088	Fen-1137
LABRr1A1B1C	Langwell	Natural	LABRr1A1B1C_000000252341	16848	No terminal repeats		32	11	0.8767		0	6.0026	Viruses;Duplodnaviria;Heunggongvirae;Uroviricota;Caudoviricetes	vRhyme_unbinned_93__LABRr1A1B1C_000000252341	LABRr1A1B1C_vRhyme_unbinned_93	LABRr1A1B1C_vRhyme_unbinned_93	TRUE	Low-quality	lysogenic_scaffold
LABRr1A1B1C	Langwell	Natural	LABRr1A1B1C_000000165214	12023	No terminal repeats		16	11	0.8742		5	9.8561	Viruses;Duplodnaviria;Heunggongvirae;Uroviricota;Caudoviricetes	vRhyme_unbinned_62__LABRr1A1B1C_000000165214	LABRr1A1B1C_vRhyme_unbinned_62	LABRr1A1B1C_vRhyme_unbinned_62	TRUE	Low-quality	lytic_scaffold
LABRr1A1B1C	Langwell	Natural	LABRr1A1B1C_000000337401	10386	No terminal repeats		14	11	0.8737		0	5.3814	Viruses;Duplodnaviria;Heunggongvirae;Uroviricota;Caudoviricetes	vRhyme_unbinned_106__LABRr1A1B1C_000000337401	LABRr1A1B1C_vRhyme_unbinned_106	LABRr1A1B1C_vRhyme_unbinned_106	TRUE	Not-determined	lytic_scaffold
LABRr1A1B1C	Langwell	Natural	LABRr1A1B1C_000000003078	13759	No terminal repeats		7	11	0.8725		2	3.0327	Viruses;Duplodnaviria;Heunggongvirae;Uroviricota;Caudoviricetes	vRhyme_unbinned_3__LABRr1A1B1C_000000003078	LABRr1A1B1C_vRhyme_unbinned_3	LABRr1A1B1C_vRhyme_unbinned_3	TRUE	Low-quality	lytic_scaffold	Bacteria	Acidobacteriota	Terriglobia	Terriglobales	SbA1	JAIQEY01
LABRr1A1B1C	Langwell	Natural	LABRr1A1B1C_000000050139	10456	No terminal repeats		12	11	0.8677		0	5.4073	Viruses;Duplodnaviria;Heunggongvirae;Uroviricota;Caudoviricetes	vRhyme_bin_17__LABRr1A1B1C_000000050139	LABRr1A1B1C_vRhyme_bin_17	LABRr1A1B1C_vRhyme_bin_17	TRUE	Medium-quality	lysogenic_virus
LABRr1A1B1C	Langwell	Natural	LABRr1A1B1C_000000184850	18243	No terminal repeats		25	11	0.8658		0	1.3348	Unclassified	vRhyme_unbinned_67__LABRr1A1B1C_000000184850	LABRr1A1B1C_vRhyme_unbinned_67	LABRr1A1B1C_vRhyme_unbinned_67	TRUE	Low-quality	lytic_scaffold
LABRr1A1B1C	Langwell	Natural	LABRr1A1B1C_000000198891	14782	No terminal repeats		4	11	0.8654		0	3.034	Viruses;Duplodnaviria;Heunggongvirae	vRhyme_unbinned_73__LABRr1A1B1C_000000198891	LABRr1A1B1C_vRhyme_unbinned_73	LABRr1A1B1C_vRhyme_unbinned_73	TRUE	Not-determined	lytic_scaffold
LABRr1A1B1C	Langwell	Natural	LABRr1A1B1C_000000067950	13065	No terminal repeats		12	11	0.8642		1	2.3159	Viruses;Duplodnaviria;Heunggongvirae;Uroviricota;Caudoviricetes	vRhyme_unbinned_33__LABRr1A1B1C_000000067950	LABRr1A1B1C_vRhyme_unbinned_33	MHr1A1B1C_vRhyme_bin_5	FALSE	Low-quality	lytic_scaffold	Bacteria	Planctomycetota	Planctomycetia	Isosphaerales	Isosphaeraceae	JAFAHT01
LABRr1A1B1C	Langwell	Natural	LABRr1A1B1C_000000055310	15155	No terminal repeats		20	11	0.8637		5	9.672	Viruses;Duplodnaviria;Heunggongvirae;Uroviricota;Caudoviricetes	vRhyme_unbinned_30__LABRr1A1B1C_000000055310	LABRr1A1B1C_vRhyme_unbinned_30	LASCr2D2E2F_vRhyme_unbinned_115	FALSE	Low-quality	lytic_scaffold
LABRr1A1B1C	Langwell	Natural	LABRr1A1B1C_000000294718	10316	No terminal repeats		15	11	0.8622		1	9.1071	Viruses;Duplodnaviria;Heunggongvirae;Uroviricota;Caudoviricetes	vRhyme_unbinned_96__LABRr1A1B1C_000000294718	LABRr1A1B1C_vRhyme_unbinned_96	LABRr1A1B1C_vRhyme_unbinned_96	TRUE	Low-quality	lytic_scaffold
LABRr1A1B1C	Langwell	Natural	LABRr1A1B1C_000000189344|provirus_30217_41886	11670	Provirus	30217-41886	17	11	0.8562		5	12.3914	Viruses;Duplodnaviria;Heunggongvirae;Uroviricota;Caudoviricetes	vRhyme_unbinned_124__LABRr1A1B1C_000000189344|provirus_30217_41886	LABRr1A1B1C_vRhyme_unbinned_124	LABRr1A1B1C_vRhyme_unbinned_124	TRUE	Low-quality	integrated_prophage	Bacteria	Acidobacteriota	Terriglobia	Acidoferrales	UBA7541
LABRr1A1B1C	Langwell	Natural	LABRr1A1B1C_000000129840	11116	No terminal repeats		16	11	0.8546		1	3.1903	Viruses;Duplodnaviria;Heunggongvirae;Uroviricota;Caudoviricetes	vRhyme_unbinned_49__LABRr1A1B1C_000000129840	LABRr1A1B1C_vRhyme_unbinned_49	LABRr1A1B1C_vRhyme_unbinned_49	TRUE	Low-quality	lytic_scaffold	Bacteria	Desulfobacterota_B	Binatia	Binatales	Binataceae
LABRr1A1B1C	Langwell	Natural	LABRr1A1B1C_000000305886	15135	No terminal repeats		14	11	0.8542		0	5.0062	Viruses;Duplodnaviria;Heunggongvirae;Uroviricota;Caudoviricetes	vRhyme_bin_18__LABRr1A1B1C_000000305886	LABRr1A1B1C_vRhyme_bin_18	LABRr1A1B1C_vRhyme_bin_18	TRUE	Low-quality	lytic_virus
LABRr1A1B1C	Langwell	Natural	LABRr1A1B1C_000000008175	14236	No terminal repeats		16	11	0.8505		0	3.3716	Viruses;Duplodnaviria;Heunggongvirae;Uroviricota;Caudoviricetes	vRhyme_unbinned_5__LABRr1A1B1C_000000008175	LABRr1A1B1C_vRhyme_unbinned_5	LABRr1A1B1C_vRhyme_unbinned_5	TRUE	Not-determined	lysogenic_scaffold	Bacteria	Desulfobacterota	Desulfomonilia	Desulfomonilales	Desulfomonilaceae	Desulfomonile
LABRr1A1B1C	Langwell	Natural	LABRr1A1B1C_000000021652|provirus_1_35541	35541	Provirus	1-35541	27	11	0.8488		0	8.8219	Viruses;Duplodnaviria;Heunggongvirae;Peploviricota;Herviviricetes;Herpesvirales;Herpesviridae	vRhyme_unbinned_116__LABRr1A1B1C_000000021652|provirus_1_35541	LABRr1A1B1C_vRhyme_unbinned_116	MGr2D2E2F_vRhyme_bin_7	FALSE	Not-determined	integrated_prophage	Bacteria	Acidobacteriota	Terriglobia	Terriglobales	Acidobacteriaceae	Palsa-288
LABRr1A1B1C	Langwell	Natural	LABRr1A1B1C_000000163390	11771	No terminal repeats		10	11	0.8456		1	2.2858	Viruses;Duplodnaviria;Heunggongvirae;Uroviricota;Caudoviricetes	vRhyme_unbinned_61__LABRr1A1B1C_000000163390	LABRr1A1B1C_vRhyme_unbinned_61	SEr3G3H3I_vRhyme_bin_17	FALSE	Low-quality	lytic_scaffold
LABRr1A1B1C	Langwell	Natural	LABRr1A1B1C_000000092679|provirus_25094_47419	22326	Provirus	25094-47419	19	11	0.8382		2	8.9229	Viruses;Duplodnaviria;Heunggongvirae;Uroviricota;Caudoviricetes	vRhyme_unbinned_121__LABRr1A1B1C_000000092679|provirus_25094_47419	LABRr1A1B1C_vRhyme_unbinned_121	LABRr1A1B1C_vRhyme_unbinned_121	TRUE	Low-quality	integrated_prophage	Bacteria	Acidobacteriota	Terriglobia	Terriglobales	SbA1	Bog-209
LABRr1A1B1C	Langwell	Natural	LABRr1A1B1C_000000189459	13312	No terminal repeats		25	11	0.8371		0	5.9	Viruses;Duplodnaviria;Heunggongvirae;Uroviricota;Caudoviricetes	vRhyme_bin_23__LABRr1A1B1C_000000189459	LABRr1A1B1C_vRhyme_bin_23	LASCr2D2E2F_vRhyme_bin_11	FALSE	Low-quality	lytic_virus	Bacteria	Acidobacteriota	Terriglobia	Terriglobales	Acidobacteriaceae	Terracidiphilus
LABRr1A1B1C	Langwell	Natural	LABRr1A1B1C_000000221344	16255	No terminal repeats		21	11	0.837		1	5.6288	Viruses;Duplodnaviria;Heunggongvirae;Uroviricota;Caudoviricetes	vRhyme_unbinned_85__LABRr1A1B1C_000000221344	LABRr1A1B1C_vRhyme_unbinned_85	LABRr1A1B1C_vRhyme_unbinned_85	TRUE	Low-quality	lytic_scaffold
LABRr1A1B1C	Langwell	Natural	LABRr1A1B1C_000000132522	11286	No terminal repeats		13	11	0.8369		0	4.6815	Viruses;Duplodnaviria;Heunggongvirae;Uroviricota;Caudoviricetes	vRhyme_unbinned_53__LABRr1A1B1C_000000132522	LABRr1A1B1C_vRhyme_unbinned_53	SEr2D2E2F_vRhyme_unbinned_91	FALSE	Low-quality	lytic_scaffold
LABRr1A1B1C	Langwell	Natural	LABRr1A1B1C_000000368313	14518	No terminal repeats		27	11	0.836		0	1.7183	Unclassified	vRhyme_unbinned_112__LABRr1A1B1C_000000368313	LABRr1A1B1C_vRhyme_unbinned_112	LABRr1A1B1C_vRhyme_unbinned_112	TRUE	Not-determined	lytic_scaffold
LABRr1A1B1C	Langwell	Natural	LABRr1A1B1C_000000227390	18200	No terminal repeats		29	11	0.8348		0	1.9938	Viruses;Duplodnaviria;Heunggongvirae;Uroviricota;Caudoviricetes	vRhyme_unbinned_87__LABRr1A1B1C_000000227390	LABRr1A1B1C_vRhyme_unbinned_87	MHr1A1B1C_vRhyme_bin_2	FALSE	Low-quality	lytic_scaffold
LABRr1A1B1C	Langwell	Natural	LABRr1A1B1C_000000308899	23023	DTR		27	11	0.8342		0	1.5048	Viruses	vRhyme_unbinned_100__LABRr1A1B1C_000000308899	LABRr1A1B1C_vRhyme_unbinned_100	MGr1A1B1C_vRhyme_bin_10	FALSE	Not-determined	lytic_scaffold
LABRr1A1B1C	Langwell	Natural	LABRr1A1B1C_000000211601	10383	No terminal repeats		19	11	0.8317		0	2.4681	Viruses;Duplodnaviria;Heunggongvirae;Uroviricota;Caudoviricetes	vRhyme_unbinned_82__LABRr1A1B1C_000000211601	LABRr1A1B1C_vRhyme_unbinned_82	LABRr1A1B1C_vRhyme_unbinned_82	TRUE	Low-quality	lysogenic_scaffold	Bacteria	Pseudomonadota	Alphaproteobacteria	Rhizobiales	Beijerinckiaceae	Roseiarcus
LABRr1A1B1C	Langwell	Natural	LABRr1A1B1C_000000196898	14417	No terminal repeats		24	11	0.8296		1	3.3357	Viruses;Duplodnaviria;Heunggongvirae;Uroviricota;Caudoviricetes	vRhyme_unbinned_72__LABRr1A1B1C_000000196898	LABRr1A1B1C_vRhyme_unbinned_72	MGr2D2E2F_vRhyme_unbinned_43	FALSE	Low-quality	lytic_scaffold	Bacteria	Planctomycetota	Planctomycetia	Isosphaerales	Isosphaeraceae
LABRr1A1B1C	Langwell	Natural	LABRr1A1B1C_000000000562	17972	No terminal repeats		27	11	0.8262		0	12.5944	Viruses;Duplodnaviria;Heunggongvirae;Uroviricota;Caudoviricetes	vRhyme_unbinned_1__LABRr1A1B1C_000000000562	LABRr1A1B1C_vRhyme_unbinned_1	LABRr1A1B1C_vRhyme_unbinned_1	TRUE	Not-determined	lytic_scaffold
LABRr1A1B1C	Langwell	Natural	LABRr1A1B1C_000000046106	11702	No terminal repeats		28	11	0.8223		1	5.2861	Viruses;Duplodnaviria;Heunggongvirae;Uroviricota;Caudoviricetes	vRhyme_unbinned_27__LABRr1A1B1C_000000046106	LABRr1A1B1C_vRhyme_unbinned_27	LABRr1A1B1C_vRhyme_unbinned_27	TRUE	Low-quality	lytic_scaffold	Bacteria	Acidobacteriota	Terriglobia	Terriglobales	SbA1	QIAJ01
LABRr1A1B1C	Langwell	Natural	LABRr1A1B1C_000000026889	12166	No terminal repeats		15	11	0.8169		2	8.3088	Viruses;Duplodnaviria;Heunggongvirae;Uroviricota;Caudoviricetes	vRhyme_unbinned_20__LABRr1A1B1C_000000026889	LABRr1A1B1C_vRhyme_unbinned_20	LABRr1A1B1C_vRhyme_unbinned_20	TRUE	Low-quality	lytic_scaffold	Bacteria	Desulfobacterota	Desulfobaccia	Desulfobaccales	0-14-0-80-60-11	0-14-0-80-60-11
LABRr1A1B1C	Langwell	Natural	LABRr1A1B1C_000000183653	10285	No terminal repeats		13	11	0.8168		1	5.6659	Viruses;Duplodnaviria;Heunggongvirae;Uroviricota;Caudoviricetes	vRhyme_unbinned_66__LABRr1A1B1C_000000183653	LABRr1A1B1C_vRhyme_unbinned_66	LABRr1A1B1C_vRhyme_unbinned_66	TRUE	Not-determined	lysogenic_scaffold	Bacteria	Desulfobacterota	Desulfomonilia	Desulfomonilales	Desulfomonilaceae
LABRr1A1B1C	Langwell	Natural	LABRr1A1B1C_000000168525	11822	No terminal repeats		9	11	0.8137		1	7.1062	Viruses;Duplodnaviria;Heunggongvirae;Uroviricota;Caudoviricetes	vRhyme_unbinned_63__LABRr1A1B1C_000000168525	LABRr1A1B1C_vRhyme_unbinned_63	LABRr1A1B1C_vRhyme_unbinned_63	TRUE	Low-quality	lytic_scaffold	Bacteria	Acidobacteriota	Terriglobia	Terriglobales	Acidobacteriaceae	Palsa-288
LABRr1A1B1C	Langwell	Natural	LABRr1A1B1C_000000130273	10324	No terminal repeats		8	11	0.8116		0	5.0045	Viruses;Duplodnaviria;Heunggongvirae;Uroviricota;Caudoviricetes	vRhyme_unbinned_50__LABRr1A1B1C_000000130273	LABRr1A1B1C_vRhyme_unbinned_50	SEr3G3H3I_vRhyme_unbinned_96	FALSE	Low-quality	lytic_scaffold
LABRr1A1B1C	Langwell	Natural	LABRr1A1B1C_000000098547	18854	No terminal repeats		35	11	0.8089		0	8.0834	Viruses;Duplodnaviria;Heunggongvirae;Uroviricota;Caudoviricetes	vRhyme_unbinned_44__LABRr1A1B1C_000000098547	LABRr1A1B1C_vRhyme_unbinned_44	LABRr1A1B1C_vRhyme_unbinned_44	TRUE	Low-quality	lytic_scaffold	Archaea	Micrarchaeota	Micrarchaeia	Anstonellales	Bilamarchaeaceae	Bilamarchaeum
LABRr1A1B1C	Langwell	Natural	LABRr1A1B1C_000000361344	19069	No terminal repeats		36	11	0.8085		0	11.9882	Viruses;Duplodnaviria;Heunggongvirae;Uroviricota;Caudoviricetes	vRhyme_unbinned_110__LABRr1A1B1C_000000361344	LABRr1A1B1C_vRhyme_unbinned_110	LABRr1A1B1C_vRhyme_unbinned_110	TRUE	Low-quality	lytic_scaffold
LABRr1A1B1C	Langwell	Natural	LABRr1A1B1C_000000153572	28034	No terminal repeats		27	11	0.8079		0	5.0614	Viruses;Duplodnaviria;Heunggongvirae;Uroviricota;Caudoviricetes	vRhyme_unbinned_59__LABRr1A1B1C_000000153572	LABRr1A1B1C_vRhyme_unbinned_59	LABRr1A1B1C_vRhyme_unbinned_59	TRUE	Not-determined	lytic_scaffold	Bacteria	Verrucomicrobiota	Verrucomicrobiae	Pedosphaerales	UBA11358	UBA7542
LABRr1A1B1C	Langwell	Natural	LABRr1A1B1C_000000115228	18450	No terminal repeats		24	11	0.8075		1	6.9158	Viruses;Duplodnaviria;Heunggongvirae;Uroviricota;Caudoviricetes	vRhyme_bin_9__LABRr1A1B1C_000000115228	LABRr1A1B1C_vRhyme_bin_9	LABRr1A1B1C_vRhyme_bin_9	TRUE	High-quality	lysogenic_virus	Bacteria	Pseudomonadota	Alphaproteobacteria	Rhizobiales	Beijerinckiaceae	Methylocella
LABRr1A1B1C	Langwell	Natural	LABRr1A1B1C_000000161401	10747	No terminal repeats		9	11	0.8042		0	0	Unclassified	vRhyme_bin_20__LABRr1A1B1C_000000161401	LABRr1A1B1C_vRhyme_bin_20	LABRr1A1B1C_vRhyme_bin_20	TRUE	Medium-quality	lytic_virus
LABRr1A1B1C	Langwell	Natural	LABRr1A1B1C_000000085158	39376	No terminal repeats		40	11	0.8012		3	9.0184	Viruses;Duplodnaviria;Heunggongvirae;Uroviricota;Caudoviricetes	vRhyme_unbinned_37__LABRr1A1B1C_000000085158	LABRr1A1B1C_vRhyme_unbinned_37	LABRr1A1B1C_vRhyme_unbinned_37	TRUE	Low-quality	lytic_scaffold	Bacteria	Planctomycetota	Planctomycetia	Isosphaerales	Isosphaeraceae
LABRr1A1B1C	Langwell	Natural	LABRr1A1B1C_000000060614|provirus_1_24331	24331	Provirus	1-24331	24	11	0.7999		4	8.9109	Viruses;Duplodnaviria;Heunggongvirae;Uroviricota;Caudoviricetes	vRhyme_unbinned_119__LABRr1A1B1C_000000060614|provirus_1_24331	LABRr1A1B1C_vRhyme_unbinned_119	LABRr1A1B1C_vRhyme_unbinned_119	TRUE	Low-quality	integrated_prophage	Bacteria	Desulfobacterota	Desulfomonilia	Desulfomonilales	Desulfomonilaceae
LABRr1A1B1C	Langwell	Natural	LABRr1A1B1C_000000223789	11749	No terminal repeats		11	11	0.7922		0	3.7764	Viruses;Duplodnaviria;Heunggongvirae;Uroviricota;Caudoviricetes	vRhyme_unbinned_86__LABRr1A1B1C_000000223789	LABRr1A1B1C_vRhyme_unbinned_86	LABRr1A1B1C_vRhyme_unbinned_86	TRUE	Low-quality	lysogenic_scaffold	Bacteria	Acidobacteriota	Terriglobia	Bryobacterales	Bryobacteraceae	Bog-375
LABRr1A1B1C	Langwell	Natural	LABRr1A1B1C_000000044973	10030	No terminal repeats		14	11	0.792		0	2.6367	Unclassified	vRhyme_unbinned_25__LABRr1A1B1C_000000044973	LABRr1A1B1C_vRhyme_unbinned_25	LABRr1A1B1C_vRhyme_unbinned_25	TRUE	Not-determined	lytic_scaffold
LABRr1A1B1C	Langwell	Natural	LABRr1A1B1C_000000012492	16063	No terminal repeats		25	11	0.7905		0	2.941	Viruses;Duplodnaviria;Heunggongvirae;Uroviricota;Caudoviricetes	vRhyme_bin_9__LABRr1A1B1C_000000012492	LABRr1A1B1C_vRhyme_bin_9	LABRr1A1B1C_vRhyme_bin_9	TRUE	High-quality	lysogenic_virus	Bacteria	Pseudomonadota	Alphaproteobacteria	Rhizobiales	Beijerinckiaceae	Methylocella
LABRr1A1B1C	Langwell	Natural	LABRr1A1B1C_000000001493	11144	No terminal repeats		4	11	0.786		1	3.3039	Viruses;Varidnaviria;Bamfordvirae;Nucleocytoviricota;Megaviricetes	vRhyme_unbinned_2__LABRr1A1B1C_000000001493	LABRr1A1B1C_vRhyme_unbinned_2	LABRr1A1B1C_vRhyme_unbinned_2	TRUE	Not-determined	lytic_scaffold
LABRr1A1B1C	Langwell	Natural	LABRr1A1B1C_000000031985	29001	No terminal repeats		22	11	0.7856		3	0.7007	Viruses;Duplodnaviria;Heunggongvirae;Uroviricota;Caudoviricetes	vRhyme_unbinned_23__LABRr1A1B1C_000000031985	LABRr1A1B1C_vRhyme_unbinned_23	LABRr1A1B1C_vRhyme_unbinned_23	TRUE	Low-quality	lytic_scaffold
LABRr1A1B1C	Langwell	Natural	LABRr1A1B1C_000000204000	13488	No terminal repeats		21	11	0.784		0	1.2846	Viruses;Duplodnaviria;Heunggongvirae;Uroviricota;Caudoviricetes	vRhyme_unbinned_77__LABRr1A1B1C_000000204000	LABRr1A1B1C_vRhyme_unbinned_77	LABRr1A1B1C_vRhyme_unbinned_77	TRUE	Low-quality	lysogenic_scaffold	Bacteria	Acidobacteriota	Terriglobia	Terriglobales	SbA1	Bog-209
LABRr1A1B1C	Langwell	Natural	LABRr1A1B1C_000000071400|provirus_15767_41850	26084	Provirus	15767-41850	27	11	0.782		5	23.2606	Viruses;Duplodnaviria;Heunggongvirae;Uroviricota;Caudoviricetes	vRhyme_unbinned_120__LABRr1A1B1C_000000071400|provirus_15767_41850	LABRr1A1B1C_vRhyme_unbinned_120	LABRr1A1B1C_vRhyme_unbinned_120	TRUE	Medium-quality	integrated_prophage	Bacteria	Desulfobacterota	Desulfobaccia	Desulfobaccales	0-14-0-80-60-11	0-14-0-80-60-11
LABRr1A1B1C	Langwell	Natural	LABRr1A1B1C_000000051651	10990	No terminal repeats		13	11	0.778		0	2.4349	Viruses;Duplodnaviria;Heunggongvirae;Uroviricota;Caudoviricetes	vRhyme_unbinned_28__LABRr1A1B1C_000000051651	LABRr1A1B1C_vRhyme_unbinned_28	LABRr1A1B1C_vRhyme_unbinned_28	TRUE	Low-quality	lytic_scaffold	Bacteria	Pseudomonadota	Alphaproteobacteria	Rhizobiales	Rhodomicrobiaceae	Rhodomicrobium
LABRr1A1B1C	Langwell	Natural	LABRr1A1B1C_000000010455	18584	No terminal repeats		14	11	0.7688		4	6.0795	Viruses;Duplodnaviria;Heunggongvirae;Uroviricota;Caudoviricetes	vRhyme_unbinned_6__LABRr1A1B1C_000000010455	LABRr1A1B1C_vRhyme_unbinned_6	LABRr1A1B1C_vRhyme_unbinned_6	TRUE	Not-determined	lytic_scaffold
LABRr1A1B1C	Langwell	Natural	LABRr1A1B1C_000000017423	11694	No terminal repeats		18	11	0.7677		0	1.5337	Viruses;Duplodnaviria;Heunggongvirae;Uroviricota;Caudoviricetes	vRhyme_bin_1__LABRr1A1B1C_000000017423	LABRr1A1B1C_vRhyme_bin_1	LABRr1A1B1C_vRhyme_bin_1	TRUE	Medium-quality	lytic_virus	Bacteria	Myxococcota	Polyangia	Polyangiales	SG8-38	UBA1660
LABRr1A1B1C	Langwell	Natural	LABRr1A1B1C_000000068427	22479	No terminal repeats		5	11	0.7595		0	4.7569	Viruses;Duplodnaviria;Heunggongvirae	vRhyme_unbinned_34__LABRr1A1B1C_000000068427	LABRr1A1B1C_vRhyme_unbinned_34	LAWAr2D2E2F_vRhyme_bin_15	FALSE	Not-determined	lytic_scaffold	Bacteria	Planctomycetota	Planctomycetia	Isosphaerales	Isosphaeraceae
LABRr1A1B1C	Langwell	Natural	LABRr1A1B1C_000000011134	10216	No terminal repeats		11	11	0.7471		0	4.5207	Viruses;Duplodnaviria;Heunggongvirae;Uroviricota;Caudoviricetes	vRhyme_unbinned_7__LABRr1A1B1C_000000011134	LABRr1A1B1C_vRhyme_unbinned_7	LABRr1A1B1C_vRhyme_unbinned_7	TRUE	Low-quality	lytic_scaffold
LABRr1A1B1C	Langwell	Natural	LABRr1A1B1C_000000210415	11320	No terminal repeats		13	11	0.7455		0	2.879	Viruses;Duplodnaviria;Heunggongvirae;Uroviricota;Caudoviricetes	vRhyme_unbinned_81__LABRr1A1B1C_000000210415	LABRr1A1B1C_vRhyme_unbinned_81	MHr2D2E2F_vRhyme_bin_10	FALSE	Not-determined	lytic_scaffold
LABRr1A1B1C	Langwell	Natural	LABRr1A1B1C_000000028308|provirus_9130_28949	19820	Provirus	9130-28949	17	11	0.7403		3	3.7159	Viruses;Duplodnaviria;Heunggongvirae;Uroviricota;Caudoviricetes	vRhyme_unbinned_117__LABRr1A1B1C_000000028308|provirus_9130_28949	LABRr1A1B1C_vRhyme_unbinned_117	LABRr1A1B1C_vRhyme_unbinned_117	TRUE	Low-quality	integrated_prophage	Bacteria	Actinomycetota	Actinomycetia	Streptosporangiales	Streptosporangiaceae	Palsa-504
LABRr1A1B1C	Langwell	Natural	LABRr1A1B1C_000000052507|provirus_3_32563	32561	Provirus	3-32563	22	11	0.7374		5	1.7141	Viruses;Duplodnaviria;Heunggongvirae;Uroviricota;Caudoviricetes	vRhyme_unbinned_118__LABRr1A1B1C_000000052507|provirus_3_32563	LABRr1A1B1C_vRhyme_unbinned_118	LABRr1A1B1C_vRhyme_unbinned_118	TRUE	Low-quality	integrated_prophage	Bacteria	Actinomycetota	Actinomycetia	Streptosporangiales	Streptosporangiaceae	Palsa-504
LABRr1A1B1C	Langwell	Natural	LABRr1A1B1C_000000125264	24598	No terminal repeats		22	11	0.7333		3	6.1407	Viruses;Duplodnaviria;Heunggongvirae;Uroviricota;Caudoviricetes	vRhyme_unbinned_48__LABRr1A1B1C_000000125264	LABRr1A1B1C_vRhyme_unbinned_48	LABRr1A1B1C_vRhyme_unbinned_48	TRUE	Low-quality	lytic_scaffold	Bacteria	Pseudomonadota	Alphaproteobacteria	Rhizobiales	Beijerinckiaceae	Roseiarcus
LABRr1A1B1C	Langwell	Natural	LABRr1A1B1C_000000181401	12443	No terminal repeats		14	11	0.7315		4	13.8689	Viruses;Duplodnaviria;Heunggongvirae;Uroviricota;Caudoviricetes	vRhyme_unbinned_65__LABRr1A1B1C_000000181401	LABRr1A1B1C_vRhyme_unbinned_65	LAWAr2D2E2F_vRhyme_unbinned_86	FALSE	Low-quality	lytic_scaffold	Bacteria	Pseudomonadota	Alphaproteobacteria	Rhizobiales	Beijerinckiaceae	Methylosinus
LABRr1A1B1C	Langwell	Natural	LABRr1A1B1C_000000247905	13479	No terminal repeats		13	11	0.7176		4	8.2281	Viruses;Duplodnaviria;Heunggongvirae;Uroviricota;Caudoviricetes	vRhyme_bin_16__LABRr1A1B1C_000000247905	LABRr1A1B1C_vRhyme_bin_16	LABRr1A1B1C_vRhyme_bin_16	TRUE	Medium-quality	lytic_virus	Bacteria	Acidobacteriota	Terriglobia	Bryobacterales	Bryobacteraceae	Bog-375
LABRr1A1B1C	Langwell	Natural	LABRr1A1B1C_000000098961	10157	No terminal repeats		8	11	0.7027		0	1.3203	Viruses;Duplodnaviria;Heunggongvirae;Peploviricota;Herviviricetes;Herpesvirales	vRhyme_bin_13__LABRr1A1B1C_000000098961	LABRr1A1B1C_vRhyme_bin_13	LABRr1A1B1C_vRhyme_bin_13	TRUE	Low-quality	lytic_virus
LABRr1A1B1C	Langwell	Natural	LABRr1A1B1C_000000193979	13659	No terminal repeats		15	11	0.7018		0	3.2973	Viruses;Duplodnaviria;Heunggongvirae;Uroviricota;Caudoviricetes	vRhyme_unbinned_70__LABRr1A1B1C_000000193979	LABRr1A1B1C_vRhyme_unbinned_70	LABRr1A1B1C_vRhyme_unbinned_70	TRUE	Not-determined	lysogenic_scaffold
MGr3G3H3I	Migneint	Damaged	MGr3G3H3I_000000267742	11340	No terminal repeats		13	11	0.9797		2	15.3568	Viruses;Duplodnaviria;Heunggongvirae;Uroviricota;Caudoviricetes	vRhyme_bin_14__MGr3G3H3I_000000267742	MGr3G3H3I_vRhyme_bin_14	MGr3G3H3I_vRhyme_bin_14	TRUE	High-quality	lytic_virus	Bacteria	Dependentiae	Babeliae	Babeliales	Babeliaceae	PRDV01
MGr3G3H3I	Migneint	Damaged	MGr3G3H3I_000000154912	12000	No terminal repeats		20	11	0.9784		0	14.8068	Viruses;Duplodnaviria;Heunggongvirae;Uroviricota;Caudoviricetes	vRhyme_unbinned_48__MGr3G3H3I_000000154912	MGr3G3H3I_vRhyme_unbinned_48	MGr3G3H3I_vRhyme_unbinned_48	TRUE	Low-quality	lytic_scaffold	Bacteria	Acidobacteriota	Terriglobia	Bryobacterales	Bryobacteraceae	Bog-375
MGr3G3H3I	Migneint	Damaged	MGr3G3H3I_000000153998	18879	No terminal repeats		25	11	0.9772		4	20.4106	Viruses;Duplodnaviria;Heunggongvirae;Uroviricota;Caudoviricetes	vRhyme_unbinned_46__MGr3G3H3I_000000153998	MGr3G3H3I_vRhyme_unbinned_46	MGr2D2E2F_vRhyme_unbinned_38	FALSE	Low-quality	lytic_scaffold
MGr3G3H3I	Migneint	Damaged	MGr3G3H3I_000000133197	14604	No terminal repeats		18	11	0.977		4	17.8109	Viruses;Duplodnaviria;Heunggongvirae;Uroviricota;Caudoviricetes	vRhyme_unbinned_36__MGr3G3H3I_000000133197	MGr3G3H3I_vRhyme_unbinned_36	SEr2D2E2F_vRhyme_unbinned_65	FALSE	Low-quality	lytic_scaffold
MGr3G3H3I	Migneint	Damaged	MGr3G3H3I_000000224979	23850	No terminal repeats		29	11	0.9767		1	10.5369	Viruses;Duplodnaviria;Heunggongvirae;Uroviricota;Caudoviricetes	vRhyme_unbinned_77__MGr3G3H3I_000000224979	MGr3G3H3I_vRhyme_unbinned_77	MGr3G3H3I_vRhyme_unbinned_77	TRUE	Low-quality	lytic_scaffold
MGr3G3H3I	Migneint	Damaged	MGr3G3H3I_000000102693	14125	No terminal repeats		26	11	0.9765		0	6.2214	Viruses;Duplodnaviria;Heunggongvirae;Uroviricota;Caudoviricetes	vRhyme_unbinned_30__MGr3G3H3I_000000102693	MGr3G3H3I_vRhyme_unbinned_30	SEr2D2E2F_vRhyme_unbinned_197	FALSE	Not-determined	lytic_scaffold
MGr3G3H3I	Migneint	Damaged	MGr3G3H3I_000000214235	11590	No terminal repeats		13	11	0.976		0	9.2692	Viruses;Duplodnaviria;Heunggongvirae;Uroviricota;Caudoviricetes	vRhyme_unbinned_73__MGr3G3H3I_000000214235	MGr3G3H3I_vRhyme_unbinned_73	CRr2D2E2F_vRhyme_unbinned_32	FALSE	Low-quality	lytic_scaffold	Bacteria	Acidobacteriota	Terriglobia	Terriglobales	Acidobacteriaceae	Terracidiphilus
MGr3G3H3I	Migneint	Damaged	MGr3G3H3I_000000218818	11918	No terminal repeats		13	11	0.9758		0	6.2093	Viruses;Duplodnaviria;Heunggongvirae;Uroviricota;Caudoviricetes	vRhyme_unbinned_75__MGr3G3H3I_000000218818	MGr3G3H3I_vRhyme_unbinned_75	MGr2D2E2F_vRhyme_bin_12	FALSE	Low-quality	lytic_scaffold
MGr3G3H3I	Migneint	Damaged	MGr3G3H3I_000000235412|provirus_119_8951	8833	Provirus	119-8951	10	11	0.9756		6	15.1106	Viruses;Duplodnaviria;Heunggongvirae;Uroviricota;Caudoviricetes	vRhyme_unbinned_109__MGr3G3H3I_000000235412|provirus_119_8951	MGr3G3H3I_vRhyme_unbinned_109	CRr2D2E2F_vRhyme_unbinned_95	FALSE	Low-quality	integrated_prophage
MGr3G3H3I	Migneint	Damaged	MGr3G3H3I_000000119619	15451	No terminal repeats		22	11	0.9753		5	10.6013	Viruses;Duplodnaviria;Heunggongvirae;Uroviricota;Caudoviricetes	vRhyme_unbinned_34__MGr3G3H3I_000000119619	MGr3G3H3I_vRhyme_unbinned_34	MGr3G3H3I_vRhyme_unbinned_34	TRUE	Low-quality	lytic_scaffold
MGr3G3H3I	Migneint	Damaged	MGr3G3H3I_000000126109	18315	No terminal repeats		30	11	0.9751		0	16.0658	Viruses;Duplodnaviria;Heunggongvirae;Uroviricota;Caudoviricetes	vRhyme_bin_14__MGr3G3H3I_000000126109	MGr3G3H3I_vRhyme_bin_14	MGr3G3H3I_vRhyme_bin_14	TRUE	High-quality	lytic_virus	Bacteria	Dependentiae	Babeliae	Babeliales	Babeliaceae	PRDV01
MGr3G3H3I	Migneint	Damaged	MGr3G3H3I_000000159699	12502	No terminal repeats		14	11	0.9749		1	7.9815	Viruses;Duplodnaviria;Heunggongvirae;Uroviricota;Caudoviricetes	vRhyme_bin_1__MGr3G3H3I_000000159699	MGr3G3H3I_vRhyme_bin_1	CRr2D2E2F_vRhyme_bin_10	FALSE	Low-quality	lytic_virus	Bacteria	Pseudomonadota	Gammaproteobacteria	Pseudomonadales	Halomonadaceae	Halomonas
MGr3G3H3I	Migneint	Damaged	MGr3G3H3I_000000137840	13992	No terminal repeats		27	11	0.9741		0	9.6546	Viruses;Duplodnaviria;Heunggongvirae;Uroviricota;Caudoviricetes	vRhyme_unbinned_38__MGr3G3H3I_000000137840	MGr3G3H3I_vRhyme_unbinned_38	MGr3G3H3I_vRhyme_unbinned_38	TRUE	Low-quality	lytic_scaffold
MGr3G3H3I	Migneint	Damaged	MGr3G3H3I_000000108711|provirus_5759_27215	21457	Provirus	5759-27215	26	11	0.9723		9	29.9805	Viruses;Duplodnaviria;Heunggongvirae;Uroviricota;Caudoviricetes	vRhyme_unbinned_101__MGr3G3H3I_000000108711|provirus_5759_27215	MGr3G3H3I_vRhyme_unbinned_101	MGr3G3H3I_vRhyme_unbinned_101	TRUE	Low-quality	integrated_prophage	Bacteria	Actinomycetota	Actinomycetia	Mycobacteriales	Mycobacteriaceae	Mycobacterium
MGr3G3H3I	Migneint	Damaged	MGr3G3H3I_000000188717	18320	No terminal repeats		24	11	0.9722		0	12.4437	Viruses;Duplodnaviria;Heunggongvirae;Uroviricota;Caudoviricetes	vRhyme_unbinned_63__MGr3G3H3I_000000188717	MGr3G3H3I_vRhyme_unbinned_63	MGr3G3H3I_vRhyme_unbinned_63	TRUE	Low-quality	lytic_scaffold
MGr3G3H3I	Migneint	Damaged	MGr3G3H3I_000000084273	13587	No terminal repeats		14	11	0.9721		0	9.7303	Viruses;Duplodnaviria;Heunggongvirae;Uroviricota;Caudoviricetes	vRhyme_bin_1__MGr3G3H3I_000000084273	MGr3G3H3I_vRhyme_bin_1	CRr2D2E2F_vRhyme_bin_10	FALSE	Low-quality	lytic_virus	Bacteria	Pseudomonadota	Gammaproteobacteria	Pseudomonadales	Halomonadaceae	Halomonas
MGr3G3H3I	Migneint	Damaged	MGr3G3H3I_000000009885	35480	No terminal repeats		50	11	0.9721		6	23.133	Viruses;Duplodnaviria;Heunggongvirae;Uroviricota;Caudoviricetes	vRhyme_unbinned_3__MGr3G3H3I_000000009885	MGr3G3H3I_vRhyme_unbinned_3	LASAr3G3H3I_vRhyme_unbinned_30	FALSE	Medium-quality	lytic_scaffold
MGr3G3H3I	Migneint	Damaged	MGr3G3H3I_000000290477	16091	No terminal repeats		16	11	0.972		2	8.1531	Viruses	vRhyme_unbinned_90__MGr3G3H3I_000000290477	MGr3G3H3I_vRhyme_unbinned_90	MGr3G3H3I_vRhyme_unbinned_90	TRUE	Low-quality	lytic_scaffold
MGr3G3H3I	Migneint	Damaged	MGr3G3H3I_000000016731|provirus_134_18976	18843	Provirus	134-18976	21	11	0.9719		2	7.4884	Viruses;Duplodnaviria;Heunggongvirae;Uroviricota;Caudoviricetes	vRhyme_unbinned_95__MGr3G3H3I_000000016731|provirus_134_18976	MGr3G3H3I_vRhyme_unbinned_95	MGr3G3H3I_vRhyme_unbinned_95	TRUE	Low-quality	integrated_prophage
MGr3G3H3I	Migneint	Damaged	MGr3G3H3I_000000188077	17076	No terminal repeats		29	11	0.971		6	18.9445	Viruses;Duplodnaviria;Heunggongvirae;Uroviricota;Caudoviricetes	vRhyme_unbinned_62__MGr3G3H3I_000000188077	MGr3G3H3I_vRhyme_unbinned_62	MGr2D2E2F_vRhyme_unbinned_57	FALSE	Low-quality	lytic_scaffold
MGr3G3H3I	Migneint	Damaged	MGr3G3H3I_000000288833	110452	DTR		156	11	0.9702		4	74.4445	Viruses;Duplodnaviria;Heunggongvirae;Uroviricota;Caudoviricetes	vRhyme_unbinned_88__MGr3G3H3I_000000288833	MGr3G3H3I_vRhyme_unbinned_88	MGr2D2E2F_vRhyme_unbinned_58	FALSE	Complete	lytic_scaffold
MGr3G3H3I	Migneint	Damaged	MGr3G3H3I_000000232172	11196	No terminal repeats		16	11	0.97		4	7.6738	Viruses;Duplodnaviria;Heunggongvirae;Uroviricota;Caudoviricetes	vRhyme_unbinned_79__MGr3G3H3I_000000232172	MGr3G3H3I_vRhyme_unbinned_79	MGr2D2E2F_vRhyme_unbinned_65	FALSE	Low-quality	lytic_scaffold
MGr3G3H3I	Migneint	Damaged	MGr3G3H3I_000000002691	11609	No terminal repeats		11	11	0.9695		1	6.3953	Viruses;Duplodnaviria;Heunggongvirae;Uroviricota;Caudoviricetes	vRhyme_unbinned_1__MGr3G3H3I_000000002691	MGr3G3H3I_vRhyme_unbinned_1	CRr3G3H3I_vRhyme_unbinned_73	FALSE	Low-quality	lytic_scaffold	Bacteria	Planctomycetota	Planctomycetia	Isosphaerales	Isosphaeraceae
MGr3G3H3I	Migneint	Damaged	MGr3G3H3I_000000255661	62876	No terminal repeats		69	11	0.9692		3	20.9522	Viruses;Duplodnaviria;Heunggongvirae;Uroviricota;Caudoviricetes	vRhyme_unbinned_82__MGr3G3H3I_000000255661	MGr3G3H3I_vRhyme_unbinned_82	MGr3G3H3I_vRhyme_unbinned_82	TRUE	Medium-quality	lytic_scaffold	Bacteria	Acidobacteriota	Terriglobia	Terriglobales	SbA1	Sulfotelmatobacter
MGr3G3H3I	Migneint	Damaged	MGr3G3H3I_000000116715|provirus_7273_33742	26470	Provirus	7273-33742	30	11	0.9687		3	22.1992	Viruses;Duplodnaviria;Heunggongvirae;Uroviricota;Caudoviricetes	vRhyme_unbinned_102__MGr3G3H3I_000000116715|provirus_7273_33742	MGr3G3H3I_vRhyme_unbinned_102	MGr1A1B1C_vRhyme_unbinned_81	FALSE	Medium-quality	integrated_prophage	Bacteria	Desulfobacterota	Syntrophobacteria	Syntrophobacterales	Syntrophobacteraceae	SbD1
MGr3G3H3I	Migneint	Damaged	MGr3G3H3I_000000004931	18444	No terminal repeats		31	11	0.9678		0	7.3914	Viruses;Duplodnaviria;Heunggongvirae;Uroviricota;Caudoviricetes	vRhyme_unbinned_2__MGr3G3H3I_000000004931	MGr3G3H3I_vRhyme_unbinned_2	MGr3G3H3I_vRhyme_unbinned_2	TRUE	Not-determined	lytic_scaffold
MGr3G3H3I	Migneint	Damaged	MGr3G3H3I_000000020590	12547	No terminal repeats		26	11	0.9672		2	17.2796	Viruses;Duplodnaviria;Heunggongvirae;Uroviricota;Caudoviricetes	vRhyme_unbinned_9__MGr3G3H3I_000000020590	MGr3G3H3I_vRhyme_unbinned_9	MGr3G3H3I_vRhyme_unbinned_9	TRUE	Low-quality	lytic_scaffold	Bacteria	Actinomycetota	Actinomycetia	Streptosporangiales	Streptosporangiaceae	Palsa-504
MGr3G3H3I	Migneint	Damaged	MGr3G3H3I_000000170145	14802	No terminal repeats		14	11	0.9668		1	11.0297	Viruses;Duplodnaviria;Heunggongvirae;Uroviricota;Caudoviricetes	vRhyme_unbinned_57__MGr3G3H3I_000000170145	MGr3G3H3I_vRhyme_unbinned_57	MGr3G3H3I_vRhyme_unbinned_57	TRUE	Low-quality	lytic_scaffold	Bacteria	Planctomycetota	Planctomycetia	Pirellulales	Thermoguttaceae
MGr3G3H3I	Migneint	Damaged	MGr3G3H3I_000000049710	13010	No terminal repeats		16	11	0.9647		3	6.5679	Viruses;Duplodnaviria;Heunggongvirae;Uroviricota;Caudoviricetes	vRhyme_unbinned_17__MGr3G3H3I_000000049710	MGr3G3H3I_vRhyme_unbinned_17	MGr3G3H3I_vRhyme_unbinned_17	TRUE	Low-quality	lytic_scaffold
MGr3G3H3I	Migneint	Damaged	MGr3G3H3I_000000013374	12023	No terminal repeats		11	11	0.9641		3	6.0825	Viruses;Duplodnaviria;Heunggongvirae;Uroviricota;Caudoviricetes	vRhyme_unbinned_7__MGr3G3H3I_000000013374	MGr3G3H3I_vRhyme_unbinned_7	LASCr2D2E2F_vRhyme_unbinned_114	FALSE	Low-quality	lytic_scaffold	Bacteria	Acidobacteriota	Terriglobia	Terriglobales	SbA1	Bog-209
MGr3G3H3I	Migneint	Damaged	MGr3G3H3I_000000021262|provirus_50810_75077	24268	Provirus	50810-75077	37	11	0.964		3	25.0722	Viruses;Duplodnaviria;Heunggongvirae;Uroviricota;Caudoviricetes	vRhyme_unbinned_97__MGr3G3H3I_000000021262|provirus_50810_75077	MGr3G3H3I_vRhyme_unbinned_97	MGr1A1B1C_vRhyme_unbinned_55	FALSE	Medium-quality	integrated_prophage	Bacteria	Desulfobacterota	Syntrophobacteria	Syntrophobacterales	Syntrophobacteraceae	SbD1
MGr3G3H3I	Migneint	Damaged	MGr3G3H3I_000000116681	17877	No terminal repeats		27	11	0.9624		0	28.7157	Viruses;Duplodnaviria;Heunggongvirae;Uroviricota;Caudoviricetes	vRhyme_bin_14__MGr3G3H3I_000000116681	MGr3G3H3I_vRhyme_bin_14	MGr3G3H3I_vRhyme_bin_14	TRUE	High-quality	lytic_virus	Bacteria	Dependentiae	Babeliae	Babeliales	Babeliaceae	PRDV01
MGr3G3H3I	Migneint	Damaged	MGr3G3H3I_000000200092	11170	No terminal repeats		9	11	0.961		0	5.1522	Viruses;Duplodnaviria;Heunggongvirae;Uroviricota;Caudoviricetes	vRhyme_unbinned_71__MGr3G3H3I_000000200092	MGr3G3H3I_vRhyme_unbinned_71	MGr3G3H3I_vRhyme_unbinned_71	TRUE	Low-quality	lytic_scaffold
MGr3G3H3I	Migneint	Damaged	MGr3G3H3I_000000103162|provirus_6091_24599	18509	Provirus	6091-24599	16	11	0.959		2	9.4723	Viruses;Duplodnaviria;Heunggongvirae;Uroviricota;Caudoviricetes	vRhyme_unbinned_100__MGr3G3H3I_000000103162|provirus_6091_24599	MGr3G3H3I_vRhyme_unbinned_100	CRr2D2E2F_vRhyme_unbinned_89	FALSE	Low-quality	integrated_prophage	Bacteria	Acidobacteriota	Terriglobia	Terriglobales	SbA1	Bog-209
MGr3G3H3I	Migneint	Damaged	MGr3G3H3I_000000139510	12492	No terminal repeats		17	11	0.9578		3	10.8707	Viruses;Duplodnaviria;Heunggongvirae;Uroviricota;Caudoviricetes	vRhyme_unbinned_39__MGr3G3H3I_000000139510	MGr3G3H3I_vRhyme_unbinned_39	MGr3G3H3I_vRhyme_unbinned_39	TRUE	Low-quality	lytic_scaffold
MGr3G3H3I	Migneint	Damaged	MGr3G3H3I_000000195259	28311	No terminal repeats		20	11	0.9573		2	13.3569	Viruses;Duplodnaviria;Heunggongvirae;Uroviricota;Caudoviricetes	vRhyme_unbinned_67__MGr3G3H3I_000000195259	MGr3G3H3I_vRhyme_unbinned_67	MGr3G3H3I_vRhyme_unbinned_67	TRUE	Low-quality	lytic_scaffold	Bacteria	Planctomycetota	Planctomycetia	Isosphaerales	Isosphaeraceae	JAFAHT01
MGr3G3H3I	Migneint	Damaged	MGr3G3H3I_000000020223|provirus_35327_48594	13268	Provirus	35327-48594	16	11	0.957		2	8.0776	Viruses;Duplodnaviria;Heunggongvirae;Uroviricota;Caudoviricetes	vRhyme_unbinned_96__MGr3G3H3I_000000020223|provirus_35327_48594	MGr3G3H3I_vRhyme_unbinned_96	MHr3G3H3I_vRhyme_unbinned_53	FALSE	Low-quality	integrated_prophage	Bacteria	Acidobacteriota	Terriglobia	Acidoferrales	UBA7541	Acidoferrum
MGr3G3H3I	Migneint	Damaged	MGr3G3H3I_000000146975	11637	No terminal repeats		18	11	0.9555		3	8.4693	Viruses;Duplodnaviria;Heunggongvirae;Uroviricota;Caudoviricetes	vRhyme_unbinned_44__MGr3G3H3I_000000146975	MGr3G3H3I_vRhyme_unbinned_44	CRr3G3H3I_vRhyme_unbinned_20	FALSE	Low-quality	lytic_scaffold
MGr3G3H3I	Migneint	Damaged	MGr3G3H3I_000000052374	12763	No terminal repeats		20	11	0.9555		1	5.6707	Viruses;Duplodnaviria;Heunggongvirae;Uroviricota;Caudoviricetes	vRhyme_unbinned_18__MGr3G3H3I_000000052374	MGr3G3H3I_vRhyme_unbinned_18	MGr3G3H3I_vRhyme_unbinned_18	TRUE	Not-determined	lytic_scaffold	Archaea	Thermoplasmatota	Thermoplasmata	UBA184	UBA184	UBA184
MGr3G3H3I	Migneint	Damaged	MGr3G3H3I_000000189417	13913	No terminal repeats		12	11	0.954		1	4.4696	Viruses;Duplodnaviria;Heunggongvirae;Uroviricota;Caudoviricetes	vRhyme_unbinned_64__MGr3G3H3I_000000189417	MGr3G3H3I_vRhyme_unbinned_64	MGr1A1B1C_vRhyme_unbinned_38	FALSE	Low-quality	lytic_scaffold	Bacteria	Planctomycetota	Planctomycetia	Isosphaerales	Isosphaeraceae
MGr3G3H3I	Migneint	Damaged	MGr3G3H3I_000000166676	15835	No terminal repeats		32	11	0.9512		0	5.0639	Viruses;Duplodnaviria;Heunggongvirae;Uroviricota;Caudoviricetes	vRhyme_unbinned_56__MGr3G3H3I_000000166676	MGr3G3H3I_vRhyme_unbinned_56	BAr1A1B1C_vRhyme_bin_16	FALSE	Low-quality	lytic_scaffold
MGr3G3H3I	Migneint	Damaged	MGr3G3H3I_000000274427|provirus_10798_21788	10991	Provirus	10798-21788	8	11	0.951		2	9.5592	Viruses;Duplodnaviria;Heunggongvirae;Uroviricota;Caudoviricetes	vRhyme_unbinned_113__MGr3G3H3I_000000274427|provirus_10798_21788	MGr3G3H3I_vRhyme_unbinned_113	MGr3G3H3I_vRhyme_unbinned_113	TRUE	Low-quality	integrated_prophage
MGr3G3H3I	Migneint	Damaged	MGr3G3H3I_000000199789	10672	No terminal repeats		18	11	0.9486		0	3.5028	Viruses;Duplodnaviria;Heunggongvirae;Uroviricota;Caudoviricetes	vRhyme_bin_5__MGr3G3H3I_000000199789	MGr3G3H3I_vRhyme_bin_5	MGr3G3H3I_vRhyme_bin_5	TRUE	Medium-quality	lysogenic_virus	Bacteria	Acidobacteriota	Terriglobia	Terriglobales	SbA1	Bog-209
MGr3G3H3I	Migneint	Damaged	MGr3G3H3I_000000274656	13113	No terminal repeats		21	11	0.9482		2	3.9219	Viruses;Duplodnaviria;Heunggongvirae;Uroviricota;Caudoviricetes	vRhyme_unbinned_86__MGr3G3H3I_000000274656	MGr3G3H3I_vRhyme_unbinned_86	LAWAr2D2E2F_vRhyme_unbinned_78	FALSE	Low-quality	lytic_scaffold
MGr3G3H3I	Migneint	Damaged	MGr3G3H3I_000000125775|provirus_133_9664	9532	Provirus	133-9664	9	11	0.9481		2	9.6149	Unclassified	vRhyme_unbinned_104__MGr3G3H3I_000000125775|provirus_133_9664	MGr3G3H3I_vRhyme_unbinned_104	MGr1A1B1C_vRhyme_unbinned_82	FALSE	Low-quality	integrated_prophage
MGr3G3H3I	Migneint	Damaged	MGr3G3H3I_000000155796	28787	No terminal repeats		34	11	0.9412		3	13.0867	Viruses;Duplodnaviria;Heunggongvirae;Uroviricota;Caudoviricetes	vRhyme_bin_11__MGr3G3H3I_000000155796	MGr3G3H3I_vRhyme_bin_11	LAWAr2D2E2F_vRhyme_unbinned_94	FALSE	High-quality	lytic_virus	Bacteria	Bacteroidota	Chlorobia	Chlorobiales	Chlorobiaceae	Chlorobium
MGr3G3H3I	Migneint	Damaged	MGr3G3H3I_000000017652	17345	No terminal repeats		24	11	0.9395		0	5.0567	Viruses;Duplodnaviria;Heunggongvirae;Uroviricota;Caudoviricetes	vRhyme_unbinned_8__MGr3G3H3I_000000017652	MGr3G3H3I_vRhyme_unbinned_8	CRr3G3H3I_vRhyme_bin_12	FALSE	Low-quality	lysogenic_scaffold	Bacteria	Actinomycetota	Actinomycetia	Mycobacteriales	Mycobacteriaceae	Mycobacterium
MGr3G3H3I	Migneint	Damaged	MGr3G3H3I_000000286158	16038	No terminal repeats		22	11	0.9379		2	8.2798	Viruses;Duplodnaviria;Heunggongvirae;Uroviricota;Caudoviricetes	vRhyme_bin_5__MGr3G3H3I_000000286158	MGr3G3H3I_vRhyme_bin_5	MGr3G3H3I_vRhyme_bin_5	TRUE	Medium-quality	lysogenic_virus	Bacteria	Acidobacteriota	Terriglobia	Terriglobales	SbA1	Bog-209
MGr3G3H3I	Migneint	Damaged	MGr3G3H3I_000000012933	30160	No terminal repeats		44	11	0.9375		0	8.6201	Viruses;Duplodnaviria;Heunggongvirae;Uroviricota;Caudoviricetes	vRhyme_unbinned_6__MGr3G3H3I_000000012933	MGr3G3H3I_vRhyme_unbinned_6	MHr1A1B1C_vRhyme_bin_2	FALSE	Low-quality	lytic_scaffold
MGr3G3H3I	Migneint	Damaged	MGr3G3H3I_000000077196	24045	No terminal repeats		28	11	0.9373		0	4.797	Viruses;Duplodnaviria;Heunggongvirae;Uroviricota;Caudoviricetes	vRhyme_unbinned_25__MGr3G3H3I_000000077196	MGr3G3H3I_vRhyme_unbinned_25	MGr3G3H3I_vRhyme_unbinned_25	TRUE	Low-quality	lysogenic_scaffold	Bacteria	Planctomycetota	Planctomycetia	Pirellulales	Thermoguttaceae
MGr3G3H3I	Migneint	Damaged	MGr3G3H3I_000000246984	10014	No terminal repeats		17	11	0.9339		0	6.6104	Viruses;Duplodnaviria;Heunggongvirae;Uroviricota;Caudoviricetes	vRhyme_unbinned_81__MGr3G3H3I_000000246984	MGr3G3H3I_vRhyme_unbinned_81	MGr2D2E2F_vRhyme_unbinned_37	FALSE	Low-quality	lytic_scaffold	Bacteria	Verrucomicrobiota	Verrucomicrobiae	Pedosphaerales	UBA11358	UBA7542
MGr3G3H3I	Migneint	Damaged	MGr3G3H3I_000000191734	10510	No terminal repeats		22	11	0.9338		0	2.9207	Viruses;Duplodnaviria;Heunggongvirae;Uroviricota;Caudoviricetes	vRhyme_unbinned_66__MGr3G3H3I_000000191734	MGr3G3H3I_vRhyme_unbinned_66	MGr3G3H3I_vRhyme_unbinned_66	TRUE	Not-determined	lytic_scaffold
MGr3G3H3I	Migneint	Damaged	MGr3G3H3I_000000054290|provirus_3_6002	6000	Provirus	6002-03-01	11	11	0.9331		1	6.9946	Viruses;Duplodnaviria;Heunggongvirae;Uroviricota;Caudoviricetes	vRhyme_unbinned_98__MGr3G3H3I_000000054290|provirus_3_6002	MGr3G3H3I_vRhyme_unbinned_98	MGr2D2E2F_vRhyme_unbinned_89	FALSE	Low-quality	integrated_prophage	Bacteria	Actinomycetota	Acidimicrobiia	Acidimicrobiales	RAAP-2	Bog-756
MGr3G3H3I	Migneint	Damaged	MGr3G3H3I_000000159918	11716	No terminal repeats		18	11	0.9316		1	5.0742	Viruses;Duplodnaviria;Heunggongvirae;Uroviricota;Caudoviricetes	vRhyme_unbinned_51__MGr3G3H3I_000000159918	MGr3G3H3I_vRhyme_unbinned_51	MGr3G3H3I_vRhyme_unbinned_51	TRUE	Low-quality	lysogenic_scaffold
MGr3G3H3I	Migneint	Damaged	MGr3G3H3I_000000044066	14519	No terminal repeats		18	11	0.9302		5	17.1102	Viruses;Duplodnaviria;Heunggongvirae;Uroviricota;Caudoviricetes	vRhyme_bin_11__MGr3G3H3I_000000044066	MGr3G3H3I_vRhyme_bin_11	LAWAr2D2E2F_vRhyme_unbinned_94	FALSE	High-quality	lytic_virus	Bacteria	Bacteroidota	Chlorobia	Chlorobiales	Chlorobiaceae	Chlorobium
MGr3G3H3I	Migneint	Damaged	MGr3G3H3I_000000162741	19287	No terminal repeats		21	11	0.9298		0	10.5091	Viruses;Duplodnaviria;Heunggongvirae;Uroviricota;Caudoviricetes	vRhyme_unbinned_52__MGr3G3H3I_000000162741	MGr3G3H3I_vRhyme_unbinned_52	MGr3G3H3I_vRhyme_unbinned_52	TRUE	Low-quality	lytic_scaffold
MGr3G3H3I	Migneint	Damaged	MGr3G3H3I_000000184658|provirus_15737_33807	18071	Provirus	15737-33807	16	11	0.9287		6	12.5684	Viruses;Duplodnaviria;Heunggongvirae;Uroviricota;Caudoviricetes	vRhyme_unbinned_106__MGr3G3H3I_000000184658|provirus_15737_33807	MGr3G3H3I_vRhyme_unbinned_106	MGr1A1B1C_vRhyme_unbinned_48	FALSE	Low-quality	integrated_prophage	Bacteria	Acidobacteriota	Terriglobia	Bryobacterales	Bryobacteraceae	Solibacter
MGr3G3H3I	Migneint	Damaged	MGr3G3H3I_000000240298	14416	No terminal repeats		19	11	0.9279		1	5.1884	Viruses;Duplodnaviria;Heunggongvirae;Uroviricota;Caudoviricetes	vRhyme_unbinned_80__MGr3G3H3I_000000240298	MGr3G3H3I_vRhyme_unbinned_80	MGr2D2E2F_vRhyme_unbinned_78	FALSE	Low-quality	lytic_scaffold	Bacteria	Acidobacteriota	Terriglobia	Terriglobales	SbA1	Sulfotelmatobacter
MGr3G3H3I	Migneint	Damaged	MGr3G3H3I_000000298215	10757	No terminal repeats		13	11	0.9258		3	4.0408	Viruses;Duplodnaviria;Heunggongvirae;Uroviricota;Caudoviricetes	vRhyme_unbinned_92__MGr3G3H3I_000000298215	MGr3G3H3I_vRhyme_unbinned_92	MGr3G3H3I_vRhyme_unbinned_92	TRUE	Low-quality	lytic_scaffold
MGr3G3H3I	Migneint	Damaged	MGr3G3H3I_000000199777	11697	No terminal repeats		1	11	0.9251		0	1.7183	Viruses;Duplodnaviria;Heunggongvirae;Uroviricota;Caudoviricetes	vRhyme_unbinned_70__MGr3G3H3I_000000199777	MGr3G3H3I_vRhyme_unbinned_70	MGr3G3H3I_vRhyme_unbinned_70	TRUE	Not-determined	lytic_scaffold	Bacteria	Pseudomonadota	Alphaproteobacteria	Rhizobiales	Beijerinckiaceae
MGr3G3H3I	Migneint	Damaged	MGr3G3H3I_000000223668	23268	No terminal repeats		32	11	0.9251		1	4.3128	Viruses;Duplodnaviria;Heunggongvirae;Uroviricota;Caudoviricetes	vRhyme_unbinned_76__MGr3G3H3I_000000223668	MGr3G3H3I_vRhyme_unbinned_76	SEr3G3H3I_vRhyme_unbinned_78	FALSE	Low-quality	lytic_scaffold
MGr3G3H3I	Migneint	Damaged	MGr3G3H3I_000000093936	12820	No terminal repeats		18	11	0.9248		1	10.4077	Viruses;Duplodnaviria;Heunggongvirae;Uroviricota;Caudoviricetes	vRhyme_bin_1__MGr3G3H3I_000000093936	MGr3G3H3I_vRhyme_bin_1	CRr2D2E2F_vRhyme_bin_10	FALSE	Low-quality	lytic_virus	Bacteria	Pseudomonadota	Gammaproteobacteria	Pseudomonadales	Halomonadaceae	Halomonas
MGr3G3H3I	Migneint	Damaged	MGr3G3H3I_000000178285	10576	No terminal repeats		13	11	0.9243		0	5.3939	Viruses;Duplodnaviria;Heunggongvirae;Uroviricota;Caudoviricetes	vRhyme_unbinned_59__MGr3G3H3I_000000178285	MGr3G3H3I_vRhyme_unbinned_59	MGr2D2E2F_vRhyme_unbinned_71	FALSE	Not-determined	lysogenic_scaffold	Bacteria	Bacillota_B	DSM-12270	Thermacetogeniales	Thermacetogeniaceae	Palsa-1188
MGr3G3H3I	Migneint	Damaged	MGr3G3H3I_000000165910	12349	No terminal repeats		16	11	0.9231		4	7.4614	Viruses;Duplodnaviria;Heunggongvirae;Uroviricota;Caudoviricetes	vRhyme_unbinned_54__MGr3G3H3I_000000165910	MGr3G3H3I_vRhyme_unbinned_54	SEr2D2E2F_vRhyme_unbinned_191	FALSE	Low-quality	lytic_scaffold	Bacteria	Acidobacteriota	Terriglobia	Terriglobales	Acidobacteriaceae	Terracidiphilus
MGr3G3H3I	Migneint	Damaged	MGr3G3H3I_000000045479	10633	No terminal repeats		14	11	0.9228		1	8.0364	Viruses;Duplodnaviria;Heunggongvirae;Uroviricota;Caudoviricetes	vRhyme_unbinned_15__MGr3G3H3I_000000045479	MGr3G3H3I_vRhyme_unbinned_15	MGr3G3H3I_vRhyme_unbinned_47	FALSE	Low-quality	lytic_scaffold	Bacteria	Acidobacteriota	Terriglobia	UBA7540	UBA7540	UBA7540
MGr3G3H3I	Migneint	Damaged	MGr3G3H3I_000000010503|provirus_24055_37973	13919	Provirus	24055-37973	19	11	0.9216		3	7.4021	Viruses;Duplodnaviria;Heunggongvirae;Uroviricota;Caudoviricetes	vRhyme_unbinned_94__MGr3G3H3I_000000010503|provirus_24055_37973	MGr3G3H3I_vRhyme_unbinned_94	CRr3G3H3I_vRhyme_unbinned_97	FALSE	Low-quality	integrated_prophage	Bacteria	Desulfobacterota_B	Binatia	Binatales	Binataceae	Binatus
MGr3G3H3I	Migneint	Damaged	MGr3G3H3I_000000144901	10158	No terminal repeats		10	11	0.9176		2	3.6902	Viruses;Duplodnaviria;Heunggongvirae;Uroviricota;Caudoviricetes	vRhyme_unbinned_42__MGr3G3H3I_000000144901	MGr3G3H3I_vRhyme_unbinned_42	LABRr1A1B1C_vRhyme_unbinned_121	FALSE	Low-quality	lytic_scaffold	Bacteria	Acidobacteriota	Terriglobia	Terriglobales	SbA1	Bog-209
MGr3G3H3I	Migneint	Damaged	MGr3G3H3I_000000037801	13505	No terminal repeats		24	11	0.9108		1	5.0268	Viruses;Duplodnaviria;Heunggongvirae;Uroviricota;Caudoviricetes	vRhyme_unbinned_13__MGr3G3H3I_000000037801	MGr3G3H3I_vRhyme_unbinned_13	SEr2D2E2F_vRhyme_unbinned_160	FALSE	Low-quality	lysogenic_scaffold	Bacteria	Actinomycetota	Acidimicrobiia	Acidimicrobiales	RAAP-2	Bog-473
MGr3G3H3I	Migneint	Damaged	MGr3G3H3I_000000135683	16004	No terminal repeats		22	11	0.9088		1	7.7303	Viruses;Duplodnaviria;Heunggongvirae;Uroviricota;Caudoviricetes	vRhyme_unbinned_37__MGr3G3H3I_000000135683	MGr3G3H3I_vRhyme_unbinned_37	MGr1A1B1C_vRhyme_unbinned_25	FALSE	Low-quality	lytic_scaffold
MGr3G3H3I	Migneint	Damaged	MGr3G3H3I_000000274731	10019	No terminal repeats		13	11	0.9077		1	4.3028	Viruses;Duplodnaviria;Heunggongvirae;Uroviricota;Caudoviricetes	vRhyme_unbinned_87__MGr3G3H3I_000000274731	MGr3G3H3I_vRhyme_unbinned_87	MGr3G3H3I_vRhyme_unbinned_87	TRUE	Low-quality	lysogenic_scaffold	Bacteria	Nitrospirota	UBA9217	UBA9217	UBA9217
MGr3G3H3I	Migneint	Damaged	MGr3G3H3I_000000052512	10734	No terminal repeats		24	11	0.9051		0	1.7183	Unclassified	vRhyme_unbinned_19__MGr3G3H3I_000000052512	MGr3G3H3I_vRhyme_unbinned_19	BOr1A1B1C_vRhyme_unbinned_20	FALSE	Not-determined	lytic_scaffold
MGr3G3H3I	Migneint	Damaged	MGr3G3H3I_000000196642	10442	No terminal repeats		21	11	0.9046		0	2.7579	Viruses;Duplodnaviria;Heunggongvirae;Uroviricota;Caudoviricetes	vRhyme_unbinned_68__MGr3G3H3I_000000196642	MGr3G3H3I_vRhyme_unbinned_68	LAWAr2D2E2F_vRhyme_bin_20	FALSE	Not-determined	lytic_scaffold
MGr3G3H3I	Migneint	Damaged	MGr3G3H3I_000000062622	13660	No terminal repeats		11	11	0.9045		0	6.6237	Viruses;Duplodnaviria;Heunggongvirae;Uroviricota;Caudoviricetes	vRhyme_unbinned_21__MGr3G3H3I_000000062622	MGr3G3H3I_vRhyme_unbinned_21	MGr3G3H3I_vRhyme_unbinned_21	TRUE	Not-determined	lysogenic_scaffold
MGr3G3H3I	Migneint	Damaged	MGr3G3H3I_000000040482	15533	No terminal repeats		21	11	0.9018		1	2.7153	Viruses;Duplodnaviria;Heunggongvirae;Uroviricota;Caudoviricetes	vRhyme_unbinned_14__MGr3G3H3I_000000040482	MGr3G3H3I_vRhyme_unbinned_14	LASAr3G3H3I_vRhyme_unbinned_12	FALSE	Low-quality	lytic_scaffold	Bacteria	Acidobacteriota	Terriglobia	Terriglobales	SbA1	Sulfotelmatobacter
MGr3G3H3I	Migneint	Damaged	MGr3G3H3I_000000077811	14655	No terminal repeats		23	11	0.8987		4	10.0802	Viruses;Duplodnaviria;Heunggongvirae;Uroviricota;Caudoviricetes	vRhyme_unbinned_27__MGr3G3H3I_000000077811	MGr3G3H3I_vRhyme_unbinned_27	MHr3G3H3I_vRhyme_bin_6	FALSE	Low-quality	lytic_scaffold	Bacteria	Pseudomonadota	Alphaproteobacteria	Rhizobiales	Xanthobacteraceae	BOG-931
MGr3G3H3I	Migneint	Damaged	MGr3G3H3I_000000294607	14414	No terminal repeats		20	11	0.8987		2	5.908	Viruses;Duplodnaviria;Heunggongvirae;Uroviricota;Caudoviricetes	vRhyme_unbinned_91__MGr3G3H3I_000000294607	MGr3G3H3I_vRhyme_unbinned_91	MHr3G3H3I_vRhyme_bin_15	FALSE	Low-quality	lytic_scaffold
MGr3G3H3I	Migneint	Damaged	MGr3G3H3I_000000261563|provirus_41_8855	8815	Provirus	41-8855	11	11	0.895		5	12.401	Viruses;Duplodnaviria;Heunggongvirae;Uroviricota;Caudoviricetes	vRhyme_unbinned_112__MGr3G3H3I_000000261563|provirus_41_8855	MGr3G3H3I_vRhyme_unbinned_112	BAr2D2E2F_vRhyme_bin_7	FALSE	Low-quality	integrated_prophage	Bacteria	Desulfobacterota_B	Binatia	Binatales	Binataceae	Binatus
MGr3G3H3I	Migneint	Damaged	MGr3G3H3I_000000275715	10137	No terminal repeats		14	11	0.8912		1	3.1222	Viruses;Duplodnaviria;Heunggongvirae;Uroviricota;Caudoviricetes	vRhyme_bin_5__MGr3G3H3I_000000275715	MGr3G3H3I_vRhyme_bin_5	MGr3G3H3I_vRhyme_bin_5	TRUE	Medium-quality	lysogenic_virus	Bacteria	Acidobacteriota	Terriglobia	Terriglobales	SbA1	Bog-209
MGr3G3H3I	Migneint	Damaged	MGr3G3H3I_000000011984	10313	No terminal repeats		16	11	0.8906		1	5.4352	Viruses;Duplodnaviria;Heunggongvirae;Uroviricota;Caudoviricetes	vRhyme_unbinned_5__MGr3G3H3I_000000011984	MGr3G3H3I_vRhyme_unbinned_5	LABRr1A1B1C_vRhyme_unbinned_76	FALSE	Low-quality	lysogenic_scaffold
MGr3G3H3I	Migneint	Damaged	MGr3G3H3I_000000012800	10406	No terminal repeats		11	11	0.8893		1	4.6442	Viruses;Duplodnaviria;Heunggongvirae;Uroviricota;Caudoviricetes	vRhyme_bin_5__MGr3G3H3I_000000012800	MGr3G3H3I_vRhyme_bin_5	MGr3G3H3I_vRhyme_bin_5	TRUE	Medium-quality	lysogenic_virus	Bacteria	Acidobacteriota	Terriglobia	Terriglobales	SbA1	Bog-209
MGr3G3H3I	Migneint	Damaged	MGr3G3H3I_000000046301	13775	No terminal repeats		14	11	0.8871		1	6.2857	Viruses;Duplodnaviria;Heunggongvirae;Uroviricota;Caudoviricetes	vRhyme_unbinned_16__MGr3G3H3I_000000046301	MGr3G3H3I_vRhyme_unbinned_16	MGr1A1B1C_vRhyme_unbinned_58	FALSE	Low-quality	lytic_scaffold	Bacteria	Pseudomonadota	Alphaproteobacteria	Rhizobiales	Xanthobacteraceae	Nitrobacter
MGr3G3H3I	Migneint	Damaged	MGr3G3H3I_000000058242	14885	No terminal repeats		14	11	0.8865		1	7.3436	Viruses;Duplodnaviria;Heunggongvirae;Uroviricota;Caudoviricetes	vRhyme_bin_1__MGr3G3H3I_000000058242	MGr3G3H3I_vRhyme_bin_1	CRr2D2E2F_vRhyme_bin_10	FALSE	Low-quality	lytic_virus	Bacteria	Pseudomonadota	Gammaproteobacteria	Pseudomonadales	Halomonadaceae	Halomonas
MGr3G3H3I	Migneint	Damaged	MGr3G3H3I_000000207831|provirus_30197_56997	26801	Provirus	30197-56997	19	11	0.8842		4	11.2826	Viruses;Duplodnaviria;Heunggongvirae;Uroviricota;Caudoviricetes	vRhyme_unbinned_107__MGr3G3H3I_000000207831|provirus_30197_56997	MGr3G3H3I_vRhyme_unbinned_107	MGr1A1B1C_vRhyme_bin_9	FALSE	Low-quality	integrated_prophage	Bacteria	Acidobacteriota	Terriglobia	Terriglobales	Acidobacteriaceae	Terracidiphilus
MGr3G3H3I	Migneint	Damaged	MGr3G3H3I_000000170033	21754	No terminal repeats		64	11	0.8827		0	2.8849	Viruses;Duplodnaviria;Heunggongvirae;Uroviricota;Caudoviricetes	vRhyme_bin_1__MGr3G3H3I_000000170033	MGr3G3H3I_vRhyme_bin_1	CRr2D2E2F_vRhyme_bin_10	FALSE	Low-quality	lytic_virus	Bacteria	Pseudomonadota	Gammaproteobacteria	Pseudomonadales	Halomonadaceae	Halomonas
MGr3G3H3I	Migneint	Damaged	MGr3G3H3I_000000264560	14961	No terminal repeats		44	11	0.8798		0	2.3353	Viruses;Duplodnaviria;Heunggongvirae;Uroviricota;Caudoviricetes	vRhyme_unbinned_83__MGr3G3H3I_000000264560	MGr3G3H3I_vRhyme_unbinned_83	MGr3G3H3I_vRhyme_unbinned_83	TRUE	Low-quality	lytic_scaffold
MGr3G3H3I	Migneint	Damaged	MGr3G3H3I_000000120995|provirus_27569_54970	27402	Provirus	27569-54970	23	11	0.8793		5	17.3309	Viruses;Duplodnaviria;Heunggongvirae;Uroviricota;Caudoviricetes	vRhyme_unbinned_103__MGr3G3H3I_000000120995|provirus_27569_54970	MGr3G3H3I_vRhyme_unbinned_103	MGr3G3H3I_vRhyme_unbinned_103	TRUE	Low-quality	integrated_prophage
MGr3G3H3I	Migneint	Damaged	MGr3G3H3I_000000255312|provirus_3194_13139	9946	Provirus	3194-13139	16	11	0.8758		2	7.5605	Viruses;Duplodnaviria;Heunggongvirae;Uroviricota;Caudoviricetes	vRhyme_unbinned_111__MGr3G3H3I_000000255312|provirus_3194_13139	MGr3G3H3I_vRhyme_unbinned_111	MGr3G3H3I_vRhyme_unbinned_111	TRUE	Low-quality	integrated_prophage	Bacteria	Actinomycetota	Acidimicrobiia	Acidimicrobiales	Bog-793
MGr3G3H3I	Migneint	Damaged	MGr3G3H3I_000000211191	19276	No terminal repeats		24	11	0.8739		0	1.8644	Viruses;Duplodnaviria;Heunggongvirae;Uroviricota;Caudoviricetes	vRhyme_unbinned_72__MGr3G3H3I_000000211191	MGr3G3H3I_vRhyme_unbinned_72	MGr3G3H3I_vRhyme_unbinned_72	TRUE	Low-quality	lysogenic_scaffold	Bacteria	Planctomycetota	Planctomycetia	Pirellulales	Thermoguttaceae
MGr3G3H3I	Migneint	Damaged	MGr3G3H3I_000000064551	25660	No terminal repeats		26	11	0.8712		0	4.7321	Viruses;Duplodnaviria;Heunggongvirae;Uroviricota;Caudoviricetes	vRhyme_unbinned_22__MGr3G3H3I_000000064551	MGr3G3H3I_vRhyme_unbinned_22	MGr3G3H3I_vRhyme_unbinned_22	TRUE	Not-determined	lysogenic_scaffold	Bacteria	Acidobacteriota	Terriglobia	Terriglobales	SbA1	Bog-209
MGr3G3H3I	Migneint	Damaged	MGr3G3H3I_000000196220	10727	No terminal repeats		15	11	0.8696		3	8.6541	Viruses;Duplodnaviria;Heunggongvirae;Uroviricota;Caudoviricetes	vRhyme_bin_15__MGr3G3H3I_000000196220	MGr3G3H3I_vRhyme_bin_15	MGr3G3H3I_vRhyme_bin_15	TRUE	Medium-quality	lysogenic_virus	Archaea	Thermoproteota	Bathyarchaeia	B26-1	UBA233	PALSA-986
MGr3G3H3I	Migneint	Damaged	MGr3G3H3I_000000142568	14638	No terminal repeats		24	11	0.8622		0	5.4106	Viruses;Duplodnaviria;Heunggongvirae;Uroviricota;Caudoviricetes	vRhyme_unbinned_41__MGr3G3H3I_000000142568	MGr3G3H3I_vRhyme_unbinned_41	SEr2D2E2F_vRhyme_unbinned_48	FALSE	Low-quality	lysogenic_scaffold
MGr3G3H3I	Migneint	Damaged	MGr3G3H3I_000000170250	39107	No terminal repeats		74	11	0.8621		0	6.8306	Viruses;Duplodnaviria;Heunggongvirae;Uroviricota;Caudoviricetes	vRhyme_bin_1__MGr3G3H3I_000000170250	MGr3G3H3I_vRhyme_bin_1	CRr2D2E2F_vRhyme_bin_10	FALSE	Low-quality	lytic_virus	Bacteria	Pseudomonadota	Gammaproteobacteria	Pseudomonadales	Halomonadaceae	Halomonas
MGr3G3H3I	Migneint	Damaged	MGr3G3H3I_000000289364	16645	No terminal repeats		33	11	0.8599		1	3.8441	Viruses;Duplodnaviria;Heunggongvirae;Uroviricota;Caudoviricetes	vRhyme_unbinned_89__MGr3G3H3I_000000289364	MGr3G3H3I_vRhyme_unbinned_89	MGr3G3H3I_vRhyme_unbinned_89	TRUE	Low-quality	lysogenic_scaffold
MGr3G3H3I	Migneint	Damaged	MGr3G3H3I_000000077756|provirus_33272_71474	38203	Provirus	33272-71474	36	11	0.858		0	14.8091	Viruses;Duplodnaviria;Heunggongvirae;Uroviricota;Caudoviricetes	vRhyme_unbinned_99__MGr3G3H3I_000000077756|provirus_33272_71474	MGr3G3H3I_vRhyme_unbinned_99	MGr3G3H3I_vRhyme_unbinned_99	TRUE	Not-determined	integrated_prophage
MGr3G3H3I	Migneint	Damaged	MGr3G3H3I_000000037419	15285	No terminal repeats		27	11	0.8576		0	4.673	Viruses;Duplodnaviria;Heunggongvirae;Uroviricota;Caudoviricetes	vRhyme_bin_1__MGr3G3H3I_000000037419	MGr3G3H3I_vRhyme_bin_1	CRr2D2E2F_vRhyme_bin_10	FALSE	Low-quality	lytic_virus	Bacteria	Pseudomonadota	Gammaproteobacteria	Pseudomonadales	Halomonadaceae	Halomonas
MGr3G3H3I	Migneint	Damaged	MGr3G3H3I_000000010128	13980	No terminal repeats		13	11	0.8571		1	6.5275	Unclassified	vRhyme_unbinned_4__MGr3G3H3I_000000010128	MGr3G3H3I_vRhyme_unbinned_4	MGr3G3H3I_vRhyme_unbinned_4	TRUE	Not-determined	lytic_scaffold
MGr3G3H3I	Migneint	Damaged	MGr3G3H3I_000000182691|provirus_17376_26434	9059	Provirus	17376-26434	9	11	0.857		0	13.1477	Viruses;Duplodnaviria;Heunggongvirae;Uroviricota;Caudoviricetes	vRhyme_unbinned_105__MGr3G3H3I_000000182691|provirus_17376_26434	MGr3G3H3I_vRhyme_unbinned_105	BAr2D2E2F_vRhyme_unbinned_62	FALSE	Not-determined	integrated_prophage
MGr3G3H3I	Migneint	Damaged	MGr3G3H3I_000000231783	10454	No terminal repeats		20	11	0.8569		0	1.7183	Viruses;Duplodnaviria;Heunggongvirae;Uroviricota;Caudoviricetes	vRhyme_unbinned_78__MGr3G3H3I_000000231783	MGr3G3H3I_vRhyme_unbinned_78	MGr3G3H3I_vRhyme_unbinned_78	TRUE	Not-determined	lytic_scaffold
MGr3G3H3I	Migneint	Damaged	MGr3G3H3I_000000157758	10030	No terminal repeats		8	11	0.8552		2	4.7577	Viruses;Duplodnaviria;Heunggongvirae;Uroviricota;Caudoviricetes	vRhyme_unbinned_49__MGr3G3H3I_000000157758	MGr3G3H3I_vRhyme_unbinned_49	CRr2D2E2F_vRhyme_unbinned_44	FALSE	Low-quality	lytic_scaffold
MGr3G3H3I	Migneint	Damaged	MGr3G3H3I_000000273023	10875	No terminal repeats		11	11	0.8526		0	3.3024	Viruses;Duplodnaviria;Heunggongvirae;Uroviricota;Caudoviricetes	vRhyme_unbinned_85__MGr3G3H3I_000000273023	MGr3G3H3I_vRhyme_unbinned_85	MGr1A1B1C_vRhyme_unbinned_29	FALSE	Not-determined	lytic_scaffold	Bacteria	Acidobacteriota	Terriglobia	Acidoferrales	UBA7541	Acidoferrum
MGr3G3H3I	Migneint	Damaged	MGr3G3H3I_000000175243	14103	No terminal repeats		21	11	0.8519		1	5.9193	Viruses;Duplodnaviria;Heunggongvirae;Uroviricota;Caudoviricetes	vRhyme_unbinned_58__MGr3G3H3I_000000175243	MGr3G3H3I_vRhyme_unbinned_58	CRr3G3H3I_vRhyme_unbinned_57	FALSE	Low-quality	lysogenic_scaffold	Bacteria	Pseudomonadota	Alphaproteobacteria	Rhizobiales	Beijerinckiaceae	Methylocella
MGr3G3H3I	Migneint	Damaged	MGr3G3H3I_000000219853|provirus_7900_28337	20438	Provirus	7900-28337	29	11	0.8483		6	13.1126	Viruses;Duplodnaviria;Heunggongvirae;Uroviricota;Caudoviricetes	vRhyme_unbinned_108__MGr3G3H3I_000000219853|provirus_7900_28337	MGr3G3H3I_vRhyme_unbinned_108	SEr2D2E2F_vRhyme_unbinned_187	FALSE	Low-quality	integrated_prophage
MGr3G3H3I	Migneint	Damaged	MGr3G3H3I_000000090299	13585	No terminal repeats		18	11	0.8481		2	9.6704	Viruses;Duplodnaviria;Heunggongvirae;Uroviricota;Caudoviricetes	vRhyme_unbinned_28__MGr3G3H3I_000000090299	MGr3G3H3I_vRhyme_unbinned_28	MGr3G3H3I_vRhyme_unbinned_28	TRUE	Low-quality	lytic_scaffold	Bacteria	Pseudomonadota	Alphaproteobacteria	Rhizobiales	Xanthobacteraceae	BOG-931
MGr3G3H3I	Migneint	Damaged	MGr3G3H3I_000000026731	43850	No terminal repeats		57	11	0.843		0	10.5012	Viruses;Duplodnaviria;Heunggongvirae;Uroviricota;Caudoviricetes	vRhyme_unbinned_10__MGr3G3H3I_000000026731	MGr3G3H3I_vRhyme_unbinned_10	MGr2D2E2F_vRhyme_bin_5	FALSE	Not-determined	lytic_scaffold
MGr3G3H3I	Migneint	Damaged	MGr3G3H3I_000000249059|provirus_16350_47090	30741	Provirus	16350-47090	25	11	0.8387		1	12.0066	Viruses;Duplodnaviria;Heunggongvirae;Uroviricota;Caudoviricetes	vRhyme_unbinned_110__MGr3G3H3I_000000249059|provirus_16350_47090	MGr3G3H3I_vRhyme_unbinned_110	CRr3G3H3I_vRhyme_unbinned_87	FALSE	Low-quality	integrated_prophage
MGr3G3H3I	Migneint	Damaged	MGr3G3H3I_000000154348	11103	No terminal repeats		11	11	0.836		1	9.2978	Viruses;Duplodnaviria;Heunggongvirae;Uroviricota;Caudoviricetes	vRhyme_unbinned_47__MGr3G3H3I_000000154348	MGr3G3H3I_vRhyme_unbinned_47	MGr3G3H3I_vRhyme_unbinned_47	TRUE	Low-quality	lytic_scaffold	Bacteria	Acidobacteriota	Terriglobia	UBA7540	UBA7540	UBA7540
MGr3G3H3I	Migneint	Damaged	MGr3G3H3I_000000034564	12284	No terminal repeats		15	11	0.8301		0	2.4047	Viruses;Duplodnaviria;Heunggongvirae;Uroviricota;Caudoviricetes	vRhyme_unbinned_12__MGr3G3H3I_000000034564	MGr3G3H3I_vRhyme_unbinned_12	MGr3G3H3I_vRhyme_unbinned_12	TRUE	Not-determined	lytic_scaffold	Bacteria	Planctomycetota	Planctomycetia	Pirellulales	Thermoguttaceae
MGr3G3H3I	Migneint	Damaged	MGr3G3H3I_000000180688	10990	No terminal repeats		3	11	0.8301		0	2.9108	Viruses;Duplodnaviria;Heunggongvirae;Uroviricota;Caudoviricetes	vRhyme_unbinned_61__MGr3G3H3I_000000180688	MGr3G3H3I_vRhyme_unbinned_61	MGr3G3H3I_vRhyme_unbinned_61	TRUE	Not-determined	lytic_scaffold	Bacteria	Verrucomicrobiota	Verrucomicrobiae	Pedosphaerales	UBA8199	PALSA-1440
MGr3G3H3I	Migneint	Damaged	MGr3G3H3I_000000307316	10289	No terminal repeats		16	11	0.8267		1	3.1013	Viruses;Duplodnaviria;Heunggongvirae;Uroviricota;Caudoviricetes	vRhyme_bin_5__MGr3G3H3I_000000307316	MGr3G3H3I_vRhyme_bin_5	MGr3G3H3I_vRhyme_bin_5	TRUE	Medium-quality	lysogenic_virus	Bacteria	Acidobacteriota	Terriglobia	Terriglobales	SbA1	Bog-209
MGr3G3H3I	Migneint	Damaged	MGr3G3H3I_000000124827	14256	No terminal repeats		29	11	0.8248		0	3.1319	Viruses;Duplodnaviria;Heunggongvirae;Uroviricota;Caudoviricetes	vRhyme_unbinned_35__MGr3G3H3I_000000124827	MGr3G3H3I_vRhyme_unbinned_35	MGr3G3H3I_vRhyme_unbinned_35	TRUE	Low-quality	lytic_scaffold
MGr3G3H3I	Migneint	Damaged	MGr3G3H3I_000000248140	10551	No terminal repeats		19	11	0.8121		0	3.2623	Viruses;Duplodnaviria;Heunggongvirae;Uroviricota;Caudoviricetes	vRhyme_bin_1__MGr3G3H3I_000000248140	MGr3G3H3I_vRhyme_bin_1	CRr2D2E2F_vRhyme_bin_10	FALSE	Low-quality	lytic_virus	Bacteria	Pseudomonadota	Gammaproteobacteria	Pseudomonadales	Halomonadaceae	Halomonas
MGr3G3H3I	Migneint	Damaged	MGr3G3H3I_000000162938	21777	No terminal repeats		26	11	0.8114		1	3.0257	Viruses;Duplodnaviria;Heunggongvirae;Uroviricota;Caudoviricetes	vRhyme_unbinned_53__MGr3G3H3I_000000162938	MGr3G3H3I_vRhyme_unbinned_53	MGr3G3H3I_vRhyme_unbinned_53	TRUE	Low-quality	lytic_scaffold
MGr3G3H3I	Migneint	Damaged	MGr3G3H3I_000000145042	19825	No terminal repeats		21	11	0.8093		1	3.1972	Viruses;Duplodnaviria;Heunggongvirae;Uroviricota;Caudoviricetes	vRhyme_unbinned_43__MGr3G3H3I_000000145042	MGr3G3H3I_vRhyme_unbinned_43	MGr3G3H3I_vRhyme_unbinned_43	TRUE	Low-quality	lysogenic_scaffold
MGr3G3H3I	Migneint	Damaged	MGr3G3H3I_000000159176	23002	No terminal repeats		25	11	0.8082		1	2.8538	Viruses;Duplodnaviria;Heunggongvirae;Uroviricota;Caudoviricetes	vRhyme_unbinned_50__MGr3G3H3I_000000159176	MGr3G3H3I_vRhyme_unbinned_50	MGr3G3H3I_vRhyme_unbinned_50	TRUE	Medium-quality	lytic_scaffold
MGr3G3H3I	Migneint	Damaged	MGr3G3H3I_000000268864	14602	No terminal repeats		18	11	0.806		1	3.0257	Viruses;Duplodnaviria;Heunggongvirae;Uroviricota;Caudoviricetes	vRhyme_unbinned_84__MGr3G3H3I_000000268864	MGr3G3H3I_vRhyme_unbinned_84	MGr3G3H3I_vRhyme_unbinned_84	TRUE	Low-quality	lysogenic_scaffold
MGr3G3H3I	Migneint	Damaged	MGr3G3H3I_000000216859	13150	No terminal repeats		27	11	0.7962		4	11.8275	Unclassified	vRhyme_unbinned_74__MGr3G3H3I_000000216859	MGr3G3H3I_vRhyme_unbinned_74	MGr3G3H3I_vRhyme_unbinned_74	TRUE	Low-quality	lytic_scaffold
MGr3G3H3I	Migneint	Damaged	MGr3G3H3I_000000161985	11252	No terminal repeats		9	11	0.7924		0	1.1165	Viruses;Duplodnaviria;Heunggongvirae;Uroviricota;Caudoviricetes	vRhyme_bin_1__MGr3G3H3I_000000161985	MGr3G3H3I_vRhyme_bin_1	CRr2D2E2F_vRhyme_bin_10	FALSE	Low-quality	lytic_virus	Bacteria	Pseudomonadota	Gammaproteobacteria	Pseudomonadales	Halomonadaceae	Halomonas
MGr3G3H3I	Migneint	Damaged	MGr3G3H3I_000000065081	21675	No terminal repeats		6	11	0.7887		0	4.7569	Viruses;Duplodnaviria;Heunggongvirae	vRhyme_unbinned_23__MGr3G3H3I_000000065081	MGr3G3H3I_vRhyme_unbinned_23	LAWAr2D2E2F_vRhyme_bin_15	FALSE	Not-determined	lytic_scaffold
MGr3G3H3I	Migneint	Damaged	MGr3G3H3I_000000148917	11713	No terminal repeats		12	11	0.7849		0	1.3117	Viruses;Duplodnaviria;Heunggongvirae;Uroviricota;Caudoviricetes	vRhyme_unbinned_45__MGr3G3H3I_000000148917	MGr3G3H3I_vRhyme_unbinned_45	MGr3G3H3I_vRhyme_unbinned_45	TRUE	Not-determined	lytic_scaffold	Bacteria	Planctomycetota	Planctomycetia	Pirellulales	Pirellulaceae	Anammoximicrobium
MGr3G3H3I	Migneint	Damaged	MGr3G3H3I_000000246946	10766	No terminal repeats		20	11	0.7839		0	6.3639	Viruses;Duplodnaviria;Heunggongvirae;Uroviricota;Caudoviricetes	vRhyme_bin_1__MGr3G3H3I_000000246946	MGr3G3H3I_vRhyme_bin_1	CRr2D2E2F_vRhyme_bin_10	FALSE	Low-quality	lytic_virus	Bacteria	Pseudomonadota	Gammaproteobacteria	Pseudomonadales	Halomonadaceae	Halomonas
MGr3G3H3I	Migneint	Damaged	MGr3G3H3I_000000190758	10884	No terminal repeats		20	11	0.7781		0	2.7754	Viruses;Duplodnaviria;Heunggongvirae;Uroviricota;Caudoviricetes	vRhyme_unbinned_65__MGr3G3H3I_000000190758	MGr3G3H3I_vRhyme_unbinned_65	MGr3G3H3I_vRhyme_unbinned_65	TRUE	Not-determined	lytic_scaffold
MGr3G3H3I	Migneint	Damaged	MGr3G3H3I_000000054425	11645	No terminal repeats		11	11	0.7751		0	3.0502	Viruses;Duplodnaviria;Heunggongvirae;Uroviricota;Caudoviricetes	vRhyme_unbinned_20__MGr3G3H3I_000000054425	MGr3G3H3I_vRhyme_unbinned_20	MGr3G3H3I_vRhyme_unbinned_20	TRUE	Not-determined	lysogenic_scaffold	Bacteria	Planctomycetota	Planctomycetia	Pirellulales	Thermoguttaceae
MGr3G3H3I	Migneint	Damaged	MGr3G3H3I_000000304054	14497	No terminal repeats		18	11	0.7718		0	1.6641	Unclassified	vRhyme_bin_13__MGr3G3H3I_000000304054	MGr3G3H3I_vRhyme_bin_13	MGr3G3H3I_vRhyme_bin_13	TRUE	Not-determined	lysogenic_virus	Archaea	Thermoproteota	Bathyarchaeia	40CM-2-53-6	FEN-987	FEN-987
MGr3G3H3I	Migneint	Damaged	MGr3G3H3I_000000017983	11595	No terminal repeats		9	11	0.7565		0	4.4446	Viruses;Duplodnaviria;Heunggongvirae;Uroviricota;Caudoviricetes	vRhyme_bin_13__MGr3G3H3I_000000017983	MGr3G3H3I_vRhyme_bin_13	MGr3G3H3I_vRhyme_bin_13	TRUE	Not-determined	lysogenic_virus	Archaea	Thermoproteota	Bathyarchaeia	40CM-2-53-6	FEN-987	FEN-987
MGr3G3H3I	Migneint	Damaged	MGr3G3H3I_000000030488	11425	No terminal repeats		10	11	0.7527		0	3.4331	Viruses;Duplodnaviria;Heunggongvirae;Uroviricota;Caudoviricetes	vRhyme_unbinned_11__MGr3G3H3I_000000030488	MGr3G3H3I_vRhyme_unbinned_11	MGr3G3H3I_vRhyme_unbinned_11	TRUE	Not-determined	lytic_scaffold	Bacteria	Actinomycetota	Actinomycetia	Streptosporangiales	Streptosporangiaceae
MGr3G3H3I	Migneint	Damaged	MGr3G3H3I_000000180455	13253	No terminal repeats		19	11	0.7474		1	4.2098	Viruses;Duplodnaviria;Heunggongvirae;Uroviricota;Caudoviricetes	vRhyme_unbinned_60__MGr3G3H3I_000000180455	MGr3G3H3I_vRhyme_unbinned_60	MGr3G3H3I_vRhyme_unbinned_60	TRUE	Low-quality	lytic_scaffold
MGr3G3H3I	Migneint	Damaged	MGr3G3H3I_000000117414	11952	No terminal repeats		5	11	0.7424		0	3.4366	Viruses;Duplodnaviria;Heunggongvirae;Uroviricota;Caudoviricetes	vRhyme_unbinned_33__MGr3G3H3I_000000117414	MGr3G3H3I_vRhyme_unbinned_33	MGr3G3H3I_vRhyme_unbinned_33	TRUE	Not-determined	lysogenic_scaffold	Bacteria	Actinomycetota	Actinomycetia	Streptomycetales	Streptomycetaceae	Streptomyces
MGr3G3H3I	Migneint	Damaged	MGr3G3H3I_000000199029	20970	ITR		4	11	0.7389		0	6.2409	Viruses;Duplodnaviria;Heunggongvirae;Uroviricota;Caudoviricetes	vRhyme_unbinned_69__MGr3G3H3I_000000199029	MGr3G3H3I_vRhyme_unbinned_69	MGr2D2E2F_vRhyme_unbinned_48	FALSE	Not-determined	lytic_scaffold
MGr3G3H3I	Migneint	Damaged	MGr3G3H3I_000000069672	10327	No terminal repeats		17	11	0.7375		0	3.8082	Viruses;Duplodnaviria;Heunggongvirae;Uroviricota;Caudoviricetes	vRhyme_unbinned_24__MGr3G3H3I_000000069672	MGr3G3H3I_vRhyme_unbinned_24	MGr1A1B1C_vRhyme_unbinned_70	FALSE	Not-determined	lysogenic_scaffold
MGr3G3H3I	Migneint	Damaged	MGr3G3H3I_000000139685	33972	No terminal repeats		65	11	0.7373		0	3.5392	Viruses;Duplodnaviria;Heunggongvirae;Uroviricota;Caudoviricetes	vRhyme_unbinned_40__MGr3G3H3I_000000139685	MGr3G3H3I_vRhyme_unbinned_40	MGr1A1B1C_vRhyme_bin_17	FALSE	Not-determined	lytic_scaffold
MGr3G3H3I	Migneint	Damaged	MGr3G3H3I_000000154001	13043	No terminal repeats		20	11	0.7361		3	11.4693	Viruses;Duplodnaviria;Heunggongvirae;Uroviricota;Caudoviricetes	vRhyme_bin_15__MGr3G3H3I_000000154001	MGr3G3H3I_vRhyme_bin_15	MGr3G3H3I_vRhyme_bin_15	TRUE	Medium-quality	lysogenic_virus	Archaea	Thermoproteota	Bathyarchaeia	B26-1	UBA233	PALSA-986
MGr3G3H3I	Migneint	Damaged	MGr3G3H3I_000000112980	14463	No terminal repeats		11	11	0.7357		0	1.9731	Viruses;Duplodnaviria;Heunggongvirae;Uroviricota;Caudoviricetes	vRhyme_unbinned_32__MGr3G3H3I_000000112980	MGr3G3H3I_vRhyme_unbinned_32	MGr3G3H3I_vRhyme_unbinned_32	TRUE	Low-quality	lysogenic_scaffold
MGr3G3H3I	Migneint	Damaged	MGr3G3H3I_000000153954	11356	No terminal repeats		11	11	0.73		0	6.0015	Viruses;Duplodnaviria;Heunggongvirae;Uroviricota;Caudoviricetes	vRhyme_bin_14__MGr3G3H3I_000000153954	MGr3G3H3I_vRhyme_bin_14	MGr3G3H3I_vRhyme_bin_14	TRUE	High-quality	lytic_virus	Bacteria	Dependentiae	Babeliae	Babeliales	Babeliaceae	PRDV01
MGr3G3H3I	Migneint	Damaged	MGr3G3H3I_000000213947	11054	No terminal repeats		10	11	0.7288		3	10.2339	Viruses;Duplodnaviria;Heunggongvirae;Uroviricota;Caudoviricetes	vRhyme_bin_11__MGr3G3H3I_000000213947	MGr3G3H3I_vRhyme_bin_11	LAWAr2D2E2F_vRhyme_unbinned_94	FALSE	High-quality	lytic_virus	Bacteria	Bacteroidota	Chlorobia	Chlorobiales	Chlorobiaceae	Chlorobium
MGr3G3H3I	Migneint	Damaged	MGr3G3H3I_000000165953	10106	No terminal repeats		10	11	0.7281		0	2.7453	Viruses;Duplodnaviria;Heunggongvirae;Uroviricota;Caudoviricetes	vRhyme_unbinned_55__MGr3G3H3I_000000165953	MGr3G3H3I_vRhyme_unbinned_55	MGr3G3H3I_vRhyme_unbinned_55	TRUE	Not-determined	lytic_scaffold
MGr3G3H3I	Migneint	Damaged	MGr3G3H3I_000000103998	19503	No terminal repeats		28	11	0.7256		0	2.7617	Unclassified	vRhyme_unbinned_31__MGr3G3H3I_000000103998	MGr3G3H3I_vRhyme_unbinned_31	MGr3G3H3I_vRhyme_unbinned_31	TRUE	Low-quality	lysogenic_scaffold	Bacteria	Pseudomonadota	Alphaproteobacteria	Rhizobiales	Beijerinckiaceae	Methylocystis
MGr3G3H3I	Migneint	Damaged	MGr3G3H3I_000000101571	11996	No terminal repeats		9	11	0.7209		0	1.9129	Viruses;Duplodnaviria;Heunggongvirae;Uroviricota;Caudoviricetes	vRhyme_unbinned_29__MGr3G3H3I_000000101571	MGr3G3H3I_vRhyme_unbinned_29	MGr3G3H3I_vRhyme_unbinned_29	TRUE	Not-determined	lytic_scaffold	Bacteria	Acidobacteriota	Terriglobia	UBA7540	UBA7540
MGr3G3H3I	Migneint	Damaged	MGr3G3H3I_000000077400	16785	No terminal repeats		11	11	0.7193		3	2.2642	Viruses;Duplodnaviria;Heunggongvirae;Uroviricota;Caudoviricetes	vRhyme_unbinned_26__MGr3G3H3I_000000077400	MGr3G3H3I_vRhyme_unbinned_26	MGr3G3H3I_vRhyme_unbinned_26	TRUE	Low-quality	lytic_scaffold
MGr3G3H3I	Migneint	Damaged	MGr3G3H3I_000000115415	10624	No terminal repeats		19	11	0.7131		0	2.5043	Viruses;Duplodnaviria;Heunggongvirae;Uroviricota;Caudoviricetes	vRhyme_bin_1__MGr3G3H3I_000000115415	MGr3G3H3I_vRhyme_bin_1	CRr2D2E2F_vRhyme_bin_10	FALSE	Low-quality	lytic_virus	Bacteria	Pseudomonadota	Gammaproteobacteria	Pseudomonadales	Halomonadaceae	Halomonas
MGr3G3H3I	Migneint	Damaged	MGr3G3H3I_000000165660	11342	No terminal repeats		12	11	0.7044		0	3.4265	Viruses	vRhyme_bin_5__MGr3G3H3I_000000165660	MGr3G3H3I_vRhyme_bin_5	MGr3G3H3I_vRhyme_bin_5	TRUE	Medium-quality	lysogenic_virus	Bacteria	Acidobacteriota	Terriglobia	Terriglobales	SbA1	Bog-209
MGr3G3H3I	Migneint	Damaged	MGr3G3H3I_000000010460|provirus_1_14105	14105	Provirus	1-14105	17	11	0.7034		0	10.0471	Viruses;Duplodnaviria;Heunggongvirae;Uroviricota;Caudoviricetes	vRhyme_unbinned_93__MGr3G3H3I_000000010460|provirus_1_14105	MGr3G3H3I_vRhyme_unbinned_93	MGr3G3H3I_vRhyme_unbinned_93	TRUE	Not-determined	integrated_prophage
LAWAr2D2E2F	Langwell	Restored	LAWAr2D2E2F_000000093115	11639	No terminal repeats		12	11	0.9806		4	9.0686	Viruses;Duplodnaviria;Heunggongvirae;Uroviricota;Caudoviricetes	vRhyme_unbinned_31__LAWAr2D2E2F_000000093115	LAWAr2D2E2F_vRhyme_unbinned_31	LASCr2D2E2F_vRhyme_unbinned_108	FALSE	Low-quality	lytic_scaffold
LAWAr2D2E2F	Langwell	Restored	LAWAr2D2E2F_000000305117	18475	No terminal repeats		22	11	0.9793		4	9.7771	Viruses;Duplodnaviria;Heunggongvirae;Uroviricota;Caudoviricetes	vRhyme_bin_24__LAWAr2D2E2F_000000305117	LAWAr2D2E2F_vRhyme_bin_24	LAWAr2D2E2F_vRhyme_bin_24	TRUE	Low-quality	lytic_virus
LAWAr2D2E2F	Langwell	Restored	LAWAr2D2E2F_000000168899|provirus_2_10864	10863	Provirus	2-10864	22	11	0.9792		2	11.1962	Viruses;Duplodnaviria;Heunggongvirae;Uroviricota;Caudoviricetes	vRhyme_unbinned_88__LAWAr2D2E2F_000000168899|provirus_2_10864	LAWAr2D2E2F_vRhyme_unbinned_88	LAWAr2D2E2F_vRhyme_unbinned_88	TRUE	Low-quality	integrated_prophage
LAWAr2D2E2F	Langwell	Restored	LAWAr2D2E2F_000000115329	11057	No terminal repeats		14	11	0.9792		5	20.0112	Viruses;Duplodnaviria;Heunggongvirae;Uroviricota;Caudoviricetes	vRhyme_bin_30__LAWAr2D2E2F_000000115329	LAWAr2D2E2F_vRhyme_bin_30	LAWAr2D2E2F_vRhyme_bin_30	TRUE	Medium-quality	lytic_virus
LAWAr2D2E2F	Langwell	Restored	LAWAr2D2E2F_000000185455	14319	No terminal repeats		21	11	0.979		3	10.8596	Viruses;Duplodnaviria;Heunggongvirae;Uroviricota;Caudoviricetes	vRhyme_unbinned_53__LAWAr2D2E2F_000000185455	LAWAr2D2E2F_vRhyme_unbinned_53	LAWAr2D2E2F_vRhyme_unbinned_53	TRUE	Low-quality	lytic_scaffold
LAWAr2D2E2F	Langwell	Restored	LAWAr2D2E2F_000000301299	10882	No terminal repeats		11	11	0.9789		3	8.0769	Viruses;Duplodnaviria;Heunggongvirae;Uroviricota;Caudoviricetes	vRhyme_unbinned_72__LAWAr2D2E2F_000000301299	LAWAr2D2E2F_vRhyme_unbinned_72	LAWAr2D2E2F_vRhyme_unbinned_72	TRUE	Low-quality	lytic_scaffold
LAWAr2D2E2F	Langwell	Restored	LAWAr2D2E2F_000000133024	11674	No terminal repeats		14	11	0.9782		2	10.2978	Viruses;Duplodnaviria;Heunggongvirae;Uroviricota;Caudoviricetes	vRhyme_bin_6__LAWAr2D2E2F_000000133024	LAWAr2D2E2F_vRhyme_bin_6	LAWAr2D2E2F_vRhyme_bin_6	TRUE	High-quality	lytic_virus
LAWAr2D2E2F	Langwell	Restored	LAWAr2D2E2F_000000151271	11523	No terminal repeats		10	11	0.9781		0	7.9087	Viruses;Duplodnaviria;Heunggongvirae;Uroviricota;Caudoviricetes	vRhyme_unbinned_47__LAWAr2D2E2F_000000151271	LAWAr2D2E2F_vRhyme_unbinned_47	LAWAr2D2E2F_vRhyme_unbinned_47	TRUE	Low-quality	lytic_scaffold
LAWAr2D2E2F	Langwell	Restored	LAWAr2D2E2F_000000278550	13301	No terminal repeats		17	11	0.978		4	16.0742	Viruses;Duplodnaviria;Heunggongvirae;Uroviricota;Caudoviricetes	vRhyme_bin_29__LAWAr2D2E2F_000000278550	LAWAr2D2E2F_vRhyme_bin_29	LASCr2D2E2F_vRhyme_bin_4	FALSE	Medium-quality	lytic_virus
LAWAr2D2E2F	Langwell	Restored	LAWAr2D2E2F_000000261050	12870	No terminal repeats		18	11	0.9776		3	11.9034	Viruses;Duplodnaviria;Heunggongvirae;Uroviricota;Caudoviricetes	vRhyme_unbinned_63__LAWAr2D2E2F_000000261050	LAWAr2D2E2F_vRhyme_unbinned_63	SEr2D2E2F_vRhyme_bin_19	FALSE	Low-quality	lytic_scaffold
LAWAr2D2E2F	Langwell	Restored	LAWAr2D2E2F_000000050689	10631	No terminal repeats		13	11	0.9776		2	5.2093	Viruses;Duplodnaviria;Heunggongvirae;Uroviricota;Caudoviricetes	vRhyme_bin_15__LAWAr2D2E2F_000000050689	LAWAr2D2E2F_vRhyme_bin_15	LAWAr2D2E2F_vRhyme_bin_15	TRUE	High-quality	lytic_virus
LAWAr2D2E2F	Langwell	Restored	LAWAr2D2E2F_000000174954	18473	No terminal repeats		22	11	0.9775		3	9.5231	Viruses;Duplodnaviria;Heunggongvirae;Uroviricota;Caudoviricetes	vRhyme_unbinned_51__LAWAr2D2E2F_000000174954	LAWAr2D2E2F_vRhyme_unbinned_51	LAWAr2D2E2F_vRhyme_unbinned_51	TRUE	Low-quality	lytic_scaffold
LAWAr2D2E2F	Langwell	Restored	LAWAr2D2E2F_000000100208	14354	No terminal repeats		30	11	0.9774		1	10.0721	Viruses;Duplodnaviria;Heunggongvirae;Uroviricota;Caudoviricetes	vRhyme_unbinned_35__LAWAr2D2E2F_000000100208	LAWAr2D2E2F_vRhyme_unbinned_35	LAWAr2D2E2F_vRhyme_unbinned_35	TRUE	Low-quality	lytic_scaffold
LAWAr2D2E2F	Langwell	Restored	LAWAr2D2E2F_000000216906	15669	No terminal repeats		24	11	0.9773		0	9.7918	Viruses;Duplodnaviria;Heunggongvirae;Uroviricota;Caudoviricetes	vRhyme_unbinned_54__LAWAr2D2E2F_000000216906	LAWAr2D2E2F_vRhyme_unbinned_54	LAWAr2D2E2F_vRhyme_unbinned_54	TRUE	Low-quality	lytic_scaffold
LAWAr2D2E2F	Langwell	Restored	LAWAr2D2E2F_000000257247	10502	No terminal repeats		16	11	0.977		3	16.922	Viruses;Duplodnaviria;Heunggongvirae;Uroviricota;Caudoviricetes	vRhyme_unbinned_61__LAWAr2D2E2F_000000257247	LAWAr2D2E2F_vRhyme_unbinned_61	LAWAr2D2E2F_vRhyme_unbinned_61	TRUE	Low-quality	lytic_scaffold
LAWAr2D2E2F	Langwell	Restored	LAWAr2D2E2F_000000176622	11811	No terminal repeats		12	11	0.9766		0	8.6111	Viruses;Duplodnaviria;Heunggongvirae;Uroviricota;Caudoviricetes	vRhyme_bin_3__LAWAr2D2E2F_000000176622	LAWAr2D2E2F_vRhyme_bin_3	MHr2D2E2F_vRhyme_bin_4	FALSE	Medium-quality	lytic_virus	Bacteria	Acidobacteriota	Terriglobia	Terriglobales	SbA1	Bog-209
LAWAr2D2E2F	Langwell	Restored	LAWAr2D2E2F_000000181704	24791	No terminal repeats		32	11	0.9765		2	16.8704	Viruses;Duplodnaviria;Heunggongvirae;Uroviricota;Caudoviricetes	vRhyme_bin_3__LAWAr2D2E2F_000000181704	LAWAr2D2E2F_vRhyme_bin_3	MHr2D2E2F_vRhyme_bin_4	FALSE	Medium-quality	lytic_virus	Bacteria	Acidobacteriota	Terriglobia	Terriglobales	SbA1	Bog-209
LAWAr2D2E2F	Langwell	Restored	LAWAr2D2E2F_000000013353	19985	No terminal repeats		28	11	0.9756		1	20.3471	Viruses;Duplodnaviria;Heunggongvirae;Uroviricota;Caudoviricetes	vRhyme_unbinned_7__LAWAr2D2E2F_000000013353	LAWAr2D2E2F_vRhyme_unbinned_7	LAWAr2D2E2F_vRhyme_unbinned_7	TRUE	Medium-quality	lytic_scaffold
LAWAr2D2E2F	Langwell	Restored	LAWAr2D2E2F_000000265777	31489	No terminal repeats		64	11	0.9754		1	19.4916	Viruses;Duplodnaviria;Heunggongvirae;Uroviricota;Caudoviricetes	vRhyme_bin_3__LAWAr2D2E2F_000000265777	LAWAr2D2E2F_vRhyme_bin_3	MHr2D2E2F_vRhyme_bin_4	FALSE	Medium-quality	lytic_virus	Bacteria	Acidobacteriota	Terriglobia	Terriglobales	SbA1	Bog-209
LAWAr2D2E2F	Langwell	Restored	LAWAr2D2E2F_000000192073	21513	No terminal repeats		20	11	0.975		4	18.4374	Viruses;Duplodnaviria;Heunggongvirae;Uroviricota;Caudoviricetes	vRhyme_bin_3__LAWAr2D2E2F_000000192073	LAWAr2D2E2F_vRhyme_bin_3	MHr2D2E2F_vRhyme_bin_4	FALSE	Medium-quality	lytic_virus	Bacteria	Acidobacteriota	Terriglobia	Terriglobales	SbA1	Bog-209
LAWAr2D2E2F	Langwell	Restored	LAWAr2D2E2F_000000266114	30001	No terminal repeats		25	11	0.9749		3	19.1945	Viruses;Duplodnaviria;Heunggongvirae;Uroviricota;Caudoviricetes	vRhyme_bin_3__LAWAr2D2E2F_000000266114	LAWAr2D2E2F_vRhyme_bin_3	MHr2D2E2F_vRhyme_bin_4	FALSE	Medium-quality	lytic_virus	Bacteria	Acidobacteriota	Terriglobia	Terriglobales	SbA1	Bog-209
LAWAr2D2E2F	Langwell	Restored	LAWAr2D2E2F_000000188894	15106	No terminal repeats		22	11	0.9743		2	10.9982	Viruses;Duplodnaviria;Heunggongvirae;Uroviricota;Caudoviricetes	vRhyme_bin_3__LAWAr2D2E2F_000000188894	LAWAr2D2E2F_vRhyme_bin_3	MHr2D2E2F_vRhyme_bin_4	FALSE	Medium-quality	lytic_virus	Bacteria	Acidobacteriota	Terriglobia	Terriglobales	SbA1	Bog-209
LAWAr2D2E2F	Langwell	Restored	LAWAr2D2E2F_000000297120	10462	No terminal repeats		13	11	0.9743		0	11.3341	Viruses;Duplodnaviria;Heunggongvirae;Uroviricota;Caudoviricetes	vRhyme_unbinned_69__LAWAr2D2E2F_000000297120	LAWAr2D2E2F_vRhyme_unbinned_69	MHr3G3H3I_vRhyme_unbinned_18	FALSE	Low-quality	lytic_scaffold	Bacteria	Pseudomonadota	Alphaproteobacteria	Rhizobiales	Beijerinckiaceae	28-YEA-48
LAWAr2D2E2F	Langwell	Restored	LAWAr2D2E2F_000000104774	25326	No terminal repeats		22	11	0.9742		0	14.2011	Viruses;Duplodnaviria;Heunggongvirae;Uroviricota;Caudoviricetes	vRhyme_bin_14__LAWAr2D2E2F_000000104774	LAWAr2D2E2F_vRhyme_bin_14	MGr2D2E2F_vRhyme_unbinned_70	FALSE	High-quality	lytic_virus
LAWAr2D2E2F	Langwell	Restored	LAWAr2D2E2F_000000016579	31843	No terminal repeats		50	11	0.9742		2	25.5696	Viruses;Duplodnaviria;Heunggongvirae;Uroviricota;Caudoviricetes	vRhyme_unbinned_8__LAWAr2D2E2F_000000016579	LAWAr2D2E2F_vRhyme_unbinned_8	LAWAr2D2E2F_vRhyme_unbinned_8	TRUE	Low-quality	lytic_scaffold
LAWAr2D2E2F	Langwell	Restored	LAWAr2D2E2F_000000129560	15256	No terminal repeats		19	11	0.974		2	5.1548	Viruses;Duplodnaviria;Heunggongvirae;Uroviricota;Caudoviricetes	vRhyme_unbinned_43__LAWAr2D2E2F_000000129560	LAWAr2D2E2F_vRhyme_unbinned_43	MHr2D2E2F_vRhyme_bin_9	FALSE	Low-quality	lytic_scaffold
LAWAr2D2E2F	Langwell	Restored	LAWAr2D2E2F_000000101887	11683	No terminal repeats		14	11	0.9739		1	8.9544	Viruses;Duplodnaviria;Heunggongvirae;Uroviricota;Caudoviricetes	vRhyme_unbinned_38__LAWAr2D2E2F_000000101887	LAWAr2D2E2F_vRhyme_unbinned_38	LAWAr2D2E2F_vRhyme_unbinned_38	TRUE	Low-quality	lytic_scaffold
LAWAr2D2E2F	Langwell	Restored	LAWAr2D2E2F_000000291744	12007	No terminal repeats		10	11	0.9739		1	4.3809	Viruses;Duplodnaviria;Heunggongvirae;Uroviricota;Caudoviricetes	vRhyme_bin_3__LAWAr2D2E2F_000000291744	LAWAr2D2E2F_vRhyme_bin_3	MHr2D2E2F_vRhyme_bin_4	FALSE	Medium-quality	lytic_virus	Bacteria	Acidobacteriota	Terriglobia	Terriglobales	SbA1	Bog-209
LAWAr2D2E2F	Langwell	Restored	LAWAr2D2E2F_000000088842	12149	No terminal repeats		22	11	0.9738		0	9.036	Viruses;Duplodnaviria;Heunggongvirae;Uroviricota;Caudoviricetes	vRhyme_unbinned_29__LAWAr2D2E2F_000000088842	LAWAr2D2E2F_vRhyme_unbinned_29	MHr2D2E2F_vRhyme_bin_17	FALSE	Low-quality	lytic_scaffold
LAWAr2D2E2F	Langwell	Restored	LAWAr2D2E2F_000000093485	62601	DTR		92	11	0.9732		7	59.6097	Viruses;Duplodnaviria;Heunggongvirae;Uroviricota;Caudoviricetes	vRhyme_unbinned_32__LAWAr2D2E2F_000000093485	LAWAr2D2E2F_vRhyme_unbinned_32	LAWAr2D2E2F_vRhyme_unbinned_32	TRUE	Complete	lytic_scaffold
LAWAr2D2E2F	Langwell	Restored	LAWAr2D2E2F_000000054907	10179	No terminal repeats		12	11	0.9732		1	7.8762	Viruses;Duplodnaviria;Heunggongvirae;Uroviricota;Caudoviricetes	vRhyme_unbinned_19__LAWAr2D2E2F_000000054907	LAWAr2D2E2F_vRhyme_unbinned_19	LAWAr2D2E2F_vRhyme_unbinned_19	TRUE	Low-quality	lytic_scaffold
LAWAr2D2E2F	Langwell	Restored	LAWAr2D2E2F_000000035262	11932	No terminal repeats		12	11	0.9732		0	5.686	Viruses;Duplodnaviria;Heunggongvirae;Uroviricota;Caudoviricetes	vRhyme_unbinned_12__LAWAr2D2E2F_000000035262	LAWAr2D2E2F_vRhyme_unbinned_12	LABRr1A1B1C_vRhyme_unbinned_36	FALSE	Low-quality	lytic_scaffold
LAWAr2D2E2F	Langwell	Restored	LAWAr2D2E2F_000000052446	37447	No terminal repeats		50	11	0.9731		0	12.8715	Viruses;Duplodnaviria;Heunggongvirae;Uroviricota;Caudoviricetes	vRhyme_unbinned_18__LAWAr2D2E2F_000000052446	LAWAr2D2E2F_vRhyme_unbinned_18	LAWAr2D2E2F_vRhyme_unbinned_18	TRUE	Low-quality	lytic_scaffold
LAWAr2D2E2F	Langwell	Restored	LAWAr2D2E2F_000000177149	11534	No terminal repeats		17	11	0.9731		1	6.4269	Viruses;Duplodnaviria;Heunggongvirae;Uroviricota;Caudoviricetes	vRhyme_bin_19__LAWAr2D2E2F_000000177149	LAWAr2D2E2F_vRhyme_bin_19	CRr2D2E2F_vRhyme_bin_4	FALSE	Medium-quality	lytic_virus	Bacteria	Planctomycetota	Planctomycetia	Isosphaerales	Isosphaeraceae
LAWAr2D2E2F	Langwell	Restored	LAWAr2D2E2F_000000080182	17783	No terminal repeats		11	11	0.9727		1	4.2101	Viruses;Duplodnaviria;Heunggongvirae;Uroviricota;Caudoviricetes	vRhyme_bin_24__LAWAr2D2E2F_000000080182	LAWAr2D2E2F_vRhyme_bin_24	LAWAr2D2E2F_vRhyme_bin_24	TRUE	Low-quality	lytic_virus
LAWAr2D2E2F	Langwell	Restored	LAWAr2D2E2F_000000039010	18484	No terminal repeats		39	11	0.9722		0	6.863	Viruses;Duplodnaviria;Heunggongvirae;Uroviricota;Caudoviricetes	vRhyme_bin_27__LAWAr2D2E2F_000000039010	LAWAr2D2E2F_vRhyme_bin_27	LAWAr2D2E2F_vRhyme_bin_27	TRUE	Low-quality	lytic_virus
LAWAr2D2E2F	Langwell	Restored	LAWAr2D2E2F_000000110815	12989	No terminal repeats		24	11	0.9718		3	4.2561	Viruses;Duplodnaviria;Heunggongvirae;Uroviricota;Caudoviricetes	vRhyme_unbinned_39__LAWAr2D2E2F_000000110815	LAWAr2D2E2F_vRhyme_unbinned_39	BAr1A1B1C_vRhyme_bin_20	FALSE	Low-quality	lytic_scaffold
LAWAr2D2E2F	Langwell	Restored	LAWAr2D2E2F_000000113888	23498	No terminal repeats		22	11	0.9717		2	21.4674	Viruses;Duplodnaviria;Heunggongvirae;Uroviricota;Caudoviricetes	vRhyme_bin_30__LAWAr2D2E2F_000000113888	LAWAr2D2E2F_vRhyme_bin_30	LAWAr2D2E2F_vRhyme_bin_30	TRUE	Medium-quality	lytic_virus
LAWAr2D2E2F	Langwell	Restored	LAWAr2D2E2F_000000003675	36803	No terminal repeats		41	11	0.9717		1	17.4955	Viruses;Duplodnaviria;Heunggongvirae;Uroviricota;Caudoviricetes	vRhyme_unbinned_3__LAWAr2D2E2F_000000003675	LAWAr2D2E2F_vRhyme_unbinned_3	LASYr2D2E2F_vRhyme_bin_6	FALSE	Low-quality	lytic_scaffold
LAWAr2D2E2F	Langwell	Restored	LAWAr2D2E2F_000000086487	22432	No terminal repeats		35	11	0.971		1	7.3396	Viruses;Duplodnaviria;Heunggongvirae;Uroviricota;Caudoviricetes	vRhyme_unbinned_28__LAWAr2D2E2F_000000086487	LAWAr2D2E2F_vRhyme_unbinned_28	LAWAr2D2E2F_vRhyme_unbinned_28	TRUE	Low-quality	lytic_scaffold
LAWAr2D2E2F	Langwell	Restored	LAWAr2D2E2F_000000152746	11782	No terminal repeats		14	11	0.971		4	18.2905	Viruses;Duplodnaviria;Heunggongvirae;Uroviricota;Caudoviricetes	vRhyme_unbinned_48__LAWAr2D2E2F_000000152746	LAWAr2D2E2F_vRhyme_unbinned_48	MGr3G3H3I_vRhyme_unbinned_28	FALSE	Low-quality	lytic_scaffold	Bacteria	Pseudomonadota	Alphaproteobacteria	Rhizobiales	Xanthobacteraceae	BOG-931
LAWAr2D2E2F	Langwell	Restored	LAWAr2D2E2F_000000159414	11151	No terminal repeats		13	11	0.9707		2	3.4179	Viruses;Duplodnaviria;Heunggongvirae;Uroviricota;Caudoviricetes	vRhyme_bin_31__LAWAr2D2E2F_000000159414	LAWAr2D2E2F_vRhyme_bin_31	LAWAr2D2E2F_vRhyme_bin_31	TRUE	Low-quality	lytic_virus
LAWAr2D2E2F	Langwell	Restored	LAWAr2D2E2F_000000041155	48722	DTR		64	11	0.9703		15	61.0701	Viruses;Duplodnaviria;Heunggongvirae;Uroviricota;Caudoviricetes	vRhyme_unbinned_13__LAWAr2D2E2F_000000041155	LAWAr2D2E2F_vRhyme_unbinned_13	LAWAr2D2E2F_vRhyme_unbinned_13	TRUE	Medium-quality	lytic_scaffold
LAWAr2D2E2F	Langwell	Restored	LAWAr2D2E2F_000000041836	14745	No terminal repeats		28	11	0.9702		0	8.376	Viruses;Duplodnaviria;Heunggongvirae;Uroviricota;Caudoviricetes	vRhyme_bin_3__LAWAr2D2E2F_000000041836	LAWAr2D2E2F_vRhyme_bin_3	MHr2D2E2F_vRhyme_bin_4	FALSE	Medium-quality	lytic_virus	Bacteria	Acidobacteriota	Terriglobia	Terriglobales	SbA1	Bog-209
LAWAr2D2E2F	Langwell	Restored	LAWAr2D2E2F_000000052137|provirus_3_12247	12245	Provirus	3-12247	13	11	0.97		1	14.1797	Viruses;Duplodnaviria;Heunggongvirae;Uroviricota;Caudoviricetes	vRhyme_unbinned_85__LAWAr2D2E2F_000000052137|provirus_3_12247	LAWAr2D2E2F_vRhyme_unbinned_85	MGr3G3H3I_vRhyme_unbinned_57	FALSE	Low-quality	integrated_prophage
LAWAr2D2E2F	Langwell	Restored	LAWAr2D2E2F_000000009380	25946	No terminal repeats		25	11	0.9699		1	16.5948	Viruses;Duplodnaviria;Heunggongvirae;Uroviricota;Caudoviricetes	vRhyme_unbinned_5__LAWAr2D2E2F_000000009380	LAWAr2D2E2F_vRhyme_unbinned_5	LAWAr2D2E2F_vRhyme_unbinned_5	TRUE	Low-quality	lytic_scaffold	Bacteria	Desulfobacterota	Syntrophobacteria	Syntrophobacterales	Syntrophobacteraceae	SbD1
LAWAr2D2E2F	Langwell	Restored	LAWAr2D2E2F_000000036250	12481	No terminal repeats		32	11	0.9692		0	9.5287	Viruses;Duplodnaviria;Heunggongvirae;Uroviricota;Caudoviricetes	vRhyme_bin_14__LAWAr2D2E2F_000000036250	LAWAr2D2E2F_vRhyme_bin_14	MGr2D2E2F_vRhyme_unbinned_70	FALSE	High-quality	lytic_virus
LAWAr2D2E2F	Langwell	Restored	LAWAr2D2E2F_000000163752	14267	No terminal repeats		26	11	0.9691		2	14.8486	Viruses;Duplodnaviria;Heunggongvirae;Uroviricota;Caudoviricetes	vRhyme_unbinned_50__LAWAr2D2E2F_000000163752	LAWAr2D2E2F_vRhyme_unbinned_50	LAWAr2D2E2F_vRhyme_unbinned_50	TRUE	Low-quality	lytic_scaffold
LAWAr2D2E2F	Langwell	Restored	LAWAr2D2E2F_000000121315	11954	No terminal repeats		15	11	0.969		1	13.76	Viruses;Duplodnaviria;Heunggongvirae;Uroviricota;Caudoviricetes	vRhyme_unbinned_42__LAWAr2D2E2F_000000121315	LAWAr2D2E2F_vRhyme_unbinned_42	MGr1A1B1C_vRhyme_unbinned_55	FALSE	Low-quality	lytic_scaffold	Bacteria	Desulfobacterota	Syntrophobacteria	Syntrophobacterales	Syntrophobacteraceae	SbD1
LAWAr2D2E2F	Langwell	Restored	LAWAr2D2E2F_000000198747	50848	No terminal repeats		68	11	0.9688		11	53.272	Viruses;Duplodnaviria;Heunggongvirae;Uroviricota;Caudoviricetes	vRhyme_bin_15__LAWAr2D2E2F_000000198747	LAWAr2D2E2F_vRhyme_bin_15	LAWAr2D2E2F_vRhyme_bin_15	TRUE	High-quality	lytic_virus
LAWAr2D2E2F	Langwell	Restored	LAWAr2D2E2F_000000271065	17569	No terminal repeats		36	11	0.9686		0	8.1664	Viruses;Duplodnaviria;Heunggongvirae;Uroviricota;Caudoviricetes	vRhyme_bin_19__LAWAr2D2E2F_000000271065	LAWAr2D2E2F_vRhyme_bin_19	CRr2D2E2F_vRhyme_bin_4	FALSE	Medium-quality	lytic_virus	Bacteria	Planctomycetota	Planctomycetia	Isosphaerales	Isosphaeraceae
LAWAr2D2E2F	Langwell	Restored	LAWAr2D2E2F_000000018892	11723	No terminal repeats		16	11	0.9684		2	9.902	Viruses;Duplodnaviria;Heunggongvirae;Uroviricota;Caudoviricetes	vRhyme_unbinned_9__LAWAr2D2E2F_000000018892	LAWAr2D2E2F_vRhyme_unbinned_9	LASYr2D2E2F_vRhyme_bin_3	FALSE	Low-quality	lytic_scaffold	Bacteria	Planctomycetota	Planctomycetia	Isosphaerales	Isosphaeraceae
LAWAr2D2E2F	Langwell	Restored	LAWAr2D2E2F_000000133682	24101	No terminal repeats		33	11	0.9684		2	22.6929	Viruses;Duplodnaviria;Heunggongvirae;Uroviricota;Caudoviricetes	vRhyme_bin_29__LAWAr2D2E2F_000000133682	LAWAr2D2E2F_vRhyme_bin_29	LASCr2D2E2F_vRhyme_bin_4	FALSE	Medium-quality	lytic_virus
LAWAr2D2E2F	Langwell	Restored	LAWAr2D2E2F_000000271668	17688	No terminal repeats		34	11	0.9676		0	11.9565	Viruses;Duplodnaviria;Heunggongvirae;Uroviricota;Caudoviricetes	vRhyme_bin_22__LAWAr2D2E2F_000000271668	LAWAr2D2E2F_vRhyme_bin_22	LAWAr2D2E2F_vRhyme_bin_22	TRUE	Medium-quality	lysogenic_virus
LAWAr2D2E2F	Langwell	Restored	LAWAr2D2E2F_000000334769	24447	No terminal repeats		36	11	0.9676		2	16.285	Viruses;Duplodnaviria;Heunggongvirae;Uroviricota;Caudoviricetes	vRhyme_bin_22__LAWAr2D2E2F_000000334769	LAWAr2D2E2F_vRhyme_bin_22	LAWAr2D2E2F_vRhyme_bin_22	TRUE	Medium-quality	lysogenic_virus
LAWAr2D2E2F	Langwell	Restored	LAWAr2D2E2F_000000101809	27006	No terminal repeats		43	11	0.9672		1	19.1783	Viruses;Duplodnaviria;Heunggongvirae;Uroviricota;Caudoviricetes	vRhyme_unbinned_37__LAWAr2D2E2F_000000101809	LAWAr2D2E2F_vRhyme_unbinned_37	MHr2D2E2F_vRhyme_bin_15	FALSE	Low-quality	lytic_scaffold
LAWAr2D2E2F	Langwell	Restored	LAWAr2D2E2F_000000044331	15756	No terminal repeats		23	11	0.9672		2	19.244	Viruses;Duplodnaviria;Heunggongvirae;Uroviricota;Caudoviricetes	vRhyme_unbinned_14__LAWAr2D2E2F_000000044331	LAWAr2D2E2F_vRhyme_unbinned_14	LASCr2D2E2F_vRhyme_bin_8	FALSE	Low-quality	lytic_scaffold	Bacteria	Desulfobacterota	Syntrophobacteria	Syntrophobacterales	Syntrophobacteraceae	SbD1
LAWAr2D2E2F	Langwell	Restored	LAWAr2D2E2F_000000331918	49198	DTR		78	11	0.9669		3	20.7385	Viruses;Duplodnaviria;Heunggongvirae;Uroviricota;Caudoviricetes	vRhyme_unbinned_78__LAWAr2D2E2F_000000331918	LAWAr2D2E2F_vRhyme_unbinned_78	LAWAr2D2E2F_vRhyme_unbinned_78	TRUE	Complete	lytic_scaffold
LAWAr2D2E2F	Langwell	Restored	LAWAr2D2E2F_000000235009	13141	No terminal repeats		20	11	0.9667		0	11.7887	Viruses;Duplodnaviria;Heunggongvirae;Uroviricota;Caudoviricetes	vRhyme_bin_12__LAWAr2D2E2F_000000235009	LAWAr2D2E2F_vRhyme_bin_12	LAWAr2D2E2F_vRhyme_bin_12	TRUE	High-quality	lytic_virus
LAWAr2D2E2F	Langwell	Restored	LAWAr2D2E2F_000000254401	13139	No terminal repeats		14	11	0.9666		3	8.2186	Viruses;Duplodnaviria;Heunggongvirae;Uroviricota;Caudoviricetes	vRhyme_unbinned_59__LAWAr2D2E2F_000000254401	LAWAr2D2E2F_vRhyme_unbinned_59	BAr2D2E2F_vRhyme_bin_8	FALSE	Low-quality	lytic_scaffold
LAWAr2D2E2F	Langwell	Restored	LAWAr2D2E2F_000000321320	63753	No terminal repeats		56	11	0.9651		1	40.6841	Viruses;Duplodnaviria;Heunggongvirae;Uroviricota;Caudoviricetes	vRhyme_bin_19__LAWAr2D2E2F_000000321320	LAWAr2D2E2F_vRhyme_bin_19	CRr2D2E2F_vRhyme_bin_4	FALSE	Medium-quality	lytic_virus	Bacteria	Planctomycetota	Planctomycetia	Isosphaerales	Isosphaeraceae
LAWAr2D2E2F	Langwell	Restored	LAWAr2D2E2F_000000045375	11368	No terminal repeats		7	11	0.965		0	3.4302	Viruses;Duplodnaviria;Heunggongvirae;Uroviricota;Caudoviricetes	vRhyme_bin_3__LAWAr2D2E2F_000000045375	LAWAr2D2E2F_vRhyme_bin_3	MHr2D2E2F_vRhyme_bin_4	FALSE	Medium-quality	lytic_virus	Bacteria	Acidobacteriota	Terriglobia	Terriglobales	SbA1	Bog-209
LAWAr2D2E2F	Langwell	Restored	LAWAr2D2E2F_000000002581	11418	No terminal repeats		12	11	0.9647		2	11.6563	Viruses;Duplodnaviria;Heunggongvirae;Uroviricota;Caudoviricetes	vRhyme_unbinned_1__LAWAr2D2E2F_000000002581	LAWAr2D2E2F_vRhyme_unbinned_1	BOr2D2E2F_vRhyme_unbinned_15	FALSE	Low-quality	lytic_scaffold	Bacteria	Pseudomonadota	Alphaproteobacteria	Rhizobiales	Beijerinckiaceae	Roseiarcus
LAWAr2D2E2F	Langwell	Restored	LAWAr2D2E2F_000000300153	10822	No terminal repeats		13	11	0.9646		0	5.4346	Viruses;Duplodnaviria;Heunggongvirae;Uroviricota;Caudoviricetes	vRhyme_unbinned_71__LAWAr2D2E2F_000000300153	LAWAr2D2E2F_vRhyme_unbinned_71	LAWAr2D2E2F_vRhyme_unbinned_71	TRUE	Low-quality	lytic_scaffold
LAWAr2D2E2F	Langwell	Restored	LAWAr2D2E2F_000000067377	10481	No terminal repeats		24	11	0.964		0	5.2299	Viruses;Duplodnaviria;Heunggongvirae;Uroviricota;Caudoviricetes	vRhyme_unbinned_20__LAWAr2D2E2F_000000067377	LAWAr2D2E2F_vRhyme_unbinned_20	SEr3G3H3I_vRhyme_unbinned_251	FALSE	Low-quality	lytic_scaffold
LAWAr2D2E2F	Langwell	Restored	LAWAr2D2E2F_000000134175	10053	No terminal repeats		11	11	0.9634		0	5.0401	Viruses;Duplodnaviria;Heunggongvirae;Uroviricota;Caudoviricetes	vRhyme_bin_8__LAWAr2D2E2F_000000134175	LAWAr2D2E2F_vRhyme_bin_8	LAWAr2D2E2F_vRhyme_bin_8	TRUE	Low-quality	lytic_virus	Bacteria	Pseudomonadota	Alphaproteobacteria	Rhizobiales	Beijerinckiaceae	Methylocella
LAWAr2D2E2F	Langwell	Restored	LAWAr2D2E2F_000000240155	12699	No terminal repeats		14	11	0.9615		0	7.6393	Viruses;Duplodnaviria;Heunggongvirae;Uroviricota;Caudoviricetes	vRhyme_unbinned_57__LAWAr2D2E2F_000000240155	LAWAr2D2E2F_vRhyme_unbinned_57	LAWAr2D2E2F_vRhyme_unbinned_57	TRUE	Low-quality	lytic_scaffold
LAWAr2D2E2F	Langwell	Restored	LAWAr2D2E2F_000000044562	12866	No terminal repeats		17	11	0.9614		5	23.3121	Viruses;Duplodnaviria;Heunggongvirae;Uroviricota;Caudoviricetes	vRhyme_bin_12__LAWAr2D2E2F_000000044562	LAWAr2D2E2F_vRhyme_bin_12	LAWAr2D2E2F_vRhyme_bin_12	TRUE	High-quality	lytic_virus
LAWAr2D2E2F	Langwell	Restored	LAWAr2D2E2F_000000046524	15454	No terminal repeats		18	11	0.9608		0	10.4115	Viruses;Duplodnaviria;Heunggongvirae;Uroviricota;Caudoviricetes	vRhyme_bin_19__LAWAr2D2E2F_000000046524	LAWAr2D2E2F_vRhyme_bin_19	CRr2D2E2F_vRhyme_bin_4	FALSE	Medium-quality	lytic_virus	Bacteria	Planctomycetota	Planctomycetia	Isosphaerales	Isosphaeraceae
LAWAr2D2E2F	Langwell	Restored	LAWAr2D2E2F_000000297668	23323	No terminal repeats		25	11	0.9601		1	14.3011	Viruses;Duplodnaviria;Heunggongvirae;Uroviricota;Caudoviricetes	vRhyme_unbinned_70__LAWAr2D2E2F_000000297668	LAWAr2D2E2F_vRhyme_unbinned_70	LABRr1A1B1C_vRhyme_bin_17	FALSE	Low-quality	lysogenic_scaffold
LAWAr2D2E2F	Langwell	Restored	LAWAr2D2E2F_000000114018	16754	No terminal repeats		24	11	0.9599		3	11.3186	Viruses;Duplodnaviria;Heunggongvirae;Uroviricota;Caudoviricetes	vRhyme_bin_28__LAWAr2D2E2F_000000114018	LAWAr2D2E2F_vRhyme_bin_28	LAWAr2D2E2F_vRhyme_bin_28	TRUE	Medium-quality	lytic_virus
LAWAr2D2E2F	Langwell	Restored	LAWAr2D2E2F_000000091213	10511	No terminal repeats		17	11	0.9575		1	7.8042	Viruses;Duplodnaviria;Heunggongvirae;Uroviricota;Caudoviricetes	vRhyme_unbinned_30__LAWAr2D2E2F_000000091213	LAWAr2D2E2F_vRhyme_unbinned_30	LAWAr2D2E2F_vRhyme_unbinned_30	TRUE	Low-quality	lytic_scaffold	Bacteria	Desulfobacterota	Syntrophobacteria	Syntrophobacterales	Syntrophobacteraceae	SbD1
LAWAr2D2E2F	Langwell	Restored	LAWAr2D2E2F_000000094897	15058	No terminal repeats		20	11	0.9572		1	13.3041	Viruses;Duplodnaviria;Heunggongvirae;Uroviricota;Caudoviricetes	vRhyme_unbinned_34__LAWAr2D2E2F_000000094897	LAWAr2D2E2F_vRhyme_unbinned_34	LAWAr2D2E2F_vRhyme_unbinned_34	TRUE	Low-quality	lysogenic_scaffold
LAWAr2D2E2F	Langwell	Restored	LAWAr2D2E2F_000000127844	16910	No terminal repeats		23	11	0.9563		0	7.3443	Viruses;Duplodnaviria;Heunggongvirae;Uroviricota;Caudoviricetes	vRhyme_bin_30__LAWAr2D2E2F_000000127844	LAWAr2D2E2F_vRhyme_bin_30	LAWAr2D2E2F_vRhyme_bin_30	TRUE	Medium-quality	lytic_virus
LAWAr2D2E2F	Langwell	Restored	LAWAr2D2E2F_000000340809	14631	No terminal repeats		13	11	0.9559		1	7.5234	Viruses;Duplodnaviria;Heunggongvirae;Uroviricota;Caudoviricetes	vRhyme_bin_19__LAWAr2D2E2F_000000340809	LAWAr2D2E2F_vRhyme_bin_19	CRr2D2E2F_vRhyme_bin_4	FALSE	Medium-quality	lytic_virus	Bacteria	Planctomycetota	Planctomycetia	Isosphaerales	Isosphaeraceae
LAWAr2D2E2F	Langwell	Restored	LAWAr2D2E2F_000000179017	10640	No terminal repeats		10	11	0.9555		1	6.4863	Viruses;Duplodnaviria;Heunggongvirae;Uroviricota;Caudoviricetes	vRhyme_bin_6__LAWAr2D2E2F_000000179017	LAWAr2D2E2F_vRhyme_bin_6	LAWAr2D2E2F_vRhyme_bin_6	TRUE	High-quality	lytic_virus
LAWAr2D2E2F	Langwell	Restored	LAWAr2D2E2F_000000277721	11059	No terminal repeats		15	11	0.9551		1	8.4505	Viruses;Duplodnaviria;Heunggongvirae;Uroviricota;Caudoviricetes	vRhyme_bin_3__LAWAr2D2E2F_000000277721	LAWAr2D2E2F_vRhyme_bin_3	MHr2D2E2F_vRhyme_bin_4	FALSE	Medium-quality	lytic_virus	Bacteria	Acidobacteriota	Terriglobia	Terriglobales	SbA1	Bog-209
LAWAr2D2E2F	Langwell	Restored	LAWAr2D2E2F_000000315362	11690	No terminal repeats		14	11	0.9545		2	5.0797	Viruses;Duplodnaviria;Heunggongvirae;Uroviricota;Caudoviricetes	vRhyme_bin_21__LAWAr2D2E2F_000000315362	LAWAr2D2E2F_vRhyme_bin_21	LAWAr2D2E2F_vRhyme_bin_21	TRUE	Medium-quality	lytic_virus
LAWAr2D2E2F	Langwell	Restored	LAWAr2D2E2F_000000301494	34460	No terminal repeats		42	11	0.9544		9	23.9462	Viruses;Duplodnaviria;Heunggongvirae;Uroviricota;Caudoviricetes	vRhyme_unbinned_73__LAWAr2D2E2F_000000301494	LAWAr2D2E2F_vRhyme_unbinned_73	LAWAr2D2E2F_vRhyme_unbinned_73	TRUE	Medium-quality	lytic_scaffold
LAWAr2D2E2F	Langwell	Restored	LAWAr2D2E2F_000000066323	10531	No terminal repeats		21	11	0.9538		0	4.1591	Viruses;Duplodnaviria;Heunggongvirae;Uroviricota;Caudoviricetes	vRhyme_bin_19__LAWAr2D2E2F_000000066323	LAWAr2D2E2F_vRhyme_bin_19	CRr2D2E2F_vRhyme_bin_4	FALSE	Medium-quality	lytic_virus	Bacteria	Planctomycetota	Planctomycetia	Isosphaerales	Isosphaeraceae
LAWAr2D2E2F	Langwell	Restored	LAWAr2D2E2F_000000204583|provirus_1_7934	7934	Provirus	7934-01-01	16	11	0.9536		0	7.8291	Viruses;Duplodnaviria;Heunggongvirae;Uroviricota;Caudoviricetes	vRhyme_unbinned_90__LAWAr2D2E2F_000000204583|provirus_1_7934	LAWAr2D2E2F_vRhyme_unbinned_90	CRr2D2E2F_vRhyme_unbinned_92	FALSE	Low-quality	integrated_prophage
LAWAr2D2E2F	Langwell	Restored	LAWAr2D2E2F_000000254672|provirus_17187_27416	10230	Provirus	17187-27416	12	11	0.9532		3	14.3754	Viruses;Duplodnaviria;Heunggongvirae;Uroviricota;Caudoviricetes	vRhyme_unbinned_92__LAWAr2D2E2F_000000254672|provirus_17187_27416	LAWAr2D2E2F_vRhyme_unbinned_92	MHr2D2E2F_vRhyme_unbinned_83	FALSE	Low-quality	integrated_prophage	Bacteria	Pseudomonadota	Alphaproteobacteria	Rhizobiales	Rhodomicrobiaceae	Rhodomicrobium
LAWAr2D2E2F	Langwell	Restored	LAWAr2D2E2F_000000240019	64753	No terminal repeats		41	11	0.9521		2	26.5879	Viruses;Duplodnaviria;Heunggongvirae;Uroviricota;Caudoviricetes	vRhyme_bin_19__LAWAr2D2E2F_000000240019	LAWAr2D2E2F_vRhyme_bin_19	CRr2D2E2F_vRhyme_bin_4	FALSE	Medium-quality	lytic_virus	Bacteria	Planctomycetota	Planctomycetia	Isosphaerales	Isosphaeraceae
LAWAr2D2E2F	Langwell	Restored	LAWAr2D2E2F_000000013015|provirus_3_16323	16321	Provirus	3-16323	21	11	0.9514		1	15.6709	Viruses;Duplodnaviria;Heunggongvirae;Uroviricota;Caudoviricetes	vRhyme_unbinned_81__LAWAr2D2E2F_000000013015|provirus_3_16323	LAWAr2D2E2F_vRhyme_unbinned_81	LAWAr2D2E2F_vRhyme_unbinned_81	TRUE	Low-quality	integrated_prophage	Bacteria	Desulfobacterota	Syntrophobacteria	Syntrophobacterales	Syntrophobacteraceae	SbD1
LAWAr2D2E2F	Langwell	Restored	LAWAr2D2E2F_000000280725	10117	No terminal repeats		20	11	0.9505		0	5.8815	Viruses;Duplodnaviria;Heunggongvirae;Uroviricota;Caudoviricetes	vRhyme_bin_19__LAWAr2D2E2F_000000280725	LAWAr2D2E2F_vRhyme_bin_19	CRr2D2E2F_vRhyme_bin_4	FALSE	Medium-quality	lytic_virus	Bacteria	Planctomycetota	Planctomycetia	Isosphaerales	Isosphaeraceae
LAWAr2D2E2F	Langwell	Restored	LAWAr2D2E2F_000000179545	12125	No terminal repeats		24	11	0.9504		0	3.7042	Viruses;Duplodnaviria;Heunggongvirae;Uroviricota;Caudoviricetes	vRhyme_bin_20__LAWAr2D2E2F_000000179545	LAWAr2D2E2F_vRhyme_bin_20	LAWAr2D2E2F_vRhyme_bin_20	TRUE	Medium-quality	lytic_virus
LAWAr2D2E2F	Langwell	Restored	LAWAr2D2E2F_000000163582	29667	No terminal repeats		40	11	0.9497		1	11.9089	Viruses;Duplodnaviria;Heunggongvirae;Uroviricota;Caudoviricetes	vRhyme_bin_19__LAWAr2D2E2F_000000163582	LAWAr2D2E2F_vRhyme_bin_19	CRr2D2E2F_vRhyme_bin_4	FALSE	Medium-quality	lytic_virus	Bacteria	Planctomycetota	Planctomycetia	Isosphaerales	Isosphaeraceae
LAWAr2D2E2F	Langwell	Restored	LAWAr2D2E2F_000000041689	27313	No terminal repeats		36	11	0.9497		6	16.9061	Viruses;Duplodnaviria;Heunggongvirae;Uroviricota;Caudoviricetes	vRhyme_bin_12__LAWAr2D2E2F_000000041689	LAWAr2D2E2F_vRhyme_bin_12	LAWAr2D2E2F_vRhyme_bin_12	TRUE	High-quality	lytic_virus
LAWAr2D2E2F	Langwell	Restored	LAWAr2D2E2F_000000079044	15669	No terminal repeats		24	11	0.9486		1	7.8586	Viruses;Duplodnaviria;Heunggongvirae;Uroviricota;Caudoviricetes	vRhyme_bin_12__LAWAr2D2E2F_000000079044	LAWAr2D2E2F_vRhyme_bin_12	LAWAr2D2E2F_vRhyme_bin_12	TRUE	High-quality	lytic_virus
LAWAr2D2E2F	Langwell	Restored	LAWAr2D2E2F_000000032393	11555	No terminal repeats		19	11	0.9483		0	3.3474	Viruses;Duplodnaviria;Heunggongvirae;Uroviricota;Caudoviricetes	vRhyme_bin_27__LAWAr2D2E2F_000000032393	LAWAr2D2E2F_vRhyme_bin_27	LAWAr2D2E2F_vRhyme_bin_27	TRUE	Low-quality	lytic_virus
LAWAr2D2E2F	Langwell	Restored	LAWAr2D2E2F_000000047896	16499	No terminal repeats		29	11	0.9481		2	14.7434	Viruses;Duplodnaviria;Heunggongvirae;Uroviricota;Caudoviricetes	vRhyme_unbinned_16__LAWAr2D2E2F_000000047896	LAWAr2D2E2F_vRhyme_unbinned_16	LABRr1A1B1C_vRhyme_bin_9	FALSE	Low-quality	lytic_scaffold	Bacteria	Desulfobacterota	Syntrophobacteria	Syntrophobacterales	Syntrophobacteraceae	SbD1
LAWAr2D2E2F	Langwell	Restored	LAWAr2D2E2F_000000290112	14825	No terminal repeats		6	11	0.9467		2	7.8978	Viruses;Duplodnaviria;Heunggongvirae;Uroviricota;Caudoviricetes	vRhyme_bin_19__LAWAr2D2E2F_000000290112	LAWAr2D2E2F_vRhyme_bin_19	CRr2D2E2F_vRhyme_bin_4	FALSE	Medium-quality	lytic_virus	Bacteria	Planctomycetota	Planctomycetia	Isosphaerales	Isosphaeraceae
LAWAr2D2E2F	Langwell	Restored	LAWAr2D2E2F_000000023274	10052	No terminal repeats		12	11	0.9446		1	8.7988	Viruses;Duplodnaviria;Heunggongvirae;Uroviricota;Caudoviricetes	vRhyme_bin_5__LAWAr2D2E2F_000000023274	LAWAr2D2E2F_vRhyme_bin_5	MHr2D2E2F_vRhyme_bin_10	FALSE	Low-quality	lytic_virus
LAWAr2D2E2F	Langwell	Restored	LAWAr2D2E2F_000000047282	19843	No terminal repeats		25	11	0.9445		3	17.2912	Viruses;Duplodnaviria;Heunggongvirae;Uroviricota;Caudoviricetes	vRhyme_unbinned_15__LAWAr2D2E2F_000000047282	LAWAr2D2E2F_vRhyme_unbinned_15	BOr1A1B1C_vRhyme_bin_7	FALSE	Low-quality	lytic_scaffold	Bacteria	Desulfobacterota	Desulfobaccia	Desulfobaccales	0-14-0-80-60-11	0-14-0-80-60-11
LAWAr2D2E2F	Langwell	Restored	LAWAr2D2E2F_000000264337|provirus_795_38343	37549	Provirus	795-38343	47	11	0.9441		4	29.7158	Viruses;Duplodnaviria;Heunggongvirae;Uroviricota;Caudoviricetes	vRhyme_unbinned_93__LAWAr2D2E2F_000000264337|provirus_795_38343	LAWAr2D2E2F_vRhyme_unbinned_93	LAWAr2D2E2F_vRhyme_unbinned_93	TRUE	Medium-quality	integrated_prophage	Bacteria	Desulfobacterota	Syntrophobacteria	Syntrophobacterales	Syntrophobacteraceae	SbD1
LAWAr2D2E2F	Langwell	Restored	LAWAr2D2E2F_000000030314	39446	No terminal repeats		46	11	0.9415		3	19.0658	Viruses;Duplodnaviria;Heunggongvirae;Uroviricota;Caudoviricetes	vRhyme_unbinned_11__LAWAr2D2E2F_000000030314	LAWAr2D2E2F_vRhyme_unbinned_11	LABRr1A1B1C_vRhyme_unbinned_92	FALSE	Medium-quality	lytic_scaffold
LAWAr2D2E2F	Langwell	Restored	LAWAr2D2E2F_000000037184	10155	No terminal repeats		22	11	0.9404		0	5.9947	Viruses;Duplodnaviria;Heunggongvirae;Uroviricota;Caudoviricetes	vRhyme_bin_3__LAWAr2D2E2F_000000037184	LAWAr2D2E2F_vRhyme_bin_3	MHr2D2E2F_vRhyme_bin_4	FALSE	Medium-quality	lytic_virus	Bacteria	Acidobacteriota	Terriglobia	Terriglobales	SbA1	Bog-209
LAWAr2D2E2F	Langwell	Restored	LAWAr2D2E2F_000000173971	13547	No terminal repeats		15	11	0.9401		2	10.5015	Viruses;Duplodnaviria;Heunggongvirae;Uroviricota;Caudoviricetes	vRhyme_bin_14__LAWAr2D2E2F_000000173971	LAWAr2D2E2F_vRhyme_bin_14	MGr2D2E2F_vRhyme_unbinned_70	FALSE	High-quality	lytic_virus
LAWAr2D2E2F	Langwell	Restored	LAWAr2D2E2F_000000243431	38942	No terminal repeats		60	11	0.9395		1	26.9499	Viruses;Duplodnaviria;Heunggongvirae;Uroviricota;Caudoviricetes	vRhyme_bin_20__LAWAr2D2E2F_000000243431	LAWAr2D2E2F_vRhyme_bin_20	LAWAr2D2E2F_vRhyme_bin_20	TRUE	Medium-quality	lytic_virus
LAWAr2D2E2F	Langwell	Restored	LAWAr2D2E2F_000000045574	18406	No terminal repeats		26	11	0.9392		1	12.2837	Viruses;Duplodnaviria;Heunggongvirae;Uroviricota;Caudoviricetes	vRhyme_bin_6__LAWAr2D2E2F_000000045574	LAWAr2D2E2F_vRhyme_bin_6	LAWAr2D2E2F_vRhyme_bin_6	TRUE	High-quality	lytic_virus
LAWAr2D2E2F	Langwell	Restored	LAWAr2D2E2F_000000019207|provirus_9466_21186	11721	Provirus	9466-21186	17	11	0.9388		11	20.361	Viruses;Duplodnaviria;Heunggongvirae;Uroviricota;Caudoviricetes	vRhyme_unbinned_83__LAWAr2D2E2F_000000019207|provirus_9466_21186	LAWAr2D2E2F_vRhyme_unbinned_83	LAWAr2D2E2F_vRhyme_unbinned_83	TRUE	Low-quality	integrated_prophage	Bacteria	Desulfobacterota_B	Binatia	Binatales	Binataceae	Binatus
LAWAr2D2E2F	Langwell	Restored	LAWAr2D2E2F_000000256347	12952	No terminal repeats		9	11	0.9387		0	1.304	Viruses;Duplodnaviria;Heunggongvirae;Uroviricota;Caudoviricetes	vRhyme_unbinned_60__LAWAr2D2E2F_000000256347	LAWAr2D2E2F_vRhyme_unbinned_60	LAWAr2D2E2F_vRhyme_unbinned_60	TRUE	Low-quality	lytic_scaffold
LAWAr2D2E2F	Langwell	Restored	LAWAr2D2E2F_000000173594	11931	No terminal repeats		6	11	0.9382		1	5.1244	Viruses;Duplodnaviria;Heunggongvirae;Uroviricota;Caudoviricetes	vRhyme_bin_3__LAWAr2D2E2F_000000173594	LAWAr2D2E2F_vRhyme_bin_3	MHr2D2E2F_vRhyme_bin_4	FALSE	Medium-quality	lytic_virus	Bacteria	Acidobacteriota	Terriglobia	Terriglobales	SbA1	Bog-209
LAWAr2D2E2F	Langwell	Restored	LAWAr2D2E2F_000000144751	18072	No terminal repeats		25	11	0.9366		2	3.1123	Viruses;Duplodnaviria;Heunggongvirae;Uroviricota;Caudoviricetes	vRhyme_unbinned_46__LAWAr2D2E2F_000000144751	LAWAr2D2E2F_vRhyme_unbinned_46	LAWAr2D2E2F_vRhyme_unbinned_46	TRUE	Low-quality	lytic_scaffold
LAWAr2D2E2F	Langwell	Restored	LAWAr2D2E2F_000000009039	12352	No terminal repeats		17	11	0.9341		2	6.4212	Viruses;Duplodnaviria;Heunggongvirae;Uroviricota;Caudoviricetes	vRhyme_unbinned_4__LAWAr2D2E2F_000000009039	LAWAr2D2E2F_vRhyme_unbinned_4	LABRr1A1B1C_vRhyme_unbinned_68	FALSE	Low-quality	lysogenic_scaffold	Bacteria	Pseudomonadota	Alphaproteobacteria	Rhizobiales	Beijerinckiaceae	Roseiarcus
LAWAr2D2E2F	Langwell	Restored	LAWAr2D2E2F_000000311751	438095	DTR		637	11	0.9308		7	164.299	Viruses;Duplodnaviria;Heunggongvirae;Uroviricota;Caudoviricetes	vRhyme_unbinned_75__LAWAr2D2E2F_000000311751	LAWAr2D2E2F_vRhyme_unbinned_75	CRr2D2E2F_vRhyme_bin_10	FALSE	Complete	lytic_scaffold	Bacteria	Pseudomonadota	Gammaproteobacteria	Burkholderiales	Burkholderiaceae	Caballeronia
LAWAr2D2E2F	Langwell	Restored	LAWAr2D2E2F_000000288364	12429	No terminal repeats		16	11	0.9306		0	6.3525	Viruses;Duplodnaviria;Heunggongvirae;Uroviricota;Caudoviricetes	vRhyme_bin_21__LAWAr2D2E2F_000000288364	LAWAr2D2E2F_vRhyme_bin_21	LAWAr2D2E2F_vRhyme_bin_21	TRUE	Medium-quality	lytic_virus
LAWAr2D2E2F	Langwell	Restored	LAWAr2D2E2F_000000071319	19664	No terminal repeats		32	11	0.9299		0	6.2952	Viruses;Duplodnaviria;Heunggongvirae;Uroviricota;Caudoviricetes	vRhyme_unbinned_21__LAWAr2D2E2F_000000071319	LAWAr2D2E2F_vRhyme_unbinned_21	MHr1A1B1C_vRhyme_bin_2	FALSE	Not-determined	lytic_scaffold
LAWAr2D2E2F	Langwell	Restored	LAWAr2D2E2F_000000232604	16470	No terminal repeats		28	11	0.9284		3	9.0224	Viruses;Duplodnaviria;Heunggongvirae;Uroviricota;Caudoviricetes	vRhyme_unbinned_56__LAWAr2D2E2F_000000232604	LAWAr2D2E2F_vRhyme_unbinned_56	LAWAr2D2E2F_vRhyme_unbinned_56	TRUE	Low-quality	lytic_scaffold	Bacteria	Desulfobacterota_B	Binatia	Binatales	Binataceae	Binatus
LAWAr2D2E2F	Langwell	Restored	LAWAr2D2E2F_000000118610	13915	No terminal repeats		20	11	0.9278		2	6.3519	Viruses;Duplodnaviria;Heunggongvirae;Uroviricota;Caudoviricetes	vRhyme_unbinned_40__LAWAr2D2E2F_000000118610	LAWAr2D2E2F_vRhyme_unbinned_40	MHr3G3H3I_vRhyme_bin_15	FALSE	Low-quality	lytic_scaffold
LAWAr2D2E2F	Langwell	Restored	LAWAr2D2E2F_000000182769	18315	No terminal repeats		17	11	0.9277		0	4.8354	Viruses;Duplodnaviria;Heunggongvirae;Uroviricota;Caudoviricetes	vRhyme_bin_28__LAWAr2D2E2F_000000182769	LAWAr2D2E2F_vRhyme_bin_28	LAWAr2D2E2F_vRhyme_bin_28	TRUE	Medium-quality	lytic_virus
LAWAr2D2E2F	Langwell	Restored	LAWAr2D2E2F_000000181860	20307	No terminal repeats		48	11	0.9275		0	5.5174	Viruses;Duplodnaviria;Heunggongvirae;Uroviricota;Caudoviricetes	vRhyme_bin_19__LAWAr2D2E2F_000000181860	LAWAr2D2E2F_vRhyme_bin_19	CRr2D2E2F_vRhyme_bin_4	FALSE	Medium-quality	lytic_virus	Bacteria	Planctomycetota	Planctomycetia	Isosphaerales	Isosphaeraceae
LAWAr2D2E2F	Langwell	Restored	LAWAr2D2E2F_000000260839	11387	No terminal repeats		10	11	0.9265		0	7.2063	Viruses;Duplodnaviria;Heunggongvirae;Uroviricota;Caudoviricetes	vRhyme_bin_3__LAWAr2D2E2F_000000260839	LAWAr2D2E2F_vRhyme_bin_3	MHr2D2E2F_vRhyme_bin_4	FALSE	Medium-quality	lytic_virus	Bacteria	Acidobacteriota	Terriglobia	Terriglobales	SbA1	Bog-209
LAWAr2D2E2F	Langwell	Restored	LAWAr2D2E2F_000000036135	20451	No terminal repeats		22	11	0.9261		0	8.437	Viruses;Duplodnaviria;Heunggongvirae;Uroviricota;Caudoviricetes	vRhyme_bin_19__LAWAr2D2E2F_000000036135	LAWAr2D2E2F_vRhyme_bin_19	CRr2D2E2F_vRhyme_bin_4	FALSE	Medium-quality	lytic_virus	Bacteria	Planctomycetota	Planctomycetia	Isosphaerales	Isosphaeraceae
LAWAr2D2E2F	Langwell	Restored	LAWAr2D2E2F_000000141803	14309	No terminal repeats		20	11	0.926		11	23.0409	Viruses;Duplodnaviria;Heunggongvirae;Uroviricota;Caudoviricetes	vRhyme_bin_15__LAWAr2D2E2F_000000141803	LAWAr2D2E2F_vRhyme_bin_15	LAWAr2D2E2F_vRhyme_bin_15	TRUE	High-quality	lytic_virus
LAWAr2D2E2F	Langwell	Restored	LAWAr2D2E2F_000000261436	10440	No terminal repeats		12	11	0.9222		0	1.7446	Viruses;Duplodnaviria;Heunggongvirae;Uroviricota;Caudoviricetes	vRhyme_unbinned_64__LAWAr2D2E2F_000000261436	LAWAr2D2E2F_vRhyme_unbinned_64	LAWAr2D2E2F_vRhyme_unbinned_64	TRUE	Low-quality	lytic_scaffold
LAWAr2D2E2F	Langwell	Restored	LAWAr2D2E2F_000000097578	42882	No terminal repeats		47	11	0.9191		5	19.0201	Viruses;Duplodnaviria;Heunggongvirae;Uroviricota;Caudoviricetes	vRhyme_bin_10__LAWAr2D2E2F_000000097578	LAWAr2D2E2F_vRhyme_bin_10	LAWAr2D2E2F_vRhyme_bin_10	TRUE	Medium-quality	lytic_virus	Bacteria	Acidobacteriota	Terriglobia	Terriglobales
LAWAr2D2E2F	Langwell	Restored	LAWAr2D2E2F_000000046607	24299	No terminal repeats		27	11	0.9182		1	18.002	Viruses;Duplodnaviria;Heunggongvirae;Uroviricota;Caudoviricetes	vRhyme_bin_10__LAWAr2D2E2F_000000046607	LAWAr2D2E2F_vRhyme_bin_10	LAWAr2D2E2F_vRhyme_bin_10	TRUE	Medium-quality	lytic_virus	Bacteria	Acidobacteriota	Terriglobia	Terriglobales
LAWAr2D2E2F	Langwell	Restored	LAWAr2D2E2F_000000085393	23454	No terminal repeats		32	11	0.9172		1	4.3128	Viruses;Duplodnaviria;Heunggongvirae;Uroviricota;Caudoviricetes	vRhyme_unbinned_27__LAWAr2D2E2F_000000085393	LAWAr2D2E2F_vRhyme_unbinned_27	SEr3G3H3I_vRhyme_unbinned_78	FALSE	Low-quality	lytic_scaffold
LAWAr2D2E2F	Langwell	Restored	LAWAr2D2E2F_000000094316	13097	No terminal repeats		14	11	0.9162		5	16.726	Viruses;Duplodnaviria;Heunggongvirae;Uroviricota;Caudoviricetes	vRhyme_unbinned_33__LAWAr2D2E2F_000000094316	LAWAr2D2E2F_vRhyme_unbinned_33	LABRr1A1B1C_vRhyme_unbinned_39	FALSE	Low-quality	lytic_scaffold	Bacteria	Pseudomonadota	Alphaproteobacteria	Rhizobiales	Beijerinckiaceae	Methylovirgula
LAWAr2D2E2F	Langwell	Restored	LAWAr2D2E2F_000000330641	11976	No terminal repeats		17	11	0.915		1	12.9539	Viruses;Duplodnaviria;Heunggongvirae;Uroviricota;Caudoviricetes	vRhyme_unbinned_77__LAWAr2D2E2F_000000330641	LAWAr2D2E2F_vRhyme_unbinned_77	LAWAr2D2E2F_vRhyme_unbinned_77	TRUE	Low-quality	lytic_scaffold
LAWAr2D2E2F	Langwell	Restored	LAWAr2D2E2F_000000083898	28381	No terminal repeats		41	11	0.9143		2	12.9507	Viruses;Duplodnaviria;Heunggongvirae;Uroviricota;Caudoviricetes	vRhyme_unbinned_26__LAWAr2D2E2F_000000083898	LAWAr2D2E2F_vRhyme_unbinned_26	LAWAr2D2E2F_vRhyme_unbinned_26	TRUE	Low-quality	lysogenic_scaffold
LAWAr2D2E2F	Langwell	Restored	LAWAr2D2E2F_000000132412	10261	No terminal repeats		5	11	0.9134		1	4.6857	Viruses;Duplodnaviria;Heunggongvirae;Uroviricota;Caudoviricetes	vRhyme_unbinned_44__LAWAr2D2E2F_000000132412	LAWAr2D2E2F_vRhyme_unbinned_44	CRr2D2E2F_vRhyme_unbinned_89	FALSE	Low-quality	lytic_scaffold
LAWAr2D2E2F	Langwell	Restored	LAWAr2D2E2F_000000272418	16257	No terminal repeats		15	11	0.9112		1	4.6682	Viruses;Duplodnaviria;Heunggongvirae;Uroviricota;Caudoviricetes	vRhyme_unbinned_68__LAWAr2D2E2F_000000272418	LAWAr2D2E2F_vRhyme_unbinned_68	MHr3G3H3I_vRhyme_bin_14	FALSE	Low-quality	lytic_scaffold	Bacteria	Desulfobacterota	Syntrophobacteria	Syntrophobacterales	Syntrophobacteraceae	SbD1
LAWAr2D2E2F	Langwell	Restored	LAWAr2D2E2F_000000340480	13462	No terminal repeats		13	11	0.9105		0	4.5027	Viruses;Duplodnaviria;Heunggongvirae;Uroviricota;Caudoviricetes	vRhyme_bin_10__LAWAr2D2E2F_000000340480	LAWAr2D2E2F_vRhyme_bin_10	LAWAr2D2E2F_vRhyme_bin_10	TRUE	Medium-quality	lytic_virus	Bacteria	Acidobacteriota	Terriglobia	Terriglobales
LAWAr2D2E2F	Langwell	Restored	LAWAr2D2E2F_000000141949	12243	No terminal repeats		5	11	0.9093		1	4.1019	Viruses;Duplodnaviria;Heunggongvirae;Uroviricota;Caudoviricetes	vRhyme_unbinned_45__LAWAr2D2E2F_000000141949	LAWAr2D2E2F_vRhyme_unbinned_45	SEr2D2E2F_vRhyme_unbinned_185	FALSE	Low-quality	lytic_scaffold	Bacteria	Acidobacteriota	Terriglobia	Terriglobales	SbA1	Bog-209
LAWAr2D2E2F	Langwell	Restored	LAWAr2D2E2F_000000178551	18108	No terminal repeats		20	11	0.907		0	12.3783	Viruses;Duplodnaviria;Heunggongvirae;Uroviricota;Caudoviricetes	vRhyme_bin_10__LAWAr2D2E2F_000000178551	LAWAr2D2E2F_vRhyme_bin_10	LAWAr2D2E2F_vRhyme_bin_10	TRUE	Medium-quality	lytic_virus	Bacteria	Acidobacteriota	Terriglobia	Terriglobales
LAWAr2D2E2F	Langwell	Restored	LAWAr2D2E2F_000000310471	35995	No terminal repeats		30	11	0.9037		2	10.7585	Viruses;Duplodnaviria;Heunggongvirae;Uroviricota;Caudoviricetes	vRhyme_bin_26__LAWAr2D2E2F_000000310471	LAWAr2D2E2F_vRhyme_bin_26	CRr2D2E2F_vRhyme_bin_3	FALSE	Medium-quality	lytic_virus
LAWAr2D2E2F	Langwell	Restored	LAWAr2D2E2F_000000308547	12910	No terminal repeats		20	11	0.9016		2	6.5799	Viruses;Duplodnaviria;Heunggongvirae;Uroviricota;Caudoviricetes	vRhyme_unbinned_74__LAWAr2D2E2F_000000308547	LAWAr2D2E2F_vRhyme_unbinned_74	CRr1A1B1C_vRhyme_unbinned_13	FALSE	Low-quality	lytic_scaffold
LAWAr2D2E2F	Langwell	Restored	LAWAr2D2E2F_000000003995|provirus_1_4825	4825	Provirus	4825-01-01	10	11	0.8958		2	7.8125	Viruses;Duplodnaviria;Heunggongvirae;Uroviricota;Caudoviricetes	vRhyme_unbinned_79__LAWAr2D2E2F_000000003995|provirus_1_4825	LAWAr2D2E2F_vRhyme_unbinned_79	#N/A	FALSE	Low-quality	integrated_prophage	Bacteria	Desulfobacterota_B	Binatia	Binatales	Binataceae	Binatus
LAWAr2D2E2F	Langwell	Restored	LAWAr2D2E2F_000000052814	12724	No terminal repeats		14	11	0.8957		1	7.2039	Viruses;Duplodnaviria;Heunggongvirae;Uroviricota;Caudoviricetes	vRhyme_bin_10__LAWAr2D2E2F_000000052814	LAWAr2D2E2F_vRhyme_bin_10	LAWAr2D2E2F_vRhyme_bin_10	TRUE	Medium-quality	lytic_virus	Bacteria	Acidobacteriota	Terriglobia	Terriglobales
LAWAr2D2E2F	Langwell	Restored	LAWAr2D2E2F_000000051033	14445	No terminal repeats		17	11	0.894		3	10.4118	Viruses;Duplodnaviria;Heunggongvirae;Uroviricota;Caudoviricetes	vRhyme_unbinned_17__LAWAr2D2E2F_000000051033	LAWAr2D2E2F_vRhyme_unbinned_17	LAWAr2D2E2F_vRhyme_unbinned_17	TRUE	Low-quality	lytic_scaffold
LAWAr2D2E2F	Langwell	Restored	LAWAr2D2E2F_000000274784|provirus_10603_85088	74486	Provirus	10603-85088	87	11	0.8938		4	14.5495	Viruses;Duplodnaviria;Heunggongvirae;Uroviricota;Caudoviricetes	vRhyme_unbinned_94__LAWAr2D2E2F_000000274784|provirus_10603_85088	LAWAr2D2E2F_vRhyme_unbinned_94	LAWAr2D2E2F_vRhyme_unbinned_94	TRUE	High-quality	integrated_prophage	Bacteria	Desulfobacterota	Desulfobaccia	Desulfobaccales	0-14-0-80-60-11	0-14-0-80-60-11
LAWAr2D2E2F	Langwell	Restored	LAWAr2D2E2F_000000289954	10514	No terminal repeats		8	11	0.8887		1	5.1548	Viruses;Duplodnaviria;Heunggongvirae;Uroviricota;Caudoviricetes	vRhyme_bin_11__LAWAr2D2E2F_000000289954	LAWAr2D2E2F_vRhyme_bin_11	LAWAr2D2E2F_vRhyme_bin_11	TRUE	Low-quality	lytic_virus
LAWAr2D2E2F	Langwell	Restored	LAWAr2D2E2F_000000162852	13157	No terminal repeats		23	11	0.8863		0	7.2765	Viruses;Duplodnaviria;Heunggongvirae;Uroviricota;Caudoviricetes	vRhyme_bin_26__LAWAr2D2E2F_000000162852	LAWAr2D2E2F_vRhyme_bin_26	CRr2D2E2F_vRhyme_bin_3	FALSE	Medium-quality	lytic_virus
LAWAr2D2E2F	Langwell	Restored	LAWAr2D2E2F_000000283380	10693	No terminal repeats		20	11	0.8852		0	2.6926	Viruses;Duplodnaviria;Heunggongvirae;Uroviricota;Caudoviricetes	vRhyme_bin_10__LAWAr2D2E2F_000000283380	LAWAr2D2E2F_vRhyme_bin_10	LAWAr2D2E2F_vRhyme_bin_10	TRUE	Medium-quality	lytic_virus	Bacteria	Acidobacteriota	Terriglobia	Terriglobales
LAWAr2D2E2F	Langwell	Restored	LAWAr2D2E2F_000000017098|provirus_4809_14483	9675	Provirus	4809-14483	13	11	0.8849		6	12.8973	Viruses;Duplodnaviria;Heunggongvirae;Uroviricota;Caudoviricetes	vRhyme_unbinned_82__LAWAr2D2E2F_000000017098|provirus_4809_14483	LAWAr2D2E2F_vRhyme_unbinned_82	LAWAr2D2E2F_vRhyme_unbinned_82	TRUE	Low-quality	integrated_prophage
LAWAr2D2E2F	Langwell	Restored	LAWAr2D2E2F_000000109109	24539	No terminal repeats		27	11	0.8827		6	22.8847	Viruses;Duplodnaviria;Heunggongvirae;Uroviricota;Caudoviricetes	vRhyme_bin_13__LAWAr2D2E2F_000000109109	LAWAr2D2E2F_vRhyme_bin_13	LAWAr2D2E2F_vRhyme_bin_13	TRUE	Medium-quality	lysogenic_virus	Bacteria	Pseudomonadota	Alphaproteobacteria	Rhizobiales	Beijerinckiaceae	Rhodoblastus
LAWAr2D2E2F	Langwell	Restored	LAWAr2D2E2F_000000080876	10820	No terminal repeats		9	11	0.8825		3	4.2632	Viruses;Duplodnaviria;Heunggongvirae;Uroviricota;Caudoviricetes	vRhyme_unbinned_25__LAWAr2D2E2F_000000080876	LAWAr2D2E2F_vRhyme_unbinned_25	LAWAr2D2E2F_vRhyme_unbinned_25	TRUE	Low-quality	lytic_scaffold	Bacteria	Pseudomonadota	Alphaproteobacteria	Rhizobiales	Beijerinckiaceae	Roseiarcus
LAWAr2D2E2F	Langwell	Restored	LAWAr2D2E2F_000000076309	12944	No terminal repeats		18	11	0.8822		2	4.6692	Viruses;Duplodnaviria;Heunggongvirae;Uroviricota;Caudoviricetes	vRhyme_unbinned_23__LAWAr2D2E2F_000000076309	LAWAr2D2E2F_vRhyme_unbinned_23	LAWAr2D2E2F_vRhyme_unbinned_23	TRUE	Low-quality	lytic_scaffold	Bacteria	Acidobacteriota	Terriglobia	Acidoferrales	UBA7541	Acidoferrum
LAWAr2D2E2F	Langwell	Restored	LAWAr2D2E2F_000000060354	10346	No terminal repeats		9	11	0.8812		3	7.7144	Viruses;Duplodnaviria;Heunggongvirae;Uroviricota;Caudoviricetes	vRhyme_bin_8__LAWAr2D2E2F_000000060354	LAWAr2D2E2F_vRhyme_bin_8	LAWAr2D2E2F_vRhyme_bin_8	TRUE	Low-quality	lytic_virus	Bacteria	Pseudomonadota	Alphaproteobacteria	Rhizobiales	Beijerinckiaceae	Methylocella
LAWAr2D2E2F	Langwell	Restored	LAWAr2D2E2F_000000029812	10349	No terminal repeats		13	11	0.8767		0	1.7183	Unclassified	vRhyme_bin_19__LAWAr2D2E2F_000000029812	LAWAr2D2E2F_vRhyme_bin_19	CRr2D2E2F_vRhyme_bin_4	FALSE	Medium-quality	lytic_virus	Bacteria	Planctomycetota	Planctomycetia	Isosphaerales	Isosphaeraceae
LAWAr2D2E2F	Langwell	Restored	LAWAr2D2E2F_000000315127	19163	No terminal repeats		8	11	0.8693		0	4.0425	Viruses;Duplodnaviria;Heunggongvirae;Uroviricota;Caudoviricetes	vRhyme_bin_12__LAWAr2D2E2F_000000315127	LAWAr2D2E2F_vRhyme_bin_12	LAWAr2D2E2F_vRhyme_bin_12	TRUE	High-quality	lytic_virus
LAWAr2D2E2F	Langwell	Restored	LAWAr2D2E2F_000000171335	16150	No terminal repeats		17	11	0.8682		2	3.4354	Viruses;Duplodnaviria;Heunggongvirae;Uroviricota;Caudoviricetes	vRhyme_bin_10__LAWAr2D2E2F_000000171335	LAWAr2D2E2F_vRhyme_bin_10	LAWAr2D2E2F_vRhyme_bin_10	TRUE	Medium-quality	lytic_virus	Bacteria	Acidobacteriota	Terriglobia	Terriglobales
LAWAr2D2E2F	Langwell	Restored	LAWAr2D2E2F_000000266238	12815	No terminal repeats		7	11	0.8657		0	2.9674	Viruses;Duplodnaviria;Heunggongvirae;Uroviricota;Caudoviricetes	vRhyme_unbinned_66__LAWAr2D2E2F_000000266238	LAWAr2D2E2F_vRhyme_unbinned_66	MHr3G3H3I_vRhyme_bin_2	FALSE	Not-determined	lytic_scaffold
LAWAr2D2E2F	Langwell	Restored	LAWAr2D2E2F_000000106997	12320	No terminal repeats		22	11	0.8638		2	4.6008	Viruses;Duplodnaviria;Heunggongvirae;Uroviricota;Caudoviricetes	vRhyme_bin_11__LAWAr2D2E2F_000000106997	LAWAr2D2E2F_vRhyme_bin_11	LAWAr2D2E2F_vRhyme_bin_11	TRUE	Low-quality	lytic_virus
LAWAr2D2E2F	Langwell	Restored	LAWAr2D2E2F_000000155317	11086	No terminal repeats		9	11	0.8594		2	2.5608	Viruses;Duplodnaviria;Heunggongvirae;Uroviricota;Caudoviricetes	vRhyme_unbinned_49__LAWAr2D2E2F_000000155317	LAWAr2D2E2F_vRhyme_unbinned_49	LAWAr2D2E2F_vRhyme_unbinned_49	TRUE	Low-quality	lytic_scaffold	Bacteria	Acidobacteriota	Terriglobia	Terriglobales	Acidobacteriaceae	Terracidiphilus
LAWAr2D2E2F	Langwell	Restored	LAWAr2D2E2F_000000221013|provirus_13349_54044	40696	Provirus	13349-54044	50	11	0.8559		11	25.5459	Viruses;Duplodnaviria;Heunggongvirae;Uroviricota;Caudoviricetes	vRhyme_unbinned_91__LAWAr2D2E2F_000000221013|provirus_13349_54044	LAWAr2D2E2F_vRhyme_unbinned_91	LAWAr2D2E2F_vRhyme_unbinned_91	TRUE	Medium-quality	integrated_prophage
LAWAr2D2E2F	Langwell	Restored	LAWAr2D2E2F_000000316744	21753	No terminal repeats		28	11	0.8522		1	6.9158	Viruses;Duplodnaviria;Heunggongvirae;Uroviricota;Caudoviricetes	vRhyme_unbinned_76__LAWAr2D2E2F_000000316744	LAWAr2D2E2F_vRhyme_unbinned_76	LAWAr2D2E2F_vRhyme_unbinned_76	TRUE	Low-quality	lytic_scaffold	Bacteria	Desulfobacterota	Syntrophobacteria	Syntrophobacterales	Syntrophobacteraceae	SbD1
LAWAr2D2E2F	Langwell	Restored	LAWAr2D2E2F_000000027703	14706	No terminal repeats		22	11	0.8518		2	7.0936	Viruses;Duplodnaviria;Heunggongvirae;Uroviricota;Caudoviricetes	vRhyme_unbinned_10__LAWAr2D2E2F_000000027703	LAWAr2D2E2F_vRhyme_unbinned_10	MHr3G3H3I_vRhyme_bin_6	FALSE	Low-quality	lytic_scaffold	Bacteria	Pseudomonadota	Alphaproteobacteria	Rhizobiales	Xanthobacteraceae	BOG-931
LAWAr2D2E2F	Langwell	Restored	LAWAr2D2E2F_000000043904	12710	No terminal repeats		24	11	0.8425		0	3.4366	Viruses;Duplodnaviria;Heunggongvirae;Uroviricota;Caudoviricetes	vRhyme_bin_19__LAWAr2D2E2F_000000043904	LAWAr2D2E2F_vRhyme_bin_19	CRr2D2E2F_vRhyme_bin_4	FALSE	Medium-quality	lytic_virus	Bacteria	Planctomycetota	Planctomycetia	Isosphaerales	Isosphaeraceae
LAWAr2D2E2F	Langwell	Restored	LAWAr2D2E2F_000000233250	15122	No terminal repeats		21	11	0.8352		0	2.2009	Viruses;Duplodnaviria;Heunggongvirae;Uroviricota;Caudoviricetes	vRhyme_bin_19__LAWAr2D2E2F_000000233250	LAWAr2D2E2F_vRhyme_bin_19	CRr2D2E2F_vRhyme_bin_4	FALSE	Medium-quality	lytic_virus	Bacteria	Planctomycetota	Planctomycetia	Isosphaerales	Isosphaeraceae
LAWAr2D2E2F	Langwell	Restored	LAWAr2D2E2F_000000179661	12295	No terminal repeats		26	11	0.8327		0	5.5504	Viruses;Duplodnaviria;Heunggongvirae;Uroviricota;Caudoviricetes	vRhyme_bin_4__LAWAr2D2E2F_000000179661	LAWAr2D2E2F_vRhyme_bin_4	LAWAr2D2E2F_vRhyme_bin_4	TRUE	Low-quality	lytic_virus
LAWAr2D2E2F	Langwell	Restored	LAWAr2D2E2F_000000018223	25695	No terminal repeats		26	11	0.8248		1	3.0203	Viruses;Duplodnaviria;Heunggongvirae;Uroviricota;Caudoviricetes	vRhyme_bin_13__LAWAr2D2E2F_000000018223	LAWAr2D2E2F_vRhyme_bin_13	LAWAr2D2E2F_vRhyme_bin_13	TRUE	Medium-quality	lysogenic_virus	Bacteria	Pseudomonadota	Alphaproteobacteria	Rhizobiales	Beijerinckiaceae	Rhodoblastus
LAWAr2D2E2F	Langwell	Restored	LAWAr2D2E2F_000000020997	10874	No terminal repeats		15	11	0.8237		0	1.9035	Unclassified	vRhyme_bin_15__LAWAr2D2E2F_000000020997	LAWAr2D2E2F_vRhyme_bin_15	LAWAr2D2E2F_vRhyme_bin_15	TRUE	High-quality	lytic_virus
LAWAr2D2E2F	Langwell	Restored	LAWAr2D2E2F_000000031681	21206	No terminal repeats		40	11	0.8172		0	7.4673	Viruses;Duplodnaviria;Heunggongvirae;Uroviricota;Caudoviricetes	vRhyme_bin_26__LAWAr2D2E2F_000000031681	LAWAr2D2E2F_vRhyme_bin_26	CRr2D2E2F_vRhyme_bin_3	FALSE	Medium-quality	lytic_virus
LAWAr2D2E2F	Langwell	Restored	LAWAr2D2E2F_000000185056	28959	No terminal repeats		22	11	0.8124		3	0.7007	Viruses;Duplodnaviria;Heunggongvirae;Uroviricota;Caudoviricetes	vRhyme_unbinned_52__LAWAr2D2E2F_000000185056	LAWAr2D2E2F_vRhyme_unbinned_52	LABRr1A1B1C_vRhyme_unbinned_23	FALSE	Low-quality	lytic_scaffold
LAWAr2D2E2F	Langwell	Restored	LAWAr2D2E2F_000000337603	11657	No terminal repeats		19	11	0.81		0	1.3872	Unclassified	vRhyme_bin_31__LAWAr2D2E2F_000000337603	LAWAr2D2E2F_vRhyme_bin_31	LAWAr2D2E2F_vRhyme_bin_31	TRUE	Low-quality	lytic_virus
LAWAr2D2E2F	Langwell	Restored	LAWAr2D2E2F_000000143208|provirus_2_16735	16734	Provirus	2-16735	22	11	0.8049		5	6.4444	Viruses;Duplodnaviria;Heunggongvirae;Uroviricota;Caudoviricetes	vRhyme_unbinned_86__LAWAr2D2E2F_000000143208|provirus_2_16735	LAWAr2D2E2F_vRhyme_unbinned_86	LAWAr2D2E2F_vRhyme_unbinned_86	TRUE	Low-quality	integrated_prophage	Bacteria	Pseudomonadota	Alphaproteobacteria	Rhizobiales	Beijerinckiaceae	Methylocystis
LAWAr2D2E2F	Langwell	Restored	LAWAr2D2E2F_000000230298	14219	No terminal repeats		20	11	0.8046		0	7.5298	Viruses;Duplodnaviria;Heunggongvirae;Uroviricota;Caudoviricetes	vRhyme_bin_12__LAWAr2D2E2F_000000230298	LAWAr2D2E2F_vRhyme_bin_12	LAWAr2D2E2F_vRhyme_bin_12	TRUE	High-quality	lytic_virus
LAWAr2D2E2F	Langwell	Restored	LAWAr2D2E2F_000000210757	11068	No terminal repeats		19	11	0.8008		0	0.178	Unclassified	vRhyme_bin_8__LAWAr2D2E2F_000000210757	LAWAr2D2E2F_vRhyme_bin_8	LAWAr2D2E2F_vRhyme_bin_8	TRUE	Low-quality	lytic_virus	Bacteria	Pseudomonadota	Alphaproteobacteria	Rhizobiales	Beijerinckiaceae	Methylocella
LAWAr2D2E2F	Langwell	Restored	LAWAr2D2E2F_000000270759	11149	No terminal repeats		23	11	0.8006		0	3.3224	Unclassified	vRhyme_unbinned_67__LAWAr2D2E2F_000000270759	LAWAr2D2E2F_vRhyme_unbinned_67	LAWAr2D2E2F_vRhyme_unbinned_67	TRUE	Low-quality	lytic_scaffold
LAWAr2D2E2F	Langwell	Restored	LAWAr2D2E2F_000000118671	11386	No terminal repeats		5	11	0.8005		0	1.3649	Viruses;Duplodnaviria;Heunggongvirae;Uroviricota;Caudoviricetes	vRhyme_unbinned_41__LAWAr2D2E2F_000000118671	LAWAr2D2E2F_vRhyme_unbinned_41	LAWAr2D2E2F_vRhyme_unbinned_41	TRUE	Not-determined	lytic_scaffold
LAWAr2D2E2F	Langwell	Restored	LAWAr2D2E2F_000000002957	14056	No terminal repeats		17	11	0.7982		0	4.405	Viruses;Duplodnaviria;Heunggongvirae;Uroviricota;Caudoviricetes	vRhyme_unbinned_2__LAWAr2D2E2F_000000002957	LAWAr2D2E2F_vRhyme_unbinned_2	LAWAr2D2E2F_vRhyme_unbinned_2	TRUE	Not-determined	lysogenic_scaffold
LAWAr2D2E2F	Langwell	Restored	LAWAr2D2E2F_000000185878|provirus_19357_45900	26544	Provirus	19357-45900	19	11	0.7982		3	3.8521	Viruses;Duplodnaviria;Heunggongvirae;Uroviricota;Caudoviricetes	vRhyme_unbinned_89__LAWAr2D2E2F_000000185878|provirus_19357_45900	LAWAr2D2E2F_vRhyme_unbinned_89	LAWAr2D2E2F_vRhyme_unbinned_89	TRUE	Low-quality	integrated_prophage
LAWAr2D2E2F	Langwell	Restored	LAWAr2D2E2F_000000103388	60018	No terminal repeats		83	11	0.7975		1	6.3124	Viruses;Duplodnaviria;Heunggongvirae;Uroviricota;Caudoviricetes	vRhyme_bin_4__LAWAr2D2E2F_000000103388	LAWAr2D2E2F_vRhyme_bin_4	LAWAr2D2E2F_vRhyme_bin_4	TRUE	Low-quality	lytic_virus
LAWAr2D2E2F	Langwell	Restored	LAWAr2D2E2F_000000259884	10253	No terminal repeats		2	11	0.7938		1	3.3039	Viruses;Varidnaviria;Bamfordvirae;Nucleocytoviricota;Megaviricetes	vRhyme_unbinned_62__LAWAr2D2E2F_000000259884	LAWAr2D2E2F_vRhyme_unbinned_62	LABRr1A1B1C_vRhyme_unbinned_2	FALSE	Not-determined	lytic_scaffold
LAWAr2D2E2F	Langwell	Restored	LAWAr2D2E2F_000000166262|provirus_8413_35638	27226	Provirus	8413-35638	31	11	0.792		1	7.4283	Viruses;Duplodnaviria;Heunggongvirae;Uroviricota;Caudoviricetes	vRhyme_unbinned_87__LAWAr2D2E2F_000000166262|provirus_8413_35638	LAWAr2D2E2F_vRhyme_unbinned_87	LAWAr2D2E2F_vRhyme_unbinned_87	TRUE	Low-quality	integrated_prophage	Bacteria	Acidobacteriota	Terriglobia	Terriglobales	SbA1	Bog-209
LAWAr2D2E2F	Langwell	Restored	LAWAr2D2E2F_000000010495|provirus_4258_30064	25807	Provirus	4258-30064	15	11	0.7867		2	10.307	Viruses;Duplodnaviria;Heunggongvirae;Uroviricota;Caudoviricetes	vRhyme_unbinned_80__LAWAr2D2E2F_000000010495|provirus_4258_30064	LAWAr2D2E2F_vRhyme_unbinned_80	LAWAr2D2E2F_vRhyme_unbinned_80	TRUE	Low-quality	integrated_prophage	Bacteria	Armatimonadota	JADLDR01	JADLDR01	JADLDR01	JADLDR01
LAWAr2D2E2F	Langwell	Restored	LAWAr2D2E2F_000000064319	11475	No terminal repeats		12	11	0.7766		0	2.879	Viruses;Duplodnaviria;Heunggongvirae;Uroviricota;Caudoviricetes	vRhyme_bin_5__LAWAr2D2E2F_000000064319	LAWAr2D2E2F_vRhyme_bin_5	MHr2D2E2F_vRhyme_bin_10	FALSE	Low-quality	lytic_virus
LAWAr2D2E2F	Langwell	Restored	LAWAr2D2E2F_000000067158	11979	No terminal repeats		10	11	0.7661		0	1.1165	Viruses;Duplodnaviria;Heunggongvirae;Uroviricota;Caudoviricetes	vRhyme_bin_5__LAWAr2D2E2F_000000067158	LAWAr2D2E2F_vRhyme_bin_5	MHr2D2E2F_vRhyme_bin_10	FALSE	Low-quality	lytic_virus
LAWAr2D2E2F	Langwell	Restored	LAWAr2D2E2F_000000189747	13136	No terminal repeats		17	11	0.7655		1	1.3223	Viruses;Duplodnaviria;Heunggongvirae;Uroviricota;Caudoviricetes	vRhyme_bin_12__LAWAr2D2E2F_000000189747	LAWAr2D2E2F_vRhyme_bin_12	LAWAr2D2E2F_vRhyme_bin_12	TRUE	High-quality	lytic_virus
LAWAr2D2E2F	Langwell	Restored	LAWAr2D2E2F_000000194716	10573	No terminal repeats		8	11	0.7653		1	2.8641	Viruses;Duplodnaviria;Heunggongvirae;Uroviricota;Caudoviricetes	vRhyme_bin_26__LAWAr2D2E2F_000000194716	LAWAr2D2E2F_vRhyme_bin_26	CRr2D2E2F_vRhyme_bin_3	FALSE	Medium-quality	lytic_virus
LAWAr2D2E2F	Langwell	Restored	LAWAr2D2E2F_000000226028	10496	DTR		14	11	0.7617		0	1.9035	Viruses;Duplodnaviria;Heunggongvirae;Uroviricota;Caudoviricetes	vRhyme_unbinned_55__LAWAr2D2E2F_000000226028	LAWAr2D2E2F_vRhyme_unbinned_55	LAWAr2D2E2F_vRhyme_unbinned_55	TRUE	Not-determined	lytic_scaffold	Bacteria	Dormibacterota	Dormibacteria	CF-121	CF-121	CF-13
LAWAr2D2E2F	Langwell	Restored	LAWAr2D2E2F_000000010068	14887	No terminal repeats		13	11	0.7595		0	6.0875	Viruses;Duplodnaviria;Heunggongvirae;Uroviricota;Caudoviricetes	vRhyme_bin_26__LAWAr2D2E2F_000000010068	LAWAr2D2E2F_vRhyme_bin_26	CRr2D2E2F_vRhyme_bin_3	FALSE	Medium-quality	lytic_virus
LAWAr2D2E2F	Langwell	Restored	LAWAr2D2E2F_000000044075|provirus_98960_125043	26084	Provirus	98960-125043	27	11	0.7558		4	21.5451	Viruses;Duplodnaviria;Heunggongvirae;Uroviricota;Caudoviricetes	vRhyme_unbinned_84__LAWAr2D2E2F_000000044075|provirus_98960_125043	LAWAr2D2E2F_vRhyme_unbinned_84	LABRr1A1B1C_vRhyme_unbinned_120	FALSE	Medium-quality	integrated_prophage	Bacteria	Desulfobacterota	Desulfobaccia	Desulfobaccales	0-14-0-80-60-11	0-14-0-80-60-11
LAWAr2D2E2F	Langwell	Restored	LAWAr2D2E2F_000000079828	10144	No terminal repeats		13	11	0.748		3	6.8713	Viruses;Duplodnaviria;Heunggongvirae;Uroviricota;Caudoviricetes	vRhyme_unbinned_24__LAWAr2D2E2F_000000079828	LAWAr2D2E2F_vRhyme_unbinned_24	LAWAr2D2E2F_vRhyme_unbinned_24	TRUE	Low-quality	lytic_scaffold
LAWAr2D2E2F	Langwell	Restored	LAWAr2D2E2F_000000036566	23045	No terminal repeats		8	11	0.7389		0	4.7569	Viruses;Duplodnaviria;Heunggongvirae	vRhyme_bin_15__LAWAr2D2E2F_000000036566	LAWAr2D2E2F_vRhyme_bin_15	LAWAr2D2E2F_vRhyme_bin_15	TRUE	High-quality	lytic_virus
LAWAr2D2E2F	Langwell	Restored	LAWAr2D2E2F_000000056108	10605	No terminal repeats		19	11	0.7322		0	1.1416	Viruses;Duplodnaviria;Heunggongvirae;Uroviricota;Caudoviricetes	vRhyme_bin_10__LAWAr2D2E2F_000000056108	LAWAr2D2E2F_vRhyme_bin_10	LAWAr2D2E2F_vRhyme_bin_10	TRUE	Medium-quality	lytic_virus	Bacteria	Acidobacteriota	Terriglobia	Terriglobales
LAWAr2D2E2F	Langwell	Restored	LAWAr2D2E2F_000000264069	13240	No terminal repeats		18	11	0.7231		0	3.236	Viruses;Duplodnaviria;Heunggongvirae;Uroviricota;Caudoviricetes	vRhyme_unbinned_65__LAWAr2D2E2F_000000264069	LAWAr2D2E2F_vRhyme_unbinned_65	LAWAr2D2E2F_vRhyme_unbinned_65	TRUE	Low-quality	lysogenic_scaffold	Bacteria	Pseudomonadota	Alphaproteobacteria	Rhizobiales	Xanthobacteraceae	BOG-931
LAWAr2D2E2F	Langwell	Restored	LAWAr2D2E2F_000000009448	11104	No terminal repeats		11	11	0.7222		0	4.9919	Viruses;Varidnaviria;Bamfordvirae;Nucleocytoviricota;Megaviricetes;Algavirales	vRhyme_unbinned_6__LAWAr2D2E2F_000000009448	LAWAr2D2E2F_vRhyme_unbinned_6	LAWAr2D2E2F_vRhyme_unbinned_6	TRUE	Not-determined	lytic_scaffold
LAWAr2D2E2F	Langwell	Restored	LAWAr2D2E2F_000000100368	15921	No terminal repeats		15	11	0.7217		0	2.5704	Viruses;Duplodnaviria;Heunggongvirae;Uroviricota;Caudoviricetes	vRhyme_unbinned_36__LAWAr2D2E2F_000000100368	LAWAr2D2E2F_vRhyme_unbinned_36	LAWAr2D2E2F_vRhyme_unbinned_36	TRUE	Low-quality	lytic_scaffold
LAWAr2D2E2F	Langwell	Restored	LAWAr2D2E2F_000000035933	15005	No terminal repeats		12	11	0.7177		0	4.0824	Viruses;Duplodnaviria;Heunggongvirae;Uroviricota;Caudoviricetes	vRhyme_bin_3__LAWAr2D2E2F_000000035933	LAWAr2D2E2F_vRhyme_bin_3	MHr2D2E2F_vRhyme_bin_4	FALSE	Medium-quality	lytic_virus	Bacteria	Acidobacteriota	Terriglobia	Terriglobales	SbA1	Bog-209
[truncated: 2,110 more rows]

## Sheet: Table S4
Supplementary Table 4. Statistical tests performed on viral-community composition. Statistical analyses of viral‐community Bray–Curtis dissimilarities. PerMANOVA: Marginal R-squared for host‐community PCoA axes 1-4, continuous ecosystem‐health index, and ecosystem‐health status, blocking permutations within site (n=199). Variance partitioning: Adjusted R-squared fractions for the four explanatory…
[truncated: 55 more rows]

[truncated: 4 more sheets: Table S5, Table S6, Table S7, Table S8]
