# Supplementary material for: Ecosystem health shapes viral ecology in peatland soils
Source: Nat Microbiol. 2025 Dec 10;11(1):142–54. doi: 10.1038/s41564-025-02199-x (PMC12768967; doi:10.1038/s41564-025-02199-x)
Supplement: Supplementary file 5 — Statistical source data. [file 41564_2025_2199_MOESM5_ESM.xlsx]

## Sheet: Source Data Fig 1A
Source Data: Figure 1A. Raw GIS source data are not provided here because of their size and formatting. The shapefiles and associated data used to generate the peatland soil cover area in Figure 1A will have to be manually obtained from ArcGIS Hub using the provided links. Filters applied to the dataset in R to generate the map in Figure 1A are also listed. More detail can be found at https://git…
Dataset	Link	Filter
Geo coordinate shapes for base map	https://cran.r-project.org/web/packages/mapdata/index.html	subregion == "Great Britain" | subregion == "Scotland"
Carbon And Peatland 2016 map Scottish Natural Heritage	https://hub.arcgis.com/datasets/snh::carbon-and-peatland-2016-map/about	grepl("peat", COMPSOIL) | grepl("Peat", COMPSOIL) | grepl("peat", MSSG_NAME) | grepl("Peat", MSSG_NAME) | grepl("peat", SMU_NAME) | grepl("Peat", SMU_NAME)
Peaty Soils Location (England) Natural England	https://hub.arcgis.com/datasets/Defra::peaty-soils-location-england/about
Unified peat map for Wales UK Centre for Ecology and Hydrology	https://hub.arcgis.com/datasets/theriverstrust::unified-peat-map-for-wales/about

## Sheet: Source Data Fig 1B-D
Source Data: Figure 1B-D. Species-representative virus genome (rows) read-mapping data for each sample (columns) used for genome analyses. Covered fractions (genome breadths) are provided in columns with the suffix "Covered Fraction." Trimmed mean read coverages (pre-normalization) are provided in columns with the suffix "Trimmed Mean." Trimmed means were normalized by the sample's sequencing dep…
Virus	BAr1A Covered Fraction	BAr1A Trimmed Mean	BAr1B Covered Fraction	BAr1B Trimmed Mean	BAr1C Covered Fraction	BAr1C Trimmed Mean	BAr2D Covered Fraction	BAr2D Trimmed Mean	BAr2E Covered Fraction	BAr2E Trimmed Mean	BAr2F Covered Fraction	BAr2F Trimmed Mean	BAr3G Covered Fraction	BAr3G Trimmed Mean	BAr3H Covered Fraction	BAr3H Trimmed Mean	BAr3I Covered Fraction	BAr3I Trimmed Mean	BOr1A Covered Fraction	BOr1A Trimmed Mean	BOr1B Covered Fraction	BOr1B Trimmed Mean	BOr1C Covered Fraction	BOr1C Trimmed Mean	BOr2D Covered Fraction	BOr2D Trimmed Mean	BOr2E Covered Fraction	BOr2E Trimmed Mean	BOr2F Covered Fraction	BOr2F Trimmed Mean	BOr3G Covered Fraction	BOr3G Trimmed Mean	BOr3H Covered Fraction	BOr3H Trimmed Mean	BOr3I Covered Fraction	BOr3I Trimmed Mean	CRr1A Covered Fraction	CRr1A Trimmed Mean	CRr1B Covered Fraction	CRr1B Trimmed Mean	CRr1C Covered Fraction	CRr1C Trimmed Mean	CRr2D Covered Fraction	CRr2D Trimmed Mean	CRr2E Covered Fraction	CRr2E Trimmed Mean	CRr2F Covered Fraction	CRr2F Trimmed Mean	CRr3G Covered Fraction
BAr1A1B1C_vRhyme_unbinned_57	0.995288	11.6544	0.999788	17.0253	0.930928	7.62575	0.183178	0	0.970825	9.62073	0.950678	6.06568	0.276925	0	0.312348	0	0.255163	0	0.598194	1.46211	0.209706	0	0.296992	0	0.411628	0	0.325506	0	0.235201	0	0.216536	0	0.268135	0	0.21778	0	0.844038	3.13895	0.885021	5.35121	0.786244	4.36881	0.889177	4.04997	0.893757	4.30806	0.718204	2.42971	0.921556
LASCr2D2E2F_vRhyme_unbinned_97	0.213679	0	0.630284	1.28918	0.0963693	0	0.0681677	0	0.0844357	0	0.0363636	0	0.00478469	0	0.069181	0	0.0853926	0	0.100873	0	0.00748663	0	0.0163805	0	0.012215	0	0.00675485	0	0.142753	0	0.0586547	0	0.0130594	0	0.0264565	0	0.337461	0	0.16707	0	0.145173	0	0.947087	4.46913	0.92564	3.20946	0.78604	2.21577	0.766901
MGr2D2E2F_vRhyme_unbinned_83	0.164819	0	0.714297	2.00448	0.241847	0	0.00374771	0	0.0582888	0	0.0145124	0	0.00358823	0	0.00446535	0	0.00390718	0	0.0959254	0	0.00119608	0	0.010366	0	0.00382745	0	0.00510326	0	0.0132366	0	0.00295032	0	0.00279085	0	0.0204928	0	0.113069	0	0.135555	0	0.115222	0	0.0895463	0	0.082928	0	0.0913803	0	0.0491986
SEr3G3H3I_vRhyme_unbinned_89	0.0164662	0	0.00157262	0	0	0	0.00157262	0	0.00305273	0	0.00434783	0	0.00314524	0	0.0066605	0	0.00314524	0	0.020074	0	0.00462535	0	0.00157262	0	0.0851064	0	0.00360777	0	0.0545791	0	0.012951	0	0.00629047	0	0.00619796	0	0.00286771	0	0.00286771	0	0.00508788	0	0.00157262	0	0.0896392	0	0.00323774	0	0.00481036
LASCr2D2E2F_vRhyme_unbinned_81	0.146637	0	0.0621356	0	0.878427	2.6329	0.453572	0	0.999391	71.6061	0.991907	16.9273	0.00139239	0	0.0630058	0	0.00704899	0	0.656688	1.61477	0.947698	6.61654	0.98451	8.79543	0.957706	5.60449	0.521104	0.969629	0.897398	3.10669	0.994779	17.0079	0.994604	12.1902	0.946741	6.14274	0.984336	8.88851	0.993299	18.7494	0.994517	13.2509	0.0156644	0	0.10208	0	0.859977	2.82218	0.602297
LASCr2D2E2F_vRhyme_bin_16	0.00533829	0	0.00165436	0	0.00880051	0	0.0079648	0	0.00411031	0	0.0032405	0	0.00136442	0	0.00486074	0	0.00249007	0	0.00387154	0	0.000886873	0	0.00281411	0	0.00486074	0	0.00322344	0	0.00242184	0	0.735064	2.87017	0.629765	1.55763	0.290877	0	0.00482663	0	0.0555148	0	0.0463732	0	0.00927805	0	0.00673682	0	0.00509952	0	0.505176
BAr3G3H3I_vRhyme_unbinned_17	0.012959	0	0.00854114	0	0.00166896	0	0.0145297	0	0.015806	0	0.00854114	0	0.044571	0	0	0	1	9.82865	0.0134498	0	0.00697035	0	0.00971922	0	0.00657766	0	0.0393678	0	0.244355	0	0.0387787	0	0.00657766	0	0.0175731	0	0.00971922	0	0.00323974	0	0.0100137	0	0.00323974	0	0.00785392	0	0.00314157	0	0.0348518
MGr1A1B1C_vRhyme_unbinned_16	0.00226027	0	0	0	0	0	0	0	0.00116438	0	0	0	0.0010274	0	0.015274	0	0.00205479	0	0.0010274	0	0.00143836	0	0.0010274	0	0	0	0.00205479	0	0.00109589	0	0	0	0	0	0	0	0	0	0	0	0.00226027	0	0.0010274	0	0.0010274	0	0	0	0.957192
SEr3G3H3I_vRhyme_unbinned_69	0.604686	1.25319	0.0577898	0	0.368098	0	0.00685763	0	0.00735767	0	0.00528609	0	0.00335738	0	0.00842917	0	0.00564326	0	0.0129295	0	0.00450032	0	0.00542896	0	0.017787	0	0.0153582	0	0.0072148	0	0.00850061	0	0.00214301	0	0.00250018	0	0.0214301	0	0.00328595	0	0.0255018	0	0.160869	0	0.0863633	0	0.31338	0	0.0372169
MGr1A1B1C_vRhyme_unbinned_7	0.00195401	0	0.00224939	0	0.00113605	0	0.00595292	0	0.00604381	0	0.00658911	0	0.00145415	0	0.00490775	0	0.00792966	0	0.00433973	0	0.00490775	0	0.00447605	0	0.0132009	0	0.00472598	0	0.00613469	0	0.00933836	0	0.00640734	0	0.00733891	0	0.00402163	0	0.0221303	0	0.0174043	0	0.00374898	0	0.00513496	0	0.00692993	0	0.00590748
SEr3G3H3I_vRhyme_unbinned_162	0.00422654	0	0.00117043	0	0.00214578	0	0.00312114	0	0.00104038	0	0.00305612	0	0.00117043	0	0.000975356	0	0	0	0.00195071	0	0	0	0.00201574	0	0.0052019	0	0.00305612	0	0.00305612	0	0.00318616	0	0.00117043	0	0.00104038	0	0.000975356	0	0.00318616	0	0.00312114	0	0.000975356	0	0.00195071	0	0.00208076	0	0.000975356
SEr3G3H3I_vRhyme_unbinned_207	0.0709132	0	0.0936894	0	0.0780207	0	0	0	0.00183071	0	0.0156687	0	0.000861512	0	0.000861512	0	0.00269222	0	0.453371	0	0.0043614	0	0.0646672	0	0.0847512	0	0.221139	0	0.0123304	0	0.033922	0	0.016261	0	0.00333836	0	0.0416218	0	0.00166918	0	0.000861512	0	0.250485	0	0.343797	0	0.0439371	0	0.0216455
LAWAr2D2E2F_vRhyme_unbinned_78	0.284991	0	0.583906	1.17312	0.0758771	0	0.00430912	0	0.231249	0	0.042705	0	0.00853693	0	0.0178666	0	0.00560998	0	0.105086	0	0.0260376	0	0.011159	0	0.103073	0	0.18452	0	0.0344933	0	0.0851457	0	0.0332534	0	0.00544738	0	0.148055	0	0.0612423	0	0.0689662	0	0.586711	1.27739	0.953819	5.84967	0.297756	0	0.92768
LABRr1A1B1C_vRhyme_unbinned_64	0.00386205	0	0.000815927	0	0.0055483	0	0.00440601	0	0.00505875	0	0.00277415	0	0.0022302	0	0.00625544	0	0.00250218	0	0.00494996	0	0.00429722	0	0.00576588	0	0.011695	0	0.00364447	0	0.00543951	0	0.0118037	0	0.00484117	0	0.00478677	0	0.00663621	0	0.00522193	0	0.0102263	0	0.0033181	0	0.0225196	0	0.00342689	0	0.00810487
SEr3G3H3I_vRhyme_unbinned_229	0.0392675	0	0.0718711	0	0.161488	0	0.015475	0	0.00424513	0	0.00626897	0	0.00281363	0	0.0157218	0	0.00644174	0	0.0621221	0	0.181455	0	0.180122	0	0.277316	0	0.204161	0	0.23057	0	0.169361	0	0.260705	0	0.310561	0	0.3675	0	0.10524	0	0.0714762	0	0.194141	0	0.450626	0	0.0372683	0	0.147123
SEr3G3H3I_vRhyme_unbinned_118	0.00556419	0	0.00425497	0	0.00261844	0	0.00720072	0	0.0103919	0	0.00867359	0	0.00139105	0	0.0144833	0	0.00384584	0	0.00891907	0	0.0074462	0	0.00392767	0	0.00425497	0	0.00531871	0	0.00261844	0	0.00384584	0	0.0135832	0	0.00965551	0	0.00450045	0	0.00556419	0	0.00523689	0	0.00531871	0	0.00572785	0	0.00286392	0	0.0027821
MGr1A1B1C_vRhyme_unbinned_80	0.00476324	0	0.0366116	0	0.0401606	0	0.00653778	0	0.00317549	0	0.022602	0	0.00457645	0	0.00803213	0	0.00709816	0	0.0322219	0	0.0060708	0	0.00803213	0	0.00952648	0	0.00691137	0	0.019053	0	0.0111142	0	0.00653778	0	0.00513683	0	0	0	0.00915289	0	0.0030821	0	0.0386663	0	0.0217615	0	0.034837	0	0.0322219
BOr1A1B1C_vRhyme_unbinned_15	0	0	0	0	0	0	0.00154083	0	0.00710495	0	0	0	0.00136963	0	0.00188324	0	0	0	0.798579	3.06426	0.696627	1.60472	1	14.2024	0.0297894	0	0.00915939	0	0.0449409	0	0.888546	4.24172	0.821863	3.48873	0.225903	0	0.00273926	0	0.00410889	0	0.00539291	0	0	0	0.00136963	0	0.00265366	0	0.00291046
CRr3G3H3I_vRhyme_bin_12	0.097833	0	0.372027	0	0.101181	0	0.0221976	0	0.0550754	0	0.255272	0	0.00302032	0	0.123615	0	0.00849694	0	0.120595	0	0.109041	0	0.223559	0	0.208784	0	0.261676	0	0.161132	0	0.0196321	0	0.0248176	0	0.0272375	0	0.647004	1.92992	0.755008	3.8581	0.488674	0	0.926803	7.33872	0.484016	0	0.49315	0	0.947617
LABRr1A1B1C_vRhyme_unbinned_90	0.00514902	0	0	0	0.00465393	0	0.00475295	0	0.0014853	0	0.00623824	0	0.00366373	0	0.00613922	0	0.00673334	0	0.00316863	0	0.00316863	0	0.00316863	0	0.00356471	0	0.00673334	0	0.00326765	0	0.00514902	0	0	0	0.00811962	0	0.00336667	0	0.00811962	0	0.00326765	0	0.00356471	0	0.0295079	0	0.00168333	0	0.00336667
LABRr1A1B1C_vRhyme_unbinned_98	0.298369	0	0.810244	2.51967	0.225697	0	0.0291324	0	0.031349	0	0.480684	0	0.00364155	0	0.00126662	0	0.00126662	0	0.194664	0	0.126662	0	0.0820139	0	0.418065	0	0.208914	0	0.537128	1.06213	0.0788474	0	0.0912761	0	0.0767891	0	0.0269949	0	0.0513775	0	0.0370488	0	0.476251	0	0.470393	0	0.123733	0	0.0430652
SEr2D2E2F_vRhyme_unbinned_71	0.338871	0	0.0691301	0	0.0544257	0	0.0131767	0	0.0263535	0	0.0350425	0	0.0390528	0	0.0189058	0	0.0230116	0	0.497852	0	0.147618	0	0.123938	0	0.444858	0	0.768261	1.99882	0.329132	0	0.6998	1.93531	0.415354	0	0.405805	0	0.194882	0	0.1797	0	0.154874	0	0.0483147	0	0.110475	0	0.103886	0	0.470925
BAr1A1B1C_vRhyme_unbinned_27	0.810459	3.20486	0.828883	2.45427	0.997959	7.41317	0.404292	0	0.636309	1.41756	0.0804281	0	0.286739	0	0.458572	0	0.374007	0	0.457469	0	0.116781	0	0.284753	0	0.515666	0.932209	0.402582	0	0.276258	0	0.117277	0	0.0634378	0	0.0541703	0	0.721867	3.34081	0.35801	0	0.745477	2.17235	0.164938	0	0.744649	2.24385	0.402361	0	0.117663
BOr3G3H3I_vRhyme_unbinned_3	0.680478	1.86823	0.966335	5.8971	0.985956	11.878	0.0595617	0	0.669323	2.33408	0.991235	39.0556	0.00149402	0	0.184562	0	0	0	0.974004	8.57291	0.928287	5.39901	0.928486	4.97607	0.117928	0	0.231873	0	0.85239	3.57987	0.985458	9.91496	0.992032	6.24332	0.855279	2.75354	0.330777	0	0.742829	2.17524	0.624801	1.20546	0.833665	2.20771	0.935757	5.60368	0.957968	6.79701	0.971514
SEr2D2E2F_vRhyme_unbinned_79	0.00733155	0	0	0	0	0	0	0	0.00919353	0	0.00529501	0	0.00290934	0	0.00104736	0	0	0	0.436809	0	0.212731	0	0.295182	0	0.725881	2.13369	0.525719	1.2531	0.143198	0	0.00110555	0	0.0154777	0	0	0	0.00250204	0	0.00884441	0	0.000989177	0	0.0558594	0	0.88671	4.02537	0.0141976	0	0
MHr3G3H3I_vRhyme_unbinned_49	0.0338512	0	0.19937	0	0.138822	0	0.0125474	0	0.00539271	0	0.0225853	0	0.00731486	0	0.00085429	0	0.0116397	0	0.0988307	0	0.00523253	0	0.00720807	0	0.077954	0	0.222543	0	0.305569	0	0.0282984	0	0.0400982	0	0.0534999	0	0.0700518	0	0.166907	0	0.19056	0	0.189118	0	0.169683	0	0.0618826	0	0.0977094
BAr1A1B1C_vRhyme_unbinned_18	1	21.2841	0.94691	4.99299	0.99933	12.059	0.00153051	0	0.00286972	0	0.0578726	0	0.00296537	0	0.0366367	0	0.0169313	0	0.977042	7.49709	0.342166	0	0.513105	1.04852	0.922231	8.05208	0.869524	4.37384	0.8414	3.93703	0	0	0.158026	0	0.288502	0	0.00315669	0	0	0	0	0	0.279797	0	0.929118	6.59295	0.721064	2.40813	0.00344366
SEr2D2E2F_vRhyme_unbinned_164	0.0026287	0	0.00547645	0	0.00219058	0	0.0802483	0	0.193063	0	0	0	0.0248996	0	0.0200803	0	0.0210296	0	0.0135816	0	0.268857	0	0.162249	0	0.133844	0	0.00240964	0	0.0966776	0	0.100913	0	0.0976269	0	0.067835	0	0.0319825	0	0.0670318	0	0.0541073	0	0	0	0.0022636	0	0.112742	0	0.0609712
BAr3G3H3I_vRhyme_bin_4	0.00111227	0	0.00239833	0	0.00587417	0	0.0737921	0	0.0016684	0	0.00218978	0	0.957803	4.78103	0.970699	6.89198	0.91505	4.87102	0.00281543	0	0.00239833	0	0	0	0.00111227	0	0	0	0.00326729	0	0.000521376	0	0.00291971	0	0.0209941	0	0.031943	0	0.0160932	0	0.0211331	0	0.00111227	0	0.00288495	0	0.00111227	0	0.00980188
LASCr2D2E2F_vRhyme_unbinned_58	0.818823	2.45952	0.668346	1.61272	0.577952	0.995468	0.0048841	0	0.00496162	0	0.0645787	0	0	0	0.00418637	0	0.00255834	0	0.154741	0	0.00410885	0	0.00697729	0	0.00124041	0	0.0421738	0	0.00333359	0	0.0048841	0	0	0	0.00279091	0	0.00116288	0	0.0192263	0	0.00410885	0	0.519575	0.982222	0.73339	2.07939	0.194434	0	0.00356617
MHr3G3H3I_vRhyme_unbinned_14	0.0250684	0	0.00437557	0	0.0222425	0	0.0253418	0	0.00501367	0	0.00455789	0	0	0	0.00619872	0	0.00610757	0	0.00492252	0	0.00328168	0	0.0100273	0	0.00765725	0	0.00136737	0	0.0105743	0	0.0289881	0	0.00610757	0	0.00337283	0	0.00364631	0	0.00309936	0	0.00437557	0	0.00145852	0	0.00428441	0	0	0	0.0030082
BAr1A1B1C_vRhyme_bin_18	0.992177	9.40567	0.862239	3.07361	0.848105	2.46867	0.10621	0	0.977882	7.48669	0.257365	0	0.00154535	0	0.00647114	0	0.00779112	0	0.731882	1.88857	0.0472296	0	0.0890506	0	0.134703	0	0.123338	0	0.0253694	0	0.00379898	0	0.00933647	0	0.00521554	0	0.50887	1.04262	0.552687	1.16847	0.695148	1.65454	0.970445	7.86065	0.982905	8.49785	0.888574	3.68817	0.401565
MHr3G3H3I_vRhyme_unbinned_54	0.0131201	0	0.00305592	0	0.00497097	0	0.00448202	0	0.00603036	0	0.0133035	0	0.00425792	0	0.00380972	0	0.0163186	0	0.00735459	0	0.00615259	0	0.00423755	0	0.00613222	0	0.00641744	0	0.00668229	0	0.0107161	0	0.00878069	0	0.00631558	0	0.005847	0	0.00297443	0	0.00823062	0	0.00409494	0	0.00291331	0	0.00501171	0	0.00992157
SEr2D2E2F_vRhyme_unbinned_64	0.0893718	0	0.801701	2.29511	0.0504488	0	0.0516769	0	0.965517	5.99457	0.902315	5.23848	0.140765	0	0.0560227	0	0.176098	0	0.160132	0	0.346245	0	0.601984	1.47897	0.0286254	0	0.0538498	0	0.280113	0	0.914407	4.41967	0.51384	1.15618	0.496741	0	0.144733	0	0.0999528	0	0.0713273	0	0.996316	10.3941	0.650165	1.29799	0.103826	0	0.999906
MHr2D2E2F_vRhyme_unbinned_12	0.00511264	0	0.00119827	0	0.00631091	0	0.0195718	0	0.0185333	0	0.0301965	0	0.00407413	0	0.00726953	0	0.00878735	0	0.0139799	0	0.00878735	0	0.0382649	0	0.0135804	0	0.0129414	0	0.00694999	0	0.0122224	0	0.0317942	0	0.0147787	0	0.00790861	0	0.166321	0	0.00870746	0	0.0325931	0	0.133168	0	0.106567	0	0.718406
LAWAr2D2E2F_vRhyme_unbinned_56	0.776138	2.36949	0.983303	7.64815	0.785489	2.30447	0.0176078	0	0.845112	4.09831	0.80255	2.32605	0.0604129	0	0.190043	0	0.0910747	0	0.985853	7.23434	0.969885	8.80263	0.902671	3.68321	0.981117	19.2554	0.982939	15.324	0.925319	4.02812	0.953188	5.74803	0.913661	3.90856	0.779296	1.89617	0.928233	3.71739	0.915543	3.24353	0.847723	3.06032	0.982514	8.11921	0.99405	23.3233	0.970735	5.73284	0.986764
LASAr3G3H3I_vRhyme_unbinned_35	0.0497355	0	0.421934	0	0.158249	0	0.322559	0	0.587013	1.28988	0.523329	0.920616	0.487542	0	0.286484	0	0.391438	0	0.314767	0	0.27898	0	0.381914	0	0.213276	0	0.131409	0	0.175084	0	0.311207	0	0.285426	0	0.12785	0	0.0708995	0	0.111688	0	0.0840789	0	0.0520443	0	0.0102934	0	0.219721	0	0.422222
LASAr3G3H3I_vRhyme_unbinned_20	0.00610047	0	0.00876942	0	0.0266895	0	0.0778763	0	0.0407016	0	0.0349824	0	0.0204938	0	0.0295491	0	0.0205891	0	0.0541416	0	0.104375	0	0.584501	1.19802	0.00838814	0	0.0109618	0	0.176628	0	0.0493757	0	0.0980841	0	0.250691	0	0.014298	0	0.00486131	0	0.00886474	0	0.00152512	0	0.00314555	0	0.00305023	0	0.00676771
LASAr3G3H3I_vRhyme_unbinned_27	0.0674326	0	0.0631524	0	0.115567	0	0.0235038	0	0.0153188	0	0.00961177	0	0.0528648	0	0.0247053	0	0.0957423	0	0.289179	0	0.177893	0	0.18743	0	0.309154	0	0.738154	2.28546	0.308628	0	0.0110385	0	0.0205001	0	0.0315386	0	0.100623	0	0.0609747	0	0.240445	0	0.00367951	0	0.0838027	0	0.0341669	0	0.0203499
SEr3G3H3I_vRhyme_unbinned_57	0.0184659	0	0.0164141	0	0.0212279	0	0.00157828	0	0.00134154	0	0.002762	0	0.440736	0	0.831439	2.72662	0.523438	0.887489	0.00118371	0	0.00512942	0	0.00528725	0	0.00654987	0	0.00236742	0	0.00134154	0	0.0078125	0	0.0127841	0	0.00244634	0	0.0123106	0	0.0263573	0	0.0190972	0	0.0154672	0	0.0224116	0	0.0249369	0	0.011916
BAr3G3H3I_vRhyme_unbinned_13	0.302944	0	0.141935	0	0.755747	1.86037	0.997261	9.24661	0.293358	0	0.333366	0	0.985229	5.40653	0.999609	13.1247	0.996087	14.8254	0.0352147	0	0.0237699	0	0.00293456	0	0.00195637	0	0.0164335	0	0.355375	0	0.216766	0	0.131468	0	0.490169	0	0.978382	6.26426	0.310085	0	0.723662	1.80082	0.0929277	0	0.158466	0	0.0723858	0	0.381199
BOr1A1B1C_vRhyme_unbinned_17	0.271732	0	0.0435092	0	0.33882	0	0.00142361	0	0.00649524	0	0.0099653	0	0.007385	0	0.0391494	0	0.0924459	0	0.991191	9.99219	0.889047	4.02024	0.914316	3.65695	0.974375	5.4188	0.836551	2.82817	0.765548	2.19026	0.155886	0	0.23979	0	0.705579	1.73009	0.095827	0	0.0211763	0	0.0029362	0	0.059169	0	0.160601	0	0.30323	0	0.00987632
BOr1A1B1C_vRhyme_unbinned_6	0.00890555	0	0.0053902	0	0.00265604	0	0.00398406	0	0.0053902	0	0.00406218	0	0.00359347	0	0.00117178	0	0.00640575	0	0.912819	3.49451	0.890399	3.27918	0.973283	5.72117	0.431294	0	0.103976	0	0.461761	0	0.470666	0	0.786579	2.22596	0.249746	0	0.00117178	0	0.00624951	0	0.0024998	0	0.00242169	0	0.00367159	0	0.00687446	0	0.00484337
LAWAr2D2E2F_vRhyme_unbinned_19	0.00147362	0	0.0555064	0	0	0	0.00343845	0	0.00147362	0	0.00186659	0	0.00167011	0	0.00324197	0	0.00147362	0	0.0277041	0	0.0469594	0	0.146576	0	0.0486295	0	0.0640534	0	0.0294724	0	0.00157186	0	0.0335003	0	0.00304549	0	0.0243639	0	0.00147362	0	0.0650359	0	0.0853718	0	0.146478	0	0.124079	0	0.0234797
LASYr2D2E2F_vRhyme_unbinned_21	0.0230474	0	0.0681572	0	0.191372	0	0.0114252	0	0.00492465	0	0.0821432	0	0.00650054	0	0.00817492	0	0.00157589	0	0.739584	3.41131	0.66729	1.68255	0.267901	0	0.489314	0	0.337142	0	0.302571	0	0.200926	0	0.0902196	0	0.143898	0	0.00453068	0	0.0098493	0	0.00502315	0	0.0915985	0	0.0840146	0	0.0664828	0	0.0311238
MHr2D2E2F_vRhyme_unbinned_41	0.00641433	0	0.00438207	0	0.00736695	0	0.0121936	0	0.0109869	0	0.00247682	0	0.00533469	0	0.0127016	0	0.00635082	0	0.00749397	0	0.0234345	0	0.0205131	0	0.0108599	0	0.00628731	0	0.0215928	0	0.015877	0	0.0164486	0	0.00647784	0	0.0105424	0	0.00527118	0	0.00393751	0	0.00196875	0	0.0054617	0	0.00844659	0	0.00857361
MGr1A1B1C_vRhyme_unbinned_45	0.000990479	0	0.000511215	0	0.0801329	0	0.00827529	0	0.00466483	0	0.00153364	0	0.000511215	0	0.0191386	0	0.00571921	0	0.0035146	0	0.00201291	0	0.0033868	0	0.00191706	0	0.00290753	0	0.00479264	0	0.00306729	0	0.000990479	0	0.0016934	0	0.00686945	0	0.335293	0	0.0525273	0	0.270337	0	0.0515688	0	0.841012	3.14161	0.791744
LABRr1A1B1C_vRhyme_bin_13	0.0105447	0	0.119476	0	0.00723828	0	0.0209553	0	0.0104106	0	0.00366382	0	0.00294893	0	0.00839998	0	0.00585318	0	0.100487	0	0.0069702	0	0.0512488	0	0.0160851	0	0.0108574	0	0.0105447	0	0.00585318	0	0.00437871	0	0.00531701	0	0.0541084	0	0.0176042	0	0.0414191	0	0.17278	0	0.166659	0	0.0367276	0	0.147089
BAr1A1B1C_vRhyme_unbinned_56	0.0653278	0	0.875361	4.34086	1	41.3687	0.0220364	0	0.157537	0	0.239509	0	0.0105493	0	0.0435258	0	0.0374306	0	0.388841	0	0.0323513	0	0.0168008	0	0.0568883	0	0.0160194	0	0.0217238	0	0.0210206	0	0.025084	0	0.0213331	0	0.352583	0	0.571384	2.2328	0.786122	3.79223	0.174963	0	0.0626709	0	0.547003	1.35676	0.392436
CRr3G3H3I_vRhyme_unbinned_97	0.834934	2.68854	0.956092	4.58842	0.448683	0	0.0543359	0	0.996021	9.76402	0.568057	1.10528	0.0454857	0	0.0387624	0	0.0215423	0	0.477977	0	0.499245	0	0.40944	0	0.323408	0	0.316136	0	0.137212	0	0.46213	0	0.318469	0	0.409783	0	0.391328	0	0.761869	1.83164	0.505214	0.957717	0.0960483	0	0.554885	1.09989	0.179199	0	0.995266
LAWAr2D2E2F_vRhyme_unbinned_88	0.915033	3.88002	0.822885	2.25521	0.815889	2.15358	0	0	0.00138083	0	0.05956	0	0.00147289	0	0.00294578	0	0	0	0.531253	1.42207	0.00276167	0	0.0451993	0	0.0986836	0	0.356715	0	0.003314	0	0.0243027	0	0.00138083	0	0.00312989	0	0.00147289	0	0.00156495	0	0.001657	0	0.323667	0	0.555371	1.30053	0.168554	0	0.0118752
BOr2D2E2F_vRhyme_unbinned_27	0.000760529	0	0	0	0.000712996	0	0.000712996	0	0.000808062	0	0.000712996	0	0.000712996	0	0	0	0.000712996	0	0.912777	4.54622	0.600627	1.1741	0.446002	0	0.818566	2.90138	0.999953	13.9991	0.803689	2.89824	0.000712996	0	0.161232	0	0.0183953	0	0	0	0.00142599	0	0.00237665	0	0.000712996	0	0.00380264	0	0	0	0.00142599
MGr3G3H3I_vRhyme_unbinned_92	0.0235196	0	0.186111	0	0.054941	0	0.00752998	0	0.0143163	0	0.0457377	0	0.00994701	0	0.0167333	0	0.0158037	0	0.121502	0	0.0107837	0	0.0147811	0	0.148926	0	0.133309	0	0.117505	0	0.0860835	0	0.0431347	0	0.024821	0	0.00567073	0	0.107651	0	0.12457	0	0.0856187	0	0.100679	0	0.122525	0	0.047411
LASAr3G3H3I_vRhyme_unbinned_44	0.0609071	0	0.381685	0	0.0943413	0	0.0133045	0	0.035594	0	0.0952916	0	0.0063067	0	0.00276458	0	0.00483801	0	0.0715335	0	0.00518359	0	0.00155508	0	0.0687689	0	0.150929	0	0.0922678	0	0.0330022	0	0.0552916	0	0.00440605	0	0.0761123	0	0.0355076	0	0.0676458	0	0.258747	0	0.490367	0	0.135032	0	0.372181
LASCr2D2E2F_vRhyme_bin_9	0.190287	0	0.309252	0	0.389812	0	0.0327113	0	0.167039	0	0.10221	0	0.00653407	0	0.0264845	0	0.00290858	0	0.330227	0	0.0642551	0	0.227197	0	0.219086	0	0.238627	0	0.158559	0	0.113107	0	0.0747015	0	0.0376682	0	0.202167	0	0.257082	0	0.261179	0	0.222568	0	0.240245	0	0.193933	0	0.42916
CRr3G3H3I_vRhyme_unbinned_29	0.437783	0	0.566356	1.09244	0.65345	1.48476	0.0442691	0	0.345106	0	0.511789	0.992731	0.00327206	0	0.075065	0	0.080358	0	0.768935	2.52978	0.763738	2.26505	0.86113	2.70934	0.799346	2.51221	0.431335	0	0.695506	1.65499	0.259648	0	0.39592	0	0.251564	0	0.829083	2.24954	0.974978	5.48649	0.84477	2.77574	0.863824	2.81794	0.756135	1.98015	0.889905	3.00868	0.676932
BAr3G3H3I_vRhyme_unbinned_12	0.194378	0	0.081354	0	0.480134	0	0.0838963	0	0.583061	1.30105	0.455873	0	0.989104	6.68924	0.99862	13.8894	0.94436	4.74284	0.0159802	0	0.00537517	0	0.00355924	0	0.00225176	0	0.00762693	0	0.00384979	0	0.0263674	0	0.00479407	0	0.00377715	0	0.474105	0	0.0662454	0	0.21152	0	0.0963173	0	0.189802	0	0.0610155	0	0.0607249
BOr2D2E2F_vRhyme_unbinned_8	0.0749511	0	0.0662875	0	0.0797938	0	0.085925	0	0.0711303	0	0.126133	0	0.0611338	0	0.0894793	0	0.116003	0	0.976986	13.0679	0.66252	2.50119	0.682913	2.49593	0.99498	25.7803	0.986938	11.2049	0.994269	12.6213	0.444109	0	0.554692	1.81202	0.329572	0	0.0216812	0	0.0455838	0	0.0454061	0	0.0408744	0	0.0479385	0	0.0694864	0	0.0555358
SEr2D2E2F_vRhyme_unbinned_90	0.000706464	0	0	0	0.00066231	0	0.00225185	0	0.00141293	0	0.00295832	0	0.000794772	0	0.000706464	0	0.00141293	0	0.0799629	0	0.0143059	0	0.011171	0	0.120761	0	0.0651713	0	0.00794772	0	0.011171	0	0.000706464	0	0.00211939	0	0.0552808	0	0.27115	0	0.168757	0	0.00132462	0	0	0	0.0208848	0	0.237416
BAr2D2E2F_vRhyme_unbinned_62	0.863341	6.27182	0.83601	27.8414	0.849118	19.1347	0.30622	0	0.826965	4.29999	0.875008	17.8427	0.157108	0	0.259881	0	0.32123	0	0.667431	1.87071	0.104411	0	0.111883	0	0.0968736	0	0.0664613	0	0.148522	0	0.379629	0	0.318804	0	0.221603	0	0.289113	0	0.606607	1.89064	0.43816	0	0.781477	12.5529	0.809923	6.46599	0.775382	5.17989	0.814446
SEr3G3H3I_vRhyme_unbinned_171	0.00236494	0	0.00243884	0	0.00591235	0	0.00236494	0	0.0106422	0	0.00931195	0	0.00229104	0	0.00465598	0	0.00606016	0	0.00243884	0	0.00118247	0	0.019289	0	0.00576454	0	0.00369522	0	0.0260143	0	0.00125637	0	0.00495159	0	0.00391693	0	0.00110857	0	0	0	0	0	0.00118247	0	0	0	0.00354741	0	0.00827729
MHr3G3H3I_vRhyme_unbinned_38	0.703939	2.11404	0.976931	6.84798	0.865803	2.06451	0.0217658	0	0.141401	0	0.88573	3.06718	0.0469037	0	0.0333384	0	0.099862	0	0.67428	2.44772	0.338059	0	0.434243	0	0.324571	0	0.207082	0	0.252682	0	0.453939	0	0.282649	0	0.105763	0	0.0343348	0	0.150674	0	0.118256	0	0.995708	8.01938	0.998697	10.8794	0.998467	13.9599	0.0426119
MGr1A1B1C_vRhyme_unbinned_11	0.0046374	0	0.00247861	0	0.00343807	0	0.00735588	0	0.00539698	0	0.00387783	0	0.00247861	0	0.00395778	0	0.00527705	0	0.00655633	0	0.00387783	0	0.00327816	0	0.0113936	0	0.0033981	0	0.00479731	0	0.00455745	0	0.00223875	0	0.000639642	0	0.00211881	0	0.0359399	0	0.01791	0	0.00135924	0	0.00323819	0	0.00511713	0	0.0033981
MHr2D2E2F_vRhyme_unbinned_76	0.00309659	0	0.304165	0	0.139846	0	0.0532414	0	0.0188792	0	0.119069	0	0.0232744	0	0.0384577	0	0.0379582	0	0.146039	0	0.0175807	0	0.0112876	0	0.0341624	0	0.0722206	0	0.0728199	0	0.134852	0	0.0752173	0	0.0719209	0	0.0890021	0	0.0573369	0	0.0335631	0	0.0241734	0	0.0425532	0	0.0261712	0	0.0998901
LASCr2D2E2F_vRhyme_unbinned_55	0.00410818	0	0.00136939	0	0.0222527	0	0.00436494	0	0.00556316	0	0.00590551	0	0.0199418	0	0.0112119	0	0.00282438	0	0.665012	1.8587	0.0962855	0	0.254451	0	0.692999	1.47091	0.700017	1.88846	0.456351	0	0.175197	0	0.168607	0	0.192742	0	0.00573434	0	0.0766861	0	0.10125	0	0.211743	0	0.197877	0	0.00393701	0	0.518658
LASCr2D2E2F_vRhyme_unbinned_123	0.16993	0	0.187079	0	0.236962	0	0.0353955	0	0.122788	0	0.170948	0	0.00759593	0	0.0713391	0	0.0688332	0	0.20603	0	0.196554	0	0.203602	0	0.256304	0	0.302741	0	0.315818	0	0.164605	0	0.103446	0	0.26805	0	0.303602	0	0.253171	0	0.279013	0	0.502584	1.57484	0.665388	1.91909	0.234299	0	0.233281
MHr3G3H3I_vRhyme_bin_19	0.00228253	0	0.0034419	0	0.00358683	0	0.00815188	0	0.00192022	0	0.00340567	0	0.00528966	0	0.00478244	0	0.0034419	0	0.510923	1.00484	0.340386	0	0.125068	0	0.698236	1.8226	0.474548	0	0.452882	0	0.299699	0	0.445056	0	0.15706	0	0.00300714	0	0.000579689	0	0.00409405	0	0.00286221	0	0.00489113	0	0.00242745	0	0.00358683
MHr1A1B1C_vRhyme_unbinned_33	0.0023093	0	0.0348629	0	0.375298	0	0.0022348	0	0.00402265	0	0.00350119	0	0.0011919	0	0.00461859	0	0	0	0.590063	1.37119	0.0305423	0	0.0958731	0	0.366955	0	0.553337	1.29754	0.142282	0	0.0011174	0	0.0011174	0	0.00238379	0	0.17573	0	0.999479	17.6634	0.994041	8.60671	0.00335221	0	0.00521454	0	0.00402265	0	0.380215
MGr3G3H3I_vRhyme_unbinned_28	0.0917188	0	0.593743	1.27429	0.213839	0	0.0379831	0	0.330291	0	0.32823	0	0.0688995	0	0.134045	0	0.157306	0	0.111446	0	0.135149	0	0.162385	0	0.32926	0	0.440928	0	0.204711	0	0.102024	0	0.0938535	0	0.160986	0	0.582996	0.987679	0.692455	1.56082	0.52926	0.855205	0.947295	5.22567	0.9417	3.67047	0.978359	6.51459	1
SEr3G3H3I_vRhyme_unbinned_97	0.0645788	0	0.0194707	0	0.112406	0	0.00223355	0	0.0282593	0	0.0181112	0	0.00237922	0	0.0101966	0	0.00145666	0	0.0124302	0	0.00160233	0	0.00320466	0	0.00160233	0	0.0168487	0	0.00859432	0	0.00825443	0	0.00237922	0	0.00548677	0	0.0203447	0	0.0204904	0	0.0309298	0	0.0313183	0	0.0653557	0	0.147075	0	0.0088371
LASYr2D2E2F_vRhyme_unbinned_15	0.175249	0	0.289404	0	0.551901	1.28598	0.0655702	0	0.209005	0	0.620113	2.59473	0.0917228	0	0.145214	0	0.299542	0	0.558749	1.36438	0.878835	3.80129	0.725317	2.63327	0.695767	2.14791	0.725694	2.09929	0.779078	2.82098	0.472257	0	0.550337	1.96225	0.569372	1.64233	0.15546	0	0.223133	0	0.174387	0	0.350499	0	0.315988	0	0.170396	0	0.553842
SEr3G3H3I_vRhyme_unbinned_200	0.158912	0	0.0940267	0	0.0712446	0	0.00869425	0	0.00780873	0	0.0151344	0	0	0	0.00780873	0	0.00925777	0	0.183465	0	0.0369506	0	0.0916117	0	0.0933022	0	0.122847	0	0.0968443	0	0.0149734	0	0.00974078	0	0.0108678	0	0.231525	0	0.0482209	0	0.116889	0	0.383352	0	0.582756	1.11968	0.709789	2.10791	0.154001
LASCr2D2E2F_vRhyme_unbinned_73	0.326207	0	0.521463	2.0343	0.727994	2.56409	0.0192918	0	0.377902	0	0.641891	5.35726	0.00267246	0	0.0643895	0	0.0138634	0	0.292049	0	0.446718	0	0.189327	0	0.645398	2.67168	0.432019	0	0.710205	2.82052	0.471271	0	0.367045	0	0.188492	0	0.282529	0	0.380992	0	0.412644	0	0.536997	8.38846	0.67396	10.6767	0.477284	0	0.508017
MHr2D2E2F_vRhyme_unbinned_4	0.00797799	0	0.0105227	0	0.00323246	0	0.0138239	0	0.0173315	0	0.0112105	0	0.00570839	0	0.00612105	0	0.00563961	0	0.00921596	0	0.0442916	0	0.125172	0	0.0138239	0	0.0201513	0	0.0189133	0	0.0152682	0	0.00447043	0	0.0123796	0	0.0121733	0	0.0106602	0	0.0105915	0	0.0129298	0	0.0185007	0	0.0025447	0	0.0160248
LAWAr2D2E2F_vRhyme_unbinned_36	0.0582878	0	0.188933	0	0.0707242	0	0.00634382	0	0.0503109	0	0.0193455	0	0	0	0.0163934	0	0.00314051	0	0.0432134	0	0.00219835	0	0.0146976	0	0.0160166	0	0.0108662	0	0.00734878	0	0.0141323	0	0.000942152	0	0.00489919	0	0.0152629	0	0.00157025	0	0.0113686	0	0.0366811	0	0.0589787	0	0.0722316	0	0.0202249
MGr1A1B1C_vRhyme_unbinned_85	0.0186213	0	0.014718	0	0.0289705	0	0.0255685	0	0.0446553	0	0.0286124	0	0.0230976	0	0.019051	0	0.0261415	0	0.0206267	0	0.0122471	0	0.0170457	0	0.00812892	0	0.00472695	0	0.0217726	0	0.0156491	0	0.0214145	0	0.0206267	0	0.0299015	0	0.0329454	0	0.0261415	0	0.00447628	0	0.00830797	0	0.00709042	0	0.0185855
CRr1A1B1C_vRhyme_unbinned_43	0.00299043	0	0.218102	0	0.0235247	0	0.00478469	0	0.0538278	0	0.0676834	0	0.00817384	0	0.0849282	0	0.0199362	0	0.0446571	0	0.0341906	0	0.0255183	0	0.00986842	0	0.00189394	0	0.0741627	0	0.435506	0	0.313397	0	0.1561	0	0.163975	0	0.999701	7.10974	0.7187	2.39274	0.997608	8.59816	0.997309	8.12109	0.91866	4.11412	0.99362
CRr2D2E2F_vRhyme_unbinned_12	0.529895	1.19405	0.783444	2.1934	0.594224	0.934226	0.00627837	0	0.521684	1.13863	0.110886	0	0.00318748	0	0.00144886	0	0.00144886	0	0.133391	0	0.00434657	0	0	0	0.00608519	0	0.00338066	0	0.0029943	0	0	0	0.0029943	0	0	0	0.682797	1.72972	0.597701	1.18088	0.494446	0	0.975659	6.04737	0.975563	5.54035	0.868058	2.89524	0.270743
SEr3G3H3I_vRhyme_unbinned_86	0.0943971	0	0.0986065	0	0.145426	0	0.0227566	0	0.263596	0	0.106687	0	0.00246758	0	0.00896716	0	0.00429005	0	0.252839	0	0.345655	0	0.393926	0	0.713051	1.9298	0.557803	1.18423	0.491178	0	0.133798	0	0.198407	0	0.144829	0	0.111799	0	0.371379	0	0.211277	0	0.171086	0	0.186972	0	0.547416	1.0571	0.196068
MHr3G3H3I_vRhyme_unbinned_55	0.00216743	0	0.0409103	0	0.00663777	0	0.0069087	0	0.0334598	0	0.0023029	0	0.160255	0	0.135058	0	0.258602	0	0.274045	0	0.329856	0	0.206719	0	0.00894067	0	0	0	0.117041	0	0.146166	0	0.320103	0	0.240856	0	0.176646	0	0.751693	1.90292	0.396234	0	0.301815	0	0.275264	0	0.147521	0	0.141561
LASCr2D2E2F_vRhyme_unbinned_93	0.00134589	0	0.353297	0	0.813678	1.75128	0.00260767	0	0.041218	0	0.233513	0	0.0253196	0	0.0054677	0	0.00286003	0	0.516908	0.913023	0.351867	0	0.481915	0	0.826716	2.75099	0.384589	0	0.50959	0.924002	0.347746	0	0.341605	0	0.266655	0	0.00286003	0	0.0709118	0	0.00277591	0	0.652591	1.34062	0.362887	0	0.386356	0	0.0280114
CRr2D2E2F_vRhyme_unbinned_96	0.384801	0	0.81643	2.76153	0.999866	11.4331	0.00521809	0	0.999866	10.2024	0.933503	5.56038	0.0101686	0	0.00655606	0	0.00735884	0	0.260503	0	0.18745	0	0.192802	0	0.165775	0	0.0214075	0	0.0931228	0	0.0167246	0	0.00735884	0	0.0119079	0	0.796628	3.00121	0.99505	13.0226	0.999197	25.6643	0.961734	4.64032	0.547899	1.16171	0.999465	23.8131	0.993176
LASAr3G3H3I_vRhyme_unbinned_33	0.316573	0	0.497042	0	0.282373	0	0.07265	0	0.249193	0	0.168692	0	0.0721661	0	0.0873844	0	0.0751237	0	0.144225	0	0.0846956	0	0.155302	0	0.0759841	0	0.114003	0	0.115079	0	0.0751775	0	0.0611422	0	0.025812	0	0.265165	0	0.232684	0	0.252205	0	0.119649	0	0.188159	0	0.200903	0	0.169875
MGr2D2E2F_vRhyme_unbinned_21	0.106802	0	0.622834	1.39588	0.0780974	0	0.0149711	0	0.0139691	0	0.0236355	0	0	0	0.0107273	0	0.000884121	0	0.0745609	0	0.0127313	0	0.141283	0	0.000943063	0	0.00866439	0	0	0	0	0	0.000943063	0	0.000884121	0	0.101026	0	0.211246	0	0.320582	0	0.78009	3.52828	0.950725	40.1621	0.398326	0	0.89255
BAr2D2E2F_vRhyme_unbinned_55	0.910095	4.08647	0.30159	0	0.935172	3.43443	0.00712919	0	1	13.2378	0.99337	7.24069	0.00846071	0	0.0004161	0	0.00246886	0	0.311604	0	0.083442	0	0.213238	0	0.458598	0	0.41954	0	0.200366	0	0.0156731	0	0.107548	0	0.0821937	0	0.000832201	0	0.000887681	0	0.00224694	0	0.0575051	0	0.0105135	0	0.0410275	0	0.000832201
SEr3G3H3I_vRhyme_bin_7	0.322338	0	0.175757	0	0.107501	0	0.0120973	0	0.00603402	0	0.0171468	0	0.0058878	0	0.0192523	0	0.00799337	0	0.0519959	0	0.0250816	0	0.0823122	0	0.0197592	0	0.0306283	0	0.0357167	0	0.00791539	0	0.0140274	0	0.00565385	0	0.103066	0	0.0527368	0	0.10638	0	0.541122	1.98896	0.681396	6.65384	0.303553	0	0.431223
CRr3G3H3I_vRhyme_unbinned_18	0.00568084	0	0.0067875	0	0.00686127	0	0.0157883	0	0.0870078	0	0.0455205	0	0.00437744	0	0.0218134	0	0.0135012	0	0.165679	0	0.134004	0	0.12911	0	0.375772	0	0.245924	0	0.165703	0	0.054718	0	0.102845	0	0.0331997	0	0.0378231	0	0.392175	0	0.132799	0	0.0585791	0	0.0591939	0	0.321791	0	0.999951
BAr1A1B1C_vRhyme_bin_10	0.292704	0	0.747049	2.29113	0.998601	6.52913	0.00801214	0	0.00881809	0	0.200114	0	0.00341345	0	0.0109515	0	0.0128479	0	0.75371	2.11547	0.137012	0	0.490494	0	0.427393	0	0.214929	0	0.190798	0	0.0620585	0	0.0892713	0	0.0598066	0	0.223558	0	0.0564405	0	0.159058	0	0.0229223	0	0.0677713	0	0.146755	0	0.0109989
MGr3G3H3I_vRhyme_unbinned_82	0.835724	2.77911	0.450092	0	0.699345	1.59803	0.0206597	0	0.25695	0	0.431373	0	0.00577327	0	0.00868376	0	0.0363096	0	0.0714422	0	0.0310452	0	0.032413	0	0.0286119	0	0.010799	0	0.0114988	0	0.0366117	0	0.0366276	0	0.0151409	0	0.0386475	0	0.327915	0	0.152602	0	0.99095	12.8259	0.896018	14.4	0.856909	3.90332	0.805156
LABRr1A1B1C_vRhyme_unbinned_120	0.00306701	0	0.0156418	0	0.0208174	0	0.0134565	0	0.0110796	0	0.00552063	0	0.00371875	0	0.00889434	0	0.00774421	0	0.0227342	0	0.0185938	0	0.0204723	0	0.0524843	0	0.0220825	0	0.020664	0	0.0197056	0	0.0153734	0	0.00904769	0	0.00870265	0	0.0186704	0	0.038376	0	0.00578899	0	0.0111179	0	0.0157951	0	0.0136866
MGr2D2E2F_vRhyme_unbinned_89	0.0262203	0	0.150357	0	0.156737	0	0.020309	0	0.0375161	0	0.109329	0	0.00392134	0	0.086445	0	0.0141636	0	0.0764954	0	0.0347653	0	0.0259862	0	0.0966288	0	0.0757931	0	0.0460026	0	0.00573569	0	0.0141051	0	0.00702329	0	0.204202	0	0.358305	0	0.173534	0	0.111495	0	0.106578	0	0.129931	0	0.321842
SEr3G3H3I_vRhyme_unbinned_70	0.0701686	0	0.0173483	0	0.00319829	0	0.00329521	0	0.00164761	0	0.00610583	0	0.00465206	0	0.00145377	0	0.00319829	0	0.0691025	0	0.10787	0	0.0932351	0	0.0607676	0	0.0753053	0	0.142857	0	0.00494282	0	0.0396395	0	0.0133747	0	0.0225819	0	0.00978872	0	0	0	0	0	0.01415	0	0.109227	0	0.0817019
LASCr2D2E2F_vRhyme_unbinned_38	0.244097	0	0.114358	0	0.0911411	0	0.0160647	0	0.110368	0	0.0125427	0	0.000539084	0	0.00348607	0	0.00230009	0	0.21434	0	0.0479425	0	0.116658	0	0.089416	0	0.0691465	0	0.0327403	0	0	0	0.0098832	0	0.00966756	0	0.144187	0	0.0739263	0	0.12133	0	0.249775	0	0.289919	0	0.321366	0	0.176855
SEr2D2E2F_vRhyme_bin_14	0.046151	0	0.00567561	0	0.00532921	0	0.00215833	0	0.00170535	0	0.00162541	0	0.00130566	0	0.0192917	0	0.00170535	0	0.00367716	0	0.00506275	0	0.0458845	0	0.0161209	0	0.0141491	0	0.0109249	0	0.0599536	0	0.0273922	0	0.0541714	0	0.0592342	0	0.269711	0	0.0721042	0	0.0127635	0	0.131498	0	0.0921687	0	0.189773
SEr2D2E2F_vRhyme_unbinned_24	0.238651	0	0.0703168	0	0.0186215	0	0.00991291	0	0.0630906	0	0.0280711	0	0.00620715	0	0.0267741	0	0.0100982	0	0.0635538	0	0.00935705	0	0.00500278	0	0.0296461	0	0.0615157	0	0.0325181	0	0.00944969	0	0.00453956	0	0.00639244	0	0.0473411	0	0.124884	0	0.0650361	0	0.168056	0	0.220586	0	0.563924	2.24134	0.120623
LASCr2D2E2F_vRhyme_unbinned_100	0.0294852	0	0.487514	0	0.209182	0	0.0194007	0	0.0221859	0	0.017768	0	0.00835574	0	0.0144065	0	0.0096043	0	0.0158471	0	0.0173838	0	0.0102766	0	0.0193046	0	0.0119093	0	0.0404341	0	0.00576258	0	0.00720323	0	0.0167115	0	0.00681906	0	0.0109489	0	0.0374568	0	0.0281406	0	0.00336151	0	0.0102766	0	0.00845179
MGr1A1B1C_vRhyme_unbinned_39	0.00573601	0	0.00449205	0	0.00884589	0	0.00442294	0	0.00746372	0	0.0024188	0	0.0211472	0	0.00677263	0	0.00456116	0	0.00476849	0	0.00228058	0	0.00504492	0	0.00476849	0	0.0048376	0	0.00960608	0	0.0024188	0	0.00497581	0	0.00559779	0	0.0127851	0	0.00442294	0	0.00234969	0	0.00228058	0	0.00691085	0	0.00677263	0	0.0100898
MHr2D2E2F_vRhyme_unbinned_5	0.0155265	0	0.00650255	0	0.015991	0	0.0341716	0	0.0235552	0	0.060779	0	0.072457	0	0.0578595	0	0.0305222	0	0.0813483	0	0.0656891	0	0.0631013	0	0.0378873	0	0.0240196	0	0.0234225	0	0.0695375	0	0.0827417	0	0.0642957	0	0.0453852	0	0.0136023	0	0.0471103	0	0.0301904	0	0.0487692	0	0.0481056	0	0.0316502
BAr1A1B1C_vRhyme_unbinned_25	0.907098	4.13108	0.861964	3.24895	0.996696	10.2234	0.530006	1.01907	0.730289	1.90765	0.09359	0	0.298399	0	0.418443	0	0.436741	0	0.446463	0	0.147739	0	0.476717	0	0.52015	0.990359	0.585014	1.17656	0.28736	0	0.19142	0	0.176503	0	0.0673275	0	0.902781	5.34806	0.446673	0	0.828253	2.89893	0.146879	0	0.747861	2.21623	0.558694	1.13751	0.12967
SEr3G3H3I_vRhyme_unbinned_211	0.028169	0	0.167984	0	0.0821024	0	0.0225867	0	0.0797836	0	0.128908	0	0.00395053	0	0.0590862	0	0.00403641	0	0.03899	0	0.0239608	0	0.03899	0	0.0620062	0	0.136122	0	0.0237891	0	0.00755754	0	0.00884576	0	0.0195809	0	0.518121	1.37966	0.540107	1.19167	0.416781	0	0.505754	1.07713	0.361044	0	0.355891	0	0.366455
CRr2D2E2F_vRhyme_unbinned_88	0.0460821	0	0.00475746	0	0.115718	0	0.0152519	0	0.0145989	0	0.00729944	0	0.0048041	0	0.117374	0	0.00673974	0	0.66222	1.55567	0.0686101	0	0.128895	0	0.298857	0	0.255714	0	0.0439832	0	0.00904851	0	0.00713619	0	0.0133862	0	0.936287	4.28114	0.8941	3.17071	0.736987	1.84887	0.997108	8.36507	0.998554	11.9257	0.993167	6.21873	0.322575
BAr3G3H3I_vRhyme_unbinned_15	0.00318146	0	0.00318146	0	0.0226904	0	0.0127259	0	0.00990456	0	0.00672309	0	0.998439	10.7625	0.954499	4.06878	0.638874	1.25082	0.0355363	0	0.0509034	0	0.0321148	0	0.00888409	0	0.0177081	0	0.0234108	0	0.0454409	0	0.0214899	0	0.0686116	0	0.00852392	0	0.00504232	0	0.0287532	0	0.00600276	0	0.00768353	0	0.0166877	0	0.00888409
MGr3G3H3I_vRhyme_unbinned_9	0.0109986	0	0.185861	0	0.0798597	0	0.0353072	0	0.683111	1.8421	0.662629	1.49395	0.0318004	0	0.0235913	0	0.00677453	0	0.0109986	0	0.00645573	0	0.0778672	0	0.0170559	0	0.0100422	0	0.0231131	0	0.0255041	0	0.0522834	0	0.0490157	0	0.084562	0	0.415478	0	0.0185702	0	0.517813	0.976611	0.266119	0	0.279429	0	0.206982
LASCr2D2E2F_vRhyme_unbinned_27	0.0353492	0	0.00354912	0	0.0218626	0	0.0060335	0	0.0391823	0	0.0245599	0	0.00106474	0	0.00106474	0	0.00340715	0	0.362862	0	0.0703436	0	0.0587024	0	0.399063	0	0.363359	0	0.16255	0	0.00340715	0	0.00560761	0	0.00546564	0	0.0977428	0	0.376775	0	0.450241	0	0.00234242	0	0.0341425	0	0.00141965	0	0.212095
SEr3G3H3I_vRhyme_unbinned_18	0.0145517	0	0.00675862	0	0.0158621	0	0.0171034	0	0.0142759	0	0.0113103	0	0.00834483	0	0.0188276	0	0.0191034	0	0.0209655	0	0.00910345	0	0.0324828	0	0.022069	0	0.0142759	0	0.0229655	0	0.0163448	0	0.018	0	0.0186207	0	0.0102069	0	0.00931034	0	0.00875862	0	0.0125517	0	0.0062069	0	0.0126207	0	0.0157931
SEr2D2E2F_vRhyme_unbinned_170	0.116948	0	0.0245063	0	0.246899	0	0.0719077	0	0.808858	5.00239	0.0705212	0	0.00127403	0	0.00820624	0	0.00502117	0	0.0395324	0	0.0494623	0	0.0837486	0	0.153408	0	0.0762918	0	0.162963	0	0.017649	0	0.018998	0	0.0264548	0	0.222805	0	0.11485	0	0.169521	0	0.179413	0	0.230374	0	0.86885	4.92732	0.0254056
CRr2D2E2F_vRhyme_unbinned_37	0.0112465	0	0.0159325	0	0.0746358	0	0.0381699	0	0.120303	0	0.123797	0	0.0169549	0	0.0709721	0	0.0448155	0	0.0222374	0	0.0217262	0	0.0344211	0	0.230809	0	0.0633041	0	0.0270086	0	0.04669	0	0.0236858	0	0.0402147	0	0.229105	0	0.960382	8.33282	0.9194	4.8647	0.766635	3.10174	0.934821	5.22044	0.980233	8.92406	0.215132
MGr1A1B1C_vRhyme_unbinned_46	0	0	0.00295064	0	0.00152003	0	0.0013412	0	0.00312947	0	0.0013412	0	0.0026824	0	0.00420243	0	0.00295064	0	0.00286123	0	0	0	0.00304006	0	0.00277182	0	0.00286123	0	0.00143062	0	0	0	0.00312947	0	0.00143062	0	0.00420243	0	0.0249464	0	0.00160944	0	0	0	0.0026824	0	0.00143062	0	0.0013412
BOr1A1B1C_vRhyme_unbinned_13	0.00533158	0	0.00606193	0	0.0108092	0	0.0049664	0	0.0181858	0	0.0102249	0	0.00730353	0	0.00956763	0	0.00978674	0	0.990359	9.16623	0.60466	1.27429	0.835963	2.8912	0.995107	17.6597	0.991236	10.8393	0.990652	8.6106	0.969763	6.96275	0.995472	12.4123	0.829682	2.77642	0.00613497	0	0.00949459	0	0.0197195	0	0	0	0.00730353	0	0.862474	3.25369	0.00964067
MGr1A1B1C_vRhyme_unbinned_48	0.00408561	0	0.297135	0	0.0320813	0	0.0148568	0	0.136682	0	0.143786	0	0.114165	0	0.180138	0	0.0806908	0	0.0289707	0	0.0565022	0	0.0341706	0	0.00937834	0	0.00645341	0	0.0304564	0	0.25809	0	0.260922	0	0.154278	0	0.0702911	0	0.92878	4.00177	0.720786	1.86557	0.974001	5.54205	0.955151	5.48029	0.806073	2.55114	0.898185
MGr2D2E2F_vRhyme_unbinned_74	0.143514	0	0.28487	0	0.50122	0.644066	0.0377323	0	0.00675803	0	0.115543	0	0	0	0.0320068	0	0.00422377	0	0.341937	0	0.159095	0	0.453445	0	0.309743	0	0.296696	0	0.161442	0	0.0285339	0	0.0585695	0	0.0412052	0	0.397222	0	0.86071	2.98339	0.773231	2.07965	0.484982	0	0.657593	1.77279	0.414023	0	0.764971
CRr1A1B1C_vRhyme_unbinned_6	0.00133668	0	0.00818713	0	0.0053467	0	0.00810359	0	0.00426065	0	0.0126149	0	0	0	0.00434419	0	0.00977444	0	0.00484545	0	0.00701754	0	0.00944027	0	0.00284043	0	0.00601504	0	0.014787	0	0.0156224	0	0.00568087	0	0.00927318	0	0.824394	3.7288	0.998914	9.93044	0.980451	6.1427	0.00142022	0	0.00827068	0	0.00676692	0	0.00994152
MHr2D2E2F_vRhyme_unbinned_43	0.296509	0	0.254501	0	0.177832	0	0.210839	0	0.260012	0	0.20098	0	0.246356	0	0.219535	0	0.202817	0	0.170606	0	0.271219	0	0.202694	0	0.22376	0	0.11188	0	0.18218	0	0.248194	0	0.313595	0	0.226026	0	0.104103	0	0.148377	0	0.177832	0	0.0783221	0	0.0750765	0	0.0784446	0	0.0721984
LAWAr2D2E2F_vRhyme_bin_8	0.35024	0	0.619252	6.95737	0.292656	0	0.237582	0	0.292942	0	0.455398	0	0.0272349	0	0.0258366	0	0.00638764	0	0.3647	0	0.316617	0	0.333079	0	0.433184	0	0.500079	1.22671	0.562812	1.95125	0.523691	1.01325	0.720278	2.1829	0.427686	0	0.245114	0	0.25433	0	0.257476	0	0.786189	4.10212	0.794578	3.14163	0.517939	1.69689	0.268821
LASAr3G3H3I_vRhyme_unbinned_4	0.412905	0	0.691158	1.73694	0.647389	1.06743	0.0214419	0	0.493164	0	0.455395	0	0.00314744	0	0.107701	0	0.00147536	0	0.373758	0	0.591817	1.39026	0.42156	0	0.716632	1.68615	0.717813	1.71642	0.614045	1.30864	0.213632	0	0.281401	0	0.340415	0	0.59939	1.39104	0.738959	2.21005	0.767483	2.01231	0.760303	2.1963	0.764827	2.64656	0.791482	3.0895	0.945903
BAr3G3H3I_vRhyme_unbinned_19	0.00849357	0	0.00843459	0	0.00586882	0	0.0145983	0	0.0116787	0	0.00996815	0	0.912499	3.57149	0.986935	6.56579	0.98723	7.32474	0.0107644	0	0.00849357	0	0.0126814	0	0.0132712	0	0.00958476	0	0.0459479	0	0.0746432	0	0.0709862	0	0.360947	0	0.0117966	0	0.00934883	0	0.00811018	0	0.00610475	0	0.00545594	0	0.0100271	0	0.0266014
LASCr2D2E2F_vRhyme_unbinned_91	0.0334863	0	0.0693069	0	0.0532883	0	0.0229413	0	0.029059	0	0.0705144	0	0.0145697	0	0	0	0.0270466	0	0.0945826	0	0.0838767	0	0.0595669	0	0.0478145	0	0.0773565	0	0.0810593	0	0.10875	0	0.0723658	0	0.0839572	0	0.0448362	0	0.0453192	0	0.0408919	0	0.171939	0	0.137084	0	0.0657651	0	0.0885454
SEr3G3H3I_vRhyme_unbinned_198	0	0	0.00533355	0	0.00123082	0	0.00123082	0	0.00254369	0	0.00246164	0	0	0	0.00123082	0	0.00139493	0	0	0	0	0	0.00254369	0	0	0	0	0	0.00254369	0	0.00254369	0	0.00131287	0	0	0	0.00262575	0	0	0	0.0043489	0	0	0	0.00410273	0	0	0	0
BAr2D2E2F_vRhyme_unbinned_10	0.942268	4.06043	0.235995	0	0.963034	4.13865	0.00249768	0	0.998073	13.7336	0.98951	8.60391	0.00328267	0	0.00920574	0	0.00107043	0	0.309213	0	0.0495968	0	0.298509	0	0.619211	1.39032	0.360736	0	0.159138	0	0.0272604	0	0.102048	0	0.0929137	0	0.0011418	0	0	0	0.00235496	0	0.0595875	0	0.02462	0	0.0575894	0	0
BAr2D2E2F_vRhyme_unbinned_40	0.925136	4.10527	0.282092	0	0.929076	3.7488	0.00515043	0	0.999381	13.6883	0.98635	7.99501	0.00526301	0	0.0010132	0	0.000422167	0	0.303284	0	0.108553	0	0.398835	0	0.545158	1.04786	0.460724	0	0.193268	0	0.0454251	0	0.141567	0	0.0567392	0	0.000450311	0	0.000900622	0	0	0	0.131575	0	0.0192227	0	0.00982241	0	0.00205454
MHr2D2E2F_vRhyme_unbinned_34	0.314479	0	0.205723	0	0.263618	0	0.152771	0	0.169313	0	0.290712	0	0.0858447	0	0.106664	0	0.144976	0	0.537504	1.6716	0.472193	0	0.399753	0	0.398137	0	0.460215	0	0.49577	0	0.322939	0	0.319422	0	0.248978	0	0.0483886	0	0.0338435	0	0.0236715	0	0.0571347	0	0.0558038	0	0.0712045	0	0.0354596
SEr2D2E2F_vRhyme_unbinned_29	0.00576667	0	0.00456667	0	0.0149333	0	0.00433333	0	0.0152333	0	0.0081	0	0.0018	0	0.00373333	0	0.00613333	0	0.0675333	0	0.622267	1.43177	0.535633	1.0814	0.173467	0	0.305533	0	0.298133	0	0.667733	1.70606	0.7656	2.42522	0.5218	1.00246	0.00676667	0	0.00336667	0	0.0074	0	0.00476667	0	0.00553333	0	0.0013	0	0.0119667
CRr1A1B1C_vRhyme_unbinned_27	0.0764651	0	0.013929	0	0.0736909	0	0.290429	0	0.133568	0	0.0413247	0	0.00809155	0	0.0312681	0	0.0371055	0	0.284591	0	0.2109	0	0.222171	0	0.209629	0	0.277251	0	0.227662	0	0.0670443	0	0.0316148	0	0.0803953	0	1	10.0418	0.0943244	0	0.347994	0	0.0660039	0	0.350133	0	0.180962	0	0.0420183
MGr1A1B1C_vRhyme_unbinned_81	0.0398564	0	0.05119	0	0.0362675	0	0.0154892	0	0.0398942	0	0.0144692	0	0	0	0.00687571	0	0.00170004	0	0.0380431	0	0.0453721	0	0.0343785	0	0.0451832	0	0.0416698	0	0.0413676	0	0.011258	0	0.0262561	0	0.018436	0	0.038572	0	0.0536834	0	0.0432943	0	0.037023	0	0.0401965	0	0.0389498	0	0.0618436
SEr3G3H3I_vRhyme_bin_16	0.00745333	0	0.0056956	0	0.00863878	0	0.00639052	0	0.00699005	0	0.00550484	0	0.00267066	0	0.00799837	0	0.00505518	0	0.00816187	0	0.00505518	0	0.00600899	0	0.00876141	0	0.0123995	0	0.00910206	0	0.00430576	0	0.00674479	0	0.00377436	0	0.0100014	0	0.00291593	0	0.0109279	0	0.00630876	0	0.00314757	0	0.00381523	0	0.00763047
MHr1A1B1C_vRhyme_unbinned_23	0.00158917	0	0.00979136	0	0.365766	0	0.00164044	0	0.00153791	0	0.033629	0	0	0	0.0144563	0	0.00979136	0	0.0119444	0	0.000820218	0	0.00235813	0	0.00235813	0	0.000922746	0	0.00235813	0	0.000871482	0	0.00164044	0	0.00153791	0	0.781719	2.41262	0.93997	4.39764	0.992721	7.28726	0.540216	1.16966	0.748808	2.53785	0.640539	1.35597	0.226585
LABRr1A1B1C_vRhyme_unbinned_26	0.00403361	0	0.00302521	0	0	0	0.00285714	0	0.00403361	0	0.00134454	0	0.00428571	0	0.00277311	0	0.00436975	0	0.00579832	0	0.0012605	0	0.00327731	0	0.00134454	0	0.00142857	0	0.00428571	0	0.00134454	0	0.00403361	0	0.00277311	0	0.00285714	0	0.00285714	0	0	0	0	0	0.00142857	0	0	0	0.00386555
LASCr2D2E2F_vRhyme_unbinned_82	0.19851	0	0.0736842	0	0.227011	0	0.259682	0	0.00307845	0	0.0396226	0	0.00804369	0	0.0649454	0	0.0948361	0	0.881629	11.6212	0.743396	2.69041	0.840715	6.21483	0.73436	3.51635	0.53853	1.32258	0.35432	0	0.415293	0	0.4428	0	0.390566	0	0.734657	3.72077	0.935452	8.38138	0.572493	1.23835	0.008143	0	0.0479642	0	0.00506455	0	0.0116187
BOr1A1B1C_vRhyme_unbinned_14	0.0303696	0	0.0458409	0	0.0848056	0	0.201891	0	0.234553	0	0.153854	0	0.266164	0	0.128546	0	0.353739	0	0.697164	1.69275	0.955783	5.72031	0.861713	2.79406	0.911374	3.2166	0.993792	9.43449	0.931907	3.94617	0.79066	2.44666	0.894852	3.6709	0.666412	1.58058	0.110209	0	0.106389	0	0.0683793	0	0.0437398	0	0.0908223	0	0.129978	0	0.0625537
MHr3G3H3I_vRhyme_unbinned_30	0.960782	3.96599	0.104332	0	0.472194	0	0.229623	0	0.0138798	0	0.0368887	0	0.012762	0	0.0408011	0	0.0666046	0	0.0861668	0	0.124825	0	0.04136	0	0.076572	0	0.066884	0	0.0932464	0	0.0351188	0	0.0623195	0	0.0870983	0	0.00372613	0	0.0121099	0	0.00326036	0	0.461761	0	0.0496507	0	0.0433163	0	0.0119236
MGr1A1B1C_vRhyme_bin_10	0.00185809	0	0.00185809	0	0.00263229	0	0.00309681	0	0.00321294	0	0.00120002	0	0.00135486	0	0.00181938	0	0.00131615	0	0.00360005	0	0.000580653	0	0.00375489	0	0.0168776	0	0.00193551	0	0.00464522	0	0.00255487	0	0.00185809	0	0	0	0.00859366	0	0.149305	0	0.153989	0	0.00789688	0	0.00178067	0	0.0107227	0	0.00433554
SEr2D2E2F_vRhyme_unbinned_36	0.680861	1.60672	0.360832	0	0.0326263	0	0.00922927	0	0.654307	1.41559	0.185557	0	0.00153821	0	0.00388601	0	0	0	0.114799	0	0.0238828	0	0.0430699	0	0.141192	0	0.0139249	0	0.0358646	0	0.00242876	0	0.00307642	0	0.011658	0	0.0752914	0	0.137549	0	0.208549	0	0.333225	0	0.488342	0	0.5659	1.12684	0.507367
MGr1A1B1C_vRhyme_unbinned_32	0.347937	0	0.551409	1.09136	0.48054	0	0.0270574	0	0.323953	0	0.403091	0	0.0107797	0	0.0862808	0	0.0584874	0	0.711503	2.08366	0.761202	2.66497	0.842937	2.96224	0.728127	2.27098	0.437292	0	0.616823	1.60131	0.339539	0	0.425256	0	0.17793	0	0.692108	1.81632	0.894238	3.71862	0.74869	2.01525	0.79116	2.23302	0.697476	1.62731	0.76999	2.55028	0.694013
MGr2D2E2F_vRhyme_unbinned_88	0.0201405	0	0.0328194	0	0.0183625	0	0.0295258	0	0.00874406	0	0.0255618	0	0.00239004	0	0.00501326	0	0.005159	0	0.00317701	0	0.00486753	0	0.00641231	0	0.00594596	0	0.00865662	0	0.00565449	0	0.00553791	0	0.00341018	0	0.00626658	0	0.00542132	0	0.0100848	0	0.00475094	0	0.0119794	0	0.00699525	0	0.00375995	0	0.0287971
MGr3G3H3I_vRhyme_unbinned_103	0.0674038	0	0.0998467	0	0.108678	0	0.0163492	0	0.204255	0	0.028757	0	0.022991	0	0.023137	0	0.02883	0	0.517262	0.995434	0.31994	0	0.955003	4.74927	0.499635	0	0.637727	1.50856	0.539632	1.1263	0.0879863	0	0.240347	0	0.267608	0	0.124225	0	0.204401	0	0.246405	0	0.0682067	0	0.0757609	0	0.0383184	0	0.142325
SEr2D2E2F_vRhyme_unbinned_17	0.0557326	0	0.181144	0	0.039745	0	0.00851679	0	0.0399442	0	0.311983	0	0.0259986	0	0.00637514	0	0.0115549	0	0.065893	0	0.062307	0	0.21795	0	0.0484112	0	0.00841717	0	0.0516984	0	0.0869609	0	0.0192748	0	0.0862636	0	0.246389	0	0.179251	0	0.105538	0	0.15634	0	0.0942325	0	0.11804	0	0.0872597
BAr1A1B1C_vRhyme_bin_27	0.988966	8.00623	0.768369	2.30038	0.091697	0	0.321172	0	0.0193202	0	0.157394	0	0.000634142	0	0.00198698	0	0.00393168	0	0.100955	0	0.0035512	0	0.00333982	0	0.00410079	0	0.0222795	0	0.00397396	0	0.00274795	0	0.00367802	0	0.00308616	0	0.0275218	0	0.489938	0	0.44521	0	0.053437	0	0.0121755	0	0.0694174	0	0.387165
BOr2D2E2F_vRhyme_unbinned_5	0.391028	0	0.302731	0	0.146397	0	0.0117213	0	0.0363241	0	0.14253	0	0.00303445	0	0.0396858	0	0.00711013	0	0.841495	2.59599	0.522461	1.00106	0.286815	0	0.99289	12.4232	0.972868	6.7532	0.923306	3.82572	0.52017	1.20214	0.542363	1.39611	0.28625	0	0.338639	0	0.507289	1.18447	0.483192	0	0.735497	6.94017	0.784881	9.7022	0.699857	4.71376	0.287678
BAr3G3H3I_vRhyme_unbinned_4	0.0015259	0	0.00526436	0	0.00244144	0	0.00373846	0	0.00488289	0	0.00953689	0	0.938582	3.61622	0.955139	5.48847	0.864195	2.93569	0.00907912	0	0.00495918	0	0.00762951	0	0.0077821	0	0.00503548	0	0.00656138	0	0.00274662	0	0.00267033	0	0.00373846	0	0.00137331	0	0.00801099	0	0.00259403	0	0.00236515	0	0.00251774	0	0	0	0.00358587
LAWAr2D2E2F_vRhyme_unbinned_41	0.00149306	0	0.0453188	0	0.0028983	0	0.00131741	0	0	0	0.0144915	0	0	0	0.00263481	0	0	0	0.0602494	0	0.00395222	0	0.0591955	0	0.0735992	0	0.100826	0	0.0820306	0	0.00412788	0	0.00430353	0	0	0	0.0383805	0	0.132356	0	0.0216933	0	0.0202002	0	0.121728	0	0.00140523	0	0.161163
MGr2D2E2F_vRhyme_unbinned_97	0.0262855	0	0.0913764	0	0.212917	0	0.00928744	0	0.0174238	0	0.0393888	0	0.00334285	0	0.00991816	0	0.0060392	0	0.011085	0	0.00737949	0	0.00648071	0	0.00912976	0	0.0116684	0	0.00771062	0	0.0330343	0	0.00952396	0	0.00682761	0	0.0129614	0	0.00506157	0	0.0103754	0	0.170186	0	0.0626626	0	0.12367	0	0.0198048
MGr2D2E2F_vRhyme_unbinned_59	0.0254793	0	0.112918	0	0.236512	0	0	0	0.0239424	0	0.0439214	0	0.00525762	0	0.00914018	0	0.00930195	0	0.00412521	0	0.0171479	0	0.00566206	0	0.00275014	0	0.00388255	0	0.00752245	0	0.0268543	0	0.0012133	0	0.00428699	0	0.00671358	0	0.0227291	0	0.00558117	0	0.156435	0	0.0818572	0	0.0565397	0	0.0232144
SEr3G3H3I_vRhyme_unbinned_227	0.00156152	0	0.00382573	0	0.00117114	0	0.00390381	0	0.0049188	0	0.00117114	0	0.0160056	0	0.0111649	0	0.00499688	0	0.0404435	0	0.0660525	0	0.0370862	0	0.17575	0	0.0549656	0	0.0922861	0	0.0808089	0	0.0250625	0	0.0190506	0	0.0049188	0	0.00523111	0	0	0	0	0	0.00117114	0	0.00640225	0	0.00288882
SEr3G3H3I_vRhyme_unbinned_208	0.012887	0	0.00595206	0	0.0653088	0	0.00354939	0	0.00436848	0	0.00256648	0	0.00081909	0	0.010539	0	0.00283951	0	0.0796156	0	0.0229345	0	0.0715339	0	0.121171	0	0.0666193	0	0.0556981	0	0.00961066	0	0.0109758	0	0.001802	0	0.0880795	0	0.144324	0	0.678534	1.71658	0.187135	0	0.368263	0	0.204936	0	0.573199
MGr1A1B1C_vRhyme_unbinned_12	0.164004	0	0.412187	0	0.159779	0	0.0152975	0	0.0175794	0	0.0550203	0	0.0099307	0	0.0175372	0	0.0144101	0	0.042047	0	0.0103955	0	0.0211714	0	0.0269185	0	0.0159736	0	0.0207911	0	0.00874746	0	0.0279327	0	0.020622	0	0.0925456	0	0.0959263	0	0.0683316	0	0.0815162	0	0.205079	0	0.053668	0	0.0898834
BOr2D2E2F_vRhyme_bin_8	0.082466	0	0.108171	0	0.222106	0	0.0336333	0	0.0129621	0	0.0193823	0	0.0302043	0	0.0447228	0	0.056858	0	0.76678	4.85974	0.400778	0	0.580156	1.36217	0.969334	5.5489	0.919382	6.19044	0.695233	1.99186	0.413132	0	0.347106	0	0.281761	0	0.0393726	0	0.0688716	0	0.0989786	0	0.146936	0	0.0712305	0	0.072641	0	0.0119893
SEr3G3H3I_vRhyme_unbinned_248	0.474633	0	0.436396	0	0.400928	0	0.0249925	0	0.0431009	0	0.0583658	0	0.00112242	0	0.019979	0	0.00239449	0	0.0344208	0	0.0214008	0	0.0731069	0	0.199117	0	0.0249177	0	0.0127207	0	0.031727	0	0.00246932	0	0.00284346	0	0.290332	0	0.295645	0	0.218722	0	0.631772	1.64133	0.764816	4.49016	0.0981742	0	0.602065
MGr3G3H3I_vRhyme_unbinned_111	0.00150814	0	0.0183994	0	0.140559	0	0.0102554	0	0.00814398	0	0.0106576	0	0.00914941	0	0.00713855	0	0.00663583	0	0.0461492	0	0.0173939	0	0.221597	0	0.0456465	0	0.0615323	0	0.0282526	0	0.00854615	0	0.00653529	0	0.00341846	0	0.0152825	0	0.0495677	0	0.0403177	0	0.00160869	0	0.0121657	0	0.00170923	0	0.0126684
MHr3G3H3I_vRhyme_unbinned_19	0.0943762	0	0.384745	0	0.171999	0	0.0203738	0	0.108941	0	0.116686	0	0.0335915	0	0.0628052	0	0.0584273	0	0.245748	0	0.176797	0	0.11113	0	0.312342	0	0.29643	0	0.274289	0	0.477858	0	0.369928	0	0.225796	0	0.109109	0	0.142869	0	0.113403	0	0.940899	5.08147	0.889628	4.9731	0.359741	0	0.128978
MGr1A1B1C_vRhyme_unbinned_74	0.109166	0	0.420313	0	0.197842	0	0.0225931	0	0.071511	0	0.0691363	0	0.00569917	0	0.00135694	0	0.0320917	0	0.0751747	0	0.016894	0	0.0453219	0	0.196553	0	0.0373838	0	0.00366375	0	0.00441007	0	0.00590271	0	0.004885	0	0.135559	0	0.0789742	0	0.123753	0	0.23733	0	0.837777	3.99254	0.031074	0	0.414071
LASCr2D2E2F_vRhyme_unbinned_36	0.0193072	0	0.0123796	0	0.00286944	0	0.00639475	0	0.00700963	0	0.00610781	0	0.806108	3.13171	0.440664	0	0.176799	0	0.0193482	0	0.00274646	0	0.0402542	0	0.551998	1.45502	0.169748	0	0.548145	1.41465	0.636606	1.7243	0.836647	3.36158	0.575036	1.25407	0.00336134	0	0.0025415	0	0.00438614	0	0.00200861	0	0.00327936	0	0.00344333	0	0.00623078
BOr2D2E2F_vRhyme_unbinned_23	0.00523691	0	0	0	0.00374065	0	0.00382377	0	0.00266002	0	0.00282627	0	0.00124688	0	0	0	0.00290939	0	0.850873	3.11915	0.731255	2.20614	0.860183	3.61336	0.917539	4.24289	0.94414	4.38178	0.984622	8.52974	0.902244	2.90853	0.893683	3.19276	0.811471	2.4552	0.00141313	0	0.00133001	0	0.00266002	0	0	0	0.00432253	0	0.00124688	0	0
SEr3G3H3I_vRhyme_bin_27	0.199938	0	0.0742022	0	0.169924	0	0.00682821	0	0.220652	0	0.0141737	0	0.00308074	0	0.00237953	0	0.00277037	0	0.203456	0	0.0271174	0	0.062385	0	0.140691	0	0.217514	0	0.0871115	0	0.0299338	0	0.0447972	0	0.0113229	0	0.0462456	0	0.0507633	0	0.0437397	0	0.0466595	0	0.0716158	0	0.045441	0	0.0889392
SEr3G3H3I_vRhyme_unbinned_113	0.00275583	0	0.188499	0	0.559434	0.974855	0.00275583	0	0.00156164	0	0.00146978	0	0	0	0.00303142	0	0	0	0.0106559	0	0.00431747	0	0.0863494	0	0.0453794	0	0.00137792	0	0	0	0.00275583	0	0	0	0	0	0.0420724	0	0.102701	0	0.136689	0	0.713669	1.988	0.656715	1.51087	0.768602	2.49607	0.347143
CRr1A1B1C_vRhyme_bin_6	0.267896	0	0.115383	0	0.305775	0	0.0408403	0	0.217423	0	0.171898	0	0.00257533	0	0.0485055	0	0.0198118	0	0.0930162	0	0.0726771	0	0.156345	0	0.0989374	0	0.0531492	0	0.0281664	0	0.00766517	0	0.00444093	0	0.0306607	0	0.941781	5.63275	0.934623	4.99115	0.93292	3.89381	0.395425	0	0.434603	0	0.717768	2.16661	0.460843
CRr2D2E2F_vRhyme_unbinned_3	0.707204	2.1448	0.350235	0	0.727081	1.85447	0.00259614	0	0.203716	0	0.0013792	0	0.00308291	0	0.00389421	0	0.00397534	0	0.378631	0	0.046406	0	0.15228	0	0.435015	0	0.126724	0	0.149684	0	0.00129807	0	0.135324	0	0.0622262	0	0.2313	0	0.143193	0	0.153497	0	0.821759	2.83431	0.998864	20.994	0.42455	0	0
MGr2D2E2F_vRhyme_unbinned_36	0.0330519	0	0.733366	1.88903	0.0241255	0	0.012497	0	0.00921592	0	0.0118697	0	0.00313631	0	0.00882992	0	0.0127382	0	0.138625	0	0.00313631	0	0.00347407	0	0.00395657	0	0.00395657	0	0.00583836	0	0.00221954	0	0.00405308	0	0.00487334	0	0.0109047	0	0.00468034	0	0.00154403	0	0.0371049	0	0.0196381	0	0.00670688	0	0.0182871
MHr2D2E2F_vRhyme_unbinned_36	0	0	0.00406883	0	0	0	0.00652708	0	0.0133932	0	0.00864627	0	0	0	0.00279732	0	0.00262779	0	0.00127151	0	0.00152581	0	0.00262779	0	0.00398406	0	0.00135628	0	0.0085615	0	0.00262779	0	0.00127151	0	0.00627278	0	0.00381453	0	0.00423837	0	0.00135628	0	0.00135628	0	0.00254302	0	0.00254302	0	0.0101721
BAr2D2E2F_vRhyme_bin_8	0.655982	2.29846	0.194172	0	0.57497	1.64547	0.657936	9.89377	0.817796	5.4617	0.557598	1.13884	0.317919	0	0.480586	0	0.456406	0	0.238322	0	0.236918	0	0.488272	0	0.196535	0	0.187246	0	0.427042	0	0.524467	1.7496	0.564043	2.6133	0.556849	4.94365	0.419076	0	0.238123	0	0.42806	0	0.166844	0	0.28859	0	0.265322	0	0.299166
MHr2D2E2F_vRhyme_unbinned_15	0.384915	0	0.862419	4.38626	0.156654	0	0.00632857	0	0.0518422	0	0.277503	0	0.00580841	0	0.00260078	0	0.00286086	0	0.310186	0	0.0829649	0	0.0957954	0	0.304811	0	0.318856	0	0.327698	0	0.184222	0	0.243346	0	0.19844	0	0.0103164	0	0.0494148	0	0.0841786	0	0.187169	0	0.212917	0	0.0969224	0	0.0417859
BOr3G3H3I_vRhyme_unbinned_28	0.00147186	0	0.00277056	0	0.0257143	0	0	0	0.00294372	0	0	0	0.00138528	0	0.0143723	0	0.00138528	0	0.138268	0	0.246061	0	0.601385	1.58411	0.0106494	0	0	0	0.0402597	0	0.988398	10.1227	0.998961	9.76745	0.548485	1.20906	0.00787879	0	0.0116883	0	0.054026	0	0.00398268	0	0.0012987	0	0.0012987	0	0.0425974
SEr2D2E2F_vRhyme_unbinned_156	0.466691	0	0.624118	1.99587	0.186292	0	0.263172	0	0.487217	0	0.304133	0	0.0967653	0	0.230642	0	0.0448089	0	0.2322	0	0.162925	0	0.243196	0	0.14359	0	0.263264	0	0.0816457	0	0.0817374	0	0.102538	0	0.0923669	0	0.244571	0	0.248511	0	0.20581	0	0.794099	2.87643	0.568771	1.2461	0.780445	3.21503	0.850454
BOr3G3H3I_vRhyme_unbinned_8	0.103316	0	0.154616	0	0.123335	0	0.121101	0	0.145858	0	0.1598	0	0.068192	0	0.122084	0	0.105282	0	0.704799	2.81675	0.979533	8.77045	0.983645	9.42226	0.905622	4.93469	0.488426	0	0.938154	6.36198	1	20.5027	0.999911	21.1677	0.995174	9.37053	0.136205	0	0.164537	0	0.139155	0	0.159621	0	0.140316	0	0.151488	0	0.183126
SEr2D2E2F_vRhyme_unbinned_85	0.0339006	0	0.0101929	0	0.105433	0	0.0451402	0	0.0794048	0	0.0176101	0	0.0537859	0	0.0947397	0	0.0640699	0	0.591691	1.35889	0.82126	2.83272	0.731571	2.35522	0.981025	7.52214	0.739853	2.23106	0.847925	3.26446	0.430879	0	0.261012	0	0.510921	0.959173	0.520795	1.07758	0.984529	7.27683	0.930925	4.50163	0.790408	2.06394	0.636285	1.49786	0.841736	2.78899	0.451265
SEr2D2E2F_vRhyme_bin_19	0.772064	3.14621	0.745927	2.50226	0.834723	4.56171	0.00432399	0	0.415991	0	0.46093	0	0.00250946	0	0.0236661	0	0.00239364	0	0.502818	0.987935	0.0926955	0	0.138059	0	0.231642	0	0.211528	0	0.128137	0	0.00270249	0	0.0208478	0	0.01857	0	0.323296	0	0.618562	1.4737	0.673809	1.59465	0.693653	2.07703	0.82484	3.70285	0.845688	3.79503	0.632345
SEr2D2E2F_vRhyme_unbinned_46	0.549849	1.10556	0.889936	3.87532	0.992556	10.7427	0.0957407	0	0.997456	8.77782	1	72.1784	0.0682246	0	0.0390124	0	0.172729	0	0.958726	5.37797	0.947418	5.07041	0.9036	4.73619	0.353279	0	0.315963	0	0.68611	2.1285	1	12.6747	0.983698	7.19053	0.854881	3.20646	0.0801922	0	0.459951	0	0.36487	0	0.653788	1.4572	0.764135	2.64316	0.86798	3.10525	0.801074
MGr2D2E2F_vRhyme_unbinned_72	0.00343862	0	0.00545267	0	0	0	0.00078597	0	0.00481407	0	0.000835094	0	0.00078597	0	0.000835094	0	0.00407722	0	0.00550179	0	0.00167019	0	0.00093334	0	0.00309476	0	0.00422459	0	0.00584565	0	0.00176843	0	0.00324213	0	0.00225967	0	0.00270177	0	0	0	0.00461758	0	0.00299651	0	0.00560004	0	0.00181756	0	0.00412635
LASCr2D2E2F_vRhyme_unbinned_84	0.0105993	0	0.268918	0	0.996556	6.86193	0.00415921	0	0.00214669	0	0.00505367	0	0.0039356	0	0.00147585	0	0.00500894	0	0.0191413	0	0.00326476	0	0.00232558	0	0.0039356	0	0.0216011	0	0.00679785	0	0.00800537	0	0.00210197	0	0.00406977	0	0.000670841	0	0.299463	0	0.816458	2.29009	0.00948122	0	0.0908318	0	0.129562	0	0.00362254
MGr3G3H3I_vRhyme_unbinned_39	0.00144092	0	0.00368236	0	0.00144092	0	0.00248159	0	0.00264169	0	0.0098463	0	0.00392251	0	0.00120077	0	0.00408261	0	0.0124079	0	0.00256164	0	0.00384246	0	0.0064041	0	0.00152097	0	0.00520333	0	0.00680435	0	0.00136087	0	0.00272174	0	0.00272174	0	0.00248159	0	0.00632405	0	0.0388249	0	0.00744476	0	0.00128082	0	0.00256164
BAr2D2E2F_vRhyme_unbinned_45	0.0408093	0	0.00102881	0	0.00466392	0	0.0888203	0	0.973251	8.19318	0.0738683	0	0.0562414	0	0.104664	0	0.0604252	0	0.0332647	0	0.088203	0	0.0846365	0	0.258505	0	0.550412	1.13505	0.157613	0	0.0155693	0	0.0766118	0	0.0880658	0	0.0626886	0	0.0427984	0	0.00528121	0	0.125583	0	0.0227709	0	0.0632373	0	0.381413
MGr3G3H3I_vRhyme_unbinned_43	0.051652	0	0.374124	0	0.183556	0	0.0023203	0	0.184817	0	0.29947	0	0	0	0.0918033	0	0.00166457	0	0.03314	0	0.00181589	0	0.0286507	0	0.0206305	0	0.00161412	0	0.074855	0	0.0247667	0	0.0269861	0	0.0510971	0	0.337604	0	0.0569483	0	0.0399496	0	0.785422	2.37399	0.426532	0	0.344868	0	0.846053
MHr1A1B1C_vRhyme_unbinned_1	0.0615171	0	0.0411225	0	0.135927	0	0.0444012	0	0.0558488	0	0.0140595	0	0.023451	0	0.0921367	0	0.0275076	0	0.104807	0	0.184829	0	0.185663	0	0.309253	0	0.30853	0	0.573104	1.36642	0.0276188	0	0.0513476	0	0.268074	0	0.375215	0	0.764879	2.08206	0.992831	17.6891	0.0790775	0	0.314032	0	0.0599611	0	0.565435
LAWAr2D2E2F_vRhyme_unbinned_13	0.310722	0	0.419646	0	0.432433	0	0.00558269	0	0.00640368	0	0.00878453	0	0.00359181	0	0.0050901	0	0.00307869	0	0.232318	0	0.049649	0	0.0863881	0	0.120993	0	0.199787	0	0.0747711	0	0.0229465	0	0.0272977	0	0.0119453	0	0.0210993	0	0.120377	0	0.0541029	0	0.796847	2.5032	0.936517	4.41275	0.926194	4.32322	0.738147
SEr3G3H3I_vRhyme_unbinned_165	0.292189	0	0.486157	0	0.138678	0	0.100445	0	0.264008	0	0.142798	0	0.279005	0	0.185893	0	0.208965	0	0.215722	0	0.464568	0	0.498599	0	0.453856	0	0.66414	1.70226	0.389997	0	0.112063	0	0.11058	0	0.243408	0	0.294825	0	0.436882	0	0.364535	0	0.959212	5.41472	0.997446	10.9047	0.963579	6.93511	0.691332
MGr3G3H3I_vRhyme_unbinned_101	0.292772	0	0.237452	0	0.469823	0	0.0625903	0	0.172951	0	0.237638	0	0.00983362	0	0.0411521	0	0.0242345	0	0.104581	0	0.153982	0	0.172857	0	0.178869	0	0.134968	0	0.126952	0	0.0746143	0	0.0981032	0	0.117118	0	0.239829	0	0.671016	1.96491	0.652701	1.77082	0.754253	1.83011	0.483712	0	0.498812	0	0.922589
BOr1A1B1C_vRhyme_unbinned_39	0.00240487	0	0.0101853	0	0.00579997	0	0.00518697	0	0.00452681	0	0.00339511	0	0.00485689	0	0.00603574	0	0.00452681	0	0.999811	26.1674	0.994106	9.97858	0.565757	1.08389	0.364502	0	0.670722	1.51781	0.870939	3.46293	0.200075	0	0.231574	0	0.993068	7.55564	0.00414957	0	0.00320649	0	0.0132975	0	0.00339511	0	0.00367803	0	0.0102325	0	0.00542274
BAr1A1B1C_vRhyme_unbinned_52	0.53178	0.947175	0.999968	10.404	0.996809	9.70133	0.12973	0	0.0625927	0	0.384613	0	0.0191452	0	0.0130536	0	0.0362277	0	0.422484	0	0.0113131	0	0.0161477	0	0.0069619	0	0.0198221	0	0.0103462	0	0.0182428	0	0.0227873	0	0.0156965	0	0.0913105	0	0.00586605	0	0.0796106	0	0.0229807	0	0.0525043	0	0.0316831	0	0.0516986
MGr1A1B1C_vRhyme_unbinned_70	0.00520382	0	0.0574347	0	0.0484726	0	0	0	0.131059	0	0.0545437	0	0.00655295	0	0.00915486	0	0.0102149	0	0.016286	0	0.00703479	0	0.0226462	0	0.00501108	0	0.00472198	0	0.0145514	0	0.00848029	0	0.0165751	0	0.0302592	0	0.0265973	0	0.106196	0	0.0844175	0	0.217789	0	0.233883	0	0.37294	0	0.532042
LASAr3G3H3I_vRhyme_bin_2	0.134252	0	0.16717	0	0.143355	0	0.0802828	0	0.0933473	0	0.218223	0	0.219356	0	0.138743	0	0.106613	0	0.188486	0	0.181858	0	0.157601	0	0.359288	0	0.218359	0	0.371814	0	0.447686	0	0.514639	1.56894	0.31627	0	0.0266672	0	0.0638759	0	0.0126627	0	0.0689539	0	0.0732605	0	0.0460148	0	0.11194
LABRr1A1B1C_vRhyme_unbinned_124	0.00625536	0	0.00848329	0	0.00736932	0	0.0083976	0	0.0183376	0	0.00445587	0	0.00694087	0	0.00719794	0	0.00822622	0	0.00616967	0	0.00711225	0	0.0180806	0	0.0100257	0	0.00471294	0	0.0122536	0	0.00985433	0	0.00719794	0	0.00325621	0	0.00282776	0	0.00651242	0	0.00719794	0	0.00539846	0	0.00719794	0	0.00856898	0	0.00736932
SEr2D2E2F_vRhyme_bin_1	0.0901688	0	0.0474139	0	0.0576903	0	0.00883341	0	0.0873446	0	0.0581232	0	0.0283143	0	0.0466511	0	0.0339834	0	0.0513822	0	0.091416	0	0.0969923	0	0.14086	0	0.100239	0	0.0978478	0	0.0970439	0	0.102393	0	0.0499907	0	0.0581438	0	0.0719763	0	0.0866953	0	0.0817683	0	0.0710693	0	0.0959513	0	0.0926323
MGr1A1B1C_vRhyme_unbinned_55	0.0122067	0	0.685598	2.65682	0.0418516	0	0.0223922	0	0.0923431	0	0.0780358	0	0.00661858	0	0.256856	0	0.00313094	0	0.267399	0	0.276672	0	0.350904	0	0.344919	0	0.266804	0	0.344562	0	0.0531072	0	0.0621037	0	0.0891725	0	0.956642	4.22801	0.999524	23.0373	0.999485	13.5303	0.994016	9.94706	0.999683	20.1126	0.99996	23.3577	1
BOr3G3H3I_vRhyme_unbinned_12	0.00505309	0	0.0265104	0	0.0457708	0	0.0123032	0	0.0265837	0	0.157598	0	0.0281216	0	0.0463566	0	0.134969	0	0.66818	1.45644	0.978762	6.24048	0.949323	4.98042	0.820725	3.01283	0.442549	0	0.880703	3.64369	0.994947	11.8082	0.999121	14.8662	0.970048	6.16314	0.00366166	0	0.0294398	0	0.0134017	0	0.0308312	0	0.0383742	0	0.0268034	0	0.0396192
MGr3G3H3I_vRhyme_unbinned_60	0.02407	0	0.00588546	0	0.0112427	0	0.00822455	0	0.0110164	0	0.00603637	0	0.01743	0	0.00550819	0	0.00626273	0	0.00762092	0	0.0329737	0	0.093111	0	0.0100355	0	0.00407455	0	0.0280691	0	0.0324455	0	0.0447446	0	0.0556855	0	0.00354637	0	0.00256546	0	0.0138836	0	0.00369728	0	0.00241455	0	0.00596091	0	0.00475364
LASCr2D2E2F_vRhyme_unbinned_22	0.0078441	0	0.0311721	0	0.276586	0	0.0116844	0	0.0113985	0	0.00731299	0	0.0118887	0	0.0238591	0	0.0170773	0	0.208236	0	0.011235	0	0.0667974	0	0.785227	2.40151	0.284103	0	0.405319	0	0.0389345	0	0.0281489	0	0.0109082	0	0.00604649	0	0.0289251	0	0.00576051	0	0.00588307	0	0.00984598	0	0.0129101	0	0.516158
SEr2D2E2F_vRhyme_unbinned_58	0.0660325	0	0.80526	1.87757	0.70304	1.55979	0.00802089	0	0.850588	3.23298	0.643537	1.4112	0.00279799	0	0.00652863	0	0.00764783	0	0.0730274	0	0.0118448	0	0.0350681	0	0.179537	0	0.0595971	0	0.12535	0	0.0362805	0	0.00494311	0	0.0184667	0	0.0060623	0	0.158459	0	0.0855251	0	0.572841	1.08586	0.549058	1	0.617236	1.10319	0.34723
CRr2D2E2F_vRhyme_unbinned_19	0.0179166	0	0.998001	8.86933	0.998741	15.9177	0.00488636	0	0.0182128	0	0.529947	1.13782	0.00118457	0	0.0460502	0	0.0085141	0	0.403272	0	0.0051825	0	0.00592286	0	0.00607093	0	0.00658918	0	0.00244318	0	0.00769971	0	0.00244318	0	0.00599689	0	0.0443474	0	0.767306	2.47467	0.519508	0.841138	0.960687	5.0712	0.861257	3.03909	0.923299	4.08783	0.678685
MGr2D2E2F_vRhyme_bin_7	0.0986419	0	0.0805533	0	0.145227	0	0.00951873	0	0.0182072	0	0.0206239	0	0.00351392	0	0.00653856	0	0.00243158	0	0.345521	0	0.0445542	0	0.049106	0	0.139519	0	0.177223	0	0.0652819	0	0.00679062	0	0.0107197	0	0.0121579	0	0.116389	0	0.736115	6.00484	0.663672	2.84696	0.0702636	0	0.0451324	0	0.0513003	0	0.250259
CRr2D2E2F_vRhyme_unbinned_77	0.231809	0	0.661841	1.85651	0.375603	0	0.0511484	0	0.243196	0	0.597086	1.40829	0.0338738	0	0.153928	0	0.0867593	0	0.306119	0	0.188767	0	0.182976	0	0.059255	0	0.0700637	0	0.112623	0	0.196294	0	0.19089	0	0.0483497	0	0.844818	3.2537	0.98369	6.85466	0.855047	2.7178	0.990446	7.13795	0.958599	4.59073	0.955221	5.68832	0.868076
LASYr2D2E2F_vRhyme_unbinned_5	0.00521951	0	0.01001	0	0.0650651	0	0.117904	0	0.016159	0	0.026026	0	0.041899	0	0.0438295	0	0.112398	0	0.334763	0	0.270485	0	0.469183	0	0.374803	0	0.230945	0	0.430001	0	0.571071	1.09989	0.612756	1.3154	0.403546	0	0.0306735	0	0.0102245	0	0.011726	0	0.0046475	0	0.00643501	0	0.022737	0	0.00507651
MGr2D2E2F_vRhyme_unbinned_17	0.00364113	0	0.00116516	0	0.00364113	0	0.00444218	0	0.00852024	0	0.00764637	0	0.00742791	0	0.00597145	0	0	0	0.00618992	0	0.00131081	0	0.00720944	0	0.00582581	0	0.0120886	0	0.00961258	0	0.00473347	0	0.00334984	0	0.00487911	0	0.00123798	0	0.00495194	0	0.00254879	0	0.00815613	0	0.00917565	0	0.00109234	0	0.00131081
SEr3G3H3I_vRhyme_unbinned_90	0.00550983	0	0.00224475	0	0.00102034	0	0.0114278	0	0.00333311	0	0.00326508	0	0.00891096	0	0.0021087	0	0.00584994	0	0.0140127	0	0.247126	0	0.012176	0	0.295014	0	0.0695871	0	0.207129	0	0.115434	0	0.152439	0	0.0429903	0	0.00108836	0	0.00646215	0	0.00224475	0	0.00312904	0	0.0021087	0	0.0021087	0	0.00204068
CRr3G3H3I_vRhyme_unbinned_71	0.944197	8.67465	0.723723	2.2306	0.84463	3.10783	0.00114664	0	0.136769	0	0.0145878	0	0.00624283	0	0.0145241	0	0.00101924	0	0.127532	0	0.323736	0	0.499745	0	0.127532	0	0.11976	0	0.175691	0	0.0336349	0	0.0716015	0	0.00127405	0	0.329724	0	0.702128	2.04738	0.848771	4.33293	0.676137	1.99993	0.962479	15.5982	0.646452	1.50672	0.911772
BOr2D2E2F_vRhyme_unbinned_31	0.00379893	0	0.00445962	0	0.104278	0	0.0101305	0	0.0110665	0	0.00732258	0	0.00622144	0	0.00726752	0	0.00770798	0	0.559159	1.12786	0.0657931	0	0.182844	0	0.999229	11.0516	0.999229	14.3634	0.866267	3.54524	0.00572593	0	0.0493861	0	0.00633155	0	0.298244	0	0.0539008	0	0.23647	0	0.00456973	0	0.00247756	0	0.00638661	0	0.00682707
MHr2D2E2F_vRhyme_unbinned_21	0.0147261	0	0.00351668	0	0.00263751	0	0.00384637	0	0.00291225	0	0.0027474	0	0.0252212	0	0.00796747	0	0.32815	0	0.176548	0	0.0972031	0	0.0925326	0	0.00813231	0	0.00379142	0	0.0692346	0	0.858674	4.47541	0.773064	2.84875	0.713226	2.20603	0.00175834	0	0.00379142	0	0.00263751	0	0.00379142	0	0.00373647	0	0.0186274	0	0.00445079
BAr1A1B1C_vRhyme_unbinned_49	0.0388493	0	0.19416	0	0.997566	7.39924	0.0158178	0	0.00799583	0	0.0449331	0	0.00147749	0	0.0015644	0	0.0015644	0	0.00295498	0	0.00295498	0	0.00747436	0	0.00304189	0	0.0054754	0	0.00139058	0	0.0179037	0	0.00278116	0	0.00590996	0	0.0163393	0	0.285677	0	0.745003	2.04989	0.0367634	0	0.00278116	0	0.20624	0	0.0187728
MHr2D2E2F_vRhyme_bin_7	0.00136642	0	0.00424922	0	0.00316609	0	0.001833	0	0.00479912	0	0.00464915	0	0.00328273	0	0.00301611	0	0.00373265	0	0.00878172	0	0.00631551	0	0.0139141	0	0.00759861	0	0.00271617	0	0.00499908	0	0.0188465	0	0.0128476	0	0.0133809	0	0.00141641	0	0.0016497	0	0.00281615	0	0.000749862	0	0.00168302	0	0.00596557	0	0.00269951
BOr1A1B1C_vRhyme_unbinned_22	0.0642014	0	0.13775	0	0.0661118	0	0.274135	0	0.099884	0	0.148257	0	0.226513	0	0.24971	0	0.50133	0.909167	1	9.60374	0.98731	9.17914	0.998226	10.8687	1	13.0518	0.999659	16.7419	1	12.1887	0.999932	14.7009	1	20.4788	0.975029	6.55082	0.00538992	0	0.00341134	0	0.0166473	0	0.0106434	0	0.00395715	0	0.0169885	0	0.00927884
SEr2D2E2F_vRhyme_unbinned_106	0.00830814	0	0.00757017	0	0.0605137	0	0.0261861	0	0.0297569	0	0.0115457	0	0.00390411	0	0.00368986	0	0.0102126	0	0.00373747	0	0.00921275	0	0.00616564	0	0.00733211	0	0.00683219	0	0.00459447	0	0.00252339	0	0.00418978	0	0.0160688	0	0.0250434	0	0.192158	0	0.0211155	0	0.0941748	0	0.060847	0	0.0253291	0	0.362582
SEr3G3H3I_vRhyme_unbinned_149	0.102756	0	0.00126029	0	0.0267182	0	0.0111746	0	0.249538	0	0.0378088	0	0.00126029	0	0.0030247	0	0.0208368	0	0.00252058	0	0.0149555	0	0.00546127	0	0.00134431	0	0.00411696	0	0.0149555	0	0.00126029	0	0.00378088	0	0.00142833	0	0.00142833	0	0	0	0.0248698	0	0	0	0.00831793	0	0.0392371	0	0.0064695
MHr3G3H3I_vRhyme_bin_13	0.237977	0	0.269439	0	0.260855	0	0.157232	0	0.355026	0	0.254738	0	0.00496728	0	0.0207671	0	0.0112973	0	0.154036	0	0.077467	0	0.122813	0	0.20315	0	0.187746	0	0.102793	0	0.0666595	0	0.0315495	0	0.0320204	0	0.219151	0	0.248515	0	0.222353	0	0.411751	0	0.255561	0	0.356928	0	0.608188
SEr3G3H3I_vRhyme_unbinned_181	0.0474644	0	0.0023398	0	0.0976507	0	0.00362907	0	0.0869544	0	0.00658963	0	0.00391558	0	0.000764015	0	0.00171903	0	0.00143253	0	0.0023398	0	0.00157578	0	0.00300831	0	0.00162353	0	0.00257855	0	0.00382007	0	0.000716264	0	0.00396333	0	0.0077834	0	0.00310381	0	0.00721039	0	0.0500907	0	0.0219654	0	0.189285	0	0.00157578
MGr1A1B1C_vRhyme_unbinned_44	0.0407552	0	0.0698232	0	0.0462991	0	0.0259215	0	0.0762661	0	0.02727	0	0.00464489	0	0.00471981	0	0.0277944	0	0.00524423	0	0.0280192	0	0.0351363	0	0.039107	0	0.0352113	0	0.0159574	0	0.0380581	0	0.0150584	0	0.00711717	0	0.0912496	0	0.178978	0	0.143317	0	0.862826	3.14133	0.475502	0	0.0366347	0	0.28214
BAr3G3H3I_vRhyme_unbinned_10	0.0202803	0	0.00950007	0	0.0254009	0	0.059965	0	0.0170462	0	0.0101065	0	0.999596	9.90767	0.94812	3.82335	0.658469	1.27737	0.0565961	0	0.126398	0	0.0113192	0	0.0283655	0	0.0161703	0	0.00842205	0	0.0388088	0	0.0191349	0	0.0530252	0	0.00343619	0	0.00619863	0	0.00330144	0	0.0037057	0	0.0099717	0	0.00471635	0	0.0388088
SEr3G3H3I_vRhyme_unbinned_146	0.00260643	0	0.0557776	0	0.00278019	0	0	0	0.00947003	0	0.0013901	0	0	0	0.0013901	0	0.00434405	0	0.013119	0	0.0278019	0	0	0	0.028497	0	0.176455	0	0.0223284	0	0	0	0	0	0.0170287	0	0.0206777	0	0.0013901	0	0.00130321	0	0.167159	0	0.11338	0	0.031364	0	0.24735
BAr2D2E2F_vRhyme_bin_15	0.00493248	0	0.0066652	0	0.00746226	0	0.994147	12.7487	0.0139773	0	0.557136	1.12838	0.313969	0	0.666312	1.57587	0.0023257	0	0.00691164	0	0.00474381	0	0.00676917	0	0.00777415	0	0.00853269	0	0.0171231	0	0.030415	0	0.0725779	0	0.45363	0	0.00710416	0	0.00887154	0	0.00769714	0	0.00743145	0	0.00734289	0	0.00711956	0	0.00942986
CRr2D2E2F_vRhyme_unbinned_2	0.00736377	0	0.153253	0	0.00155939	0	0.00433163	0	0.00164602	0	0.00589102	0	0.00277224	0	0.0218314	0	0.00294551	0	0.286754	0	0.0340466	0	0.528719	0.977669	0.0721649	0	0.10188	0	0.061769	0	0.00476479	0	0.00337867	0	0.0121286	0	0.709954	1.99025	0.672442	1.56743	0.66889	1.70034	1	24.7343	0.971584	46.2868	0.0291086	0	0.371394
MGr1A1B1C_vRhyme_unbinned_42	0.00459568	0	0.0999315	0	0.011147	0	0.00811577	0	0.00889802	0	0.00645351	0	0.00684463	0	0.00625794	0	0.0115381	0	0.0099736	0	0.00987582	0	0.00772465	0	0.00889802	0	0.00782243	0	0.00312897	0	0.0164271	0	0.015156	0	0.0135915	0	0.00508458	0	0.00811577	0	0.0450768	0	0.00977804	0	0.00518236	0	0.00479124	0	0.0119292
BAr2D2E2F_vRhyme_unbinned_26	0.879524	3.80882	0.20256	0	0.935907	3.50082	0.00162593	0	0.999423	13.199	0.991084	8.47627	0.00157348	0	0	0	0.00262247	0	0.367828	0	0.0914717	0	0.240271	0	0.563359	1.12481	0.378317	0	0.224746	0	0.00771006	0	0.0379209	0	0.158502	0	0.00167838	0	0.00083919	0	0.00157348	0	0.0205602	0	0.008287	0	0.0230777	0	0.00257002
BAr1A1B1C_vRhyme_bin_3	0.190453	0	0.993846	7.8046	0.919924	3.54962	0.0203393	0	0.0647356	0	0.606064	1.40288	0.00774228	0	0.015268	0	0.0199964	0	0.463779	0	0.0763761	0	0.0649341	0	0.129309	0	0.183342	0	0.12283	0	0.226638	0	0.253113	0	0.0757625	0	0.169717	0	0.290633	0	0.254719	0	0.155062	0	0.151453	0	0.118968	0	0.224165
SEr3G3H3I_vRhyme_unbinned_19	0.00297637	0	0.0188106	0	0.00315495	0	0.00714328	0	0.025061	0	0.0102982	0	0.0117269	0	0.0082743	0	0.0151795	0	0.0127984	0	0.00315495	0	0.0222632	0	0.0182749	0	0.00178582	0	0.00517888	0	0.0135722	0	0.0700042	0	0.0115483	0	0.0119055	0	0.00839336	0	0.0129174	0	0.0279779	0	0.00821478	0	0.0310733	0	0.0147628
LASYr2D2E2F_vRhyme_unbinned_4	0.00967786	0	0.00345154	0	0.00433135	0	0.0187466	0	0.0129264	0	0.00832431	0	0.0115051	0	0.0144153	0	0.0145506	0	0.249932	0	0.269694	0	0.411816	0	0.278289	0	0.325257	0	0.538238	1.10855	0.436654	0	0.60984	1.24377	0.477193	0	0.00439903	0	0.00893341	0	0.00812128	0	0.00670005	0	0.0104223	0	0.00839199	0	0.0140092
SEr3G3H3I_vRhyme_unbinned_153	0.154789	0	0.0424031	0	0.0610034	0	0.004561	0	0.440351	0	0.0587942	0	0.00577252	0	0.00121152	0	0.0263683	0	0.0341363	0	0.040764	0	0.0265821	0	0.0263683	0	0.01126	0	0.00570125	0	0.0837372	0	0.00912201	0	0.0210234	0	0.198475	0	0.0372007	0	0.138826	0	0.120653	0	0.0575114	0	0.0384122	0	0.241733
CRr2D2E2F_vRhyme_unbinned_23	0.340427	0	0.357136	0	0.159624	0	0.0457085	0	0.175521	0	0.0912646	0	0.141341	0	0.201981	0	0.0988319	0	0.249264	0	0.574759	1.23735	0.544337	1.32503	0.417725	0	0.743118	2.05072	0.41549	0	0.0402742	0	0.155003	0	0.26064	0	0.280295	0	0.328644	0	0.32966	0	0.942864	5.23559	0.998527	10.2593	0.984205	6.8281	0.72839
BOr3G3H3I_vRhyme_unbinned_7	0.0749125	0	0.0492631	0	0.621611	1.08536	0.0701083	0	0.00879407	0	0.0609071	0	0.0556958	0	0.127677	0	0.0725511	0	0.515837	1.01053	0.665581	1.88662	0.521049	1.22713	0.769644	2.45178	0.420813	0	0.661021	1.70858	0.997232	11.0771	0.974595	7.52578	0.732758	1.88387	0.00464132	0	0.013354	0	0.00293136	0	0.00309421	0	0.028255	0	0.0463317	0	0.101539
MGr2D2E2F_vRhyme_unbinned_50	0.226208	0	0.43544	0	0.126394	0	0.0902726	0	0.236555	0	0.123916	0	0.0613383	0	0.119331	0	0.0464684	0	0.259356	0	0.328315	0	0.485378	0	0.588352	1.41398	0.64969	1.7188	0.523172	1.08171	0.0657993	0	0.0336431	0	0.041202	0	0.30347	0	0.832094	3.35568	0.750558	2.2368	0.635192	1.54753	0.965861	4.87681	0.602168	1.37271	0.965861
LASYr2D2E2F_vRhyme_unbinned_12	0.00132127	0	0.00436018	0	0.00436018	0	0.00508687	0	0.00502081	0	0.108806	0	0.00515294	0	0.0114289	0	0.00237828	0	0.776706	2.39343	0.657264	1.67144	0.868468	3.50196	0.968818	8.8908	0.710114	1.9957	0.811323	3.51509	0.820572	2.90022	0.826254	4.03848	0.635066	1.30254	0.00693664	0	0.00726696	0	0.00990949	0	0.0064742	0	0.00508687	0	0.00984343	0	0.0107683
BAr2D2E2F_vRhyme_unbinned_7	0.955301	4.46068	0.172174	0	0.934989	3.83465	0.00401146	0	0.999554	13.9451	0.999427	8.03121	0.0192295	0	0.00197389	0	0.00286533	0	0.34766	0	0.144731	0	0.255078	0	0.539892	1.15656	0.362432	0	0.218402	0	0.00095511	0	0.0792741	0	0.129322	0	0.00095511	0	0.00210124	0	0.00515759	0	0.106017	0	0.0180834	0	0.0250876	0	0.00305635
BAr3G3H3I_vRhyme_unbinned_33	0.0302768	0	0.00761246	0	0.0306228	0	0.0131488	0	0.0165225	0	0.0128028	0	1	10.3047	0.95718	4.46125	0.629325	1.25015	0.0423875	0	0.125779	0	0.0443772	0	0.0272491	0	0.00899654	0	0.0175606	0	0.124221	0	0.0269031	0	0.0354671	0	0.00458478	0	0.00432526	0	0.00605536	0	0.00285467	0	0.00449827	0	0.0113322	0	0.00596886
SEr3G3H3I_vRhyme_unbinned_106	0.137698	0	0.00564334	0	0.00105813	0	0.0895175	0	0.0403499	0	0.00994639	0	0.0139673	0	0.00345655	0	0.00804176	0	0	0	0.0025395	0	0.0055728	0	0.00261005	0	0.00458521	0	0.003386	0	0	0	0.00218679	0	0.00112867	0	0.003386	0	0.00225734	0	0.00437359	0	0.00126975	0	0.00239842	0	0.00134029	0	0.00606659
MHr2D2E2F_vRhyme_unbinned_27	0.00822542	0	0.0110758	0	0.00276896	0	0.00716671	0	0.0113201	0	0.0117273	0	0.00667807	0	0.017591	0	0.00578223	0	0.155387	0	0.274615	0	0.0824171	0	0.00814399	0	0.00545647	0	0.0615685	0	0.469012	0	0.555257	0.89924	0.286098	0	0.0100985	0	0.0113201	0	0.00285039	0	0.00415343	0	0.00456063	0	0.00985422	0	0.0125417
SEr3G3H3I_vRhyme_unbinned_9	0.0434448	0	0.0320206	0	0.150052	0	0.0165321	0	0.0342176	0	0.0156533	0	0.00340528	0	0.0376778	0	0.00631625	0	0.208052	0	0.0821113	0	0.12303	0	0.279673	0	0.213544	0	0.127259	0	0.0260889	0	0.0118086	0	0.00735981	0	0.0977097	0	0.594112	1.27823	0.561158	1.56482	0.490306	0	0.373208	0	0.383314	0	0.215796
BAr2D2E2F_vRhyme_unbinned_15	0.959391	5.3405	0.99832	13.0915	0.98844	8.77059	0.52396	1.49448	0.996048	11.8513	0.999802	15.1681	0.697263	2.16669	0.653097	2.39354	0.756052	3.03409	0.608339	2.23265	0.39008	0	0.284162	0	0.264994	0	0.277937	0	0.277542	0	0.37111	0	0.350953	0	0.41735	0	0.555874	1.64925	0.492738	0	0.200771	0	0.947041	5.45426	0.986563	5.96223	0.498172	0	0.293548
MGr2D2E2F_vRhyme_unbinned_37	0.00401179	0	0.00278369	0	0.00777796	0	0.0108073	0	0	0	0.00556738	0	0.0176028	0	0.00392992	0	0.00139185	0	0.00507614	0	0.00302931	0	0.0082692	0	0.00253807	0	0.00261994	0	0.0111348	0	0.00253807	0	0.00409366	0	0.00417554	0	0.0275094	0	0.0440478	0	0.0275913	0	0.0296381	0	0.0405273	0	0.0392992	0	0.0181759
BAr1A1B1C_vRhyme_unbinned_47	0.996509	12.343	0.913974	3.86156	0.975079	6.7289	0.703241	1.82754	0.999822	16.3077	0.932499	5.36799	0.128376	0	0.429314	0	0.102691	0	0.248471	0	0.1442	0	0.115737	0	0.229717	0	0.140735	0	0.0790694	0	0.338294	0	0.289395	0	0.176511	0	0.508027	0.976809	0.902966	3.5627	0.797778	2.6741	0.952834	4.82419	0.91614	4.69326	0.748548	1.98505	0.771659
LAWAr2D2E2F_vRhyme_bin_20	0.167936	0	0.18648	0	0.071651	0	0.0199542	0	0.1059	0	0.148237	0	0.00749995	0	0.0293732	0	0.0144516	0	0.0633873	0	0.0791509	0	0.0774669	0	0.0871796	0	0.120254	0	0.0647581	0	0.0255742	0	0.0335833	0	0.0103589	0	0.111775	0	0.218595	0	0.168524	0	0.219613	0	0.243934	0	0.217988	0	0.216069
LABRr1A1B1C_vRhyme_bin_20	0.000459296	0	0.000796113	0	0.000469503	0	0.00113293	0	0.00252103	0	0.000193925	0	0.000326611	0	0.00145954	0	0.000469503	0	0.000520536	0	0.000173512	0	0.000847146	0	0.00144933	0	0.00115334	0	0.000928799	0	0.0017045	0	0.000326611	0	0.00128603	0	0.000479709	0	0.00128603	0	0.00080632	0	0	0	0.00125541	0	0.00128603	0	0.000990038
MGr1A1B1C_vRhyme_unbinned_83	0.00483661	0	0.237242	0	0.000992125	0	0.00198425	0	0.00452657	0	0.00105413	0	0.000992125	0	0	0	0.00353445	0	0.00279035	0	0.00105413	0	0.0031624	0	0.00192224	0	0.000930117	0	0.00483661	0	0.00489862	0	0.000930117	0	0.00421653	0	0	0	0.00496062	0	0.00111614	0	0.00105413	0	0	0	0	0	0.00985924
SEr2D2E2F_vRhyme_unbinned_87	0.0299767	0	0.0345422	0	0.00913085	0	0.0217073	0	0.0477216	0	0.0740805	0	0.01473	0	0.0142131	0	0.0273064	0	0.473512	0	0.176329	0	0.772935	2.55104	0.0229994	0	0.0259282	0	0.0437592	0	0.984322	7.5493	0.898441	4.00514	0.138599	0	0.0146438	0	0.00749419	0	0.0288569	0	0.00594366	0	0.0136101	0	0.017831	0	0.0274787
SEr3G3H3I_vRhyme_unbinned_112	0.0732815	0	0.0913219	0	0.230855	0	0.00404355	0	0.0189114	0	0.002986	0	0	0	0.00304821	0	0.00491446	0	0.101089	0	0.00192846	0	0.041182	0	0.00721617	0	0.0336547	0	0.00939347	0	0.00615863	0	0.00217729	0	0.00534992	0	0.125723	0	0.256174	0	0.187621	0	0.372317	0	0.225008	0	0.209642	0	0.12846
MGr1A1B1C_vRhyme_unbinned_31	0.0627411	0	0.0160406	0	0.00230118	0	0.0104907	0	0.203316	0	0.120677	0	0.00609137	0	0.130694	0	0.00534687	0	0.00846024	0	0.00460237	0	0.0293063	0	0.0190186	0	0.00216582	0	0.00771574	0	0.00351946	0	0.028291	0	0.0093401	0	0.0305922	0	0.842233	2.35372	0.437631	0	0.796345	2.36147	0.697056	1.61597	0.998173	13.7789	0.992758
MHr3G3H3I_vRhyme_unbinned_53	0.0293266	0	0.597228	1.2215	0.0123011	0	0.0621295	0	0.0161786	0	0.0229977	0	0.011588	0	0.0052146	0	0.0113206	0	0.0851272	0	0.0191202	0	0.00855729	0	0.0274992	0	0.0572715	0	0.00592771	0	0.0217498	0	0.00606142	0	0.00659625	0	0.0534831	0	0.230869	0	0.201943	0	0.10291	0	0.209832	0	0.143246	0	0.351607
BAr3G3H3I_vRhyme_unbinned_48	0.00868313	0	0.0154178	0	0.0280825	0	0.0287602	0	0.0365115	0	0.0221949	0	0.999958	12.5205	0.951375	4.57371	0.67847	1.4852	0.0249481	0	0.102164	0	0.0193994	0	0.0123682	0	0.0207124	0	0.0173663	0	0.0399424	0	0.0376975	0	0.0334618	0	0.00652294	0	0.0234656	0	0.00677708	0	0.00487102	0	0.00271083	0	0.00864077	0	0.0182558
BOr3G3H3I_vRhyme_unbinned_10	0.0398961	0	0.0951939	0	0.138801	0	0.200594	0	0.0214325	0	0.227129	0	0.0114121	0	0.0385971	0	0.10475	0	0.787066	2.47219	0.985433	8.09638	0.994248	11.2865	0.995268	7.90404	0.753758	2.15848	0.989701	6.77033	0.997402	11.4764	0.999722	15.4106	0.989423	7.35626	0.0151234	0	0.0186491	0	0.00278345	0	0.0193914	0	0.0368343	0	0.0307107	0	0.0189274
LABRr1A1B1C_vRhyme_unbinned_5	0.00330149	0	0.0483282	0	0	0	0	0	0.00224782	0	0.00449565	0	0	0	0.00105367	0	0.00105367	0	0.00105367	0	0.0044254	0	0.00365271	0	0.0142596	0	0.0147513	0	0	0	0.00119416	0	0	0	0.00105367	0	0.00358247	0	0.00365271	0	0	0	0.00105367	0	0.00330149	0	0.00105367	0	0.00105367
LAWAr2D2E2F_vRhyme_unbinned_18	0.000400566	0	0.0024034	0	0.00779769	0	0.00213635	0	0.004246	0	0.00160226	0	0.000400566	0	0.0018426	0	0.00280396	0	0.00296419	0	0.0042193	0	0.00192272	0	0.00130852	0	0.000881245	0	0.00208294	0	0.000400566	0	0.0012284	0	0.00128181	0	0.0285203	0	0.442225	0	0.40086	0	0.00349828	0	0.00328464	0	0.000854541	0	0.0143937
CRr1A1B1C_vRhyme_unbinned_46	0.766438	1.91841	0.124788	0	0.408014	0	0.335178	0	0.844587	3.25031	0.404324	0	0.0061988	0	0.00693676	0	0.00236145	0	0.0492215	0	0.0490001	0	0.15807	0	0.0297395	0	0.0540919	0	0.0240573	0	0.0244262	0	0.0230979	0	0.164932	0	0.447642	0	0.847096	2.43321	0.997491	9.15795	0.0311416	0	0.0385949	0	0.0519519	0	0.00774851
SEr2D2E2F_vRhyme_unbinned_41	0.58068	1.28144	0.505887	0.815578	0.156385	0	0.0185738	0	0.621393	1.72174	0.154229	0	0.01534	0	0.00936982	0	0.00157546	0	0.0465174	0	0.0451078	0	0.0514096	0	0.12927	0	0.075539	0	0.0728856	0	0.00671642	0	0.00903814	0	0.0139303	0	0.176949	0	0.221973	0	0.218408	0	0.579436	1.03629	0.678192	1.36353	0.647429	1.26782	0.556965
MGr2D2E2F_vRhyme_unbinned_93	0.112745	0	0.84501	2.72012	0.322543	0	0.0758216	0	0.0290777	0	0.0443298	0	0.00252373	0	0.00669337	0	0.00581555	0	0.155648	0	0.0548637	0	0.0284742	0	0.0244692	0	0.0469633	0	0.0340155	0	0.0392275	0	0.0430131	0	0.0162396	0	0.0389532	0	0.154496	0	0.0638613	0	0.0728041	0	0.132167	0	0.188731	0	0.491743
MHr1A1B1C_vRhyme_unbinned_37	0.105829	0	0.0284615	0	0.205243	0	0.00529143	0	0.0391245	0	0.0400064	0	0.00633368	0	0.00408883	0	0.0355969	0	0.0103423	0	0.0197226	0	0	0	0.0150726	0	0.0012026	0	0.00489056	0	0.00144312	0	0.00264571	0	0.014351	0	0.983885	5.51357	0.943318	3.75403	0.802614	2.86052	0.238836	0	0.141025	0	0.545819	1.0357	0.145514
BAr1A1B1C_vRhyme_unbinned_95	0.761835	2.13151	0.944848	4.53516	0.999908	15.1734	0.0239912	0	0.00496369	0	0.286515	0	0.0245427	0	0.00275761	0	0.00312529	0	0.134663	0	0.00487177	0	0.00762938	0	0.019579	0	0.0270245	0	0.0072617	0	0.00165456	0	0.00459601	0	0.00707786	0	0.00441217	0	0.00468793	0	0.00165456	0	0.0419156	0	0.0716058	0	0.027668	0	0.0254619
SEr3G3H3I_vRhyme_unbinned_275	0.65027	1.63977	0.42779	0	0.30816	0	0.0338519	0	0.203478	0	0.231419	0	0.00461617	0	0.0263049	0	0.00976968	0	0.111179	0	0.0730528	0	0.0552475	0	0.163373	0	0.0617932	0	0.1103	0	0.0150453	0	0.0150942	0	0.0608651	0	0.355836	0	0.202428	0	0.251423	0	0.0374911	0	0.213907	0	0.278656	0	0.141001
MHr2D2E2F_vRhyme_bin_6	0.00447155	0	0.0038397	0	0.00396121	0	0.00889451	0	0.00894311	0	0.0087973	0	0.00432574	0	0.00772801	0	0.00648861	0	0.00896741	0	0.00639141	0	0.0106928	0	0.00743639	0	0.00777662	0	0.00852998	0	0.00889451	0	0.00797103	0	0.00590537	0	0.00823835	0	0.00410703	0	0.0038154	0	0.00245449	0	0.00357238	0	0.0121267	0	0.00891881
CRr3G3H3I_vRhyme_unbinned_2	0.0177626	0	0.224945	0	0.0128717	0	0.0322233	0	0.0136839	0	0.170422	0	0.00409633	0	0.0257433	0	0.00466135	0	0.052034	0	0.0248075	0	0.0231831	0	0.0176919	0	0.0120418	0	0.0606681	0	0.364397	0	0.389558	0	0.152006	0	0.0413694	0	0.966382	5.70231	0.322498	0	0.990359	11.2444	0.984833	14.6024	0.431545	0	0.559609
SEr2D2E2F_vRhyme_unbinned_180	0.0265621	0	0.030176	0	0.0451014	0	0.0695674	0	0.0447761	0	0.0382711	0	0.0163348	0	0.0290196	0	0.0266705	0	0.127534	0	0.0546782	0	0.0666763	0	0.123523	0	0.181345	0	0.0525098	0	0.0219363	0	0.0576416	0	0.053341	0	0.0378374	0	0.0316938	0	0.0453905	0	0.00419211	0	0.0349825	0	0.0412706	0	0.033826
SEr3G3H3I_vRhyme_unbinned_249	0.0026836	0	0.00706682	0	0.0405224	0	0.00814026	0	0.00894534	0	0.0222739	0	0.00286251	0	0.0131497	0	0.0013418	0	0.00670901	0	0	0	0	0	0.00831917	0	0.00545666	0	0.00885589	0	0.00500939	0	0.00778245	0	0.00456213	0	0.0621701	0	0.13257	0	0.135522	0	0.0426693	0	0.0882905	0	0.102782	0	0.0229895
MGr1A1B1C_vRhyme_unbinned_61	0.319477	0	0.665407	1.63771	0.504142	0.84098	0.0142442	0	0.00232558	0	0.00109012	0	0.00610465	0	0.00959302	0	0.00610465	0	0.0813227	0	0.00508721	0	0.0115552	0	0.0815407	0	0.0311047	0	0.0541424	0	0.00639535	0	0.00225291	0	0.009375	0	0.261265	0	0.722384	1.99494	0.615988	1.46653	0.896512	5.93975	0.654724	1.72898	0.421512	0	0.0830669
LAWAr2D2E2F_vRhyme_bin_27	0.000532641	0	0.000532641	0	0.00156463	0	0.000532641	0	0.00269649	0	0.00163121	0	0.369619	0	0.449915	0	0.312594	0	0.0979726	0	0.0654482	0	0.094344	0	0.216519	0	0.144812	0	0.143347	0	0.118646	0	0.131462	0	0.249742	0	0.00113186	0	0.00312927	0	0.0109857	0	0.223576	0	0.194414	0	0.00832251	0	0.00163121
BOr1A1B1C_vRhyme_unbinned_41	0.0251537	0	0.0210546	0	0.0102478	0	0.0885038	0	0.11049	0	0.0437861	0	0.0335383	0	0.00335383	0	0.00354015	0	0.817403	3.08175	0.648221	1.51011	0.956959	3.98957	0.343767	0	0.204397	0	0.426309	0	0.133594	0	0.179057	0	0.67207	1.56525	0.0404323	0	0.0452767	0	0.0311161	0	0.00354015	0	0.0365195	0	0.00558971	0	0.0400596
SEr2D2E2F_vRhyme_unbinned_195	0.00348729	0	0.00300501	0	0.00205899	0	0.00400668	0	0.0031534	0	0.00144686	0	0.00148395	0	0.00191059	0	0.00304211	0	0.0308106	0	0.0525505	0	0.194788	0	0.239751	0	0.0531256	0	0.0199777	0	0.00267112	0	0.00239288	0	0.0107216	0	0.00198479	0	0.00358004	0	0.00469301	0	0.00244853	0	0.00358004	0	0.00300501	0	0.00588017
MGr1A1B1C_vRhyme_unbinned_22	0.00150165	0	0.00377834	0	0.000775044	0	0.0037299	0	0.0044565	0	0.000775044	0	0	0	0.00184073	0	0.00222825	0	0.0037299	0	0.00329394	0	0.00155009	0	0.00300329	0	0.00721759	0	0.00343926	0	0.00145321	0	0.00314861	0	0.00310017	0	0.00571595	0	0.0521217	0	0.00329394	0	0.0032455	0	0.0037299	0	0.0032455	0	0.0248014
LAWAr2D2E2F_vRhyme_unbinned_30	0	0	0.0425269	0	0.00285415	0	0.00485206	0	0.0049472	0	0.00627914	0	0.00142708	0	0.00437637	0	0	0	0.140805	0	0.0195034	0	0.0280658	0	0.0332033	0	0.0687851	0	0	0	0.00304443	0	0.0049472	0	0.00152221	0	0.00285415	0	0	0	0.00171249	0	0.00304443	0	0.00323471	0	0.00171249	0	0.00789649
SEr3G3H3I_vRhyme_unbinned_202	0.00362542	0	0.00856217	0	0.00995063	0	0.0674946	0	0.0484418	0	0.0340173	0	0.00995063	0	0.00424252	0	0.0597809	0	0.0391854	0	0.0174329	0	0.0344801	0	0.0111077	0	0.0178186	0	0.0398797	0	0.0597809	0	0.0405739	0	0.0428109	0	0.00624807	0	0.159364	0	0.0433508	0	0.0562326	0	0.0688831	0	0.0764425	0	0.0963437
BAr1A1B1C_vRhyme_unbinned_63	0.770369	2.09079	0.957317	5.08472	0.993374	8.41056	0.00423745	0	0.0091683	0	0.217921	0	0.00562425	0	0.0031203	0	0.00589391	0	0.231904	0	0.00496937	0	0.0077815	0	0.00828229	0	0.00508494	0	0.0124812	0	0.00801264	0	0.00693401	0	0.00943796	0	0.145653	0	0.147926	0	0.0689549	0	0.782234	2.58552	0.836319	3.14387	0.557803	1.17616	0.0641781
MHr2D2E2F_vRhyme_unbinned_66	0.0879857	0	0.104385	0	0.101961	0	0.0937611	0	0.115294	0	0.123993	0	0.0982531	0	0.118788	0	0.106025	0	0.129483	0	0.157148	0	0.132335	0	0.144599	0	0.115365	0	0.136827	0	0.14631	0	0.14025	0	0.156435	0	0.105882	0	0.107166	0	0.112656	0	0.0961854	0	0.114439	0	0.108235	0	0.203351
CRr3G3H3I_vRhyme_bin_15	0.00142686	0	0.0017626	0	0.164362	0	0.0122332	0	0.00977821	0	0.00245504	0	0.000671465	0	0.0884655	0	0.001259	0	0.00230816	0	0.0016367	0	0.00264389	0	0.00216128	0	0.00239209	0	0.0015108	0	0.00174161	0	0.00232914	0	0.00165768	0	0.753342	2.35067	0.999853	24.9266	0.99893	64.5798	0.000671465	0	0.00172063	0	0.766267	2.2456	0.486015
BAr3G3H3I_vRhyme_unbinned_21	0.00510506	0	0.00580364	0	0.0070396	0	0.0113386	0	0.0342845	0	0.00768445	0	0.999946	12.2543	0.938095	3.80409	0.559783	1.15697	0.0445483	0	0.115267	0	0.03192	0	0.0111237	0	0.00956526	0	0.039497	0	0.0422376	0	0.0694288	0	0.0454081	0	0.00564243	0	0.00720082	0	0.00763072	0	0.00263313	0	0.00510506	0	0.00720082	0	0.0169273
MGr1A1B1C_vRhyme_unbinned_41	0.00492699	0	0.00439273	0	0.00893387	0	0.00635166	0	0.00537219	0	0.00638134	0	0.00192924	0	0.00650006	0	0.00691559	0	0.00549092	0	0.00397721	0	0.00468954	0	0.00676719	0	0.00709367	0	0.00875579	0	0.00546124	0	0.00557996	0	0.0100024	0	0.00293838	0	0.00471922	0	0.00537219	0	0.00457082	0	0.00985397	0	0.00557996	0	0.00433337
MGr1A1B1C_vRhyme_bin_9	0.0492018	0	0.233759	0	0.14694	0	0.0362253	0	0.124316	0	0.12692	0	0.0263163	0	0.0199592	0	0.0106153	0	0.0408468	0	0.0236524	0	0.0214728	0	0.0592319	0	0.0836916	0	0.0474864	0	0.0272447	0	0.0393938	0	0.0150956	0	0.172671	0	0.341608	0	0.255131	0	0.371012	0	0.312123	0	0.411637	0	0.483986
LASYr2D2E2F_vRhyme_unbinned_1	0.219154	0	0.917744	3.45049	0.607158	1.32942	0.0115125	0	0.282723	0	0.293985	0	0.0264453	0	0.0167682	0	0.0573955	0	0.358055	0	0.354884	0	0.183866	0	0.983649	8.25631	0.946525	5.07668	0.992909	6.61201	0.819054	2.4626	0.843998	2.6977	0.430466	0	0.0066739	0	0.0362893	0	0.0296154	0	0.973888	7.02731	0.979645	5.39634	0.414032	0	0.221573
SEr3G3H3I_vRhyme_unbinned_175	0.0948116	0	0.0998412	0	0.113827	0	0.0823701	0	0.155387	0	0.12521	0	0.0788406	0	0.083826	0	0.0867379	0	0.1099	0	0.11515	0	0.107915	0	0.118459	0	0.116209	0	0.120886	0	0.116298	0	0.118945	0	0.135136	0	0.110518	0	0.131386	0	0.123048	0	0.124548	0	0.110518	0	0.115636	0	0.153049
MGr1A1B1C_vRhyme_unbinned_76	0.116302	0	0.614811	1.4857	0.132008	0	0.11173	0	0.163569	0	0.255368	0	0.0409046	0	0.0464712	0	0.0618787	0	0.13668	0	0.116998	0	0.125249	0	0.139463	0	0.128082	0	0.129175	0	0.11173	0	0.113817	0	0.111978	0	0.0796223	0	0.157207	0	0.1417	0	0.142644	0	0.102485	0	0.117048	0	0.974205
MGr3G3H3I_vRhyme_unbinned_87	0.0494061	0	0.265396	0	0.0467112	0	0.00299431	0	0.201318	0	0.36291	0	0.00149716	0	0.0406228	0	0.00169678	0	0.023156	0	0.0318395	0	0.0581894	0	0.0875337	0	0.050005	0	0.0172672	0	0.0103803	0	0.0440164	0	0.094221	0	0.316199	0	0.0776525	0	0	0	0.698473	2.02679	0.383471	0	0.287154	0	0.78411
MHr2D2E2F_vRhyme_unbinned_2	0.00353097	0	0.0144181	0	0.00125055	0	0.00456084	0	0.00610563	0	0.00625276	0	0.00706194	0	0.00345741	0	0.00823893	0	0.00235398	0	0.00926879	0	0.00838605	0	0.0165514	0	0.0170664	0	0.00698838	0	0.00264823	0	0.00345741	0	0.00117699	0	0.00985729	0	0.0071355	0	0.0158158	0	0.00220686	0	0.018464	0	0.0046344	0	0.00897455
BOr2D2E2F_vRhyme_unbinned_25	0.71932	6.75295	0.829163	8.44012	0.891027	15.056	0.00366603	0	0.178535	0	0.0129686	0	0.00164971	0	0.0423884	0	0.000733205	0	0.993814	17.1905	0.51196	1.15308	0.344331	0	0.940977	3.88337	0.995417	8.72475	0.743241	2.36917	0.0408304	0	0.0889928	0	0.023875	0	0.97278	12.0126	0.924297	7.60048	0.872056	7.22321	0.961507	35.4938	0.959903	37.9059	0.950784	14.7203	0.48891
CRr2D2E2F_vRhyme_unbinned_32	0.0869907	0	0.301716	0	0.0498213	0	0.0205861	0	0.0702645	0	0.222945	0	0.00114367	0	0.0681201	0	0.00114367	0	0.151108	0	0.132237	0	0.196426	0	0.1198	0	0.244317	0	0.162688	0	0.00107219	0	0	0	0.00693352	0	0.464904	0	0.745461	2.05387	0.344317	0	0.982202	7.36729	0.256612	0	0.302144	0	0.821015
SEr3G3H3I_vRhyme_unbinned_212	0.0200056	0	0.0194447	0	0.0172011	0	0.00158923	0	0.00149575	0	0.00645041	0	0.00140226	0	0.00140226	0	0.00140226	0	0.00476769	0	0.00616995	0	0.00317846	0	0.0157053	0	0.0171076	0	0.00467421	0	0.00327195	0	0.00663738	0	0.00280452	0	0.00158923	0	0.00701131	0	0.0017762	0	0.00654389	0	0.00149575	0	0.00140226	0	0.00747873
MGr2D2E2F_vRhyme_unbinned_31	0.0219535	0	0.0192574	0	0.00731782	0	0.00516099	0	0.0167155	0	0.0150208	0	0.00531505	0	0.0049299	0	0.010245	0	0.010399	0	0.00269604	0	0.00939763	0	0.012864	0	0.00462178	0	0.0110923	0	0.00315822	0	0.0122477	0	0.00631644	0	0.0121707	0	0.0167925	0	0.0216454	0	0.0036204	0	0.00770297	0	0.00500693	0	0.0140194
LASCr2D2E2F_vRhyme_unbinned_87	0.107687	0	0.166	0	0.347323	0	0.00612922	0	0.113391	0	0.113987	0	0.00400102	0	0.0211969	0	0.00570358	0	0.212054	0	0.0829148	0	0.0640163	0	0.157487	0	0.12948	0	0.111688	0	0.0435005	0	0.037201	0	0.0487784	0	0.199881	0	0.536563	1.35501	0.631566	1.59517	0.241679	0	0.293437	0	0.0951732	0	0.136801
MGr1A1B1C_vRhyme_unbinned_25	0	0	0.00238351	0	0.000595877	0	0.00444921	0	0.000715052	0	0.00182735	0	0.00135065	0	0.00468756	0	0.00246296	0	0.212013	0	0.0150161	0	0.197593	0	0.0249474	0	0.0705121	0	0.0744051	0	0.00472729	0	0.00448894	0	0.00798474	0	0.0823104	0	0.00389306	0	0.0223255	0	0.00262186	0	0.0012712	0	0.0012712	0	0.0106066
LASAr3G3H3I_vRhyme_unbinned_50	0.00338486	0	0.00368799	0	0.00666869	0	0.00414267	0	0.00439527	0	0.00879054	0	0.00560776	0	0.00500152	0	0.00742649	0	0.00798222	0	0.0602708	0	0.00717389	0	0.0131858	0	0.0192988	0	0.00863898	0	0.0118218	0	0.00929575	0	0.0144488	0	0.00586036	0	0.00540568	0	0.0089421	0	0.000858846	0	0.00671921	0	0.00505204	0	0.0103062
SEr3G3H3I_vRhyme_unbinned_282	0.0528267	0	0.00722892	0	0.103985	0	0.0094532	0	0.00658017	0	0.00444856	0	0.00139018	0	0.0139018	0	0	0	0.00593142	0	0.00630213	0	0.01038	0	0.0196478	0	0.00305839	0	0.00704356	0	0.00769231	0	0.0128823	0	0.00611677	0	0.0240037	0	0.00778499	0	0.0305839	0	0.163299	0	0.148842	0	0.273587	0	0.0682113
MHr2D2E2F_vRhyme_unbinned_20	0.0143806	0	0.00132864	0	0.0132083	0	0.00797186	0	0.00781555	0	0.00523642	0	0.00273544	0	0.0049238	0	0.00375147	0	0.00593982	0	0.00242282	0	0.00312622	0	0.00531458	0	0.00359515	0	0.00390778	0	0.0042204	0	0.00679953	0	0.00414224	0	0.003517	0	0.00250098	0	0.0161782	0	0.00125049	0	0.0170379	0	0.0161782	0	0.0164908
SEr3G3H3I_vRhyme_unbinned_288	0.0546021	0	0.213767	0	0.046937	0	0.0110548	0	0.15211	0	0.00925304	0	0.00140475	0	0.00100776	0	0.000946681	0	0.0637941	0	0.0507543	0	0.089446	0	0.144384	0	0.282447	0	0.0619312	0	0.00415318	0	0.010841	0	0.00546632	0	0.0523117	0	0.174983	0	0.131161	0	0.249069	0	0.179411	0	0.218836	0	0.282111
LASCr2D2E2F_vRhyme_unbinned_20	0.0257863	0	0.136625	0	0.0711025	0	0.0026209	0	0.0086236	0	0.01023	0	0.0016909	0	0.00777815	0	0.00405817	0	0.158607	0	0.131468	0	0.0281535	0	0.12817	0	0.0445553	0	0.143473	0	0.0430335	0	0.0633243	0	0.0351708	0	0.00135272	0	0.0481907	0	0.0325499	0	0.491376	0	0.415878	0	0.172557	0	0.0086236
CRr3G3H3I_vRhyme_unbinned_14	0.134968	0	0.159239	0	0.2674	0	0.0220719	0	0.165328	0	0.256237	0	0	0	0.120254	0	0.00414376	0	0.171839	0	0.183594	0	0.165666	0	0.166173	0	0.112389	0	0.145539	0	0.0695983	0	0.0811839	0	0.119662	0	0.936152	10.5118	0.822664	7.15054	0.704947	4.74098	0.578774	1.385	0.476279	0	0.765666	3.42944	0.547822
LASCr2D2E2F_vRhyme_bin_13	0.128187	0	0.0899197	0	0.185143	0	0.0107521	0	0.0151132	0	0.00637794	0	0.00047147	0	0.00208232	0	0.00234425	0	0.0988514	0	0.00713752	0	0.0523069	0	0.0463743	0	0.0506175	0	0.0205613	0	0.00715062	0	0.00128344	0	0.00103461	0	0.135063	0	0.283052	0	0.271619	0	0.145697	0	0.134264	0	0.164412	0	0.135115
LAWAr2D2E2F_vRhyme_unbinned_61	0.999714	18.1281	0.964292	6.41511	1	17.1314	0.409731	0	0.899067	4.68727	0.300229	0	0.00161874	0	0.0203771	0	0.00399924	0	0.674062	1.92273	0.0360884	0	0.0813178	0	0.17511	0	0.204342	0	0.0731289	0	0.00457056	0	0.00323748	0	0.00580842	0	0.924491	4.33709	0.064083	0	0.318987	0	0.966863	6.52973	0.984479	7.28676	0.643973	1.59594	0.089602
CRr3G3H3I_vRhyme_unbinned_88	0.590769	1.25257	0.655749	1.39731	0.333793	0	0.00423064	0	0.0927414	0	0.416219	0	0.00418311	0	0.0665019	0	0.00598945	0	0.605695	1.86388	0.660788	1.63977	0.542758	1.31523	0.721348	4.2048	0.55198	2.46157	0.501783	1.38614	0.773494	2.64344	0.853496	3.22225	0.515948	1.0775	0.635309	1.46604	0.821315	2.88127	0.849884	3.05319	0.996007	13.3799	0.99325	16.7097	0.992727	11.0807	0.591339
SEr3G3H3I_vRhyme_bin_13	0.0445081	0	0.0304157	0	0.0199301	0	0.00840336	0	0.0395627	0	0.0915818	0	0.0212687	0	0.0138321	0	0.0197814	0	0.065219	0	0.00680449	0	0.0316427	0	0.0815423	0	0.0922882	0	0.020116	0	0.0460698	0	0.0904291	0	0.0189262	0	0.0734365	0	0.0248011	0	0.0358444	0	0.141072	0	0.120659	0	0.0652562	0	0.104484
BAr3G3H3I_vRhyme_unbinned_3	0	0	0.005708	0	0.0158173	0	0.0104532	0	0.0102469	0	0.00687711	0	1	11.2128	0.8976	3.43195	0.598858	1.23276	0.0225569	0	0.0369988	0	0.0287463	0	0.013823	0	0.0176054	0	0.0325975	0	0.0416753	0	0.0187745	0	0.0400248	0	0.00240699	0	0.0083213	0	0.00378241	0	0.00247576	0	0.00646448	0	0.00502029	0	0.0269583
LABRr1A1B1C_vRhyme_unbinned_48	0.0159363	0	0.00967558	0	0.015733	0	0.0206927	0	0.0081714	0	0.0093097	0	0.0126027	0	0.0323604	0	0.0188633	0	0.00943166	0	0.00752094	0	0.0206927	0	0.00857793	0	0.00918774	0	0.0163021	0	0.011627	0	0.012562	0	0.0113424	0	0.00695178	0	0.0117083	0	0.0115863	0	0.00752094	0	0.0117083	0	0.00898447	0	0.0141475
SEr3G3H3I_vRhyme_unbinned_111	0.0391689	0	0.00486058	0	0.0115403	0	0.022569	0	0.012791	0	0.0158893	0	0.0110287	0	0.00312669	0	0.0113413	0	0.0258094	0	0.0229669	0	0.023706	0	0.0245303	0	0.0349621	0	0.0268895	0	0.00366675	0	0.0106023	0	0.00926637	0	0.0361275	0	0.0144965	0	0.0182769	0	0.018618	0	0.0695262	0	0.0461329	0	0.0436884
MHr3G3H3I_vRhyme_bin_14	0.560873	3.984	0.79802	4.81945	0.581389	8.82877	0.0211704	0	0.0725156	0	0.26512	0	0	0	0.0845289	0	0.00102472	0	0.255919	0	0.0201456	0	0.106855	0	0.225069	0	0.208063	0	0.0952994	0	0.0196224	0	0.0159595	0	0.014586	0	0.662059	2.26703	0.959818	13.0716	0.989949	13.7373	0.90832	5.97622	0.985305	14.8733	0.986112	18.3697	0.890311
CRr3G3H3I_vRhyme_unbinned_31	0.142827	0	0.644301	1.48519	0.327134	0	0.0785373	0	0.488139	0	0.770424	2.36619	0.0693431	0	0.123807	0	0.262353	0	0.131246	0	0.0815553	0	0.0769231	0	0.0948905	0	0.0729927	0	0.081064	0	0.100225	0	0.089767	0	0.0903285	0	0.256527	0	0.750211	2.80993	0.499509	0	0.953748	4.72656	0.798428	2.98188	0.54548	1.28834	0.998877
SEr3G3H3I_vRhyme_unbinned_293	0.64612	3.72866	0.341112	0	0.330673	0	0.0500527	0	0.02193	0	0.0433811	0	0.0037348	0	0.00312829	0	0.00443707	0	0.0796438	0	0.164331	0	0.145114	0	0.0674498	0	0.207872	0	0.116353	0	0.0335174	0	0.0500846	0	0.0596929	0	0.125291	0	0.0598844	0	0.070195	0	0.203754	0	0.108628	0	0.1281	0	0.339037
SEr3G3H3I_vRhyme_unbinned_281	0.0441972	0	0.00984529	0	0.0311554	0	0.0525508	0	0.0193496	0	0.0371649	0	0.0314112	0	0.052082	0	0.0554064	0	0.0358437	0	0.0314112	0	0.0365256	0	0.013809	0	0.0331586	0	0.0469676	0	0.0430891	0	0.0357584	0	0.0430891	0	0.0259558	0	0.0460299	0	0.0695989	0	0.017176	0	0.0259558	0	0.0217364	0	0.0399778
LASAr3G3H3I_vRhyme_unbinned_13	0.0111029	0	0.00537873	0	0.00261535	0	0.00616827	0	0.00310881	0	0.0194424	0	0.11394	0	0.0199852	0	0.0340982	0	0.264199	0	0.289563	0	0.222008	0	0.0295584	0	0.0191957	0	0.0956329	0	0.654478	2.54521	0.606218	2.05595	0.401382	0	0.00794473	0	0.00305946	0	0.00394769	0	0.467999	0	0.309845	0	0.0531952	0	0.308808
MHr1A1B1C_vRhyme_unbinned_21	0.214235	0	0.836005	3.70351	0.34716	0	0.0955214	0	0.197378	0	0.529169	1.15941	0.0242384	0	0.140087	0	0.0109624	0	0.294332	0	0.100589	0	0.182008	0	0.232083	0	0.246185	0	0.173911	0	0.0331626	0	0.0393874	0	0.0229714	0	0.97477	7.0203	0.995263	11.4848	0.964689	6.58434	0.997191	7.75319	0.971299	7.21169	0.931306	5.57718	0.992178
MHr2D2E2F_vRhyme_unbinned_46	0.00510548	0	0.00693575	0	0.0035642	0	0.0302476	0	0.00616511	0	0.0696465	0	0.00154128	0	0.00722474	0	0.00472016	0	0.0313072	0	0.028321	0	0.018977	0	0.0150275	0	0	0	0.0158944	0	0.0483576	0	0.0326558	0	0.00154128	0	0.035353	0	0.0954629	0	0.0717657	0	0.0171467	0	0.0221559	0	0.00828437	0	0.0162797
LABRr1A1B1C_vRhyme_unbinned_52	0.00255102	0	0.00249787	0	0.0028699	0	0.0085034	0	0.00446429	0	0.00664328	0	0.00175383	0	0.00451743	0	0.00260417	0	0.00648384	0	0.00568665	0	0.00685587	0	0.00271046	0	0.00648384	0	0.00871599	0	0.0042517	0	0.00680272	0	0.0158376	0	0.00164753	0	0.00775935	0	0.00441114	0	0.00446429	0	0.00738733	0	0.00616497	0	0.0104167
CRr2D2E2F_vRhyme_unbinned_6	0.241989	0	0.306176	0	0.378535	0	0.0025754	0	0.00812243	0	0.00628993	0	0.00158486	0	0.00411074	0	0.00391263	0	0.157793	0	0.0204547	0	0.0673567	0	0.0418999	0	0.169779	0	0.0824625	0	0.000841959	0	0.00227824	0	0.0252093	0	0.0254569	0	0.10257	0	0.0443267	0	0.709623	1.71825	0.903868	3.19438	0.902877	3.15784	0.679709
SEr2D2E2F_vRhyme_unbinned_32	0.00152366	0	0.0253309	0	0.0271403	0	0.00142844	0	0.0230454	0	0.00999905	0	0.0649462	0	0.0591372	0	0.0193315	0	0	0	0.0029521	0	0.0109513	0	0.00323779	0	0.00599943	0	0.00180935	0	0	0	0.0143796	0	0.00447576	0	0.00142844	0	0.00142844	0	0.00142844	0	0.0247595	0	0.00142844	0	0	0	0.0257118
CRr1A1B1C_vRhyme_unbinned_1	0.00545977	0	0.0286782	0	0.0194253	0	0.0136782	0	0.0333908	0	0.0102874	0	0.00275862	0	0.00103448	0	0.00103448	0	0.00586207	0	0.00201149	0	0.00551724	0	0.0172989	0	0.00649425	0	0.00637931	0	0.0472414	0	0.0702299	0	0.132414	0	0.0171264	0	0.933908	4.32932	0.957356	4.57748	0.00201149	0	0.0368966	0	0	0	0.0968391
MHr2D2E2F_vRhyme_unbinned_1	0.000955224	0	0.004	0	0.00208955	0	0.00913433	0	0.0080597	0	0.00376119	0	0.00113433	0	0.00602985	0	0.00191045	0	0.00674627	0	0.00191045	0	0.00477612	0	0.00561194	0	0.00268657	0	0.0104478	0	0.00591045	0	0.00208955	0	0.00292537	0	0.00483582	0	0.00620896	0	0.00620896	0	0	0	0.00197015	0	0.00191045	0	0.00507463
BAr1A1B1C_vRhyme_unbinned_38	0.9919	8.32797	0.320666	0	0.184406	0	0.0122634	0	0.0612415	0	0.0793338	0	0.00499622	0	0.00355791	0	0.0101438	0	0.0454958	0	0.176382	0	0.0439061	0	0.189023	0	0.171991	0	0.0972748	0	0.0853899	0	0.0666162	0	0.00681302	0	0.0210447	0	0.0582135	0	0.0570023	0	0.550719	1.11443	0.964724	6.70691	0.129447	0	0.0509463
CRr3G3H3I_vRhyme_unbinned_69	0.24604	0	0.445662	0	0.370455	0	0.0492081	0	0.610818	1.1993	0.443969	0	0.0513995	0	0.0997111	0	0.0538898	0	0.112362	0	0.0651459	0	0.0880566	0	0.0870605	0	0.0647475	0	0.127005	0	0.0614603	0	0.0823787	0	0.0821795	0	0.691105	1.55668	0.987947	6.60207	0.951888	3.92349	0.792111	2.7953	0.67427	1.67262	0.837932	2.84339	0.9999
MGr2D2E2F_vRhyme_unbinned_14	0.133492	0	0.752607	2.16907	0.0601907	0	0.00707688	0	0.0294994	0	0.134908	0	0.00417163	0	0.00767283	0	0.0132598	0	0.19331	0	0.044994	0	0.0376937	0	0.0224225	0	0.0369487	0	0.0484207	0	0.0557956	0	0.04559	0	0.0424613	0	0.00491657	0	0.0277861	0	0.0219756	0	0.0382896	0	0.0294249	0	0.0259237	0	0.028084
CRr2D2E2F_vRhyme_unbinned_51	0.075616	0	0.748282	2.15149	0.279756	0	0.00903684	0	0.265312	0	0.444736	0	0.0135166	0	0.0401637	0	0.070441	0	0.0679694	0	0.0352978	0	0.0359929	0	0.0249479	0	0.0183054	0	0.00432533	0	0.0143663	0	0.011354	0	0.0132849	0	0.0992508	0	0.666718	1.58868	0.67058	1.39621	0.948251	8.87508	0.988105	10.6767	0.883448	4.01293	0.907392
MGr2D2E2F_vRhyme_unbinned_12	0.0451247	0	0.650284	1.53854	0.0617949	0	0.032119	0	0.0503701	0	0.0661781	0	0.0160236	0	0.018754	0	0.0315442	0	0.0850039	0	0.0699864	0	0.0372207	0	0.103183	0	0.0483581	0	0.0806208	0	0.0620105	0	0.0575555	0	0.0323346	0	0.0493641	0	0.0436157	0	0.0354243	0	0.603435	1.34452	0.194079	0	0.0952073	0	0.159445
BOr3G3H3I_vRhyme_unbinned_40	0.119271	0	0.168184	0	0.171661	0	0.293282	0	0.274187	0	0.289512	0	0.117558	0	0.103946	0	0.172493	0	0.91554	3.81149	0.91417	3.88541	0.997062	8.31423	0.0757442	0	0.0701626	0	0.169458	0	0.965776	6.17344	0.999902	14.6585	0.999902	25.4355	0.101841	0	0.184293	0	0.195016	0	0.144389	0	0.14106	0	0.170731	0	0.130973
MGr2D2E2F_vRhyme_bin_12	0.00492767	0	0.02014	0	0.000877275	0	0.00365842	0	0.00578628	0	0.00343444	0	0.00149323	0	0.00177322	0	0.00238917	0	0.0130845	0	0.00578628	0	0.010154	0	0.0030238	0	0.00737284	0	0.00212786	0	0.0039944	0	0.00113859	0	0.00573028	0	0.035315	0	0.199795	0	0.18839	0	0.0223985	0	0.0154176	0	0.00182921	0	0.0287634
MGr1A1B1C_vRhyme_unbinned_34	0.00134873	0	0	0	0.09635	0	0.00269746	0	0.00269746	0	0	0	0	0	0	0	0.00151732	0	0	0	0.00134873	0	0.00126444	0	0.00261317	0	0.0161005	0	0.00278176	0	0	0	0.00126444	0	0	0	0.0504931	0	0.13049	0	0.112956	0	0	0	0	0	0.00134873	0	0.052179
MHr1A1B1C_vRhyme_unbinned_22	0.518037	0.945724	0.513701	1.06989	0.801856	1.73106	0	0	0.00979882	0	0.0702393	0	0	0	0.00268817	0	0.00164759	0	0.771158	2.09118	0.29223	0	0.442508	0	0.866459	3.3034	0.761793	1.92025	0.491415	0	0.0420569	0	0.132934	0	0.519858	0.949531	0.906348	4.71027	0.87461	3.4796	0.99922	13.3201	0.303677	0	0.369754	0	0.317985	0	0.307232
BAr1A1B1C_vRhyme_unbinned_84	0.945851	4.40863	0.998289	21.7117	0.994782	11.7556	0.173482	0	0.917451	3.46967	0.998289	12.4782	0.0711719	0	0.0675791	0	0.181352	0	0.636441	1.32919	0.0426861	0	0.0617622	0	0.101796	0	0.024722	0	0.0889649	0	0.362789	0	0.200086	0	0.110436	0	0.0710864	0	0.518648	0.88263	0.308982	0	0.997006	9.30166	0.942002	3.8187	0.857399	3.02263	0.975706
MGr3G3H3I_vRhyme_unbinned_21	0.0703514	0	0.270791	0	0.1694	0	0.0506589	0	0.159444	0	0.0736457	0	0.01347	0	0.0297218	0	0.00468521	0	0.227452	0	0.448243	0	0.642753	1.42796	0.902269	4.11752	0.831259	2.70921	0.897731	2.98166	0.310761	0	0.364714	0	0.229649	0	0.187848	0	0.632284	1.38586	0.375842	0	0.318082	0	0.471889	0	0.199927	0	0.30571
SEr2D2E2F_vRhyme_unbinned_70	0.00669067	0	0.0107766	0	0.0128195	0	0.00773769	0	0.0137389	0	0.00707373	0	0.00505631	0	0.00949973	0	0.010751	0	0.676881	1.6387	0.168518	0	0.675605	1.64596	0.345591	0	0.528665	1.08727	0.29324	0	0.0152455	0	0.0195102	0	0.00919329	0	0.00786537	0	0.00551597	0	0.0135856	0	0.00515846	0	0.00666513	0	0.00574581	0	0.0164968
CRr2D2E2F_vRhyme_bin_3	0.458366	0	0.237708	0	0.503563	2.12983	0.093691	0	0.118933	0	0.129602	0	0.0258275	0	0.0127415	0	0.0112431	0	0.224923	0	0.124741	0	0.167816	0	0.191899	0	0.243795	0	0.101713	0	0.231463	0	0.0829838	0	0.0252697	0	0.657183	1.95132	0.198346	0	0.363898	0	0.938124	4.66993	0.980428	32.2391	0.942209	15.2437	0.499439
SEr3G3H3I_vRhyme_unbinned_131	0.0239888	0	0.013257	0	0.0238084	0	0.00514046	0	0.0362538	0	0.0101006	0	0	0	0.00144294	0	0.00748523	0	0.140416	0	0.0133923	0	0.0133923	0	0.0169094	0	0.0450918	0	0.0223655	0	0.00076656	0	0.00915363	0	0.00148803	0	0.00139784	0	0.0143843	0	0.0271903	0	0.0542003	0	0.055057	0	0.173288	0	0.0168192
BAr3G3H3I_vRhyme_unbinned_7	0.00208867	0	0.00215604	0	0.0140143	0	0.0129363	0	0.0820644	0	0.0320711	0	0.998989	7.31639	0.977968	6.00892	0.999933	8.97142	0.00545749	0	0.00208867	0	0.00336882	0	0.00249293	0	0	0	0.00424471	0	0.00208867	0	0.00693977	0	0.00215604	0	0.244105	0	0	0	0.0365854	0	0.103962	0	0.107196	0	0	0	0.0262094
MHr3G3H3I_vRhyme_unbinned_23	0	0	0.00379727	0	0.00123993	0	0.00116243	0	0	0	0.00302232	0	0	0	0.00464972	0	0.00240236	0	0.00635462	0	0.00387477	0	0.00263484	0	0.00263484	0	0.00271234	0	0.0099969	0	0	0	0	0	0.00116243	0	0.00240236	0	0.00193738	0	0.00418475	0	0.00371978	0	0.00255735	0	0.00247985	0	0.00728456
LABRr1A1B1C_vRhyme_unbinned_112	0.0072324	0	0.00475272	0	0.0058548	0	0.00737016	0	0.0142582	0	0.0117096	0	0.00833448	0	0.00833448	0	0.0079212	0	0.00668136	0	0.00950544	0	0.0139826	0	0.0108142	0	0.00799008	0	0.0099876	0	0.00365064	0	0.00695688	0	0.00799008	0	0.00454608	0	0.00647472	0	0.00640584	0	0.00489048	0	0.0150158	0	0.00902328	0	0.0110897
LASCr2D2E2F_vRhyme_unbinned_96	0.0128288	0	0.308897	0	0.764115	1.97369	0.00975466	0	0.00396098	0	0.0083358	0	0.0027786	0	0.02483	0	0.0027786	0	0.723559	1.89356	0.755365	2.07529	0.635058	1.57976	0.898256	3.66585	0.812829	2.59474	0.742477	2.34601	0.659829	1.60461	0.639196	1.54079	0.64966	1.61687	0.680875	1.84446	0.70399	2.09411	0.60473	1.40891	0.443925	0	0.111203	0	0.0708247	0	0.224594
LASCr2D2E2F_vRhyme_unbinned_112	0.0934712	0	0.0852649	0	0.0360695	0	0.00560251	0	0.0162953	0	0.0333269	0	0.0229543	0	0.0168289	0	0.00266786	0	0.0455884	0	0.0117066	0	0.0261984	0	0.0169463	0	0.0231891	0	0.0121441	0	0.0612434	0	0.0342127	0	0.00644555	0	0.0730034	0	0.0606458	0	0.079673	0	0.202011	0	0.120598	0	0.0613822	0	0.0816046
MHr2D2E2F_vRhyme_unbinned_77	0.00196735	0	0.0375392	0	0.0280215	0	0.0376456	0	0.0275961	0	0.0442388	0	0.0444515	0	0.0513107	0	0.0420588	0	0.0194077	0	0.0634338	0	0.0499282	0	0.0508321	0	0.00382836	0	0.0547668	0	0.0682724	0	0.106716	0	0.0520551	0	0.0457808	0	0.0616792	0	0.0445579	0	0.0711969	0	0.0171213	0	0.0517892	0	0.0661456
MHr1A1B1C_vRhyme_bin_3	0.0103468	0	0.654491	1.60897	0.93662	4.46408	0.028946	0	0.0614946	0	0.160481	0	0.0521113	0	0.0760305	0	0.017929	0	0.514871	1.09893	0.324774	0	0.582146	1.23723	0.747193	2.62849	0.60816	1.55826	0.526475	1.01683	0.260179	0	0.201785	0	0.28414	0	0.870266	3.43095	0.985129	8.64494	0.977086	9.25825	0.987391	12.7297	0.944998	7.03488	0.988941	10.0066	0.967912
LAWAr2D2E2F_vRhyme_bin_30	0.466531	0	0.511862	2.78057	0.455494	0	0.178665	0	0.419236	0	0.121131	0	0.00159332	0	0.0014573	0	0.00172933	0	0.296357	0	0.00122413	0	0.0498203	0	0.0850092	0	0.0886816	0	0.0110561	0	0.0127077	0	0.00188478	0	0.0125717	0	0.405033	0	0.0859419	0	0.11435	0	0.703041	2.71887	0.826775	4.21322	0.291752	0	0.0415234
BAr1A1B1C_vRhyme_unbinned_74	0.188688	0	0.971251	7.1803	0.992468	10.2711	0.00738407	0	0.00571035	0	0.178104	0	0.00684257	0	0.0162942	0	0.00418431	0	0.781924	2.33293	0.345131	0	0.307177	0	0.527813	1.00397	0.48277	0	0.14778	0	0.0270257	0	0.0313577	0	0.0184602	0	0.0213646	0	0.383627	0	0.100669	0	0.864281	2.76179	0.472876	0	0.631732	1.43316	0.0074333
BAr1A1B1C_vRhyme_unbinned_14	0.987293	8.04114	0.991366	7.81347	0.999511	10.9612	0.0727376	0	0.995194	8.66047	0.470229	0	0.00390975	0	0.00684206	0	0.00276941	0	0.45345	0	0.0454508	0	0.00822677	0	0.187668	0	0.0724118	0	0.0332329	0	0.0012218	0	0.0202818	0	0.00667916	0	0.49605	0	0.273357	0	0.376558	0	0.425348	0	0.158752	0	0.342266	0	0.67264
BAr3G3H3I_vRhyme_unbinned_53	0.0114386	0	0.00961738	0	0.0113747	0	0.0219826	0	0.0193146	0	0.00851506	0	0.997891	11.126	0.931879	3.87151	0.614139	1.2043	0.0275262	0	0.101574	0	0.0466171	0	0.0147136	0	0.0116143	0	0.0221743	0	0.0650212	0	0.030913	0	0.0684879	0	0.00461698	0	0.00639029	0	0.0113747	0	0.00474479	0	0.00560748	0	0.00792396	0	0.0277019
LAWAr2D2E2F_vRhyme_unbinned_5	0.0144531	0	0.00998227	0	0.0252062	0	0.0141448	0	0.00219687	0	0.00258229	0	0.00131041	0	0.00185	0	0.00423957	0	0.12156	0	0.00697603	0	0.0245125	0	0.0312187	0	0.0873738	0	0.0114854	0	0.00720728	0	0.0025052	0	0.00185	0	0.00115625	0	0.00809373	0	0.00766978	0	0.00659061	0	0.00766978	0	0	0	0.00312187
SEr3G3H3I_vRhyme_unbinned_242	0.00993378	0	0.0199201	0	0.223694	0	0.0125092	0	0.0114054	0	0.0131925	0	0.00988122	0	0.00909282	0	0.00804163	0	0.0132976	0	0.0180805	0	0.0376853	0	0.0969726	0	0.0278566	0	0.0187638	0	0.0159781	0	0.0141911	0	0.013245	0	0.00714811	0	0.0961842	0	0.235099	0	0.0840955	0	0.011931	0	0.0335331	0	0.182908
SEr2D2E2F_vRhyme_unbinned_119	0.0179499	0	0.0127559	0	0.00756187	0	0.00595784	0	0	0	0.00381913	0	0.0035136	0	0.0200122	0	0.0308585	0	0.201573	0	0.913229	4.21703	0.829514	2.80864	0.381607	0	0.511687	1.20707	0.696303	2.01253	0.719523	1.60328	0.827605	2.62002	0.795906	2.43355	0.00374274	0	0.0035136	0	0.00626337	0	0.00252062	0	0.00114574	0	0.00244424	0	0.00771463
SEr2D2E2F_vRhyme_unbinned_104	0	0	0.00101426	0	0.00119325	0	0.00107392	0	0.00196886	0	0.00238649	0	0	0	0.00298312	0	0.0288169	0	0.0665235	0	0.593043	1.20754	0.670246	1.38633	0.267585	0	0.247539	0	0.289303	0	0.708729	1.95813	0.745182	2.05137	0.457789	0	0.000954597	0	0.00274447	0	0.00101426	0	0.0244615	0	0.000954597	0	0.00202852	0	0.00495197
SEr3G3H3I_vRhyme_unbinned_267	0.0135941	0	0.0413387	0	0.0379601	0	0.0333095	0	0.0459496	0	0.0530249	0	0.0163765	0	0.0195167	0	0.0118054	0	0.166985	0	0.106447	0	0.324628	0	0.122108	0	0.214127	0	0.146117	0	0.0270292	0	0.0263932	0	0.0368471	0	0.0196756	0	0.0314015	0	0.0557675	0	0.0367279	0	0.0274267	0	0.0512759	0	0.0750457
SEr2D2E2F_vRhyme_unbinned_50	0.228407	0	0.735913	1.87173	0.820628	2.21818	0.00799376	0	0.588809	1.14509	0.999903	17.2295	0.00155976	0	0	0	0.0432833	0	0.406999	0	0.502437	1.12596	0.243907	0	0.0674595	0	0.0718464	0	0.375219	0	0.74498	1.93515	0.422597	0	0.127023	0	0.0171573	0	0.0111133	0	0.0595633	0	0.0272958	0	0.126535	0	0.165042	0	0.0672646
MHr2D2E2F_vRhyme_unbinned_3	0.0107726	0	0.00741956	0	0.00107013	0	0.00563601	0	0.00228294	0	0	0	0.00228294	0	0.00235428	0	0.00114147	0	0	0	0.00370978	0	0.00228294	0	0	0	0.0022116	0	0.00214026	0	0.00378112	0	0	0	0.0022116	0	0.0044232	0	0.00349576	0	0.0131269	0	0.00877506	0	0.0152672	0	0	0	0
BOr3G3H3I_vRhyme_unbinned_17	0.0188163	0	0.149293	0	0.119523	0	0.0112191	0	0.795053	2.05361	0.0625442	0	0.153357	0	0.130919	0	0.153092	0	0.349647	0	0.534629	1.11776	0.922173	3.9268	0.240459	0	0.0599823	0	0.122615	0	0.990283	6.0367	0.966696	5.23692	0.965283	5.00676	0.0177562	0	0.0698763	0	0.0477032	0	0.00424028	0	0.00998233	0	0.0130742	0	0.427827
SEr2D2E2F_vRhyme_unbinned_56	0.0477667	0	0.149557	0	0.0380178	0	0.00818459	0	0.0839968	0	0.292075	0	0.0102517	0	0.0259225	0	0.0292746	0	0.0288835	0	0.0833263	0	0.217352	0	0.0656722	0	0.0339116	0	0.0402805	0	0.0782145	0	0.0333529	0	0.0644152	0	0.282243	0	0.259644	0	0.213693	0	0.0886617	0	0.174139	0	0.15425	0	0.0937456
LABRr1A1B1C_vRhyme_bin_9	0.0439627	0	0.176853	0	0.0415946	0	0.00856851	0	0.0153192	0	0.113945	0	0.00391086	0	0.00841129	0	0.00567959	0	0.0597634	0	0.102439	0	0.0810471	0	0.0723312	0	0.114938	0	0.142461	0	0.145232	0	0.226387	0	0.123673	0	0.0115066	0	0.0123811	0	0.0112314	0	0.250167	0	0.26416	0	0.116019	0	0.0128921
BAr3G3H3I_vRhyme_unbinned_32	0.0127742	0	0.0060477	0	0.0019439	0	0.0293128	0	0.0163843	0	0.00595514	0	0.999969	11.5722	0.918233	4.16497	0.666543	1.42311	0.0471165	0	0.0702583	0	0.0373045	0	0.00941097	0	0.0190996	0	0.0469623	0	0.0318121	0	0.0419945	0	0.0733747	0	0.00644883	0	0.00836187	0	0.00629455	0	0.00345583	0	0.00725107	0	0.00567743	0	0.0103058
BAr3G3H3I_vRhyme_unbinned_14	0.0266965	0	0.00584128	0	0.0123215	0	0.0111349	0	0.015881	0	0.00889883	0	0.992516	11.5601	0.924702	3.73089	0.610551	1.20764	0.0521608	0	0.0723771	0	0.0136449	0	0.0164742	0	0.0516588	0	0.0120476	0	0.0468215	0	0.0345913	0	0.0648473	0	0.00789486	0	0.00771232	0	0.0209921	0	0.000775795	0	0.00853375	0	0.00926391	0	0.0188473
MGr3G3H3I_vRhyme_bin_15	0.0317627	0	0.241733	0	0.0767774	0	0.0217501	0	0.0269668	0	0.0125789	0	0.000799327	0	0.00260833	0	0.00134623	0	0.0755574	0	0.0190156	0	0.0398401	0	0.15305	0	0.153807	0	0.0826672	0	0.000631048	0	0.0123265	0	0.0222549	0	0.0599074	0	0.271182	0	0.0987379	0	0.072276	0	0.130585	0	0.175095	0	0.238368
SEr3G3H3I_vRhyme_bin_20	0.00189473	0	0.00155568	0	0.000299168	0	0.00207423	0	0.00137617	0	0.0018349	0	0.000937394	0	0.00105706	0	0.00127645	0	0.0522148	0	0.0173518	0	0.0603722	0	0.0103113	0	0.00127645	0	0.0197651	0	0.000618281	0	0.00285207	0	0.00221385	0	0.00482658	0	0.00797782	0	0.00729971	0	0.00616287	0	0.00979278	0	0.00739943	0	0.0153174
SEr3G3H3I_vRhyme_bin_26	0.0574599	0	0.0280759	0	0.033083	0	0.0178885	0	0.0329444	0	0.0283878	0	0.00304062	0	0.00885331	0	0.00678292	0	0.142346	0	0.0899019	0	0.142233	0	0.236753	0	0.232456	0	0.191975	0	0.117735	0	0.13267	0	0.0523922	0	0.078597	0	0.0208685	0	0.0229649	0	0.00420143	0	0.0230342	0	0.0179145	0	0.193439
SEr2D2E2F_vRhyme_unbinned_192	0.112131	0	0.129506	0	0.13075	0	0.0916446	0	0.108241	0	0.0849022	0	0.0763446	0	0.0849541	0	0.0863544	0	0.0925782	0	0.105752	0	0.18609	0	0.175354	0	0.129817	0	0.103573	0	0.0745293	0	0.0670608	0	0.110212	0	0.237332	0	0.576837	1.55874	0.57051	1.28649	0.169338	0	0.164514	0	0.31544	0	0.498159
CRr3G3H3I_vRhyme_unbinned_17	0	0	0	0	0.00817492	0	0.00295479	0	0.0129026	0	0.0014774	0	0.00187137	0	0.110214	0	0.00610657	0	0.00325027	0	0.00334876	0	0.00295479	0	0.00827342	0	0.00364424	0	0.00482616	0	0.00659903	0	0.00630356	0	0.0111297	0	0.267901	0	0.107357	0	0.0762336	0	0.0531862	0	0.00630356	0	0.0014774	0	0.997932
SEr3G3H3I_vRhyme_unbinned_196	0.958515	6.70647	0.507705	1.19213	0.887298	3.97437	0.0161893	0	0.0772105	0	0.0011675	0	0	0	0.00249066	0	0.00256849	0	0.19108	0	0.0284091	0	0.0649128	0	0.241594	0	0.390489	0	0.114648	0	0.0011675	0	0	0	0.0011675	0	0.609278	1.55503	0.607254	1.48801	0.646715	1.75031	0.902709	5.33876	0.918509	5.54961	0.594956	1.42686	0.63434
SEr3G3H3I_vRhyme_unbinned_163	0.058804	0	0.0259235	0	0.0422809	0	0.00186351	0	0.154423	0	0.00298161	0	0.00128375	0	0.00977307	0	0.00327149	0	0.00198774	0	0.00265032	0	0.00393407	0	0.00741262	0	0.0129617	0	0.00260891	0	0.000662581	0	0.00211198	0	0.00128375	0	0.00194633	0	0.0573961	0	0.084479	0	0.00724698	0	0.296091	0	0.254555	0	0.00202915
SEr2D2E2F_vRhyme_unbinned_116	0.00126337	0	0.0145709	0	0.00446391	0	0.00606418	0	0.00564306	0	0.00252674	0	0.0102754	0	0.00151604	0	0	0	0.0378169	0	0.589404	1.1634	0.438558	0	0.338583	0	0.292765	0	0.369662	0	0.763076	2.35087	0.842163	2.98474	0.616862	1.28045	0.00269519	0	0	0	0.00286364	0	0.00151604	0	0.00151604	0	0.00379011	0	0.00690643
BAr3G3H3I_vRhyme_unbinned_20	0.00314406	0	0.00223895	0	0.00376334	0	0.00866997	0	0.0122428	0	0.00314406	0	0.999857	17.2559	1	16.7753	1	17.3993	0.00547828	0	0.00709794	0	0.0138148	0	0.00971799	0	0.00628811	0	0.0103373	0	0.00485899	0	0.00485899	0	0.00895579	0	0.0887481	0	0.0222466	0	0.0503049	0	0.00157203	0	0.0165301	0	0.0172447	0	0.0476848
MGr1A1B1C_vRhyme_unbinned_35	0.164763	0	0.483761	0	0.221694	0	0.0205392	0	0.0748395	0	0.156226	0	0.00282413	0	0.0627086	0	0.0224647	0	0.0614891	0	0.0129653	0	0.01181	0	0.0223363	0	0.0297818	0	0.0263158	0	0.0279846	0	0.0338254	0	0.0192555	0	0.407895	0	0.394095	0	0.271117	0	0.299807	0	0.202888	0	0.0901797	0	0.324647
LASCr2D2E2F_vRhyme_unbinned_21	0.00255881	0	0.0442427	0	0	0	0.00412711	0	0.00511762	0	0.00264135	0	0.00280644	0	0.00140322	0	0.00123813	0	0.00693355	0	0.00288898	0	0.00132068	0	0.00387949	0	0	0	0.00264135	0	0.00660338	0	0.0015683	0	0.00132068	0	0.00123813	0	0	0	0	0	0.00123813	0	0.00132068	0	0.00132068	0	0.00635576
SEr3G3H3I_vRhyme_bin_23	0.0100104	0	0.0182542	0	0.0276845	0	0.00186321	0	0.00348913	0	0.00492169	0	0.00167865	0	0.00310242	0	0.00253994	0	0.109015	0	0.0168744	0	0.0948568	0	0.00502716	0	0.0134204	0	0.00434164	0	0.00805927	0	0.00349792	0	0.013851	0	0.0412807	0	0.0543759	0	0.0533916	0	0.116556	0	0.230854	0	0.230186	0	0.0683236
LAWAr2D2E2F_vRhyme_unbinned_77	0.00409152	0	0.111222	0	0.0147796	0	0	0	0.00133601	0	0.00133601	0	0	0	0.0012525	0	0.00434202	0	0.0012525	0	0.00400802	0	0.00141951	0	0.00417502	0	0.00417502	0	0.00392452	0	0.00417502	0	0.00801603	0	0.00392452	0	0	0	0.00868403	0	0.00409152	0	0.00409152	0	0.00592852	0	0.00417502	0	0.00926854
MGr2D2E2F_vRhyme_unbinned_30	0.020222	0	0.132148	0	0.225922	0	0.00620767	0	0.00423251	0	0.00517306	0	0.00498495	0	0.00282167	0	0.00470278	0	0.018623	0	0.00639579	0	0.00282167	0	0.00921746	0	0.00300978	0	0.00329195	0	0.0145786	0	0.00470278	0	0.00808879	0	0.0331076	0	0.00300978	0	0.0155192	0	0.201279	0	0.0192814	0	0.0562453	0	0.018529
SEr3G3H3I_vRhyme_unbinned_29	0.245969	0	0.390755	0	0.366293	0	0.0796601	0	0.411326	0	0.39012	0	0.0477325	0	0.131205	0	0.156858	0	0.407752	0	0.470971	0	0.426575	0	0.461282	0	0.425066	0	0.44786	0	0.431975	0	0.48082	0	0.432769	0	0.283854	0	0.414344	0	0.4176	0	0.415853	0	0.394647	0	0.419268	0	0.571758
MGr1A1B1C_vRhyme_unbinned_86	0.000691563	0	0.0028527	0	0.0105031	0	0.0146093	0	0.0143932	0	0.0070453	0	0.00138313	0	0.00293914	0	0.00786653	0	0.0117998	0	0.00808264	0	0.00635373	0	0.00561895	0	0.00337137	0	0.00445194	0	0.00665629	0	0.00548928	0	0.00570539	0	0.0207901	0	0.109526	0	0.0414506	0	0.838736	2.78374	0.513096	0.879157	0.0175484	0	0.25765
SEr3G3H3I_vRhyme_unbinned_65	0.233096	0	0.729208	2.2075	0.562014	1.41325	0.140919	0	0.659392	2.97652	0.558582	2.94325	0.130945	0	0.20607	0	0.141777	0	0.198456	0	0.175613	0	0.238672	0	0.249987	0	0.333744	0	0.267843	0	0.17084	0	0.222425	0	0.176685	0	0.394445	0	0.461258	0	0.424741	0	0.843101	4.25392	0.73398	2.95189	0.875811	5.02504	0.845086
CRr3G3H3I_vRhyme_unbinned_93	0.0806653	0	0.503643	0.797361	0.124089	0	0.0334068	0	0.099885	0	0.113401	0	0.0159126	0	0.0991181	0	0.0165357	0	0.12639	0	0.143836	0	0.353144	0	0.25834	0	0.464053	0	0.336608	0	0.0453413	0	0.0884778	0	0.20231	0	0.215874	0	0.731787	1.97281	0.417897	0	0.497028	0	0.535084	0.951781	0.583014	1.17212	0.966641
LABRr1A1B1C_vRhyme_unbinned_20	0.00912379	0	0.00460299	0	0.00410981	0	0.00312346	0	0.00131514	0	0.00821963	0	0.00394542	0	0.00534276	0	0.00394542	0	0.0045208	0	0.00386323	0	0.00994575	0	0.00690449	0	0.00254808	0	0.0067401	0	0.00254808	0	0.00575374	0	0.00131514	0	0.00386323	0	0.0465231	0	0.250123	0	0.00550715	0	0.00583594	0	0.00542496	0	0.00419201
LABRr1A1B1C_vRhyme_unbinned_47	0.00123244	0	0.00139676	0	0.00419029	0	0.00246488	0	0.00821625	0	0.0052584	0	0.0026292	0	0.00254704	0	0.00123244	0	0.00287569	0	0	0	0.00369731	0	0.00188974	0	0.00279353	0	0.00870923	0	0.00271136	0	0.00369731	0	0.00361515	0	0.0013146	0	0.00123244	0	0.00673733	0	0	0	0.00377948	0	0.00123244	0	0.00665516
BAr2D2E2F_vRhyme_unbinned_30	0.965152	5.41259	0.739089	2.32762	0.058144	0	0.973281	8.34555	0.877722	3.69983	0.0245793	0	0.904963	4.57959	0.772606	2.28384	0.884188	3.93844	0.0964153	0	0.000760673	0	0.00998384	0	0.00831986	0	0.0174955	0	0.00556242	0	0.00499192	0	0.00380337	0	0.0032804	0	0.0160692	0	0.10117	0	0.526006	0.971058	0.035609	0	0.138205	0	0.0250071	0	0.977608
LABRr1A1B1C_vRhyme_unbinned_67	0.00454969	0	0.00838678	0	0.00674231	0	0.0185277	0	0.0152935	0	0.0063586	0	0.00712602	0	0.00449487	0	0.0135394	0	0.00975717	0	0.00816752	0	0.0066875	0	0.00378227	0	0.00361783	0	0.0108535	0	0.0095379	0	0.00833196	0	0.0132105	0	0.00350819	0	0.00433043	0	0.0049334	0	0.00257633	0	0.00761936	0	0.0081127	0	0.0172121
MGr3G3H3I_vRhyme_unbinned_51	0.48421	0	0.790287	2.15879	0.317514	0	0.0294469	0	0.385456	0	0.883407	2.82507	0.00426767	0	0.0419939	0	0.0751963	0	0.122738	0	0.0821099	0	0.0492489	0	0.085268	0	0.0370434	0	0.0630761	0	0.078013	0	0.10507	0	0.0844145	0	0.314442	0	0.525435	1.02017	0.330147	0	0.581171	1.30989	0.454165	0	0.383663	0	0.317344
SEr3G3H3I_vRhyme_unbinned_286	0	0	0.00843937	0	0.00207738	0	0.0115554	0	0.0111659	0	0.0128538	0	0.00389509	0	0.00220722	0	0.00467411	0	0.0582965	0	0.00220722	0	0.00220722	0	0.0406388	0	0.0210335	0	0.0590756	0	0.00662166	0	0.00194755	0	0.0128538	0	0	0	0.0176578	0	0.00194755	0	0.00233706	0	0.0101272	0	0.042067	0	0.120488
LAWAr2D2E2F_vRhyme_bin_13	0.999841	18.1342	0.65806	1.64076	0.762432	2.91736	0.0387188	0	0.371979	0	0.241888	0	0.0421826	0	0.033125	0	0.0169407	0	0.627563	2.13106	0.230939	0	0.494127	0	0.689991	2.37315	0.816996	3.41362	0.640642	1.71728	0.51286	1.22556	0.492336	0	0.357268	0	0.291038	0	0.301608	0	0.325337	0	0.518553	0.993681	0.774595	3.2746	0.441315	0	0.122347
BOr1A1B1C_vRhyme_unbinned_30	0.00317858	0	0.0111732	0	0.0114621	0	0.0115585	0	0.00529763	0	0.00308226	0	0.0143518	0	0.0116548	0	0.0121364	0	0.990272	6.59142	0.830765	2.01748	0.82932	2.98415	0.217973	0	0.106434	0	0.282027	0	0.195916	0	0.164034	0	0.00818725	0	0.00520131	0	0.00905413	0	0.01021	0	0.00500867	0	0.0107879	0	0.0195531	0	0.0125217
SEr3G3H3I_vRhyme_unbinned_255	0.022909	0	0.00223327	0	0.0577048	0	0.0180102	0	0.0644046	0	0.019451	0	0.0180102	0	0.0436568	0	0.0300411	0	0.00878899	0	0.0619552	0	0.0294647	0	0.0484835	0	0.0561919	0	0.0586413	0	0.0523737	0	0.103883	0	0.0293927	0	0.0532382	0	0.0802536	0	0.080974	0	0.0445933	0	0.0154168	0	0.0479072	0	0.0951661
SEr2D2E2F_vRhyme_unbinned_129	0.429219	0	0.456506	0	0.524726	1.33355	0.0103004	0	0.484549	0	0.531899	1.54908	0.0189829	0	0.0224343	0	0.0114868	0	0.166963	0	0.363533	0	0.142318	0	0.544734	1.35282	0.368872	0	0.363587	0	0.163674	0	0.342447	0	0.0776573	0	0.0904924	0	0.197595	0	0.0387747	0	0.111039	0	0.193928	0	0.452624	0	0.367201
CRr1A1B1C_vRhyme_unbinned_58	0.229818	0	0.382857	0	0.87383	3.75205	0.115552	0	0.245486	0	0.292368	0	0.0902136	0	0.122131	0	0.0865108	0	0.86624	3.33164	0.435859	0	0.521421	1.34612	0.712926	2.58891	0.764582	2.86641	0.508599	1.29796	0.265255	0	0.241875	0	0.298611	0	0.474019	0	1	24.753	0.994216	9.10343	0.480843	0	0.508446	1.58512	0.44556	0	0.878542
LASCr2D2E2F_vRhyme_unbinned_107	0.0199328	0	0.0143602	0	0.0383654	0	0.00685861	0	0.0213617	0	0.0554405	0	0	0	0.0142173	0	0.00435808	0	0.00285776	0	0.0119311	0	0.00235765	0	0.0171465	0	0.0301493	0	0.0255769	0	0.0199328	0	0.0130742	0	0.0135029	0	0.0592984	0	0.368222	0	0.0545117	0	0.135386	0	0.118383	0	0.0175752	0	0.0425091
BAr1A1B1C_vRhyme_unbinned_78	0.999495	18.4736	0.804676	2.22417	0.946244	3.57347	0.00779277	0	0.00425716	0	0.0118335	0	0.00122664	0	0.00490656	0	0.00360776	0	0.482719	0	0.0251822	0	0.378743	0	0.307021	0	0.371744	0	0.202251	0	0.169998	0	0.140126	0	0.113428	0	0.00122664	0	0.00331914	0	0.0121942	0	0.391442	0	0.83195	2.47394	0.506602	0.908583	0.0124107
SEr2D2E2F_vRhyme_unbinned_23	0	0	0.213261	0	0.0345477	0	0.00324696	0	0.00344178	0	0.0213001	0	0.002143	0	0.0100656	0	0.00123385	0	0.20865	0	0.0542892	0	0.162413	0	0.478018	0	0.759205	3.16393	0.387688	0	0.0614975	0	0.0124034	0	0.00448081	0	0.333788	0	0.760958	2.75454	0.230989	0	0.795701	3.27257	0.857263	9.07709	0.841743	7.68255	0.0677317
LABRr1A1B1C_vRhyme_bin_12	0.00971746	0	0.0145698	0	0.0368031	0	0.00908846	0	0.0217969	0	0.0368031	0	0.00630287	0	0.00713726	0	0.00612316	0	0.218701	0	0.0568799	0	0.0638503	0	0.248726	0	0.274246	0	0.121757	0	0.0071501	0	0.00976881	0	0.0109113	0	0.118689	0	0.443704	0	0.443601	0	0.180293	0	0.150447	0	0.141834	0	0.206082
MGr2D2E2F_vRhyme_unbinned_86	0.139586	0	0.164266	0	0.172267	0	0.0406204	0	0.0865337	0	0.137186	0	0.0126169	0	0.0148941	0	0.00560069	0	0.03145	0	0.033481	0	0.0704087	0	0.0553914	0	0.0203102	0	0.0308346	0	0.0256032	0	0.0504677	0	0.0242491	0	0.00837026	0	0.0576686	0	0.0260955	0	0.0878262	0	0.110844	0	0.0281881	0	0.0500369
SEr2D2E2F_vRhyme_unbinned_144	0.0891951	0	0.114269	0	0.236578	0	0.0033496	0	0.109867	0	0.0382812	0	0	0	0.0162695	0	0.00143554	0	0.104316	0	0.140109	0	0.05991	0	0.419179	0	0.222318	0	0.113791	0	0.0218203	0	0	0	0.0301464	0	0.161642	0	0.115705	0	0.182793	0	0.142502	0	0.0285195	0	0.141545	0	0.0893865
MHr1A1B1C_vRhyme_bin_9	0.00371794	0	0.00559253	0	0.00268691	0	0.0220889	0	0.00859187	0	0.0111851	0	0.00346799	0	0.0201518	0	0.00734214	0	0.0101853	0	0.00415534	0	0.00743587	0	0.00671728	0	0.00768582	0	0.00609242	0	0.00612366	0	0.00740463	0	0.00674852	0	0.90074	3.88699	0.312713	0	0.974318	5.54053	0.0029681	0	0.00918549	0	0.00640485	0	0.00840441
MHr1A1B1C_vRhyme_unbinned_41	0.0338155	0	0.0236362	0	0.028584	0	0.0332798	0	0.0194762	0	0.00768964	0	0.00305695	0	0.0594371	0	0.0069648	0	0.0953957	0	0.125272	0	0.103653	0	0.834736	2.73455	0.479657	0	0.723583	2.09619	0.0115345	0	0.012606	0	0.040213	0	0.992405	16.1096	0.971983	6.99015	0.932306	3.90423	0.782106	2.29251	0.655384	1.42972	0.83149	2.59737	0.288046
SEr2D2E2F_vRhyme_unbinned_74	0.00851333	0	0.00478435	0	0.00253289	0	0.00816154	0	0.00745796	0	0.00619151	0	0.00647295	0	0.00408077	0	0.00330683	0	0.0142827	0	0.00365862	0	0.0101316	0	0.0174488	0	0.0111869	0	0.00598044	0	0.0721171	0	0.094491	0	0.090762	0	0.093717	0	0.576092	1.08075	0.130022	0	0.119468	0	0.105396	0	0.249842	0	0.710758
MGr2D2E2F_vRhyme_unbinned_58	0.018877	0	0.984654	6.99602	0.0124398	0	0.00517872	0	0.00435483	0	0.060524	0	0.00177453	0	0.00526926	0	0.00333176	0	0.279651	0	0.00117698	0	0.0033046	0	0.00196465	0	0.00262557	0	0.002191	0	0.00114982	0	0.00292435	0	0.000588491	0	0.0032865	0	0.00215478	0	0.00433673	0	0.92604	3.82666	0.636322	1.50219	0.249249	0	0.0239199
MGr1A1B1C_vRhyme_unbinned_21	0.00430127	0	0	0	0.00137275	0	0.00137275	0	0.0016473	0	0.0016473	0	0	0	0.00137275	0	0	0	0.00137275	0	0	0	0.00137275	0	0.00137275	0	0.00137275	0	0	0	0.00146426	0	0	0	0.00292853	0	0.00137275	0	0	0	0	0	0	0	0	0	0	0	0
CRr2D2E2F_vRhyme_bin_6	0.835367	2.55986	0.99609	9.43224	0.999953	40.2364	0.0177587	0	0.412832	0	0.941401	7.22344	0.00975081	0	0.00909134	0	0.00951529	0	0.772717	2.11419	0.00956239	0	0.0181356	0	0.187338	0	0.0591643	0	0.0216214	0	0.0219982	0	0.0144613	0	0.0160158	0	0.00857318	0	0.0569504	0	0.120354	0	0.102925	0	0.0346224	0	1	20.9334	0.018324
SEr3G3H3I_vRhyme_unbinned_278	0.114611	0	0.0835247	0	0.0332905	0	0.143631	0	0.0984021	0	0.231472	0	0.261457	0	0.194738	0	0.176279	0	0.163192	0	0.281982	0	0.245202	0	0.0498209	0	0.0325099	0	0.0614381	0	0.414685	0	0.523372	1.76143	0.351272	0	0.0123978	0	0.0196988	0	0.0253926	0	0.051474	0	0.111672	0	0.131922	0	0.011755
LASYr2D2E2F_vRhyme_bin_6	0.0752422	0	0.047591	0	0.124851	0	0.0144738	0	0.0293351	0	0.0757768	0	0.0805747	0	0.13009	0	0.0769529	0	0.283943	0	0.166535	0	0.161564	0	0.306128	0	0.485707	0	0.159786	0	0.254714	0	0.303628	0	0.170611	0	0.113518	0	0.094153	0	0.164036	0	0.0681991	0	0.184698	0	0.164998	0	0.0361777
SEr3G3H3I_vRhyme_unbinned_164	0	0	0.224292	0	0.0700813	0	0.00639255	0	0.00631363	0	0.00363034	0	0.0104964	0	0.0265962	0	0.00702391	0	0.115145	0	0.0796306	0	0.222319	0	0.313156	0	0.0876016	0	0.164391	0	0.0667666	0	0.119959	0	0.0969142	0	0.139216	0	0.288375	0	0.304633	0	0.108279	0	0.123905	0	0.0596638	0	0.672086
BAr2D2E2F_vRhyme_unbinned_38	0.395184	0	0.494574	0	0.617826	1.26498	0.386762	0	0.997085	13.3467	0.867192	4.02757	0.355936	0	0.281812	0	0.362036	0	0.276197	0	0.22437	0	0.247854	0	0.203693	0	0.127517	0	0.172974	0	0.256978	0	0.440371	0	0.401555	0	0.177077	0	0.36317	0	0.167899	0	0.18307	0	0.457215	0	0.199158	0	0.279166
SEr3G3H3I_vRhyme_unbinned_264	0.128464	0	0.0386654	0	0.135834	0	0.0156983	0	0.438645	0	0.121195	0	0.0137802	0	0.0235223	0	0.00530009	0	0.0413911	0	0.0408864	0	0.0606734	0	0.0527989	0	0.0356872	0	0.0969663	0	0.184191	0	0.0600676	0	0.263238	0	0.0389683	0	0.0798042	0	0.0906062	0	0.0557266	0	0.0837414	0	0.0452779	0	0.316592
LABRr1A1B1C_vRhyme_unbinned_57	0.00152352	0	0.137117	0	0.143877	0	0.00323748	0	0.00352314	0	0.0175205	0	0.00609408	0	0.00438012	0	0.010379	0	0.240526	0	0.0198058	0	0.00209484	0	0.199771	0	0.241954	0	0.051514	0	0.0019044	0	0.00295182	0	0.00609408	0	0.0033327	0	0.00152352	0	0.00628452	0	0	0	0.004761	0	0.00295182	0	0.00314226
LABRr1A1B1C_vRhyme_unbinned_80	0.00157528	0	0.00150026	0	0.0525092	0	0.0267797	0	0.202685	0	0.0620359	0	0.00127522	0	0.0435826	0	0.00487585	0	0	0	0.00360063	0	0.0495087	0	0.00532593	0	0.0034506	0	0.0011252	0	0.0243043	0	0.0045758	0	0.00255045	0	0.0011252	0	0.0246793	0	0.0181532	0	0.282274	0	0.140049	0	0.123922	0	0.528167
SEr3G3H3I_vRhyme_bin_25	0.0551211	0	0.0457387	0	0.134853	0	0.0061526	0	0.271071	0	0.0395258	0	0.0134019	0	0.00398109	0	0.0103695	0	0.0110001	0	0.00361369	0	0.00318049	0	0.0248955	0	0.0127603	0	0.00150799	0	0.00880117	0	0.0109014	0	0.00368498	0	0.000926728	0	0.00479266	0	0.00112962	0	0.000800605	0	0.00105833	0	0.00054836	0	0.00145315
SEr2D2E2F_vRhyme_unbinned_21	0.00700569	0	0.00725295	0	0.00601665	0	0.0104673	0	0.0214292	0	0.085387	0	0.00280227	0	0.00568697	0	0.00403857	0	0.0652765	0	0.0825023	0	0.139042	0	0.0650293	0	0.0546444	0	0.126102	0	0.012363	0	0.00568697	0	0.0126102	0	0.0464024	0	0.00725295	0	0.0605786	0	0.471854	0	0.248001	0	0.292673	0	0.0723646
BOr1A1B1C_vRhyme_unbinned_36	0.990827	19.9874	0.924809	5.32108	0.974844	7.14365	0.0197359	0	0.906115	37.5501	0.845309	5.20287	0.0227936	0	0.0259208	0	0	0	0.992425	14.0573	0.822794	2.97963	0.817999	2.72605	0.991105	11.7304	0.992564	28.7638	0.958026	7.03683	0.703683	1.84972	0.668242	1.8924	0.145657	0	0.767755	2.73229	0.685059	2.18617	0.882696	3.88054	0.955733	8.1172	0.963586	11.065	0.867408	3.67907	0.94663
LASCr2D2E2F_vRhyme_unbinned_41	0.173695	0	0.610084	1.22742	0.345864	0	0.00278127	0	0.178181	0	0.146061	0	0.0029607	0	0.0223399	0	0.00699803	0	0.131527	0	0.31832	0	0.235959	0	0.227346	0	0.234075	0	0.226628	0	0.0165082	0	0.0535618	0	0.0212632	0	0.374484	0	0.61789	1.35947	0.649201	1.43777	0.605957	1.17498	0.191818	0	0.391172	0	0.803966
SEr2D2E2F_vRhyme_unbinned_121	0.407725	0	0.113466	0	0.0392988	0	0.0170487	0	0.0482566	0	0.00953574	0	0.00953574	0	0.00674244	0	0.00799461	0	0.0334232	0	0.00674244	0	0.035157	0	0.178964	0	0.0558659	0	0.0490272	0	0.00693508	0	0.0248507	0	0.00500867	0	0.0287035	0	0.155076	0	0.0610672	0	0.416972	0	0.235311	0	0.976594	6.7544	0.168657
SEr3G3H3I_vRhyme_unbinned_72	0.018005	0	0.0597767	0	0.164638	0	0.0014404	0	0.0243428	0	0.00115232	0	0.0193734	0	0.00230465	0	0.00720202	0	0.00324091	0	0.0010803	0	0.00122434	0	0.00324091	0	0.0131797	0	0.0230465	0	0.00345697	0	0.00115232	0	0.00331293	0	0.249694	0	0.261865	0	0.225927	0	0.27238	0	0.826719	2.85578	0.741088	2.17698	0.472164
SEr3G3H3I_vRhyme_unbinned_150	0.0621418	0	0.0111927	0	0.0785279	0	0.00170129	0	0.0058202	0	0.00590974	0	0.00134312	0	0.0754835	0	0.0116404	0	0.116941	0	0.140043	0	0.202633	0	0.137536	0	0.232629	0	0.111658	0	0.0344735	0	0.113718	0	0.0476361	0	0.0445021	0	0.0196096	0	0.0283847	0	0.0330408	0	0.0445917	0	0.0452185	0	0.0120881
SEr3G3H3I_vRhyme_unbinned_241	0.768051	4.67	0.363874	0	0.629926	2.76425	0.422289	0	0.72016	2.76838	0.263686	0	0.0282288	0	0.0753855	0	0.0329608	0	0.44807	0	0.251448	0	0.430285	0	0.449294	0	0.452476	0	0.405319	0	0.314596	0	0.193114	0	0.263278	0	0.495554	0	0.521743	1.16729	0.793424	2.25429	0.301787	0	0.525414	1.0323	0.768948	3.12012	0.317451
MHr3G3H3I_vRhyme_unbinned_15	0.00568111	0	0.00359246	0	0.00835457	0	0.00426083	0	0.00714316	0	0.0111951	0	0.00334183	0	0.0067672	0	0.00626593	0	0.0072267	0	0.0102343	0	0.00559756	0	0.0072267	0	0.00726847	0	0.00944066	0	0.0109027	0	0.00547224	0	0.00935712	0	0.00497097	0	0.00697606	0	0.00655834	0	0.00271523	0	0.00751911	0	0.00781152	0	0.0086052
MHr3G3H3I_vRhyme_unbinned_35	0.423988	0	0.990058	7.50621	0.828724	2.48656	0.0353398	0	0.366775	0	0.58252	1.5738	0.0591106	0	0.130785	0	0.0825199	0	0.619396	1.82787	0.468908	0	0.432213	0	0.983641	10.2776	0.964931	8.5684	0.985267	9.7218	0.913232	5.62368	0.885394	5.66582	0.65808	1.89943	0.268709	0	0.274132	0	0.316703	0	0.99774	18.9348	0.996927	15.3856	0.827278	4.22811	0.347704
MHr2D2E2F_vRhyme_unbinned_9	0.0790521	0	0.063981	0	0.0668246	0	0.0438863	0	0.0539336	0	0.0668246	0	0.00464455	0	0.0236019	0	0.0127962	0	0.0745972	0	0.0587678	0	0.0732701	0	0.0770616	0	0.055545	0	0.0533649	0	0.0674881	0	0.0377251	0	0.0361137	0	0.0705213	0	0.0607583	0	0.0783886	0	0.0711848	0	0.0763033	0	0.0569668	0	0.077346
SEr2D2E2F_vRhyme_bin_9	0.0053784	0	0.00832696	0	0.0389866	0	0.165174	0	0.00769903	0	0.0112755	0	0.0281206	0	0.00775363	0	0.0225238	0	0.0330075	0	0.00794474	0	0.0148793	0	0.0120946	0	0.036038	0	0.0298406	0	0.0106476	0	0.0201485	0	0.0425085	0	0.120454	0	0.0899039	0	0.314432	0	0.0439281	0	0.162335	0	0.0107841	0	0.0113301
SEr3G3H3I_vRhyme_unbinned_205	0.0150453	0	0.00427424	0	0.0212857	0	0.0383826	0	0.0142759	0	0.0494956	0	0.0083775	0	0.0232518	0	0.00735168	0	0.0380407	0	0.0315439	0	0.0328261	0	0.0384681	0	0.013763	0	0.0545392	0	0.0232518	0	0.0715507	0	0.0249615	0	0.0437682	0	0.116687	0	0.0296632	0	0.0116259	0	0.0818089	0	0.014105	0	0.182766
SEr2D2E2F_vRhyme_unbinned_173	0.00365708	0	0.00663378	0	0.00552815	0	0.00369961	0	0.152747	0	0.00374213	0	0.00408233	0	0.00616602	0	0.00144582	0	0.00344446	0	0.00340194	0	0.00348699	0	0.00812213	0	0.00480524	0	0.0207944	0	0.00352951	0	0.00267903	0	0.00535805	0	0.0040398	0	0.00480524	0	0.00408233	0	0.00204116	0	0.00476271	0	0.00871747	0	0.0156064
CRr2D2E2F_vRhyme_unbinned_86	0.431451	0	0.750053	2.33423	0.842039	2.36739	0.00401776	0	0.432438	0	0.84951	3.10645	0.00352435	0	0.0117009	0	0.0179037	0	0.20547	0	0.24029	0	0.0797914	0	0.392472	0	0.195108	0	0.310848	0	0.525763	1.24195	0.499189	0	0.0140269	0	0.463593	0	0.641714	1.52909	0.590752	1.27827	0.982731	8.6869	0.975329	7.95077	0.918517	3.8907	0.887785
CRr3G3H3I_vRhyme_unbinned_10	0.281231	0	0.637511	1.75249	0.817988	2.67074	0.298391	0	0.946651	13.7299	0.944114	8.83409	0.0950791	0	0.303999	0	0.40442	0	0.179342	0	0.31535	0	0.387461	0	0.395673	0	0.160179	0	0.225145	0	0.252053	0	0.315617	0	0.457234	0	0.6741	1.98868	0.98284	12.9809	0.963277	10.0045	0.928757	7.27021	0.961274	6.04534	0.975028	12.9307	0.974895
LAWAr2D2E2F_vRhyme_unbinned_89	0.10605	0	0.38973	0	0.291554	0	0.185729	0	0.0362417	0	0.122099	0	0.146813	0	0.073689	0	0.137093	0	0.296715	0	0.0128843	0	0.23041	0	0.213984	0	0.422431	0	0.0892104	0	0.0274262	0	0.0459991	0	0.0337176	0	0.0572634	0	0.282738	0	0.128353	0	0.757459	1.88386	0.763525	2.22647	0.600324	1.39809	0.972009
BAr3G3H3I_vRhyme_unbinned_47	0.0113987	0	0.00359369	0	0.00948958	0	0.045988	0	0.0251558	0	0.012241	0	0.999832	11.9353	0.908305	3.42825	0.547476	1.12633	0.0647425	0	0.134763	0	0.0119041	0	0.00971419	0	0.00920883	0	0.0258296	0	0.0859678	0	0.0210006	0	0.0347016	0	0.0162839	0	0.00898422	0	0.00454826	0	0.00595205	0	0.0153855	0	0.00875962	0	0.0191476
LAWAr2D2E2F_vRhyme_bin_11	0.0220286	0	0.0146711	0	0.000744504	0	0.00205833	0	0.00131383	0	0.00402908	0	0	0	0.00363493	0	0.00210213	0	0.424936	0	0.124595	0	0.216651	0	0.175747	0	0.286415	0	0.0603048	0	0.0172988	0	0.00398529	0	0.00205833	0	0.0288605	0	0.0287291	0	0.00718227	0	0.456644	0	0.47692	0	0.275948	0	0.0228169
CRr3G3H3I_vRhyme_unbinned_81	0.0375571	0	0.101042	0	0.0425532	0	0.0723577	0	0.0999225	0	0.199587	0	0.0962184	0	0.106986	0	0.0966492	0	0.0317857	0	0.023344	0	0.0323025	0	0.0948402	0	0.0967353	0	0.0130072	0	0.0287708	0	0.0232578	0	0.0391076	0	0.235507	0	0.129124	0	0.123094	0	0.318115	0	0.294685	0	0.277716	0	0.991989
CRr2D2E2F_vRhyme_unbinned_41	0.222626	0	0.50429	0.878415	0.689144	1.33333	0.316266	0	0.99972	8.98939	0.956072	4.99969	0.0945719	0	0.211341	0	0.414195	0	0.0661257	0	0.10166	0	0.0822608	0	0.13822	0	0.00708823	0	0.0775042	0	0.00447678	0	0.0334826	0	0.0442082	0	0.672263	1.34899	0.971087	6.53363	0.969875	6.80349	0.913729	3.64502	0.912516	3.97961	0.997389	7.96532	0.992539
BOr2D2E2F_vRhyme_unbinned_3	0.769202	2.17456	0.964013	6.91775	0.649898	1.31171	0.0464943	0	0.824158	5.1053	0.713502	1.93745	0.065836	0	0.106379	0	0.138553	0	0.847592	3.40193	0.896969	4.39292	0.714525	1.76718	0.884694	4.09199	0.992747	7.16136	0.871676	5.06381	0.886554	3.97402	0.800725	3.17341	0.49628	0	0.685419	2.1667	0.705412	1.99895	0.692673	1.86159	0.883857	4.28175	0.987633	11.5773	0.809094	2.76341	0.957225
SEr2D2E2F_vRhyme_unbinned_167	0.190323	0	0.152635	0	0.321561	0	0.252629	0	0.204912	0	0.237432	0	0.239134	0	0.247948	0	0.233846	0	0.497417	0	0.539055	1.71999	0.429457	0	0.630904	2.22998	0.54404	1.43705	0.590906	1.93852	0.474378	0	0.611817	2.34599	0.567929	2.5151	0.379187	0	0.977995	6.75148	0.803781	3.97771	0.880919	4.82223	0.804693	2.69723	0.763844	2.95951	0.372135
SEr3G3H3I_vRhyme_unbinned_137	0.00592207	0	0.0114	0	0.0100379	0	0.0114592	0	0.0253761	0	0.0131174	0	0.014361	0	0.00799479	0	0.0083205	0	0.0439121	0	0.389761	0	0.311678	0	0.0151901	0	0.0162265	0	0.0511666	0	0.183732	0	0.122143	0	0.14971	0	0.00894232	0	0.0152789	0	0.0230072	0	0.00740258	0	0.0201942	0	0.0209937	0	0.0199278
SEr2D2E2F_vRhyme_unbinned_117	0.00264397	0	0	0	0.020656	0	0.00247872	0	0	0	0	0	0.00123936	0	0	0	0	0	0.0264397	0	0.0227216	0	0.0711394	0	0.111047	0	0.0794018	0	0.0715525	0	0.0247046	0	0.0430472	0	0.00140461	0	0.00132199	0	0.286127	0	0.0648599	0	0	0	0.00132199	0	0	0	0.00264397
SEr2D2E2F_vRhyme_unbinned_89	0.0350293	0	0.0519889	0	0.0597595	0	0.0223867	0	0.0510638	0	0.0200432	0	0.0502004	0	0.0373111	0	0.079926	0	0.0731422	0	0.178908	0	0.174221	0	0.0816528	0	0.251557	0	0.138329	0	0.00647549	0	0.0771508	0	0.0188714	0	0.0254702	0	0.147703	0	0.142522	0	0.306568	0	0.813198	3.2247	0.396793	0	0.322109
LASAr3G3H3I_vRhyme_unbinned_7	0.153606	0	0.252049	0	0.484378	0	0.0960357	0	0.242112	0	0.444069	0	0.138291	0	0.184542	0	0.230383	0	0.190074	0	0.347623	0	0.253483	0	0.324165	0	0.236478	0	0.288414	0	0.196476	0	0.214249	0	0.177884	0	0.130506	0	0.156064	0	0.14956	0	0.155501	0	0.16175	0	0.150072	0	0.356945
SEr2D2E2F_vRhyme_unbinned_4	0.756131	2.35443	0.273976	0	0.41351	0	0.00388658	0	0.345249	0	0.0440114	0	0.014342	0	0.0149442	0	0.0284103	0	0.332932	0	0.00262755	0	0.00279177	0	0.327896	0	0.440223	0	0.13291	0	0.00689731	0	0.00350339	0	0.00963433	0	0.431739	0	0.195424	0	0.183873	0	0.358386	0	0.597274	1.37239	0.434147	0	0.342238
MHr2D2E2F_vRhyme_unbinned_24	0.0931253	0	0.107508	0	0.111617	0	0.101622	0	0.114283	0	0.104065	0	0.0762439	0	0.0749111	0	0.0924589	0	0.0967903	0	0.0770769	0	0.1491	0	0.111506	0	0.0670258	0	0.0998445	0	0.0842959	0	0.107563	0	0.103398	0	0.110673	0	0.101455	0	0.115837	0	0.0779098	0	0.0934585	0	0.109729	0	0.0922368
CRr1A1B1C_vRhyme_bin_13	0.449973	0	0.527546	2.14114	0.643097	5.58818	0.265602	0	0.511	4.12366	0.496073	0	0.0796415	0	0.178946	0	0.076704	0	0.190696	0	0.10464	0	0.06981	0	0.124333	0	0.0994245	0	0.0657335	0	0.11657	0	0.094209	0	0.108896	0	0.600833	1.35956	0.903783	8.18986	0.89545	7.13915	0.541005	1.37286	0.390534	0	0.460734	0	0.58186
LASAr3G3H3I_vRhyme_unbinned_56	0.00487465	0	0.0051532	0	0.00153203	0	0.00886722	0	0.00831012	0	0.00603528	0	0.00162488	0	0.00301764	0	0.00594243	0	0.023909	0	0.0165274	0	0.0143918	0	0.0191736	0	0.0199164	0	0.00766017	0	0.0336119	0	0.00914578	0	0.01026	0	0.00696379	0	0.00589601	0	0.0182916	0	0.0084494	0	0.0200557	0	0.00580316	0	0.00654596
SEr3G3H3I_vRhyme_unbinned_141	0.593382	1.23292	0.0511778	0	0.323121	0	0.0461301	0	0.0113573	0	0.0134605	0	0.00680034	0	0.00659002	0	0.00953449	0	0.0229248	0	0.00932417	0	0.0140213	0	0.00231352	0	0.0178772	0	0.0242569	0	0.00939428	0	0.00490746	0	0.00785194	0	0.0311974	0	0.00595906	0	0.0131099	0	0.123037	0	0.146382	0	0.229248	0	0.0154936
LABRr1A1B1C_vRhyme_unbinned_37	0.00970134	0	0.117	0	0.00591731	0	0.0046729	0	0.00652682	0	0.00802519	0	0.0079998	0	0.00563795	0	0.00353007	0	0.00962515	0	0.00703474	0	0.00520622	0	0.0179297	0	0.013587	0	0.00807599	0	0.0108442	0	0.00805059	0	0.0066538	0	0.00540939	0	0.00477448	0	0.00510463	0	0.044164	0	0.0495733	0	0.035961	0	0.00756806
MHr1A1B1C_vRhyme_unbinned_28	0.0225589	0	0.174872	0	0.208875	0	0.206158	0	0.0820023	0	0.0203359	0	0.00732751	0	0.018607	0	0.00872715	0	0.0457764	0	0.0214062	0	0.0228059	0	0.0237938	0	0.0260991	0	0.0211592	0	0.0257698	0	0.0182776	0	0.0269224	0	0.569159	1.2769	0.879467	2.782	0.981228	6.15929	0.253746	0	0.137905	0	0.666145	1.33904	0.32134
MHr1A1B1C_vRhyme_unbinned_2	0.248397	0	0.31585	0	0.991926	7.05884	0.022847	0	0.327645	0	0.721885	1.87917	0.0105932	0	0.0155749	0	0.00910444	0	0.0515346	0	0.0546839	0	0.0510192	0	0.156608	0	0.130898	0	0.108394	0	0.0678539	0	0.0302909	0	0.00692854	0	0.974748	5.51733	0.999771	10.4367	0.997939	9.80294	0.31167	0	0.0608108	0	0.415369	0	0.489178
MGr2D2E2F_vRhyme_unbinned_38	0.00535435	0	0.00411873	0	0.00374947	0	0.00516972	0	0.00745633	0	0.00590825	0	0.0039199	0	0.00463002	0	0.0039625	0	0.015566	0	0.00457321	0	0.0055958	0	0.00737111	0	0.00522653	0	0.00624911	0	0.00697344	0	0.00782559	0	0.00752734	0	0.00495668	0	0.00516972	0	0.00470104	0	0.0237892	0	0.00482886	0	0.00247124	0	0.00578043
LABRr1A1B1C_vRhyme_unbinned_59	0.0131269	0	0.00713419	0	0.0110937	0	0.00338874	0	0.0198687	0	0.00841835	0	0.00174788	0	0.00128415	0	0.00228294	0	0.0317115	0	0.00845402	0	0.0119498	0	0.0261111	0	0.00606407	0	0.0041735	0	0.0099522	0	0.0166583	0	0.00556467	0	0.0239352	0	0.0977741	0	0.03296	0	0.00346008	0	0.00766926	0	0.0130912	0	0.00934579
BOr1A1B1C_vRhyme_unbinned_1	0.00448356	0	0.00193734	0	0.0174361	0	0.00730654	0	0.0052585	0	0.00531385	0	0.000830289	0	0.00354257	0	0.00597808	0	0.875623	3.56356	0.801616	2.98214	0.958541	5.22591	0.610705	1.32395	0.145688	0	0.412155	0	0.34385	0	0.720912	1.64163	0.209565	0	0.000885642	0	0.000885642	0	0.00271228	0	0.00188199	0	0.00287834	0	0.00343186	0	0.00697443
BAr3G3H3I_vRhyme_unbinned_5	0.0226542	0	0.00924933	0	0.0184316	0	0.0175603	0	0.0223861	0	0.0102547	0	0.999866	23.0875	1	25.6758	0.461595	0	0.0459115	0	0.00991957	0	0.0103217	0	0.0123324	0	0.022118	0	0.0240617	0	0.453284	0	0.529357	1.10945	0.202279	0	0.0116622	0	0.00831099	0	0.0393432	0	0.011059	0	0.0097185	0	0.00837802	0	0.00951743
BOr1A1B1C_vRhyme_unbinned_27	0.111728	0	0.129927	0	0.147474	0	0.0870807	0	0.117849	0	0.458745	0	0.0818575	0	0.0884681	0	0.114992	0	0.419489	0	0.970048	6.66272	0.993144	14.4004	0.517016	1.46388	0.791725	2.42183	0.899535	3.88249	0.969967	7.43505	0.955031	7.90618	0.971925	6.4289	0.103403	0	0.118502	0	0.108218	0	0.107076	0	0.11385	0	0.125928	0	0.138089
SEr3G3H3I_vRhyme_unbinned_77	0.708831	3.42514	0.761986	3.54816	0.61029	1.74135	0.0649991	0	0.236782	0	0.141842	0	0.145063	0	0.148095	0	0.132651	0	0.335418	0	0.14838	0	0.333049	0	0.233466	0	0.0679363	0	0.110479	0	0.0841387	0	0.102805	0	0.0582717	0	0.428937	0	0.507485	1.21134	0.673299	1.60957	0.819689	3.79144	0.89549	7.34964	0.527667	1.02702	0.793159
SEr3G3H3I_vRhyme_unbinned_270	0.089685	0	0.10008	0	0.231489	0	0.314333	0	0.346025	0	0.652356	2.97595	0.206324	0	0.222399	0	0.286533	0	0.153818	0	0.101216	0	0.107598	0	0.3504	0	0.30169	0	0.144922	0	0.0734885	0	0.0866149	0	0.0918123	0	0.154253	0	0.181981	0	0.212827	0	0.327943	0	0.204052	0	0.2875	0	0.630164
BAr1A1B1C_vRhyme_unbinned_20	0.996555	11.8337	0.476904	0	0.998664	10.4079	0.117767	0	0.950784	5.62438	0.0156085	0	0.00154679	0	0.286719	0	0.00801519	0	0.381143	0	0.0696056	0	0.0687619	0	0.753146	2.68738	0.825494	3.35589	0.538635	1.21757	0.0926668	0	0.0107572	0	0.0107572	0	0.983126	15.0842	0.999367	21.0974	0.996063	20.9127	0.855164	3.35075	0.608803	1.37736	0.987485	11.2257	0.983899
MHr2D2E2F_vRhyme_unbinned_14	0.0104185	0	0.0059534	0	0.0050375	0	0.00967428	0	0.0123648	0	0.00772798	0	0.00623962	0	0.0080142	0	0.00915908	0	0.0059534	0	0.00721278	0	0.00830042	0	0.0103612	0	0.00767073	0	0.00927357	0	0.00618238	0	0.00555269	0	0.00681207	0	0.00578167	0	0.00578167	0	0.00870113	0	0.00457954	0	0.0069838	0	0.00761349	0	0.0115633
SEr3G3H3I_vRhyme_unbinned_199	0.120719	0	0.0310749	0	0.104488	0	0.0164616	0	0.102351	0	0.0436088	0	0.000924161	0	0.00849073	0	0.00369664	0	0.0608791	0	0.0220066	0	0.0495004	0	0.0497892	0	0.0561428	0	0.0020216	0	0.00872177	0	0	0	0.0149021	0	0.02888	0	0.161093	0	0.426038	0	0.546179	1.26309	0.482412	0	0.710507	2.01133	0.413042
SEr2D2E2F_vRhyme_unbinned_145	0.0129356	0	0.0213473	0	0.00600834	0	0.0046653	0	0.00487736	0	0.00721001	0	0.00819962	0	0.00480667	0	0.00353432	0	0.00742207	0	0.00445324	0	0.0207818	0	0.0192974	0	0.0508942	0	0.0171061	0	0.00494805	0	0.00537216	0	0.0057256	0	0.00473599	0	0.00678589	0	0.00664452	0	0.171626	0	0.059942	0	0.291864	0	0.126387
SEr3G3H3I_vRhyme_unbinned_48	0.00237831	0	0.00396385	0	0.00705565	0	0.00531156	0	0.00729348	0	0.00626288	0	0.00134771	0	0.00610433	0	0.00634216	0	0.00126843	0	0.00285397	0	0.0068971	0	0.00245759	0	0.00975107	0	0.0144284	0	0.00253686	0	0.00713493	0	0.0110988	0	0.00951324	0	0.00523228	0	0.00776915	0	0.0020612	0	0.00531156	0	0.00428096	0	0.00864119
SEr3G3H3I_vRhyme_unbinned_51	0.448433	0	0.474488	0	0.772824	1.79378	0.00637366	0	0.00717913	0	0.0280862	0	0.0172999	0	0.0148836	0	0.00570828	0	0.110664	0	0.0397829	0	0.0580984	0	0.0934337	0	0.069515	0	0.0272807	0	0.12996	0	0.0715812	0	0.00679391	0	0.285729	0	0.133987	0	0.272737	0	0.975941	6.74438	0.944248	8.04506	0.819681	3.8462	0.252775
MGr1A1B1C_vRhyme_unbinned_10	0.0160739	0	0.120185	0	0.0799076	0	0.0425866	0	0.395658	0	0.260323	0	0.00378753	0	0.0262356	0	0.115566	0	0.0111778	0	0.0218014	0	0.104388	0	0.0464665	0	0.0181986	0	0.0475751	0	0.122864	0	0.239815	0	0.444065	0	0.128591	0	0.789469	2.42772	0.542818	1.08627	0.616813	1.36861	0.571547	1.25049	0.599076	1.77854	0.556305
MGr1A1B1C_vRhyme_unbinned_78	0.0261406	0	0.172704	0	0.122479	0	0.0100842	0	0.0511063	0	0.0309379	0	0.00479734	0	0.0457216	0	0.0108674	0	0.0776385	0	0.0179166	0	0.0700999	0	0.0429802	0	0.0238888	0	0.0127276	0	0.0104758	0	0.0131192	0	0.0749951	0	0.68083	2.0605	0.81075	3.27258	0.774231	2.51214	0.69581	1.90406	0.623458	1.49923	0.385256	0	0.509791
BOr2D2E2F_vRhyme_unbinned_17	0.31785	0	0.869642	5.0105	0.251651	0	0.0221363	0	0.0955025	0	0.282221	0	0.0237526	0	0.0539705	0	0.0152495	0	0.453268	0	0.193394	0	0.138862	0	0.982923	7.08033	0.96662	6.04285	0.972312	6.58838	0.502319	1.11561	0.590654	1.61253	0.473577	0	0.178918	0	0.804708	5.63968	0.763528	4.61379	0.827547	2.90483	0.919747	4.09067	0.711314	1.94618	0.335699
CRr3G3H3I_vRhyme_unbinned_44	0.00854764	0	0.00118924	0	0.0150884	0	0.00252713	0	0.00230415	0	0.00111491	0	0.00133789	0	0	0	0	0	0	0	0.00111491	0	0.00133789	0	0.00453397	0	0	0	0.00550022	0	0	0	0.00230415	0	0.00111491	0	0	0	0.00222982	0	0.00646648	0	0	0	0.00260146	0	0.00111491	0	0.999703
SEr3G3H3I_vRhyme_unbinned_277	0.912462	8.90626	0.814478	3.10966	0.67377	1.37755	0.0486786	0	0.116056	0	0.291863	0	0.0191163	0	0.0548417	0	0.0297712	0	0.225844	0	0.276298	0	0.228246	0	0.412932	0	0.197744	0	0.249661	0	0.0940144	0	0.0686305	0	0.0461715	0	0.483861	0	0.417111	0	0.549775	1.20422	0.961245	5.0158	0.897002	11.5746	0.342526	0	0.841116
SEr2D2E2F_vRhyme_unbinned_159	0.00705799	0	0.00582284	0	0.00694036	0	0.0182331	0	0.0167627	0	0.011234	0	0.0123515	0	0.0139984	0	0.0114692	0	0.142277	0	0.0131749	0	0.0348194	0	0.135572	0	0.234384	0	0.0636396	0	0.0137631	0	0.0229973	0	0.0141748	0	0.00788142	0	0.0178214	0	0.00952829	0	0.00999882	0	0.0136455	0	0.0111752	0	0.0110575
LASAr3G3H3I_vRhyme_unbinned_28	0.141835	0	0.292273	0	0.189515	0	0.0422128	0	0.385141	0	0.910589	4.06393	0.0636006	0	0.182842	0	0.334968	0	0.659725	1.69952	0.956099	5.58188	0.853823	3.9962	0.948299	4.25391	0.631101	1.67619	0.929083	4.79284	0.951516	4.74998	0.926831	5.54462	0.945807	4.75558	0.137815	0	0.247889	0	0.288253	0	0.342928	0	0.195948	0	0.225135	0	0.550535
LASCr2D2E2F_vRhyme_unbinned_26	0.348018	0	0.566348	1.19073	0.398624	0	0.0164428	0	0.023366	0	0.0250968	0	0.00255502	0	0.0139702	0	0.00255502	0	0.473667	0	0.00762384	0	0.0041622	0	0.494931	0	0.8917	4.55427	0.133891	0	0.815297	3.21616	0.553985	0.957155	0.035523	0	0.00939586	0	0.0140114	0	0.0228303	0	0.199415	0	0.273922	0	0.0099728	0	0.016484
MHr1A1B1C_vRhyme_bin_8	0.00684105	0	0.0174648	0	0.0457948	0	0.0125553	0	0.0140443	0	0.0107445	0	0.00716298	0	0.0156539	0	0.00965795	0	0.0579074	0	0.0418511	0	0.0347284	0	0.0178672	0	0.0152515	0	0.0156137	0	0.00925553	0	0.0102213	0	0.00535211	0	0.407324	0	0.957907	6.18216	0.834688	3.40012	0.398109	0	0.0806841	0	0.00724346	0	0.0393964
BAr3G3H3I_vRhyme_unbinned_27	0.0715593	0	0.000669613	0	0	0	0.00272309	0	0.00584795	0	0.00209812	0	0.9292	3.22814	0.997857	12.0569	0.995223	9.73366	0.000714254	0	0.00147315	0	0.000758895	0	0.00580331	0	0.00446409	0	0.0021874	0	0.00410696	0	0.00227668	0	0.000758895	0	0.00281237	0	0.00450873	0	0.000669613	0	0.000669613	0	0.00209812	0	0.00138387	0	0.00459801
CRr1A1B1C_vRhyme_unbinned_62	0.0245377	0	0.0304348	0	0.0348326	0	0.0826087	0	0.0184408	0	0.00734633	0	0.0524238	0	0.0705147	0	0.0370815	0	0.622089	1.37708	0.113593	0	0.257421	0	0.592404	1.22435	0.571664	1.23352	0.256072	0	0.022089	0	0.016042	0	0.0213893	0	0.167366	0	0.99955	11.9785	0.963318	4.80659	0.0595202	0	0.0231384	0	0.0464268	0	0.823288
SEr2D2E2F_vRhyme_unbinned_141	0.0033232	0	0.0145655	0	0.00912112	0	0.00339391	0	0.00806052	0	0.00452521	0	0.00601004	0	0.0077777	0	0.00289896	0	0.0244644	0	0.00678781	0	0.0067171	0	0.00608075	0	0.00940395	0	0.00480803	0	0.00834335	0	0.00756558	0	0.00685852	0	0.0066464	0	0.00240402	0	0.0011313	0	0.0021919	0	0.0436258	0	0.0282118	0	0.0827264
BOr3G3H3I_vRhyme_unbinned_38	0.0739978	0	0.288638	0	0.150056	0	0.0453353	0	0.891392	3.21345	0.400806	0	0.0207475	0	0.011568	0	0.0613057	0	0.655817	1.38209	0.593293	1.13332	0.964078	5.7679	0.0967591	0	0.0776508	0	0.229487	0	0.999906	20.9661	0.999391	12.2241	0.997658	8.41558	0.0150806	0	0.0647246	0	0.0443518	0	0.0193893	0	0.0510959	0	0.0622424	0	0.0497377
SEr3G3H3I_vRhyme_unbinned_10	0.306814	0	0.178185	0	0.168034	0	0.153763	0	0.294115	0	0.144698	0	0.0347979	0	0.0613177	0	0.0240476	0	0.817882	3.30871	0.821066	3.18395	0.835974	2.73532	0.886766	4.30042	0.700903	2.22542	0.768026	2.7701	0.164625	0	0.441136	0	0.233772	0	0.453572	0	0.330749	0	0.380829	0	0.355658	0	0.249054	0	0.469828	0	0.322995
BAr3G3H3I_vRhyme_unbinned_28	0.303093	0	0.550923	1.00483	0.55604	1.06411	0.0703179	0	0.0827969	0	0.531214	1.17389	0.976495	6.84466	1	15.62	0.842131	2.77506	0.201743	0	0.175135	0	0.198046	0	0.46905	0	0.299396	0	0.269255	0	0.5807	1.31526	0.448384	0	0.318676	0	0.0194777	0	0.2509	0	0.109736	0	0.575286	1.12526	0.292034	0	0.524413	1.00641	0.192169
SEr3G3H3I_vRhyme_unbinned_8	0.187127	0	0.333033	0	0.411957	0	0.0300155	0	0.186882	0	0.552057	1.95005	0.0672283	0	0.12178	0	0.382023	0	0.553365	1.29675	0.858428	3.46224	0.792018	2.85291	0.767155	2.39582	0.612252	1.54199	0.789891	2.82292	0.39102	0	0.558273	1.9128	0.43543	0	0.147542	0	0.242251	0	0.18222	0	0.242578	0	0.216897	0	0.185164	0	0.47068
LABRr1A1B1C_vRhyme_unbinned_102	0.00116669	0	0.0210004	0	0.114846	0	0.00357299	0	0.00342715	0	0.00145836	0	0.00233338	0	0.00357299	0	0.00473968	0	0.0354382	0	0.00583346	0	0.00634388	0	0.00714598	0	0.00590637	0	0.00911477	0	0.00233338	0	0.0134899	0	0.00364591	0	0.00109377	0	0.90156	3.5272	0.904696	3.05668	0.00116669	0	0.0166983	0	0.0120315	0	0.653128
LAWAr2D2E2F_vRhyme_unbinned_23	0.00285847	0	0.0110476	0	0.00741656	0	0.00355377	0	0.00355377	0	0.00394005	0	0.00123609	0	0.00131335	0	0.00254944	0	0.00424907	0	0.00548517	0	0.00370828	0	0.00115884	0	0.00409456	0	0.00571693	0	0.0019314	0	0.00123609	0	0.00741656	0	0.00409456	0	0.0472033	0	0.0336836	0	0.0184642	0	0.0400958	0	0.0397095	0	0.035924
SEr3G3H3I_vRhyme_unbinned_44	0.191835	0	0.211063	0	0.184412	0	0.151277	0	0.220006	0	0.225059	0	0.117113	0	0.148594	0	0.18866	0	0.190538	0	0.215982	0	0.228771	0	0.198006	0	0.220588	0	0.227876	0	0.230246	0	0.230828	0	0.234271	0	0.198632	0	0.254304	0	0.225328	0	0.213478	0	0.216653	0	0.211689	0	0.224031
CRr3G3H3I_vRhyme_unbinned_3	0.286066	0	0.599118	1.1583	0.744162	1.83093	0.00707058	0	0.169305	0	0.0637649	0	0.0142709	0	0.0300986	0	0.00337312	0	0.695381	1.53886	0.376103	0	0.725285	2.23472	0.799105	2.50779	0.81863	2.80371	0.541905	1.09833	0.459458	0	0.459393	0	0.471912	0	0.861637	2.65546	0.996497	9.82889	0.998897	9.8329	0.94097	4.01885	0.824209	2.72751	0.787039	2.45473	0.983134
BOr2D2E2F_vRhyme_unbinned_26	0.700076	1.97055	0.945739	5.80856	0.965687	5.54997	0.0258565	0	0.768105	2.46211	0.986123	11.1336	0.0107871	0	0.0841284	0	0.0250976	0	0.61817	1.47268	0.662836	2.13418	0.30773	0	0.915004	5.82848	0.702298	2.46254	0.904759	5.71961	0.855323	3.98081	0.669016	1.7949	0.175846	0	0.624295	1.6765	0.801821	3.90261	0.8067	3.12914	1	23.5736	1	28.9013	0.968614	7.20328	0.997777
BAr1A1B1C_vRhyme_unbinned_65	0.0867092	0	0.966315	4.78329	1	49.5523	0.0186477	0	0.0349706	0	0.177623	0	0.0124648	0	0.0191423	0	0.0126131	0	0.22669	0	0.012168	0	0.0185982	0	0.00964535	0	0.0249295	0	0.0181036	0	0.0139981	0	0.00905179	0	0.0197853	0	0.0304694	0	0.120987	0	0.391255	0	0.00583667	0	0.00811199	0	0.046545	0	0.0409556
SEr3G3H3I_vRhyme_unbinned_143	0.723148	2.72872	0.295084	0	0.594289	1.33143	0.0472627	0	0.749858	3.95994	0.663904	1.90313	0.0100871	0	0.0485414	0	0.0174749	0	0.0646429	0	0.0412483	0	0.104234	0	0.0786134	0	0.0326766	0	0.0568763	0	0.0439004	0	0.019606	0	0.0701838	0	0.0089032	0	0.016291	0	0.0364179	0	0.0181379	0	0.0192745	0	0.00809812	0	0.0783292
BOr2D2E2F_vRhyme_unbinned_18	0.00283092	0	0.0316548	0	0.0278802	0	0.00265935	0	0.0229047	0	0.0229047	0	0	0	0.00265935	0	0.00128678	0	0.5691	1.36623	0.00325984	0	0.00574762	0	0.995539	11.5995	0.642618	1.57295	0.820365	2.82881	0.00300249	0	0.0250493	0	0.00171571	0	0	0	0.00274513	0	0.00257356	0	0.0286523	0	0.0236768	0	0.0259072	0	0.00265935
SEr3G3H3I_vRhyme_bin_34	0.266294	0	0.230814	0	0.410432	0	0.00503278	0	0.0180293	0	0.033629	0	0.00761666	0	0.0113961	0	0.00522561	0	0.242595	0	0.205496	0	0.0718666	0	0.25295	0	0.253914	0	0.208253	0	0.0341303	0	0.0450251	0	0.0248554	0	0.123371	0	0.230505	0	0.268569	0	0.114501	0	0.232877	0	0.0768029	0	0.151388
MHr3G3H3I_vRhyme_unbinned_26	0.428586	0	0.979681	5.09702	0.994747	7.82184	0.0343939	0	0.101596	0	0.994648	9.87929	0.076519	0	0.182278	0	0.0848449	0	0.341362	0	0.111508	0	0.186242	0	0.21122	0	0.136089	0	0.177322	0	0.185549	0	0.175637	0	0.12469	0	0.981366	6.31608	0.999009	8.11803	0.998117	10.7056	0.93597	4.36046	0.737239	2.05935	0.910596	3.4008	0.989394
LABRr1A1B1C_vRhyme_unbinned_18	0.0449953	0	0.0765465	0	0.372086	0	0.0128225	0	0.0209046	0	0.00396332	0	0.00652782	0	0.010802	0	0.0122008	0	0.0398663	0	0.00567299	0	0.119288	0	0.0366024	0	0.0471713	0	0.00784893	0	0.0111906	0	0.00629468	0	0.010258	0	0.375816	0	0.482282	0	0.697311	1.6423	0.0234691	0	0.233525	0	0.0324837	0	0.23609
LAWAr2D2E2F_vRhyme_unbinned_94	0.0265419	0	0.645504	5.11642	0.13577	0	0.0778133	0	0.0217625	0	0.0745375	0	0.00326236	0	0.00848482	0	0.00441694	0	0.389926	0	0.111175	0	0.398142	0	0.0645088	0	0.0551782	0	0.0274682	0	0.0433907	0	0.0344897	0	0.0215477	0	0.458744	0	0.670005	9.0756	0.640872	4.13129	0.604288	2.66661	0.599388	2.76359	0.233628	0	0.244408
MHr2D2E2F_vRhyme_unbinned_23	0.0139905	0	0.0144729	0	0.0196993	0	0.00980944	0	0.0205033	0	0.064485	0	0.0077189	0	0.00787971	0	0.0187344	0	0.00715607	0	0.00932701	0	0.0261317	0	0.00659323	0	0.00932701	0	0.00860336	0	0.0522634	0	0.00265337	0	0.0330466	0	0.0092466	0	0.0270966	0	0.0341722	0	0.00273378	0	0.00241216	0	0.0276594	0	0.0321621
MGr3G3H3I_vRhyme_unbinned_65	0.0045939	0	0.00358324	0	0.00330761	0	0.00771775	0	0.00137817	0	0.0234289	0	0.0153436	0	0.0122198	0	0.00633958	0	0.00303197	0	0.00615583	0	0.00450202	0	0.0106578	0	0.0313304	0	0.00588019	0	0.00633958	0	0.00358324	0	0.0133223	0	0.00744212	0	0.123576	0	0.00735024	0	0.0328004	0	0.0894892	0	0.00395075	0	0.0230614
LASCr2D2E2F_vRhyme_unbinned_114	0.987623	12.1148	0.942354	4.08525	0.99708	9.20095	0.0498575	0	0.405535	0	0.496002	0	0.0603574	0	0.029831	0	0.0189138	0	0.987553	8.69795	0.982685	7.37864	0.832905	3.42111	0.996662	13.9239	1	32.5796	0.995758	11.139	0.616717	3.39714	0.579097	2.31736	0.472498	0	0.566303	2.0783	0.652736	4.86642	0.949517	7.38777	0.874139	3.99149	0.98498	8.32711	0.626938	1.89195	0.851471
LABRr1A1B1C_vRhyme_unbinned_114	0.00960401	0	0.00688983	0	0.00577632	0	0.00904726	0	0.00459322	0	0.00897766	0	0.0061243	0	0.0141972	0	0.00501079	0	0.0178161	0	0.00208783	0	0.00716821	0	0.0112047	0	0.014406	0	0.00709861	0	0.0060547	0	0.00682024	0	0.0100216	0	0.00514998	0	0.00570673	0	0.00682024	0	0.00236621	0	0.00821212	0	0.00842091	0	0.00647227
BAr3G3H3I_vRhyme_unbinned_40	0.00114086	0	0.00261727	0	0.00758338	0	0.025703	0	0.0151668	0	0.0115428	0	1	10.2413	0.910274	3.77668	0.549024	1.14695	0.0499295	0	0.095564	0	0.0444937	0	0.0130193	0	0.00704651	0	0.0237568	0	0.0122139	0	0.015301	0	0.0774445	0	0.014093	0	0.00449634	0	0.0256359	0	0.00335548	0	0.0201329	0	0.0350312	0	0.0131535
SEr3G3H3I_vRhyme_unbinned_15	0.0487062	0	0.106903	0	0.0180858	0	0.00277554	0	0.114872	0	0.00143254	0	0	0	0	0	0	0	0.0343809	0	0.0267705	0	0.0265019	0	0.116841	0	0.250873	0	0.0393948	0	0.00143254	0	0.0473632	0	0.0116394	0	0.0244427	0	0.0658071	0	0.0680455	0	0.252932	0	0.0774465	0	0.0927567	0	0.354463
BOr2D2E2F_vRhyme_bin_6	0.164436	0	0.164636	0	0.240424	0	0.158717	0	0.253159	0	0.284673	0	0.237777	0	0.298657	0	0.281976	0	0.937322	5.83439	0.977201	8.42516	0.971308	10.3215	0.977226	7.07582	0.919018	4.41501	0.98684	7.31511	0.977326	8.00654	0.987764	10.0666	0.979349	8.24945	0.266768	0	0.142611	0	0.133322	0	0.317385	0	0.364031	0	0.306772	0	0.124956
LABRr1A1B1C_vRhyme_unbinned_58	0.000562297	0	0.000870654	0	0.000834376	0	0.00174131	0	0.000870654	0	0.00226733	0	0.00145109	0	0.00204966	0	0.00174131	0	0.00146923	0	0.00141481	0	0.000290218	0	0.00248499	0	0.00226733	0	0.00123343	0	0.00199525	0	0.00165061	0	0.00221291	0	0.00175945	0	0.00204966	0	0.00137853	0	0.000870654	0	0.00117901	0	0.00105204	0	0.00201339
BAr3G3H3I_vRhyme_unbinned_42	0.00358557	0	0.00134459	0	0.00851572	0	0.0100844	0	0.00888922	0	0.0139688	0	0.992829	7.50986	0.563756	1.21788	0.383058	0	0.00500486	0	0.00649884	0	0.00739523	0	0.0286845	0	0.00395907	0	0.00724584	0	0.0112796	0	0.00261448	0	0.012923	0	0.00373497	0	0.00754463	0	0.00515425	0	0.00993501	0	0.00590125	0	0.00859042	0	0.0271159
SEr3G3H3I_vRhyme_unbinned_45	0.0190541	0	0.00317568	0	0.00236486	0	0.00560811	0	0.00648649	0	0.00101351	0	0.00317568	0	0.00344595	0	0.0072973	0	0.705	1.71356	0.177027	0	0.0564189	0	0.826351	2.95488	0.700946	1.84552	0.716757	2.45647	0.785068	2.07235	0.697568	1.50614	0.213581	0	0.0022973	0	0.0128378	0	0.00222973	0	0.00587838	0	0.00337838	0	0.00209459	0	0.00445946
SEr3G3H3I_vRhyme_unbinned_20	0.195376	0	0.26177	0	0.284985	0	0.094252	0	0.350915	0	0.276906	0	0.0771659	0	0.157675	0	0.190175	0	0.31925	0	0.343114	0	0.476089	0	0.39818	0	0.405237	0	0.3472	0	0.611477	3.71535	0.513882	3.97416	0.738973	3.46971	0.251277	0	0.319993	0	0.361408	0	0.351565	0	0.275792	0	0.296592	0	0.457888
SEr3G3H3I_vRhyme_unbinned_108	0.0108559	0	0.00213408	0	0.0457898	0	0.0138251	0	0.00876827	0	0.019485	0	0.00310833	0	0.00473208	0	0.00876827	0	0.111111	0	0.0661563	0	0.0170726	0	0.288703	0	0.277662	0	0.173788	0	0.0492229	0	0.0562283	0	0.0375783	0	0.0132684	0	0.0201809	0	0.0243563	0	0.01582	0	0.0229645	0	0.00603108	0	0.0406402
LABRr1A1B1C_vRhyme_unbinned_9	0.00124647	0	0.00257603	0	0	0	0.00631544	0	0.0038225	0	0.00265913	0	0.00249294	0	0.00124647	0	0.00141266	0	0.00124647	0	0.00141266	0	0.00290843	0	0.00631544	0	0.00124647	0	0.00132957	0	0.00440419	0	0	0	0.00149576	0	0.00124647	0	0.00448729	0	0.00124647	0	0	0	0.00124647	0	0.00515207	0	0.0319927
MGr2D2E2F_vRhyme_unbinned_48	0.00166905	0	0.530424	1.05241	0.0266571	0	0.0103958	0	0.0155937	0	0.00400572	0	0.00309967	0	0.00233667	0	0.000715308	0	0.0619933	0	0.0102527	0	0.00715308	0	0.0014783	0	0.010825	0	0.0134955	0	0.00243205	0	0.00615164	0	0.0055794	0	0.0255603	0	0.0225083	0	0.00457797	0	0.00791607	0	0.0130186	0	0.0105389	0	0.0159752
SEr3G3H3I_vRhyme_unbinned_6	0.000968582	0	0	0	0	0	0.00102912	0	0.000968582	0	0.00296628	0	0	0	0.000968582	0	0.00102912	0	0.00187663	0	0.000968582	0	0.000908045	0	0.00290574	0	0.00490344	0	0.00187663	0	0.00211877	0	0	0	0.00211877	0	0.000968582	0	0.000908045	0	0	0	0	0	0.00296628	0	0	0	0.000908045
SEr2D2E2F_vRhyme_unbinned_154	0.0776011	0	0	0	0.0583189	0	0.00125925	0	0.375807	0	0.207461	0	0	0	0	0	0.0107036	0	0.00330553	0	0.025972	0	0.0025185	0	0.270581	0	0.096175	0	0	0	0.0175508	0	0.0336062	0	0.00133795	0	0.00118054	0	0.00125925	0	0.0118841	0	0	0	0	0	0	0	0.00118054
LABRr1A1B1C_vRhyme_bin_18	0.00430205	0	0.00826868	0	0.0645307	0	0.00139999	0	0.00112291	0	0.000729161	0	0.00115207	0	0.000670828	0	0.000714577	0	0.00513329	0	0.00297498	0	0.000481246	0	0.00247915	0	0.00943534	0	0.00135624	0	0.0043458	0	0.0016479	0	0.0024354	0	0.0179374	0	0.158534	0	0.17723	0	0.0186665	0	0.0125707	0	0.0167124	0	0.054935
LASAr3G3H3I_vRhyme_unbinned_40	0.899784	3.49317	0.895577	3.43844	0.992233	6.34171	0.485599	0	0.779234	2.68058	0.998058	14.135	0.311381	0	0.350863	0	0.475458	0	0.52562	1.21919	0.577454	1.46103	0.666019	1.51057	0.126214	0	0.0842503	0	0.164887	0	0.891154	3.59866	0.80836	2.50393	0.442071	0	0.328749	0	0.504962	1.10923	0.790723	3.39421	0.144067	0	0.224488	0	0.530043	1.16898	0.49137
MGr2D2E2F_vRhyme_unbinned_25	0.00686738	0	0.0926988	0	0.17853	0	0.0116855	0	0.010966	0	0.0175064	0	0.00322658	0	0.00479627	0	0.00728161	0	0.0270335	0	0.00444745	0	0.00909111	0	0.00935272	0	0.00752142	0	0.00843707	0	0.0254202	0	0.00745602	0	0.00571192	0	0.0035972	0	0.00555931	0	0.0188581	0	0.157688	0	0.0652074	0	0.142929	0	0.0144978
LASYr2D2E2F_vRhyme_unbinned_27	0.502278	1.17542	0.717396	1.87006	0.454405	0	0.00409235	0	0.0902633	0	0.302834	0	0.00779863	0	0.0299591	0	0.00687206	0	0.866265	5.14895	0.87723	3.86954	0.550305	1.60116	0.604046	7.37809	0.568991	5.56228	0.674234	3.67798	0.635781	1.7403	0.804339	2.59587	0.519188	0.98915	0.15188	0	0.245309	0	0.253726	0	0.751293	3.98776	0.9102	5.54622	0.518802	2.52903	0.173423
CRr2D2E2F_vRhyme_unbinned_28	0.0600593	0	0.687045	2.12405	0.612533	1.08452	0.0179549	0	0.260167	0	0.31475	0	0	0	0.0289074	0	0.0434509	0	0.082054	0	0.0260347	0	0.0177754	0	0.00682287	0	0.00502738	0	0.00763085	0	0.00323189	0	0.0364485	0	0.0184038	0	0.199838	0	0.743873	1.95895	0.68121	1.6515	0.998205	10.2042	0.974953	11.3294	0.931502	5.16682	0.883742
SEr3G3H3I_vRhyme_unbinned_144	0.292339	0	0.279766	0	0.627602	1.27379	0.0183041	0	0.0159064	0	0.0153801	0	0.0274269	0	0.0120468	0	0.0209357	0	0.176257	0	0.027076	0	0.10807	0	0.0704678	0	0.0998246	0	0.0466667	0	0.0819883	0	0.0283626	0	0.00596491	0	0.267427	0	0.12	0	0.262632	0	0.815789	4.22476	0.82655	6.81352	0.716374	3.54693	0.25
BAr2D2E2F_vRhyme_unbinned_63	0.827441	2.85942	0.999905	13.2402	0.976223	9.40034	0.0888425	0	0.99981	12.9682	1	83.5387	0.0341702	0	0.055574	0	0.123487	0	0.502681	0.979659	0.241137	0	0.132362	0	0.24593	0	0.0712353	0	0.0842865	0	0.0669641	0	0.0477908	0	0.0642115	0	0.394333	0	0.522424	2.85799	0.684116	5.90414	0.78468	2.30703	0.336861	0	0.947558	5.14382	0.473352
LABRr1A1B1C_vRhyme_unbinned_43	0.00331341	0	0.00343728	0	0.00430434	0	0.00560493	0	0.00473787	0	0.0119531	0	0.00346824	0	0.00455207	0	0.00860868	0	0.00941381	0	0.00606943	0	0.0056359	0	0.00495463	0	0.00303471	0	0.00411854	0	0.00771065	0	0.00322051	0	0.00529527	0	0.00616233	0	0.00591459	0	0.00777258	0	0.00312761	0	0.00622426	0	0.00687456	0	0.00588363
BAr1A1B1C_vRhyme_unbinned_92	0.969878	6.05193	0.977097	5.15648	0.999129	19.1219	0.0312422	0	0.206497	0	0.278193	0	0.0165546	0	0.029873	0	0.0164924	0	0.647	1.50516	0.262447	0	0.256659	0	0.758588	2.47264	0.496079	0	0.516679	1.14733	0.227222	0	0.379637	0	0.315721	0	0.897623	3.63784	0.924384	3.64552	0.793938	2.31351	0.976475	5.08222	0.999627	10.4405	0.976039	4.78427	0.138225
SEr2D2E2F_vRhyme_unbinned_39	0.567315	1.24973	0.513958	0.939331	0.147737	0	0.0147066	0	0.628051	1.49402	0.143403	0	0.00975282	0	0.0261107	0	0.0319934	0	0.0371536	0	0.0475257	0	0.0437071	0	0.155116	0	0.0798803	0	0.0984055	0	0.0361216	0	0.0351927	0	0.0419526	0	0.182517	0	0.262604	0	0.182311	0	0.46344	0	0.55911	1.08141	0.604933	1.32056	0.546829
LAWAr2D2E2F_vRhyme_unbinned_58	0.00177683	0	0.0359808	0	0.00319829	0	0.00168799	0	0.00319829	0	0.00266525	0	0.00195451	0	0.00444208	0	0.00621891	0	0.132996	0	0.00586354	0	0.0534826	0	0.076226	0	0.0983475	0	0.0587242	0	0.00177683	0	0.00284293	0	0.00177683	0	0.00177683	0	0.098081	0	0.0167022	0	0.0598792	0	0.118337	0	0.0329602	0	0.172708
SEr3G3H3I_vRhyme_unbinned_192	0.630622	1.53761	0.395184	0	0.303589	0	0.559655	1.02528	0.835257	3.49524	0.523308	1.20244	0.0384371	0	0.213539	0	0.0910495	0	0.185279	0	0.142572	0	0.146388	0	0.338483	0	0.114948	0	0.0780554	0	0.206361	0	0.11313	0	0.0922308	0	0.514403	1.08413	0.558201	1.17828	0.663698	1.79787	0.302681	0	0.435802	0	0.398092	0	0.425352
LABRr1A1B1C_vRhyme_bin_15	0.00351489	0	0.00273855	0	0.00338266	0	0.00831801	0	0.0183593	0	0.00583967	0	0.00241436	0	0.00296036	0	0.00287078	0	0.00470074	0	0.00482445	0	0.00458984	0	0.00461543	0	0.00382202	0	0.00419313	0	0.00307127	0	0.0021115	0	0.00521262	0	0.00466662	0	0.00323763	0	0.00466662	0	0.00307553	0	0.00245275	0	0.00215415	0	0.00909009
BAr3G3H3I_vRhyme_unbinned_46	0.0112368	0	0.00414371	0	0.0121386	0	0.0306147	0	0.0185492	0	0.0119436	0	0.998318	11.0829	0.948447	4.36695	0.628577	1.37083	0.0260079	0	0.114635	0	0.0501633	0	0.0173792	0	0.0153805	0	0.0361966	0	0.0849705	0	0.0535027	0	0.0377565	0	0.0062887	0	0.00955492	0	0.00643494	0	0.0080193	0	0.00526495	0	0.00940867	0	0.0213767
CRr2D2E2F_vRhyme_unbinned_56	0.872261	7.70755	0.845986	3.79732	0.370478	0	0.68382	3.43488	0.807774	22.0641	0.760827	2.70583	0.0382852	0	0.107941	0	0.152922	0	0.728146	3.31821	0.545163	1.53667	0.830847	4.53487	0.412694	0	0.168062	0	0.123881	0	0.406143	0	0.322294	0	0.574205	1.463	0.575224	1.21356	0.141277	0	0.471068	0	0.867021	3.64108	0.986098	28.878	0.410801	0	0.695829
MGr2D2E2F_vRhyme_unbinned_63	0.0123856	0	0.299708	0	0.0366894	0	0.0177215	0	0.0111392	0	0.00116845	0	0.0012074	0	0.0012853	0	0.000584226	0	0.295579	0	0.000701071	0	0.227342	0	0.016592	0	0.132035	0	0.0228238	0	0.00183057	0	0.00124635	0	0.00436222	0	0.0111782	0	0.03926	0	0.00155794	0	0.0581889	0	0.00264849	0	0.0338462	0	0.153574
SEr2D2E2F_vRhyme_unbinned_67	0.0109492	0	0.0028765	0	0.00510346	0	0.0161455	0	0.00742322	0	0.0242182	0	0.00436114	0	0.00983576	0	0.00825833	0	0.106987	0	0.528904	1.05792	0.53011	0.916048	0.41338	0	0.796604	2.28259	0.702143	1.65206	0.725063	1.9196	0.600724	1.13926	0.334416	0	0.00482509	0	0.00807275	0	0.0234759	0	0.00491788	0	0.00426835	0	0.0065881	0	0.00454672
MGr1A1B1C_vRhyme_unbinned_56	0.0630543	0	0.870962	5.16503	0.338093	0	0.122325	0	0.0222114	0	0.054186	0	0.00130177	0	0.0320153	0	0.00191197	0	0.340412	0	0.120129	0	0.269303	0	0.0661866	0	0.0733464	0	0.0747702	0	0.0240827	0	0.023025	0	0.0341307	0	0.340249	0	0.640672	6.03142	0.571719	3.45166	0.50838	1.98604	0.511024	1.88658	0.25779	0	0.434302
SEr3G3H3I_vRhyme_unbinned_244	0.00405913	0	0.000751691	0	0.00320722	0	0.0055124	0	0.00586319	0	0.00325733	0	0.00310699	0	0.00165372	0	0.00160361	0	0.00741669	0	0.00205462	0	0.00646455	0	0.00466049	0	0.00240541	0	0.00856928	0	0.00330744	0	0.00160361	0	0.00325733	0	0.0015535	0	0.00245552	0	0.00170383	0	0.00180406	0	0.00160361	0	0.00230519	0	0.00230519
CRr1A1B1C_vRhyme_bin_7	0.0101124	0	0.0269564	0	0.112409	0	0.0196432	0	0.0597378	0	0.0309186	0	0.00892963	0	0.0518825	0	0.016578	0	0.0368027	0	0.0251922	0	0.034792	0	0.047536	0	0.0211413	0	0.0192687	0	0.0196136	0	0.0211413	0	0.0176818	0	0.346363	0	0.901291	4.51112	0.83149	3.98009	0.30272	0	0.271999	0	0.356357	0	0.484792
SEr3G3H3I_vRhyme_bin_24	0.0434254	0	0.0342661	0	0.120219	0	0.0086258	0	0.236538	0	0.0352146	0	0.0159135	0	0.0030997	0	0.0109421	0	0.00918476	0	0.00578018	0	0.0024264	0	0.0213507	0	0.0106711	0	0.00552187	0	0.00552187	0	0.0121363	0	0.00175311	0	0.00013974	0	0.0104213	0	0.00408212	0	0.00101206	0	0.000952776	0	0.000885023	0	0.00326485
LAWAr2D2E2F_vRhyme_unbinned_53	0.00328235	0	0.00502828	0	0.0011174	0	0.0011174	0	0.00572666	0	0.00551715	0	0.00104756	0	0.00432991	0	0.00453942	0	0.00537747	0	0.0155737	0	0.0046791	0	0.0196941	0	0.0824778	0	0.0115232	0	0.00391089	0	0.00509812	0	0	0	0.00265382	0	0.00775194	0	0.00586633	0	0.00104756	0	0.00439975	0	0.00125707	0	0.00446959
BAr1A1B1C_vRhyme_unbinned_55	1	12.9861	0.276226	0	0.105793	0	0.001579	0	0.325274	0	0.222935	0	0.150104	0	0.049245	0	0.0200336	0	0.400375	0	0.0601993	0	0.354485	0	0.268529	0	0.42554	0	0.0165795	0	0.241192	0	0.153064	0	0.0471726	0	0.0953321	0	0.0610875	0	0.211191	0	0.307115	0	0.445574	0	0.0195401	0	0.157407
SEr3G3H3I_vRhyme_unbinned_158	0.54132	1.21715	0.259595	0	0.24344	0	0.00336166	0	0.292278	0	0.0359511	0	0.00326828	0	0.00887104	0	0.00298814	0	0.0641516	0	0.00149407	0	0.00140069	0	0.0160613	0	0.0268933	0	0.049958	0	0.00485573	0	0.00961808	0	0.0063498	0	0.0608834	0	0.0063498	0	0.00466897	0	0.0274535	0	0.0537865	0	0.00308152	0	0.0123261
MHr2D2E2F_vRhyme_bin_9	0.0297833	0	0.0413645	0	0.0420792	0	0.0599659	0	0.0324316	0	0.0302877	0	0.0550266	0	0.0737331	0	0.0140614	0	0.0223217	0	0.0185594	0	0.0240242	0	0.0240663	0	0.0172773	0	0.0197574	0	0.0364882	0	0.0240663	0	0.029405	0	0.0232045	0	0.0313807	0	0.0416798	0	0.0264624	0	0.0265675	0	0.0281649	0	0.026042
LASCr2D2E2F_vRhyme_unbinned_63	0.00161045	0	0.247918	0	0.978926	7.5408	0.00230065	0	0.00234666	0	0.00303686	0	0.00225464	0	0.00381908	0	0.00717802	0	0.0374085	0	0.00648783	0	0.00299084	0	0.00556757	0	0.00372705	0	0.000690195	0	0.031979	0	0.0110891	0	0.00524548	0	0.00308287	0	0.217503	0	0.684397	1.67562	0.0134358	0	0.0312888	0	0.130493	0	0.00455528
SEr2D2E2F_vRhyme_unbinned_3	0.00407666	0	0.00449575	0	0.0193165	0	0.0926201	0	0.0119633	0	0.0210691	0	0.00373376	0	0.0175258	0	0.00335276	0	0.56616	1.1588	0.542805	1.14756	0.581666	1.3646	0.663352	1.93525	0.45811	0	0.597554	1.50551	0.0598545	0	0.0942203	0	0.08721	0	0.053949	0	0.119785	0	0.180744	0	0.0353183	0	0.00175258	0	0.0280413	0	0.0585972
MHr3G3H3I_vRhyme_bin_3	0.00340229	0	0.00376682	0	0.002977	0	0.0014885	0	0.0025821	0	0.0126675	0	0.00100246	0	0.00340229	0	0.00194417	0	0.00194417	0	0.00650081	0	0.000455664	0	0.00947781	0	0.002977	0	0.00416173	0	0.0159482	0	0.00349342	0	0.00349342	0	0.00282512	0	0.00191379	0	0.00464777	0	0.010784	0	0.0159482	0	0.00285549	0	0.00920441
MGr1A1B1C_vRhyme_bin_17	0.00550872	0	0.0256224	0	0.000960596	0	0.00378357	0	0.00213684	0	0.00223486	0	0.00374436	0	0.0098216	0	0.0024505	0	0.0122329	0	0.00199961	0	0.00566556	0	0.00505783	0	0.0103117	0	0.00162713	0	0.00125466	0	0.000921388	0	0.00184278	0	0.0193491	0	0.0660851	0	0.102803	0	0.0360321	0	0.0490688	0	0.0191139	0	0.666203
MHr3G3H3I_vRhyme_bin_7	0.143013	0	0.3037	0	0.535468	1.36729	0.0648031	0	0.215307	0	0.133243	0	0.00838829	0	0.113412	0	0.01154	0	0.270122	0	0.253685	0	0.340913	0	0.372163	0	0.249394	0	0.318973	0	0.0867194	0	0.123012	0	0.302827	0	0.607351	10.21	0.614551	7.64975	0.651765	5.12794	0.381934	0	0.30159	0	0.628031	1.64913	0.884697
CRr3G3H3I_vRhyme_unbinned_35	0.342037	0	0.0728456	0	0.0613973	0	0.133694	0	0.118874	0	0.0663373	0	0	0	0.178938	0	0.00125461	0	0.0845291	0	0.0986435	0	0.124677	0	0.144358	0	0.209049	0	0.118011	0	0.0494786	0	0.0552027	0	0.0428919	0	0.354662	0	0.220262	0	0.273583	0	0.22975	0	0.132518	0	0.0998196	0	1
BAr2D2E2F_vRhyme_unbinned_1	0.906693	4.47544	0.377617	0	0.951123	15.8641	0.422313	0	0.941672	4.87221	0.999882	21.9818	0.0305921	0	0.0226423	0	0.368106	0	0.0382769	0	0.00550599	0	0.00818538	0	0.00839149	0	0.019374	0	0.00803816	0	0.00615376	0	0.00635986	0	0.00580043	0	0.743603	2.72385	0.152696	0	0.67812	2.05386	0.00762595	0	0.0127197	0	0.00259106	0	0.0464623
CRr1A1B1C_vRhyme_unbinned_3	0.813426	2.45827	0.688267	1.50333	0.991821	6.04252	0.306797	0	0.680229	1.7342	0.952404	5.63539	0.0659992	0	0.315329	0	0.251375	0	0.530743	1.00808	0.381328	0	0.664434	1.39137	0.4187	0	0.371457	0	0.263221	0	0.565294	1.32573	0.437103	0	0.353406	0	0.983782	6.28923	0.894373	3.36936	0.993936	8.41021	0.394373	0	0.59364	1.18131	0.576717	1.06025	0.762445
MHr3G3H3I_vRhyme_unbinned_7	0.771217	2.28241	0.686748	1.91945	0.874014	4.1447	0.0286079	0	0.363455	0	0.437883	0	0.00270938	0	0.0310782	0	0.00270938	0	0.46418	0	0.0629532	0	0.0169735	0	0.140808	0	0.187664	0	0.0931548	0	0.00286875	0	0.00135469	0	0.0134672	0	0.19388	0	0.524982	0.963175	0.619412	1.33805	0.698462	1.87125	0.841103	3.19541	0.832895	2.80369	0.48227
BOr2D2E2F_vRhyme_bin_7	0.0722106	0	0.0567501	0	0.0681476	0	0.0311321	0	0.0559059	0	0.0763	0	0.0344828	0	0.0562488	0	0.0459594	0	0.882147	5.56501	0.603066	2.64837	0.618289	2.02581	0.984328	12.4955	0.871118	4.39794	0.876474	5.82076	0.383901	0	0.446297	0	0.495449	0	0.0377543	0	0.0421339	0	0.0308155	0	0.0652455	0	0.0620795	0	0.0728438	0	0.042556
BAr1A1B1C_vRhyme_unbinned_71	0.977561	7.20362	0.981646	6.97345	0.955048	5.37524	0.0236589	0	0.00744633	0	0.865518	3.34232	0.00283907	0	0.00881606	0	0.00398466	0	0.272625	0	0.246327	0	0.600912	1.44292	0.454276	0	0.248593	0	0.242591	0	0.765677	2.16107	0.713105	1.74081	0.284704	0	0.0334213	0	0.0713503	0	0.0562584	0	0.938138	4.86154	0.987075	8.64243	0.44668	0	0.23385
SEr3G3H3I_vRhyme_unbinned_290	0.00317286	0	0.00597962	0	0.058881	0	0.00482031	0	0.00726097	0	0.00951858	0	0.000976265	0	0.0154982	0	0.0143999	0	0.0286778	0	0.362133	0	0.0352065	0	0.610653	1.54286	0.204161	0	0.448594	0	0.328635	0	0.38416	0	0.0821893	0	0.011105	0	0.00305083	0	0.00585759	0	0.00402709	0	0.00500336	0	0.00402709	0	0.00390506
MHr2D2E2F_vRhyme_bin_2	0.01573	0	0.0163071	0	0.0101737	0	0.0157578	0	0.0116758	0	0.0170929	0	0.026001	0	0.0165505	0	0.017844	0	0.00801797	0	0.016328	0	0.0128232	0	0.0132613	0	0.00636292	0	0.0141931	0	0.0169469	0	0.0133726	0	0.0169678	0	0.0122251	0	0.00660631	0	0.0077259	0	0.00389424	0	0.00662021	0	0.00757987	0	0.0356254
BOr2D2E2F_vRhyme_unbinned_15	0.779545	2.19367	0.683396	1.89803	0.732702	1.56925	0.011995	0	0.053346	0	0.134785	0	0.0167298	0	0.00770202	0	0.0125631	0	0.987247	8.04489	0.900126	5.04128	0.770202	2.30945	1	27.0522	0.994192	19.0966	0.996149	9.3423	0.611553	1.54985	0.676578	1.94817	0.322096	0	0.275063	0	0.36976	0	0.486995	0	0.967172	9.03165	0.971212	11.4741	0.931503	4.84117	0.0424874
BAr3G3H3I_vRhyme_unbinned_41	0.0203526	0	0.0137262	0	0.00999882	0	0.0644302	0	0.0335463	0	0.0361496	0	0.969708	4.85661	0.963495	4.92671	0.65578	1.40191	0.010058	0	0.0128979	0	0.0454384	0	0.00958466	0	0.0038457	0	0.00881552	0	0.00289907	0	0.00621228	0	0.00354988	0	0.0272749	0	0.00573897	0	0.020116	0	0.012957	0	0.000887469	0	0.00112413	0	0.0170986
BAr2D2E2F_vRhyme_unbinned_43	0.389633	0	0.695514	2.47024	0.85794	5.13797	0.0139493	0	0.72531	3.56083	1	37.2559	0.0467024	0	0.0682959	0	0.132351	0	0.632575	2.61359	0.59028	2.25544	0.430532	0	0.113882	0	0.187981	0	0.31492	0	0.764535	4.83208	0.585202	2.86565	0.370327	0	0.0675148	0	0.24841	0	0.208291	0	0.22464	0	0.408158	0	0.36882	0	0.353476
MHr2D2E2F_vRhyme_bin_14	0.0043942	0	0.00229826	0	0.00419998	0	0.0041757	0	0.005252	0	0.0030023	0	0.00281617	0	0.00518726	0	0.00429709	0	0.00521154	0	0.00311559	0	0.00538148	0	0.00515489	0	0.00402195	0	0.00419998	0	0.005252	0	0.00410287	0	0.00547859	0	0.0028971	0	0.00342311	0	0.00528437	0	0.0024682	0	0.0035364	0	0.00486356	0	0.0047179
CRr3G3H3I_vRhyme_unbinned_42	0.387193	0	0.824149	2.54056	0.902403	4.07094	0.226551	0	0.999945	14.2626	0.996583	9.84646	0.0829384	0	0.237849	0	0.25868	0	0.321834	0	0.157776	0	0.138102	0	0.384437	0	0.15469	0	0.229637	0	0.117657	0	0.0940703	0	0.149675	0	0.746115	2.23879	0.999173	13.8886	0.998567	9.94956	0.927257	4.57019	0.838422	3.39165	0.986884	8.31016	0.999835
BAr1A1B1C_vRhyme_unbinned_76	0.999957	12.1068	0.987762	6.78409	0.671416	1.37559	0.00205392	0	0.00363714	0	0.00616175	0	0.00526316	0	0.00282413	0	0.00620454	0	0.996919	14.4772	0.243731	0	0.984253	9.78778	0.666795	1.54838	0.667993	1.67164	0.183911	0	0.0765083	0	0.0188703	0	0.017929	0	0.00286692	0	0.00470689	0	0.00569106	0	0.395807	0	0.941635	4.61312	0.261361	0	0.00504921
CRr3G3H3I_vRhyme_unbinned_80	0.884048	10.8593	0.830591	12.6098	0.72649	13.7425	0.263364	0	0.469946	0	0.768352	5.85695	0.226788	0	0.303606	0	0.234973	0	0.860431	14.8694	0.800153	10.1819	0.758718	7.41178	0.863074	26.1036	0.837411	19.3841	0.806633	10.9909	0.907921	8.20704	0.880211	8.97189	0.811834	5.15629	0.843209	6.5579	0.934265	6.6525	0.962742	9.39624	0.998124	27.1248	0.997016	37.8383	0.993691	24.4898	0.694347
SEr3G3H3I_vRhyme_unbinned_247	0.00295012	0	0.00268192	0	0.0597175	0	0.0033971	0	0.0189523	0	0.0328089	0	0.00312891	0	0.0792955	0	0.00885035	0	0.221169	0	0.211067	0	0.124888	0	0.197658	0	0.14983	0	0.0525657	0	0.0070624	0	0.0574826	0	0.061863	0	0.00420168	0	0.00420168	0	0.00420168	0	0.0354908	0	0.055337	0	0.00661541	0	0.00286072
SEr3G3H3I_vRhyme_bin_1	0.0415531	0	0.0307362	0	0.0431152	0	0.00308888	0	0.0527694	0	0.0168127	0	0.0016384	0	0.00153857	0	0.00169125	0	0.00126257	0	0.000381706	0	0.00350583	0	0.00503265	0	0.00357629	0	0.00321221	0	0.000763413	0	0.00213756	0	0.000687071	0	0.00537325	0	0.0190031	0	0.0145988	0	0.0651426	0	0.0289921	0	0.034148	0	0.0063422
MGr2D2E2F_vRhyme_unbinned_27	0.00169911	0	0.00339822	0	0.00273148	0	0.00182815	0	0.00245188	0	0.00305409	0	0.000989354	0	0.00253791	0	0.00236585	0	0.0282396	0	0.00202172	0	0.0119798	0	0.0223465	0	0.00595763	0	0.00217228	0	0.00174212	0	0.00258092	0	0.00208625	0	0.00572105	0	0.0163243	0	0.0178944	0	0.00344123	0	0.005592	0	0.00172062	0	0.00395741
SEr2D2E2F_vRhyme_unbinned_83	0	0	0.00291518	0	0	0	0	0	0.00291518	0	0	0	0	0	0.0486176	0	0.00169268	0	0.145571	0	0.0697762	0	0.0374271	0	0.650743	1.51982	0.471601	0	0.166071	0	0.00150461	0	0.024732	0	0.0288697	0	0.263871	0	0.71798	1.89922	0.794997	2.53752	0.22823	0	0.161557	0	0.254561	0	0.659488
MGr3G3H3I_vRhyme_unbinned_48	0.683417	1.9579	0.495417	0	0.764583	2.12629	0.10475	0	0.561083	1.17935	0.220667	0	0.0193333	0	0.012	0	0.085	0	0.18175	0	0.148	0	0.274333	0	0.310917	0	0.333417	0	0.2915	0	0.141917	0	0.0605	0	0.193417	0	0.7405	2.47159	0.39275	0	0.661167	1.53572	0.5755	1.06441	0.70375	2.15629	0.372917	0	0.382333
MHr2D2E2F_vRhyme_bin_18	0.00871387	0	0.00670297	0	0.00188521	0	0.0038961	0	0.00691244	0	0.00222036	0	0.000628404	0	0.0300796	0	0.00209468	0	0.0160452	0	0.0012987	0	0.0125262	0	0.00934227	0	0.00284876	0	0.00284876	0	0.00125681	0	0.00347717	0	0.0026393	0	0.00829493	0	0.00280687	0	0.00293255	0	0.000670297	0	0.000712191	0	0.000670297	0	0.00465019
CRr2D2E2F_vRhyme_bin_2	0.13432	0	0.0418445	0	0.205057	0	0.0120838	0	0.00384151	0	0.037532	0	0.00120691	0	0.0100233	0	0.00284066	0	0.0151453	0	0.0108475	0	0.0324542	0	0.00906656	0	0.0175149	0	0.00765359	0	0.00621118	0	0.00691767	0	0.0041506	0	0.0730182	0	0.0666304	0	0.0821141	0	0.80055	2.5743	0.99972	30.2291	0.19028	0	0.386256
CRr1A1B1C_vRhyme_unbinned_21	0.81164	2.02673	0.626354	1.27549	0.959224	4.34408	0.0877013	0	0.0502196	0	0.923938	4.40049	0.0293558	0	0.0483895	0	0.108199	0	0.36325	0	0.150586	0	0.326062	0	0.20022	0	0.0712299	0	0.110688	0	0.145461	0	0.0814056	0	0.162518	0	0.983382	4.91842	0.851611	2.72113	0.983382	6.22138	0.416837	0	0.615593	1.28972	0.506662	0.896957	0.658638
LASYr2D2E2F_vRhyme_bin_3	0.416262	0	0.551059	8.12543	0.356954	0	0.0547038	0	0.267688	0	0.580896	5.74079	0.0207007	0	0.0601098	0	0.0778221	0	0.697325	4.22917	0.624277	2.6874	0.47574	0	0.480769	0	0.485045	0	0.486114	0	0.556988	3.90721	0.553805	3.78715	0.405122	0	0.131275	0	0.221476	0	0.223091	0	0.305287	0	0.373597	0	0.288316	0	0.192053
BAr2D2E2F_vRhyme_bin_17	0.587705	1.41373	0.445779	0	0.941554	4.71882	0.495379	0	0.994794	13.427	0.0196614	0	0.0197247	0	0.0287444	0	0.0433658	0	0.0603212	0	0.0160456	0	0.0195743	0	0.0178416	0	0.0210064	0	0.0309439	0	0.0294406	0	0.0502018	0	0.0616109	0	0.0793338	0	0.49447	0	0.361476	0	0.0156658	0	0.00873487	0	0.0233484	0	0.271398
SEr3G3H3I_vRhyme_unbinned_167	0	0	0	0	0.000959018	0	0.00409181	0	0.00466722	0	0.00306886	0	0.389873	0	0.796624	2.32619	0.414935	0	0.00198197	0	0.00198197	0	0	0	0.00108689	0	0.00204591	0	0.00421968	0	0.00428361	0	0.00492296	0	0.00204591	0	0.00306886	0	0.00140656	0	0.00204591	0	0.00115082	0	0.00108689	0	0.00210984	0	0.00530657
BOr3G3H3I_vRhyme_unbinned_19	0.00239895	0	0.00109043	0	0.00465252	0	0.0519773	0	0.00610643	0	0.00348939	0	0.962998	8.99118	0.894373	5.175	0.834109	3.49469	0.0151207	0	0.496074	0	0.376781	0	0.0048706	0	0.00261704	0	0.186028	0	0.950712	8.77535	0.951512	7.63939	0.991495	11.1244	0.00109043	0	0	0	0.00450712	0	0.00218087	0	0.00457982	0	0.00370747	0	0.00639721
LASAr3G3H3I_vRhyme_bin_5	0.90277	5.17812	0.569883	1.18766	0.947089	5.8203	0.0961506	0	0.0177975	0	0.0471653	0	0.0180835	0	0.0038741	0	0.0036401	0	0.860519	4.66666	0.208903	0	0.798586	2.82978	0.821167	2.98135	0.662771	1.73866	0.409355	0	0.189389	0	0.249113	0	0.136543	0	0.00341909	0	0.109411	0	0.0916915	0	0.843359	2.84578	0.973674	9.34526	0.934478	5.22441	0.0672768
BAr1A1B1C_vRhyme_unbinned_93	0.196701	0	0.972967	5.49137	0.999289	48.9545	0.0150727	0	0.0685163	0	0.208928	0	0.0060024	0	0.0207639	0	0.0113379	0	0.264817	0	0.0449068	0	0.017029	0	0.0597572	0	0.00826998	0	0.00742519	0	0.010582	0	0.00604686	0	0.0122271	0	0.0970166	0	0.114979	0	0.419857	0	0.0362367	0	0.0162732	0	0.0890578	0	0.0662487
SEr3G3H3I_vRhyme_unbinned_99	0.00124347	0	0.00140927	0	0	0	0.0164967	0	0.00414491	0	0.00547128	0	0.00265274	0	0.00124347	0	0.00124347	0	0.0311697	0	0.00124347	0	0.0334908	0	0.0126834	0	0.0367239	0	0.00157506	0	0.00248694	0	0.00256984	0	0.0042278	0	0.00124347	0	0.0139269	0	0.00281854	0	0.00132637	0	0.00389621	0	0.00132637	0	0.0122689
MHr3G3H3I_vRhyme_unbinned_4	0.0227358	0	0.00317408	0	0.00580739	0	0.0189504	0	0.00898147	0	0.011074	0	0.00397348	0	0.0056193	0	0.00439669	0	0.00355027	0	0.00486692	0	0.00608953	0	0.00195147	0	0.00312706	0	0.00519609	0	0.0156353	0	0.00703	0	0.00533716	0	0.00206903	0	0.00576037	0	0.0086288	0	0.00272736	0	0.00148124	0	0.00980438	0	0.00319759
SEr3G3H3I_vRhyme_unbinned_102	0.00659164	0	0.00401929	0	0.0257235	0	0.0174437	0	0.012701	0	0.011254	0	0.00506431	0	0.0106109	0	0.0247588	0	0.0213826	0	0.0169614	0	0.0399518	0	0.0353698	0	0.0227492	0	0.0282154	0	0.010209	0	0.0186495	0	0.0096463	0	0.00675241	0	0.00265273	0	0.00401929	0	0.00265273	0	0.00361736	0	0.0219453	0	0.00956592
BAr2D2E2F_vRhyme_unbinned_33	0.932044	4.03546	0.189112	0	0.974702	4.46113	0.00204613	0	0.997644	13.1687	0.969308	7.15784	0.015129	0	0.000930059	0	0	0	0.280568	0	0.0766369	0	0.241071	0	0.536582	1.12147	0.392237	0	0.15315	0	0.0107267	0	0.0566716	0	0.0796131	0	0.00198413	0	0.00204613	0	0	0	0.0920759	0	0.0106647	0	0.0483011	0	0.00322421
SEr3G3H3I_vRhyme_unbinned_186	0.0832506	0	0.00319104	0	0.0151042	0	0.00453836	0	0.0587151	0	0.00347468	0	0	0	0	0	0	0	0	0	0	0	0.0117714	0	0.0124805	0	0.0274429	0	0.00241101	0	0	0	0.00106368	0	0.00219827	0	0.00212736	0	0.0012055	0	0.00234009	0	0.00113459	0	0.0574387	0	0.00226918	0	0.0223373
SEr2D2E2F_vRhyme_unbinned_93	0.00420604	0	0.010597	0	0.0127274	0	0.017944	0	0.00721036	0	0.0151308	0	0.00311356	0	0.00614519	0	0.00950456	0	0.0182717	0	0.0890916	0	0.00682799	0	0.0143934	0	0.0146665	0	0.0162506	0	0.0420331	0	0.0781395	0	0.0192549	0	0.011471	0	0.011034	0	0.0144207	0	0.00305894	0	0.157481	0	0.29415	0	0.101628
LABRr1A1B1C_vRhyme_unbinned_2	0.00269203	0	0.00152548	0	0.0028715	0	0.0060122	0	0.00870424	0	0.00565327	0	0.0031407	0	0.0111271	0	0.00421752	0	0.00421752	0	0.00358938	0	0.00134602	0	0.00960158	0	0.00143575	0	0	0	0.00583274	0	0	0	0.00439698	0	0.0060122	0	0.0201902	0	0.0135499	0	0	0	0.00403805	0	0.00457645	0	0.00681981
MHr3G3H3I_vRhyme_bin_12	0.00642741	0	0.123018	0	0.00686088	0	0.0114498	0	0.000717478	0	0.0014499	0	0.000254107	0	0.00337813	0	0.00430487	0	0.00962616	0	0.000463371	0	0.0011958	0	0.00781752	0	0.00467856	0	0.000747373	0	0.00520172	0	0.000269054	0	0.0011958	0	0.000971585	0	0.0062032	0	0.00115095	0	0.00702531	0	0.0101792	0	0.00535119	0	0.00245138
LABRr1A1B1C_vRhyme_unbinned_12	0.0120115	0	0.0242919	0	0.00950161	0	0.00152384	0	0.0117426	0	0.0066332	0	0.00968089	0	0.0118322	0	0.00143421	0	0.0205271	0	0.0124597	0	0.0099498	0	0.0108462	0	0.0108462	0	0.011384	0	0.00887415	0	0	0	0.00295805	0	0.0223198	0	0.0234851	0	0.0294012	0	0.0129975	0	0.0105773	0	0.015597	0	0.0162245
LASAr3G3H3I_vRhyme_unbinned_38	0.044586	0	0.0885748	0	0.0378185	0	0.0480693	0	0.00189092	0	0.0728503	0	0.0228901	0	0.0338376	0	0.0990247	0	0.0649881	0	0.131668	0	0.311405	0	0.0385151	0	0.0159236	0	0.15625	0	0.0416998	0	0.0592158	0	0.155354	0	0.0573248	0	0.0331409	0	0.0339371	0	0.00497611	0	0.0296576	0	0.0818073	0	0.00597134
SEr3G3H3I_vRhyme_unbinned_246	0.0102306	0	0.0190356	0	0.323187	0	0.0146331	0	0.0254507	0	0.0232704	0	0.011153	0	0.0116143	0	0.0090566	0	0.0871698	0	0.0145493	0	0.0267505	0	0.0327883	0	0.0216352	0	0.0192034	0	0.0155975	0	0.0195807	0	0.0260377	0	0.030021	0	0.184444	0	0.343396	0	0.159916	0	0.228386	0	0.387254	0	0.0324528
MGr1A1B1C_vRhyme_unbinned_5	0.0122639	0	0.00158244	0	0.144991	0	0.00158244	0	0	0	0.00148353	0	0	0	0	0	0	0	0.0166156	0	0.00148353	0	0.00148353	0	0	0	0.00929681	0	0	0	0	0	0.00158244	0	0.00158244	0	0.00712096	0	0.122045	0	0.134012	0	0.0307586	0	0.00820888	0	0.0328355	0	0.101177
BAr1A1B1C_vRhyme_bin_21	0.856276	2.87352	0.548771	1.10985	0.732061	1.65874	0.0165925	0	0.252096	0	0.24459	0	0.0023185	0	0.00569087	0	0.0150468	0	0.186815	0	0.0948244	0	0.0658314	0	0.117728	0	0.12719	0	0.0742272	0	0.126604	0	0.0835012	0	0.0278454	0	0.229052	0	0.381522	0	0.26897	0	0.961417	8.752	0.935492	9.94504	0.800773	3.05259	0.646183
CRr2D2E2F_vRhyme_unbinned_61	0.0462987	0	0.0102104	0	0.0333597	0	0.0149635	0	0.135816	0	0.253587	0	0.0220051	0	0.0494675	0	0.0628466	0	0.0760496	0	0.0101223	0	0.0266702	0	0.108089	0	0.0208608	0	0.0312472	0	0.0145234	0	0.0264941	0	0.0232374	0	0.402605	0	0.976499	10.3566	0.913476	4.00912	0.572925	1.63225	0.831617	2.69636	0.999208	11.9368	0.447496
BOr2D2E2F_vRhyme_unbinned_24	0.00729217	0	0.00798667	0	0.00798667	0	0.004792	0	0.0125009	0	0.155427	0	0.020557	0	0.00840336	0	0.00951455	0	0.924786	4.17731	0.865963	2.8747	0.949233	5.27057	0.99743	12.1148	0.92555	4.3816	0.976179	5.85209	0.97222	4.9547	0.98361	7.3614	0.839364	2.98557	0.00722272	0	0.0101396	0	0.00888951	0	0.00138899	0	0.0100701	0	0.00854226	0	0.0135426
BAr3G3H3I_vRhyme_unbinned_9	0.0131353	0	0.00954907	0	0.00944297	0	0.013687	0	0.0218992	0	0.0262918	0	0.99966	13.5137	0.999448	18.2302	0.999257	16.5047	0.0121804	0	0.00763926	0	0.0111618	0	0.0130504	0	0.00997348	0	0.0180796	0	0.0120318	0	0.0129867	0	0.0132202	0	0.0384297	0	0.00734218	0	0.00999469	0	0.239915	0	0.125581	0	0.0297719	0	0.0129231
LASCr2D2E2F_vRhyme_unbinned_33	0.0684105	0	0.0414338	0	0.363514	0	0.0315225	0	0.00305537	0	0.014159	0	0.00231016	0	0.00238468	0	0.005291	0	0.0222818	0	0.0363663	0	0.0672181	0	0.00625978	0	0.00357702	0	0.00700499	0	0.0175125	0	0.00394962	0	0.0815262	0	0.0697518	0	0.07549	0	0.141963	0	0.0565616	0	0.303748	0	0.0137864	0	0.00998584
BAr2D2E2F_vRhyme_unbinned_12	0.118197	0	0.00762347	0	0.00417633	0	0.989526	43.5189	0.877428	2.97768	0.764402	2.15131	0.0641697	0	0.244813	0	0.774146	2.1313	0.0778919	0	0.00835267	0	0.0257209	0	0.199006	0	0.130527	0	0.0617169	0	0.050116	0	0.0694067	0	0.0608552	0	0.00338084	0	0.00782234	0	0.0100099	0	0.00106066	0	0.00609877	0	0.00603248	0	0.0184289
LASCr2D2E2F_vRhyme_unbinned_115	0.0430949	0	0.08809	0	0.00376226	0	0.0137949	0	0.0426389	0	0.0278939	0	0.290302	0	0.238808	0	0.232044	0	0.292088	0	0.419549	0	0.341985	0	0.119556	0	0.0491373	0	0.168199	0	0.351904	0	0.431101	0	0.383788	0	0.365851	0	0.867371	2.48692	0.602113	1.10782	0.435206	0	0.380482	0	0.289124	0	0.234324
SEr3G3H3I_vRhyme_unbinned_243	0.0138086	0	0.0107565	0	0.0330103	0	0.0153199	0	0.0125937	0	0.00900821	0	0.00785255	0	0.0164163	0	0.00915637	0	0.0283877	0	0.0170386	0	0.0341956	0	0.06205	0	0.0317065	0	0.0402999	0	0.0124455	0	0.0111121	0	0.00986754	0	0.0143716	0	0.0312917	0	0.03304	0	0.0183127	0	0.0223131	0	0.0182535	0	0.0228168
LASCr2D2E2F_vRhyme_unbinned_17	0.857618	3.22457	0.566125	1.02422	0.898147	3.93687	0.0484688	0	0.00113422	0	0.0319093	0	0.00128544	0	0	0	0.00778828	0	0.847183	2.85096	0.130586	0	0.680681	1.99609	0.751682	2.03424	0.561588	0.941881	0.295652	0	0.250132	0	0.254594	0	0.0973913	0	0	0	0.0764461	0	0.0517202	0	0.747297	1.94655	0.972098	5.49936	0.874329	3.18897	0.0277505
MGr1A1B1C_vRhyme_unbinned_3	0.265476	0	0.29015	0	0.381713	0	0.0312362	0	0.132517	0	0.285606	0	0.0055531	0	0.0431627	0	0.0360321	0	0.616584	1.30391	0.644538	1.50025	0.749164	1.87388	0.560106	1.09859	0.273427	0	0.466334	0	0.22976	0	0.33388	0	0.218906	0	0.51423	0.90424	0.748785	1.92788	0.64214	1.33173	0.579353	1.1257	0.496435	0	0.634631	1.29924	0.491449
CRr1A1B1C_vRhyme_unbinned_7	0.263802	0	0.734336	3.88838	0.459649	0	0.0817759	0	0.493018	0	0.580523	1.42083	0.0929467	0	0.208092	0	0.213462	0	0.566917	1.72296	0.51937	2.21439	0.522091	2.36976	0.660866	5.09465	0.651343	3.79807	0.715933	4.85927	0.711636	7.19453	0.67483	7.14942	0.588614	2.94942	0.977587	6.75883	0.947583	5.03241	0.91672	4.14668	0.90247	17.1155	0.89667	11.2222	0.918439	7.51516	0.990763
BAr3G3H3I_vRhyme_unbinned_43	0.0135459	0	0.00143596	0	0.00378135	0	0.022736	0	0.0574383	0	0.00478652	0	0.998612	10.961	0.921884	4.17683	0.647377	1.30925	0.0305859	0	0.140532	0	0.0274268	0	0.0097645	0	0.00287191	0	0.0251771	0	0.0484875	0	0.0443711	0	0.0343194	0	0.00784989	0	0.00531304	0	0.00655753	0	0.00224966	0	0.00641394	0	0.00502585	0	0.0215393
BAr2D2E2F_vRhyme_unbinned_9	0.392677	0	0	0	0.302655	0	0.996397	9.2909	0.566047	1.25761	0.199279	0	0.143909	0	0.247655	0	0.621046	1.13904	0.0458327	0	0.00826578	0	0.0875324	0	0.0025963	0	0.0103852	0	0.388227	0	0.0561649	0	0.105601	0	0.54835	0.977805	0	0	0.00254332	0	0.0269697	0	0.0119218	0	0.0368251	0	0.0278705	0	0.0288242
LAWAr2D2E2F_vRhyme_bin_6	0.236518	0	0.175737	0	0.82753	2.46499	0.00248035	0	0.0100933	0	0.00427308	0	0.00152259	0	0.00417485	0	0.00466601	0	0.508988	1.0615	0.0765963	0	0.277898	0	0.311984	0	0.356066	0	0.0586935	0	0.0643418	0	0.0796906	0	0.00832515	0	0.530943	1.03101	0.374951	0	0.462377	0	0.919474	4.35672	0.843959	3.54081	0.670359	1.79804	0.172986
BOr3G3H3I_vRhyme_bin_2	0.470617	0	0.514822	4.12572	0.424345	0	0.0707182	0	0.377796	0	0.522737	4.30422	0.0495341	0	0.0918539	0	0.0741743	0	0.896352	8.64029	0.819289	21.4416	0.861524	8.19219	0.860558	10.5293	0.873572	38.0836	0.873138	16.8394	0.967952	7.72294	0.966804	11.8567	0.708692	1.94736	0.258148	0	0.275791	0	0.263731	0	0.416853	0	0.543462	2.07959	0.461904	0	0.199176
MGr2D2E2F_vRhyme_unbinned_19	0.52341	1.49958	0.165081	0	0.157076	0	0.0994563	0	0.152696	0	0.117127	0	0.00249207	0	0.0662287	0	0.0083069	0	0.163117	0	0.0974928	0	0.115013	0	0.140538	0	0.106706	0	0.14522	0	0.0686452	0	0.0728742	0	0.0678145	0	0.588582	2.72615	0.521145	1.40114	0.620073	2.0942	0.801238	7.2399	0.70586	2.97692	0.620601	2.07442	0.934904
CRr2D2E2F_vRhyme_unbinned_82	0.979165	8.75389	0.979446	12.0478	0.994744	9.53876	0.0508681	0	0.556734	1.1835	0.757391	2.60412	0.0215861	0	0.0384796	0	0.023557	0	0.408447	0	0.00150164	0	0.0535899	0	0.00581886	0	0.014641	0	0	0	0.00328484	0	0.0854059	0	0.00140779	0	0.495167	0	0.283247	0	0.403473	0	0.597748	1.60085	0.996152	9.14003	0.618677	1.28482	0.163773
SEr2D2E2F_vRhyme_unbinned_102	0.00147754	0	0.00502364	0	0.00817573	0	0.0752561	0	0.0694445	0	0.0217691	0	0.00305359	0	0.00492514	0	0.00147754	0	0.0999803	0	0.0281718	0	0.00669819	0	0.00462963	0	0.0553585	0	0.0215721	0	0.0035461	0	0.00610717	0	0.017238	0	0.0587076	0	0.00807723	0	0.0134949	0	0.0271868	0	0.00502364	0	0.0508274	0	0.0458038
LASYr2D2E2F_vRhyme_unbinned_19	0.0135324	0	0.0192946	0	0.0299459	0	0.0703684	0	0.0292474	0	0.0657412	0	0.104243	0	0.135935	0	0.161428	0	0.0650428	0	0.0339619	0	0.0574472	0	0.13838	0	0.1348	0	0.123887	0	0.119609	0	0.246988	0	0.248821	0	0.0925441	0	0.0376288	0	0.109481	0	0.0228741	0	0.0207788	0	0.0254933	0	0.0597171
BOr2D2E2F_vRhyme_bin_4	0.32229	0	0.302913	0	0.510725	2.4012	0.0252643	0	0.120247	0	0.237174	0	0.00204846	0	0.0198488	0	0.00539191	0	0.222528	0	0.293212	0	0.365591	0	0.97596	5.59185	0.899084	3.28692	0.865697	3.02229	0.214146	0	0.239246	0	0.182713	0	0.100704	0	0.504886	1.18499	0.332674	0	0.437616	0	0.493301	0	0.0738151	0	0.224954
SEr3G3H3I_vRhyme_unbinned_91	0.499404	0	0.335055	0	0.27109	0	0.0302609	0	0.546351	1.23466	0.0417825	0	0.00966759	0	0.088134	0	0.00231757	0	0.116938	0	0.273474	0	0.212687	0	0.500795	1.05885	0.375579	0	0.404317	0	0.228778	0	0.106807	0	0.196729	0	0.275857	0	0.488611	0	0.439213	0	0.624818	1.29395	0.459277	0	0.552708	1.14348	0.793074
MHr1A1B1C_vRhyme_bin_10	0.979551	9.77618	0.985793	9.607	0.997042	20.3385	0.00663221	0	0.0712312	0	0.455639	0	0.000487662	0	0.00874541	0	0.000487662	0	0.506909	1.06635	0.00959069	0	0.0357294	0	0.214474	0	0.220456	0	0.0648591	0	0.031633	0	0.0132319	0	0.00107286	0	0.512728	1.08185	0.970155	7.23928	0.998927	20.1635	0.883774	3.7601	0.96284	12.5726	0.976105	16.8592	0.872818
MGr3G3H3I_vRhyme_unbinned_74	0	0	0.216122	0	0.00243346	0	0.00235741	0	0.00737643	0	0	0	0	0	0.00365019	0	0.00136882	0	0.0140684	0	0.00357414	0	0.00631179	0	0	0	0.0313308	0	0	0	0.00463878	0	0.0111787	0	0.00365019	0	0.00114068	0	0.0734601	0	0.0223574	0	0.0101901	0	0.0405323	0	0.119468	0	0.107985
LAWAr2D2E2F_vRhyme_bin_15	0.140237	0	0.37344	0	0.16627	0	0.016617	0	0.132125	0	0.199194	0	0.101726	0	0.127303	0	0.0902677	0	0.25477	0	0.193634	0	0.170864	0	0.220341	0	0.239283	0	0.215911	0	0.243193	0	0.222447	0	0.16503	0	0.18986	0	0.327427	0	0.309233	0	0.26332	0	0.317145	0	0.184273	0	0.375537
BAr2D2E2F_vRhyme_unbinned_60	0.870386	3.03346	0.915328	3.49256	0.782333	2.15013	0.515216	1.17837	0.997534	9.70282	0.869611	3.51978	0.0046492	0	0.00577627	0	0.0023246	0	0.134404	0	0.00479008	0	0.00972105	0	0.00584672	0	0.00373345	0	0.0147929	0	0.00267681	0	0.00493097	0	0.00958016	0	0.556777	0.960528	0.266695	0	0.543322	1.00625	0.101085	0	0.151381	0	0.209777	0	0.336574
LAWAr2D2E2F_vRhyme_unbinned_55	0.00666921	0	0.00161966	0	0.0326791	0	0.0106707	0	0.0116235	0	0.00971799	0	0.00647866	0	0.0074314	0	0.0129573	0	0.709223	2.45017	0.665301	1.74313	0.760385	2.07163	0.0542111	0	0.0104802	0	0.0141006	0	0.149104	0	0.0289634	0	0.0495427	0	0.0111471	0	0.00152439	0	0.00514482	0	0.00657393	0	0.010766	0	0.0189596	0	0.015625
SEr3G3H3I_vRhyme_unbinned_5	0.653387	1.49857	0.29269	0	0.0551037	0	0.0799317	0	0.0246021	0	0.0503339	0	0.0213135	0	0.00702917	0	0.00665261	0	0.131747	0	0.0133303	0	0.223503	0	0.0728774	0	0.126826	0	0.129839	0	0.542953	1.06678	0.253979	0	0.0207612	0	0.00730532	0	0.018552	0	0.0140081	0	0.0387106	0	0.505623	5.41309	0.0360998	0	0.0503088
CRr3G3H3I_vRhyme_unbinned_96	0.00713967	0	0.00568942	0	0.0120482	0	0.0158411	0	0.00769746	0	0.0099286	0	0.00546631	0	0.0552209	0	0.00780901	0	0.00568942	0	0.00725123	0	0.0119366	0	0.0152834	0	0.0060241	0	0.00713967	0	0.0163989	0	0.00368139	0	0.0397144	0	0.0203034	0	0.0342481	0	0.0266622	0	0.0298974	0	0.100067	0	0.102187	0	0.751004
LABRr1A1B1C_vRhyme_unbinned_68	0.0139696	0	0.0613909	0	0.0164615	0	0.0203881	0	0.0139696	0	0.0729442	0	0.0109492	0	0.0479499	0	0.0212943	0	0.0305822	0	0.0181228	0	0.0205392	0	0.0255229	0	0.0198595	0	0.0189534	0	0.0217473	0	0.0220494	0	0.0246168	0	0.00898588	0	0.0150268	0	0.00823076	0	0.0106471	0	0.0257495	0	0.0374538	0	0.029374
MHr3G3H3I_vRhyme_unbinned_3	0.869575	9.37334	0.959277	10.5043	0.980818	19.8119	0.0299528	0	0.352201	0	0.0441824	0	0.00243711	0	0.00125786	0	0.00275157	0	0.922091	11.5124	0.539859	1.31094	0.274214	0	0.656997	1.7801	0.723899	3.04587	0.371462	0	0.0132862	0	0.0398585	0	0.0095912	0	0.940881	7.58573	0.939623	6.32305	0.830503	7.47658	0.979796	30.8254	0.974764	29.2783	0.959041	9.64946	0.370755
SEr3G3H3I_vRhyme_unbinned_100	0.0277876	0	0.0903835	0	0.0869617	0	0.0079056	0	0.00283186	0	0.00289086	0	0.00460177	0	0.0019469	0	0.00306785	0	0.00289086	0	0.00188791	0	0.000943953	0	0.0217109	0	0.0270796	0	0.0214159	0	0.0020059	0	0.0040118	0	0.00672566	0	0.0515044	0	0.0846608	0	0.104484	0	0.183245	0	0.0827729	0	0.0420649	0	0.00300885
BOr3G3H3I_vRhyme_unbinned_32	0.0296872	0	0.00196666	0	0.0489792	0	0.0108635	0	0.29041	0	0.34632	0	0.0752014	0	0.00589998	0	0.132328	0	0.45383	0	0.842105	2.90777	0.914872	4.03514	0.639352	1.47531	0.262971	0	0.797153	2.32165	0.875538	3.26741	0.896891	3.17054	0.846507	2.49092	0	0	0.0122682	0	0.00140476	0	0.00430792	0	0.015546	0	0.0092714	0	0.0603109
MHr3G3H3I_vRhyme_unbinned_33	0.167851	0	0.59224	1.49385	0.162379	0	0.0386583	0	0.14973	0	0.264639	0	0.0293491	0	0.0548607	0	0.0480387	0	0.304932	0	0.228255	0	0.176805	0	0.418349	0	0.4499	0	0.448977	0	0.399446	0	0.514497	1.48444	0.245168	0	0.128198	0	0.150654	0	0.164511	0	0.968945	6.832	0.929647	5.07486	0.493604	0	0.126848
MHr1A1B1C_vRhyme_unbinned_38	0.0158126	0	0.960227	6.0286	0.105976	0	0.0232505	0	0.0174592	0	0.108559	0	0.0114407	0	0.0110149	0	0.00502484	0	0.276167	0	0.0285309	0	0.02467	0	0.0239886	0	0.022626	0	0.0169766	0	0.0246416	0	0.0275089	0	0.0107026	0	0.671824	1.75381	0.999886	15.4494	0.987026	6.88872	0.882527	3.9043	0.941689	4.29117	0.253939	0	0.208204
SEr3G3H3I_vRhyme_unbinned_67	0.0519882	0	0.0124448	0	0.0692931	0	0.00360825	0	0.0686303	0	0.0489691	0	0.00110457	0	0.00346097	0	0.0119293	0	0.0310015	0	0.00279823	0	0.0329161	0	0.0231959	0	0.0177467	0	0.00235641	0	0.0039028	0	0.00625921	0	0.00655376	0	0.073785	0	0.0215022	0	0.111267	0	0.231664	0	0.340059	0	0.540648	1.22932	0.0809278
MGr3G3H3I_vRhyme_unbinned_72	0.0218406	0	0.741129	1.79941	0.0402573	0	0.0156153	0	0.0264059	0	0.0278066	0	0.00830048	0	0.00420212	0	0.0111019	0	0.0870513	0	0.0209068	0	0.0307636	0	0.0220481	0	0.0314381	0	0.0180017	0	0.0202843	0	0.00368334	0	0.0146296	0	0.0247458	0	0.0216331	0	0.0198174	0	0.0282216	0	0.0359514	0	0.0235007	0	0.0122951
SEr3G3H3I_vRhyme_unbinned_265	0.320811	0	0.139456	0	0.258201	0	0.0109032	0	0.538352	1.09718	0.120554	0	0.12922	0	0.124078	0	0.106318	0	0.159882	0	0.241585	0	0.322097	0	0.404228	0	0.355092	0	0.282436	0	0.224492	0	0.2682	0	0.262534	0	0.202781	0	0.244822	0	0.309813	0	0.173023	0	0.277817	0	0.162167	0	0.281293
LASAr3G3H3I_vRhyme_unbinned_37	0.00225905	0	0.0025317	0	0.00588132	0	0.00364175	0	0.00436231	0	0.00442073	0	0.00675768	0	0.0355216	0	0.0423962	0	0.375781	0	0.470915	0	0.602173	1.29448	0.0657656	0	0.0667199	0	0.279694	0	0.928704	4.14585	0.961401	5.01107	0.452511	0	0.00186956	0	0.00333015	0	0.00290171	0	0.00185008	0	0.00473232	0	0.00225905	0	0.003447
CRr2D2E2F_vRhyme_unbinned_38	0.48502	0	0.532545	0.997599	0.702618	1.24005	0.0164984	0	0.378478	0	0.0363621	0	0.157268	0	0.0728064	0	0.3738	0	0.395633	0	0.60962	1.2635	0.698022	1.93417	0.673972	1.94737	0.7279	1.83353	0.530658	0.982735	0.986621	6.32573	0.849627	2.80159	0.81072	2.47623	0.797094	2.06823	0.681852	1.75653	0.479849	0	0.991217	10.0137	0.969137	5.55378	0.541	1.10304	0.984158
BAr2D2E2F_vRhyme_unbinned_4	0.920057	4.27515	0.215615	0	0.913437	3.29348	0.000848656	0	0.999774	14.0567	0.993437	6.73296	0	0	0	0	0.0027157	0	0.325714	0	0.0619519	0	0.293635	0	0.540764	1.1474	0.463706	0	0.0831117	0	0.00854314	0	0.117454	0	0.0609335	0	0.000848656	0	0	0	0.00294201	0	0.0700424	0	0.0242716	0	0.0505799	0	0.000848656
SEr3G3H3I_vRhyme_unbinned_87	0.291213	0	0.228495	0	0.0625435	0	0.000927429	0	0.000869464	0	0	0	0	0	0.00278229	0	0.000985393	0	0	0	0.00765129	0	0.00956411	0	0.00185486	0	0	0	0.000869464	0	0.00284025	0	0	0	0.000869464	0	0	0	0.000869464	0	0.00179689	0	0.464468	0	0.20844	0	0.0381405	0	0.0694412
BAr3G3H3I_vRhyme_unbinned_51	0.287528	0	0.074896	0	0.388136	0	0.674171	1.64462	0.339806	0	0.543263	0.960125	0.901526	3.37983	0.950709	5.04819	0.960738	4.21624	0.0993279	0	0.0806572	0	0.142644	0	0.0110957	0	0.040542	0	0.0523845	0	0.108823	0	0.217433	0	0.251467	0	0.37384	0	0.0468367	0	0.314947	0	0.0194175	0	0.162701	0	0.0775632	0	0.00341406
SEr3G3H3I_vRhyme_unbinned_140	0.455681	0	0.0128227	0	0.0119828	0	0.0282211	0	0.312895	0	0.0222297	0	0.0316927	0	0.0243015	0	0.0295649	0	0.0372361	0	0.00996696	0	0.0215578	0	0.00739123	0	0.00761521	0	0.0161263	0	0.0229576	0	0.0256453	0	0.00526345	0	0.171006	0	0.00621535	0	0.0829274	0	0.0302369	0	0.0267652	0	0.047651	0	0.0763201
BAr1A1B1C_vRhyme_unbinned_13	0.968436	6.01582	0.936872	4.68474	0.435581	0	0.0249067	0	0.96264	6.45424	0.463529	0	0	0	0.000860832	0	0.000860832	0	0.207288	0	0.0146915	0	0.000860832	0	0.00987088	0	0	0	0.00172166	0	0.000860832	0	0.000918221	0	0.00263989	0	0.0726542	0	0.0480344	0	0.0236442	0	0.216585	0	0.241377	0	0.780832	2.16149	0.193974
MHr2D2E2F_vRhyme_unbinned_57	0.0011583	0	0.0011583	0	0.00401544	0	0.0011583	0	0.00362934	0	0.00393822	0	0.00131274	0	0.00378378	0	0.00517375	0	0.0046332	0	0.00247104	0	0.00247104	0	0.00393822	0	0.00563707	0	0.00756757	0	0.00131274	0	0.00362934	0	0.00247104	0	0.00146718	0	0.00378378	0	0.00239382	0	0.00262548	0	0.0030888	0	0.00362934	0	0.00138996
MHr2D2E2F_vRhyme_unbinned_65	0.112878	0	0.163516	0	0.179281	0	0.0828499	0	0.0709752	0	0.0204736	0	0.433427	0	0.784959	2.48127	0.574012	1.07546	0.0275029	0	0.00232034	0	0.00723401	0	0.0267522	0	0.0169249	0	0.0060056	0	0.00723401	0	0.0178121	0	0.0115335	0	0.198253	0	0.0464069	0	0.146659	0	0.0143998	0	0.0933597	0	0.262813	0	0.00784822
MGr3G3H3I_vRhyme_unbinned_35	0.00883838	0	0.0445426	0	0.042789	0	0.0312851	0	0.0190797	0	0.0160634	0	0.00841751	0	0.0385802	0	0.029321	0	0.0094697	0	0.0094697	0	0.0146605	0	0.0194304	0	0.0175365	0	0.0164843	0	0.0152918	0	0.0164843	0	0.0381594	0	0.0291807	0	0.0223064	0	0.0296016	0	0.010101	0	0.0231481	0	0.0183782	0	0.0503648
LAWAr2D2E2F_vRhyme_unbinned_80	0.0315031	0	0.0280157	0	0.150734	0	0.081257	0	0.0299919	0	0.0304569	0	0.0235595	0	0.0262332	0	0.0593637	0	0.0250707	0	0.00728484	0	0.0258844	0	0.00697485	0	0.00530864	0	0.00833107	0	0.0274732	0	0.0175146	0	0.0174759	0	0.0530476	0	0.124966	0	0.058705	0	0.0571938	0	0.0762971	0	0.0221258	0	0.0170496
BOr1A1B1C_vRhyme_unbinned_37	0.00239963	0	0.0133313	0	0.00190447	0	0.0100937	0	0.0071989	0	0.00388512	0	0.00407557	0	0.00175211	0	0.00948427	0	0.844747	3.01886	0.970633	7.33847	0.996534	10.6805	0.967472	8.87346	0.693723	1.68281	0.967662	6.76692	0.97966	12.0089	0.969148	14.0337	0.959244	6.33081	0.00228537	0	0.00190447	0	0.00186638	0	0.00243772	0	0.0114268	0	0.00125695	0	0.00617049
MHr2D2E2F_vRhyme_unbinned_32	0.00903172	0	0.0215081	0	0.00966184	0	0.0128544	0	0.0148708	0	0.0110061	0	0.0084436	0	0.0115522	0	0.0207099	0	0.0221382	0	0.0519639	0	0.103718	0	0.0207099	0	0.0120983	0	0.026297	0	0.0260449	0	0.0464608	0	0.0250368	0	0.00810754	0	0.0141567	0	0.01046	0	0.0142407	0	0.0189876	0	0.0161731	0	0.0141987
LABRr1A1B1C_vRhyme_unbinned_44	0.00747852	0	0.00350058	0	0.0036597	0	0.00912273	0	0.00965312	0	0.00429617	0	0.00503872	0	0.00530391	0	0.0039249	0	0.0277395	0	0.00525088	0	0.00694813	0	0.0134189	0	0.0221704	0	0.00668293	0	0.00562215	0	0.00551607	0	0.00445529	0	0.00700117	0	0.00259892	0	0.00371274	0	0.00525088	0	0.00551607	0	0.00503872	0	0.00620558
SEr2D2E2F_vRhyme_unbinned_34	0.208142	0	0.117433	0	0.131705	0	0.11954	0	0.256992	0	0.0799808	0	0.00881226	0	0.0206897	0	0.00287356	0	0.444923	0	0.555939	1.26798	0.427874	0	0.368008	0	0.222893	0	0.390613	0	0.145115	0	0.188697	0	0.0332375	0	0.236398	0	0.214943	0	0.211207	0	0.220881	0	0.202107	0	0.258525	0	0.256226
BOr2D2E2F_vRhyme_unbinned_9	0.00187037	0	0.00267195	0	0.00104651	0	0.00213756	0	0.003429	0	0.00445325	0	0.00115785	0	0.00514351	0	0.00316181	0	0.999243	13.0387	0.172408	0	0.353477	0	0.99067	7.30694	0.999911	19.7475	0.908619	4.12987	0.426755	0	0.232059	0	0.016811	0	0.00229342	0	0.0020485	0	0.00144731	0	0.00035626	0	0.00309501	0	0.00220436	0	0.00411926
MHr2D2E2F_vRhyme_unbinned_11	0.0480101	0	0.0796435	0	0.0107778	0	0.107638	0	0.0650399	0	0.115569	0	0.0929874	0	0.0630803	0	0.105911	0	0.122101	0	0.151822	0	0.14543	0	0.134139	0	0.118602	0	0.137078	0	0.142817	0	0.148463	0	0.150002	0	0.0440442	0	0.0593944	0	0.0594877	0	0.0448374	0	0.0727383	0	0.00377922	0	0.11333
MGr1A1B1C_vRhyme_unbinned_8	0.00455235	0	0.00521211	0	0.00560797	0	0.00890678	0	0.0120077	0	0.010952	0	0.00409052	0	0.00541004	0	0.00639968	0	0.00712542	0	0.00560797	0	0.0130633	0	0.00560797	0	0.00969849	0	0.00448638	0	0.00672956	0	0.00778518	0	0.00725737	0	0.00435442	0	0.00890678	0	0.00296893	0	0	0	0.00593785	0	0.00870885	0	0.00560797
LABRr1A1B1C_vRhyme_unbinned_117	0.0356206	0	0.056004	0	0.0934914	0	0.292886	0	0.235974	0	0.21887	0	0.0454087	0	0.0524722	0	0.045005	0	0.0206357	0	0.015893	0	0.0358224	0	0.279617	0	0.183401	0	0.472149	0	0.0610999	0	0.130323	0	0.456155	0	0.0293138	0	0.119122	0	0.0400101	0	0.0476287	0	0.243895	0	0.0923814	0	0.103582
LABRr1A1B1C_vRhyme_unbinned_105	0.0054671	0	0.00574644	0	0.00442955	0	0.0075422	0	0.011014	0	0.00510795	0	0.00674408	0	0.00698352	0	0.0034319	0	0.00734267	0	0.00846003	0	0.00379105	0	0.0127699	0	0.00662437	0	0.00722295	0	0.00634503	0	0.00698352	0	0.00913843	0	0.00642484	0	0.00993655	0	0.00526757	0	0.00490842	0	0.00331218	0	0.0100164	0	0.0164013
BAr3G3H3I_vRhyme_unbinned_30	0.937137	5.62906	0.710061	1.97363	0.054325	0	0.982861	8.46225	0.830157	3.54295	0.0390422	0	0.927484	4.60186	0.810234	2.61539	0.860537	3.19255	0.144908	0	0.00711546	0	0.00395991	0	0.00414553	0	0.00414553	0	0.00717733	0	0.0030318	0	0.00730108	0	0.00321742	0	0.0115085	0	0.130986	0	0.494308	0	0.0120653	0	0.14565	0	0.0588417	0	0.952357
BAr1A1B1C_vRhyme_unbinned_37	0.922014	3.62569	0.999579	10.1696	0.829647	2.25192	0.0109607	0	0.979957	5.87492	0.887338	3.33315	0.0116895	0	0.0583354	0	0.0180809	0	0.431419	0	0.0404788	0	0.0582233	0	0.0832002	0	0.0505705	0	0.015614	0	0.0240798	0	0.055392	0	0.0340594	0	0.573655	1.17363	0.682561	1.68959	0.594764	1.21194	0.80966	2.59507	0.778236	2.40828	0.579402	1.17922	0.831273
CRr3G3H3I_vRhyme_unbinned_37	0.0574079	0	0.520368	0.851816	0.943389	3.00912	0.0158742	0	0.016454	0	0.311395	0	0.00115976	0	0.0944477	0	0.00137721	0	0.0343578	0	0.00108727	0	0.00246448	0	0.00369672	0	0.00268194	0	0.00514642	0	0.00326181	0	0.00608872	0	0.00130473	0	0.656277	1.49349	0.848724	2.83757	0.739055	2.00798	0.511163	0.962303	0.212235	0	0.462235	0	0.866266
BOr2D2E2F_vRhyme_unbinned_21	0.0466061	0	0.0401802	0	0.239383	0	0.0556171	0	0.0197947	0	0.0434301	0	0.0124086	0	0.0457936	0	0.0370781	0	0.860625	2.53415	0.727011	1.71421	0.616663	1.45623	0.982938	7.23882	0.682694	1.76533	0.954871	4.69878	0.924367	3.77462	0.834921	2.45108	0.650787	1.75894	0.0476402	0	0.0344929	0	0.00110791	0	0.00118177	0	0.011153	0	0.0356747	0	0.0146244
CRr2D2E2F_vRhyme_unbinned_24	0.163401	0	0.247048	0	0.367705	0	0.261167	0	0.493411	0	0.802071	2.97589	0.180601	0	0.251497	0	0.432911	0	0.481516	0	0.628658	1.76541	0.784828	2.83565	0.328299	0	0.203962	0	0.235025	0	0.241657	0	0.327229	0	0.319014	0	0.955246	6.17794	0.991229	11.46	0.97266	7.36722	0.736907	1.8778	0.776613	2.46407	0.985624	7.02746	0.703063
BAr3G3H3I_vRhyme_unbinned_37	0.00634506	0	0.0113838	0	0.02622	0	0.0462816	0	0.0321918	0	0.0247271	0	0.549034	1.1308	0.993748	8.7321	0.352524	0	0.0978819	0	0.0383503	0	0.0375105	0	0.0503872	0	0.0441355	0	0.0308855	0	0.26248	0	0.145376	0	0.283475	0	0.0324718	0	0.0100774	0	0.0190352	0	0.00653168	0	0.0151162	0	0.00793132	0	0.0680228
CRr2D2E2F_vRhyme_unbinned_44	0.812015	2.32598	0.813124	2.25711	0.264186	0	0.0255587	0	0.199992	0	0.572159	1.14204	0.0581709	0	0.148478	0	0.0486606	0	0.651688	1.55014	0.828895	2.65032	0.630964	1.51169	0.829331	2.66583	0.413536	0	0.499406	0	0.937312	5.11773	0.979038	6.55443	0.788873	2.77341	0.68957	1.64364	0.938778	4.55333	0.944524	4.62884	1	20.136	0.99996	25.1007	0.99996	15.8236	0.688104
BOr1A1B1C_vRhyme_unbinned_40	0.0235958	0	0.0445171	0	0.0672065	0	0.0238039	0	0.0164487	0	0.0142348	0	0.0192571	0	0.0334027	0	0.0229569	0	0.969376	5.59259	0.99997	49.1941	0.999257	15.7681	0.999926	19.4612	1	77.0364	0.999287	14.732	0.726166	1.71565	0.98844	7.14511	0.423106	0	0.007474	0	0.00794948	0	0.01	0	0.00430906	0	0.0122437	0	0.0241159	0	0.0180089
CRr2D2E2F_vRhyme_unbinned_93	0.279253	0	0.987647	6.16904	0.8147	2.09415	0.0430307	0	0.32297	0	0.570585	1.12482	0.0275204	0	0.0251184	0	0.0680804	0	0.57937	1.31227	0.484181	0	0.404433	0	0.994784	9.57562	0.985313	7.05755	0.99149	8.10756	0.956009	4.93297	0.902066	4.43832	0.764258	1.9305	0.103287	0	0.104111	0	0.111454	0	0.998559	16.9166	0.993068	9.8973	0.670647	1.77934	0.312058
CRr3G3H3I_vRhyme_unbinned_83	0.508273	1.38015	0.670564	2.0485	0.377192	0	0.0215991	0	0.0978896	0	0.525711	0.832495	0.0507282	0	0.0992767	0	0.0149609	0	0.58387	2.62208	0.552462	2.26003	0.54404	1.58286	0.71079	5.15946	0.515803	2.79473	0.482116	0	0.800158	2.55358	0.804914	2.96134	0.626276	1.48341	0.711087	1.71919	0.855345	3.03442	0.849797	3.57571	0.991677	12.5015	0.997325	15.9777	0.995343	9.82836	0.702269
CRr3G3H3I_vRhyme_bin_11	0.0258313	0	0.0777543	0	0.198656	0	0.0113793	0	0.118298	0	0.0511418	0	0.137047	0	0.186496	0	0.0953311	0	0.119808	0	0.0850454	0	0.0780929	0	0.0434601	0	0.0454131	0	0.0329662	0	0.0146603	0	0.118324	0	0.147593	0	0.0829623	0	0.489571	0	0.370961	0	0.516522	1.13165	0.382392	0	0.581751	3.47399	0.792672
SEr3G3H3I_vRhyme_unbinned_294	0.0140916	0	0.0039509	0	0.00389822	0	0.0048201	0	0.00958752	0	0.00350313	0	0.0119844	0	0.0173576	0	0.0105621	0	0.00932413	0	0.0039509	0	0.0105094	0	0.00603171	0	0.0121161	0	0.00879734	0	0.00176474	0	0.0137228	0	0.00476742	0	0.00297635	0	0.0040826	0	0.0174367	0	0.00300269	0	0.0121424	0	0.00547859	0	0.00792815
MHr1A1B1C_vRhyme_bin_2	0.43547	0	0.613902	3.76541	0.436085	0	0.338552	0	0.421649	0	0.469027	0	0.0041539	0	0.0211979	0	0.0106828	0	0.352141	0	0.162915	0	0.242267	0	0.435843	0	0.374196	0	0.234528	0	0.0849128	0	0.057009	0	0.0417439	0	0.693375	2.89156	0.942823	7.97192	0.924513	4.98203	0.953264	6.86912	0.917509	12.5387	0.973633	15.8567	0.733173
MGr2D2E2F_vRhyme_unbinned_45	0.00308502	0	0	0	0.00136104	0	0.00190545	0	0.00417385	0	0.00281281	0	0.00136104	0	0.02713	0	0.00154251	0	0.122403	0	0.0383813	0	0.0822067	0	0.0272208	0	0.167408	0	0.00871064	0	0.00290355	0	0.00136104	0	0.00281281	0	0.0366573	0	0.0681426	0	0.0174213	0	0.0352055	0	0.0666001	0	0.0952727	0	0.142183
CRr1A1B1C_vRhyme_unbinned_17	0.931798	4.88411	0.715275	1.91806	0.253496	0	0.373993	0	0.910726	4.60334	0.706979	1.86771	0.019751	0	0.0854522	0	0.275433	0	0.840653	3.07913	0.467604	0	0.725094	1.98703	0.829977	3.0015	0.729242	2.08527	0.648241	1.74258	0.893687	3.7552	0.921997	4.30188	0.652063	1.52296	0.715293	1.90016	0.935128	4.84805	0.782167	2.36143	0.971552	6.64149	0.975546	6.90654	0.852314	3.22644	0.696331
SEr3G3H3I_vRhyme_unbinned_26	0.000878962	0	0.000775554	0	0.00248177	0	0.00165452	0	0.0165969	0	0.0209917	0	0	0	0.00258518	0	0.00175792	0	0.00180963	0	0	0	0.00165452	0	0.00315392	0	0.00672147	0	0.00330903	0	0.000878962	0	0	0	0.00320563	0	0.00165452	0	0.0141668	0	0.00170622	0	0.00160281	0	0.00491184	0	0.0154077	0	0.00470503
MHr2D2E2F_vRhyme_unbinned_82	0.00482543	0	0.00234175	0	0.00212887	0	0.0250497	0	0.0268237	0	0.0127022	0	0.013199	0	0.0415839	0	0.0246239	0	0.0137667	0	0.0107153	0	0.0320749	0	0.0170309	0	0.0103605	0	0.0247658	0	0.0691882	0	0.127093	0	0.130287	0	0.0562021	0	0.0095799	0	0.0170309	0	0.00354811	0	0.0105734	0	0.0126313	0	0.0128442
CRr1A1B1C_vRhyme_unbinned_50	0.953044	4.66194	0.999026	15.1347	0.909498	3.08105	0.0629323	0	0.982172	6.57287	0.999318	18.7724	0.0348758	0	0.350317	0	0.320799	0	0.608573	1.25766	0.0455918	0	0.146322	0	0.0387725	0	0.0312713	0	0.0723819	0	0.0628349	0	0.0667316	0	0.0739406	0	0.877935	2.87754	0.984705	5.81384	0.873648	2.70566	0.99961	7.42021	0.941744	4.92136	0.984218	7.91137	0.984803
SEr2D2E2F_vRhyme_unbinned_176	0.00110742	0	0.00450351	0	0	0	0.00118125	0	0.00450351	0	0.00900701	0	0.0879291	0	0	0	0.00354374	0	0.0013289	0	0.00339609	0	0.00339609	0	0.0131414	0	0.00494647	0	0.0023625	0	0.00118125	0	0.0023625	0	0.00110742	0	0.0159468	0	0.107051	0	0.143965	0	0.308749	0	0.509192	1.07639	0.105943	0	0.168402
SEr3G3H3I_vRhyme_unbinned_291	0.0760428	0	0.0926889	0	0.0807718	0	0.035846	0	0.122293	0	0.0635581	0	0.00671522	0	0.0422775	0	0.0159841	0	0.0455878	0	0.0384943	0	0.0429396	0	0.0632744	0	0.0207131	0	0.0599641	0	0.00510735	0	0.0570321	0	0.01466	0	0.010593	0	0.0420883	0	0.0276175	0	0.123333	0	0.0773669	0	0.116334	0	0.143573
LASCr2D2E2F_vRhyme_unbinned_43	0.0576071	0	0.20225	0	0.365015	0	0.00267015	0	0.0063061	0	0.00454494	0	0.00556755	0	0.00363595	0	0.00301102	0	0.0371549	0	0.00886263	0	0.0734008	0	0.0379502	0	0.121123	0	0.109874	0	0.00488581	0	0.0376662	0	0.0114192	0	0.267526	0	0.627997	1.62153	0.648676	1.48128	0.631121	1.29826	0.334167	0	0.342916	0	0.0615271
LAWAr2D2E2F_vRhyme_unbinned_28	0.780804	2.55291	0.573377	1.19896	0.623975	1.26369	0.00218438	0	0.0113677	0	0.0229583	0	0.00285307	0	0.000713267	0	0.000668688	0	0.622459	1.2956	0.0148894	0	0.0823377	0	0.092903	0	0.342635	0	0.024786	0	0.0393188	0	0.00976284	0	0	0	0.00133738	0	0.00280849	0	0.00209522	0	0.280403	0	0.4338	0	0.0376694	0	0.0034326
BAr2D2E2F_vRhyme_bin_14	0.00132539	0	0.00165131	0	0.00212931	0	0.999591	14.6242	0.998701	12.9958	0.238579	0	0.198991	0	0.0124065	0	0.0494044	0	0.0021467	0	0.00147748	0	0.00253345	0	0.00242047	0	0.00244219	0	0.00357638	0	0.00187727	0	0.00181644	0	0.00186858	0	0.00179036	0	0.00230748	0	0.00225534	0	0.000929946	0	0.00159916	0	0.00173387	0	0.00328957
MHr3G3H3I_vRhyme_unbinned_9	0.00406702	0	0.0279811	0	0.00292826	0	0.00675126	0	0.0204165	0	0.0222873	0	0.00122011	0	0.015536	0	0.0148853	0	0.0453067	0	0.00276558	0	0.0240768	0	0.0246462	0	0.00837807	0	0.00414837	0	0.0387181	0	0.0147226	0	0.00520579	0	0.00138279	0	0.00414837	0	0.00414837	0	0.0122824	0	0.0158614	0	0.0030096	0	0.00699528
CRr2D2E2F_vRhyme_bin_12	0.140945	0	0.182656	0	0.131324	0	0.00188375	0	0.0747612	0	0.0513994	0	0.00060549	0	0.041577	0	0.00205194	0	0.0150363	0	0.00225377	0	0.0079891	0	0.0205026	0	0.0247073	0	0.00692949	0	0.00385159	0	0.00132871	0	0.00225377	0	0.736124	2.50115	0.866658	6.84514	0.851958	4.33288	0.946195	4.48256	0.983164	6.26867	0.846996	4.85011	0.73752
LASYr2D2E2F_vRhyme_unbinned_28	0.0115132	0	0.0102339	0	0.00155336	0	0.0109649	0	0.0114218	0	0.0099598	0	0.00557383	0	0.00484284	0	0.00456871	0	0.0338999	0	0.042489	0	0.0177266	0	0.00776681	0	0.0060307	0	0.0161732	0	0.00849781	0	0.00685307	0	0.0395651	0	0.00584795	0	0.00475146	0	0.00612208	0	0.00301535	0	0.00365497	0	0.00493421	0	0.00913743
MGr2D2E2F_vRhyme_unbinned_3	0.016244	0	0.0449275	0	0.00929952	0	0.0403382	0	0.0191425	0	0.0394324	0	0.00851449	0	0.130072	0	0.109903	0	0.0476449	0	0.0807971	0	0.263708	0	0.00917874	0	0.017029	0	0.0111111	0	0.0533816	0	0.0336957	0	0.10779	0	0.0121377	0	0.00640097	0	0.00791063	0	0.00483092	0	0.00597826	0	0.0167271	0	0.0184783
LABRr1A1B1C_vRhyme_unbinned_60	0	0	0.00108629	0	0	0	0.0010184	0	0.00210469	0	0.00115419	0	0	0	0.00115419	0	0	0	0.0010184	0	0	0	0.00210469	0	0.00108629	0	0.0105235	0	0.00122208	0	0	0	0.0010184	0	0	0	0.0106592	0	0	0	0.00794351	0	0	0	0.00325888	0	0.0143255	0	0.00210469
MHr3G3H3I_vRhyme_unbinned_43	0.0340176	0	0.0350603	0	0.0337569	0	0.0391007	0	0.0396872	0	0.0358423	0	0.0338221	0	0.0395569	0	0.0358423	0	0.0347344	0	0.0363636	0	0.0308244	0	0.0318019	0	0.0320626	0	0.0415119	0	0.0347996	0	0.0508961	0	0.0365591	0	0.035712	0	0.0338221	0	0.0289345	0	0.028348	0	0.0636689	0	0.0330401	0	0.0423591
SEr3G3H3I_vRhyme_unbinned_276	0.0559448	0	0.0275088	0	0.0376056	0	0.00829384	0	0.0285906	0	0.00860293	0	0.00762415	0	0.0305996	0	0.0277148	0	0.260663	0	0.112971	0	0.98434	5.75779	0.120905	0	0.12482	0	0.0954049	0	0.0520297	0	0.0334844	0	0.0888626	0	0.141974	0	0.130692	0	0.152947	0	0.0769112	0	0.0974655	0	0.0999382	0	0.0406965
LASCr2D2E2F_vRhyme_unbinned_105	0.0140883	0	0.114661	0	0.0515815	0	0.00918015	0	0.00881658	0	0.00540811	0	0.0091347	0	0.0106344	0	0.00313579	0	0.129431	0	0.0160425	0	0.0329031	0	0.0532176	0	0.233912	0	0.305444	0	0.0493092	0	0.0564897	0	0.0733049	0	0.0450827	0	0.138566	0	0.189375	0	0.154972	0	0.101073	0	0.0586257	0	0.0555808
MGr3G3H3I_vRhyme_unbinned_38	0.00107204	0	0.0633934	0	0.00214408	0	0	0	0.00235849	0	0.0241567	0	0.00328759	0	0.00471698	0	0	0	0	0	0.00114351	0	0.00221555	0	0.00485992	0	0	0	0.0044311	0	0.00235849	0	0.00221555	0	0	0	0.00114351	0	0.00343053	0	0	0	0.0237278	0	0.003502	0	0.00228702	0	0.0143654
LAWAr2D2E2F_vRhyme_unbinned_38	0.0234529	0	0.0263631	0	0.0170333	0	0	0	0.0263631	0	0.0146367	0	0.00136951	0	0.0224257	0	0.00564923	0	0.0151502	0	0.0264487	0	0.0469058	0	0.0299581	0	0.0287597	0	0.0320123	0	0.00145511	0	0.0203715	0	0.00915861	0	0.0290165	0	0.0297869	0	0.0270478	0	0.0279038	0	0.0416845	0	0.0285885	0	0.0291877
SEr3G3H3I_vRhyme_bin_12	0.398995	0	0.277904	0	0.151209	0	0.0164022	0	0.349658	0	0.110479	0	0.0180713	0	0.0544843	0	0.0454673	0	0.275237	0	0.173057	0	0.173896	0	0.26277	0	0.226823	0	0.18987	0	0.148757	0	0.157233	0	0.0853583	0	0.0681356	0	0.131562	0	0.174036	0	0.193432	0	0.230302	0	0.149326	0	0.275275
SEr3G3H3I_vRhyme_unbinned_4	0.214935	0	0.249868	0	0.441337	0	0.106122	0	0.238973	0	0.533169	5.8109	0.151817	0	0.210745	0	0.30434	0	0.546224	2.20464	0.842052	5.85629	0.762306	5.19216	0.717581	3.58372	0.620986	2.39393	0.806678	4.83493	0.398245	0	0.374691	0	0.402302	0	0.149435	0	0.158169	0	0.146613	0	0.183266	0	0.191778	0	0.161962	0	0.448571
CRr2D2E2F_vRhyme_unbinned_62	0.526858	1.11427	0.475893	0	0.238084	0	0.0198829	0	0.0379583	0	0.332901	0	0.0262879	0	0.0578019	0	0.0462887	0	0.388463	0	0.386145	0	0.221895	0	0.442336	0	0.410743	0	0.373021	0	0.566191	1.31061	0.561437	1.19714	0.428701	0	0.579708	1.26819	0.80176	2.30846	0.767024	2.14646	0.99945	10.9534	0.999961	15.0853	0.986483	8.11783	0.394868
BAr1A1B1C_vRhyme_unbinned_54	0.972163	5.08969	0.621171	1.23876	0.909362	4.22041	0.0638605	0	0.975535	6.59338	0.649297	1.32345	0.00183009	0	0.030341	0	0.0356386	0	0.513774	0.825299	0.406858	0	0.652379	1.58426	0.575708	1.32248	0.395396	0	0.458775	0	0.528511	0.919327	0.543344	1.09555	0.286457	0	0.161433	0	0.0787902	0	0.399056	0	0.740994	1.6671	0.844153	3.54951	0.49894	0	0.126084
CRr3G3H3I_vRhyme_unbinned_25	0.979458	5.6308	0.701929	2.06203	0.41334	0	0.0596307	0	0.574268	2.61957	0.934381	5.33645	0.0176314	0	0.110279	0	0.0332668	0	0.273952	0	0.0311876	0	0.03335	0	0.0959747	0	0.0527279	0	0.0291085	0	0.0864105	0	0.0869095	0	0.0266966	0	0.180971	0	0.406271	0	0.585329	1.15064	0.566284	1.22296	0.627162	1.48147	0.656936	2.23718	0.982369
MGr2D2E2F_vRhyme_unbinned_73	0.0105384	0	0.284095	0	0.0281615	0	0.0292242	0	0.00584485	0	0.00407368	0	0.0059334	0	0.00965285	0	0.0112469	0	0.040294	0	0.00726178	0	0.0750974	0	0.0946688	0	0.0170917	0	0.030464	0	0.00797025	0	0.00726178	0	0.0330322	0	0.0795253	0	0.388239	0	0.301984	0	0.0169146	0	0.0503897	0	0.0063762	0	0.104145
SEr3G3H3I_vRhyme_unbinned_191	0.0458648	0	0.3007	0	0.131976	0	0.00147357	0	0.0185117	0	0.02634	0	0	0	0.00184196	0	0.0111439	0	0.076165	0	0.116043	0	0.194327	0	0.225916	0	0.163474	0	0.142936	0	0.0045128	0	0.135108	0	0.09965	0	0.111899	0	0.430466	0	0.360564	0	0.130042	0	0.15583	0	0.0565482	0	0.696998
MHr2D2E2F_vRhyme_unbinned_18	0	0	0.00241698	0	0.000998319	0	0.00698823	0	0.00373056	0	0.00662043	0	0.00357293	0	0.00189155	0	0.00598991	0	0.00362547	0	0.00246953	0	0.00956284	0	0.00451871	0	0.0131358	0	0.000893232	0	0.0173918	0	0.0336801	0	0.0117697	0	0.00966793	0	0.00583228	0	0.01219	0	0.00404582	0	0.00388819	0	0.00772383	0	0.006095
SEr3G3H3I_vRhyme_unbinned_251	0.00241364	0	0.160281	0	0.00135767	0	0.0146327	0	0	0	0.00248906	0	0	0	0.00135767	0	0.00128224	0	0.0206668	0	0.00233821	0	0	0	0	0	0.00120682	0	0.00113139	0	0	0	0.00120682	0	0	0	0	0	0	0	0.00135767	0	0	0	0.00248906	0	0.00113139	0	0.00565696
BAr1A1B1C_vRhyme_unbinned_66	0.840212	2.84258	0.892454	4.86905	1	51.6681	0.00637877	0	0.00637877	0	0.00644256	0	0.00657014	0	0.00325317	0	0.00650635	0	0.757926	2.3532	0.384321	0	0.679786	1.70318	0.584933	1.24043	0.597244	1.27349	0.116987	0	0.0779486	0	0.0903872	0	0.104165	0	0.00510302	0	0.00420999	0	0.0088027	0	0.00420999	0	0.0246221	0	0.0010206	0	0.00695286
MHr3G3H3I_vRhyme_unbinned_27	0.00105081	0	0.0200272	0	0.00383236	0	0.00883916	0	0.0064903	0	0.0103845	0	0.00296699	0	0.0156385	0	0.00877735	0	0.226048	0	0.200828	0	0.466869	0	0.296514	0	0.256521	0	0.283904	0	0.122388	0	0.124985	0	0.167882	0	0.109841	0	0.473668	0	0.013846	0	0.0417233	0	0.0802324	0	0.0263321	0	0.674496
MGr3G3H3I_vRhyme_unbinned_57	0.00202675	0	0.870558	3.62966	0.0143899	0	0.00722875	0	0.00567491	0	0.0132415	0	0.00229699	0	0.00351304	0	0.00790434	0	0.122754	0	0.00331036	0	0.00466153	0	0.00810701	0	0.00432374	0	0.00641805	0	0.00587758	0	0.00479665	0	0	0	0.00675584	0	0.00486421	0	0.00317525	0	0.00587758	0	0.00222943	0	0.00344548	0	0.00871504
BAr1A1B1C_vRhyme_unbinned_68	0.699883	1.95135	0.85733	2.65593	0.936017	5.13123	0.0540836	0	0.408065	0	0.577377	1.97285	0.0586694	0	0.151259	0	0.217426	0	0.130296	0	0.0255496	0	0.0341389	0	0.0158684	0	0.0384335	0	0.0256224	0	0.00363954	0	0.0225651	0	0.00436745	0	0.614791	1.54636	0.826758	3.05658	0.919493	4.53279	0.936235	4.92011	0.678265	1.57048	0.870141	3.79689	0.99505
BOr3G3H3I_vRhyme_unbinned_9	0.0509465	0	0.0493827	0	0.0469136	0	0.034321	0	0.0569547	0	0.251605	0	0.0598354	0	0.0442798	0	0.0804938	0	0.365103	0	0.975226	5.97982	1	12.532	0.447984	0	0.719342	1.99972	0.834321	2.49417	0.990864	6.38491	0.983457	6.94268	0.957449	5.325	0.0594239	0	0.0659259	0	0.0604115	0	0.0539095	0	0.0660905	0	0.082963	0	0.134568
SEr2D2E2F_vRhyme_unbinned_152	0.0614538	0	0	0	0.683824	1.50691	0	0	0.00134276	0	0.0015218	0	0.000671381	0	0.00143228	0	0	0	0	0	0.000760899	0	0	0	0	0	0	0	0.000671381	0	0.000671381	0	0.000671381	0	0.00286456	0	0	0	0.0277504	0	0.0177245	0	0.187181	0	0.0552771	0	0.503223	1.06348	0.000671381
LASAr3G3H3I_vRhyme_unbinned_24	0.0153363	0	0	0	0.03483	0	0.0224501	0	0.038156	0	0.0351996	0	0.41214	0	0.488821	0	0.317905	0	0.0951589	0	0.0920177	0	0.0933112	0	0.242701	0	0.167036	0	0.121582	0	0.0860126	0	0.115854	0	0.261918	0	0.0478566	0	0.0994087	0	0.0919254	0	0.248614	0	0.29296	0	0.10412	0	0.0465632
SEr3G3H3I_vRhyme_unbinned_136	0.154676	0	0.186133	0	0.194104	0	0.113838	0	0.0926788	0	0.130836	0	0.127239	0	0.129496	0	0.125476	0	0.174002	0	0.134575	0	0.194597	0	0.15785	0	0.156792	0	0.199393	0	0.170616	0	0.177881	0	0.155452	0	0.113909	0	0.128368	0	0.146071	0	0.174284	0	0.170758	0	0.196502	0	0.0971223
SEr3G3H3I_vRhyme_unbinned_93	0	0	0.118134	0	0	0	0.0200605	0	0.00119408	0	0.00238815	0	0	0	0.00143289	0	0.00246776	0	0.0148066	0	0.00119408	0	0.00119408	0	0	0	0.00382105	0	0	0	0.00127368	0	0.00143289	0	0	0	0	0	0	0	0.00127368	0	0	0	0	0	0	0	0
SEr3G3H3I_vRhyme_unbinned_215	0.00132833	0	0	0	0.00117206	0	0.00242225	0	0.00375059	0	0	0	0	0	0.00117206	0	0	0	0.00117206	0	0.00117206	0	0.00265667	0	0.0157837	0	0.00117206	0	0	0	0.00117206	0	0.00132833	0	0.00257853	0	0	0	0.00117206	0	0.00257853	0	0.00140647	0	0	0	0.0012502	0	0.0012502
MGr2D2E2F_vRhyme_unbinned_80	0.251376	0	0.646051	1.66288	0.261214	0	0.12899	0	0.341222	0	0.439873	0	0.00206384	0	0.0142405	0	0.0232526	0	0.142474	0	0.159535	0	0.210443	0	0.174188	0	0.183269	0	0.130228	0	0.237892	0	0.249312	0	0.0860622	0	0.186159	0	0.264791	0	0.333242	0	0.730806	2.85056	0.497867	0	0.400385	0	0.612823
CRr2D2E2F_vRhyme_unbinned_79	0.0187943	0	0.0179324	0	0.00543478	0	0.0141256	0	0.00895422	0	0.000742195	0	0.00586573	0	0.00354338	0	0.000742195	0	0.293023	0	0.0595432	0	0.106804	0	0.0846821	0	0.0277485	0	0.0229123	0	0.9293	4.56073	0.976393	6.52619	0.528826	1.13978	0.16934	0	0.103907	0	0.287517	0	0.972658	6.62264	0.999665	71.0961	0.828409	2.99688	0.182724
SEr3G3H3I_vRhyme_bin_14	0.0883102	0	0.132368	0	0.10825	0	0.0152614	0	0.0422335	0	0.0356054	0	0.0130056	0	0.0106802	0	0.0113347	0	0.0668106	0	0.0239504	0	0.0221681	0	0.0558379	0	0.0577874	0	0.0437652	0	0.0268468	0	0.0279468	0	0.0179767	0	0.0944371	0	0.0764882	0	0.105006	0	0.117051	0	0.0806377	0	0.111328	0	0.10676
CRr2D2E2F_vRhyme_bin_8	0.549788	1.60286	0.485291	0	0.31813	0	0.0709506	0	0.292711	0	0.207032	0	0.054282	0	0.0733658	0	0.0715841	0	0.234034	0	0.144514	0	0.211387	0	0.197807	0	0.245397	0	0.147325	0	0.098349	0	0.0854813	0	0.089401	0	0.072376	0	0.0907867	0	0.0886883	0	0.960565	6.03196	0.842895	4.91662	0.842341	2.94783	0.38425
CRr2D2E2F_vRhyme_bin_7	0.625343	1.51112	0.105679	0	0.0454801	0	0.028975	0	0.797275	3.26295	0.0580492	0	0.00486224	0	0.0314888	0	0.00353918	0	0.0340026	0	0.00320841	0	0.00244766	0	0.0324811	0	0.025105	0	0.024675	0	0.00386994	0	0.00320841	0	0.00694605	0	0.822843	3.37367	0.941058	6.75799	0.857209	4.06941	0.733536	2.43592	0.685575	1.8104	0.995865	13.1519	0.88625
SEr3G3H3I_vRhyme_bin_17	0.192022	0	0.597787	2.23958	0.184976	0	0.0153152	0	0.0631533	0	0.278993	0	0.0017761	0	0.026787	0	0.0102489	0	0.267375	0	0.153618	0	0.105314	0	0.30677	0	0.287087	0	0.297831	0	0.197554	0	0.206726	0	0.100888	0	0.0609113	0	0.365497	0	0.370942	0	0.299985	0	0.363692	0	0.161363	0	0.258116
MGr1A1B1C_vRhyme_unbinned_65	0.00248441	0	0.0181155	0	0.00328666	0	0.00771202	0	0.0033643	0	0.00354546	0	0.00432183	0	0.00315727	0	0.00339018	0	0.00970472	0	0.0042442	0	0.0026138	0	0.00892834	0	0.00217386	0	0.00659921	0	0.00983411	0	0.00362309	0	0.00703916	0	0.00848839	0	0.244481	0	0.133019	0	0.0019927	0	0.0155793	0	0.00460651	0	0.0358686
CRr2D2E2F_vRhyme_unbinned_36	0.00424242	0	0.0290043	0	0.0160173	0	0.00406926	0	0.00268398	0	0.0012987	0	0	0	0.00545455	0	0.00415584	0	0.0681385	0	0	0	0.0170563	0	0.0110823	0	0.045974	0	0.004329	0	0.00406926	0	0.00450216	0	0.0030303	0	0.306926	0	0.0671862	0	0.147879	0	1	10.2657	0.69342	2.26598	0.188831	0	0.0954978
LAWAr2D2E2F_vRhyme_unbinned_17	0.00519211	0	0.00595362	0	0.00574593	0	0.00941502	0	0.0100381	0	0.0261682	0	0.149463	0	0.1892	0	0.143441	0	0.0254759	0	0.00436137	0	0.0156456	0	0.0181378	0	0.0293527	0	0.024576	0	0.0100381	0	0.0115611	0	0.0675666	0	0.0123918	0	0.010315	0	0.014261	0	0.0740741	0	0.0533749	0	0.0639668	0	0.0263067
CRr2D2E2F_vRhyme_unbinned_67	0.231169	0	0.413166	0	0.42275	0	0.0756829	0	0.350291	0	0.0220331	0	0.100582	0	0.021854	0	0.356919	0	0.367756	0	0.357456	0	0.59373	1.36389	0.337752	0	0.50094	1.4234	0.399463	0	0.766682	3.03913	0.718137	2.05325	0.383878	0	0.601791	1.35028	0.586655	1.40504	0.303269	0	0.992835	8.51104	0.920914	3.72597	0.487953	0	0.81442
SEr3G3H3I_vRhyme_unbinned_218	0.933389	7.39658	0.419475	0	0.764319	2.03945	0.0046083	0	0.00191514	0	0.359986	0	0	0	0.00466814	0	0.00089772	0	0.0283081	0	0	0	0.00185529	0	0.00089772	0	0.00772039	0	0.000957568	0	0	0	0	0	0.00209468	0	0.301215	0	0.439703	0	0.331259	0	0.549404	1.39389	0.852954	3.15706	0.626788	1.5892	0.19283
CRr1A1B1C_vRhyme_unbinned_10	0.0762116	0	0.00364773	0	0.150925	0	0.0730198	0	0.00442939	0	0.0156983	0	0.00553674	0	0.252215	0	0.00540646	0	0.799179	2.60305	0.155941	0	0.272408	0	0.423137	0	0.31377	0	0.0401251	0	0.00775143	0	0.00729547	0	0.00560188	0	0.998762	9.22665	0.971925	6.56731	0.891285	3.45417	0.991793	16.4018	0.994268	24.3887	0.999218	13.6099	0.488015
MGr1A1B1C_vRhyme_unbinned_75	0	0	0.0804896	0	0.00612018	0	0.00445104	0	0.00500742	0	0.00584199	0	0.0170623	0	0.00333828	0	0.00176187	0	0	0	0.0160423	0	0.0153932	0	0.0991283	0	0.0805823	0	0.0308791	0	0.0169696	0	0.0157641	0	0.00797478	0	0.00454377	0	0.0499815	0	0.060089	0	0.061109	0	0.109978	0	0.0438613	0	0.0460868
SEr3G3H3I_vRhyme_unbinned_301	0.0611125	0	0.0424853	0	0.265374	0	0.00472059	0	0	0	0.00204134	0	0.00204134	0	0.00255167	0	0.00191375	0	0.0751467	0	0.00408267	0	0	0	0.03432	0	0.0146721	0	0.00637918	0	0.00446543	0	0.0022965	0	0.00204134	0	0.113805	0	0.378158	0	0.229523	0	0.658586	1.63569	0.653866	1.62702	0.341924	0	0.202858
SEr3G3H3I_vRhyme_unbinned_193	0.00273927	0	0.302731	0	0.0860795	0	0.00655765	0	0.00688968	0	0.0269777	0	0.00821781	0	0.00738773	0	0.00722172	0	0.133643	0	0.218976	0	0.284884	0	0.279987	0	0.326554	0	0.311115	0	0.154063	0	0.262887	0	0.101104	0	0.148087	0	0.440691	0	0.419108	0	0.224122	0	0.217897	0	0.0511331	0	0.801195
MHr2D2E2F_vRhyme_unbinned_31	0.0140569	0	0.028645	0	0.0192056	0	0.0264384	0	0.033998	0	0.0378392	0	0.148782	0	0.111924	0	0.091574	0	0.21498	0	0.337733	0	0.285183	0	0.299117	0	0.186049	0	0.252574	0	0.329029	0	0.32576	0	0.284488	0	0.00903073	0	0.0154462	0	0.0178163	0	0.0102975	0	0.00968454	0	0.0109922	0	0.0114825
CRr2D2E2F_vRhyme_unbinned_11	0.0016476	0	0.176384	0	0.00622426	0	0	0	0.00457666	0	0.00155606	0	0.001373	0	0.00887872	0	0.0030206	0	0.203844	0	0.0366133	0	0.322929	0	0.0603204	0	0.0434783	0	0.0571167	0	0.00906178	0	0.00631579	0	0.00439359	0	0.507826	1.12465	0.563844	1.02753	0.505446	0.832663	0.913776	18.8375	0.999908	31.9177	0.0708467	0	0.383158
MGr3G3H3I_vRhyme_bin_14	0.0523706	0	0.169746	0	0.132455	0	0.041044	0	0.124881	0	0.0457139	0	0.000254721	0	0.00849069	0	0.00343024	0	0.530295	1.30782	0.119023	0	0.119175	0	0.661018	2.49323	0.488198	0	0.121026	0	0.164482	0	0.377938	0	0.303288	0	0.039227	0	0.336673	0	0.155261	0	0.151865	0	0.261462	0	0.255604	0	0.365355
SEr2D2E2F_vRhyme_unbinned_55	0.00874657	0	0.00253	0	0.0801648	0	0.0108429	0	0.00665028	0	0.0199508	0	0.00614428	0	0.003542	0	0.0315888	0	0.0472025	0	0.00751771	0	0.108645	0	0.00939714	0	0.0194448	0	0.0326008	0	0.003542	0	0.00918028	0	0.00614428	0	0.0113489	0	0.0262397	0	0.006578	0	0.008096	0	0.00983085	0	0.00585514	0	0.0101923
MHr2D2E2F_vRhyme_bin_15	0.0110186	0	0.149953	0	0.00729927	0	0.0101973	0	0.00395183	0	0.00190618	0	0.00388984	0	0.00351791	0	0.00350241	0	0.0094689	0	0.00103833	0	0.00328545	0	0.00578053	0	0.00598199	0	0.00204566	0	0.000759372	0	0.00100733	0	0.000960838	0	0.00071288	0	0.000511414	0	0.00288251	0	0.00342492	0	0.00210765	0	0.00071288	0	0.00254157
CRr3G3H3I_vRhyme_unbinned_36	0.00663972	0	0.0111624	0	0.0279061	0	0.0082756	0	0.0141455	0	0.00336798	0	0.00144342	0	0.0299269	0	0.00625481	0	0.0146266	0	0.0141455	0	0.0227098	0	0.0259815	0	0.00981524	0	0.0266551	0	0.00962279	0	0.0105851	0	0.0284834	0	0.315627	0	0.77194	2.34834	0.43495	0	0.143476	0	0.030408	0	0.0409931	0	0.816397
LAWAr2D2E2F_vRhyme_unbinned_7	0	0	0.00155116	0	0.0008006	0	0.00150113	0	0.00150113	0	0.000850638	0	0	0	0.000750563	0	0.00150113	0	0.00165124	0	0.000750563	0	0.00155116	0	0.000750563	0	0.00310233	0	0.00340255	0	0	0	0	0	0	0	0.000750563	0	0	0	0.000750563	0	0	0	0	0	0.000850638	0	0.00155116
SEr3G3H3I_vRhyme_unbinned_223	0	0	0	0	0	0	0.00473465	0	0.00438132	0	0.00240266	0	0	0	0.00240266	0	0.00452265	0	0.00106	0	0.00473465	0	0.00466398	0	0.00233199	0	0.00247332	0	0.00113066	0	0.00438132	0	0.00339199	0	0.00134266	0	0.00332132	0	0.00226132	0	0.00226132	0	0.00106	0	0.00219066	0	0.00127199	0	0.00141333
LASCr2D2E2F_vRhyme_bin_14	0.0263705	0	0.0511246	0	0.788343	2.36282	0.00221678	0	0.00226297	0	0.00152404	0	0.00207823	0	0.0155637	0	0.00374082	0	0.00447975	0	0.0276636	0	0.0822519	0	0.363968	0	0.0906572	0	0.0632707	0	0.0161179	0	0.00374082	0	0.00166259	0	0.904725	3.3547	0.785157	2.39445	0.988177	6.59748	0.245139	0	0.0478917	0	0.00383319	0	0.265875
SEr3G3H3I_vRhyme_unbinned_252	0.336691	0	0.252781	0	0.161514	0	0.129631	0	0.368223	0	0.155733	0	0.0190943	0	0.109924	0	0.0368748	0	0.276955	0	0.0609617	0	0.412718	0	0.191644	0	0.19252	0	0.141281	0	0.0208461	0	0.0442323	0	0.0460716	0	0.245599	0	0.211702	0	0.197075	0	0.646492	1.49887	0.207673	0	0.96768	5.58821	0.894806
LABRr1A1B1C_vRhyme_unbinned_46	0.261098	0	0.328725	0	0.326893	0	0.211044	0	0.365204	0	0.320563	0	0.00408095	0	0.00932789	0	0.00124927	0	0.153161	0	0.0376447	0	0.189889	0	0.077788	0	0.0527192	0	0.297576	0	0.0309819	0	0.0743733	0	0.0405597	0	0.27459	0	0.120596	0	0.234363	0	0.335304	0	0.305822	0	0.186391	0	0.214791
LASAr3G3H3I_vRhyme_unbinned_59	0.069665	0	0.0637896	0	0.00230818	0	0.0228719	0	0.0588235	0	0.0318948	0	0.0698748	0	0.0788277	0	0.0491012	0	0.040498	0	0.0874309	0	0.0525285	0	0.0351123	0	0.0600825	0	0.0451843	0	0.13891	0	0.106316	0	0.0915577	0	0.0104218	0	0.0104917	0	0.0156676	0	0.00251801	0	0.0086032	0	0.0104917	0	0.0230818
SEr2D2E2F_vRhyme_unbinned_130	0.478857	0	0.721056	1.64398	0.885973	2.15029	0.745115	2.15708	1	23.0623	0.99774	13.6965	0.484835	0	0.352727	0	0.706912	1.32351	0.161199	0	0.0740741	0	0.109726	0	0.023695	0	0.0120297	0	0.0514727	0	0.414042	0	0.606518	1.3163	0.813794	2.7502	0.383056	0	0.946267	5.62121	0.410397	0	0.546223	0.965438	0.570064	1.23571	0.282663	0	0.800525
MHr2D2E2F_vRhyme_unbinned_48	0.443635	0	0.169052	0	0.0961587	0	0.00376601	0	0.0334756	0	0.012637	0	0.0726421	0	0.00309649	0	0.0246046	0	0.0775797	0	0	0	0.0210896	0	0.309064	0	0.0966608	0	0.0359026	0	0	0	0.00125534	0	0.00251067	0	0.155913	0	0.0508829	0	0.0709683	0	0.614361	1.79889	0.817893	3.99868	0.144196	0	0.225542
BOr3G3H3I_vRhyme_unbinned_14	0.00238542	0	0.0150946	0	0.00838808	0	0.00426247	0	0.0047904	0	0.011712	0	0.00273737	0	0.0077624	0	0.00688253	0	0.548236	1.05014	0.865986	3.07739	0.419424	0	0.067222	0	0.0702917	0	0.132195	0	0.999511	15.3498	0.957942	4.92964	0.864539	2.98743	0.0356445	0	0.0508173	0	0.0348232	0	0.0227397	0	0.0192789	0	0.00719537	0	0.0357422
LABRr1A1B1C_vRhyme_unbinned_29	0.00420604	0	0.00188967	0	0.0021335	0	0.00512039	0	0.0109723	0	0.0060957	0	0.00274307	0	0.00499848	0	0.00438891	0	0.00420604	0	0.00243828	0	0.00676623	0	0.00670527	0	0.00329168	0	0.00420604	0	0.00316977	0	0.00201158	0	0.00627857	0	0.00725389	0	0.00408412	0	0.0132277	0	0.00298689	0	0.0060957	0	0.00329168	0	0.00804633
LAWAr2D2E2F_vRhyme_unbinned_83	0.0168928	0	0.168586	0	0.0914598	0	0.121491	0	0.542531	1.57657	0.273355	0	0.219606	0	0.296562	0	0.337429	0	0.643631	1.99165	0.629127	3.74498	0.716321	5.72693	0.656343	1.48757	0.373347	0	0.629383	2.13855	0.778005	14.3699	0.769132	11.7808	0.696442	4.64964	0.12371	0	0.0733726	0	0.0918864	0	0.142991	0	0.0787475	0	0.0561386	0	0.6688
MGr3G3H3I_vRhyme_unbinned_50	0.0507347	0	0.100252	0	0.0267368	0	0.0416485	0	0.0647335	0	0.0495174	0	0.0197374	0	0.00413008	0	0.00213025	0	0.074037	0	0.0159117	0	0.0702982	0	0.0614294	0	0.0753848	0	0.0552995	0	0.0222155	0	0.0411269	0	0.0268238	0	0.0240849	0	0.0981654	0	0.0881228	0	0.0930789	0	0.111077	0	0.0752109	0	0.0693853
MHr3G3H3I_vRhyme_unbinned_52	0.0105727	0	0.00898965	0	0.00678464	0	0.0177532	0	0.0116187	0	0.00494714	0	0.00619099	0	0.00582349	0	0.00969639	0	0.00850907	0	0.0122689	0	0.00941369	0	0.0102052	0	0.0104879	0	0.0102335	0	0.0355063	0	0.0186578	0	0.00989427	0	0.00884831	0	0.00655849	0	0.0106575	0	0.00503194	0	0.00483406	0	0.00511675	0	0.00712388
BOr3G3H3I_vRhyme_unbinned_16	0.0627488	0	0.00998277	0	0.255511	0	0.00992335	0	0.0109335	0	0.00380296	0	0.00612039	0	0.0415354	0	0.000891319	0	0.376255	0	0.570682	1.15207	0.458613	0	0.595876	1.3888	0.134054	0	0.483689	0	0.976172	7.96969	0.970943	5.69893	0.619882	1.33664	0.000891319	0	0.0019609	0	0.00273338	0	0.00095074	0	0.0120031	0	0	0	0.00635807
BAr3G3H3I_vRhyme_unbinned_34	0.0138202	0	0.01032	0	0.0082876	0	0.0239821	0	0.0245015	0	0.0115168	0	0.999819	11.3166	0.937177	4.06133	0.630219	1.34911	0.0330601	0	0.0819728	0	0.0302825	0	0.0166655	0	0.00878441	0	0.0269404	0	0.0262629	0	0.0230788	0	0.0575842	0	0.00539711	0	0.00460673	0	0.00763273	0	0.00413251	0	0.00480997	0	0.00286792	0	0.0116975
LABRr1A1B1C_vRhyme_unbinned_66	0.00447253	0	0	0	0.00165289	0	0.00622265	0	0.00175012	0	0	0	0.00145843	0	0.00826446	0	0.00486145	0	0.0030141	0	0.00194458	0	0.00311133	0	0.00165289	0	0.00311133	0	0.00145843	0	0.00165289	0	0	0	0.00476422	0	0	0	0.00165289	0	0.00155566	0	0	0	0.00826446	0	0.00719494	0	0.00311133
SEr2D2E2F_vRhyme_unbinned_28	0.0298464	0	0.122131	0	0.184277	0	0.0133754	0	0.0987676	0	0.787162	2.57257	0.0293791	0	0.0445067	0	0.0150108	0	0.327493	0	0.822148	2.69748	0.371824	0	0.763507	1.99129	0.294317	0	0.669178	1.74658	0.974359	5.89637	0.93102	3.75345	0.662403	1.56183	0.266398	0	0.747094	2.05899	0.540564	0.969165	0.604346	1.29971	0.952865	5.04282	0.240815	0	0.872145
BAr3G3H3I_vRhyme_unbinned_11	0.0843152	0	0.0598675	0	0.0717231	0	0.422901	0	0.125479	0	0.127099	0	0.928424	3.90793	0.975184	6.8415	0.886745	3.65056	0.0357143	0	0.0498527	0	0.0281296	0	0.0217968	0	0.0208395	0	0.0392489	0	0.0611193	0	0.103535	0	0.0515464	0	0.0396907	0	0.0776878	0	0.0162003	0	0.0645066	0	0.0698822	0	0.111929	0	0.0481591
SEr2D2E2F_vRhyme_unbinned_169	0.0139052	0	0	0	0.00288939	0	0.0827991	0	0.198104	0	0.017246	0	0.0151693	0	0.0469526	0	0.0362077	0	0.00433409	0	0.488578	0	0.216524	0	0.0790971	0	0.0013544	0	0.0707901	0	0.10465	0	0.130474	0	0.0780136	0	0.037833	0	0.173183	0	0.0220316	0	0.0027088	0	0.0157111	0	0.100858	0	0.0263657
BAr1A1B1C_vRhyme_bin_22	0.956541	8.83417	0.823862	2.77065	0.626934	2.67277	0.105293	0	0.246607	0	0.377405	0	0.00657531	0	0.0406252	0	0.0255706	0	0.497686	0	0.15473	0	0.530585	1.42253	0.345635	0	0.283535	0	0.189422	0	0.240718	0	0.20762	0	0.0983861	0	0.304789	0	0.219509	0	0.314862	0	0.385131	0	0.617393	5.34178	0.299542	0	0.235626
CRr3G3H3I_vRhyme_unbinned_19	0.0991369	0	0.287006	0	0.251241	0	0.0109955	0	0.400213	0	0.247694	0	0.0432726	0	0.183318	0	0.0355285	0	0.0841215	0	0.0679239	0	0.0520809	0	0.0325727	0	0.018917	0	0.0360014	0	0.0633128	0	0.059293	0	0.0364152	0	0.500591	0.921736	0.90305	3.61146	0.743379	2.02445	0.661918	1.73386	0.434559	0	0.69851	1.55852	0.999645
SEr2D2E2F_vRhyme_unbinned_166	0.547886	1.10906	0.493339	0	0	0	0.0046341	0	0.584669	1.60993	0.105812	0	0	0	0.00482719	0	0	0	0.0210465	0	0.0630431	0	0.068353	0	0.0996331	0	0.0398726	0	0.0829311	0	0.00173779	0	0.0101371	0	0.0215293	0	0.184978	0	0.200811	0	0.137092	0	0.312705	0	0.529735	1.04691	0.492952	0	0.572794
LABRr1A1B1C_vRhyme_unbinned_55	0.00157094	0	0.0017673	0	0.00157094	0	0.00304369	0	0.00157094	0	0.00147275	0	0.00166912	0	0	0	0	0	0.00304369	0	0.00294551	0	0	0	0.00157094	0	0.00147275	0	0	0	0.00166912	0	0.00304369	0	0.00147275	0	0	0	0.00157094	0	0	0	0.00314188	0	0.00147275	0	0	0	0.00304369
SEr3G3H3I_vRhyme_unbinned_95	0.020034	0	0.0178901	0	0.305389	0	0.0226953	0	0.0347453	0	0.0136764	0	0.0122718	0	0.0105714	0	0.018999	0	0.176684	0	0.0233607	0	0.014046	0	0.0301619	0	0.0150809	0	0.0375545	0	0.0191469	0	0.0129371	0	0.00975826	0	0.0252828	0	0.13255	0	0.250388	0	0.0228432	0	0.109189	0	0.0762179	0	0.0327493
SEr3G3H3I_vRhyme_unbinned_68	0.374648	0	0.251285	0	0.224838	0	0.0451003	0	0.0409551	0	0.165147	0	0.00853921	0	0.0157519	0	0.0310065	0	0.0817443	0	0.0308407	0	0.0491627	0	0.0225502	0	0.00538882	0	0.00870502	0	0.086387	0	0.0190681	0	0.00754435	0	0.137539	0	0.188029	0	0.245482	0	0.329133	0	0.361217	0	0.244321	0	0.145332
SEr2D2E2F_vRhyme_unbinned_62	0.00138193	0	0	0	0.00155467	0	0	0	0.0014683	0	0.00155467	0	0.00138193	0	0	0	0.00259112	0	0	0	0	0	0	0	0	0	0.00535498	0	0	0	0	0	0	0	0	0	0.0014683	0	0	0	0.00259112	0	0	0	0	0	0	0	0.00129556
LASCr2D2E2F_vRhyme_unbinned_120	0.282739	0	0.703946	1.52445	0.0548497	0	0.0610188	0	0.062668	0	0.0444051	0	0.0656609	0	0.0335939	0	0.0692646	0	0.1086	0	0.00195456	0	0.00739067	0	0.0203396	0	0.00506963	0	0.0771439	0	0.0329221	0	0.0193623	0	0.012216	0	0.331908	0	0.163205	0	0.169863	0	0.910946	3.93048	0.914183	3.7139	0.838322	2.34041	0.762399
SEr2D2E2F_vRhyme_unbinned_68	0.184266	0	0.0500704	0	0.0175114	0	0.00439986	0	0.00140796	0	0	0	0	0	0.00131996	0	0.00158395	0	0.0579901	0	0.00140796	0	0.0134636	0	0.0291271	0	0.00281591	0	0.00598381	0	0.00140796	0	0.0029919	0	0.00131996	0	0.0547342	0	0.0278071	0	0.0702217	0	0.0366948	0	0.092309	0	0.0140795	0	0.417283
BOr3G3H3I_vRhyme_unbinned_6	0.264536	0	0.341049	0	0.182511	0	0.234132	0	0.167815	0	0.422522	0	0.467438	0	0.489207	0	0.396344	0	0.66979	2.23683	0.397079	0	0.415358	0	0.298613	0	0.257922	0	0.430789	0	0.994121	9.25267	0.996785	11.5945	0.996693	12.3197	0.241481	0	0.176173	0	0.20823	0	0.259208	0	0.336916	0	0.177643	0	0.234959
MHr1A1B1C_vRhyme_unbinned_16	0.162112	0	0.141444	0	0.247331	0	0.0805172	0	0.198844	0	0.255755	0	0.314135	0	0.419826	0	0.484377	0	0.342443	0	0.403761	0	0.383681	0	0.344696	0	0.183466	0	0.446469	0	0.482515	0	0.443824	0	0.65119	2.35251	0.987266	8.48018	0.932511	5.02407	0.974336	5.6762	0.467627	0	0.345088	0	0.715055	1.9799	0.150064
CRr3G3H3I_vRhyme_unbinned_58	0.00225656	0	0.00102571	0	0.0164798	0	0.00218818	0	0.00464989	0	0.416234	0	0.0346007	0	0.0192834	0	0.0233862	0	0.0111461	0	0.0035558	0	0.00369256	0	0.00765864	0	0.00218818	0	0.00834245	0	0.00553884	0	0.00594912	0	0.00253009	0	0.00348742	0	0.00458151	0	0.00451313	0	0.0137445	0	0.0465673	0	0.0228392	0	0.993504
MHr2D2E2F_vRhyme_unbinned_30	0.0383456	0	0.0806339	0	0.0225744	0	0.0844994	0	0.172942	0	0.0819482	0	0.102513	0	0.115269	0	0.119057	0	0.151913	0	0.227368	0	0.202319	0	0.154697	0	0.117511	0	0.178894	0	0.318748	0	0.314496	0	0.268496	0	0.0710475	0	0.105682	0	0.0967143	0	0.153923	0	0.163046	0	0.0678005	0	0.23533
LASCr2D2E2F_vRhyme_unbinned_119	0.850379	2.77459	0.802092	2.20919	0.995679	8.16531	0.177397	0	0.762635	2.28012	0.944573	4.59414	0.349001	0	0.343865	0	0.75941	2.0552	0.979458	7.60795	0.449145	0	0.621876	1.30997	1	27.7788	0.976295	6.12602	0.969155	5.95791	0.212376	0	0.187512	0	0.1303	0	0.0527964	0	0.0662617	0	0.118181	0	0.0573996	0	0.168692	0	0.17555	0	0.0208868
LABRr1A1B1C_vRhyme_unbinned_6	0.0395501	0	0.11822	0	0.0390121	0	0.0287882	0	0.0391197	0	0.0449311	0	0.0088248	0	0.0140443	0	0.0319092	0	0.4322	0	0.232081	0	0.105413	0	0.841154	2.71221	0.846319	2.98457	0.867467	3.10101	0.407393	0	0.534331	1.15797	0.211472	0	0.0149053	0	0.0161967	0	0.0133986	0	0.0106005	0	0.0244296	0	0.0335235	0	0.0252906
SEr3G3H3I_vRhyme_unbinned_283	0.0119334	0	0.0154068	0	0.429741	0	0.0152693	0	0.0243139	0	0.01269	0	0.0108329	0	0.0128963	0	0.0201183	0	0.104374	0	0.0112112	0	0.0172295	0	0.0185707	0	0.0173671	0	0.0175734	0	0.0198776	0	0.0179861	0	0.0249329	0	0.0272371	0	0.204794	0	0.345794	0	0.116927	0	0.282585	0	0.4935	0	0.0514822
MHr2D2E2F_vRhyme_unbinned_28	0.130548	0	0.134645	0	0.152536	0	0.0714492	0	0.149709	0	0.184741	0	0.0218157	0	0.0655624	0	0.0601951	0	0.0830496	0	0.0633116	0	0.0597334	0	0.0492295	0	0.100248	0	0.0544814	0	0.0787788	0	0.0999596	0	0.0656778	0	0.0694869	0	0.153518	0	0.155595	0	0.138397	0	0.146592	0	0.142898	0	0.257171
LABRr1A1B1C_vRhyme_unbinned_106	0.0340843	0	0.0121317	0	0.0399576	0	0.221933	0	0.0829963	0	0.0103023	0	0.00962835	0	0.0412093	0	0.0609474	0	0.0118429	0	0.0128057	0	0.0138648	0	0.0163682	0	0.0103023	0	0.0202195	0	0.0116503	0	0.0121317	0	0.0113614	0	0.0150202	0	0.00702869	0	0.00953206	0	0.00308107	0	0.00471789	0	0.0185827	0	0.00654727
CRr2D2E2F_vRhyme_unbinned_46	0.811017	2.56649	0.487011	0	0.741027	1.59307	0.00994832	0	0.288009	0	0.283228	0	0.0184554	0	0.0134988	0	0.0528351	0	0.0614476	0	0.0656308	0	0.0308996	0	0.0266109	0	0.00921011	0	0.0261891	0	0.0150807	0	0.0106514	0	0.012866	0	0.0428516	0	0.324568	0	0.196365	0	0.996625	16.7529	0.996344	23.9763	0.91514	5.80592	0.934229
MGr1A1B1C_vRhyme_unbinned_58	0.0131362	0	0.00337377	0	0.0119159	0	0.00983418	0	0.0273491	0	0.0145718	0	0.00258416	0	0.0108391	0	0.00717824	0	0.00861388	0	0.00646041	0	0.022109	0	0.00337377	0	0.00631685	0	0.00969062	0	0.0089728	0	0.00502476	0	0.00918814	0	0.0370397	0	0.191013	0	0.203934	0	0.567296	1.1802	0.399325	0	0.29359	0	0.885148
MHr1A1B1C_vRhyme_unbinned_31	0.215313	0	0.177055	0	0.948001	3.65413	0.905244	5.90079	0.829816	2.3638	0.573229	1.15011	0.116801	0	0.480401	0	0.457812	0	0.0863526	0	0.0392467	0	0.0797786	0	0.0602046	0	0.0700905	0	0.130394	0	0.111166	0	0.26751	0	0.352429	0	0.928328	3.45211	0.743463	2.12378	0.996392	13.6086	0.345757	0	0.470862	0	0.924621	3.6056	0.697445
SEr3G3H3I_vRhyme_unbinned_161	0.0691397	0	0.354319	0	0.16536	0	0.0464995	0	0.39899	0	0.417189	0	0.00278649	0	0.0794148	0	0.100226	0	0.0770637	0	0.285528	0	0.216649	0	0.243295	0	0.234065	0	0.364681	0	0.237287	0	0.246169	0	0.318791	0	0.218217	0	0.658743	1.6586	0.499826	0	0.391414	0	0.432167	0	0.293103	0	0.755312
SEr2D2E2F_vRhyme_unbinned_177	0.0116483	0	0.115794	0	0.0330841	0	0.0892925	0	0.78423	2.13244	0.0609298	0	0.0977014	0	0.0434917	0	0.084709	0	0.0721991	0	0.0926009	0	0.265775	0	0.0175414	0	0.0156115	0	0.00961505	0	0.145018	0	0.21484	0	0.123893	0	0.0058931	0	0.0120274	0	0.115656	0	0.00458352	0	0.0766447	0	0.0188855	0	0.104801
SEr3G3H3I_vRhyme_unbinned_194	0.0158859	0	0.00635437	0	0.0144082	0	0.0229053	0	0.0216492	0	0.00938377	0	0.0127826	0	0.0124132	0	0.0122654	0	0.0153687	0	0.0207625	0	0.0120437	0	0.0209103	0	0.0120437	0	0.0120437	0	0.0328802	0	0.0147776	0	0.0127826	0	0.00894045	0	0.0149254	0	0.0159598	0	0.00664992	0	0.0156643	0	0.0147037	0	0.0209842
LASCr2D2E2F_vRhyme_unbinned_118	0.949831	4.82326	0.573262	1.12352	0.83812	2.32623	0.0273388	0	0.16582	0	0.0344884	0	0.00199049	0	0.00438721	0	0.00203112	0	0.407767	0	0.00682455	0	0.0458626	0	0.186781	0	0.196856	0	0.119389	0	0.0117805	0	0.0114555	0	0.00255921	0	0.234675	0	0.137588	0	0.168948	0	0.304302	0	0.147987	0	0.0878661	0	0.107446
CRr2D2E2F_vRhyme_unbinned_47	0.00957658	0	0.00731759	0	0.0065839	0	0.0139401	0	0.0035333	0	0.0110247	0	0.00698936	0	0.0157357	0	0.0073369	0	0.273782	0	0.122951	0	0.279999	0	0.441932	0	0.656459	2.35655	0.282316	0	0.016508	0	0.0118549	0	0.0141332	0	0.338772	0	0.0498137	0	0.126909	0	1	31.7376	0.676906	1.6848	0.678779	1.72807	0.0412218
CRr3G3H3I_vRhyme_unbinned_78	0.335958	0	0.140855	0	0.108294	0	0.0153466	0	0.318476	0	0.0379662	0	0.0068059	0	0.0552479	0	0.00640555	0	0.06539	0	0.142991	0	0.050377	0	0.243745	0	0.212651	0	0.179089	0	0.0131447	0	0.0348969	0	0.0324948	0	0.119704	0	0.166811	0	0.190031	0	0.271168	0	0.214653	0	0.433709	0	0.930406
SEr2D2E2F_vRhyme_unbinned_47	0	0	0.0175225	0	0.104527	0	0.000570147	0	0.00190049	0	0.000570147	0	0	0	0.00733589	0	0.00114029	0	0.0290395	0	0.0200312	0	0.0273671	0	0.0470181	0	0.0822912	0	0.0256566	0	0.0011783	0	0.00524535	0	0.0189669	0	0.019195	0	0.0491087	0	0.0639705	0	0.0198031	0	0.0562165	0	0.441408	0	0.282641
LAWAr2D2E2F_vRhyme_unbinned_6	0.25009	0	0.456322	0	0.483159	0	0.0315202	0	0.375901	0	0.444975	0	0.0454791	0	0.149676	0	0.154269	0	0.46902	0	0.878242	3.94036	0.850324	2.5926	0.839157	3.25467	0.65589	1.43529	0.87464	3.33509	0.632295	1.66116	0.660303	1.75396	0.699658	1.85852	0.626171	1.47596	0.871758	7.21633	0.795209	4.35456	0.675432	2.16247	0.635177	1.74331	0.76549	3.10213	0.965058
LASCr2D2E2F_vRhyme_bin_11	0.156918	0	0.109934	0	0.132302	0	0.0186905	0	0.0500397	0	0.0183598	0	0.000410053	0	0.00243386	0	0.0010582	0	0.0437963	0	0.00797619	0	0.0194444	0	0.0570899	0	0.0364815	0	0.020119	0	0.016918	0	0.00667989	0	0.00309524	0	0.0539021	0	0.0999603	0	0.116759	0	0.084246	0	0.0504365	0	0.0234392	0	0.124894
SEr3G3H3I_vRhyme_unbinned_206	0.264615	0	0.178806	0	0.190911	0	0.136666	0	0.280975	0	0.192853	0	0.0156992	0	0.0290436	0	0.0256559	0	0.0758521	0	0.102995	0	0.179384	0	0.0651931	0	0.112332	0	0.0624251	0	0.0591613	0	0.0741582	0	0.0715968	0	0.208635	0	0.132576	0	0.176121	0	0.101012	0	0.11415	0	0.215038	0	0.248668
SEr3G3H3I_vRhyme_unbinned_269	0.00963498	0	0.0105429	0	0.00774504	0	0.00554011	0	0.00646656	0	0.0055957	0	0.00263109	0	0.00370576	0	0.00272374	0	0.00513248	0	0.00759681	0	0.00705948	0	0.00331666	0	0.00289049	0	0.00726329	0	0.00687419	0	0.00368723	0	0.00657773	0	0.00400222	0	0.0065592	0	0.00628127	0	0.000870854	0	0.145118	0	0.0181768	0	0.0064295
BOr3G3H3I_vRhyme_unbinned_41	0.00676773	0	0.00554954	0	0.00703844	0	0.00703844	0	0.00690309	0	0.0110991	0	0	0	0.00798592	0	0.00216567	0	0.995804	7.70104	0.337574	0	0.972794	5.06845	0.989848	8.07658	0.959258	4.64579	0.921494	4.59975	0.963725	5.50169	0.991067	7.59715	0.742285	2.05648	0.0113698	0	0.00893341	0	0.00636167	0	0.00514348	0	0.224283	0	0.00541419	0	0.00933947
LABRr1A1B1C_vRhyme_unbinned_92	0.00117055	0	0.0122176	0	0.00163877	0	0.00310195	0	0.00576495	0	0.0026191	0	0.00193141	0	0.00184361	0	0.00749151	0	0.0161097	0	0.00591127	0	0.00696477	0	0.00406766	0	0.0046383	0	0.00428714	0	0.00466756	0	0.00207772	0	0.00191677	0	0.00681845	0	0.0290004	0	0.0720912	0	0.00406766	0	0.00289711	0	0.00677455	0	0.0151147
LASYr2D2E2F_vRhyme_unbinned_17	0.266338	0	0.347887	0	0.286353	0	0.180693	0	0.281233	0	0.32843	0	0.209365	0	0.238131	0	0.236269	0	0.321355	0	0.36455	0	0.337926	0	0.352728	0	0.28719	0	0.325731	0	0.305995	0	0.373673	0	0.348632	0	0.192422	0	0.225098	0	0.141873	0	0.2655	0	0.293148	0	0.173897	0	0.20378
SEr2D2E2F_vRhyme_unbinned_2	0.227265	0	0.139697	0	0.936854	8.79957	0.00432913	0	0.00385144	0	0	0	0	0	0	0	0.000447841	0	0.793784	3.41899	0.0468442	0	0.239864	0	0.38792	0	0.434048	0	0.117036	0	0.0109273	0	0.0299457	0	0.0171075	0	0.282021	0	0.727563	2.54872	0.537828	1.40443	0.445363	0	0.171822	0	0.669165	2.22226	0.164925
MHr2D2E2F_vRhyme_unbinned_74	0.0511414	0	0.0521839	0	0.0438433	0	0.100417	0	0.0311677	0	0.0100417	0	0.0789618	0	0.129884	0	0.0947651	0	0.0877963	0	0.0953139	0	0.175154	0	0.0531716	0	0.0256804	0	0.0729807	0	0.137291	0	0.148266	0	0.11408	0	0.102886	0	0.0207419	0	0.0209065	0	0.0205224	0	0.0963016	0	0.0373134	0	0.0236501
SEr3G3H3I_vRhyme_bin_19	0.856498	3.35586	0.48175	0	0.878385	2.8994	0.0820614	0	0.638533	1.51009	0.202572	0	0.0194843	0	0.0470871	0	0.0366305	0	0.288076	0	0.209521	0	0.377866	0	0.335455	0	0.252841	0	0.288693	0	0.202962	0	0.213223	0	0.172079	0	0.838248	2.61382	0.533188	1.04806	0.68994	1.9839	0.557187	1.10941	0.812788	2.55935	0.473729	0	0.420601
BAr3G3H3I_vRhyme_unbinned_16	0.0127353	0	0.00473346	0	0.0129607	0	0.0302603	0	0.00529697	0	0.011721	0	0.975487	5.8263	0.930125	4.28488	0.9268	3.65513	0.00935422	0	0.0214696	0	0.0145385	0	0.0077764	0	0.0354446	0	0.0703821	0	0.158176	0	0.0560126	0	0.157106	0	0.0103685	0	0.015271	0	0.00648033	0	0.0113265	0	0.010763	0	0.00428265	0	0.0150456
LAWAr2D2E2F_vRhyme_unbinned_49	0.0997655	0	0.158578	0	0.0233628	0	0.0215587	0	0.0558362	0	0.0231824	0	0.00135306	0	0.0347285	0	0.00405917	0	0.0710806	0	0.0325636	0	0.0677431	0	0.00288652	0	0.00658488	0	0.00153347	0	0.0271514	0	0.00414938	0	0.00613386	0	0.0291358	0	0.160382	0	0.0555656	0	0.0830778	0	0.158578	0	0.0954357	0	0.0559264
SEr2D2E2F_vRhyme_unbinned_72	0.22097	0	0.504112	1.04354	0.368637	0	0.0924429	0	0.30448	0	0.350276	0	0.102368	0	0.197646	0	0.093081	0	0.708706	2.57953	0.653055	2.07642	0.600312	2.22465	0.787679	3.15531	0.792074	2.65324	0.617751	1.65443	0.419254	0	0.358783	0	0.265986	0	0.47058	0	0.713313	2.81285	0.820927	4.26429	0.588615	1.33124	0.715298	1.94658	0.649298	1.62689	0.635829
MHr1A1B1C_vRhyme_bin_7	0.0940947	0	0.166446	0	0.257743	0	0.101042	0	0.180632	0	0.356253	0	0.0725366	0	0.0816849	0	0.157019	0	0.14327	0	0.0871606	0	0.0956725	0	0.225392	0	0.0908464	0	0.147407	0	0.0955664	0	0.102262	0	0.126604	0	0.352103	0	0.937009	4.6441	0.870492	4.09026	0.203954	0	0.363173	0	0.410082	0	0.328185
CRr3G3H3I_vRhyme_unbinned_53	0.925632	3.54013	0.219602	0	0.630275	1.24591	0.0586487	0	0.926887	4.52538	0.213658	0	0.0541576	0	0.211875	0	0.031702	0	0.305792	0	0.272703	0	0.660921	1.75187	0.537745	1.35767	0.522357	1.25317	0.567928	1.54102	0.566607	1.48136	0.468727	0	0.332541	0	0.990357	7.21989	0.560069	1.16364	0.770953	2.02097	0.429034	0	0.934879	4.33855	0.696982	1.8474	0.685556
SEr2D2E2F_vRhyme_unbinned_187	0.168535	0	0.509229	0.921209	0.138239	0	0.0820932	0	0.400754	0	0.782567	2.48708	0.00318902	0	0.0703034	0	0.0216467	0	0.0319385	0	0.264399	0	0.0854271	0	0.176701	0	0.211152	0	0.279426	0	0.0940761	0	0.110456	0	0.0772613	0	0.0563877	0	0.031552	0	0.0493815	0	0.522565	0.845068	0.835234	2.72101	0.6911	1.71171	0.909741
LASCr2D2E2F_vRhyme_unbinned_44	0.0108623	0	0.138259	0	0.0540432	0	0.0162264	0	0.0798355	0	0.0716553	0	0.00371016	0	0.0121586	0	0.00388896	0	0.00657101	0	0.00281615	0	0.0440749	0	0.00728622	0	0.00478298	0	0.00375486	0	0.00858254	0	0.0197577	0	0.00299495	0	0.00567699	0	0.0339726	0	0.0352242	0	0.291672	0	0.0895803	0	0.250279	0	0.54517
LABRr1A1B1C_vRhyme_unbinned_96	0.00145405	0	0.00804575	0	0.0029081	0	0.00339279	0	0.00930593	0	0.00717332	0	0.00494378	0	0.0114385	0	0.00310198	0	0.0207445	0	0.00164793	0	0.00445909	0	0.00455603	0	0.00455603	0	0.00504071	0	0.00639783	0	0.00319891	0	0	0	0.00504071	0	0.00484684	0	0.00484684	0	0.00319891	0	0.00465297	0	0.00814269	0	0.00678558
MGr1A1B1C_vRhyme_unbinned_13	0.0424152	0	0.0720357	0	0.10262	0	0.0427657	0	0.0547717	0	0.0617825	0	0.0294453	0	0.0436421	0	0.0482867	0	0.0487249	0	0.0659013	0	0.0569626	0	0.0561739	0	0.0522303	0	0.0446937	0	0.0492507	0	0.0469722	0	0.0519674	0	0.122952	0	0.772938	2.067	0.607835	1.11327	0.274034	0	0.24748	0	0.310052	0	0.317939
LAWAr2D2E2F_vRhyme_bin_31	0.00219221	0	0.00451596	0	0.00206068	0	0.00381445	0	0.00942652	0	0.00289372	0	0.00201684	0	0.00328832	0	0.0084181	0	0.00131533	0	0.00508593	0	0.00583129	0	0.00289372	0	0.00359523	0	0.00793581	0	0.00477903	0	0.00293757	0	0.00714662	0	0.00776044	0	0.0341547	0	0.00289372	0	0.00214837	0	0.00679586	0	0.00368292	0	0.00381445
MHr2D2E2F_vRhyme_unbinned_26	0.0778811	0	0.0889318	0	0.0936678	0	0.0709525	0	0.077004	0	0.0843712	0	0.0822663	0	0.0843712	0	0.0718295	0	0.0717418	0	0.0645501	0	0.0468339	0	0.0564813	0	0.0990177	0	0.0599018	0	0.0683214	0	0.0616558	0	0.0515699	0	0.083231	0	0.0789335	0	0.0774426	0	0.0682337	0	0.0624452	0	0.0790212	0	0.0758639
CRr1A1B1C_vRhyme_bin_9	0.453565	0	0.477872	0	0.452296	0	0.0105196	0	0.324376	0	0.234683	0	0.00125339	0	0.0319317	0	0.00496881	0	0.106016	0	0.0958101	0	0.0676684	0	0.1764	0	0.11952	0	0.154212	0	0.120699	0	0.0887523	0	0.0220836	0	0.549733	1.22702	0.744695	2.05506	0.703557	1.77338	0.797099	3.73356	0.802307	3.99779	0.625563	1.55521	0.709615
LABRr1A1B1C_vRhyme_unbinned_13	0.00256093	0	0.0015696	0	0.00140438	0	0.00660884	0	0.00528707	0	0.00132177	0	0.00380008	0	0.007848	0	0.00660884	0	0.0086741	0	0.00512185	0	0.0100785	0	0.00760017	0	0.00512185	0	0.00925238	0	0.00842627	0	0.0055349	0	0.00545229	0	0.00280876	0	0.00817844	0	0.00859149	0	0.00140438	0	0.00380008	0	0	0	0.00850888
LASCr2D2E2F_vRhyme_unbinned_101	0.00858632	0	0.113309	0	0.852653	3.28166	0.0707605	0	0.0553511	0	0.0050598	0	0.00490647	0	0.0213125	0	0.00122662	0	0.233671	0	0.0183993	0	0.0451549	0	0.208065	0	0.0452315	0	0.0553511	0	0.0220791	0	0.0837167	0	0.0090463	0	0.16866	0	0.196489	0	0.148037	0	0.0318921	0	0.144588	0	0.0799601	0	0.109936
LASCr2D2E2F_vRhyme_unbinned_122	0.49305	0	0.580665	1.19719	0.382633	0	0.012338	0	0.00937061	0	0.0966734	0	0.00265501	0	0.00749649	0	0.0046853	0	0.0734031	0	0.198032	0	0.127128	0	0.0915196	0	0.0466969	0	0.0582539	0	0.0760581	0	0.0701234	0	0.00515383	0	0.00249883	0	0.0163986	0	0.0293612	0	0.659847	1.11245	0.358113	0	0.131345	0	0.0117133
LABRr1A1B1C_vRhyme_unbinned_62	0.00133078	0	0.0041587	0	0.00149713	0	0.00914913	0	0.00141396	0	0.00457457	0	0.0115612	0	0.00548948	0	0.00557265	0	0.0208767	0	0.0054063	0	0.0137237	0	0.00557265	0	0.00548948	0	0.00865009	0	0.0060717	0	0.00998087	0	0.0129751	0	0.00690344	0	0.0203776	0	0.005739	0	0.00698661	0	0.007652	0	0.0054063	0	0.00407552
SEr3G3H3I_vRhyme_unbinned_129	0.589342	1.49877	0.147179	0	0.163245	0	0.00909091	0	0.00838558	0	0.132367	0	0.00956113	0	0.0365987	0	0.00744514	0	0.139498	0	0.074373	0	0.217712	0	0.11489	0	0.0965517	0	0.0337774	0	0.093652	0	0.0367555	0	0.00705329	0	0.106113	0	0.0985893	0	0.0909875	0	0.161207	0	0.643495	2.04608	0.11395	0	0.773276
LASAr3G3H3I_vRhyme_unbinned_30	0.764539	2.37778	0.542255	1.25714	0.128064	0	0.0330455	0	0.75171	2.4195	0.52109	1.06831	0.0102581	0	0.015125	0	0.0153247	0	0.196251	0	0.174936	0	0.160885	0	0.0841611	0	0.118654	0	0.0962911	0	0.161933	0	0.0445265	0	0.0968652	0	0.72705	2.13968	0.198298	0	0.332601	0	0.880747	4.23974	0.660086	1.55478	0.64546	1.83714	0.436655
BAr2D2E2F_vRhyme_unbinned_3	0.0918118	0	0.33566	0	0.497626	0	0.0688588	0	0.594618	1.28196	1	11.4535	0.0153979	0	0.0620953	0	0.0251115	0	0.245431	0	0.313067	0	0.197942	0	0.0409411	0	0.0525975	0	0.0582818	0	0.30436	0	0.244496	0	0.130594	0	0.0203626	0	0.131674	0	0.131098	0	0.187725	0	0.25903	0	0.452079	0	0.302058
CRr1A1B1C_vRhyme_unbinned_54	0.483573	0	0.0899671	0	0.287592	0	0.779252	3.22343	0.395375	0	0.14228	0	0.643859	1.45975	0.656053	1.84595	0.775967	3.84843	0.822403	3.43615	0.53279	1.02473	0.953563	5.45408	0.542077	1.04939	0.520091	1.0523	0.898155	4.39194	0.740334	2.2235	0.55743	1.1357	0.958491	7.25595	0.998231	15.8095	0.506381	1.0941	0.967084	6.2286	0.112522	0	0.0555345	0	0.249179	0	0.179745
SEr2D2E2F_vRhyme_unbinned_185	0.996616	10.6099	1	30.1622	0.993908	9.15433	0.16023	0	0.964878	5.93252	0.981649	5.73499	0.0244049	0	0.0973188	0	0.0899109	0	0.880758	3.06336	0.184259	0	0.153875	0	0.402587	0	0.523634	1.07475	0.290603	0	0.312488	0	0.152296	0	0.148987	0	0.652503	1.87756	0.909224	4.36132	0.891325	4.35186	0.999662	12.4903	0.998684	10.06	0.982401	6.65713	0.577896
BOr1A1B1C_vRhyme_unbinned_34	0.0014522	0	0.014522	0	0.00677693	0	0.00935861	0	0.00572812	0	0.0135539	0	0.0105688	0	0.00919726	0	0.00774506	0	0.998386	9.95418	0.903429	4.20461	0.843405	2.74285	0.508592	1.04165	0.223074	0	0.59169	1.40096	0.540056	1.03158	0.493586	0	0.0939895	0	0.0262203	0	0.0174264	0	0.0175071	0	0.0112142	0	0	0	0.0183138	0	0.0272691
SEr3G3H3I_vRhyme_unbinned_109	0.00613937	0	0.0440959	0	0.0013892	0	0.01676	0	0.00846964	0	0.0013892	0	0	0	0.00743894	0	0	0	0.0326238	0	0.0149227	0	0.0079767	0	0.0612144	0	0.0197625	0	0.0283218	0	0.000941071	0	0.00206139	0	0.00981403	0	0.000717007	0	0.00882814	0	0.000806632	0	0.199597	0	0.0882814	0	0.0894466	0	0.193233
LASAr3G3H3I_vRhyme_unbinned_52	0.00166054	0	0.00171086	0	0.00155991	0	0.00311981	0	0	0	0.00407588	0	0.326624	0	0.450813	0	0.380013	0	0.083933	0	0.0637045	0	0.0844362	0	0.165652	0	0.220601	0	0.110753	0	0.0684849	0	0.0602325	0	0.189151	0	0.00166054	0	0.00186182	0	0.00155991	0	0.215116	0	0.193781	0	0.0136869	0	0.00236502
MGr1A1B1C_vRhyme_unbinned_2	0.450977	0	0.88373	2.95548	0.50802	0.809477	0.0332647	0	0.334332	0	0.648505	1.68125	0.0268988	0	0.106659	0	0.0268364	0	0.231917	0	0.095987	0	0.145915	0	0.134432	0	0.0719591	0	0.15278	0	0.0542345	0	0.0855021	0	0.146602	0	0.529364	1.07993	0.723398	2.07832	0.460588	0	0.931973	4.07552	0.680522	1.77973	0.615989	1.69546	0.565624
MGr2D2E2F_vRhyme_unbinned_67	0.266773	0	0.271807	0	0.24799	0	0.122153	0	0.274262	0	0.198515	0	0.169112	0	0.162666	0	0.153091	0	0.153336	0	0.0933644	0	0.196059	0	0.106746	0	0.135167	0	0.118348	0	0.0422933	0	0.0408201	0	0.0559204	0	0.275796	0	0.348106	0	0.301516	0	0.237125	0	0.226321	0	0.253514	0	0.306795
BOr3G3H3I_vRhyme_unbinned_36	0.861555	3.25173	0.267048	0	0.816958	2.32106	0.867814	3.49112	0.60056	2.02693	0.81391	3.07937	0.985834	6.93302	0.998765	16.9068	0.991229	8.83873	0.214545	0	0.717139	2.47707	0.957256	5.44941	0.164182	0	0.146516	0	0.144293	0	0.777302	2.71876	0.961374	6.21329	0.999588	12.3086	0.97451	5.30149	0.511571	1.21172	0.739005	2.19064	0.439878	0	0.59916	1.48812	0.919494	4.18626	0.309751
SEr3G3H3I_vRhyme_unbinned_116	0.0113687	0	0.0452506	0	0.0078534	0	0.00949888	0	0.0110696	0	0.0169783	0	0.0139865	0	0.00605834	0	0.00231862	0	0.0333583	0	0.0163052	0	0.0176515	0	0.0145849	0	0.0122663	0	0.018549	0	0.0219147	0	0.00912491	0	0.0221391	0	0.0078534	0	0.0103216	0	0.0295438	0	0.00732984	0	0.00553478	0	0.0146597	0	0.0222887
MGr2D2E2F_vRhyme_unbinned_82	0.043175	0	0.0285633	0	0.0527903	0	0.011595	0	0.0293175	0	0.0246983	0	0.00518477	0	0.021776	0	0.0068816	0	0.0896493	0	0.092006	0	0.0593891	0	0.138763	0	0.0823906	0	0.111897	0	0.0848416	0	0.0872926	0	0.0691931	0	0.0630656	0	0.0719269	0	0.0444947	0	0.025641	0	0.0478884	0	0.0102753	0	0.228695
SEr2D2E2F_vRhyme_unbinned_207	0.233541	0	0.0565229	0	0.0603344	0	0.0136435	0	0.114215	0	0.0201836	0	0.0466476	0	0.0208766	0	0.0459979	0	0.0591216	0	0.0886175	0	0.0871882	0	0.115298	0	0.144231	0	0.122098	0	0.0443954	0	0.0592516	0	0.070123	0	0.06943	0	0.120539	0	0.110664	0	0.0959806	0	0.111876	0	0.0534477	0	0.0932086
SEr3G3H3I_vRhyme_unbinned_184	0.122041	0	0.202692	0	0.409815	0	0.0283791	0	0.17364	0	0.0309591	0	0.00364554	0	0.0150869	0	0.00992709	0	0.0833988	0	0.0771172	0	0.0803141	0	0.0891195	0	0.0327538	0	0.0899047	0	0.0508693	0	0.0472238	0	0.0602356	0	0.175603	0	0.146663	0	0.357487	0	0.270892	0	0.212731	0	0.237016	0	0.267695
BAr2D2E2F_vRhyme_unbinned_5	0.82687	2.51583	0.0107818	0	0.115634	0	0.061649	0	0.0377307	0	0.999967	26.2092	0.0439556	0	0.191946	0	0.232751	0	0.20771	0	0.464815	0	0.243162	0	0.893883	6.01826	0.767805	2.8942	0.747452	2.58512	0.0324543	0	0.0672415	0	0.279465	0	0.452321	0	0.392471	0	0.645914	1.69822	0.130733	0	0.536744	1.12638	0.559834	1.25078	0.0561982
LABRr1A1B1C_vRhyme_unbinned_74	0.00412265	0	0.0048527	0	0.0070858	0	0.0121103	0	0.00730052	0	0.0110796	0	0.00622692	0	0.0129262	0	0.00455209	0	0.0128833	0	0.00772997	0	0.0119385	0	0.0163188	0	0.0132698	0	0.0119814	0	0.00661342	0	0.00768702	0	0.00957657	0	0.00549687	0	0.0115091	0	0.00377909	0	0.00274843	0	0.00579747	0	0.00974835	0	0.0086318
LABRr1A1B1C_vRhyme_unbinned_86	0.291684	0	0.817516	3.50292	0.707039	1.89263	0.0368542	0	0.219082	0	0.227679	0	0.0461316	0	0.0342157	0	0.00553239	0	0.194314	0	0.017959	0	0.0746447	0	0.0946464	0	0.0753256	0	0.0156609	0	0.0504724	0	0.0552387	0	0.0223849	0	0.533918	1.0974	0.948932	6.18705	0.963486	7.23063	0.556643	1.32162	0.393565	0	0.215933	0	0.577326
LABRr1A1B1C_vRhyme_unbinned_28	0.00919017	0	0.00291174	0	0.00300273	0	0.00136488	0	0.0121929	0	0.00509554	0	0.00163785	0	0.00282075	0	0.00454959	0	0.00500455	0	0.00454959	0	0.00755232	0	0.00564149	0	0	0	0.00418562	0	0.00746133	0	0.00764331	0	0.00500455	0	0.00145587	0	0.0102821	0	0.00300273	0	0.00154686	0	0.00464058	0	0.00928116	0	0.0131028
SEr3G3H3I_vRhyme_unbinned_182	0.485683	0	0.483089	0	0.523596	2.15213	0.0894942	0	0.440786	0	0.433303	0	0.155243	0	0.228475	0	0.164422	0	0.235758	0	0.141275	0	0.15644	0	0.238651	0	0.163424	0	0.144168	0	0.0808141	0	0.119725	0	0.0735309	0	0.457448	0	0.53058	1.41881	0.4784	0	0.504939	1.38224	0.571486	1.42669	0.589145	2.38292	0.648808
MGr2D2E2F_vRhyme_unbinned_20	0.0107188	0	0.0133304	0	0.0140378	0	0.0190979	0	0.0192611	0	0.0219816	0	0.0230698	0	0.0356929	0	0.0251918	0	0.0297622	0	0.0202949	0	0.0237227	0	0.029599	0	0.0181185	0	0.0235051	0	0.0296534	0	0.0357473	0	0.0368899	0	0.0159965	0	0.151205	0	0.0354209	0	0.0920616	0	0.0523423	0	0.233799	0	0.792045
BAr3G3H3I_vRhyme_unbinned_6	0.013292	0	0.0262397	0	0.0128788	0	0.0264463	0	0.0170799	0	0.0337466	0	1	19.4376	0.999931	25.6398	0.401515	0	0.0289256	0	0.0229339	0	0.0190083	0	0.00716253	0	0.0189394	0	0.038292	0	0.225482	0	0.179339	0	0.0703168	0	0.0303719	0	0.0168044	0	0.0124656	0	0.00344353	0	0.00922865	0	0.0201102	0	0.0193526
LASYr2D2E2F_vRhyme_unbinned_23	0.00625138	0	0.00375083	0	0.00345664	0	0.00786938	0	0.0139737	0	0.00478047	0	0.00360374	0	0.00654556	0	0.00125028	0	0.0286828	0	0.037876	0	0.0102964	0	0.0150769	0	0.00625138	0	0.0125763	0	0.0189012	0	0.00867839	0	0.011326	0	0.00941384	0	0.012944	0	0.00956093	0	0.00375083	0	0.0100022	0	0.0183864	0	0.0144149
SEr2D2E2F_vRhyme_unbinned_105	0.0535368	0	0.124069	0	0.059457	0	0.0286312	0	0.065122	0	0.052414	0	0.0166888	0	0.0451669	0	0.0259263	0	0.0984995	0	0.216495	0	0.419363	0	0.0990609	0	0.138052	0	0.143973	0	0.00392977	0	0.0298561	0	0.0163826	0	0.0995203	0	0.231908	0	0.149076	0	0.381596	0	0.639532	1.61491	0.414872	0	0.21675
SEr3G3H3I_vRhyme_unbinned_178	0.00278999	0	0.00528407	0	0.00667907	0	0.01023	0	0.0123013	0	0.00849679	0	0.00587589	0	0.00777815	0	0.00705952	0	0.045443	0	0.313324	0	0.225947	0	0.0154295	0	0.0209249	0	0.0388062	0	0.222523	0	0.15104	0	0.121787	0	0.0164018	0	0.00629861	0	0.0226158	0	0.0126395	0	0.0242222	0	0.0203754	0	0.012259
CRr1A1B1C_vRhyme_bin_2	0.0017023	0	0.00254735	0	0.00884463	0	0.0217805	0	0.00563505	0	0.00339241	0	0.00219389	0	0.0346188	0	0.0032624	0	0.180703	0	0.00786144	0	0.0262576	0	0.106538	0	0.137143	0	0.103422	0	0.0597226	0	0.0118917	0	0.0211345	0	0.859729	3.39937	0.638341	1.50723	0.994605	9.17796	0.074186	0	0.161251	0	0.0941586	0	0.136956
SEr2D2E2F_vRhyme_unbinned_131	0.390396	0	0.203903	0	0.00121467	0	0.00518261	0	0.467082	0	0.0709369	0	0.00291522	0	0.00323913	0	0.00388695	0	0.0305288	0	0.0081788	0	0.0468864	0	0.0385456	0	0.0953114	0	0.0534456	0	0.00251032	0	0.0258321	0	0.00129565	0	0.089238	0	0.0953923	0	0.0783059	0	0.0978217	0	0.0245364	0	0.0551462	0	0.302373
CRr1A1B1C_vRhyme_unbinned_55	0.292158	0	0.0751305	0	0.505969	0.777394	0.00121524	0	0.0262349	0	0.0254486	0	0.0263064	0	0.0784902	0	0.0529702	0	0.103367	0	0.329902	0	0.536779	1.04391	0.429838	0	0.134391	0	0.221603	0	0.0249482	0	0.0236614	0	0.0341697	0	0.999929	10.0323	0.775538	2.2206	0.981057	6.03059	0.193581	0	0.298449	0	0.0794195	0	0.247838
MGr3G3H3I_vRhyme_unbinned_67	0.00759422	0	0.911942	3.06202	0.0117269	0	0.00833598	0	0.0108792	0	0.00512168	0	0.0046625	0	0.00572216	0	0.00420331	0	0.190845	0	0.0086892	0	0.0057928	0	0.0104553	0	0.00568684	0	0.00702907	0	0.00649924	0	0.0110205	0	0.0110558	0	0.00664053	0	0.00632263	0	0.0122567	0	0.00229593	0	0.00505104	0	0.00494507	0	0.00540426
MGr3G3H3I_vRhyme_unbinned_47	0.00423309	0	0.0427812	0	0.333423	0	0.015041	0	0.00459335	0	0.021976	0	0.00765559	0	0.00441322	0	0.00918671	0	0.0203549	0	0.0166622	0	0.0539494	0	0.0566514	0	0.0475547	0	0.0512474	0	0.00351256	0	0.00144105	0	0.0060344	0	0.017743	0	0.0920472	0	0.0509772	0	0.0495362	0	0.100243	0	0.0732235	0	0.0997028
MGr3G3H3I_vRhyme_unbinned_99	0.0205219	0	0.128419	0	0.0417768	0	0.00950187	0	0.0183232	0	0.0156794	0	0.00327199	0	0.00746015	0	0.00227731	0	0.0316467	0	0.0414889	0	0.0388975	0	0.0370913	0	0.0280606	0	0.0346308	0	0.0237939	0	0.0254169	0	0.00952805	0	0.0384263	0	0.0520116	0	0.0434521	0	0.0220402	0	0.0267257	0	0.0189776	0	0.0559904
MHr3G3H3I_vRhyme_unbinned_6	0.137536	0	0.341172	0	0.0304318	0	0.0573066	0	0.00711392	0	0.200474	0	0	0	0.0487106	0	0.00484142	0	0.148997	0	0.0693607	0	0.17607	0	0.143365	0	0.273194	0	0.138623	0	0.00494022	0	0.00988045	0	0.00612588	0	0.409643	0	0.497382	0	0.252939	0	0.751606	5.63432	0.311629	0	0.262425	0	0.897145
MHr3G3H3I_vRhyme_unbinned_40	0.00615266	0	0.00317247	0	0.00778696	0	0.0062488	0	0.0032686	0	0.0095174	0	0.00874832	0	0	0	0.00970967	0	0.00317247	0	0.0065372	0	0.0126899	0	0.00480677	0	0.00144203	0	0.0016343	0	0.0227841	0	0.0286483	0	0.0137474	0	0.00596039	0	0.00153817	0	0.00942126	0	0.00451836	0	0.0325899	0	0.0109594	0	0.00480677
LABRr1A1B1C_vRhyme_unbinned_11	0.00552066	0	0.001859	0	0.000844999	0	0.00552066	0	0.00492916	0	0.00323916	0	0.0022815	0	0.00504183	0	0.00636566	0	0.00574599	0	0.0012675	0	0.00450666	0	0.00501366	0	0.00180266	0	0.00394333	0	0.00225333	0	0.00225333	0	0.00585866	0	0.00216883	0	0.000506999	0	0.00352083	0	0.00183083	0	0.0027885	0	0.00284483	0	0.00701349
LABRr1A1B1C_vRhyme_bin_16	0.0292061	0	0.373758	0	0.306564	0	0.00925852	0	0.00981483	0	0.0047286	0	0.00937773	0	0.0130732	0	0.150163	0	0.131805	0	0.0883335	0	0.0977907	0	0.0397759	0	0.0366367	0	0.102837	0	0.137487	0	0.333466	0	0.284749	0	0.248391	0	0.497258	0	0.501033	2.35804	0.196257	0	0.122745	0	0.0224907	0	0.168799
SEr3G3H3I_vRhyme_unbinned_160	0.0141322	0	0.00440623	0	0.00569586	0	0.00526599	0	0.0111768	0	0.00365395	0	0.00263299	0	0.00531972	0	0.00349275	0	0.0043525	0	0.0214938	0	0.00822139	0	0.0165502	0	0.0132724	0	0.0141322	0	0.00445997	0	0.0128426	0	0.00472864	0	0.00634068	0	0.0108006	0	0.00924234	0	0.0485223	0	0.0170339	0	0.0440623	0	0.00709296
LABRr1A1B1C_vRhyme_unbinned_126	0.00552154	0	0.0036628	0	0.00896567	0	0.00820031	0	0.0100044	0	0.00727094	0	0.00612289	0	0.00513886	0	0.00317079	0	0.0118631	0	0.00847365	0	0.00830964	0	0.00666958	0	0.0106057	0	0.0101684	0	0.00355347	0	0.00748961	0	0.00770829	0	0.00606823	0	0.00382681	0	0.00798163	0	0.00535753	0	0.00710693	0	0.00470151	0	0.0132845
CRr2D2E2F_vRhyme_unbinned_30	0.0317965	0	0.00308613	0	0.257832	0	0.0834191	0	0.0803329	0	0.0503133	0	0.0211353	0	0.165716	0	0.124942	0	0.188441	0	0.150753	0	0.10418	0	0.260825	0	0.0621902	0	0.00972599	0	0.0151501	0	0.0107547	0	0.0549892	0	0.501543	0.932659	0.963715	8.71335	0.97475	8.16314	0.947536	6.2877	0.996446	7.30635	0.965398	7.39635	0.978117
LASCr2D2E2F_vRhyme_unbinned_50	0.00639848	0	0.072153	0	0.0270233	0	0.00660268	0	0.176639	0	0.036553	0	0.0274318	0	0.0132734	0	0.0142264	0	0.0136138	0	0	0	0.0688176	0	0.00347151	0	0.00449255	0	0.00442448	0	0.0643932	0	0.00619427	0	0.00319924	0	0.00537744	0	0.0749438	0	0.00449255	0	0.276904	0	0.124294	0	0.185896	0	0.550065
BOr3G3H3I_vRhyme_bin_3	0.00962458	0	0.0970744	0	0.0117705	0	0.0107719	0	0.0129178	0	0.00798861	0	0.405996	0	0.880596	3.28241	0.187796	0	0.121083	0	0.0355238	0	0.265154	0	0.259842	0	0.288865	0	0.388722	0	0.982153	5.88336	0.862536	2.83574	0.577645	1.21122	0.0483778	0	0.331931	0	0.792636	2.52349	0.0399218	0	0.113944	0	0.0508212	0	0.0243483
LASCr2D2E2F_vRhyme_unbinned_90	0.00578035	0	0.00381384	0	0.00494607	0	0.00399261	0	0.00601871	0	0.00303915	0	0.819677	2.98944	0.528395	0.99833	0.243073	0	0.0169239	0	0.00464811	0	0.0146594	0	0.639175	1.59556	0.285382	0	0.703057	1.91021	0.709255	1.88677	0.83386	3.80747	0.555867	1.19106	0.00381384	0	0.00220487	0	0.00101305	0	0	0	0.00387343	0	0.00280079	0	0.00703176
CRr3G3H3I_vRhyme_unbinned_15	0	0	0	0	0.00140187	0	0.0192523	0	0.0881308	0	0.00149533	0	0.00149533	0	0.0393458	0	0	0	0.630187	1.66281	0.0352336	0	0.0761682	0	0.66271	1.96209	0.434579	0	0.110654	0	0.0461682	0	0.176449	0	0.182243	0	0.0551402	0	0.476636	0	0.101215	0	0.102243	0	0.521122	1.22978	0.353271	0	0.88215
BAr2D2E2F_vRhyme_unbinned_49	0.0905623	0	0.252616	0	0.135844	0	0.246846	0	1	17.3778	0.398533	0	0	0	0.0406846	0	0.00146699	0	0.00312958	0	0.00146699	0	0	0	0.00156479	0	0	0	0.00146699	0	0.00146699	0	0.00166259	0	0	0	0	0	0.0933007	0	0.0747188	0	0.00342298	0	0	0	0	0	0.140831
CRr3G3H3I_vRhyme_unbinned_6	0.11772	0	0.00457535	0	0.0922696	0	0.00438471	0	0.00285959	0	0	0	0.514918	0.962609	0.00467067	0	0.0680583	0	0.878849	6.81466	0.166714	0	0.256982	0	0.0937947	0	0.134115	0	0.0219236	0	0.10285	0	0.294633	0	0.089124	0	0.400343	0	0.532456	0.956162	0.36498	0	0.00162044	0	0.0091507	0	0.00162044	0	0.533314
MGr1A1B1C_vRhyme_bin_11	0.000523317	0	0.0188685	0	0.00255844	0	0.0100884	0	0.00226771	0	0.00337249	0	0.128416	0	0.059222	0	0.193395	0	0.0109024	0	0.00517502	0	0.0437842	0	0.060821	0	0.0438132	0	0.0256716	0	0.00127922	0	0.00197697	0	0.00601814	0	0.152983	0	0.34472	0	0.326753	0	0.311432	0	0.34097	0	0.124142	0	0.344837
SEr2D2E2F_vRhyme_unbinned_127	0.0806191	0	0.0367429	0	0.274249	0	0.0374159	0	0.0273217	0	0.0266039	0	0.00399282	0	0.261597	0	0.00803051	0	0.777748	2.62195	0.0868102	0	0.306101	0	0.611485	1.20812	0.312965	0	0.0807986	0	0.00533872	0	0.0111261	0	0.00978017	0	0.981337	8.56745	0.960296	6.43787	0.86882	3.82877	0.994482	15.627	0.99834	21.7618	0.992239	11.3482	0.455047
MGr1A1B1C_vRhyme_bin_14	0.063791	0	0.101583	0	0.197824	0	0.0316348	0	0.0226103	0	0.0276601	0	0.00104255	0	0.137812	0	0.00742816	0	0.0687757	0	0.195543	0	0.153874	0	0.351274	0	0.385059	0	0.338177	0	0.0072001	0	0.0389653	0	0.0272366	0	0.670587	4.32351	0.917573	6.54507	0.952857	7.03988	0.429791	0	0.430182	0	0.428651	0	0.467225
BAr1A1B1C_vRhyme_unbinned_61	0.80113	2.55873	0.781429	2.01145	0.991458	12.3757	0.569057	1.48743	0.969277	9.67876	0.278846	0	0.00337535	0	0.00309981	0	0.00117104	0	0.157815	0	0.0745333	0	0.098023	0	0.0624785	0	0.249225	0	0.162224	0	0.0743955	0	0.0228697	0	0.00378866	0	0.147276	0	0.00764621	0	0.071709	0	0.0728801	0	0.0306537	0	0.338706	0	0.0183922
SEr2D2E2F_vRhyme_unbinned_76	0.501722	1.05759	0.171586	0	0.211805	0	0.0573503	0	0.526674	0.999685	0.104646	0	0.00297924	0	0.0254166	0	0.00865841	0	0.423704	0	0.206871	0	0.212643	0	0.619775	1.45358	0.482078	0	0.389535	0	0.106508	0	0.257332	0	0.0972908	0	0.611209	1.34627	0.378177	0	0.352388	0	0.625919	1.3126	0.573131	1.25595	0.417931	0	0.665767
CRr3G3H3I_vRhyme_unbinned_57	0.29275	0	0.85684	3.29948	0.517948	0.855896	0	0	0.590941	1.29337	0.771905	2.25988	0.0180893	0	0.053208	0	0.121467	0	0.218838	0	0.190503	0	0.1816	0	0.0799887	0	0.0401357	0	0.106275	0	0.0469898	0	0.0287592	0	0.0286179	0	0.441351	0	0.998092	7.34947	0.949053	4.45239	1	17.5661	0.997386	11.9341	0.992227	6.11974	1
CRr3G3H3I_vRhyme_unbinned_20	0.838769	3.00977	0.739926	2.19598	0.844623	2.64489	0.0996661	0	0.783012	6.2954	0.734803	3.01842	0.0343045	0	0.147006	0	0.252893	0	0.57316	1.23656	0.468326	0	0.289119	0	0.397978	0	0.182912	0	0.316608	0	0.193295	0	0.272424	0	0.0592325	0	0.51905	1.04687	0.428532	0	0.715227	1.99089	0.765128	2.21706	0.736495	2.30282	0.906006	3.49844	0.998536
MHr1A1B1C_vRhyme_unbinned_13	0.183053	0	0.645368	2.57533	0.399947	0	0.121368	0	0.463947	0	0.510421	1.03301	0.151579	0	0.219789	0	0.196263	0	0.445632	0	0.453158	0	0.460053	0	0.505895	3.86644	0.465895	0	0.514421	3.92349	0.588474	5.85047	0.611316	6.15796	0.504737	2.51303	0.979211	6.91795	0.959579	5.88607	0.927105	3.7136	0.990789	16.1681	0.979	9.53784	0.97721	7.77561	0.991053
MGr1A1B1C_vRhyme_unbinned_14	0.00272672	0	0.00183636	0	0.00367272	0	0.00443323	0	0.0082729	0	0.00352433	0	0.00239283	0	0.00250413	0	0.00367272	0	0.00703011	0	0.00319044	0	0.00549053	0	0.0105173	0	0.0120755	0	0.00651073	0	0.00482276	0	0.00343158	0	0.00491551	0	0.00265252	0	0.00999796	0	0.0184378	0	0.00183636	0	0.00294931	0	0.00209605	0	0.00565747
SEr3G3H3I_vRhyme_unbinned_120	0.0478411	0	0.276602	0	0.182878	0	0.0158538	0	0.0810408	0	0.0535298	0	0.0050359	0	0.02462	0	0.00652802	0	0.131213	0	0.224657	0	0.186981	0	0.204887	0	0.152196	0	0.2545	0	0.154621	0	0.317542	0	0.198638	0	0.210762	0	0.506202	0.968898	0.384034	0	0.113588	0	0.141285	0	0.148	0	0.60207
SEr2D2E2F_vRhyme_bin_16	0.230835	0	0.2445	0	0.370787	0	0.0232946	0	0.222502	0	0.0109622	0	0.00266647	0	0.00299978	0	0.00174061	0	0.0314051	0	0.00114806	0	0.00470336	0	0.0164432	0	0.0404414	0	0.0159247	0	0.00122213	0	0.000555514	0	0.00185171	0	0.0747352	0	0.0848826	0	0.158988	0	0.0986223	0	0.158396	0	0.114177	0	0.199911
SEr2D2E2F_vRhyme_unbinned_80	0.00368278	0	0.0026426	0	0.00846195	0	0.0386551	0	0.00466672	0	0.00657839	0	0.00191167	0	0.0155464	0	0.00323297	0	0.190886	0	0.0348036	0	0.0176548	0	0.137781	0	0.164628	0	0.0833263	0	0.152512	0	0.0456552	0	0.0246268	0	0.961795	11.2509	0.518568	1.04414	0.922268	7.79253	0.028422	0	0.033651	0	0.101122	0	0.439656
LAWAr2D2E2F_vRhyme_unbinned_32	0.264245	0	0.25867	0	0.0117091	0	0.00504784	0	0.0079232	0	0.0118369	0	0.00372199	0	0.00277951	0	0.00421719	0	0.0608936	0	0.00281146	0	0.0102395	0	0.0585454	0	0.0253351	0	0.0584975	0	0.0187856	0	0.00833852	0	0.00369004	0	0.00321081	0	0.00541525	0	0.00499992	0	0.681123	1.74423	0.826968	2.88669	0.14241	0	0.00610214
BAr1A1B1C_vRhyme_unbinned_35	0.993233	10.9767	0.961675	7.10576	0.580496	1.10608	0.00705229	0	0.002422	0	0.00235076	0	0.00106853	0	0.00235076	0	0.004844	0	0.935532	12.9428	0.198319	0	0.908178	8.5308	0.57843	1.3188	0.721114	1.71856	0.038467	0	0.100727	0	0.00106853	0	0.00712352	0	0	0	0.00491523	0	0.00235076	0	0.455051	0	0.91751	4.35144	0.184285	0	0.00349053
CRr2D2E2F_vRhyme_unbinned_8	0.111486	0	0.632112	1.59273	0.0171753	0	0	0	0.334458	0	1	47.7742	0.00268364	0	0.00276031	0	0.00383377	0	0.201733	0	0.494786	0	0.107499	0	0.00260696	0	0.00130348	0	0.00506057	0	0.68034	1.82661	0.667842	1.52275	0.0884067	0	0.00260696	0	0.00644073	0	0.00260696	0	0.936666	7.84083	1	42.9741	0.923018	4.65529	0.00751418
BAr2D2E2F_vRhyme_unbinned_48	0.926931	4.0046	0.275358	0	0.943931	3.70332	0.00122599	0	0.99436	13.4684	0.987413	7.55521	0.00122599	0	0	0	0.00122599	0	0.324152	0	0.145893	0	0.258602	0	0.500613	0.911189	0.458357	0	0.21602	0	0.0157744	0	0.159787	0	0.0527176	0	0.00261545	0	0	0	0.00130772	0	0.0619534	0	0.0272987	0	0.020188	0	0.00122599
BAr1A1B1C_vRhyme_unbinned_88	0.992076	8.05749	1	11.5413	0.960477	3.67788	0.00985588	0	0.975831	6.16383	0.910752	3.43333	0.00425932	0	0.0776088	0	0.0049527	0	0.431925	0	0.0104502	0	0.0324402	0	0.123867	0	0.0502204	0	0.024714	0	0.00396216	0	0.00475459	0	0.00336784	0	0.621168	1.38393	0.743054	1.94456	0.601803	1.32045	0.875142	3.05006	0.821604	2.53573	0.575702	1.13966	0.832945
SEr2D2E2F_vRhyme_unbinned_197	0.173508	0	0.721797	1.96943	0.861518	3.49701	0.0528811	0	0.705224	2.10232	0.0714194	0	0.0290035	0	0.160181	0	0.0270386	0	0.151766	0	0.0524113	0	0.208833	0	0.171501	0	0.224766	0	0.162274	0	0.219128	0	0.291658	0	0.471958	0	0.92794	4.67404	0.229507	0	0.298279	0	0.96681	9.90599	0.980394	18.9847	0.406219	0	0.94729
LAWAr2D2E2F_vRhyme_bin_4	0.00154882	0	0.00143819	0	0.00272427	0	0.00224026	0	0.00301467	0	0.00222643	0	0.000207432	0	0.00159031	0	0.00590489	0	0.002019	0	0.00250301	0	0.00250301	0	0.00150734	0	0.00118927	0	0.00139671	0	0.00731542	0	0.0102056	0	0.00194986	0	0.00315296	0	0.00203283	0	0.00470178	0	0.00174243	0	0.00139671	0	0.00235089	0	0.0028349
SEr2D2E2F_vRhyme_unbinned_191	0.0118196	0	0.181699	0	0.00900861	0	0.0154939	0	0.0169105	0	0.00801257	0	0.00743708	0	0.0181943	0	0.00726001	0	0.295071	0	0.0526572	0	0.220058	0	0.03464	0	0.0650302	0	0.0166006	0	0.008743	0	0.0125058	0	0.0100046	0	0.0522145	0	0.141902	0	0.0586556	0	0.372208	0	0.218818	0	0.385909	0	0.317316
LABRr1A1B1C_vRhyme_unbinned_36	0.00242296	0	0.0151435	0	0.00382373	0	0.00530022	0	0.00829106	0	0.00321799	0	0.0229424	0	0.00583024	0	0.241993	0	0.212615	0	0.171273	0	0.0735973	0	0.0124177	0	0.00352086	0	0.0621261	0	0.890513	4.46133	0.825926	3.21478	0.765427	2.35206	0.00268797	0	0.00673885	0	0.00556523	0	0.00113576	0	0.00321799	0	0.00446733	0	0.00465662
MGr2D2E2F_vRhyme_unbinned_71	0.249352	0	0.683777	5.34898	0.204066	0	0.226277	0	0.224865	0	0.312063	0	0.17377	0	0.206342	0	0.166	0	0.322659	0	0.168668	0	0.181854	0	0.159093	0	0.130602	0	0.136253	0	0.17738	0	0.161526	0	0.130131	0	0.190016	0	0.207519	0	0.258928	0	0.468566	0	0.331371	0	0.468566	0	0.786751
BOr2D2E2F_vRhyme_unbinned_29	0.0713565	0	0.0373688	0	0.0521976	0	0.0262175	0	0.023311	0	0.0405125	0	0.00866006	0	0.00866006	0	0.0320304	0	0.918204	3.73688	0.501216	0.962963	0.384246	0	1	20.2379	1	15.3579	0.974494	6.99342	0.149594	0	0.269945	0	0.0781185	0	0.0264547	0	0.0652471	0	0.0707634	0	0.357257	0	0.393974	0	0.308678	0	0.0305475
CRr2D2E2F_vRhyme_unbinned_9	0.130806	0	0.0180893	0	0.189165	0	0.0720844	0	0.0313608	0	0.0639033	0	0.00327243	0	0.273975	0	0.00663576	0	0.720571	2.00573	0.0667212	0	0.32997	0	0.493046	0	0.229525	0	0.100445	0	0.0111808	0	0.0104536	0	0.00272702	0	0.966821	6.63919	0.944369	5.02508	0.873012	2.86157	0.999091	12.9501	0.999455	17.3767	0.995091	9.31238	0.529679
CRr2D2E2F_vRhyme_unbinned_22	0.999764	11.9221	0.999858	26.3179	0.999953	33.1624	0.733034	2.14248	0.989759	10.4846	0.996885	21.0323	0.0117036	0	0.048891	0	0.022605	0	0.694431	1.56242	0.0728174	0	0.154224	0	0.154648	0	0.057244	0	0.196649	0	0.0198207	0	0.0426144	0	0.0277017	0	0.970316	6.75496	0.996272	8.00438	0.999198	18.3643	0.981359	6.85055	0.932421	4.41265	0.956772	4.9389	0.873148
SEr2D2E2F_vRhyme_unbinned_111	0.331133	0	0.350228	0	0.282571	0	0.162895	0	0.177746	0	0.212086	0	0	0	0.00125727	0	0.00117869	0	0.140421	0	0.112761	0	0.0699356	0	0.378988	0	0.277699	0	0.0766934	0	0.00942951	0	0.0215307	0	0.00746503	0	0	0	0.0306459	0	0.0337105	0	0.0990099	0	0.333569	0	0.195348	0	0.304966
BAr2D2E2F_vRhyme_bin_13	0.360202	0	0.305209	0	0.790575	1.99969	0.842527	3.35518	0.963338	5.95826	0.99096	8.59177	0.0204514	0	0.0235206	0	0.00965375	0	0.03496	0	0.0292403	0	0.138333	0	0.0926314	0	0.0557183	0	0.0732681	0	0.0498312	0	0.0286264	0	0.156022	0	0.972992	7.46406	0.331213	0	0.826344	2.51752	0.0437767	0	0.16124	0	0.16802	0	0.0237717
LASAr3G3H3I_vRhyme_unbinned_51	0.0263212	0	0.0845843	0	0.0224827	0	0.0577833	0	0.0708068	0	0.0821167	0	0.0606621	0	0.0687504	0	0.0471588	0	0.10974	0	0.0867092	0	0.0872575	0	0.469532	0	0.339571	0	0.475907	0	0.207759	0	0.254712	0	0.113236	0	0.185002	0	0.181644	0	0.125643	0	0.274728	0	0.198506	0	0.238673	0	0.308657
SEr3G3H3I_vRhyme_unbinned_41	0.00141683	0	0.0017002	0	0.802777	2.39308	0.0283366	0	0.0123737	0	0.00632852	0	0.0957778	0	0.54208	1.1174	0.259941	0	0.263342	0	0.0507226	0	0.21942	0	0.504581	1.00894	0.191461	0	0.299613	0	0.259469	0	0.341362	0	0.0782091	0	0.00472277	0	0.00292812	0	0.0672523	0	0.00736753	0	0.00906772	0	0.0171909	0	0.00179465
SEr3G3H3I_vRhyme_bin_28	0.0114761	0	0.0180195	0	0.033888	0	0.00967513	0	0.0181396	0	0.00180095	0	0.00318169	0	0.00831441	0	0.00109058	0	0.146598	0	0.022612	0	0.0167489	0	0.0474051	0	0.0315467	0	0.0503767	0	0.00356189	0	0.00609323	0	0.00373198	0	0.0127267	0	0.0952405	0	0.0938197	0	0.073529	0	0.138343	0	0.193262	0	0.0197605
MGr1A1B1C_vRhyme_unbinned_71	0.0292846	0	0.188943	0	0.0679485	0	0.0298577	0	0.0244385	0	0.058986	0	0.0300662	0	0.00651347	0	0.00693033	0	0.0833203	0	0.0843104	0	0.132458	0	0.124433	0	0.188005	0	0.0998906	0	0.0389245	0	0.0900422	0	0.0433537	0	0.109947	0	0.0984837	0	0.132093	0	0.177271	0	0.172894	0	0.1372	0	0.136262
MGr2D2E2F_vRhyme_unbinned_29	0.0069116	0	0.00600218	0	0.00709349	0	0.0058203	0	0.0187341	0	0.0117315	0	0.00318298	0	0.00300109	0	0.0075482	0	0.0099127	0	0.00954893	0	0.0110949	0	0.0100036	0	0.00654784	0	0.00791197	0	0.0160968	0	0.0120953	0	0.0140051	0	0.0814842	0	0.657421	1.54784	0.635686	1.58994	0.00627501	0	0.0240087	0	0.00145507	0	0.102037
CRr2D2E2F_vRhyme_unbinned_92	0.728481	1.70104	0.845662	2.42749	0.0257372	0	0.00127834	0	0.0230953	0	0.305182	0	0.00127834	0	0.00315323	0	0.0026419	0	0.780126	2.44475	0.185018	0	0.00178967	0	0.863388	2.46346	0.661326	1.57184	0.520027	1.16584	0.0363048	0	0.0877791	0	0.0739731	0	0.029487	0	0.001534	0	0.00127834	0	0.996506	16.8214	0.999915	28.684	0.879922	3.10666	0.0147435
CRr1A1B1C_vRhyme_unbinned_30	0.884475	3.3429	0.457634	0	0.959529	5.10772	0.514618	1.15094	0.590011	1.40497	0.456551	0	0.501895	1.03403	0.707769	1.81206	0.507783	0.924491	0.600298	1.17707	0.492149	0	0.521251	1.11737	0.664456	1.48169	0.297983	0	0.556511	1.08599	0.601178	1.45966	0.709123	1.6985	0.530658	1.12633	0.998308	10.5389	0.882715	3.37595	0.996075	7.70351	0.613156	1.36106	0.927585	4.60582	0.966364	6.00805	0.375812
MGr2D2E2F_vRhyme_unbinned_78	0.00257268	0	0.0529972	0	0.00493954	0	0.00571135	0	0.00571135	0	0.02938	0	0.00169797	0	0.000874711	0	0.00406483	0	0.0945716	0	0.457628	0	0.22691	0	0.431232	0	0.222382	0	0.692153	1.64723	0.649807	1.54042	0.475997	0	0.831181	2.85113	0.00447646	0	0.000874711	0	0.00360175	0	0.00159506	0	0.00684332	0	0.0304091	0	0.00612297
CRr1A1B1C_vRhyme_unbinned_73	0.0940605	0	0.378673	0	0.995138	7.03341	0.0118368	0	0.971042	7.1261	0.285246	0	0.00729233	0	0.00686958	0	0.00401606	0	0.168252	0	0.0452336	0	0.105475	0	0.0330797	0	0.00908899	0	0.0136335	0	0.0359332	0	0.0180723	0	0.00549567	0	0.53234	0.967549	0.997569	14.0644	1	22.5564	0.392729	0	0.272881	0	0.292644	0	0.990171
BAr1A1B1C_vRhyme_unbinned_40	1	16.7711	0.568633	1.08416	0.484178	0	0.166291	0	0.715283	1.76289	0.421037	0	0.00683786	0	0.0100386	0	0.018986	0	0.406707	0	0.347785	0	0.45108	0	0.567033	1.45404	0.712228	2.2814	0.596276	1.48509	0.246672	0	0.397832	0	0.231905	0	0.134357	0	0.124609	0	0.126864	0	0.633156	1.30468	0.434277	0	0.251182	0	0.161199
CRr3G3H3I_vRhyme_unbinned_75	0.0168256	0	0.00428679	0	0.0339192	0	0.0190226	0	0.404994	0	0.300718	0	0.0196656	0	0.0523524	0	0.081181	0	0.0349909	0	0.126889	0	0.0446362	0	0.0899153	0	0.0200943	0	0.0686957	0	0.0490301	0	0.0291501	0	0.0319901	0	0.195799	0	0.634337	1.45547	0.692691	1.78502	0.0509592	0	0.0212732	0	0.183742	0	0.951774
SEr3G3H3I_vRhyme_bin_33	0.0206073	0	0.00145037	0	0.00498565	0	0.00377701	0	0.0305786	0	0.000453241	0	0.000604321	0	0.000906481	0	0.00329355	0	0.13561	0	0.00861157	0	0.0193685	0	0.0707358	0	0.11322	0	0.0235383	0	0.00293096	0	0.00299139	0	0.00335398	0	0.0832452	0	0.254933	0	0.180813	0	0.00401873	0	0.0157426	0	0.0203354	0	0.185285
BOr1A1B1C_vRhyme_unbinned_24	0.0210414	0	0	0	0.0984195	0	0.00494522	0	0.0113449	0	0.0592456	0	0	0	0.00727238	0	0.00290895	0	0.935809	4.25473	0.916319	3.40396	0.955687	6.22215	0.990401	9.38209	0.902453	4.1336	0.942403	5.28654	0.237952	0	0.471056	0	0.885678	3.87417	0.171143	0	0.0209444	0	0.260545	0	0.0379133	0	0.407932	0	0.027829	0	0.00145447
MHr3G3H3I_vRhyme_unbinned_32	0.00157962	0	0.032481	0	0.0014809	0	0.00493632	0	0.00464014	0	0.00315925	0	0.00177708	0	0.00306052	0	0	0	0.00306052	0	0.00306052	0	0.00513377	0	0.00296179	0	0	0	0.00157962	0	0.00325797	0	0	0	0.00306052	0	0.00464014	0	0	0	0.00503505	0	0	0	0.0033567	0	0	0	0
LABRr1A1B1C_vRhyme_unbinned_56	0	0	0.048694	0	0.0537969	0	0.00138384	0	0.135876	0	0.0062273	0	0.00181629	0	0.0162602	0	0.00380557	0	0.00285418	0	0	0	0.0212766	0	0.00276769	0	0.00389206	0	0.00138384	0	0.00129735	0	0.00147033	0	0.00129735	0	0.00397855	0	0.0393531	0	0.0184224	0	0.248746	0	0.104999	0	0.188203	0	0.585193
SEr2D2E2F_vRhyme_unbinned_174	0.706816	8.0981	0.730611	7.14014	0.690217	3.84668	0.0602233	0	0.349589	0	0.471651	0	0.00470035	0	0.00235018	0	0.0073443	0	0.716951	3.19319	0.0806404	0	0.112955	0	0.280259	0	0.451674	0	0.120593	0	0.0972385	0	0.00249706	0	0.0217391	0	0.389689	0	0.21651	0	0.263367	0	0.892773	6.50234	0.683314	8.33951	0.62074	2.38405	0.145123
SEr3G3H3I_vRhyme_unbinned_214	0.135794	0	0.169682	0	0.141606	0	0	0	0.482442	0	0.0271752	0	0.0012278	0	0.00245559	0	0.00409266	0	0.0216092	0	0.0149791	0	0.0013915	0	0.0266023	0	0.108128	0	0.00130965	0	0.0052386	0	0.0013915	0	0.00278301	0	0.179831	0	0.170746	0	0.235901	0	0.157813	0	0.306131	0	0.347139	0	0.338872
SEr3G3H3I_vRhyme_unbinned_266	0.00121359	0	0.0581715	0	0.043932	0	0.0052589	0	0.00849515	0	0.017233	0	0.00428803	0	0.0192557	0	0.00558252	0	0.054288	0	0.0971683	0	0.274515	0	0.189563	0	0.283576	0	0.138592	0	0.0012945	0	0.00291262	0	0.0158576	0	0.0932848	0	0.219579	0	0.103398	0	0.280906	0	0.258738	0	0.24555	0	0.617071
BOr3G3H3I_vRhyme_unbinned_30	0.00272459	0	0.00243004	0	0	0	0.00589102	0	0.00486009	0	0.00346097	0	0.00235641	0	0	0	0.00500736	0	0.094919	0	0.0234168	0	0.0921208	0	0.00500736	0	0.00463918	0	0.219072	0	0.848527	2.8137	0.906996	3.4133	0.986672	7.75695	0.00346097	0	0.00714286	0	0.0011782	0	0.00346097	0	0.00250368	0	0.00405007	0	0.0089838
CRr3G3H3I_vRhyme_unbinned_5	0.0158049	0	0.0844434	0	0.060134	0	0.0447806	0	0.331527	0	0.228645	0	0.0508015	0	0.164522	0	0.0681869	0	0.0439527	0	0.0779709	0	0.073079	0	0.0918943	0	0.0508015	0	0.0411681	0	0.050651	0	0.0774441	0	0.0674343	0	0.169715	0	0.648529	1.43814	0.537142	0.991036	0.107398	0	0.0882065	0	0.122902	0	0.896741
MHr2D2E2F_vRhyme_unbinned_55	0.00628332	0	0.00295126	0	0.00733054	0	0.00609292	0	0.00485529	0	0.00342727	0	0.00161843	0	0.00971059	0	0.00980579	0	0.00456969	0	0.00809216	0	0.00342727	0	0.0102818	0	0.00314166	0	0.00285605	0	0	0	0.00961539	0	0.00437928	0	0.00295126	0	0.00304646	0	0	0	0.00304646	0	0.00161843	0	0.00152323	0	0.00628332
SEr2D2E2F_vRhyme_unbinned_108	0	0	0.0118002	0	0.0250165	0	0.0172756	0	0.00283206	0	0.00188804	0	0	0	0	0	0.0299254	0	0.0667422	0	0	0	0.00283206	0	0.0489002	0	0.0359672	0	0.00594732	0	0.00151043	0	0	0	0.00151043	0	0.029359	0	0.229208	0	0.311715	0	0.390824	0	0.143208	0	0.0644765	0	0.0168036
MGr1A1B1C_vRhyme_unbinned_38	0.801142	2.2889	0.988198	11.6337	0.23585	0	0.0126904	0	0.0107868	0	0.705203	2.10498	0.00748731	0	0.00418782	0	0.0150381	0	0.459391	0	0.00399746	0	0.0112944	0	0.00583756	0	0.00450508	0	0.0088198	0	0.011802	0	0.0135787	0	0.00945431	0	0.0052665	0	0.00444162	0	0.00983503	0	0.00532995	0	0.0148477	0	0.00513959	0	0.0114213
BAr1A1B1C_vRhyme_bin_20	0.92347	4.87225	0.545088	1.37978	0.921531	4.244	0.0190946	0	0.0502642	0	0.0858938	0	0.00115302	0	0.015268	0	0.00656336	0	0.23822	0	0.0484143	0	0.0572583	0	0.0742749	0	0.10248	0	0.0164971	0	0.014153	0	0.00562574	0	0.0219708	0	0.338102	0	0.156241	0	0.324227	0	0.266665	0	0.302953	0	0.186992	0	0.103671
SEr2D2E2F_vRhyme_unbinned_139	0.0447212	0	0.00380959	0	0.00672475	0	0.0143771	0	0.082784	0	0.00400835	0	0.0122569	0	0.00967304	0	0.0121244	0	0.288237	0	0.270679	0	0.324411	0	0.264849	0	0.108987	0	0.235399	0	0.0348494	0	0.138636	0	0.0425349	0	0.122801	0	0.156624	0	0.111041	0	0.0729784	0	0.0330606	0	0.230762	0	0.0319674
SEr3G3H3I_vRhyme_unbinned_127	0.00259172	0	0.00380659	0	0.00404957	0	0.00550741	0	0	0	0.00550741	0	0.418968	0	0.787074	2.18563	0.431603	0	0.00267271	0	0	0	0.00518345	0	0.00534543	0	0.00137685	0	0.00461651	0	0.00421155	0	0	0	0.00153884	0	0.00259172	0	0.00259172	0	0.00275371	0	0.00121487	0	0.00518345	0	0.00121487	0	0.00421155
LAWAr2D2E2F_vRhyme_unbinned_64	0.00316092	0	0.00488506	0	0.0059387	0	0.00785441	0	0.00143678	0	0.00287356	0	0.00316092	0	0	0	0.00316092	0	0.00316092	0	0	0	0.00450192	0	0.00613027	0	0.0141762	0	0.00469349	0	0.00153257	0	0.00383142	0	0.00756705	0	0.00316092	0	0.00545977	0	0.00622605	0	0.00306513	0	0.0045977	0	0	0	0.00948276
MGr2D2E2F_vRhyme_unbinned_81	0.0126395	0	0.638477	1.53235	0.0489947	0	0.00788305	0	0.018294	0	0.0114254	0	0.00379185	0	0.00432404	0	0.00916363	0	0.0701159	0	0.00257779	0	0.0177784	0	0.00557136	0	0.00485623	0	0.00590397	0	0.0025279	0	0.00487286	0	0.00513895	0	0.00292704	0	0.0613348	0	0.0444045	0	0.0131218	0	0.0308503	0	0.00756706	0	0.0540172
LASAr3G3H3I_vRhyme_unbinned_41	0.226325	0	0.832152	3.39291	0.450753	0	0.0238499	0	0.448558	0	0.491767	0	0.00478994	0	0.0891129	0	0.0270432	0	0.241293	0	0.0663606	0	0.144596	0	0.0633669	0	0.0500948	0	0.0844227	0	0.109769	0	0.0301367	0	0.0670592	0	0.398164	0	0.785351	2.71638	0.506137	0.901744	0.400858	0	0.297775	0	0.329608	0	0.679473
CRr3G3H3I_vRhyme_unbinned_67	0.113997	0	0.53683	1.56456	0.112661	0	0.0576249	0	0.142225	0	0.218139	0	0.0645565	0	0.0897779	0	0.0886922	0	0.118089	0	0.105562	0	0.0883581	0	0.111659	0	0.11099	0	0.130867	0	0.0914481	0	0.0775848	0	0.0724069	0	0.0960414	0	0.128361	0	0.257725	0	0.134542	0	0.119509	0	0.110907	0	0.999916
BOr1A1B1C_vRhyme_unbinned_2	0.127533	0	0.196875	0	0.198602	0	0.0866185	0	0.189179	0	0.446678	0	0.0807288	0	0.133501	0	0.191456	0	0.417229	0	0.971572	7.55262	0.992775	12.7825	0.496545	0	0.796529	3.27591	0.894613	4.75967	0.974399	7.38787	0.994346	9.8371	0.941024	7.5098	0.15973	0	0.183917	0	0.182975	0	0.179834	0	0.182818	0	0.190042	0	0.184231
MGr1A1B1C_vRhyme_unbinned_63	0.0408391	0	0.0537405	0	0.0897531	0	0.0265454	0	0.00993132	0	0.0318359	0	0.00853908	0	0.00742528	0	0.0241322	0	0.0264526	0	0.00473362	0	0.0164284	0	0.0250603	0	0.0133655	0	0.0285873	0	0.017171	0	0.00408391	0	0.0167069	0	0.210136	0	0.590496	1.08816	0.517078	0.849508	0.376369	0	0.762855	2.61201	0.302116	0	0.357991
SEr3G3H3I_vRhyme_unbinned_13	0.00329027	0	0	0	0	0	0.00385202	0	0.00256801	0	0.00248776	0	0.00264826	0	0.00256801	0	0	0	0.00264826	0	0.00120376	0	0.00160501	0	0.00120376	0	0.00136426	0	0.00650028	0	0.00561753	0	0.00136426	0	0.00505577	0	0.00537678	0	0.00505577	0	0.00409277	0	0.00272851	0	0.00128401	0	0.00184576	0	0.00393227
BAr2D2E2F_vRhyme_unbinned_59	0.856073	5.33094	0.439062	0	0.713415	2.14096	0.748067	2.1029	0.999959	23.3687	0.616373	1.49275	0.027738	0	0.199157	0	0.0345702	0	0.501861	1.57288	0.41652	0	0.452931	0	0.586221	2.6585	0.461645	0	0.527349	1.88982	0.123839	0	0.202307	0	0.123348	0	0.996727	22.2738	0.991613	9.45136	0.999877	15.7682	0.691527	7.28594	0.574316	4.01619	0.658062	3.05593	0.999182
SEr3G3H3I_vRhyme_unbinned_63	0.00798993	0	0.00552031	0	0.00920052	0	0.0137524	0	0.0127839	0	0.0071183	0	0.0312334	0	0.0707956	0	0.0189337	0	0.0353494	0	0.109341	0	0.135732	0	0.0421287	0	0.0735558	0	0.141155	0	0.219747	0	0.194664	0	0.400174	0	0.00644037	0	0.0118154	0	0.010169	0	0.00401918	0	0.00886156	0	0.00595613	0	0.019999
SEr3G3H3I_vRhyme_unbinned_27	0.0185673	0	0.0194459	0	0.00304574	0	0.00193288	0	0.0332689	0	0.00199145	0	0.00872723	0	0.00866866	0	0.0115387	0	0.163826	0	0.0920166	0	0.156622	0	0.106601	0	0.0802437	0	0.080888	0	0.213729	0	0.303872	0	0.188719	0	0.0169273	0	0.00556434	0	0.0170445	0	0.00960581	0	0.0176302	0	0.0018743	0	0.234991
SEr3G3H3I_vRhyme_unbinned_103	0.00843882	0	0.00340514	0	0.00481161	0	0.0517433	0	0.0124362	0	0.0216152	0	0.044859	0	0.348286	0	0.017988	0	0.00488563	0	0.00244282	0	0.00984529	0	0.00584795	0	0.00769857	0	0.0107336	0	0.00495966	0	0.00518173	0	0.00525576	0	0.0011844	0	0.00281294	0	0.038789	0	0	0	0.00903102	0	0.00133245	0	0.0062921
BOr1A1B1C_vRhyme_unbinned_20	0.122236	0	0.806415	2.4413	0.562603	1.14214	0.0104944	0	0.127186	0	0.618639	1.24183	0.00415814	0	0.0421754	0	0.0101643	0	0.998218	10.3596	0.950036	7.58966	0.98845	7.15799	0.999934	40.991	0.999538	15.6457	0.999076	15.7835	0.9536	4.14473	0.94865	3.98637	0.999934	12.1108	0.0731305	0	0.76721	2.55085	0.762128	2.37042	0.993532	9.49967	0.99175	9.1351	0.978681	12.1144	0.876114
LABRr1A1B1C_vRhyme_unbinned_115	0.326431	0	0.307608	0	0.386824	0	0.374667	0	0.608941	7.58351	0.568627	7.13527	0.378824	0	0.373961	0	0.379373	0	0.464863	0	0.503216	17.763	0.516863	13.0521	0.476627	0	0.480784	0	0.503373	12.6439	0.499686	0	0.519765	14.2661	0.463373	0	0.341333	0	0.535765	3.62037	0.315137	0	0.33451	0	0.378275	0	0.35302	0	0.402196
MGr2D2E2F_vRhyme_unbinned_52	0.00493608	0	0.0391723	0	0.0052525	0	0.0181623	0	0.0056322	0	0.00316416	0	0.00196178	0	0.00417669	0	0.00310087	0	0.00303759	0	0.00423997	0	0.031072	0	0.0394887	0	0.0267055	0	0.017656	0	0.00632831	0	0.0041134	0	0.00297431	0	0.0234148	0	0.201873	0	0.12973	0	0.0996077	0	0.108404	0	0.106379	0	0.0492343
BAr2D2E2F_vRhyme_unbinned_47	0.0279117	0	0.00357406	0	0.00277983	0	1	11.8887	0.780394	2.16045	0.209792	0	0.859761	2.82569	0.960515	6.14169	0.970557	6.66181	0.00175867	0	0.00391445	0	0.00459522	0	0.00453849	0	0.00289329	0	0.00465195	0	0.00476542	0	0.00187213	0	0.00175867	0	0.00277983	0	0.00096443	0	0.013502	0	0.00102116	0	0.00317694	0	0.00408464	0	0.0218982
MGr3G3H3I_vRhyme_bin_13	0.00183964	0	0.0125326	0	0	0	0.00318105	0	0.00298942	0	0.00241453	0	0.00176299	0	0	0	0.00130308	0	0.0484823	0	0.0160202	0	0.0445731	0	0.063506	0	0.0895677	0	0.0188947	0	0.00789514	0	0.0140273	0	0.000574889	0	0.00869998	0	0.105243	0	0.0581021	0	0.0011881	0	0.106431	0	0.0142956	0	0.120382
BAr1A1B1C_vRhyme_bin_2	0.793776	5.31483	0.721811	2.8129	0.652133	2.62123	0.154314	0	0.323663	0	0.478635	0	0.153433	0	0.237343	0	0.161028	0	0.244526	0	0.184887	0	0.203313	0	0.223267	0	0.18105	0	0.189928	0	0.205833	0	0.193642	0	0.112598	0	0.650817	2.98815	0.54964	1.91388	0.583927	2.3331	0.609102	2.45983	0.680431	2.77482	0.613173	1.96974	0.271162
LASYr2D2E2F_vRhyme_unbinned_13	0.0599385	0	0.123557	0	0.12144	0	0.132328	0	0.190251	0	0.252508	0	0.0525785	0	0.125019	0	0.15214	0	0.579321	1.16671	0.525836	1.09064	0.504915	1.04684	0.448253	0	0.168977	0	0.210465	0	0.0921006	0	0.161466	0	0.111761	0	0.383425	0	0.383979	0	0.372788	0	0.211272	0	0.286334	0	0.36074	0	0.288148
LASCr2D2E2F_vRhyme_unbinned_72	0	0	0.00157109	0	0.00130924	0	0.00418958	0	0.0123069	0	0.00401501	0	0.0055861	0	0.0041023	0	0.00288033	0	0.00576067	0	0.0107358	0	0.0041023	0	0.0233045	0	0.01606	0	0.0041023	0	0.00576067	0	0	0	0.00567339	0	0.0712228	0	0.0736668	0	0.0453871	0	0.00139653	0	0.00174566	0	0.00436414	0	0.00453871
LASCr2D2E2F_vRhyme_unbinned_67	0.586713	3.7423	0.95788	29.3169	0.621744	2.30174	0.104682	0	0.5136	2.18361	0.754946	21.0988	0.0422849	0	0.0581108	0	0.110204	0	0.784372	10.007	0.7167	4.41005	0.724283	3.2436	0.998104	15.9665	1	17.2119	0.984339	18.6827	0.864738	14.017	0.865397	14.0325	0.689664	3.56575	0.24695	0	0.529426	18.6468	0.599819	14.304	0.857979	5.52689	0.958952	9.00844	0.826739	4.79609	0.228981
SEr2D2E2F_vRhyme_unbinned_100	0.376994	0	0.125889	0	0.266385	0	0.0062464	0	0.28743	0	0.129348	0	0.00499712	0	0.0174899	0	0.00144148	0	0.0930233	0	0.0147031	0	0.00144148	0	0.186143	0	0.14482	0	0.0367096	0	0	0	0.0297905	0	0	0	0.193734	0	0.154622	0	0.196521	0	0.313281	0	0.272055	0	0.264367	0	0.349798
SEr2D2E2F_vRhyme_bin_20	0.409836	0	0.309315	0	0.282277	0	0.03216	0	0.258545	0	0.0471585	0	0.000632588	0	0.000367309	0	0.000326497	0	0.0677278	0	0.0292827	0	0.034119	0	0.107846	0	0.0681359	0	0.0149373	0	0.00363228	0	0.0124885	0	0.00330579	0	0.0255892	0	0.0901541	0	0.0495051	0	0.0964595	0	0.114356	0	0.295235	0	0.276686
MGr1A1B1C_vRhyme_unbinned_29	0.291197	0	0.468574	0	0.333891	0	0.0213908	0	0.659595	1.64906	0.450968	0	0.0596831	0	0.107658	0	0.0559859	0	0.249472	0	0.501585	0.93994	0.605018	1.31833	0.686444	1.989	0.536444	1.23707	0.439437	0	0.373416	0	0.576849	1.12052	0.246039	0	0.694982	1.63409	0.972711	5.97701	0.869718	4.34143	0.886444	3.31239	0.797007	2.75768	0.763116	2.24787	0.916725
MGr2D2E2F_vRhyme_unbinned_60	0.0014788	0	0.00453179	0	0.473119	0	0.000763249	0	0.00500882	0	0.00524734	0	0.000810953	0	0.00381625	0	0.0014788	0	0.315461	0	0.0014788	0	0.0100654	0	0.0014788	0	0.00438868	0	0.0015265	0	0.000715546	0	0.00381625	0	0.00143109	0	0.0285265	0	0.384248	0	0.613653	1.51508	0.00949292	0	0.00367314	0	0.045795	0	0.00748939
SEr3G3H3I_vRhyme_unbinned_213	0.0581423	0	0.0621633	0	0.0570969	0	0.0188179	0	0.112023	0	0.0966627	0	0.0105348	0	0.0187374	0	0.0534781	0	0.0753518	0	0.106876	0	0.122799	0	0.0942501	0	0.06924	0	0.103177	0	0.0685967	0	0.0743868	0	0.059429	0	0.0747085	0	0.133816	0	0.128991	0	0.0690792	0	0.0679534	0	0.114998	0	0.0863691
LAWAr2D2E2F_vRhyme_unbinned_71	0.0235631	0	0.0469414	0	0	0	0.00600628	0	0.00157087	0	0.00138607	0	0	0	0	0	0	0	0.016448	0	0.0182961	0	0.0440769	0	0.0160784	0	0.0638514	0	0.00277213	0	0.00729994	0	0.0291074	0	0.00138607	0	0.00138607	0	0.00729994	0	0.0175568	0	0.00157087	0	0.0464794	0	0.0430604	0	0.00702273
MGr2D2E2F_vRhyme_unbinned_42	0.0616632	0	0.0975683	0	0.312819	0	0.0112879	0	0.0159111	0	0.0160913	0	0.00216151	0	0.0112279	0	0.019934	0	0.0124287	0	0.00678475	0	0.00834584	0	0.00834584	0	0.00090063	0	0.00972681	0	0.0356049	0	0.0104473	0	0.0124887	0	0.00906635	0	0.0148304	0	0.0219153	0	0.174722	0	0.0586611	0	0.167157	0	0.0137496
MHr2D2E2F_vRhyme_unbinned_25	0.0207962	0	0.0243613	0	0.0243613	0	0.0179243	0	0.0226778	0	0.0203011	0	0.0214894	0	0.00495148	0	0.0163399	0	0.020202	0	0.0193108	0	0.00158447	0	0.0170331	0	0.0306991	0	0.0184195	0	0.0154486	0	0.00802139	0	0.0295108	0	0.0260448	0	0.0259457	0	0.0266389	0	0.0293127	0	0.0265399	0	0.0253516	0	0.0306001
MHr2D2E2F_vRhyme_unbinned_59	0.00100308	0	0.00100308	0	0.0021399	0	0.00334359	0	0.00207302	0	0.00314297	0	0.00100308	0	0.00207302	0	0.0030761	0	0.00341046	0	0	0	0	0	0.00320984	0	0.00106995	0	0.00100308	0	0.0021399	0	0.00106995	0	0.00106995	0	0.00100308	0	0.00207302	0	0.0021399	0	0	0	0	0	0.00100308	0	0.00106995
SEr3G3H3I_vRhyme_unbinned_187	0.00141123	0	0.00188164	0	0	0	0.00461003	0	0.00357512	0	0.00348104	0	0.00432778	0	0	0	0.00451595	0	0.00282247	0	0.0471352	0	0.00282247	0	0.00291655	0	0.00141123	0	0	0	0.00451595	0	0.0298241	0	0.00461003	0	0.0031988	0	0.00150532	0	0.00432778	0	0	0	0.00150532	0	0.00479819	0	0.00310471
CRr2D2E2F_vRhyme_bin_13	0.845131	3.71442	0.584826	1.45774	0.894599	3.25917	0.00680226	0	0.0015827	0	0.246734	0	0.0106748	0	0.0122575	0	0.0255253	0	0.154263	0	0.0674165	0	0.387864	0	0.49148	0	0.276536	0	0.27401	0	0.000505118	0	0.0165679	0	0.00468076	0	0.917228	4.78657	0.674838	1.7843	0.603516	1.46247	0.500876	1.00646	0.95528	5.53232	0.867019	3.02324	0.172616
CRr1A1B1C_vRhyme_bin_15	0.423905	0	0.0573876	0	0.321069	0	0.00989747	0	0.709955	2.03548	0.0442945	0	0.00137588	0	0.0461142	0	0.00301806	0	0.226266	0	0.115086	0	0.238338	0	0.556167	1.32011	0.287027	0	0.257112	0	0.00279615	0	0.00350628	0	0.00217478	0	0.907461	3.53931	0.896543	3.91459	0.955794	6.02969	0.611912	1.24709	0.19542	0	0.572678	1.34115	0.935289
MGr2D2E2F_vRhyme_unbinned_2	0.672649	12.5222	0.545891	1.59811	0.548293	2.04937	0.308619	0	0.600952	6.71101	0.40062	0	0.0104358	0	0.174701	0	0.0469391	0	0.615885	3.27029	0.507379	1.70349	0.57519	2.37377	0.665662	5.76326	0.572745	3.15465	0.597677	3.42465	0.269889	0	0.403851	0	0.215178	0	0.776395	18.5049	0.701074	6.07408	0.746529	11.4219	0.845166	11.1423	0.704218	7.74055	0.692167	5.28523	0.99214
BAr1A1B1C_vRhyme_unbinned_89	0.808955	2.46909	0.962636	5.1579	0.999571	18.6475	0.00802401	0	0.00539017	0	0.355262	0	0.00924905	0	0.00477766	0	0.00404263	0	0.225101	0	0.00710523	0	0.00716648	0	0.00287884	0	0.0156193	0	0.00594144	0	0.00594144	0	0.00453265	0	0.00404263	0	0.0126179	0	0.00208257	0	0.00422639	0	0.16636	0	0.124832	0	0.124097	0	0.0291559
CRr2D2E2F_vRhyme_bin_10	0.930206	5.441	0.738698	2.37688	0.288185	0	0.381798	0	0.885394	5.21418	0.711167	2.18492	0.0168088	0	0.0916688	0	0.327209	0	0.802537	3.22438	0.454516	0	0.709456	2.12192	0.79519	3.20734	0.706211	2.1755	0.646451	1.83624	0.829323	3.97377	0.839547	4.50626	0.624753	1.69731	0.71872	2.10935	0.90791	5.39874	0.798982	2.77104	0.976604	7.53988	0.982949	8.61115	0.876845	3.88506	0.71808
LASCr2D2E2F_vRhyme_unbinned_85	0.00148017	0	0.00148017	0	0	0	0.00315769	0	0.00493389	0	0.00325636	0	0.00167752	0	0.00493389	0	0.00483521	0	0.00167752	0	0.00661141	0	0.00187488	0	0.0149003	0	0.0170712	0	0.00315769	0	0.00503256	0	0.00148017	0	0	0	0	0	0.018058	0	0.0176633	0	0.00157884	0	0.00631537	0	0.00483521	0	0.00217091
CRr3G3H3I_vRhyme_unbinned_72	0.591551	1.27074	0.328781	0	0.622781	1.04482	0.0118365	0	0.159974	0	0.235455	0	0	0	0.00154785	0	0.0349631	0	0.0565419	0	0.08413	0	0.0295001	0	0.0014568	0	0	0	0.027497	0	0	0	0	0	0	0	0.0212146	0	0.29573	0	0.0454339	0	0.987435	8.13701	0.993353	9.50436	0.893199	2.76043	0.806064
LASCr2D2E2F_vRhyme_unbinned_78	0.0889463	0	0.138858	0	0.751098	1.7474	0.0740878	0	0.0960062	0	0.00467923	0	0.00209334	0	0.00291426	0	0.00336576	0	0.582071	1.22195	0.00595165	0	0.0783976	0	0.441079	0	0.168986	0	0.10988	0	0.00845545	0	0.00578747	0	0	0	0.0015187	0	0.00254484	0	0.0019702	0	0	0	0.00135451	0	0.00414563	0	0.0054591
CRr2D2E2F_vRhyme_unbinned_43	0.0807737	0	0.0126513	0	0.00200718	0	0.00802871	0	0.00291953	0	0.0202542	0	0.00121647	0	0.002068	0	0.00291953	0	0.217627	0	0.466882	0	0.170428	0	0.176449	0	0.0947023	0	0.481418	0	0.198102	0	0.266955	0	0.0947023	0	0.0115565	0	0.0327839	0	0.0988383	0	0.934493	4.3041	0.636762	1.39883	0.354601	0	0.00225047
BAr1A1B1C_vRhyme_bin_14	0.769653	2.1223	0.776124	2.23335	0.998016	9.44086	0.0146071	0	0.00645868	0	0.636067	1.49928	0.00342335	0	0.00496292	0	0.00570767	0	0.661082	1.67518	0.380261	0	0.897631	7.97703	0.909328	10.7077	0.876834	5.55543	0.703226	2.14887	0.0673655	0	0.0585286	0	0.0667272	0	0.57021	1.18538	0.0385393	0	0.0830929	0	0.46756	0	0.62198	1.50539	0.467459	0	0.0428826
MGr2D2E2F_vRhyme_unbinned_85	0.00636609	0	0.094293	0	0.00232175	0	0.00247154	0	0.00636609	0	0.00741462	0	0.00359497	0	0.00733972	0	0.00479329	0	0.00359497	0	0.00389455	0	0.00352007	0	0.0076393	0	0.00359497	0	0.00247154	0	0.00284602	0	0.00704014	0	0.00352007	0	0.0265878	0	0.087178	0	0.0258388	0	0.0392451	0	0.0654584	0	0.00793888	0	0.259811
MHr1A1B1C_vRhyme_bin_5	0.0280907	0	0.17021	0	0.0334547	0	0.0118574	0	0.0149064	0	0.026425	0	0.0013269	0	0.00951413	0	0.00494057	0	0.0496316	0	0.0069168	0	0.00889303	0	0.0112363	0	0.00191977	0	0.0141159	0	0.0164309	0	0.0123655	0	0.0292482	0	0.0951413	0	0.976596	5.45363	0.938342	5.01652	0.0885915	0	0.0720759	0	0.0538664	0	0.308659
BAr1A1B1C_vRhyme_unbinned_1	0.854666	3.2776	0.994127	9.43914	0.857369	2.82764	0.133308	0	0.535471	2.52642	0.888039	2.93068	0.099189	0	0.181318	0	0.179454	0	0.960474	6.15334	0.993474	9.53524	0.826326	3.48136	0.846462	4.48419	0.997949	10.6594	0.836767	3.85758	0.949567	7.046	0.861285	4.38116	0.560828	2.01397	0.907057	4.78028	0.764799	2.66747	0.872658	3.54879	0.994966	9.61033	0.999254	26.3994	0.959448	6.22246	0.932693
SEr3G3H3I_vRhyme_unbinned_28	0.0874613	0	0.0928309	0	0.095685	0	0.0527283	0	0.0887674	0	0.0831076	0	0.0699497	0	0.0664667	0	0.0772059	0	0.117937	0	0.108649	0	0.137868	0	0.094524	0	0.0923955	0	0.132837	0	0.850522	3.76519	0.679228	2.30991	0.809501	3.03027	0.0884772	0	0.0903154	0	0.0978618	0	0.0865906	0	0.0840267	0	0.084317	0	0.0963622
MGr3G3H3I_vRhyme_unbinned_25	0.0938241	0	0.770264	2.40424	0.0717405	0	0.011728	0	0.0643377	0	0.0330214	0	0.00278644	0	0.00902475	0	0.0166771	0	0.156873	0	0.0237887	0	0.0260345	0	0.0530672	0	0.0318569	0	0.018299	0	0.0189229	0	0.00540653	0	0.0204616	0	0.189062	0	0.0863381	0	0.133832	0	0.100312	0	0.106925	0	0.0674153	0	0.140695
CRr2D2E2F_vRhyme_unbinned_89	0.941023	6.21535	0.999957	29.2269	0.999479	16.6981	0.148311	0	0.940155	5.20432	0.997394	17.5383	0.0723964	0	0.0535047	0	0.230956	0	0.723009	1.8916	0.0239295	0	0.0353948	0	0.0235386	0	0.0305741	0	0.0577174	0	0.414488	0	0.341266	0	0.121428	0	0.0587597	0	0.621732	1.46591	0.273647	0	0.997698	12.7183	0.975332	6.17358	0.957657	4.85731	0.998784
CRr2D2E2F_vRhyme_unbinned_74	0.213477	0	0.0305176	0	0.0362853	0	0.0202964	0	0.0438052	0	0.00372344	0	0.00233628	0	0.0305176	0	0.0059137	0	0.0278163	0	0.00474557	0	0.0275973	0	0.0155509	0	0.0229977	0	0.00219026	0	0.00722786	0	0.00489158	0	0.00744689	0	0.358984	0	0.158064	0	0.152369	0	0.986274	5.85164	0.986931	6.64922	0.899175	2.80136	0.792144
BOr1A1B1C_vRhyme_unbinned_21	0.0192633	0	0.00669145	0	0.0223724	0	0.00432579	0	0.0167624	0	0.109361	0	0.0244001	0	0.0435282	0	0.0915174	0	0.737006	1.90084	0.979317	7.88013	0.980128	6.85456	0.926394	3.68273	0.55877	1.05629	0.938628	4.11797	0.99973	17.5003	0.999865	18.2165	0.993782	8.26758	0.00229807	0	0.00561	0	0.00851639	0	0.00216289	0	0.00513687	0	0.00310916	0	0.00337952
SEr3G3H3I_vRhyme_unbinned_119	0.354024	0	0.316857	0	0.475286	0	0.0193769	0	0.406193	0	0.19901	0	0.0194249	0	0.0175978	0	0.00697182	0	0.160448	0	0.19574	0	0.286422	0	0.30426	0	0.338302	0	0.185066	0	0.0952495	0	0.150351	0	0.26041	0	0.276325	0	0.388691	0	0.381335	0	0.33484	0	0.294403	0	0.195836	0	0.382152
MHr3G3H3I_vRhyme_unbinned_42	0	0	0	0	0.0583695	0	0.00144718	0	0.00154366	0	0	0	0.46522	0	0.446889	0	0.0935842	0	0.163145	0	0.117511	0	0.225663	0	0.0287506	0	0.00144718	0	0.00144718	0	0.109986	0	0.25287	0	0.195851	0	0.0198746	0	0.346261	0	0.542402	0.953997	0.106319	0	0.131114	0	0.00463097	0	0.0462132
MGr1A1B1C_vRhyme_unbinned_30	0.00539504	0	0.00374532	0	0.0149813	0	0.00383449	0	0.024835	0	0.00954164	0	0.00593009	0	0.0144016	0	0.00575174	0	0.0128857	0	0.0058855	0	0.00664348	0	0.00931871	0	0.00905119	0	0.00971999	0	0.0184591	0	0.00548422	0	0.00744605	0	0.0472624	0	0.467318	0	0.237159	0	0.00994293	0	0.0211789	0	0.00869449	0	0.0233191
SEr2D2E2F_vRhyme_unbinned_171	0.0453341	0	0.0122357	0	0.0027629	0	0.0047364	0	0.011841	0	0.00265013	0	0	0	0.017987	0	0.00366507	0	0.0164646	0	0.0115027	0	0.0151677	0	0.00287567	0	0.0214829	0	0.00377784	0	0.00563857	0	0.0110516	0	0.00372145	0	0.0102622	0	0.00169157	0	0.00270651	0	0.277023	0	0.439188	0	0.0174796	0	0.0142656
BOr1A1B1C_vRhyme_unbinned_38	0.534079	1.46401	0.511118	1.11133	0.353582	0	0.0227438	0	0.00348787	0	0.487138	0	0.00116262	0	0.0810202	0	0.00494114	0	0.958945	6.40802	0.643947	1.59272	0.902049	3.67777	0.937073	5.31195	0.680715	1.7571	0.588868	1.47062	0.573754	1.20429	0.611757	1.20462	0.554135	0.974045	0.382721	0	0.363101	0	0.540546	1.12439	0.242988	0	0.715448	4.61068	0.535823	1.19246	0.343409
BAr1A1B1C_vRhyme_unbinned_87	0.96983	4.95102	0.902546	3.48505	0.991234	10.9548	0.586923	1.19974	0.679671	1.70205	0.0893325	0	0.38101	0	0.566506	1.06484	0.494782	0	0.457364	0	0.165269	0	0.613221	1.25991	0.47668	0	0.560207	1.06098	0.291602	0	0.169595	0	0.187204	0	0.0823498	0	0.963189	6.0994	0.42264	0	0.844256	3.27412	0.134834	0	0.830671	2.82596	0.542219	1.07515	0.168153
BAr1A1B1C_vRhyme_unbinned_77	0.985048	8.45693	0.995552	8.11696	0.999432	10.2982	0.0508635	0	0.997776	9.26542	0.530258	1.29767	0.00160871	0	0.00629288	0	0.00146676	0	0.403832	0	0.0412113	0	0.0894251	0	0.188692	0	0.175302	0	0.04282	0	0.0271114	0	0.0274426	0	0.0153773	0	0.505891	1.02526	0.391105	0	0.293825	0	0.367495	0	0.215709	0	0.420393	0	0.647409
CRr2D2E2F_vRhyme_unbinned_64	0.097043	0	0.442527	0	0.687204	1.368	0.0240323	0	0.469624	0	0.0219355	0	0.000913979	0	0.0591935	0	0.0016129	0	0.0359677	0	0.0165054	0	0.0586559	0	0.0520968	0	0.07	0	0.0253226	0	0.165484	0	0.204194	0	0.18871	0	0.768011	2.45923	0.170376	0	0.120538	0	0.932688	4.07437	0.992151	8.29321	0.280591	0	0.859839
LASCr2D2E2F_vRhyme_unbinned_51	0.00313364	0	0.00138249	0	0.0309677	0	0.00516129	0	0.00451613	0	0.0046083	0	0.0043318	0	0.00147465	0	0.00156682	0	0.00580645	0	0.00294931	0	0.00304147	0	0.00792627	0	0.0149309	0	0.00774194	0	0.00442396	0	0.00617512	0	0.00589862	0	0.0290323	0	0.0212903	0	0.00718894	0	0.00175115	0	0.00147465	0	0.0046083	0	0.0283871
SEr3G3H3I_vRhyme_unbinned_232	0.00452817	0	0.00633943	0	0.00135845	0	0.00733563	0	0.00760732	0	0.00335084	0	0.00307915	0	0.00588662	0	0.00298859	0	0.00489042	0	0.00733563	0	0	0	0.00633943	0	0.00624887	0	0.00479985	0	0.00552436	0	0.00724506	0	0.00733563	0	0.00144901	0	0.00298859	0	0.00289803	0	0.0017207	0	0.0017207	0	0	0	0.00163014
MHr2D2E2F_vRhyme_unbinned_83	0.254766	0	0.275713	0	0.241591	0	0.00431087	0	0.139466	0	0.264359	0	0.0200971	0	0.0258652	0	0.0291439	0	0.0693382	0	0.118397	0	0.0872495	0	0.0750455	0	0.0378264	0	0.0784457	0	0.234608	0	0.229873	0	0.0319369	0	0.0416515	0	0.0545841	0	0.0553127	0	0.181542	0	0.139162	0	0.0798421	0	0.117122
MHr2D2E2F_vRhyme_unbinned_17	0.160397	0	0.153381	0	0.205105	0	0.293701	0	0.282132	0	0.279818	0	0.285117	0	0.208912	0	0.230706	0	0.194283	0	0.270787	0	0.218839	0	0.225631	0	0.170846	0	0.200254	0	0.211673	0	0.36692	0	0.265338	0	0.183684	0	0.229661	0	0.135543	0	0.161069	0	0.201672	0	0.200179	0	0.219286
CRr2D2E2F_vRhyme_bin_18	0.685495	2.88634	0.385594	0	0.119181	0	0.0183718	0	0.0152456	0	0.00137039	0	0.00072802	0	0.000642371	0	0.00162734	0	0.17344	0	0.0751574	0	0.0661214	0	0.130787	0	0.0998244	0	0.0574708	0	0.00719455	0	0.014175	0	0.00933579	0	0.00531026	0	0.0423536	0	0.137425	0	0.999957	27.1989	0.687508	2.84933	0.719113	1.64993	0.0174725
BAr1A1B1C_vRhyme_unbinned_26	0.953977	5.60568	0.977423	5.05576	0.991593	6.55698	0.0529702	0	0.0729031	0	0.781251	2.56086	0.0795737	0	0.0826525	0	0.0886126	0	0.265996	0	0.0963095	0	0.103098	0	0.21346	0	0.157845	0	0.119005	0	0.185711	0	0.127807	0	0.0563647	0	0.0687192	0	0.150858	0	0.168818	0	0.563371	1.28517	0.71869	2.30776	0.198184	0	0.130373
BAr2D2E2F_vRhyme_unbinned_35	0.756031	2.1183	0.81435	2.51865	0.97517	3.89245	0.577273	1.19918	0.793408	2.01572	0.994963	8.36454	0.216135	0	0.434656	0	0.520456	0.931151	0.565256	1.28823	0.536361	1.16376	0.545021	1.10586	0.193249	0	0.0513387	0	0.23257	0	0.803923	2.4503	0.802863	2.30037	0.389944	0	0.0429442	0	0.131572	0	0.19104	0	0.0548732	0	0.0892463	0	0.253247	0	0.323496
SEr2D2E2F_vRhyme_bin_5	0.386514	0	0.348372	0	0.494001	0	0.0492899	0	0.233007	0	0.206374	0	0.0197304	0	0.125465	0	0.0589383	0	0.28732	0	0.203917	0	0.249033	0	0.264373	0	0.265186	0	0.177429	0	0.0663643	0	0.0601127	0	0.0761753	0	0.424511	0	0.68406	2.41074	0.600531	1.64261	0.735536	3.05552	0.719691	2.62148	0.705814	2.47768	0.639432
BAr1A1B1C_vRhyme_unbinned_43	0.21801	0	0.351501	0	0.998718	11.8814	0.0228429	0	0.243818	0	0.230553	0	0.00737386	0	0.057428	0	0.00492927	0	0.0433214	0	0.0113814	0	0.0278123	0	0.115297	0	0.059592	0	0.0256081	0	0.0121428	0	0.0111009	0	0.0171923	0	0.851641	3.02468	0.88823	3.18152	0.98954	7.60794	0.0646816	0	0.00729371	0	0.13273	0	0.126718
LASCr2D2E2F_vRhyme_unbinned_70	0.682883	2.69072	0.109268	0	0.263851	0	0.0931943	0	0.161166	0	0.152873	0	0.00265048	0	0.0536936	0	0.00718194	0	0.123889	0	0.158174	0	0.119101	0	0.181515	0	0.192202	0	0.197418	0	0.0986662	0	0.131241	0	0.0937073	0	0.356703	0	0.294289	0	0.346358	0	0.390475	0	0.240082	0	0.247179	0	0.373889
SEr2D2E2F_vRhyme_unbinned_120	0.433992	0	0.137465	0	0.123164	0	0.0103123	0	0.00943672	0	0.109057	0	0.00165386	0	0.00778286	0	0.00632357	0	0.199825	0	0.00525343	0	0.261796	0	0.0528262	0	0.0950482	0	0.0705322	0	0.02043	0	0.0368713	0	0.0126471	0	0.0537017	0	0.0930052	0	0.0799689	0	0.119467	0	0.594221	1.49973	0.0259753	0	0.626715
SEr2D2E2F_vRhyme_unbinned_8	0.00478205	0	0.00790877	0	0.0370915	0	0.0724664	0	0.21041	0	0.00705046	0	0.0138557	0	0.0754092	0	0.0226228	0	0.109313	0	0.653424	1.54177	0.70713	1.58714	0.416283	0	0.168966	0	0.35473	0	0.487524	0	0.267672	0	0.198026	0	0.106247	0	0.585678	1.04001	0.375207	0	0.135491	0	0.100913	0	0.0621053	0	0.4386
BAr1A1B1C_vRhyme_unbinned_72	0.146916	0	0.866245	2.73918	0.999906	17.4504	0.117749	0	0.0171571	0	0.438328	0	0.0041365	0	0.00862555	0	0.233101	0	0.15197	0	0.00235029	0	0.00354893	0	0.00528815	0	0.00498261	0	0.00542916	0	0.0100827	0	0.0179327	0	0.00392498	0	0.00378396	0	0.0329745	0	0.0242785	0	0.382603	0	0.39372	0	0.410548	0	0.315949
LABRr1A1B1C_vRhyme_unbinned_79	0.00652228	0	0.00595512	0	0.00606147	0	0.0116621	0	0.0115203	0	0.010386	0	0.00762114	0	0.0103506	0	0.00673496	0	0.012052	0	0.0074439	0	0.00981886	0	0.0108823	0	0.014746	0	0.0123356	0	0.0113785	0	0.00747935	0	0.00638049	0	0.00482081	0	0.00350927	0	0.00287122	0	0.00304846	0	0.00428911	0	0.00872	0	0.0122293
SEr2D2E2F_vRhyme_unbinned_107	0.00962404	0	0.00817005	0	0.00228484	0	0.00450045	0	0.0151631	0	0.00581597	0	0.00325417	0	0.0108011	0	0.0036696	0	0.0249948	0	0.00595444	0	0.00893166	0	0.0073392	0	0.00630063	0	0.0122551	0	0.00706224	0	0.00602368	0	0.0148861	0	0.00657758	0	0.00630063	0	0.00456969	0	0.00339265	0	0.0732535	0	0.0365575	0	0.0634217
MHr2D2E2F_vRhyme_unbinned_72	0.153351	0	0.135631	0	0.0887564	0	0.302674	0	0.235019	0	0.412532	0	0.494845	0	0.421875	0	0.530928	0.995233	0.333602	0	0.638692	1.42519	0.494362	0	0.0302835	0	0.0347938	0	0.0934278	0	0.831186	3.63146	0.963273	5.6553	0.624356	1.58966	0.0183634	0	0.0505799	0	0.0140142	0	0.318782	0	0.176224	0	0.199098	0	0.13547
BAr2D2E2F_vRhyme_bin_1	0.724269	17.089	0.667412	2.88742	0.917525	9.74476	0.894543	5.42767	0.824421	8.55349	0.510274	4.15358	0.0388939	0	0.117418	0	0.0276754	0	0.310668	0	0.145706	0	0.286286	0	0.272825	0	0.296217	0	0.286415	0	0.137657	0	0.138422	0	0.108279	0	0.517176	1.51896	0.361904	0	0.528159	1.24807	0.270155	0	0.520144	1.4161	0.686303	2.3496	0.361764
SEr3G3H3I_vRhyme_unbinned_226	0.041944	0	0.0466855	0	0.0531595	0	0.0062916	0	0.0390262	0	0.0184189	0	0.00319139	0	0.0322787	0	0.00620042	0	0.163035	0	0.0982037	0	0.0910003	0	0.130847	0	0.157746	0	0.138871	0	0.00556214	0	0.0155922	0	0.00747698	0	0.531777	1.12345	0.534239	1.08124	0.439136	0	0.19741	0	0.144524	0	0.166955	0	0.256406
MHr1A1B1C_vRhyme_unbinned_3	0.976721	10.0083	0.707923	2.16206	0.989757	14.7821	0.0318926	0	0.0537751	0	0.516179	1.05172	0.00263832	0	0.0419027	0	0.0820206	0	0.354543	0	0.269496	0	0.536975	1.17898	0.89276	4.1891	0.452782	0	0.713044	1.68304	0.0105533	0	0.00248312	0	0.0482657	0	0.99837	14.1692	0.921859	4.06603	0.997362	9.23166	0.214635	0	0.657407	1.68269	0.462559	0	0.0173043
BAr2D2E2F_vRhyme_unbinned_25	0.00217175	0	0.00398154	0	0.00275993	0	0.631526	1.5622	0.99991	18.0196	0.0342051	0	0.0021265	0	0.00285042	0	0.00226224	0	0.0030314	0	0.00208126	0	0.00579133	0	0.00298615	0	0.00203601	0	0.000723916	0	0.000678672	0	0.00312189	0	0.00420776	0	0.000769161	0	0.000678672	0	0.00217175	0	0.00334811	0	0.00551986	0	0.00149308	0	0.0030314
MHr2D2E2F_vRhyme_unbinned_38	0.516169	1.04096	0.289467	0	0.623327	0.90115	0.591404	1.30525	0.118879	0	0.235348	0	0.697897	1.94501	0.876964	3.63733	0.879957	3.23314	0.959016	5.77527	0.801895	3.22604	0.981545	8.6956	0.934741	5.5151	0.862831	3.35752	0.92967	5.12316	0.993017	8.31348	0.990024	9.31731	0.990523	7.60713	0.953695	5.99177	0.735971	1.83737	0.848948	2.59403	0.244409	0	0.682268	1.67156	0.116801	0	0.0680855
SEr3G3H3I_vRhyme_unbinned_78	0.996017	39.7236	0.989765	7.52664	0.995699	22.2863	0.726234	1.8243	0.976781	7.97681	0.9955	17.2549	0	0	0.0210283	0	0.00836354	0	0.670397	1.68916	0.296507	0	0.308654	0	0.908559	4.13065	0.917559	3.22684	0.491696	0	0.178024	0	0.108845	0	0.108248	0	0.960492	5.42404	0.875144	3.11672	0.913577	3.73149	0.969214	5.75678	0.86479	3.00543	0.980007	6.72953	0.894858
SEr2D2E2F_vRhyme_unbinned_5	0.767981	2.38882	0.241268	0	0.106133	0	0.0246027	0	0.694083	1.72909	0.140612	0	0.00170602	0	0.00278351	0	0.00161623	0	0.142498	0	0.167101	0	0.246206	0	0.209123	0	0.168717	0	0.0846727	0	0.118614	0	0.372452	0	0.0265781	0	0	0	0.614259	1.46466	0.0497441	0	0.267756	0	0.355033	0	0.0972434	0	0.291192
BAr1A1B1C_vRhyme_unbinned_46	0.959991	5.06002	0.232711	0	0.906441	2.92777	0.0800184	0	0.361842	0	0.432145	0	0.0592105	0	0.061735	0	0.167687	0	0.0150704	0	0.0147644	0	0.0362607	0	0.0139994	0	0.0286873	0	0.00283048	0	0.00244798	0	0.0145349	0	0.0109394	0	0.0307528	0	0.0222613	0	0.0817778	0	0.00703794	0	0.00351897	0	0.115438	0	0.167228
CRr2D2E2F_vRhyme_bin_4	0.0600258	0	0.116827	0	0.0639565	0	0.0539473	0	0.060624	0	0.0687522	0	0.0118059	0	0.0311515	0	0.0152639	0	0.374377	0	0.161251	0	0.415153	0	0.540542	1.31998	0.716955	2.85344	0.36834	0	0.0278975	0	0.0426043	0	0.0163996	0	0.423119	0	0.250173	0	0.26425	0	0.965165	25.8971	0.739251	4.99088	0.65885	2.72754	0.185824
SEr3G3H3I_vRhyme_unbinned_271	0.149988	0	0.149289	0	0.252624	0	0.028808	0	0.30056	0	0.156403	0	0.00979706	0	0.00769769	0	0.00594822	0	0.36564	0	0.385584	0	0.266503	0	0.671215	2.10934	0.559365	1.11989	0.452414	0	0.0691626	0	0.0972708	0	0.184045	0	0.250408	0	0.505948	0.931416	0.279799	0	0.377537	0	0.282715	0	0.521927	1.16605	0.31094
MGr2D2E2F_vRhyme_unbinned_33	0.972609	6.15948	0.640967	1.4213	0.24698	0	0.0169695	0	0.0794983	0	0.219035	0	0.00599465	0	0.0388269	0	0.0054413	0	0.415752	0	0.0129116	0	0.0173384	0	0.0320944	0	0.27889	0	0.010237	0	0.00608688	0	0.015955	0	0.0123582	0	0.270866	0	0.410403	0	0.4057	0	0.786037	2.07148	0.425344	0	0.221987	0	0.919395
LAWAr2D2E2F_vRhyme_unbinned_22	0.0463202	0	0.285009	0	0.055126	0	0.0203322	0	0.091638	0	0.0983677	0	0.00250573	0	0.0315722	0	0.0143184	0	0.12815	0	0.0506157	0	0.0804696	0	0.0549828	0	0.0511168	0	0.068299	0	0.0652921	0	0.0327176	0	0.0330756	0	0.044244	0	0.0975802	0	0.0640034	0	0.0433849	0	0.0820447	0	0.106816	0	0.186856
LASCr2D2E2F_vRhyme_unbinned_77	0.0307565	0	0.199976	0	0.143619	0	0.0241574	0	0.150041	0	0.185629	0	0.00609828	0	0.00533231	0	0.00624558	0	0.991604	16.1424	0.940608	13.8529	0.966975	12.0748	0.950242	16.4778	0.859386	13.6917	0.865985	15.7062	0.762756	4.52022	0.814901	5.5934	0.6643	2.22787	0.0103111	0	0.0230379	0	0.0200035	0	0.00789536	0	0.00765967	0	0.0162032	0	0.0658732
SEr2D2E2F_vRhyme_unbinned_115	0.000599976	0	0.00191992	0	0.000799968	0	0.000599976	0	0.000599976	0	0.00119995	0	0.000679973	0	0.00119995	0	0.000599976	0	0.000599976	0	0	0	0	0	0.00199992	0	0.00119995	0	0.000599976	0	0	0	0.000599976	0	0.00135995	0	0.00187992	0	0	0	0.000639974	0	0.000599976	0	0.00127995	0	0	0	0.000599976
LABRr1A1B1C_vRhyme_unbinned_101	0.00277057	0	0.00376797	0	0.00338801	0	0.00699766	0	0.00379963	0	0.00324552	0	0.00346716	0	0.00460705	0	0.00443291	0	0.00581027	0	0.00335634	0	0.00541448	0	0.00918245	0	0.0048287	0	0.00569945	0	0.00433791	0	0.00801089	0	0.00495535	0	0.00406877	0	0.00430625	0	0.00315053	0	0.00265974	0	0.00296055	0	0.00403711	0	0.00634855
MHr2D2E2F_vRhyme_bin_13	0.0123935	0	0.0115494	0	0.00859489	0	0.0443174	0	0.0363364	0	0.02966	0	0.00483463	0	0.0104367	0	0.023022	0	0.0691044	0	0.0443174	0	0.0450848	0	0.0563656	0	0.0511856	0	0.0437035	0	0.0442407	0	0.064807	0	0.0804236	0	0.0146574	0	0.0641931	0	0.0114726	0	0.0126621	0	0.068951	0	0.019185	0	0.0284322
BAr2D2E2F_vRhyme_unbinned_19	0.126121	0	0.27166	0	0.100449	0	0.29568	0	0.998879	13.9516	0.340475	0	0	0	0.00601983	0	0	0	0.0111544	0	0	0	0.000885269	0	0.000885269	0	0.000944287	0	0.000885269	0	0.00289188	0	0	0	0.00596081	0	0.0541195	0	0.126239	0	0.239141	0	0.04928	0	0.0948418	0	0.113137	0	0.142528
BOr3G3H3I_vRhyme_bin_1	0.0223851	0	0.0840187	0	0.116252	0	0.0145639	0	0.0218004	0	0.117798	0	0.102389	0	0.115693	0	0.0961271	0	0.675176	1.66705	0.56316	1.13353	0.880059	3.96035	0.672175	1.66775	0.796053	2.34875	0.793948	2.30071	0.989542	10.8084	0.946746	6.13273	0.830897	2.79118	0.00615816	0	0.0131218	0	0.00974393	0	0.0775617	0	0.0532408	0	0.0425615	0	0.0159541
CRr2D2E2F_vRhyme_unbinned_1	0.243776	0	0.0987061	0	0.0357773	0	0.00646932	0	0.143011	0	0.0189179	0	0.00774358	0	0.0328367	0	0.00950794	0	0.0109782	0	0.130759	0	0.0972358	0	0.0503823	0	0.00313664	0	0.0249951	0	0.0751813	0	0.0804744	0	0.0531268	0	0.189767	0	0.301019	0	0.427563	0	0.944815	4.07306	0.940698	6.47734	0.973044	5.44153	0.181239
CRr3G3H3I_vRhyme_bin_8	0.677127	3.10934	0.715074	2.30842	0.301281	0	0.0364969	0	0.734733	10.0909	0.267161	0	0.00195375	0	0.086791	0	0.0357517	0	0.341041	0	0.335985	0	0.487029	0	0.212073	0	0.116097	0	0.232074	0	0.111022	0	0.16049	0	0.0761763	0	0.250705	0	0.353368	0	0.403259	0	0.860921	8.62579	0.854959	9.41095	0.788169	2.48647	0.81963
MHr2D2E2F_vRhyme_unbinned_53	0.0096014	0	0.054117	0	0.035787	0	0	0	0.0228882	0	0.0503346	0	0.0165842	0	0.00310348	0	0.0184269	0	0.0376297	0	0.0740956	0	0.0904859	0	0.0461643	0	0.0394724	0	0.0763262	0	0.089904	0	0.0725439	0	0.0573174	0	0.00484919	0	0.012026	0	0.0186209	0	0.0145476	0	0.0134807	0	0.0362719	0	0.0341383
MGr3G3H3I_vRhyme_unbinned_78	0.00315669	0	0.030419	0	0.114597	0	0.00813086	0	0.00564377	0	0.00344366	0	0.0046872	0	0.00631337	0	0.00459154	0	0.00947006	0	0.00172183	0	0.00621772	0	0.0112875	0	0.00478286	0	0.0073656	0	0.0111919	0	0.00487852	0	0.0197054	0	0.217333	0	0.813851	2.37643	0.583317	0.998598	0.295485	0	0.155156	0	0.225368	0	0.260953
MGr3G3H3I_vRhyme_unbinned_45	0.239221	0	0.760864	2.28289	0.255613	0	0.0465295	0	0.223171	0	0.0678733	0	0.0144284	0	0.0149407	0	0.00409801	0	0.165713	0	0.0585674	0	0.144796	0	0.064629	0	0.06258	0	0.0350038	0	0.065995	0	0.0597627	0	0.0694101	0	0.274481	0	0.282165	0	0.260651	0	0.179203	0	0.321267	0	0.176641	0	0.0931444
SEr2D2E2F_vRhyme_unbinned_137	0.00544879	0	0.0842353	0	0.00872543	0	0.012812	0	0.0101244	0	0.0162727	0	0.0036448	0	0.0212797	0	0.0068478	0	0.0211693	0	0.0283116	0	0.0213165	0	0.110964	0	0.0696561	0	0.244717	0	0.0100876	0	0.0145424	0	0.011818	0	0.047456	0	0.00482291	0	0.111074	0	0.271703	0	0.101465	0	0.206649	0	0.255578
SEr3G3H3I_vRhyme_unbinned_299	0.942596	4.16284	0.0231932	0	0.0171592	0	0.0171053	0	0.348221	0	0.173531	0	0.00969749	0	0.0419955	0	0.0178865	0	0.0992646	0	0.0121219	0	0.0863885	0	0.110955	0	0.130081	0	0.117474	0	0.00579156	0	0.0124721	0	0.00546831	0	0.774372	2.2856	0.620505	1.46771	0.318563	0	0.95329	4.47018	0.540958	1.16462	0.793039	2.30234	0.36274
MGr2D2E2F_vRhyme_unbinned_39	0.00203214	0	0.00190898	0	0.00197056	0	0.0181046	0	0.00560379	0	0.00480325	0	0.00129318	0	0.00511115	0	0.00320217	0	0	0	0.00474167	0	0.00295585	0	0.0110844	0	0.000985282	0	0.00326375	0	0.00400271	0	0.0018474	0	0.0071433	0	0.0525279	0	0.0525279	0	0.00640433	0	0.0208141	0	0.0852269	0	0.0222304	0	0.0183509
CRr3G3H3I_vRhyme_unbinned_87	0.755083	2.12549	0.964705	5.02535	0.393644	0	0.038678	0	0.997495	10.035	0.44156	0	0.0117107	0	0.0849029	0	0.0243323	0	0.335675	0	0.3185	0	0.372694	0	0.228164	0	0.219902	0	0.164373	0	0.205621	0	0.122117	0	0.180638	0	0.369246	0	0.687258	1.6721	0.44657	0	0.0493478	0	0.610748	1.28155	0.156013	0	0.999577
LAWAr2D2E2F_vRhyme_unbinned_26	0.00218456	0	0.0302667	0	0.00866777	0	0.00278355	0	0.00214933	0	0.00109228	0	0	0	0.000634227	0	0.00345301	0	0.00796307	0	0.00105705	0	0.00169127	0	0.00281879	0	0.000528523	0	0.0016208	0	0.00158557	0	0.00176174	0	0.00306543	0	0.00179698	0	0.0158204	0	0.0306191	0	0.0023255	0	0.00112751	0	0.00229026	0	0.00377013
MGr3G3H3I_vRhyme_unbinned_55	0.00712448	0	0.00148427	0	0.0272116	0	0.0470018	0	0.028399	0	0.0440332	0	0.00168217	0	0.00306748	0	0	0	0.00613497	0	0.00217692	0	0.00643182	0	0	0	0.00148427	0	0.00148427	0	0.00504651	0	0.00544231	0	0.00306748	0	0.00178112	0	0.00326539	0	0.00474965	0	0.0145458	0	0.00168217	0	0.0173164	0	0.791015
LAWAr2D2E2F_vRhyme_unbinned_82	0.00175711	0	0.00351421	0	0.00496124	0	0.00816537	0	0.00175711	0	0.00196382	0	0.0378295	0	0.00155039	0	0.0320413	0	0.121964	0	0.00155039	0	0.00320413	0	0.00320413	0	0	0	0.0114729	0	0.206202	0	0.14615	0	0.0167442	0	0.00341085	0	0.00165375	0	0.00351421	0	0	0	0	0	0.00341085	0	0.0989147
SEr3G3H3I_vRhyme_unbinned_133	0.379126	0	0.345236	0	0.0147348	0	0.00162083	0	0.6639	1.48015	0.0222986	0	0.00108055	0	0.0112967	0	0.00240668	0	0.0384578	0	0.0361002	0	0.0481336	0	0.0712181	0	0.0579568	0	0.0636542	0	0.00235756	0	0.0166012	0	0.00392927	0	0.0546169	0	0.127652	0	0.111788	0	0.127063	0	0.0524067	0	0.0389489	0	0.280403
MGr3G3H3I_vRhyme_unbinned_84	0.0192439	0	0.79948	2.03052	0.002123	0	0.0102726	0	0.00315025	0	0	0	0.00123271	0	0.00650596	0	0.002123	0	0.157102	0	0.00849199	0	0.0154773	0	0.00602657	0	0.00102726	0	0.00102726	0	0.00321874	0	0.00342419	0	0.0058896	0	0	0	0.0115738	0	0.00993015	0	0	0	0.00417751	0	0.00246542	0	0.00280783
MGr3G3H3I_vRhyme_unbinned_70	0.00572796	0	0.445584	0	0.101308	0	0.0445413	0	0.150038	0	0.811576	2.98028	0.00701034	0	0.0630931	0	0.0254766	0	0.108746	0	0.303411	0	0.111396	0	0.252543	0	0.296486	0	0.249979	0	0.143712	0	0.166196	0	0.141575	0	0.0042746	0	0.0172694	0	0.00632641	0	0.598786	1.33965	0.788493	3.55672	0.748483	2.42942	0.915192
CRr3G3H3I_vRhyme_unbinned_13	0.0721492	0	0.0840187	0	0.0412887	0	0.0471386	0	0.0666384	0	0.0372192	0	0.00178042	0	0.148622	0	0.00262823	0	0.0323866	0	0.050106	0	0.0425604	0	0.0517168	0	0.051632	0	0.0476473	0	0.0190759	0	0.0317084	0	0.0251802	0	0.307588	0	0.138025	0	0.157185	0	0.385926	0	0.192031	0	0.234252	0	0.99432
SEr3G3H3I_vRhyme_unbinned_238	0.00206946	0	0.00350909	0	0.00143963	0	0.00211445	0	0.00292424	0	0.00170956	0	0	0	0.00134965	0	0.00535361	0	0.0197499	0	0.00598344	0	0.0680673	0	0.0127767	0	0.0555156	0	0.0198398	0	0.00224942	0	0.00287925	0	0.00445384	0	0.0478676	0	0.0137214	0	0.0096275	0	0.178514	0	0.0222692	0	0.0219543	0	0.00971747
BAr3G3H3I_vRhyme_unbinned_1	0.0103599	0	0.0157568	0	0.181468	0	0.0071315	0	0.00399942	0	0.00332482	0	0.972293	5.65173	0.947477	5.49323	0.987713	6.5559	0.00318026	0	0.0159013	0	0.00318026	0	0.00395124	0	0.00313208	0	0.00231292	0	0.00371031	0	0.00452947	0	0.00520407	0	0.00438491	0	0.0103599	0	0.00154195	0	0.000770973	0	0.00530044	0	0.00226473	0	0.0302607
SEr3G3H3I_vRhyme_unbinned_224	0.00327718	0	0.00340827	0	0.00131087	0	0.00766861	0	0.00786524	0	0.00668546	0	0.00216294	0	0.00117979	0	0.00196631	0	0.00301501	0	0.00340827	0	0.000983155	0	0.00786524	0	0	0	0.00452251	0	0.00511241	0	0.00648882	0	0.0036049	0	0.00550567	0	0.00216294	0	0.00655437	0	0.0031461	0	0.0020974	0	0.00576784	0	0.00439143
MGr1A1B1C_vRhyme_unbinned_33	0.0371713	0	0.1209	0	0.0029737	0	0.010408	0	0.00780597	0	0.0328966	0	0.00306663	0	0.014218	0	0.00910696	0	0.0101292	0	0.0216523	0	0.0114302	0	0.0254623	0	0.0124524	0	0.0163554	0	0.00910696	0	0.0126382	0	0.0131958	0	0.0157978	0	0.0164483	0	0.00418177	0	0.00492519	0	0.0255552	0	0.0157049	0	0.0197937
SEr2D2E2F_vRhyme_unbinned_201	0.999841	19.9459	0.979929	7.09161	0.997858	8.03452	0.0449028	0	0.599524	1.37508	0.65117	1.25083	0.0245141	0	0.0322094	0	0.0587862	0	0.760095	2.00678	0.185958	0	0.089885	0	0.57501	1.41807	0.645617	1.38792	0.290282	0	0.0898056	0	0.0405395	0	0.0384768	0	0.578025	1.02462	0.791987	2.1321	0.764221	2.01365	0.908846	3.26465	0.674098	1.59388	0.907814	4.12952	0.127092
MGr1A1B1C_vRhyme_bin_8	0.00369004	0	0.000929773	0	0.00337043	0	0.00488131	0	0.00197577	0	0.00674085	0	0.00415492	0	0.00273121	0	0.00398059	0	0.00604353	0	0.00337043	0	0.00345759	0	0.0185083	0	0.0119999	0	0.0122614	0	0.0102566	0	0.00511375	0	0.00522997	0	0.00290554	0	0.00932679	0	0.00488131	0	0.0026731	0	0.00578203	0	0.00322515	0	0.00331232
LABRr1A1B1C_vRhyme_unbinned_42	0	0	0.0145975	0	0.019487	0	0	0	0.00113379	0	0.0105584	0	0	0	0.0107001	0	0.00106293	0	0.00885771	0	0	0	0.00212585	0	0.00772392	0	0.00432256	0	0	0	0	0	0	0	0	0	0.011763	0	0.032809	0	0.0345096	0	0.0214002	0	0.011763	0	0.00786565	0	0.105867
MGr3G3H3I_vRhyme_bin_5	0.0461936	0	0.0707421	0	0.075736	0	0.0102636	0	0.048647	0	0.0424191	0	0.0231694	0	0.0155624	0	0.0230678	0	0.0406626	0	0.0498955	0	0.0704082	0	0.0825591	0	0.0800621	0	0.0630771	0	0.0372365	0	0.0251292	0	0.0506213	0	0.0509988	0	0.0892225	0	0.082501	0	0.111564	0	0.121755	0	0.0791911	0	0.112813
SEr3G3H3I_vRhyme_unbinned_23	0.0012836	0	0	0	0.0289188	0	0.00113259	0	0	0	0.00113259	0	0.00113259	0	0	0	0.00113259	0	0.00709755	0	0	0	0	0	0.00113259	0	0.00120809	0	0.0012836	0	0.0025672	0	0.00234068	0	0	0	0.149351	0	0.154712	0	0.153956	0	0.0514195	0	0.136892	0	0.124585	0	0.0283902
SEr3G3H3I_vRhyme_bin_31	0.244612	0	0.301582	0	0.0185884	0	0.00546911	0	0.00651084	0	0.00566443	0	0.0242854	0	0.0577837	0	0.0190768	0	0.0622762	0	0.0101569	0	0.0502637	0	0.023439	0	0.0299499	0	0.00638062	0	0.00387395	0	0.013217	0	0.00634807	0	0.0142262	0	0.440426	0	0.12312	0	0.0607136	0	0.0464223	0	0.0467804	0	0.517775
LASCr2D2E2F_vRhyme_unbinned_53	0.00748886	0	0.035738	0	0.00293867	0	0.0103327	0	0.00995355	0	0.00578254	0	0.00739407	0	0.0067305	0	0.00786804	0	0.709451	2.00556	0.079344	0	0.266566	0	0.613518	1.60346	0.668405	1.70601	0.400228	0	0.119537	0	0.173571	0	0.217367	0	0.00758366	0	0.0908143	0	0.0414257	0	0.247322	0	0.147028	0	0.0455019	0	0.451322
SEr3G3H3I_vRhyme_unbinned_268	0.825907	2.42813	0.756332	2.18964	0.969958	5.04484	0.00615926	0	0.00421092	0	0.0897492	0	0.00125699	0	0.0327446	0	0.00716485	0	0.158695	0	0.113506	0	0.22343	0	0.452329	0	0.462259	0	0.394381	0	0.00659921	0	0.0404751	0	0.0389668	0	0.761486	2.011	0.780655	2.15784	0.912325	3.39358	0.874364	3.31287	0.707875	1.67994	0.678901	1.58583	0.708252
LAWAr2D2E2F_vRhyme_unbinned_50	0.00112147	0	0.0592977	0	0.02292	0	0.00105138	0	0.00546716	0	0.00231303	0	0.00105138	0	0	0	0	0	0.179505	0	0.0271956	0	0.0911895	0	0.0166819	0	0.0832691	0	0.00883157	0	0.0103035	0	0.00210275	0	0.00224294	0	0	0	0	0	0.00371487	0	0	0	0.00105138	0	0	0	0.00105138
LAWAr2D2E2F_vRhyme_bin_22	0.0761362	0	0.407357	0	0.430782	0	0.00818797	0	0.0130295	0	0.102551	0	0.00802183	0	0.00681144	0	0.00733357	0	0.273739	0	0.109719	0	0.166868	0	0.225846	0	0.310621	0	0.0796013	0	0.0293343	0	0.0268898	0	0.026249	0	0.177216	0	0.156188	0	0.0888098	0	0.670203	1.82004	0.538887	1.02791	0.386377	0	0.0483446
SEr2D2E2F_vRhyme_unbinned_15	0.0504729	0	0.190144	0	0.0099552	0	0.00617222	0	0.0830264	0	0.302837	0	0.00776506	0	0.0380289	0	0.0164261	0	0.0400199	0	0.0796416	0	0.260229	0	0.126232	0	0.0482827	0	0.0474863	0	0.0586361	0	0.0720757	0	0.0632155	0	0.352613	0	0.480438	0	0.176008	0	0.103634	0	0.235839	0	0.289497	0	0.139771
LABRr1A1B1C_vRhyme_unbinned_95	0.00166101	0	0.00252762	0	0.0040442	0	0.00682458	0	0.00234708	0	0.00256373	0	0.0024193	0	0.00180545	0	0.00169712	0	0.00642738	0	0.00213043	0	0.00751065	0	0.0028526	0	0.00234708	0	0.00693291	0	0.00433307	0	0.00288871	0	0.00249151	0	0.00498303	0	0.00213043	0	0.00563299	0	0.00339424	0	0.026179	0	0.0100022	0	0.00343035
SEr2D2E2F_vRhyme_unbinned_150	0.00774075	0	0.00655996	0	0.00596956	0	0.0122671	0	0.0165311	0	0.028667	0	0.00511677	0	0.0592364	0	0.0225663	0	0.00610076	0	0.00918394	0	0.0284702	0	0.00708475	0	0.00354238	0	0.00852795	0	0.162818	0	0.117882	0	0.177644	0	0.121359	0	0.601483	1.15192	0.0945946	0	0.184007	0	0.175151	0	0.216282	0	0.59302
MGr3G3H3I_vRhyme_unbinned_17	0.0195234	0	0.00445811	0	0.0476557	0	0.0104535	0	0.00169101	0	0.00514988	0	0.00261337	0	0.00245965	0	0.00253651	0	0.00130669	0	0.0448117	0	0.00630284	0	0.0206764	0	0.0153728	0	0.00399693	0	0.0169101	0	0.00930054	0	0.0448117	0	0.627978	1.19224	0.175711	0	0.400538	0	0.289162	0	0.203075	0	0.505765	0.908934	0.10638
CRr3G3H3I_vRhyme_unbinned_39	0.886887	5.79241	0.76964	2.57915	0.608191	1.39998	0.131719	0	0.75379	8.48723	0.799075	4.7833	0.0188029	0	0.0694034	0	0.0161449	0	0.331758	0	0.054243	0	0.120791	0	0.191081	0	0.135558	0	0.0571963	0	0.112817	0	0.193345	0	0.0273676	0	0.0636936	0	0.400374	0	0.409333	0	0.404706	0	0.509845	1.26898	0.656921	1.6512	0.981985
MGr2D2E2F_vRhyme_unbinned_77	0.00636943	0	0.013662	0	0.00276932	0	0.00867719	0	0.00600018	0	0.00950799	0	0	0	0.00932336	0	0.00295394	0	0.00295394	0	0.00304625	0	0.00636943	0	0.00932336	0	0.00341549	0	0.0131081	0	0.00360011	0	0.013385	0	0.00138466	0	0.0104311	0	0.00156928	0	0.00138466	0	0.00867719	0	0.0052617	0	0.00295394	0	0.05114
MHr3G3H3I_vRhyme_bin_2	0.386065	0	0.48427	0	0.330915	0	0.0176427	0	0.330856	0	0.347072	0	0.0144791	0	0.0513537	0	0.0107858	0	0.315877	0	0.109918	0	0.10437	0	0.173926	0	0.245321	0	0.125956	0	0.0610948	0	0.0396263	0	0.0462184	0	0.455474	0	0.777766	2.94551	0.630709	2.37988	0.645012	4.85497	0.444041	0	0.444879	0	0.732946
SEr3G3H3I_vRhyme_unbinned_117	0.0030394	0	0.00948004	0	0	0	0.00115787	0	0.00246047	0	0.00231574	0	0.00119405	0	0.00231574	0	0.00119405	0	0.02171	0	0.00166444	0	0.00278612	0	0.00293085	0	0.00748996	0	0.0128813	0	0.0017368	0	0.00162825	0	0.000615117	0	0.042226	0	0.00752614	0	0.00676629	0	0.114376	0	0.0544922	0	0.0654919	0	0.0179831
LAWAr2D2E2F_vRhyme_unbinned_93	0.786759	2.57259	0.752803	1.82544	0.653972	1.36018	0.00788303	0	0.369437	0	0.0596288	0	0.00181097	0	0.024741	0	0.000825588	0	0.10722	0	0.00830914	0	0.0200804	0	0.00487363	0	0.0255932	0	0.000506005	0	0.010493	0	0.00130496	0	0.00271645	0	0.68396	1.62024	0.625316	1.38629	0.6887	1.65922	0.907428	3.88868	0.878053	3.73711	0.556313	1.27103	0.755333
SEr3G3H3I_vRhyme_unbinned_237	0.165958	0	0.101041	0	0.0607155	0	0.0494501	0	0.236092	0	0.131974	0	0.030612	0	0.039255	0	0.0273206	0	0.15496	0	0.087394	0	0.559204	1.16108	0.192101	0	0.202055	0	0.142838	0	0.0409141	0	0.0389874	0	0.0346793	0	0.244361	0	0.264403	0	0.103824	0	0.575848	1.14293	0.347382	0	0.983383	6.00502	0.861417
MGr3G3H3I_vRhyme_unbinned_89	0.702974	1.84872	0.995554	14.3719	0.334515	0	0.0118354	0	0.00991289	0	0.440793	0	0.00799039	0	0.0049264	0	0.00666867	0	0.445779	0	0.00829078	0	0.0148994	0	0.0132773	0	0.00925203	0	0.0155602	0	0.00787023	0	0.0124362	0	0.010754	0	0.00925203	0	0.0093121	0	0.00558726	0	0.00672875	0	0.00204266	0	0.00919195	0	0.0043857
LASCr2D2E2F_vRhyme_unbinned_8	0.252554	0	0.980026	6.27635	0.586191	1.33922	0.13818	0	0.39201	0	0.697647	1.41987	0.00145932	0	0.153046	0	0.00948559	0	0.36328	0	0.137267	0	0.429314	0	0.212696	0	0.311748	0	0.356986	0	0.0829989	0	0.0383072	0	0.0204305	0	0.979387	6.79895	0.995896	12.4987	0.976104	7.07345	0.970814	6.18759	0.968625	6.53616	0.827982	2.88042	0.999909
CRr1A1B1C_vRhyme_unbinned_25	0.796002	8.63125	0.612791	1.7182	0.911379	10.9281	0.0229759	0	0.0445594	0	0.376964	0	0.0189974	0	0.0350109	0	0.00368013	0	0.3518	0	0.208872	0	0.296002	0	0.534215	2.21887	0.266262	0	0.319077	0	0.0185996	0	0.0280485	0	0.0118361	0	0.993535	9.91227	0.774816	2.97487	0.928387	5.47106	0.20181	0	0.579968	1.61263	0.485677	0	0.0451562
MGr3G3H3I_vRhyme_unbinned_2	0.197246	0	0.13766	0	0.872967	6.03043	0.000813273	0	0.000813273	0	0	0	0.000813273	0	0	0	0.000813273	0	0.751464	2.32588	0.0492843	0	0.0884298	0	0.258295	0	0.325092	0	0.0739536	0	0.00824116	0	0.0219584	0	0	0	0.176751	0	0.637606	1.75477	0.486229	0	0.37134	0	0.123672	0	0.669052	1.66015	0.0492301
LAWAr2D2E2F_vRhyme_unbinned_73	0.00130586	0	0.0619849	0	0.0177307	0	0.0034823	0	0.0042368	0	0.0056007	0	0.00371445	0	0.00139292	0	0.00432385	0	0.00293093	0	0.0019733	0	0.00281486	0	0.00182821	0	0.00658735	0	0.00493326	0	0.00458503	0	0.0110853	0	0.00278584	0	0.00443993	0	0.00647127	0	0.00380151	0	0.00182821	0	0.00290192	0	0.00443993	0	0.0039466
BOr2D2E2F_vRhyme_unbinned_1	0.00814221	0	0.0132389	0	0.00596681	0	0.0105041	0	0.00739636	0	0.00745851	0	0.00546958	0	0.00310771	0	0.00310771	0	0.974579	6.48024	0.815526	3.64432	0.982908	25.0132	0.992169	17.4258	0.994095	9.19419	0.949033	5.97268	0.354777	0	0.358195	0	0.864255	3.8928	0.00316987	0	0.00727205	0	0.0236186	0	0.00111878	0	0.00316987	0	0.00609112	0	0.00932314
CRr1A1B1C_vRhyme_unbinned_52	0.923305	3.91919	0.69732	1.7124	0.165168	0	0.279091	0	0.923294	4.12417	0.674088	1.57861	0.00308652	0	0.056538	0	0.227099	0	0.718636	2.02453	0.359051	0	0.63725	1.51249	0.665909	1.89387	0.620592	1.41111	0.518525	1.05114	0.772723	2.38763	0.782417	2.68264	0.453295	0	0.670923	1.57603	0.927539	4.06827	0.758761	1.91632	0.962951	5.35707	0.976801	5.65782	0.835411	2.85484	0.656337
SEr3G3H3I_vRhyme_unbinned_292	0.00241718	0	0.00255936	0	0.27826	0	0.0145031	0	0.0241718	0	0.00568747	0	0.00725153	0	0.0193374	0	0.010664	0	0.060145	0	0.0199062	0	0.0203327	0	0.0200483	0	0.0160671	0	0.0179155	0	0.0200483	0	0.012939	0	0.0237452	0	0.00767809	0	0.188682	0	0.491966	0	0.224655	0	0.28153	0	0.375658	0	0.0720887
LAWAr2D2E2F_vRhyme_unbinned_47	0.613382	1.50259	0.542827	1.18804	0.596112	1.08039	0.0199601	0	0	0	0.0164888	0	0.00138853	0	0.00130174	0	0.00138853	0	0.159073	0	0.0196997	0	0.052764	0	0.246724	0	0.199254	0	0.0204808	0	0	0	0.00295062	0	0	0	0.61234	1.55085	0.327606	0	0.449102	0	0.421852	0	0.37794	0	0.414649	0	0.240562
BAr2D2E2F_vRhyme_unbinned_65	0.846719	2.91514	0.952848	3.84578	0.999906	17.7799	0.6607	1.64971	0.999105	9.24192	0.915399	3.41085	0.0340572	0	0.0458335	0	0.512978	0.840721	0.204673	0	0.0110698	0	0.0183711	0	0.0061237	0	0.00989213	0	0.00489896	0	0.00325027	0	0.00565265	0	0.00301474	0	0.440812	0	0.324509	0	0.820293	2.84504	0.0474822	0	0.13458	0	0.703142	1.53866	0.0789486
LASAr3G3H3I_vRhyme_unbinned_32	0.962292	5.68074	0.674934	1.52779	0.808661	2.07254	0.155575	0	0.998523	20.3231	0.973721	6.40281	0.00404292	0	0.0394962	0	0.00116623	0	0.733323	1.92816	0.195615	0	0.405613	0	0.545638	1.06738	0.214974	0	0.186052	0	0.52729	0.913651	0.46408	0	0.0936868	0	0.136215	0	0.062121	0	0.229358	0	0.155808	0	0.348857	0	0.58529	1.34723	0.22757
BOr2D2E2F_vRhyme_bin_2	0.00320233	0	0.00325387	0	0.0067139	0	0.00641841	0	0.00614353	0	0.0055388	0	0.00335008	0	0.00660051	0	0.00608512	0	0.0848377	0	0.042802	0	0.0294395	0	0.857558	3.03968	0.9519	4.67733	0.872278	3.21836	0.0436747	0	0.0408675	0	0.0319134	0	0.00309582	0	0.0042503	0	0.00404071	0	0.00372116	0	0.00527766	0	0.00441179	0	0.0049753
LAWAr2D2E2F_vRhyme_unbinned_60	0.690164	2.5368	0.521695	1.20075	0.571881	1.15128	0.00370599	0	0.00138975	0	0.0394534	0	0.00254787	0	0.00123533	0	0	0	0.521695	1.12081	0.0233169	0	0.0514206	0	0.113342	0	0.36975	0	0.0481007	0	0.0413064	0	0.0116584	0	0	0	0.00254787	0	0.00239345	0	0.00779802	0	0.322498	0	0.353073	0	0.156733	0	0.00331995
SEr2D2E2F_vRhyme_unbinned_109	0.00259267	0	0.00546116	0	0.012853	0	0.00843998	0	0.00728155	0	0.000827449	0	0.000992939	0	0.00198588	0	0.000882613	0	0.51517	0.992831	0.277306	0	0.0924537	0	0.565037	1.3426	0.420841	0	0.38355	0	0.248731	0	0.515887	0.979978	0.0644859	0	0.00182039	0	0.00292365	0	0.00171006	0	0.00171006	0	0.00546116	0	0.00171006	0	0.00275816
BAr1A1B1C_vRhyme_unbinned_7	0.989439	22.4126	0.994567	26.8694	1	51.6207	0.0218866	0	0.522142	1.21868	0.0668333	0	0.00530585	0	0.0432376	0	0.00653028	0	0.969542	14.8434	0.536809	1.42022	0.250727	0	0.707949	2.28346	0.730549	4.74186	0.42406	0	0.0712464	0	0.0734912	0	0.0284679	0	0.908882	10.0712	0.916918	8.48418	0.865339	10.855	0.929315	30.0184	0.940896	32.2507	0.923652	12.4609	0.469236
MGr3G3H3I_vRhyme_unbinned_11	0.0953173	0	0.31256	0	0.106783	0	0.0555799	0	0.51256	1.81535	0.356674	0	0.0662582	0	0.193435	0	0.0596061	0	0.0563676	0	0.0231072	0	0.0870897	0	0.0340481	0	0.0275711	0	0.0259081	0	0.0693217	0	0.10442	0	0.0563676	0	0.0468271	0	0.578643	1.22889	0.253129	0	0.567177	2.23825	0.608753	1.76352	0.705821	6.4029	0.834661
BAr1A1B1C_vRhyme_unbinned_32	0.870387	3.02204	0.668027	1.67354	0.814775	2.40932	0.0254833	0	0.010482	0	0.271592	0	0	0	0.00213407	0	0.0209641	0	0.0886894	0	0.0897565	0	0.417399	0	0.442317	0	0.218428	0	0.240711	0	0	0	0.00194577	0	0.0208386	0	0.848732	3.18389	0.56534	1.1508	0.607959	1.21177	0.401896	0	0.876977	3.6087	0.756842	2.09251	0.13997
SEr3G3H3I_vRhyme_unbinned_56	0.00317816	0	0	0	0	0	0.00439334	0	0	0	0.00598243	0	0.00448682	0	0.00327164	0	0.00158908	0	0.00308469	0	0.00841279	0	0.00841279	0	0.0195364	0	0.00579548	0	0.0254253	0	0.0623481	0	0.0220602	0	0.0060759	0	0.00140213	0	0.00747803	0	0	0	0.00177603	0	0.0533745	0	0.00299121	0	0.00673023
SEr3G3H3I_vRhyme_unbinned_219	0.00127584	0	0.0044229	0	0	0	0.016841	0	0.00255167	0	0.00416773	0	0	0	0.00136089	0	0	0	0.00569873	0	0.0200731	0	0.0141192	0	0.0304499	0	0.00127584	0	0.0162456	0	0.00280684	0	0.00578379	0	0.00144595	0	0.00272178	0	0.00255167	0	0.0269627	0	0	0	0.00127584	0	0.00289189	0	0
SEr3G3H3I_vRhyme_unbinned_125	0.00259172	0	0.0050488	0	0.0214406	0	0.00891956	0	0.00454392	0	0.00659711	0	0.0101986	0	0.00437563	0	0.00292831	0	0.343319	0	0.218647	0	0.319118	0	0.262302	0	0.14591	0	0.163884	0	0.260047	0	0.179031	0	0.143083	0	0.00390441	0	0.00390441	0	0.00612588	0	0.0021205	0	0.00232245	0	0.00498149	0	0.00565466
BAr2D2E2F_vRhyme_unbinned_20	0.86407	3.84822	0.269763	0	0.924363	3.77625	0.00179802	0	0.998562	13.0788	0.993947	7.04522	0.00191789	0	0	0	0.00191789	0	0.311118	0	0.0528619	0	0.207072	0	0.614684	1.42028	0.486425	0	0.167755	0	0.000958945	0	0.143602	0	0.093617	0	0.000958945	0	0.00305664	0	0.000958945	0	0.137429	0	0.0149835	0	0.0603536	0	0.000899011
MGr3G3H3I_vRhyme_unbinned_29	0.00141714	0	0.0182561	0	0.00425142	0	0.0070857	0	0.0111704	0	0.0015005	0	0.00283428	0	0.00425142	0	0.00841947	0	0.00683561	0	0	0	0.00291764	0	0.00391797	0	0.00425142	0	0.00850283	0	0.00425142	0	0.00941981	0	0.003001	0	0.0167556	0	0.19865	0	0.0449316	0	0.832527	2.91728	0.56894	1.23598	0.00933645	0	0.27851
SEr3G3H3I_vRhyme_unbinned_260	0.019523	0	0.0957731	0	0.00285477	0	0.0121558	0	0.0381251	0	0.0173128	0	0.0194309	0	0.0625288	0	0.0335206	0	0.077171	0	0.0347177	0	0.100562	0	0.0354545	0	0.0333364	0	0.0735795	0	0.106087	0	0.126255	0	0.105903	0	0.00432821	0	0.0242195	0	0.0158394	0	0.0608712	0	0.141726	0	0.102219	0	0.276084
SEr3G3H3I_vRhyme_unbinned_188	0.0936583	0	0.0304458	0	0	0	0.00593897	0	0.158577	0	0.0414363	0	0.00116049	0	0.0143354	0	0.0132432	0	0.0462148	0	0.332992	0	0.162537	0	0.0853301	0	0.00600724	0	0.0300362	0	0.0846474	0	0.0987098	0	0.132569	0	0.056864	0	0.153526	0	0.0636904	0	0.339272	0	0.4302	0	0.433818	0	0.0672401
CRr3G3H3I_vRhyme_unbinned_7	0.126967	0	0.0443942	0	0.288078	0	0.0253451	0	0.291872	0	0.0914521	0	0	0	0.0230043	0	0.00411656	0	0.138833	0	0.135281	0	0.137057	0	0.252563	0	0.155299	0	0.110098	0	0.0259908	0	0.014529	0	0.0268787	0	0.115102	0	0.204133	0	0.205989	0	0.15651	0	0.202922	0	0.303818	0	0.887077
LAWAr2D2E2F_vRhyme_unbinned_67	0.0045744	0	0.061889	0	0.00313929	0	0.00143511	0	0	0	0.0030496	0	0	0	0.00143511	0	0.00134541	0	0.00295991	0	0	0	0.00134541	0	0.00349807	0	0.0046641	0	0.00287021	0	0.00134541	0	0.00143511	0	0.00278052	0	0.0015248	0	0	0	0	0	0	0	0.00134541	0	0.00439501	0	0.00583012
MGr3G3H3I_vRhyme_unbinned_71	0.0049239	0	0.00143241	0	0.00143241	0	0.0119964	0	0.00143241	0	0.00331244	0	0	0	0.00295434	0	0.0165622	0	0.00447628	0	0.00134288	0	0	0	0.00143241	0	0.0355416	0	0.00161146	0	0.00626679	0	0.00152193	0	0.00304387	0	0	0	0.00134288	0	0.00447628	0	0.00313339	0	0	0	0.00510295	0	0.00465533
LASAr3G3H3I_vRhyme_unbinned_55	0.00181101	0	0.0289359	0	0.0142064	0	0.00816967	0	0.00551352	0	0.0156954	0	0.00269639	0	0.00253542	0	0.0041452	0	0.00853187	0	0.00804894	0	0.00623793	0	0.0254346	0	0.0206858	0	0.0352543	0	0.020565	0	0.019237	0	0.00402447	0	0.00297811	0	0.00571475	0	0.00796845	0	0.0402447	0	0.0411703	0	0.00470863	0	0.00478912
MGr3G3H3I_vRhyme_unbinned_61	0.00363967	0	0.00309372	0	0.0305732	0	0.00737034	0	0.0089172	0	0.0271156	0	0.00600546	0	0.00600546	0	0	0	0.0729754	0	0.492721	0	0.671065	1.88417	0.461238	0	0.59727	1.3771	0.637034	1.58364	0.00500455	0	0.0166515	0	0.0343949	0	0.124204	0	0.149773	0	0.114013	0	0.126934	0	0.135851	0	0.0675159	0	0.201638
BAr2D2E2F_vRhyme_unbinned_42	0.926815	4.16822	0.288941	0	0.923313	3.75958	0.00535259	0	0.998667	13.4538	0.978629	7.29071	0.00877507	0	0.00897405	0	0.0031638	0	0.326568	0	0.0892431	0	0.261223	0	0.50008	0.989112	0.417721	0	0.142849	0	0.00688475	0	0.151962	0	0.0898002	0	0.00352197	0	0.00290513	0	0.0032036	0	0.0945758	0	0.017968	0	0.059774	0	0.00262655
CRr1A1B1C_vRhyme_unbinned_37	0.0104282	0	0.0423646	0	0.0472528	0	0.0365639	0	0.0261357	0	0.023659	0	0.00423646	0	0.0263312	0	0.00580069	0	0.185557	0	0.0522062	0	0.11269	0	0.124161	0	0.201199	0	0.0825784	0	0.120902	0	0.0624389	0	0.0604184	0	0.999935	8.93068	0.452128	0	0.947859	4.6166	0.0360425	0	0.116861	0	0.0887701	0	0.417519
BAr2D2E2F_vRhyme_unbinned_61	0.85312	11.0667	0.553452	1.87947	0.729816	2.60508	0.749774	2.12438	1	23.9575	0.745855	2.08186	0.00578836	0	0.167802	0	0.0464878	0	0.625867	3.14487	0.573832	2.05056	0.600904	2.62077	0.642327	5.26749	0.603738	2.93078	0.623334	3.1302	0.215737	0	0.331203	0	0.221043	0	0.999518	23.636	0.992523	10.4462	1	16.0256	0.64685	9.81282	0.602954	8.33286	0.600482	5.67376	0.99994
SEr2D2E2F_vRhyme_unbinned_18	0.00644361	0	0.0111675	0	0.0269717	0	0.0105144	0	0.0121471	0	0.968457	5.38992	0.00923003	0	0.00899057	0	0.0185907	0	0.0127566	0	0.00450617	0	0.00986133	0	0.0112328	0	0.0060953	0	0.0107103	0	0.00766267	0	0.00472386	0	0.0124736	0	0.00720552	0	0.00354834	0	0.00631299	0	0.00520278	0	0.00964364	0	0.0098831	0	0.0117988
BAr3G3H3I_vRhyme_unbinned_52	0.0025692	0	0.00414388	0	0.0289242	0	0.00936516	0	0.0257749	0	0.00140892	0	1	10.8293	0.867147	3.07859	0.671722	1.39614	0.0788994	0	0.174043	0	0.0551964	0	0.0178187	0	0.0166584	0	0.0174043	0	0.0294215	0	0.0292558	0	0.0661362	0	0.0058843	0	0.00712747	0	0.00447539	0	0.00837063	0	0.00721034	0	0.00861926	0	0.0066302
LABRr1A1B1C_vRhyme_unbinned_121	0.294903	0	0.949655	4.09935	0.272911	0	0.270268	0	0.337812	0	0.313939	0	0.0525844	0	0.14669	0	0.126892	0	0.239273	0	0.0806235	0	0.147272	0	0.106737	0	0.121741	0	0.164024	0	0.0962555	0	0.176924	0	0.160486	0	0.174774	0	0.289035	0	0.347218	0	0.577399	1.58176	0.399579	0	0.252934	0	0.390845
MGr1A1B1C_vRhyme_unbinned_87	0.00558227	0	0.0803953	0	0.00758547	0	0.0161325	0	0.0079594	0	0.0121261	0	0.00411325	0	0.0602831	0	0.00627671	0	0.0175481	0	0.0329594	0	0.0233707	0	0.0264957	0	0.0299412	0	0.0211004	0	0.00531517	0	0.0042468	0	0.00608974	0	0.780769	2.11382	0.988248	7.15872	0.937153	4.0938	0.88547	3.16921	0.882799	3.48042	0.44602	0	0.992067
LAWAr2D2E2F_vRhyme_unbinned_91	0.0429772	0	0.116449	0	0.0158247	0	0.020002	0	0.054944	0	0.127678	0	0.283885	0	0.288407	0	0.28848	0	0.460291	0	0.437488	0	0.391169	0	0.147803	0	0.0341311	0	0.180558	0	0.383527	0	0.493636	0	0.406354	0	0.391808	0	0.882544	3.54486	0.688077	1.63718	0.489188	0	0.475698	0	0.381069	0	0.322931
MGr2D2E2F_vRhyme_unbinned_84	0.997062	8.25404	1	30.872	0.933232	5.98697	0.122585	0	0.999555	11.7087	1	31.5423	0.175198	0	0.439331	0	0.451527	0	0.77121	3.67268	0.315054	0	0.334105	0	0.268317	0	0.275082	0	0.276151	0	0.307665	0	0.320128	0	0.307398	0	0.943648	5.50797	0.998042	13.455	0.842251	8.17323	0.997062	15.1187	0.987359	11.2529	0.997774	15.7953	0.957803
SEr3G3H3I_vRhyme_unbinned_96	0.00216755	0	0.00380785	0	0.000878735	0	0.00533099	0	0.004628	0	0.00931459	0	0.00620972	0	0.00175747	0	0.0019918	0	0.00287053	0	0.00322203	0	0.00732279	0	0.00773286	0	0.004628	0	0.00732279	0	0.0029877	0	0.00884593	0	0.00908026	0	0.00181605	0	0.00433509	0	0.00275337	0	0.000878735	0	0.00187463	0	0.00855302	0	0.00369069
SEr2D2E2F_vRhyme_unbinned_12	0.10087	0	0.0871631	0	0.161844	0	0.435119	0	0.115063	0	0.102201	0	0.291079	0	0.288481	0	0.430346	0	0.124018	0	0.105474	0	0.0432542	0	0.0289981	0	0.0332643	0	0.0229366	0	0.0910493	0	0.0738996	0	0.105411	0	0.0296317	0	0.221826	0	0.152403	0	0.0435288	0	0.0159458	0	0.0527372	0	0.108706
CRr3G3H3I_vRhyme_unbinned_9	0.0154361	0	0.902548	3.8991	0.102659	0	0.0403571	0	0.032546	0	0.0624884	0	0.0538404	0	0.140041	0	0.00790404	0	0.242328	0	0.041287	0	0.0213874	0	0.162451	0	0.146736	0	0.161986	0	0.0606286	0	0.129161	0	0.0292914	0	0.397898	0	1	18.2069	1	14.4893	0.403106	0	0.465501	0	0.269295	0	0.967082
SEr2D2E2F_vRhyme_unbinned_136	0.0108524	0	0.00109131	0	0	0	0.0123681	0	0.0161877	0	0.00181884	0	0.00103068	0	0.00303141	0	0	0	0.103189	0	0.00654784	0	0.0864557	0	0.107433	0	0.0535952	0	0.0794228	0	0.022008	0	0.00915484	0	0.0183097	0	0	0	0.0139445	0	0.0129138	0	0	0	0.00381957	0	0.00369831	0	0.00915484
SEr2D2E2F_vRhyme_unbinned_133	0.62147	1.24195	0.410693	0	0.14582	0	0.0265574	0	0.509285	1.17255	0.511106	0.845857	0.00448462	0	0.00112115	0	0.00371383	0	0.126761	0	0.104828	0	0.0530446	0	0.0767991	0	0.0833859	0	0.0550067	0	0.0940369	0	0.0497512	0	0.0915143	0	0.61138	1.20765	0.183449	0	0.190666	0	0.827272	2.69919	0.584892	1.16272	0.492888	0	0.420153
MGr1A1B1C_vRhyme_unbinned_54	0.0249766	0	0.0681181	0	0.0367303	0	0.0129113	0	0.0170518	0	0.01536	0	0.00627755	0	0.00801389	0	0.0117982	0	0.0282267	0	0.00574329	0	0.0109078	0	0.0061885	0	0.0101064	0	0.0201238	0	0.019634	0	0.00218156	0	0.0235965	0	0.153689	0	0.577668	1.26801	0.539379	0.942184	0.0183429	0	0.0264458	0	0.0197676	0	0.102533
LASCr2D2E2F_vRhyme_unbinned_99	0.00901923	0	0.0350018	0	0.0670768	0	0.00555489	0	0.120834	0	0.0117668	0	0.00191136	0	0.013499	0	0.00382272	0	0.00465894	0	0.0035838	0	0.0228766	0	0.00346434	0	0.00447975	0	0.00203082	0	0.00991518	0	0.00095568	0	0.0198901	0	0.00286704	0	0.065046	0	0.0197109	0	0.146398	0	0.0117071	0	0.0428264	0	0.302055
CRr3G3H3I_vRhyme_unbinned_56	0.199508	0	0.269518	0	0.773252	1.90947	0.489223	0	0.72556	2.22469	0.235489	0	0	0	0.191276	0	0.313646	0	0.185506	0	0.076205	0	0.113714	0	0.123303	0	0.00127291	0	0.0484555	0	0.00517651	0	0.0863035	0	0.0745078	0	0.259335	0	0.87186	3.88932	0.976409	7.61574	0.611168	1.27569	0.721402	2.68459	0.854803	2.95397	0.750933
BAr1A1B1C_vRhyme_unbinned_24	0.31967	0	0.826632	3.34398	0.994326	18.1844	0.0402434	0	0.256804	0	0.802964	5.2312	0.0298279	0	0.0926195	0	0.0671221	0	0.345466	0	0.120544	0	0.101318	0	0.138276	0	0.0518162	0	0.0634263	0	0.0615597	0	0.0747751	0	0.0496883	0	0.208833	0	0.415948	0	0.656289	2.93727	0.377907	0	0.108933	0	0.748572	3.11466	0.192929
LABRr1A1B1C_vRhyme_bin_17	0.0674563	0	0.0647239	0	0.105061	0	0.0157221	0	0.0655647	0	0.0420283	0	0.00234944	0	0.0078984	0	0.00416639	0	0.0513233	0	0.0166235	0	0.0414164	0	0.0516782	0	0.0595206	0	0.0371939	0	0.0400805	0	0.0312526	0	0.0194027	0	0.0668632	0	0.0874616	0	0.0783301	0	0.0692313	0	0.0758966	0	0.0678814	0	0.0593945
SEr2D2E2F_vRhyme_unbinned_49	0.00148836	0	0.101996	0	0.174838	0	0.00691648	0	0.239713	0	0.014796	0	0	0	0.00288916	0	0.00288916	0	0.00140081	0	0.00148836	0	0.00131326	0	0.00271406	0	0.00166346	0	0.00131326	0	0.00297671	0	0.00402732	0	0.00131326	0	0.00131326	0	0.0346699	0	0.0158466	0	0.204868	0	0.124934	0	0.262476	0	0.146647
LASCr2D2E2F_vRhyme_bin_12	0.0255803	0	0.0323314	0	0.0340886	0	0.0187367	0	0.0242023	0	0.00665865	0	0.00424489	0	0.00262647	0	0.00439286	0	0.0356515	0	0.00606677	0	0.00244151	0	0.00267271	0	0.0081661	0	0.00388421	0	0.00859151	0	0.00733376	0	0.00688986	0	0.00517895	0	0.0158698	0	0.00702858	0	0.0203366	0	0.0174697	0	0.0076482	0	0.00389346
SEr3G3H3I_vRhyme_bin_21	0.0856385	0	0.0662386	0	0.105572	0	0.0112406	0	0.0385589	0	0.00654124	0	0.00165252	0	0.00141153	0	0.00204844	0	0.0705765	0	0.0647582	0	0.14241	0	0.0326717	0	0.019004	0	0.00965693	0	0.0419328	0	0.0302963	0	0.0113955	0	0.0348579	0	0.0389031	0	0.0797514	0	0.201367	0	0.212814	0	0.222144	0	0.037681
CRr3G3H3I_vRhyme_unbinned_27	0.0269786	0	0.0561309	0	0.0620125	0	0.0210331	0	0.276819	0	0.18738	0	0.00901419	0	0.0734561	0	0.0473085	0	0.0242936	0	0.0240378	0	0.0255722	0	0.0446235	0	0.0237821	0	0.0294719	0	0.0445595	0	0.0308784	0	0.0260197	0	0.167626	0	0.565593	1.14773	0.628756	1.20403	0.0419384	0	0.0366321	0	0.0295359	0	0.918744
BAr2D2E2F_vRhyme_unbinned_54	0.25609	0	0.0349266	0	0.499539	0	0.999193	17.869	0.813878	2.56715	0.731615	1.88755	0.00403443	0	0.00699301	0	0.0559825	0	0.0138707	0	0.00906785	0	0.0112964	0	0.0115269	0	0.00895259	0	0.0119112	0	0.00922155	0	0.00391916	0	0.0137939	0	0.057481	0	0.0199032	0	0.0830324	0	0.00584031	0	0.010259	0	0.00756935	0	0.0312764
SEr3G3H3I_vRhyme_unbinned_115	0.00222781	0	0.00114984	0	0	0	0.00129357	0	0.00107797	0	0.00704276	0	0.0140855	0	0.00244341	0	0.00129357	0	0.296946	0	0.241466	0	0.297377	0	0.293424	0	0.302551	0	0.25239	0	0.105641	0	0.152425	0	0.184118	0	0.00222781	0	0.00229968	0	0.00244341	0	0	0	0.00337765	0	0.00244341	0	0.00323392
MGr1A1B1C_vRhyme_unbinned_27	0.0243765	0	0.0317035	0	0.00366352	0	0.00211357	0	0.00549528	0	0.0176131	0	0.00845428	0	0.0143723	0	0.00119769	0	0.0061998	0	0.00345216	0	0.00901789	0	0.00500211	0	0.00803156	0	0.0168381	0	0.00450895	0	0.00887699	0	0.00662252	0	0.0127519	0	0.0143018	0	0.00612935	0	0.00112724	0	0.0463576	0	0.00338171	0	0.00584754
SEr3G3H3I_vRhyme_unbinned_31	0.00496251	0	0.011524	0	0.0231032	0	0.0493494	0	0.0554698	0	0.0765329	0	0.0150529	0	0.0379356	0	0.0209528	0	0.21824	0	0.080558	0	0.320743	0	0.0629135	0	0.130514	0	0.0835907	0	0.0156595	0	0.0358955	0	0.0452691	0	0.0310984	0	0.0577856	0	0.0379907	0	0.0269078	0	0.0322011	0	0.048026	0	0.0953904
SEr2D2E2F_vRhyme_unbinned_160	0.228518	0	0.220999	0	0.339823	0	0.105867	0	0.120368	0	0.213413	0	0.0730397	0	0.141045	0	0.104256	0	0.124262	0	0.251813	0	0.092978	0	0.499127	0	0.295113	0	0.205357	0	0.0770677	0	0.0878759	0	0.106606	0	0.577672	1.44093	0.477779	0	0.339219	0	0.458647	0	0.193945	0	0.512419	0.873794	0.731941
LASCr2D2E2F_vRhyme_unbinned_92	0.0211654	0	0.0255991	0	0.0148316	0	0.0141455	0	0.00955347	0	0.0392167	0	0.139238	0	0.125884	0	0.0988071	0	0.124301	0	0.426264	0	0.270664	0	0.221472	0	0.225641	0	0.253985	0	0.553309	1.62933	0.641719	1.69719	0.26945	0	0.00501425	0	0.00248073	0	0.0106091	0	0.0128787	0	0.0080228	0	0.00380027	0	0.0174707
LASCr2D2E2F_vRhyme_unbinned_106	0.00284583	0	0.0409552	0	0.0469562	0	0.00284583	0	0.0596387	0	0.0376145	0	0.00210344	0	0.0131774	0	0.00334076	0	0.0137342	0	0	0	0.0230141	0	0.00395942	0	0.00395942	0	0.00624845	0	0.00197971	0	0.00204157	0	0.000927988	0	0.000989854	0	0.0355729	0	0.0102079	0	0.101027	0	0.0801782	0	0.111111	0	0.340881
CRr2D2E2F_vRhyme_unbinned_48	0.946319	3.98888	0.919243	3.93286	0.898525	3.20875	0.0226809	0	0.00753414	0	0.74329	1.72172	0.00117721	0	0.0207974	0	0.00384555	0	0.191807	0	0.20868	0	0.523466	1.04412	0.369487	0	0.184429	0	0.188432	0	0.542458	1.15608	0.449066	0	0.193926	0	0.0583896	0	0.00541516	0	0.0722806	0	0.857636	2.72455	0.893737	4.25296	0.367368	0	0.185921
BOr2D2E2F_vRhyme_unbinned_34	0.00681557	0	0.00433382	0	0.00235211	0	0.00420417	0	0.0051302	0	0.00561173	0	0.00212987	0	0.00285217	0	0.00262992	0	0.34965	0	0.228859	0	0.384228	0	0.997111	9.7052	0.896952	3.54771	0.988128	8.72222	0.652684	1.65479	0.732581	1.9005	0.649368	1.36337	0.00407453	0	0.00225951	0	0.00237063	0	0.00264844	0	0.00735267	0	0.00312998	0	0.00353743
LASCr2D2E2F_vRhyme_unbinned_31	0.0364521	0	0.586805	1.31331	0.169177	0	0.0119642	0	0.017645	0	0.043467	0	0.00667068	0	0.00942503	0	0.0085643	0	0.0648563	0	0.00611121	0	0.00834911	0	0.0173007	0	0.0231107	0	0.0470391	0	0.0085643	0	0.0101997	0	0.00447581	0	0.0984679	0	0.126786	0	0.132424	0	0.121019	0	0.0532364	0	0.0752281	0	0.0428215
MHr1A1B1C_vRhyme_unbinned_35	0.0609207	0	0.0217688	0	0.172423	0	0.0196782	0	0.0120887	0	0.0106117	0	0.00552172	0	0.140952	0	0.00740774	0	0.674559	1.39588	0.0771451	0	0.17899	0	0.310444	0	0.256226	0	0.0194056	0	0.00897564	0	0.0088393	0	0.00970278	0	0.953986	4.97482	0.905972	3.34233	0.72046	1.73613	0.998205	8.23545	0.999341	12.4013	0.989775	6.55297	0.349868
LABRr1A1B1C_vRhyme_unbinned_4	0.00228698	0	0.00486905	0	0.010107	0	0.0138694	0	0.00885282	0	0.0097381	0	0.00523792	0	0.0146072	0	0.0135743	0	0.0102545	0	0.00796754	0	0.00900037	0	0.0109923	0	0.0089266	0	0.0140907	0	0.00708226	0	0.0064183	0	0.0149023	0	0.0112136	0	0.0109923	0	0.0113611	0	0.00700848	0	0.0122464	0	0.00841018	0	0.00781999
CRr1A1B1C_vRhyme_unbinned_16	0.169037	0	0.251275	0	0.674061	1.77576	0.277091	0	0.528907	1.50339	0.175452	0	0.0275158	0	0.177925	0	0.236899	0	0.193538	0	0.144922	0	0.105812	0	0.128845	0	0.01113	0	0.076055	0	0.017236	0	0.0406554	0	0.114546	0	0.329804	0	0.966455	5.55769	0.99173	6.43918	0.685577	1.95578	0.817592	2.83797	0.815737	3.22659	0.825862
MGr3G3H3I_vRhyme_unbinned_31	0.380711	0	0.313849	0	0.277496	0	0.238169	0	0.355125	0	0.276265	0	0.00830641	0	0.240425	0	0.0282521	0	0.28652	0	0.23581	0	0.259396	0	0.288161	0	0.290827	0	0.261242	0	0.164693	0	0.195765	0	0.0936266	0	0.600369	7.68632	0.434651	0	0.463724	0	0.658822	4.84161	0.45393	0	0.467877	0	0.993591
MGr2D2E2F_vRhyme_bin_5	0.00369069	0	0.0766701	0	0.00160977	0	0.00406368	0	0.00505507	0	0.00735193	0	0.00205147	0	0.0211528	0	0.00274839	0	0.0999333	0	0.0207699	0	0.152054	0	0.0390958	0	0.0469189	0	0.0400185	0	0.00974695	0	0.00708691	0	0.00590903	0	0.0577161	0	0.118544	0	0.11664	0	0.0481851	0	0.0479004	0	0.0157836	0	0.0896661
LAWAr2D2E2F_vRhyme_unbinned_86	0.998924	25.5787	0.676587	1.90466	0.870623	2.94419	0.384845	0	0.894108	4.75921	0.677005	1.61369	0.00651368	0	0.126031	0	0.0301781	0	0.712203	2.64552	0.636668	1.90078	0.723198	2.76296	0.816362	4.96637	0.827836	4.09581	0.790427	3.61798	0.337516	0	0.521035	1.1212	0.301482	0	0.835305	10.3633	0.733537	3.78179	0.755289	6.28427	0.910004	9.28487	0.897932	8.14197	0.823294	5.00543	0.879826
SEr3G3H3I_vRhyme_unbinned_39	0.0022527	0	0.000993838	0	0.000993838	0	0.000993838	0	0.0061618	0	0.00318028	0	0.00503545	0	0.00205393	0	0.00477042	0	0.48327	0	0.512953	1.00372	0.551116	1.06722	0.563241	1.27898	0.363679	0	0.315709	0	0.645664	1.5126	0.528258	0.899026	0.448685	0	0.00549924	0	0.00324654	0	0.00629431	0	0.00198768	0	0.00424038	0	0.00106009	0	0.00443914
SEr3G3H3I_vRhyme_unbinned_230	0.0697483	0	0.0712972	0	0.0429816	0	0.00653437	0	0.0625847	0	0.0145208	0	0.00314618	0	0.00425944	0	0.00430784	0	0.0571152	0	0.0332043	0	0.089061	0	0.0458858	0	0.0757986	0	0.0370281	0	0.0356244	0	0.00421104	0	0.0121975	0	0.0777831	0	0.145208	0	0.126137	0	0.0814134	0	0.145983	0	0.0855276	0	0.0974831
MHr2D2E2F_vRhyme_unbinned_8	0.198143	0	0.116158	0	0.149314	0	0.0411376	0	0.0213306	0	0.00341	0	0.0289487	0	0.025321	0	0.0644272	0	0.0198796	0	0	0	0.00899659	0	0.00885148	0	0.00602191	0	0.0057317	0	0.00979467	0	0.00261191	0	0.00638468	0	0.0128419	0	0.0012334	0	0.00841616	0	0.00471595	0	0.0259015	0	0.00725531	0	0.00522383
MHr2D2E2F_vRhyme_unbinned_16	0.0138287	0	0.0156446	0	0.0252363	0	0.00996415	0	0.0179262	0	0.0192764	0	0.0171346	0	0.0245379	0	0.0256554	0	0.0119197	0	0.0128975	0	0.0121525	0	0.0187177	0	0.0135494	0	0.0194627	0	0.0186246	0	0.0117335	0	0.0128975	0	0.0113144	0	0.0157378	0	0.0122457	0	0.012525	0	0.0100107	0	0.00744983	0	0.01178
MGr3G3H3I_vRhyme_unbinned_12	0.0184793	0	0.798356	2.07874	0.0160371	0	0.00814067	0	0.0158743	0	0	0	0.00284923	0	0.00740801	0	0.00496581	0	0.10127	0	0.00130251	0	0.0232823	0	0.0315858	0	0.0274341	0	0.0294692	0	0.0198632	0	0.0024422	0	0.0012211	0	0.017014	0	0.0148974	0	0.0284109	0	0.0496581	0	0.034435	0	0.014816	0	0.0322371
SEr3G3H3I_vRhyme_unbinned_263	0.0285021	0	0.0254787	0	0.0523747	0	0.0736332	0	0.037478	0	0.0437453	0	0.0208491	0	0.026833	0	0.0253527	0	0.0970648	0	0.0760582	0	0.10497	0	0.170131	0	0.15114	0	0.118701	0	0.0765621	0	0.085097	0	0.106859	0	0.0528156	0	0.0234316	0	0.063807	0	0.0358718	0	0.0394306	0	0.0429264	0	0.0297619
LASCr2D2E2F_vRhyme_unbinned_46	0.0507272	0	0.367875	0	0.0331926	0	0.00105559	0	0.125205	0	0.162679	0	0	0	0.00181797	0	0	0	0.106674	0	0.103448	0	0.149425	0	0.0838611	0	0.18514	0	0.00580577	0	0.0679686	0	0.10251	0	0	0	0.0486746	0	0.176871	0	0.0631011	0	0.0514896	0	0.0485574	0	0.0233404	0	0.209711
BAr2D2E2F_vRhyme_unbinned_28	0.489332	0	0.029435	0	0.141446	0	1	10.9789	0.890458	3.95801	0.410115	0	0.0317068	0	0.0121493	0	0.00316081	0	0.568649	1.64346	0.165547	0	0.163275	0	0.434018	0	0.59917	1.51225	0.110431	0	0.00316081	0	0.00296326	0	0	0	0.153991	0	0.110628	0	0.130976	0	0.00306203	0	0.0575859	0	0.0281509	0	0.00839589
SEr3G3H3I_vRhyme_unbinned_37	0.0100016	0	0.0174759	0	0.048126	0	0.0249503	0	0.037049	0	0.0440931	0	0.000860354	0	0.00344142	0	0.0112384	0	0.633436	1.58983	0.176157	0	0.0679142	0	0.870248	3.48317	0.818788	2.36548	0.717696	1.81491	0.623757	1.57646	0.602355	1.51834	0.214497	0	0.00457063	0	0.0288219	0	0.0226381	0	0.00268861	0	0.0036565	0	0.00349519	0	0.0128515
CRr2D2E2F_vRhyme_unbinned_53	0.491715	0	0.413218	0	0.039769	0	0.0258498	0	0.426759	0	0.323265	0	0.00303002	0	0.0535934	0	0.00435565	0	0.0926996	0	0.0461131	0	0.0632516	0	0.0751823	0	0.0909005	0	0.0571916	0	0.14279	0	0.0258498	0	0.0610738	0	0.697188	1.95443	0.301203	0	0.257741	0	0.808541	2.84281	0.470031	0	0.626645	1.59887	0.349399
SEr3G3H3I_vRhyme_unbinned_221	0.152989	0	0.202672	0	0.256871	0	0.0062464	0	0.0892754	0	0.343936	0	0.00144148	0	0.0557371	0	0.00509322	0	0.225159	0	0.716318	1.77264	0.401403	0	0.656064	1.75531	0.357678	0	0.670479	1.93273	0.124736	0	0.35393	0	0.452431	0	0.443398	0	0.592543	1.63139	0.535556	1.36298	0.653085	1.52091	0.430809	0	0.754276	1.76917	0.543629
LAWAr2D2E2F_vRhyme_unbinned_2	0.00213432	0	0.229084	0	0.608068	3.43904	0.056346	0	0.00120945	0	0.0011383	0	0.00106716	0	0.0233352	0	0.00220546	0	0.577334	3.59164	0.33644	0	0.415908	0	0.398193	0	0.340851	0	0.327191	0	0.0912778	0	0.124858	0	0.0438958	0	0.806844	7.79243	0.794465	11.3861	0.992388	26.532	0.894351	14.0437	0.978088	22.8505	0.0755549	0	0.279952
SEr3G3H3I_vRhyme_unbinned_254	0.844678	4.056	0.477038	0	0.662621	1.84483	0.107676	0	0.91299	6.2821	0.704527	1.85904	0.00311629	0	0.00295227	0	0.0125472	0	0.0232081	0	0.0414138	0	0.0624897	0	0.0513367	0	0.0813515	0	0.0471543	0	0.00410038	0	0.0590454	0	0.06536	0	0.00549451	0	0.010825	0	0.0741348	0	0.00270625	0	0.0277186	0	0.0228801	0	0.0274725
LAWAr2D2E2F_vRhyme_unbinned_87	0.986961	7.45987	0.873614	2.66643	0.989569	6.17788	0.161647	0	0.0692353	0	0.187945	0	0.0970763	0	0.0849556	0	0.0806949	0	0.452913	0	0.43363	0	0.141372	0	0.678285	1.81338	0.971094	6.13619	0.466613	0	0.157607	0	0.165687	0	0.113458	0	0.216374	0	0.389958	0	0.83861	2.88084	0.623595	1.46586	0.93183	4.16048	0.215346	0	0.430324
CRr1A1B1C_vRhyme_unbinned_28	0.990997	15.2094	0.934843	7.77003	0.995545	18.9491	0.192779	0	0.136068	0	0.122888	0	0.00891034	0	0.0549471	0	0	0	0.772229	3.94572	0.103304	0	0.551606	1.08304	0.441526	0	0.598385	1.43401	0.128457	0	0.0341563	0	0.00334138	0	0.00148506	0	0.993874	15.7209	0.998051	13.8698	0.99573	14.8496	1	58.4092	0.999722	25.4859	1	49.422	0.94561
CRr1A1B1C_vRhyme_unbinned_41	0.868227	4.52608	0.557251	1.24422	0.87516	5.50767	0.672666	2.96414	0.550623	1.88007	0.533414	1.67819	0.54734	2.08993	0.747765	3.80357	0.49322	0	0.490179	0	0.49772	0	0.588021	1.30858	0.615628	1.40097	0.356826	0	0.498267	0	0.653573	1.66892	0.570143	1.40485	0.442201	0	0.982852	8.4311	0.839404	3.14645	0.972819	7.79375	0.580906	1.07548	0.859289	4.18068	0.861356	4.4236	0.221891
SEr3G3H3I_vRhyme_unbinned_54	0.0290989	0	0.10122	0	0.0156446	0	0.00740509	0	0.027378	0	0.951606	5.5344	0.00255528	0	0.00630997	0	0.00495411	0	0.0266479	0	0.168075	0	0.0167397	0	0.0115248	0	0.00850021	0	0.00975177	0	0.118638	0	0.237171	0	0.0272215	0	0.00657071	0	0.00438048	0	0.00777013	0	0.0190342	0	0.436952	0	0.529777	1.11428	0.00427618
SEr3G3H3I_vRhyme_unbinned_235	0.00806014	0	0.0115717	0	0.00758879	0	0.0120902	0	0.0190191	0	0.0112418	0	0.00412434	0	0.0121138	0	0.0126323	0	0.0362707	0	0.04023	0	0.551601	1.11492	0.0156725	0	0.0196554	0	0.012373	0	0.0151776	0	0.0123495	0	0.0255945	0	0.00617473	0	0.00897928	0	0.0124909	0	0.00341731	0	0.0134807	0	0.00848436	0	0.0237798
SEr3G3H3I_vRhyme_unbinned_134	0.611164	7.69263	0.762665	28.4578	0.693271	9.05171	0.500287	1.77117	0.71191	26.6074	0.779774	39.4369	0.486714	0	0.559836	2.84088	0.615179	4.04385	0.685433	9.62756	0.746224	18.8388	0.775091	18.0462	0.793252	13.8169	0.705028	8.50172	0.726152	15.6723	0.762474	21.8282	0.666603	22.4509	0.728637	15.2942	0.69155	10.4488	0.728637	35.2818	0.721564	23.0484	0.734181	29.5709	0.740585	24.0679	0.729593	30.1028	0.800421
SEr2D2E2F_vRhyme_unbinned_84	0.219825	0	0.0766148	0	0.172927	0	0.100064	0	0.82136	2.84105	0.0460883	0	0	0	0.00920912	0	0.00217438	0	0.0131742	0	0	0	0.00136431	0	0.0161586	0	0.00716265	0	0	0	0	0	0.00204647	0	0.000639522	0	0.079514	0	0.0686421	0	0.036197	0	0.0484332	0	0.0651034	0	0.0958005	0	0.0868045
SEr2D2E2F_vRhyme_unbinned_95	0	0	0.00244268	0	0.319675	0	0.030888	0	0.302183	0	0.444252	0	0.00362462	0	0.0196202	0	0.00252147	0	0.0635096	0	0.0170199	0	0.0529509	0	0.00354582	0	0.00378221	0	0.003861	0	0.0293121	0	0.0576787	0	0.0713892	0	0.0103223	0	0.134347	0	0.063746	0	0.00283666	0	0.105114	0	0.139863	0	0.511465
MHr1A1B1C_vRhyme_unbinned_4	0.231154	0	0.671966	1.80674	0.815589	2.43605	0.0689532	0	0.961236	7.67129	0.954865	5.27757	0.033643	0	0.185721	0	0.105871	0	0.139514	0	0.0411456	0	0.0876504	0	0.215732	0	0.0676432	0	0.152554	0	0.0806836	0	0.0921162	0	0.119805	0	0.572705	1.17957	0.974098	7.02951	0.947243	5.56469	0.71335	1.84352	0.754019	2.00607	0.911933	4.20414	0.991604
BAr2D2E2F_vRhyme_bin_12	0.0416977	0	0.0539608	0	0.194623	0	0.996294	9.20764	0.662612	2.11483	0.15623	0	0.125394	0	0.496451	0	0.0724343	0	0.0305363	0	0.00859997	0	0.0178009	0	0.00615305	0	0.00248984	0	0.00659665	0	0.0174575	0	0.00611013	0	0.00671112	0	0.449774	0	0.100753	0	0.289408	0	0.00588117	0	0.00300498	0	0.00233244	0	0.116436
LASCr2D2E2F_vRhyme_unbinned_108	0.00409304	0	0.131367	0	0.0031185	0	0.00695166	0	0.00409304	0	0.00591216	0	0.00565229	0	0.00766632	0	0.00318347	0	0.0348883	0	0.0168269	0	0.00753638	0	0.00337838	0	0.0109797	0	0.00558732	0	0.0235837	0	0.0613306	0	0.00552235	0	0.00428794	0	0.0227391	0	0.0501559	0	0.0816658	0	0.400338	0	0.00214397	0	0.0826403
SEr2D2E2F_vRhyme_unbinned_122	0.00128233	0	0	0	0.000683907	0	0.00504381	0	0	0	0.00128233	0	0.000641163	0	0.0321009	0	0	0	0.174396	0	0.0169267	0	0.014362	0	0.551913	1.16763	0.410344	0	0.167942	0	0.00910451	0	0.0302201	0	0.0127805	0	0.229707	0	0.674631	1.61364	0.794101	2.52512	0.194742	0	0.12648	0	0.236247	0	0.588331
LABRr1A1B1C_vRhyme_unbinned_104	0.0698094	0	0.0562083	0	0.0251548	0	0	0	0.00906742	0	0.00229123	0	0.00219373	0	0.00151124	0	0.00151124	0	0.0223273	0	0.0130649	0	0.00960367	0	0.0297372	0	0.000779993	0	0	0	0.00146249	0	0.000731244	0	0.00155999	0	0.034271	0	0.0055087	0	0.0255935	0	0.103788	0	0.0486521	0	0.00565495	0	0.0801931
CRr1A1B1C_vRhyme_unbinned_26	0.00812143	0	0.20526	0	0.803249	2.76708	0.00338393	0	0.0156628	0	0.00338393	0	0.00657449	0	0.0269748	0	0.00531761	0	0.183022	0	0.213284	0	0.277096	0	0.320313	0	0.086822	0	0.0739631	0	0.208644	0	0.17258	0	0.0255245	0	0.664797	1.52251	0.964517	4.51139	0.976989	6.39826	0.0632312	0	0.192691	0	0.148506	0	0.398047
SEr3G3H3I_vRhyme_unbinned_155	0.394428	0	0.188164	0	0.714409	1.42688	0.0049579	0	0.490832	0	0.132132	0	0.00503659	0	0.0478476	0	0.00936492	0	0.124026	0	0.175022	0	0.0660266	0	0.34902	0	0.429134	0	0.339104	0	0.106713	0	0.127331	0	0.0409223	0	0.32974	0	0.432439	0	0.507122	1.07724	0.453215	0	0.29952	0	0.576139	1.25657	0.523097
CRr3G3H3I_vRhyme_bin_16	0.000622253	0	0.00186676	0	0.00120562	0	0.00120562	0	0.00186676	0	0.00167231	0	0	0	0.0108894	0	0.00116672	0	0.012484	0	0.00186676	0	0.00587252	0	0.0230234	0	0.00630031	0	0.00233345	0	0.00116672	0	0.000583362	0	0	0	0.0222067	0	0.490647	0	0.150702	0	0.00116672	0	0.0025279	0	0	0	0.984288
MHr2D2E2F_vRhyme_unbinned_62	0.00121991	0	0.00260247	0	0.00146389	0	0.0026838	0	0.00512362	0	0.00634353	0	0.0026838	0	0.00528627	0	0.00130124	0	0.00520494	0	0.0026838	0	0.00691282	0	0.00406636	0	0.00365973	0	0.00853936	0	0.0209824	0	0.0220397	0	0.0053676	0	0.00121991	0	0.00138256	0	0.00691282	0	0.00121991	0	0.00138256	0	0.00569291	0	0.00121991
BOr3G3H3I_vRhyme_unbinned_42	0.639255	1.56826	0.245839	0	0.156708	0	0.0275155	0	0.214099	0	0.46236	0	0.0862112	0	0.0801242	0	0.0826087	0	0.927267	4.39482	0.993168	8.41989	0.932236	3.86661	0.987081	6.54047	0.960248	5.56172	0.978261	7.3928	1	14.2501	0.999938	15.4455	0.906397	3.41676	0.00652174	0	0.0216149	0	0.0330435	0	0.106398	0	0.263106	0	0.338323	0	0.0482609
LASCr2D2E2F_vRhyme_unbinned_68	0.150143	0	0.116206	0	0.0791849	0	0.0166064	0	0.102266	0	0.020796	0	0.00198058	0	0.00658922	0	0.00175205	0	0.141916	0	0.0321843	0	0.0598743	0	0.0621596	0	0.0623119	0	0.0249095	0	0.00179014	0	0.00121882	0	0.00182822	0	0.0831461	0	0.0322605	0	0.0569796	0	0.154447	0	0.208341	0	0.193297	0	0.0574748
SEr3G3H3I_vRhyme_unbinned_38	0.994134	11.5495	0.870727	3.57117	0.960023	4.76566	0.00579374	0	0.190976	0	0.00948725	0	0.00391078	0	0.0155707	0	0.00912514	0	0.271292	0	0.34958	0	0.625652	1.27997	0.231388	0	0.1917	0	0.250797	0	0.143105	0	0.140933	0	0.0105012	0	0.396944	0	0.772016	2.79567	0.879128	5.575	0.786138	2.70498	0.993699	23.3807	0.772668	2.85375	0.855591
LABRr1A1B1C_vRhyme_unbinned_85	0.00596739	0	0.00406029	0	0.0225777	0	0.00393725	0	0.00319902	0	0.00289142	0	0.00184559	0	0.00295294	0	0.00196862	0	0.00203014	0	0.0084897	0	0.000922793	0	0.00621347	0	0.0028299	0	0.0072593	0	0.00399877	0	0.00295294	0	0.00381421	0	0.00387573	0	0.0233159	0	0.0177176	0	0.000984312	0	0.000984312	0	0.00602891	0	0.00682867
SEr2D2E2F_vRhyme_unbinned_134	0.00378178	0	0.00144834	0	0.00434503	0	0.00804635	0	0.00378178	0	0.00410364	0	0.00651754	0	0.00120695	0	0.00136788	0	0.00611522	0	0.00402317	0	0.0050692	0	0	0	0.00442549	0	0.00514966	0	0.00547152	0	0.00281622	0	0.00539105	0	0	0	0.00128742	0	0.00120695	0	0	0	0.00273576	0	0.00531059	0	0.00273576
LASCr2D2E2F_vRhyme_unbinned_109	0.0113392	0	0.438449	0	0.735535	1.62243	0.0126185	0	0.0146537	0	0.333547	0	0.00703611	0	0.00459382	0	0.0132	0	0.619759	1.24708	0.526138	1.04478	0.638716	1.25797	0.858464	2.72678	0.457754	0	0.480898	0	0.418445	0	0.485841	0	0.244229	0	0.0126766	0	0.0944351	0	0.0313427	0	0.656393	1.39836	0.39693	0	0.446182	0	0.0298308
MHr2D2E2F_vRhyme_bin_10	0.175966	0	0.432067	0	0.14748	0	0.0423294	0	0.114807	0	0.27857	0	0.014748	0	0.0102247	0	0.033388	0	0.254292	0	0.146386	0	0.143019	0	0.332723	0	0.379828	0	0.345409	0	0.240259	0	0.291972	0	0.119793	0	0.0582134	0	0.27897	0	0.27167	0	0.280022	0	0.322667	0	0.235378	0	0.0802828
BAr2D2E2F_vRhyme_unbinned_29	0.749511	2.26701	0.61124	1.32152	0.939332	3.48999	0.973109	5.78771	0.617289	1.39197	0.80227	2.37604	0.582209	1.30297	0.50656	1.0824	0.740765	1.81696	0.0874663	0	0.0383363	0	0.0629013	0	0.0158184	0	0.00307062	0	0.0430818	0	0.0952824	0	0.117056	0	0.0709035	0	0.0275426	0	0.0455941	0	0.0549921	0	0.00465246	0	0.00288453	0	0.0225179	0	0.00437331
SEr2D2E2F_vRhyme_unbinned_140	0.0590049	0	0.149397	0	0.533272	1.02755	0.00215872	0	0.00215872	0	0.001679	0	0.000548246	0	0.00051398	0	0.00219298	0	0.00198739	0	0.00051398	0	0.00421464	0	0.0561266	0	0.0970737	0	0.0424548	0	0.00102796	0	0.00113076	0	0.00102796	0	0.00161047	0	0.0143229	0	0.00212445	0	0.0238487	0	0.0130894	0	0.0369381	0	0.0297766
LASAr3G3H3I_vRhyme_unbinned_39	0.00142009	0	0.00357174	0	0.00202255	0	0.00344264	0	0.00271108	0	0.00451846	0	0.393106	0	0.504777	1.09846	0.405457	0	0.0650658	0	0.0585679	0	0.102074	0	0.212669	0	0.170324	0	0.177855	0	0.170023	0	0.185902	0	0.253292	0	0.000645494	0	0.00206558	0	0.00142009	0	0.25794	0	0.209011	0	0.00202255	0	0.00426026
BAr2D2E2F_vRhyme_unbinned_24	0.263397	0	0.0586971	0	0.0857039	0	0.633848	1.50385	0.995519	10.1995	0.547779	1.13275	0.121348	0	0.105249	0	0.150565	0	0.0219176	0	0.0409156	0	0.0493705	0	0.0455181	0	0.0157337	0	0.02283	0	0.029379	0	0.0405101	0	0.0348533	0	0.990552	7.86144	0.118266	0	0.45137	0	0.0509519	0	0.105999	0	0.133655	0	0.0594676
SEr3G3H3I_vRhyme_unbinned_279	0.0465758	0	0.0273417	0	0.0276867	0	0.00577885	0	0.0237192	0	0.0258755	0	0.0101777	0	0.028463	0	0.00388132	0	0.112989	0	0.0282905	0	0.147231	0	0.14059	0	0.131706	0	0.140762	0	0.0142315	0	0.0254442	0	0.028808	0	0.170778	0	0.212955	0	0.0933241	0	0.401242	0	0.385717	0	0.356132	0	0.613938
CRr2D2E2F_vRhyme_unbinned_52	0.211739	0	0.0357345	0	0.0648395	0	0.00404236	0	0.206969	0	0.0255477	0	0.00396152	0	0.0391301	0	0.0129356	0	0.0266796	0	0.129032	0	0.106961	0	0.0149567	0	0.0030722	0	0.0264371	0	0.111084	0	0.0697712	0	0.0510146	0	0.322096	0	0.378284	0	0.313768	0	0.836042	2.80516	0.933382	6.61006	0.956342	5.61006	0.154337
SEr2D2E2F_vRhyme_unbinned_158	0.0648961	0	0.00738865	0	0.00852537	0	0.0842203	0	0.136716	0	0.015914	0	0.0666529	0	0.0615893	0	0.114343	0	0.116048	0	0.625297	1.47744	0.735972	1.85704	0.467449	0	0.18823	0	0.483569	0	0.468792	0	0.296993	0	0.346337	0	0.078175	0	0.650098	1.43051	0.520719	0.952499	0.11548	0	0.0805518	0	0.118942	0	0.598068
MGr1A1B1C_vRhyme_unbinned_73	0.000957121	0	0.074145	0	0.000957121	0	0	0	0.00657223	0	0.00191424	0	0	0	0.00293517	0	0.000957121	0	0.0221414	0	0.00574273	0	0.00197805	0	0.00299898	0	0.00204186	0	0.00191424	0	0.00306279	0	0	0	0.00108474	0	0.00121235	0	0.00216947	0	0	0	0.00197805	0	0.00102093	0	0	0	0
BAr1A1B1C_vRhyme_bin_23	0.00201285	0	0.986876	6.60473	0.968761	4.49608	0.149849	0	0.565575	3.07782	0.0720882	0	0.0375074	0	0.0198709	0	0.0863593	0	0.250757	0	0.00101448	0	0.00222219	0	0.00260865	0	0.00202493	0	0.00191623	0	0.00299512	0	0.00385662	0	0.0879454	0	0.00178741	0	0.00216985	0	0.00208531	0	0.00147341	0	0.00235503	0	0.00188403	0	0.00345405
LAWAr2D2E2F_vRhyme_unbinned_24	0.961356	12.3052	0.689274	2.27056	0.775532	2.27345	0.359523	0	0.747043	4.46476	0.440556	0	0.0187303	0	0.147378	0	0.038545	0	0.899645	5.68075	0.901222	4.70898	0.908222	4.22777	0.94095	7.99511	0.815753	3.9532	0.900434	5.40518	0.431487	0	0.38821	0	0.353608	0	0.859424	13.2482	0.800966	5.33559	0.865438	9.34349	0.990931	14.0232	0.988959	17.5559	0.970722	9.50667	0.869479
CRr3G3H3I_vRhyme_unbinned_90	0.0353501	0	0.0324366	0	0.449937	0	0.00466155	0	0.847431	2.59597	0.16364	0	0.00320482	0	0.0455472	0	0.00922599	0	0.0264155	0	0.0149558	0	0.00466155	0	0.0247645	0	0.00912887	0	0.0189376	0	0.00640963	0	0.00456444	0	0.0114596	0	0.583277	0.971313	0.902884	5.56728	0.877246	3.08004	0.254346	0	0.191609	0	0.510731	1.01073	0.94241
SEr3G3H3I_vRhyme_unbinned_110	0.0047702	0	0.00877716	0	0.00987431	0	0.0105898	0	0.00906337	0	0.011043	0	0.00398311	0	0.0108045	0	0.0116393	0	0.00985045	0	0.00818089	0	0.00677368	0	0.00694063	0	0.00510411	0	0.00717914	0	0.00388771	0	0.0178167	0	0.00882486	0	0.00393541	0	0.00698834	0	0.00539032	0	0.00326758	0	0.0036969	0	0.010876	0	0.00830014
SEr2D2E2F_vRhyme_unbinned_88	0.871243	2.73885	0.802835	2.30442	0.980632	3.92677	0.0674001	0	0.520762	1.07367	0.812519	2.53431	0.0306786	0	0.0293616	0	0.00828943	0	0.23528	0	0.0556244	0	0.0603502	0	0.239929	0	0.274171	0	0.171367	0	0.010691	0	0.0439262	0	0.0116982	0	0.625968	1.26585	0.678881	1.82715	0.665634	1.68887	0.818717	2.45237	0.743647	1.89011	0.873489	3.31496	0.861559
MGr2D2E2F_vRhyme_unbinned_4	0	0	0.00484616	0	0.00360645	0	0.0035501	0	0.00304294	0	0.00270483	0	0.00169052	0	0.00304294	0	0.000901612	0	0.00214133	0	0.00185957	0	0.00180322	0	0.00281754	0	0.00169052	0	0.00726924	0	0.0038882	0	0.00383185	0	0.00180322	0	0.000901612	0	0.0037755	0	0.0040009	0	0.00997408	0	0.117942	0	0.00174687	0	0.00264848
CRr2D2E2F_vRhyme_unbinned_10	0.308951	0	0.41609	0	0.253531	0	0.203273	0	0.301938	0	0.670693	8.3729	0.196552	0	0.20337	0	0.178728	0	0.364566	0	0.357943	0	0.274374	0	0.443557	0	0.411513	0	0.528295	8.99264	0.299211	0	0.256842	0	0.208922	0	0.201812	0	0.224311	0	0.257914	0	0.962112	7.19754	0.981299	10.9357	0.653842	3.35588	0.42398
BOr3G3H3I_vRhyme_unbinned_15	0.142113	0	0.145312	0	0.143484	0	0.0635167	0	0.169987	0	0.362822	0	0.0373789	0	0.122829	0	0.172638	0	0.785323	2.97076	0.979985	8.18715	0.99543	8.37657	0.930269	4.27301	0.604643	1.40601	0.961342	5.8532	1	19.234	0.999177	19.5866	0.999269	9.21948	0.11497	0	0.149241	0	0.184244	0	0.133705	0	0.160117	0	0.139371	0	0.268781
BAr2D2E2F_vRhyme_bin_6	0.335535	0	0.522934	2.35921	0.595072	1.76954	0.67927	2.99033	0.945735	8.93617	0.652281	4.93544	0.0375767	0	0.109518	0	0.140527	0	0.119459	0	0.0865126	0	0.058985	0	0.158902	0	0.0635969	0	0.116122	0	0.0661092	0	0.0717618	0	0.0726411	0	0.34553	0	0.481481	0	0.482827	0	0.470355	0	0.456807	0	0.479722	0	0.552525
CRr1A1B1C_vRhyme_unbinned_66	0.844817	3.16606	0.649898	1.39703	0.24502	0	0.255742	0	0.827947	2.99323	0.618293	1.35721	0.046189	0	0.0773374	0	0.206148	0	0.698171	1.79474	0.401474	0	0.627744	1.34611	0.728811	2.17664	0.583028	1.3167	0.509045	0.93691	0.757673	2.24906	0.799746	2.6181	0.407266	0	0.551677	1.09921	0.843699	2.87939	0.694665	1.53396	0.90564	3.88048	0.918343	4.41233	0.711789	2.08397	0.607978
LABRr1A1B1C_vRhyme_unbinned_76	0.00293871	0	0.027348	0	0.0125945	0	0.00683699	0	0.00599736	0	0.00383831	0	0.00287873	0	0.0020391	0	0.00185918	0	0.0119347	0	0.00401823	0	0.00395826	0	0.00479789	0	0.00491784	0	0.000899604	0	0.00305865	0	0.00275879	0	0.00299868	0	0.0276478	0	0.0398225	0	0.0200912	0	0.0539763	0	0.0934389	0	0.0327456	0	0.0161329
SEr3G3H3I_vRhyme_unbinned_58	0.0517773	0	0.0174794	0	0.00352526	0	0.0063161	0	0.00954759	0	0.0136604	0	0.0015423	0	0.00918038	0	0.00624266	0	0.0963572	0	0.325867	0	0.293331	0	0.369271	0	0.370593	0	0.244565	0	0.0367949	0	0.0224736	0	0.0409812	0	0.0600764	0	0.00462691	0	0.0503819	0	0.047738	0	0.0906287	0	0.0738837	0	0.219521
MGr2D2E2F_vRhyme_unbinned_68	0.031765	0	0.0833404	0	0.018188	0	0.00725813	0	0.0058919	0	0.00136624	0	0.00273247	0	0.00281786	0	0.00401332	0	0.00409871	0	0.00290325	0	0.00674579	0	0.00136624	0	0.00128085	0	0.0017078	0	0	0	0.00128085	0	0.00128085	0	0.00128085	0	0.00537956	0	0.00290325	0	0.0163948	0	0	0	0.00136624	0	0.0154556
SEr3G3H3I_vRhyme_unbinned_16	0	0	0.00312369	0	0.00312369	0	0.00612723	0	0.00282333	0	0.00294347	0	0.00294347	0	0.00648766	0	0.0148375	0	0.00306362	0	0.071184	0	0.0384454	0	0.0443323	0	0.0427705	0	0.0434913	0	0.0425903	0	0.0434312	0	0.0708836	0	0.00198234	0	0.00192227	0	0.000901063	0	0.000961134	0	0.00630744	0	0.00180213	0	0.00192227
BAr1A1B1C_vRhyme_unbinned_58	0.00124233	0	0.0027176	0	0.999301	11.5903	0.0273313	0	0.00232937	0	0.00364935	0	0.00395993	0	0.022362	0	0.00263996	0	0.0141315	0	0.00116469	0	0.00753164	0	0.0027176	0	0.0503145	0	0	0	0.00248467	0	0.0198773	0	0.00263996	0	0.785232	2.5127	0.83345	2.70333	0.640422	1.28707	0.44359	0	0.0191785	0	0.545384	1.36057	0.7388
MHr2D2E2F_vRhyme_unbinned_50	0.00357143	0	0.00357143	0	0.00357143	0	0.00814286	0	0.0127857	0	0.0290714	0	0.00278571	0	0.00414286	0	0.00778571	0	0.00578571	0	0.0157857	0	0.00978572	0	0.0100714	0	0.00478571	0	0.00707143	0	0.0144286	0	0.00742857	0	0.00828571	0	0.00685714	0	0.00242857	0	0.0111429	0	0.00242857	0	0.00642857	0	0.006	0	0.0100714
SEr3G3H3I_vRhyme_unbinned_60	0	0	0.00158604	0	0.000991277	0	0.00396511	0	0.00426249	0	0.0035686	0	0.000793021	0	0.0023295	0	0.000743458	0	0.0135309	0	0.00104084	0	0.00153648	0	0.0328608	0	0.0355373	0	0.00758327	0	0.00793021	0	0.00332078	0	0.00480769	0	0.00227994	0	0.00545202	0	0	0	0.00153648	0	0.00713719	0	0.00322165	0	0.00500595
LASCr2D2E2F_vRhyme_unbinned_42	0.924958	4.56606	0.755511	1.90902	0.968174	5.19062	0.0315578	0	0.686901	2.05467	0.10861	0	0	0	0.00120603	0	0.00201005	0	0.248911	0	0	0	0.0107873	0	0.0901843	0	0.0570184	0	0.0269347	0	0.0110553	0	0	0	0.00696817	0	0.0840201	0	0.0764489	0	0.107203	0	0.667672	1.66877	0.669615	1.55967	0.771792	2.81059	0.00201005
LAWAr2D2E2F_vRhyme_unbinned_65	0.00498489	0	0.00128399	0	0.00362538	0	0.0101964	0	0.0268127	0	0.0208459	0	0.077568	0	0.0883686	0	0.0975075	0	0.195846	0	0.43784	0	0.273565	0	0.355514	0	0.265786	0	0.289124	0	0.574471	2.03896	0.67787	3.12001	0.290257	0	0.00777946	0	0.00475831	0	0.00483384	0	0.00249245	0	0.00415408	0	0.00249245	0	0.00226586
MGr1A1B1C_vRhyme_unbinned_24	0.0021044	0	0.230323	0	0.00621644	0	0.0139084	0	0.00684534	0	0.00418461	0	0.00292681	0	0.00633738	0	0.00316869	0	0.254874	0	0.012965	0	0.378525	0	0.0977214	0	0.075589	0	0.0308645	0	0.00909487	0	0.00338639	0	0.00500701	0	0.596633	1.35974	0.515142	0.907995	0.563688	1.10692	0.991099	14.0658	0.987809	23.1367	0.0325819	0	0.387475
LABRr1A1B1C_vRhyme_unbinned_113	0.00141797	0	0.0269414	0	0	0	0.00275252	0	0.00842439	0	0.00125115	0	0.00266911	0	0.00667278	0	0.00125115	0	0	0	0.00141797	0	0.00141797	0	0.00400367	0	0.0025857	0	0.00291934	0	0.00817416	0	0.00650596	0	0.00550505	0	0	0	0.00550505	0	0	0	0.00133456	0	0.037451	0	0	0	0.00133456
BAr2D2E2F_vRhyme_bin_11	0.986256	8.5231	0.714338	2.2624	0.994703	11.14	0.339224	0	0.961735	5.49578	0.904749	3.81363	0.108356	0	0.154566	0	0.277945	0	0.118402	0	0.00210046	0	0.0060274	0	0.00374429	0	0.0320091	0	0.00356164	0	0.00214612	0	0.000684932	0	0.00374429	0	0.187123	0	0.488447	0	0.90274	3.83066	0.149452	0	0.301279	0	0.504795	0.994702	0.757215
LASAr3G3H3I_vRhyme_unbinned_54	0.015021	0	0.0144828	0	0.012281	0	0.0141403	0	0.0147275	0	0.0293571	0	0.0203542	0	0.0275957	0	0.0108621	0	0.0222135	0	0.0363539	0	0.0185439	0	0.0270085	0	0.0194735	0	0.0242196	0	0.0955573	0	0.0844505	0	0.028036	0	0.0200607	0	0.00151678	0	0.0106664	0	0.0208925	0	0.031461	0	0.0129171	0	0.021186
MHr3G3H3I_vRhyme_unbinned_8	0.890997	3.29969	0.657544	1.49216	0.14752	0	0.227058	0	0.841629	3.07939	0.60597	1.31185	0.0110822	0	0.0708489	0	0.208103	0	0.729297	1.96767	0.320744	0	0.617361	1.32028	0.752057	2.13126	0.589198	1.28763	0.58686	1.23819	0.803002	2.47646	0.869473	2.95977	0.537271	1.02542	0.610425	1.35332	0.892431	3.43696	0.675463	1.54936	0.932206	4.42246	0.942516	4.61437	0.814756	2.44625	0.547703
SEr3G3H3I_vRhyme_unbinned_177	0.0380599	0	0.219089	0	0.083927	0	0.00302528	0	0.0309359	0	0.0362057	0	0.00458671	0	0.0306431	0	0.00312287	0	0.185518	0	0.330633	0	0.223675	0	0.444423	0	0.467454	0	0.224944	0	0.255977	0	0.191275	0	0.217039	0	0.0756319	0	0.381673	0	0.418171	0	0.41378	0	0.631599	1.47596	0.376696	0	0.497414
CRr2D2E2F_vRhyme_unbinned_95	0.88675	3.51349	0.992667	9.12444	0.796186	1.99571	0.0626846	0	0.853575	5.5608	0.777039	2.42645	0.114141	0	0.165368	0	0.117171	0	0.960969	5.21472	0.980955	7.44406	0.856681	3.74181	0.945539	5.66601	0.990198	10.9147	0.938716	6.09326	0.954221	6.62782	0.870302	4.30357	0.715984	2.3178	0.916819	3.74905	0.816224	2.77188	0.845707	3.00758	0.985055	7.55634	0.999898	20.3157	0.927411	4.8222	0.980344
SEr3G3H3I_vRhyme_unbinned_34	0.00264715	0	0.00249144	0	0.072615	0	0.0193605	0	0.00430811	0	0.000830479	0	0.0127686	0	0.00249144	0	0.0123015	0	0.071525	0	0.0418354	0	0.169314	0	0.10573	0	0.0432887	0	0.055694	0	0.00249144	0	0	0	0.00249144	0	0.0796221	0	0.117097	0	0.614035	1.54063	0.184574	0	0.443112	0	0.253763	0	0.526887
LABRr1A1B1C_vRhyme_unbinned_91	0.00113878	0	0.00250531	0	0.00706043	0	0.00789554	0	0.0114637	0	0.00781962	0	0.00372001	0	0.00372001	0	0.0097935	0	0.013058	0	0.006529	0	0.0146523	0	0.00113878	0	0.00113878	0	0.00273307	0	0.00387185	0	0.00645308	0	0.00797145	0	0.00349226	0	0.0187519	0	0.0342393	0	0.00645308	0	0.00622533	0	0.00485879	0	0.00273307
CRr3G3H3I_vRhyme_unbinned_1	0.879852	3.52287	0.658345	1.46211	0.3202	0	0.0231454	0	0.410637	0	0.652363	3.00999	0.00663156	0	0.106495	0	0.0393993	0	0.14999	0	0.0152136	0	0.0874455	0	0.0756128	0	0.0546778	0	0.0308172	0	0.0241857	0	0.025356	0	0.0307522	0	0.110006	0	0.309408	0	0.445485	0	0.450881	0	0.464014	0	0.562382	1.1731	0.983486
SEr3G3H3I_vRhyme_unbinned_128	0.00269696	0	0.0987251	0	0	0	0.00122589	0	0.00130762	0	0.00122589	0	0.0037594	0	0.07339	0	0.00277869	0	0.0275417	0	0.0136483	0	0.0353874	0	0.0186335	0	0.0488722	0	0.0176528	0	0.0196143	0	0.00138934	0	0.00261523	0	0.201536	0	0.350605	0	0.313338	0	0.262177	0	0.850196	2.97702	0.818977	2.16281	0.424894
MHr2D2E2F_vRhyme_unbinned_51	0.0407783	0	0.067765	0	0.0663486	0	0.0785746	0	0.0447294	0	0.0937081	0	0.0772327	0	0.0622484	0	0.105636	0	0.0960936	0	0.0541971	0	0.0635903	0	0.042642	0	0.0490532	0	0.051737	0	0.0836439	0	0.0674668	0	0.105412	0	0.0691069	0	0.0375727	0	0.0694051	0	0.0369763	0	0.0824512	0	0.068436	0	0.0627702
SEr2D2E2F_vRhyme_unbinned_96	0.00502318	0	0.00511717	0	0.0451669	0	0.0144743	0	0.0182965	0	0.0215443	0	0.00138895	0	0.00554534	0	0.00177535	0	0.0117904	0	0.00283011	0	0.00690296	0	0.0153097	0	0.017106	0	0.00598396	0	0.00326872	0	0.00644346	0	0.00221396	0	0.0107147	0	0.211005	0	0.0446134	0	0.0860207	0	0.0802665	0	0.0844229	0	0.332648
MGr3G3H3I_vRhyme_unbinned_83	0.00100261	0	0.00200521	0	0.00380991	0	0.0134349	0	0.0167101	0	0.0245304	0	0.0218568	0	0.00775349	0	0.0187822	0	0.00708509	0	0.0541408	0	0.0199853	0	0.0737919	0	0.0576165	0	0.0975871	0	0.00695141	0	0.0034757	0	0.00207205	0	0.00354254	0	0.305862	0	0.11296	0	0.590468	1.40537	0.799746	2.94472	0.235212	0	0.0977876
CRr2D2E2F_vRhyme_unbinned_55	0.000565121	0	0.00113024	0	0.00064047	0	0.00244886	0	0.00173304	0	0.00120559	0	0.00116792	0	0.00576423	0	0.000565121	0	0.00177071	0	0.000565121	0	0.0029763	0	0.00116792	0	0.00071582	0	0.00173304	0	0.0282937	0	0.00177071	0	0.0301774	0	0.023283	0	0.47764	0	0.401198	0	0.240289	0	0.889236	3.4128	0.99951	10.025	0.72083
LABRr1A1B1C_vRhyme_unbinned_1	0.0074004	0	0.00656577	0	0.00639884	0	0.00272646	0	0.00723347	0	0.012909	0	0.00461829	0	0.00995994	0	0.00756733	0	0.00717783	0	0.00506343	0	0.00712219	0	0.00556421	0	0.0118518	0	0.00962608	0	0.00651013	0	0.0099043	0	0.00517472	0	0.00267082	0	0.00645448	0	0.00745604	0	0.00456265	0	0.00645448	0	0.00578678	0	0.0056755
BOr3G3H3I_vRhyme_unbinned_11	0	0	0.00121673	0	0.0034981	0	0.00129278	0	0.00585551	0	0.00319392	0	0.0026616	0	0.00479087	0	0.00486692	0	0.420304	0	0.77422	2.65444	0.477871	0	0.0362738	0	0.0343726	0	0.0412167	0	0.990722	12.9484	0.912015	4.24205	0.866996	2.89872	0.00121673	0	0.00524715	0	0.00258555	0	0.00114068	0	0	0	0.00273764	0	0.00463878
SEr3G3H3I_vRhyme_unbinned_297	0.00504564	0	0.0053291	0	0.00578264	0	0.00583933	0	0.0111684	0	0.00464879	0	0.00374171	0	0.00674641	0	0.00561256	0	0.0162708	0	0.00102047	0	0.0177448	0	0.0875333	0	0.108623	0	0.0987584	0	0.00691649	0	0.0121889	0	0.0149668	0	0.00651964	0	0.00680311	0	0.00464879	0	0.00289132	0	0.00674641	0	0.00600941	0	0.00481887
BOr2D2E2F_vRhyme_unbinned_6	0.00874426	0	0.00464885	0	0.0071393	0	0.00373568	0	0.00168797	0	0.0040124	0	0.00215839	0	0.00309923	0	0.00387404	0	0.428745	0	0.217444	0	0.485223	0	0.99192	14.3168	0.77965	2.40905	0.87866	3.36598	0.292601	0	0.396452	0	0.609995	1.39148	0.000830151	0	0.0025458	0	0.00141126	0	0.000857823	0	0.0016603	0	0.000857823	0	0.00301622
SEr3G3H3I_vRhyme_unbinned_180	0.0126535	0	0.087086	0	0.0350763	0	0.00660588	0	0.0452177	0	0.902214	5.04832	0.0059546	0	0.00446595	0	0.00437291	0	0.0227949	0	0.159844	0	0.00958318	0	0.00921102	0	0.00660588	0	0.00818757	0	0.187477	0	0.292147	0	0.0201898	0	0.00660588	0	0.00576852	0	0	0	0.00139561	0	0.523632	1.09161	0.499442	0	0.00427987
MGr1A1B1C_vRhyme_unbinned_59	0.0309081	0	0.00859245	0	0.00704704	0	0.0169994	0	0.00939606	0	0.00692341	0	0.00525437	0	0.0785065	0	0.00729431	0	0.00927242	0	0.00846881	0	0.043704	0	0.00513074	0	0.0102615	0	0.0133523	0	0.008407	0	0.0061198	0	0.0103851	0	0.0609507	0	0.165235	0	0.0641652	0	0.070285	0	0.229153	0	0.0768993	0	0.452618
BOr3G3H3I_vRhyme_bin_4	0.0690922	0	0.0625595	0	0.0627864	0	0.0538039	0	0.120083	0	0.185047	0	0.0585673	0	0.0464547	0	0.117044	0	0.742549	7.50585	0.586309	4.6078	0.905095	3.99826	0.221385	0	0.234224	0	0.429343	0	0.975321	6.30349	0.968017	6.91563	0.294334	0	0.0607903	0	0.125255	0	0.0989883	0	0.086921	0	0.0824752	0	0.0772127	0	0.124302
SEr2D2E2F_vRhyme_bin_18	0.898612	5.14414	0.646573	1.67723	0.70874	1.7925	0.274477	0	0.785624	2.59302	0.49382	0	0.0309929	0	0.0698155	0	0.0172545	0	0.571465	1.37221	0.331025	0	0.559756	1.42461	0.523073	1.03282	0.501178	1.10351	0.343531	0	0.118063	0	0.0589408	0	0.0844238	0	0.912241	4.2571	0.940842	5.61012	0.932033	4.89193	0.890854	4.52351	0.967231	6.96877	0.842861	3.30596	0.767064
LASYr2D2E2F_vRhyme_unbinned_9	0.0680169	0	0.0841241	0	0.0803764	0	0.0796587	0	0.0779045	0	0.0783032	0	0.0387529	0	0.0597241	0	0.0586875	0	0.168966	0	0.428435	0	0.205645	0	0.214815	0	0.309465	0	0.224862	0	0.521729	1.32565	0.51232	1.48328	0.236185	0	0.0986365	0	0.0913803	0	0.0912208	0	0.0913803	0	0.0771071	0	0.0864365	0	0.098477
MHr3G3H3I_vRhyme_bin_15	0.109733	0	0.420517	0	0.476944	0	0.0137429	0	0.0135812	0	0.00898949	0	0.0173161	0	0.077979	0	0.0117542	0	0.148504	0	0.0483104	0	0.197898	0	0.383767	0	0.371593	0	0.234212	0	0.0247534	0	0.0416977	0	0.151253	0	0.872805	4.05589	0.813177	2.63489	0.863444	3.32848	0.582894	7.00136	0.531722	13.3991	0.506435	8.45084	0.723314
MGr1A1B1C_vRhyme_bin_2	0.0525033	0	0.0381939	0	0.0202715	0	0.0142397	0	0.013776	0	0.0311437	0	0.00553464	0	0.0120998	0	0.00897182	0	0.054822	0	0.0506665	0	0.0479689	0	0.0614145	0	0.0407733	0	0.0430374	0	0.0771667	0	0.0729566	0	0.0496148	0	0.0384606	0	0.052767	0	0.0617328	0	0.0733507	0	0.0827074	0	0.0782427	0	0.0421888
CRr1A1B1C_vRhyme_unbinned_22	0.184858	0	0.402146	0	0.625514	1.298	0.0245604	0	0.089538	0	0.0932936	0	0.026468	0	0.0171684	0	0.107064	0	0.0612221	0	0.00625931	0	0.0143666	0	0.0160954	0	0.0101341	0	0.0122802	0	0.00894188	0	0.00643815	0	0.00912072	0	0.960656	5.34539	0.82301	3.09804	0.973413	5.9738	0.786468	2.07773	0.240358	0	0.0757079	0	0.543308
BOr3G3H3I_vRhyme_unbinned_37	0.00451341	0	0.0488308	0	0.0545048	0	0.00756534	0	0.0163343	0	0.014271	0	0.00894085	0	0.0205038	0	0.0101014	0	0.400103	0	0.853465	3.07109	0.696398	1.73971	0.957187	5.80749	0.731774	1.83047	0.870229	3.26096	0.998495	10.0413	0.999914	12.4674	0.53254	1.0236	0.0328404	0	0.0306482	0	0.0373968	0	0.028284	0	0.0410076	0	0.0344309	0	0.0139271
CRr2D2E2F_vRhyme_unbinned_34	0.267465	0	0.227193	0	0.0855348	0	0.0688623	0	0.0845368	0	0.0732065	0	0.00275919	0	0.00868851	0	0.0100975	0	0.0678643	0	0.0200188	0	0.180463	0	0.0814254	0	0.0937537	0	0.0434425	0	0.145532	0	0.0553012	0	0.0228367	0	0.0310555	0	0.0261242	0	0.0251262	0	0.119291	0	0.948632	12.2832	0.0573559	0	0.0314665
MGr2D2E2F_vRhyme_unbinned_76	0.00812355	0	0.0892103	0	0.166369	0	0.00479081	0	0.00654645	0	0.0322264	0	0.00476105	0	0.00214247	0	0.00514789	0	0.0211867	0	0.00586205	0	0.00336249	0	0.00651669	0	0.00464203	0	0.00446349	0	0.0204725	0	0.00717134	0	0.00964114	0	0.0103553	0	0.00446349	0	0.00928406	0	0.174255	0	0.0726954	0	0.104713	0	0.032524
MHr2D2E2F_vRhyme_unbinned_40	0.0124909	0	0.0140221	0	0.00394875	0	0.00386816	0	0.00153115	0	0.00612459	0	0.00273995	0	0.025143	0	0.00547989	0	0.00660811	0	0.00394875	0	0.00515755	0	0.00531872	0	0.00419051	0	0.00419051	0	0.00821984	0	0.00741397	0	0.00628576	0	0.00854219	0	0.00136997	0	0.00749456	0	0.00136997	0	0.00249819	0	0.00128939	0	0.00499637
LASAr3G3H3I_vRhyme_unbinned_58	0.00171802	0	0.00217615	0	0.00400871	0	0.00515405	0	0.0036651	0	0.00618486	0	0.0396289	0	0.0036651	0	0.0255412	0	0.0339022	0	0.0651701	0	0.00183255	0	0.00710113	0	0.00607032	0	0.0147749	0	0.0647119	0	0.0225633	0	0.00400871	0	0.0101936	0	0.00584126	0	0	0	0.00389417	0	0.00824648	0	0.0119116	0	0.00412324
LASCr2D2E2F_vRhyme_bin_17	0.00270968	0	0.0977603	0	0	0	0.00300605	0	0.0013125	0	0.00355646	0	0.0013125	0	0.00135484	0	0.00135484	0	0.00419154	0	0.0356069	0	0.031373	0	0.00135484	0	0.000635082	0	0.000635082	0	0.00139718	0	0.0365384	0	0.00127016	0	0.023244	0	0.00639316	0	0.000677421	0	0.36441	0	0.235615	0	0.503197	1.60975	0.138617
SEr3G3H3I_vRhyme_unbinned_55	0.00164699	0	0.00292799	0	0.00283649	0	0.00613048	0	0.00311099	0	0.00869247	0	0	0	0.0013725	0	0.00439198	0	0.0808857	0	0.0480373	0	0.0769512	0	0.0444688	0	0.00585598	0	0.0160124	0	0.00292799	0	0.0279989	0	0.00292799	0	0.00613048	0	0.00155549	0	0.0013725	0	0.00420899	0	0.00155549	0	0.00567298	0	0.00320249
SEr3G3H3I_vRhyme_unbinned_257	0.648031	1.59565	0.239546	0	0.360728	0	0.0907914	0	0.351664	0	0.0803565	0	0.0152335	0	0.00647422	0	0.018661	0	0.0873639	0	0.00632188	0	0.00632188	0	0.0625333	0	0.057354	0	0.0509559	0	0.0101302	0	0.0128723	0	0.0235357	0	0.0421205	0	0.00479854	0	0.0763958	0	0.0471475	0	0.0630665	0	0.0143194	0	0.0696169
LABRr1A1B1C_vRhyme_unbinned_119	0.00246599	0	0.0283178	0	0.00279479	0	0.00189059	0	0.00197279	0	0.00624717	0	0.00135629	0	0.00267149	0	0.00337019	0	0.00287699	0	0.000657597	0	0.00234269	0	0.00398668	0	0.027167	0	0.00337019	0	0.00521968	0	0.00213719	0	0.00312359	0	0.00143849	0	0.00127409	0	0.00197279	0	0.00287699	0	0.00189059	0	0.000657597	0	0.00312359
CRr3G3H3I_vRhyme_unbinned_33	0.159367	0	0.149376	0	0.0422148	0	0.0398834	0	0.0866778	0	0.0474604	0	0.00449625	0	0.121732	0	0.00791008	0	0.0673605	0	0.0402165	0	0.0482098	0	0.0461282	0	0.0826811	0	0.0677768	0	0.0715237	0	0.0436303	0	0.0478768	0	0.460616	0	0.289259	0	0.329059	0	0.493755	0	0.345462	0	0.242381	0	0.983597
SEr3G3H3I_vRhyme_unbinned_105	0.0206795	0	0.243878	0	0.0240224	0	0.0040426	0	0.00124388	0	0.00870714	0	0	0	0.00520874	0	0.00614165	0	0.0507658	0	0.0025655	0	0.00241001	0	0.00482003	0	0.00318744	0	0.00536422	0	0.00754101	0	0.00412035	0	0.00248776	0	0.00124388	0	0.0020213	0	0.00520874	0	0.0370054	0	0.0741662	0	0.0338957	0	0.00241001
LABRr1A1B1C_vRhyme_unbinned_108	0.0129944	0	0.00720857	0	0.0325334	0	0	0	0.0174523	0	0.00322489	0	0	0	0.00313004	0	0.00284549	0	0	0	0.00151759	0	0.00313004	0	0.00294034	0	0.00284549	0	0.00142274	0	0.00464763	0	0	0	0	0	0.795314	2.51929	0.770084	2.56921	0.75728	2.57274	0.0704733	0	0.0670587	0	0.0331025	0	0.653419
MHr2D2E2F_vRhyme_unbinned_54	0.175144	0	0.0872066	0	0.0933248	0	0.0170761	0	0.0137887	0	0.00657474	0	0.0231942	0	0.0434664	0	0.001735	0	0.00456579	0	0.00420053	0	0.00757922	0	0.0080358	0	0.00155237	0	0.00757922	0	0.0331477	0	0.00757922	0	0.0126016	0	0.0212766	0	0.00465711	0	0.00292211	0	0	0	0.00146105	0	0.00328737	0	0.00584421
LABRr1A1B1C_vRhyme_unbinned_17	0.105645	0	0.350814	0	0.0337529	0	0.0571447	0	0.473112	0	0	0	0	0	0.0236461	0	0.00197051	0	0.173341	0	0.636728	1.55947	0.0280956	0	0.0583524	0	0.0566362	0	0.0626112	0	0.00711925	0	0	0	0.0513603	0	0.115561	0	0.848398	3.06917	0.662281	1.6188	0.590898	1.18461	0.427218	0	0.639525	1.82266	0.961734
SEr3G3H3I_vRhyme_unbinned_121	0.479735	0	0.651778	1.14235	0.494532	0	0.063689	0	0.358882	0	0.247404	0	0.00726036	0	0.087492	0	0.00762798	0	0.337009	0	0.379836	0	0.316699	0	0.429832	0	0.363386	0	0.432038	0	0.180039	0	0.285727	0	0.12508	0	0.497381	0	0.366419	0	0.396563	0	0.33122	0	0.400607	0	0.424501	0	0.525136
BOr3G3H3I_vRhyme_unbinned_34	0.0537036	0	0.0901172	0	0.067326	0	0.0482677	0	0.0996136	0	0.070928	0	0.0371996	0	0.0791146	0	0.174537	0	0.616609	1.48306	0.966206	6.32089	0.962015	5.49438	0.801952	2.872	0.485624	0	0.876678	3.22992	0.999738	11.2074	0.999869	12.348	0.975178	5.82673	0.0645098	0	0.113825	0	0.0806864	0	0.0972559	0	0.0860567	0	0.0720414	0	0.105246
SEr3G3H3I_vRhyme_unbinned_138	0	0	0.00281631	0	0.00333785	0	0.00333785	0	0.00339001	0	0	0	0.00323355	0	0.00182539	0	0.00172108	0	0.00250339	0	0.00172108	0	0.000990925	0	0.014551	0	0.000834463	0	0.00109523	0	0.000938771	0	0.00245124	0	0.00406801	0	0.00333785	0	0.0114217	0	0.00938771	0	0.00161677	0	0.000834463	0	0.000834463	0	0.00245124
SEr2D2E2F_vRhyme_unbinned_91	0.173638	0	0.0724906	0	0.0839689	0	0.214082	0	0.0905939	0	0.069101	0	0.00808874	0	0.0332794	0	0.0100917	0	0.0523843	0	0.0267314	0	0.0311994	0	0.071181	0	0.0704876	0	0.0332024	0	0.0104769	0	0.00554657	0	0.010785	0	0.448733	0	0.0491488	0	0.0429859	0	0.301518	0	0.01949	0	0.118019	0	0.154457
LASCr2D2E2F_vRhyme_unbinned_88	0.00296296	0	0.0170692	0	0.0031562	0	0.00328502	0	0.0010306	0	0	0	0.000966184	0	0.00206119	0	0.000966184	0	0	0	0.0010306	0	0.0504992	0	0.0268599	0	0.0346538	0	0.00669887	0	0.00206119	0	0	0	0	0	0.00322061	0	0.00289855	0	0.012818	0	0.0127536	0	0.0233816	0	0.00953301	0	0.0089533
LASCr2D2E2F_vRhyme_bin_8	0.0139594	0	0.934201	5.13865	0.0199889	0	0.0611135	0	0.220041	0	0.220107	0	0.00101583	0	0.254055	0	0.00209719	0	0.785005	2.43744	0.976374	7.00206	0.99669	12.1553	0.990235	8.11983	0.976374	6.63926	0.974572	7.52903	0.147131	0	0.45201	0	0.439001	0	0.394796	0	0.954517	5.61444	0.723761	1.65404	0.00537405	0	0.0105187	0	0.0413212	0	0.999607
SEr3G3H3I_vRhyme_bin_11	0.0164617	0	0.0116181	0	0.00840023	0	0.0133117	0	0.0177489	0	0.0122955	0	0.0131762	0	0.0219829	0	0.0130407	0	0.14714	0	0.0221183	0	0.0396979	0	0.201402	0	0.358263	0	0.0303831	0	0.014023	0	0.0236087	0	0.01216	0	0.0084341	0	0.0105003	0	0.00680825	0	0.00789215	0	0.0169359	0	0.0144633	0	0.0127358
SEr2D2E2F_vRhyme_unbinned_97	0.246407	0	0.164484	0	0.04168	0	0.0518205	0	0.214309	0	0.0542159	0	0.00782498	0	0.0241935	0	0.0403226	0	0.0768125	0	0.0980517	0	0.065634	0	0.152108	0	0.429575	0	0.0554934	0	0.145401	0	0.170632	0	0.0265889	0	0.0868732	0	0.0568508	0	0.00790482	0	0.0361706	0	0.287688	0	0.0534174	0	0.196343
BAr3G3H3I_vRhyme_bin_2	0.191555	0	0.0424115	0	0.151694	0	0.413965	0	0.276404	0	0.158214	0	0.77935	3.18393	0.853607	3.34943	0.95039	5.73802	0.0493712	0	0.0847351	0	0.206656	0	0.0191329	0	0.0168214	0	0.155551	0	0.510006	1.10194	0.417683	0	0.697642	3.78999	0.254117	0	0.0501878	0	0.207058	0	0.0172611	0	0.0143842	0	0.0429015	0	0.0592078
LASCr2D2E2F_vRhyme_unbinned_56	0.0406159	0	0.0439634	0	0.426542	0	0.0344417	0	0.0505839	0	0.00557911	0	0.198542	0	0.394183	0	0.0918694	0	0.313397	0	0.0830172	0	0.134047	0	0.390017	0	0.375437	0	0.0633043	0	0.0988619	0	0.0635275	0	0.170498	0	0.0037938	0	0.129138	0	0.00773637	0	0.176374	0	0.0100424	0	0.223313	0	0.0568326
BAr1A1B1C_vRhyme_unbinned_69	0.168837	0	0.956277	5.72094	0.989176	7.82116	0.00842472	0	0.00568312	0	0.237891	0	0.00411241	0	0.0109664	0	0.00879598	0	0.670265	1.66861	0.201793	0	0.213702	0	0.318397	0	0.450508	0	0.169323	0	0.0148789	0	0.054318	0	0.0163354	0	0.0299577	0	0.197995	0	0.112463	0	0.772504	2.11182	0.395848	0	0.574595	1.17157	0.00673978
SEr2D2E2F_vRhyme_unbinned_114	0.00304541	0	0.0063573	0	0.0114964	0	0.01123	0	0.0152271	0	0.010659	0	0.0340706	0	0.014085	0	0.0330428	0	0.00826069	0	0.0109254	0	0.00833682	0	0.0175492	0	0.0119533	0	0.00848909	0	0.0516578	0	0.0138947	0	0.00818455	0	0.00312155	0	0.0107351	0	0.0062431	0	0.00749933	0	0.0183486	0	0.0301496	0	0.0102402
MGr1A1B1C_vRhyme_unbinned_6	0.242656	0	0.497327	0	0.355549	0	0.0338875	0	0.183954	0	0.396842	0	0.0512481	0	0.078466	0	0.0790545	0	0.361091	0	0.203276	0	0.191359	0	0.370507	0	0.380315	0	0.389437	0	0.366534	0	0.343436	0	0.220293	0	0.248884	0	0.41636	0	0.368398	0	0.364671	0	0.309205	0	0.322299	0	0.392624
CRr2D2E2F_vRhyme_unbinned_7	0.01777	0	0.00144081	0	0	0	0	0	0.00264148	0	0.00120067	0	0.0150484	0	0.0046426	0	0.0330585	0	0.0168094	0	0.00144081	0	0.00120067	0	0.0733211	0	0	0	0	0	0.0172096	0	0	0	0	0	0.00120067	0	0.00120067	0	0.00144081	0	0.603938	1.3589	0.980229	6.42992	0.739054	1.93186	0.00488273
LABRr1A1B1C_vRhyme_unbinned_125	0.00465247	0	0.0196188	0	0.00358744	0	0.0155269	0	0.00162556	0	0	0	0.00375561	0	0.00448431	0	0.00252242	0	0.0119955	0	0.0101457	0	0.0238789	0	0.00840807	0	0.00454036	0	0.00644619	0	0.0110987	0	0.0152466	0	0.013565	0	0.0172085	0	0.0450112	0	0.0370516	0	0.0174327	0	0.0411996	0	0.00930493	0	0.0409753
MHr2D2E2F_vRhyme_unbinned_13	0.00840269	0	0.00118906	0	0.00895759	0	0.00871978	0	0.00634166	0	0.0175188	0	0.00261593	0	0.0101467	0	0.00911613	0	0.0106223	0	0.00507333	0	0.00523187	0	0.0118906	0	0.0097503	0	0.0107015	0	0.0119699	0	0.00808561	0	0.0114943	0	0.00396354	0	0.0091954	0	0.00309156	0	0.00237812	0	0.0107808	0	0.0156163	0	0.0108601
BAr3G3H3I_vRhyme_unbinned_49	0.0734011	0	0.00500697	0	0.0555412	0	0.0529603	0	0.0638001	0	0.189749	0	0.983327	6.51355	0.992567	6.7588	0.949259	4.62823	0.0273577	0	0.0115625	0	0.0767563	0	0.0175502	0	0.013524	0	0.0210602	0	0.276467	0	0.222062	0	0.0998813	0	0.163268	0	0.299541	0	0.230579	0	0.0243122	0	0.0213183	0	0.450008	0	0.0452176
CRr1A1B1C_vRhyme_unbinned_20	0.289032	0	0.306009	0	0.606791	1.01993	0.0273859	0	0.0979784	0	0.539714	1.18586	0.00249803	0	0.0631447	0	0.0199843	0	0.346024	0	0.324929	0	0.507471	0.985146	0.442152	0	0.262941	0	0.102373	0	0.03488	0	0.047879	0	0.117361	0	0.994773	9.99601	0.98862	7.99922	0.98404	6.98944	0.421243	0	0.447888	0	0.724522	2.00285	0.650507
SEr3G3H3I_vRhyme_unbinned_49	0.0953965	0	0.158352	0	0.0733415	0	0.0641811	0	0.107649	0	0.463563	0	0.0790011	0	0.0523951	0	0.12562	0	0.439816	0	0.985355	6.59682	0.998191	13.4534	0.465838	0	0.780501	2.54601	0.865395	3.87627	0.978062	6.76483	0.975786	6.84095	0.936402	5.23445	0.0924208	0	0.0878698	0	0.119669	0	0.152518	0	0.122644	0	0.110392	0	0.151409
MGr2D2E2F_vRhyme_unbinned_43	0.0576446	0	0.393871	0	0.0496556	0	0.00475207	0	0.0387052	0	0.0716253	0	0.00426997	0	0.00220386	0	0.0239669	0	0.0734848	0	0.0566116	0	0.0499311	0	0.0700413	0	0.069697	0	0.0712121	0	0.071281	0	0.0637741	0	0.0429063	0	0.0433884	0	0.0751377	0	0.120455	0	0.0791322	0	0.0711433	0	0.0727273	0	0.0711433
[truncated: 382 more rows]
[truncated: 71 more columns]

## Sheet: Source Data Fig 1B, D-E PCoA
Source Data: Figure 1D-E. PCoA axes of viral communities (Hellinger-transformed Bray-Curtis dissimilarity of normalized trimmed mean genome coverages) used in Figure 1B, D-E.
[truncated: 61 more rows]
[truncated: 6 more columns]

## Sheet: Source Data Fig 1D-E
Source Data: Figure 1D-E. Ecosystem health index used in Figure 1D-E.
[truncated: 67 more rows]

## Sheet: Source Data Fig 1 Meta
Source Data: Figure 1. Metadata and ecosystem health index used in Figure 1.
[truncated: 67 more rows]
