# Supplementary material for: Ecosystem health shapes viral ecology in peatland soils
Source: Nat Microbiol. 2025 Dec 10;11(1):142–54. doi: 10.1038/s41564-025-02199-x (PMC12768967; doi:10.1038/s41564-025-02199-x)
Supplement: Supplementary file 6 — Statistical source data. [file 41564_2025_2199_MOESM6_ESM.xlsx]

## Sheet: Source Data Fig 2A-B
Source Data: Figure 2A-B. Species-representative virus genome (rows) covered fractions (genome breadths) are provided, with column names corresponding to individual soil sample read libraries. A minimum covered fraction of 0.5 was used to establish the detection of a genome in a sample. Sample names were mapped to their corresponding ecosystem health statuses and sample sites (see 'Source Data Fi…
Virus	BAr1A Covered Fraction	BAr1B Covered Fraction	BAr1C Covered Fraction	BAr2D Covered Fraction	BAr2E Covered Fraction	BAr2F Covered Fraction	BAr3G Covered Fraction	BAr3H Covered Fraction	BAr3I Covered Fraction	BOr1A Covered Fraction	BOr1B Covered Fraction	BOr1C Covered Fraction	BOr2D Covered Fraction	BOr2E Covered Fraction	BOr2F Covered Fraction	BOr3G Covered Fraction	BOr3H Covered Fraction	BOr3I Covered Fraction	CRr1A Covered Fraction	CRr1B Covered Fraction	CRr1C Covered Fraction	CRr2D Covered Fraction	CRr2E Covered Fraction	CRr2F Covered Fraction	CRr3G Covered Fraction	CRr3H Covered Fraction	CRr3I Covered Fraction	LABRr1A Covered Fraction	LABRr1B Covered Fraction	LABRr1C Covered Fraction	LASAr3G Covered Fraction	LASAr3H Covered Fraction	LASAr3I Covered Fraction	LASCr2D Covered Fraction	LASCr2E Covered Fraction	LASCr2F Covered Fraction	MGr1A Covered Fraction	MGr1B Covered Fraction	MGr1C Covered Fraction	MGr2D Covered Fraction	MGr2E Covered Fraction	MGr2F Covered Fraction	MGr3G Covered Fraction	MGr3H Covered Fraction	MGr3I Covered Fraction	MHr1A Covered Fraction	MHr1B Covered Fraction	MHr1C Covered Fraction	MHr2D Covered Fraction
BAr1A1B1C_vRhyme_unbinned_57	0.995288	0.999788	0.930928	0.183178	0.970825	0.950678	0.276925	0.312348	0.255163	0.598194	0.209706	0.296992	0.411628	0.325506	0.235201	0.216536	0.268135	0.21778	0.844038	0.885021	0.786244	0.889177	0.893757	0.718204	0.921556	0.773933	0.890236	0.404374	0.426189	0.310442	0.354866	0.292651	0.320555	0.438526	0.470057	0.439585	0.536906	0.394578	0.355687	0.50511	0.355078	0.360293	0.307503	0.415414	0.296331	0.759822	0.797416	0.723314	0.219157
LASCr2D2E2F_vRhyme_unbinned_97	0.213679	0.630284	0.0963693	0.0681677	0.0844357	0.0363636	0.00478469	0.069181	0.0853926	0.100873	0.00748663	0.0163805	0.012215	0.00675485	0.142753	0.0586547	0.0130594	0.0264565	0.337461	0.16707	0.145173	0.947087	0.92564	0.78604	0.766901	0.775345	0.554292	0.845764	0.802758	0.804503	0.01745	0.0241486	0.00793695	0.958514	0.999212	0.99893	0.613904	0.788911	0.493273	0.33414	0.573712	0.404391	0.562567	0.456234	0.606699	0.395497	0.20456	0.288714	0.117309
MGr2D2E2F_vRhyme_unbinned_83	0.164819	0.714297	0.241847	0.00374771	0.0582888	0.0145124	0.00358823	0.00446535	0.00390718	0.0959254	0.00119608	0.010366	0.00382745	0.00510326	0.0132366	0.00295032	0.00279085	0.0204928	0.113069	0.135555	0.115222	0.0895463	0.082928	0.0913803	0.0491986	0.00127582	0.0555777	0.0825293	0.0716051	0.863248	0.00263137	0.00271111	0	0.0201738	0.00398692	0.0299019	0.43585	0.220238	0.426122	0.786301	0.973048	0.952635	0.788613	0.864205	0.994418	0.0545411	0.105494	0.113627	0.15238
SEr3G3H3I_vRhyme_unbinned_89	0.0164662	0.00157262	0	0.00157262	0.00305273	0.00434783	0.00314524	0.0066605	0.00314524	0.020074	0.00462535	0.00157262	0.0851064	0.00360777	0.0545791	0.012951	0.00629047	0.00619796	0.00286771	0.00286771	0.00508788	0.00157262	0.0896392	0.00323774	0.00481036	0.00481036	0.00305273	0.00148011	0.00305273	0.00314524	0.00601295	0.00462535	0.00444033	0.0102683	0.00638298	0.00814061	0.0053654	0.00148011	0.00351526	0	0.00148011	0.00157262	0.00490287	0.0184089	0.00860314	0.00314524	0.0079556	0.00786309	0.0013876
LASCr2D2E2F_vRhyme_unbinned_81	0.146637	0.0621356	0.878427	0.453572	0.999391	0.991907	0.00139239	0.0630058	0.00704899	0.656688	0.947698	0.98451	0.957706	0.521104	0.897398	0.994779	0.994604	0.946741	0.984336	0.993299	0.994517	0.0156644	0.10208	0.859977	0.602297	0.983378	0.875816	0.0219302	0.0400313	0.113219	0.993908	0.803933	0.97485	0.0441215	0.991559	0.194674	0.00417718	0.035158	0.0521278	0.0648333	0.00739709	0.00452528	0.0640501	0.401967	0.0642242	0.990079	0.997563	0.984771	0.00435123
LASCr2D2E2F_vRhyme_bin_16	0.00533829	0.00165436	0.00880051	0.0079648	0.00411031	0.0032405	0.00136442	0.00486074	0.00249007	0.00387154	0.000886873	0.00281411	0.00486074	0.00322344	0.00242184	0.735064	0.629765	0.290877	0.00482663	0.0555148	0.0463732	0.00927805	0.00673682	0.00509952	0.505176	0.0861801	0.0439343	0.023451	0.0131837	0.0243037	0.704279	0.548224	0.497143	0.720533	0.992871	0.888476	0.286221	0.344567	0.301758	0.0554466	0.0176522	0.0164754	0.00834001	0.0306653	0.0120239	0.00938038	0.0299319	0.0335647	0.00295056
BAr3G3H3I_vRhyme_unbinned_17	0.012959	0.00854114	0.00166896	0.0145297	0.015806	0.00854114	0.044571	0	1	0.0134498	0.00697035	0.00971922	0.00657766	0.0393678	0.244355	0.0387787	0.00657766	0.0175731	0.00971922	0.00323974	0.0100137	0.00323974	0.00785392	0.00314157	0.0348518	0.0116827	0.0128608	0.171706	0.105635	0.181916	0.00628313	0.0109955	0.00481052	0.0409385	0.0854113	0.00461418	0.00638131	0.00667583	0.00176713	0.00363244	0.00628313	0.00471235	0.0102101	0.0485961	0.00805026	0.00628313	0.00500687	0.0098174	0.00667583
MGr1A1B1C_vRhyme_unbinned_16	0.00226027	0	0	0	0.00116438	0	0.0010274	0.015274	0.00205479	0.0010274	0.00143836	0.0010274	0	0.00205479	0.00109589	0	0	0	0	0	0.00226027	0.0010274	0.0010274	0	0.957192	0.922329	0.392671	0.0010274	0.00205479	0.0010274	0.00226027	0.0580137	0	0.00205479	0.00260274	0	0.969178	0.865069	0.81726	0.575068	0.210548	0.493219	0.125479	0.806918	0.156918	0.00226027	0.0010274	0.00219178	0
SEr3G3H3I_vRhyme_unbinned_69	0.604686	0.0577898	0.368098	0.00685763	0.00735767	0.00528609	0.00335738	0.00842917	0.00564326	0.0129295	0.00450032	0.00542896	0.017787	0.0153582	0.0072148	0.00850061	0.00214301	0.00250018	0.0214301	0.00328595	0.0255018	0.160869	0.0863633	0.31338	0.0372169	0.00457176	0.00578613	0.00500036	0.00628616	0.00250018	0.00578613	0.00521466	0.005929	0.00335738	0.00121437	0.005929	0.00357168	0.0061433	0.00692907	0.00514322	0.0717908	0.00321452	0.00600043	0.0291449	0.0267162	0.00564326	0.00378598	0.00842917	0.00471462
MGr1A1B1C_vRhyme_unbinned_7	0.00195401	0.00224939	0.00113605	0.00595292	0.00604381	0.00658911	0.00145415	0.00490775	0.00792966	0.00433973	0.00490775	0.00447605	0.0132009	0.00472598	0.00613469	0.00933836	0.00640734	0.00733891	0.00402163	0.0221303	0.0174043	0.00374898	0.00513496	0.00692993	0.00590748	0.00577115	0.00397619	0.512746	0.516473	0.324093	0.00468054	0.00481687	0.0030219	0.0229937	0.00820231	0.00445333	0.999977	0.0253794	0.123512	0.179542	0.00418068	0.0169045	0.00633918	0.0420113	0.00568027	0.00427156	0.0106335	0.00452149	0.00186313
SEr3G3H3I_vRhyme_unbinned_162	0.00422654	0.00117043	0.00214578	0.00312114	0.00104038	0.00305612	0.00117043	0.000975356	0	0.00195071	0	0.00201574	0.0052019	0.00305612	0.00305612	0.00318616	0.00117043	0.00104038	0.000975356	0.00318616	0.00312114	0.000975356	0.00195071	0.00208076	0.000975356	0.00195071	0.00208076	0.00208076	0.00312114	0.00104038	0.00533195	0.00201574	0	0.00299109	0	0.00318616	0.00403147	0.00201574	0.00104038	0.00500683	0.000975356	0.00104038	0.00201574	0.0111841	0.00533195	0.00240588	0.00604721	0	0.00195071
SEr3G3H3I_vRhyme_unbinned_207	0.0709132	0.0936894	0.0780207	0	0.00183071	0.0156687	0.000861512	0.000861512	0.00269222	0.453371	0.0043614	0.0646672	0.0847512	0.221139	0.0123304	0.033922	0.016261	0.00333836	0.0416218	0.00166918	0.000861512	0.250485	0.343797	0.0439371	0.0216455	0.00166918	0.0177148	0.00183071	0.00247685	0.002423	0.0302068	0.0692979	0.034622	0.150172	0.116412	0.0849128	0.016961	0.0124381	0.0429679	0.105643	0.0299914	0.0534137	0.0164226	0.014538	0.170902	0.0471139	0.000915356	0.00716132	0.0468986
LAWAr2D2E2F_vRhyme_unbinned_78	0.284991	0.583906	0.0758771	0.00430912	0.231249	0.042705	0.00853693	0.0178666	0.00560998	0.105086	0.0260376	0.011159	0.103073	0.18452	0.0344933	0.0851457	0.0332534	0.00544738	0.148055	0.0612423	0.0689662	0.586711	0.953819	0.297756	0.92768	0.746331	0.588418	0.0285377	0.0365869	0.574048	0.0428676	0.321802	0.046323	0.312533	0.209724	0.0864669	0.0597179	0.0202651	0.0192284	0.318611	0.350624	0.423594	0.753567	0.928371	0.778101	0.151307	0.0534778	0.0470954	0.0263425
LABRr1A1B1C_vRhyme_unbinned_64	0.00386205	0.000815927	0.0055483	0.00440601	0.00505875	0.00277415	0.0022302	0.00625544	0.00250218	0.00494996	0.00429722	0.00576588	0.011695	0.00364447	0.00543951	0.0118037	0.00484117	0.00478677	0.00663621	0.00522193	0.0102263	0.0033181	0.0225196	0.00342689	0.00810487	0.00620104	0.00527633	0.956593	0.988631	0.481832	0.00435161	0.0194735	0.0511314	0.476175	0.37228	0.134628	0.00369887	0.0078329	0.0151762	0.0237163	0.314186	0.00179504	0.195061	0.0170257	0.94827	0.0089752	0.00293734	0.00707137	0.0827894
SEr3G3H3I_vRhyme_unbinned_229	0.0392675	0.0718711	0.161488	0.015475	0.00424513	0.00626897	0.00281363	0.0157218	0.00644174	0.0621221	0.181455	0.180122	0.277316	0.204161	0.23057	0.169361	0.260705	0.310561	0.3675	0.10524	0.0714762	0.194141	0.450626	0.0372683	0.147123	0.126194	0.311968	0.165387	0.179159	0.308315	0.161858	0.16171	0.0725868	0.293605	0.626626	0.470568	0.140657	0.250858	0.325172	0.162944	0.109929	0.0644915	0.0957623	0.0851494	0.0393168	0.377718	0.108769	0.0763136	0.24992
SEr3G3H3I_vRhyme_unbinned_118	0.00556419	0.00425497	0.00261844	0.00720072	0.0103919	0.00867359	0.00139105	0.0144833	0.00384584	0.00891907	0.0074462	0.00392767	0.00425497	0.00531871	0.00261844	0.00384584	0.0135832	0.00965551	0.00450045	0.00556419	0.00523689	0.00531871	0.00572785	0.00286392	0.0027821	0.00580967	0.00523689	0.00130922	0.00540054	0.00540054	0.00392767	0.00441862	0.00130922	0.00540054	0.00384584	0.00687341	0.00286392	0.0012274	0.00662794	0.00507323	0.00294575	0.00147287	0.00392767	0.0159561	0.00564602	0.00409132	0.0121103	0.00384584	0.00270027
MGr1A1B1C_vRhyme_unbinned_80	0.00476324	0.0366116	0.0401606	0.00653778	0.00317549	0.022602	0.00457645	0.00803213	0.00709816	0.0322219	0.0060708	0.00803213	0.00952648	0.00691137	0.019053	0.0111142	0.00653778	0.00513683	0	0.00915289	0.0030821	0.0386663	0.0217615	0.034837	0.0322219	0.0393201	0.0233492	0.145232	0.117867	0.127393	0.0187728	0.125152	0.0576259	0.138601	0.0728495	0.100869	0.457831	0.989073	0.859718	0.145792	0.365462	0.282058	0.280658	0.0926497	0.0422154	0.018586	0.0256841	0.0267115	0.0388531
BOr1A1B1C_vRhyme_unbinned_15	0	0	0	0.00154083	0.00710495	0	0.00136963	0.00188324	0	0.798579	0.696627	1	0.0297894	0.00915939	0.0449409	0.888546	0.821863	0.225903	0.00273926	0.00410889	0.00539291	0	0.00136963	0.00265366	0.00291046	0.00128403	0.00992981	0.00128403	0	0.00145523	0.310649	0.00316727	0.294898	0	0.808594	0.00410889	0.00273926	0.00547851	0.00291046	0.00419449	0.00128403	0.00128403	0.00256805	0.0123267	0.00393768	0.00291046	0.00556412	0.0047937	0.0258517
CRr3G3H3I_vRhyme_bin_12	0.097833	0.372027	0.101181	0.0221976	0.0550754	0.255272	0.00302032	0.123615	0.00849694	0.120595	0.109041	0.223559	0.208784	0.261676	0.161132	0.0196321	0.0248176	0.0272375	0.647004	0.755008	0.488674	0.926803	0.484016	0.49315	0.947617	0.667855	0.976438	0.0703772	0.0527283	0.0306581	0.0929204	0.444661	0.108422	0.337112	0.141227	0.222594	0.630811	0.634068	0.492877	0.802041	0.826168	0.796474	0.717636	0.862957	0.690653	0.540838	0.653281	0.496497	0.0381361
LABRr1A1B1C_vRhyme_unbinned_90	0.00514902	0	0.00465393	0.00475295	0.0014853	0.00623824	0.00366373	0.00613922	0.00673334	0.00316863	0.00316863	0.00316863	0.00356471	0.00673334	0.00326765	0.00514902	0	0.00811962	0.00336667	0.00811962	0.00326765	0.00356471	0.0295079	0.00168333	0.00336667	0.00306961	0.00336667	0.962571	0.966135	0.557382	0.035251	0.0672344	0.102089	0.585801	0.252203	0.168036	0.00316863	0.0448559	0.00683236	0.0336667	0.508169	0.00306961	0.153976	0.0176255	0.973661	0.00336667	0.00158432	0.00465393	0.134073
LABRr1A1B1C_vRhyme_unbinned_98	0.298369	0.810244	0.225697	0.0291324	0.031349	0.480684	0.00364155	0.00126662	0.00126662	0.194664	0.126662	0.0820139	0.418065	0.208914	0.537128	0.0788474	0.0912761	0.0767891	0.0269949	0.0513775	0.0370488	0.476251	0.470393	0.123733	0.0430652	0.02557	0.0327739	1	1	1	0.492875	0.951393	0.805336	0.968572	0.909436	0.983534	0.678357	0.967305	0.736384	0.294332	0.776124	0.631887	0.674873	0.349905	0.168224	0.0237492	0.028974	0.0417986	0.537999
SEr2D2E2F_vRhyme_unbinned_71	0.338871	0.0691301	0.0544257	0.0131767	0.0263535	0.0350425	0.0390528	0.0189058	0.0230116	0.497852	0.147618	0.123938	0.444858	0.768261	0.329132	0.6998	0.415354	0.405805	0.194882	0.1797	0.154874	0.0483147	0.110475	0.103886	0.470925	0.263821	0.170629	0.0365702	0.0392438	0.0257806	0.237181	0.411248	0.137496	0.487826	0.508259	0.234985	0.0279767	0.0093574	0.0385754	0.0293135	0.0458321	0.00544257	0.136637	0.287024	0.187434	0.0938604	0.133295	0.270983	0.0226296
BAr1A1B1C_vRhyme_unbinned_27	0.810459	0.828883	0.997959	0.404292	0.636309	0.0804281	0.286739	0.458572	0.374007	0.457469	0.116781	0.284753	0.515666	0.402582	0.276258	0.117277	0.0634378	0.0541703	0.721867	0.35801	0.745477	0.164938	0.744649	0.402361	0.117663	0.419572	0.453222	0.0161628	0.00408208	0.0177626	0.0169903	0.0336496	0.0227273	0.0115843	0.0549426	0.00463372	0.10128	0.206366	0.158263	0.0123014	0.00860547	0.0854479	0.125276	0.288945	0.0848963	0.661353	0.432977	0.433914	0.00358561
BOr3G3H3I_vRhyme_unbinned_3	0.680478	0.966335	0.985956	0.0595617	0.669323	0.991235	0.00149402	0.184562	0	0.974004	0.928287	0.928486	0.117928	0.231873	0.85239	0.985458	0.992032	0.855279	0.330777	0.742829	0.624801	0.833665	0.935757	0.957968	0.971514	0.983068	0.978685	0.0062749	0	0.00996016	0.746116	0.40996	0.0204183	0.0319721	0.943924	0.113944	0.373705	0.0649402	0.136554	0.691235	0.492331	0.98755	0.837948	0.899701	0.15757	0.104582	0.673307	0.503586	0.308367
SEr2D2E2F_vRhyme_unbinned_79	0.00733155	0	0	0	0.00919353	0.00529501	0.00290934	0.00104736	0	0.436809	0.212731	0.295182	0.725881	0.525719	0.143198	0.00110555	0.0154777	0	0.00250204	0.00884441	0.000989177	0.0558594	0.88671	0.0141976	0	0	0.00174561	0.00378215	0	0.000989177	0.00273478	0.00290934	0.000872803	0.00093099	0.0185034	0	0	0.00174561	0	0.000872803	0.00192017	0	0.00093099	0.00215292	0	0.00093099	0	0.00180379	0
MHr3G3H3I_vRhyme_unbinned_49	0.0338512	0.19937	0.138822	0.0125474	0.00539271	0.0225853	0.00731486	0.00085429	0.0116397	0.0988307	0.00523253	0.00720807	0.077954	0.222543	0.305569	0.0282984	0.0400982	0.0534999	0.0700518	0.166907	0.19056	0.189118	0.169683	0.0618826	0.0977094	0.0844145	0.0740563	0.319024	0.343104	0.3572	0.375941	0.781569	0.926798	0.908911	0.959795	0.904106	0.204175	0.269582	0.197822	0.192108	0.412889	0.135138	0.552832	0.434567	0.793315	0.0891131	0.133056	0.0987239	0.99135
BAr1A1B1C_vRhyme_unbinned_18	1	0.94691	0.99933	0.00153051	0.00286972	0.0578726	0.00296537	0.0366367	0.0169313	0.977042	0.342166	0.513105	0.922231	0.869524	0.8414	0	0.158026	0.288502	0.00315669	0	0	0.279797	0.929118	0.721064	0.00344366	0.00306103	0	0.00143486	0.00162617	0	0.0146355	0.0176966	0.003348	0.0242013	0.238569	0.239334	0.00478286	0	0.00162617	0.00459154	0	0	0.00353932	0.0220011	0.00325234	0.0481156	0	0.00947006	0.00296537
SEr2D2E2F_vRhyme_unbinned_164	0.0026287	0.00547645	0.00219058	0.0802483	0.193063	0	0.0248996	0.0200803	0.0210296	0.0135816	0.268857	0.162249	0.133844	0.00240964	0.0966776	0.100913	0.0976269	0.067835	0.0319825	0.0670318	0.0541073	0	0.0022636	0.112742	0.0609712	0.133333	0.0780577	0	0.00467324	0.00335889	0.137568	0.094341	0.133917	0.0525739	0.286674	0.0665206	0.0199343	0.00481928	0.00219058	0.0286236	0.00109529	0.0153341	0.14487	0.0144578	0.0402337	0.0167944	0.0616283	0.0417671	0.0232202
BAr3G3H3I_vRhyme_bin_4	0.00111227	0.00239833	0.00587417	0.0737921	0.0016684	0.00218978	0.957803	0.970699	0.91505	0.00281543	0.00239833	0	0.00111227	0	0.00326729	0.000521376	0.00291971	0.0209941	0.031943	0.0160932	0.0211331	0.00111227	0.00288495	0.00111227	0.00980188	0.0239486	0.0152242	0.0026764	0.00521376	0.00278067	0.00472715	0.017414	0.0716024	0.00615224	0.0131734	0.00302398	0.0448036	0.0522072	0.00841154	0.0884254	0.0252694	0.0361488	0.0909976	0.049496	0.0212722	0.00764685	0.021585	0.0181091	0.000590893
LASCr2D2E2F_vRhyme_unbinned_58	0.818823	0.668346	0.577952	0.0048841	0.00496162	0.0645787	0	0.00418637	0.00255834	0.154741	0.00410885	0.00697729	0.00124041	0.0421738	0.00333359	0.0048841	0	0.00279091	0.00116288	0.0192263	0.00410885	0.519575	0.73339	0.194434	0.00356617	0.00248081	0.00674471	0.103806	0.145593	0.158074	0.0474455	0.142104	0.0510117	0.930847	0.809365	0.814869	0.00131793	0.0039538	0.00248081	0.00116288	0.0100783	0.00147298	0.0135669	0.0114738	0.00240329	0.00379874	0.0410109	0.0310877	0.010621
MHr3G3H3I_vRhyme_unbinned_14	0.0250684	0.00437557	0.0222425	0.0253418	0.00501367	0.00455789	0	0.00619872	0.00610757	0.00492252	0.00328168	0.0100273	0.00765725	0.00136737	0.0105743	0.0289881	0.00610757	0.00337283	0.00364631	0.00309936	0.00437557	0.00145852	0.00428441	0	0.0030082	0.00145852	0.0053783	0.0245214	0.0047402	0.116408	0.163719	0.23856	0.397812	0.272926	0.781677	0.555606	0.271741	0.845488	0.989335	0.198359	0.234913	0.19608	0.162534	0.055515	0.698086	0.00492252	0.00619872	0.00164084	0.221057
BAr1A1B1C_vRhyme_bin_18	0.992177	0.862239	0.848105	0.10621	0.977882	0.257365	0.00154535	0.00647114	0.00779112	0.731882	0.0472296	0.0890506	0.134703	0.123338	0.0253694	0.00379898	0.00933647	0.00521554	0.50887	0.552687	0.695148	0.970445	0.982905	0.888574	0.401565	0.278001	0.604939	0.00418531	0.0127813	0.238531	0.587908	0.522263	0.464055	0.694247	0.600045	0.914169	0.0918515	0.0758185	0.0511252	0.0665787	0.115032	0.0974856	0.0564373	0.21094	0.0743698	0.46927	0.312096	0.717234	0.218731
MHr3G3H3I_vRhyme_unbinned_54	0.0131201	0.00305592	0.00497097	0.00448202	0.00603036	0.0133035	0.00425792	0.00380972	0.0163186	0.00735459	0.00615259	0.00423755	0.00613222	0.00641744	0.00668229	0.0107161	0.00878069	0.00631558	0.005847	0.00297443	0.00823062	0.00409494	0.00291331	0.00501171	0.00992157	0.0164612	0.00788428	0.0123256	0.0179485	0.0633595	0.144525	0.301294	0.407742	0.287481	0.800489	0.495386	0.229398	0.705103	0.980218	0.223714	0.113497	0.185658	0.184965	0.0542936	0.624875	0.00929001	0.00224101	0.00470612	0.214485
SEr2D2E2F_vRhyme_unbinned_64	0.0893718	0.801701	0.0504488	0.0516769	0.965517	0.902315	0.140765	0.0560227	0.176098	0.160132	0.346245	0.601984	0.0286254	0.0538498	0.280113	0.914407	0.51384	0.496741	0.144733	0.0999528	0.0713273	0.996316	0.650165	0.103826	0.999906	0.249787	0.384223	0.0238073	0.0433632	0.100047	0.928956	0.910061	0.76769	0.138592	0.730751	0.33897	0.00330657	0.808881	0.973547	0.811148	0.954086	0.989136	0.978082	0.985546	0.985923	0.122437	0.0630137	0.0610298	0.999811
MHr2D2E2F_vRhyme_unbinned_12	0.00511264	0.00119827	0.00631091	0.0195718	0.0185333	0.0301965	0.00407413	0.00726953	0.00878735	0.0139799	0.00878735	0.0382649	0.0135804	0.0129414	0.00694999	0.0122224	0.0317942	0.0147787	0.00790861	0.166321	0.00870746	0.0325931	0.133168	0.106567	0.718406	0.258588	0.00247643	0.038904	0.00247643	0.0185333	0.0151781	0.00671034	0.00527241	0.0042339	0.009027	0.0042339	0.0198914	0.0401821	0.186851	0.0970602	0.736779	0.657933	0.742531	0.613037	0.651302	0.0310753	0.080524	0.0304362	1
LAWAr2D2E2F_vRhyme_unbinned_56	0.776138	0.983303	0.785489	0.0176078	0.845112	0.80255	0.0604129	0.190043	0.0910747	0.985853	0.969885	0.902671	0.981117	0.982939	0.925319	0.953188	0.913661	0.779296	0.928233	0.915543	0.847723	0.982514	0.99405	0.970735	0.986764	0.979478	0.981299	0.183485	0.196053	0.525744	0.43218	0.692532	0.397753	0.88221	0.853127	0.531755	0.355616	0.501154	0.347541	0.381846	0.763995	0.742137	0.986824	0.994293	0.991318	0.725926	0.710018	0.903704	0.0573163
LASAr3G3H3I_vRhyme_unbinned_35	0.0497355	0.421934	0.158249	0.322559	0.587013	0.523329	0.487542	0.286484	0.391438	0.314767	0.27898	0.381914	0.213276	0.131409	0.175084	0.311207	0.285426	0.12785	0.0708995	0.111688	0.0840789	0.0520443	0.0102934	0.219721	0.422222	0.369601	0.364502	0.0308802	0.0720539	0.0514671	0.86811	0.993458	0.77999	0.24887	0.323713	0.275421	0.134392	0.974892	0.916787	0.0683021	0.322655	0.231938	0.547186	0.599808	0.0556037	0.100337	0.16912	0.0687831	0.974026
LASAr3G3H3I_vRhyme_unbinned_20	0.00610047	0.00876942	0.0266895	0.0778763	0.0407016	0.0349824	0.0204938	0.0295491	0.0205891	0.0541416	0.104375	0.584501	0.00838814	0.0109618	0.176628	0.0493757	0.0980841	0.250691	0.014298	0.00486131	0.00886474	0.00152512	0.00314555	0.00305023	0.00676771	0.00457535	0.00381279	0.0456582	0.0185874	0.0681537	0.1772	0.984177	0.993709	0.0091507	0.0956058	0.0225908	0.00476599	0.00295491	0.00514727	0.0271661	0.0169669	0.0174435	0.00476599	0.0222095	0.00295491	0.00619579	0.00610047	0.00333619	0.949862
LASAr3G3H3I_vRhyme_unbinned_27	0.0674326	0.0631524	0.115567	0.0235038	0.0153188	0.00961177	0.0528648	0.0247053	0.0957423	0.289179	0.177893	0.18743	0.309154	0.738154	0.308628	0.0110385	0.0205001	0.0315386	0.100623	0.0609747	0.240445	0.00367951	0.0838027	0.0341669	0.0203499	0.0855298	0.0666066	0.11399	0.1221	0.173312	0.0895847	0.993542	0.711046	0.108132	0.0466321	0.0530149	0.0780957	0.204851	0.305249	0.0413006	0.209206	0.525268	0.201171	0.0606743	0.00878576	0.10235	0.0352181	0.221972	0.0573703
SEr3G3H3I_vRhyme_unbinned_57	0.0184659	0.0164141	0.0212279	0.00157828	0.00134154	0.002762	0.440736	0.831439	0.523438	0.00118371	0.00512942	0.00528725	0.00654987	0.00236742	0.00134154	0.0078125	0.0127841	0.00244634	0.0123106	0.0263573	0.0190972	0.0154672	0.0224116	0.0249369	0.011916	0.00489268	0.00284091	0.00363005	0.00268308	0.0155461	0.0169665	0	0.00134154	0.0127841	0.0149937	0.0183081	0.00252525	0.00260417	0.00497159	0.011916	0	0.00118371	0.00252525	0.015625	0.00260417	0.0179924	0.00978535	0.0212279	0.00126263
BAr3G3H3I_vRhyme_unbinned_13	0.302944	0.141935	0.755747	0.997261	0.293358	0.333366	0.985229	0.999609	0.996087	0.0352147	0.0237699	0.00293456	0.00195637	0.0164335	0.355375	0.216766	0.131468	0.490169	0.978382	0.310085	0.723662	0.0929277	0.158466	0.0723858	0.381199	0.496136	0.608823	0.136066	0.209528	0.110926	0.0197594	0.00557566	0.0831458	0.278196	0.316932	0.112785	0.0789397	0.277316	0.239558	0.0483224	0.0110535	0.0266067	0.053409	0.49819	0.090091	0.900616	0.109753	0.503375	0.00146728
BOr1A1B1C_vRhyme_unbinned_17	0.271732	0.0435092	0.33882	0.00142361	0.00649524	0.0099653	0.007385	0.0391494	0.0924459	0.991191	0.889047	0.914316	0.974375	0.836551	0.765548	0.155886	0.23979	0.705579	0.095827	0.0211763	0.0029362	0.059169	0.160601	0.30323	0.00987632	0.00329211	0.0239345	0.00729602	0.0290061	0.00320313	0.00160157	0.00596138	0.00435982	0.0161936	0.284723	0.0832814	0.00453777	0.00284723	0.00275825	0.00569446	0.018507	0.00791885	0.0192188	0.02954	0.0121007	0.325207	0.0467123	0.0264258	0.0347006
BOr1A1B1C_vRhyme_unbinned_6	0.00890555	0.0053902	0.00265604	0.00398406	0.0053902	0.00406218	0.00359347	0.00117178	0.00640575	0.912819	0.890399	0.973283	0.431294	0.103976	0.461761	0.470666	0.786579	0.249746	0.00117178	0.00624951	0.0024998	0.00242169	0.00367159	0.00687446	0.00484337	0.00234357	0.00140614	0.0012499	0.00515585	0.00757753	0.101008	0.0250762	0.0614015	0.00257792	0.530115	0.00499961	0.00499961	0.00359347	0.00749941	0.00242169	0.0024998	0.0012499	0.00718694	0.0192172	0.00820248	0.011171	0.00585892	0.00382783	0.00351535
LAWAr2D2E2F_vRhyme_unbinned_19	0.00147362	0.0555064	0	0.00343845	0.00147362	0.00186659	0.00167011	0.00324197	0.00147362	0.0277041	0.0469594	0.146576	0.0486295	0.0640534	0.0294724	0.00157186	0.0335003	0.00304549	0.0243639	0.00147362	0.0650359	0.0853718	0.146478	0.124079	0.0234797	0.0457805	0.0236762	0.373121	0.542686	0.235387	0.193241	0.590235	0.0967679	0.621967	0.676491	0.819923	0.00147362	0	0.00334021	0.00157186	0.0206307	0	0.0670007	0.0119855	0.177817	0.00147362	0.00157186	0.00658218	0.333726
LASYr2D2E2F_vRhyme_unbinned_21	0.0230474	0.0681572	0.191372	0.0114252	0.00492465	0.0821432	0.00650054	0.00817492	0.00157589	0.739584	0.66729	0.267901	0.489314	0.337142	0.302571	0.200926	0.0902196	0.143898	0.00453068	0.0098493	0.00502315	0.0915985	0.0840146	0.0664828	0.0311238	0.0084704	0.0130011	0.0911061	0.0943564	0.197577	0.306116	0.324338	0.475131	0.761253	0.780853	0.631833	0.0231459	0.0943564	0.0784005	0.0269871	0.191175	0.0717029	0.225254	0.0887422	0.0225549	0.00502315	0.00305328	0.0318133	0.0977051
MHr2D2E2F_vRhyme_unbinned_41	0.00641433	0.00438207	0.00736695	0.0121936	0.0109869	0.00247682	0.00533469	0.0127016	0.00635082	0.00749397	0.0234345	0.0205131	0.0108599	0.00628731	0.0215928	0.015877	0.0164486	0.00647784	0.0105424	0.00527118	0.00393751	0.00196875	0.0054617	0.00844659	0.00857361	0.00946272	0.00711292	0.00946272	0.00596977	0.00736695	0.019624	0.167852	0.680363	0.00990728	0.0103518	0.00666836	0.00304839	0.00920869	0.00438207	0.015496	0.0155595	0.0132732	0.00838308	0.0330878	0.00641433	0.0107964	0.0062238	0.00533469	0.966468
MGr1A1B1C_vRhyme_unbinned_45	0.000990479	0.000511215	0.0801329	0.00827529	0.00466483	0.00153364	0.000511215	0.0191386	0.00571921	0.0035146	0.00201291	0.0033868	0.00191706	0.00290753	0.00479264	0.00306729	0.000990479	0.0016934	0.00686945	0.335293	0.0525273	0.270337	0.0515688	0.841012	0.791744	0.582465	0.680043	0.00146974	0.00153364	0.00108633	0.00198096	0.00277973	0.00198096	0.00306729	0.00166145	0.0016295	0.937472	0.998434	0.915426	0.434788	0.601252	0.714263	0.955556	0.577545	0.0248578	0.0114704	0.19538	0.112659	0.0015656
LABRr1A1B1C_vRhyme_bin_13	0.0105447	0.119476	0.00723828	0.0209553	0.0104106	0.00366382	0.00294893	0.00839998	0.00585318	0.100487	0.0069702	0.0512488	0.0160851	0.0108574	0.0105447	0.00585318	0.00437871	0.00531701	0.0541084	0.0176042	0.0414191	0.17278	0.166659	0.0367276	0.147089	0.290202	0.231089	0.973638	0.975694	0.97203	0.00406595	0.0777445	0.0768062	0.652428	0.88039	0.967785	0.388589	0.151691	0.0832849	0.648809	0.616997	0.29458	0.336938	0.37782	0.43461	0.0680041	0.020151	0.0129127	0.426612
BAr1A1B1C_vRhyme_unbinned_56	0.0653278	0.875361	1	0.0220364	0.157537	0.239509	0.0105493	0.0435258	0.0374306	0.388841	0.0323513	0.0168008	0.0568883	0.0160194	0.0217238	0.0210206	0.025084	0.0213331	0.352583	0.571384	0.786122	0.174963	0.0626709	0.547003	0.392436	0.3325	0.392201	0.065953	0.101586	0.00883019	0.0443073	0.0446198	0.0115652	0.0987732	0.167539	0.108854	0.148941	0.251153	0.148394	0.0941627	0.116199	0.0839259	0.146362	0.172853	0.00984606	0.392279	0.572009	0.585997	0.00890834
CRr3G3H3I_vRhyme_unbinned_97	0.834934	0.956092	0.448683	0.0543359	0.996021	0.568057	0.0454857	0.0387624	0.0215423	0.477977	0.499245	0.40944	0.323408	0.316136	0.137212	0.46213	0.318469	0.409783	0.391328	0.761869	0.505214	0.0960483	0.554885	0.179199	0.995266	0.990052	0.925768	0.00665477	0.0295006	0.0283342	0.470568	0.387486	0.174877	0.607849	0.569292	0.327936	0.335895	0.5861	0.343579	0.383439	0.728046	0.76379	0.986896	0.965766	0.967138	0.403334	0.611347	0.582327	0.0375274
LAWAr2D2E2F_vRhyme_unbinned_88	0.915033	0.822885	0.815889	0	0.00138083	0.05956	0.00147289	0.00294578	0	0.531253	0.00276167	0.0451993	0.0986836	0.356715	0.003314	0.0243027	0.00138083	0.00312989	0.00147289	0.00156495	0.001657	0.323667	0.555371	0.168554	0.0118752	0.00285372	0	0.505661	0.443156	0.453466	0.126853	0.4438	0.0842309	0.91356	0.811194	0.957194	0.00138083	0	0.00147289	0.0426217	0.122066	0.0253153	0.0177667	0.230507	0.0892939	0	0.00460278	0.00294578	0.0928841
BOr2D2E2F_vRhyme_unbinned_27	0.000760529	0	0.000712996	0.000712996	0.000808062	0.000712996	0.000712996	0	0.000712996	0.912777	0.600627	0.446002	0.818566	0.999953	0.803689	0.000712996	0.161232	0.0183953	0	0.00142599	0.00237665	0.000712996	0.00380264	0	0.00142599	0.000808062	0.000760529	0	0.000760529	0.00218652	0.0242418	0.00556137	0.0421618	0	0.05395	0.0169693	0.00741515	0	0	0	0.00156859	0	0.00152106	0.00370758	0.00228159	0.00232912	0.000712996	0.00228159	0.000712996
MGr3G3H3I_vRhyme_unbinned_92	0.0235196	0.186111	0.054941	0.00752998	0.0143163	0.0457377	0.00994701	0.0167333	0.0158037	0.121502	0.0107837	0.0147811	0.148926	0.133309	0.117505	0.0860835	0.0431347	0.024821	0.00567073	0.107651	0.12457	0.0856187	0.100679	0.122525	0.047411	0.00743702	0.0216603	0.262899	0.254625	0.33857	0.0961235	0.116854	0.100865	0.163614	0.168263	0.132472	0.887515	0.450311	0.231198	0.912894	0.941062	0.926466	0.27582	0.996467	0.895696	0.0306777	0.102352	0.0902668	0.206656
LASAr3G3H3I_vRhyme_unbinned_44	0.0609071	0.381685	0.0943413	0.0133045	0.035594	0.0952916	0.0063067	0.00276458	0.00483801	0.0715335	0.00518359	0.00155508	0.0687689	0.150929	0.0922678	0.0330022	0.0552916	0.00440605	0.0761123	0.0355076	0.0676458	0.258747	0.490367	0.135032	0.372181	0.159914	0.16933	0.0268682	0.0307559	0.0685097	0.865486	0.968726	0.403283	0.396803	0.256156	0.0612527	0.0209071	0.0110583	0.0765443	0.00466523	0.0126134	0.0320518	0.106695	0.182981	0.0764579	0.0655724	0.00760259	0.0189201	0.0726566
LASCr2D2E2F_vRhyme_bin_9	0.190287	0.309252	0.389812	0.0327113	0.167039	0.10221	0.00653407	0.0264845	0.00290858	0.330227	0.0642551	0.227197	0.219086	0.238627	0.158559	0.113107	0.0747015	0.0376682	0.202167	0.257082	0.261179	0.222568	0.240245	0.193933	0.42916	0.265582	0.337027	0.327011	0.279429	0.244833	0.152701	0.172139	0.250568	0.878761	0.876037	0.93468	0.393806	0.417566	0.402163	0.3732	0.4487	0.38721	0.415456	0.41011	0.439012	0.171258	0.210422	0.280064	0.443436
CRr3G3H3I_vRhyme_unbinned_29	0.437783	0.566356	0.65345	0.0442691	0.345106	0.511789	0.00327206	0.075065	0.080358	0.768935	0.763738	0.86113	0.799346	0.431335	0.695506	0.259648	0.39592	0.251564	0.829083	0.974978	0.84477	0.863824	0.756135	0.889905	0.676932	0.986142	0.995958	0.139544	0.373593	0.0359927	0.100568	0.154461	0.17775	0.301992	0.60716	0.100953	0.591088	0.966702	0.890097	0.21201	0.219998	0.43095	0.48234	0.511885	0.0909441	0.689828	0.869502	0.794822	0.0059667
BAr3G3H3I_vRhyme_unbinned_12	0.194378	0.081354	0.480134	0.0838963	0.583061	0.455873	0.989104	0.99862	0.94436	0.0159802	0.00537517	0.00355924	0.00225176	0.00762693	0.00384979	0.0263674	0.00479407	0.00377715	0.474105	0.0662454	0.21152	0.0963173	0.189802	0.0610155	0.0607249	0.0668991	0.399361	0.00276022	0.00246967	0.0034866	0.0453258	0.0180141	0.0188131	0.00443089	0.0225903	0.0034866	0.0221544	0.0844774	0.0142369	0.0289823	0.0315247	0.00123484	0.0251326	0.0522263	0	0.441999	0.062105	0.0928307	0.00108956
BOr2D2E2F_vRhyme_unbinned_8	0.0749511	0.0662875	0.0797938	0.085925	0.0711303	0.126133	0.0611338	0.0894793	0.116003	0.976986	0.66252	0.682913	0.99498	0.986938	0.994269	0.444109	0.554692	0.329572	0.0216812	0.0455838	0.0454061	0.0408744	0.0479385	0.0694864	0.0555358	0.0159943	0.0274569	0.0489159	0.0698418	0.0638884	0.124756	0.122401	0.0935223	0.0602452	0.381909	0.0811267	0.021148	0.0274569	0.0654434	0.0242136	0.0552248	0.0593122	0.0859694	0.0972099	0.0301226	0.0375866	0.0463391	0.0397192	0.0597121
SEr2D2E2F_vRhyme_unbinned_90	0.000706464	0	0.00066231	0.00225185	0.00141293	0.00295832	0.000794772	0.000706464	0.00141293	0.0799629	0.0143059	0.011171	0.120761	0.0651713	0.00794772	0.011171	0.000706464	0.00211939	0.0552808	0.27115	0.168757	0.00132462	0	0.0208848	0.237416	0.00348817	0.00132462	0.000794772	0.000706464	0.00066231	0.00203108	0.00198693	0.0022077	0.102305	0.126325	0.226907	0.00269339	0.00211939	0.00066231	0.00136877	0.00234016	0.00344401	0.00136877	0.0122307	0.00158954	0.0376192	0.222051	0.210968	0
BAr2D2E2F_vRhyme_unbinned_62	0.863341	0.83601	0.849118	0.30622	0.826965	0.875008	0.157108	0.259881	0.32123	0.667431	0.104411	0.111883	0.0968736	0.0664613	0.148522	0.379629	0.318804	0.221603	0.289113	0.606607	0.43816	0.781477	0.809923	0.775382	0.814446	0.628564	0.496559	0.140657	0.0789801	0.158222	0.762535	0.751327	0.780232	0.333093	0.798584	0.629744	0.382775	0.571738	0.535492	0.529069	0.794979	0.808809	0.83601	0.815036	0.806122	0.261913	0.532477	0.35138	0.450744
SEr3G3H3I_vRhyme_unbinned_171	0.00236494	0.00243884	0.00591235	0.00236494	0.0106422	0.00931195	0.00229104	0.00465598	0.00606016	0.00243884	0.00118247	0.019289	0.00576454	0.00369522	0.0260143	0.00125637	0.00495159	0.00391693	0.00110857	0	0	0.00118247	0	0.00354741	0.00827729	0.00472988	0	0.00125637	0.00110857	0.0033996	0.00125637	0.00495159	0	0.00125637	0.00761215	0.00125637	0.00118247	0.00347351	0.00384303	0.00480378	0.00827729	0.00376912	0.00384303	0.00827729	0.0107161	0.00369522	0.00362131	0.00495159	0
MHr3G3H3I_vRhyme_unbinned_38	0.703939	0.976931	0.865803	0.0217658	0.141401	0.88573	0.0469037	0.0333384	0.099862	0.67428	0.338059	0.434243	0.324571	0.207082	0.252682	0.453939	0.282649	0.105763	0.0343348	0.150674	0.118256	0.995708	0.998697	0.998467	0.0426119	0.0118026	0.0183936	0.746781	0.803648	0.74065	0.998774	0.937768	0.950031	0.562921	0.931177	0.857833	0.118409	0.360515	0.198421	0.0524985	0.0669834	0.059626	0.0994022	0.0724249	0.0138719	0.01916	0.147609	0.138259	0.0877529
MGr1A1B1C_vRhyme_unbinned_11	0.0046374	0.00247861	0.00343807	0.00735588	0.00539698	0.00387783	0.00247861	0.00395778	0.00527705	0.00655633	0.00387783	0.00327816	0.0113936	0.0033981	0.00479731	0.00455745	0.00223875	0.000639642	0.00211881	0.0359399	0.01791	0.00135924	0.00323819	0.00511713	0.0033981	0.00327816	0.00251859	0.841689	0.822579	0.522387	0.00315823	0.00583673	0.00287839	0.010634	0.00443752	0.00131926	1	0.0381386	0.126089	0.156352	0.0114336	0.0384585	0.00387783	0.0417366	0.00519709	0.0026785	0.0259854	0.0153914	0
MHr2D2E2F_vRhyme_unbinned_76	0.00309659	0.304165	0.139846	0.0532414	0.0188792	0.119069	0.0232744	0.0384577	0.0379582	0.146039	0.0175807	0.0112876	0.0341624	0.0722206	0.0728199	0.134852	0.0752173	0.0719209	0.0890021	0.0573369	0.0335631	0.0241734	0.0425532	0.0261712	0.0998901	0.0837079	0.140246	0.0465488	0.0520428	0.0532414	0.0216762	0.0419539	0.00579363	0.0312656	0.0808111	0.0188792	0.230247	0.288682	0.267805	0.0513435	0.0777145	0.0859055	0.0227749	0.0906003	0.00699231	0.0410548	0.0453501	0.0414544	0.943063
LASCr2D2E2F_vRhyme_unbinned_55	0.00410818	0.00136939	0.0222527	0.00436494	0.00556316	0.00590551	0.0199418	0.0112119	0.00282438	0.665012	0.0962855	0.254451	0.692999	0.700017	0.456351	0.175197	0.168607	0.192742	0.00573434	0.0766861	0.10125	0.211743	0.197877	0.00393701	0.518658	0.190517	0.0658165	0.0469017	0.0264464	0.010356	0.324803	0.115371	0.00556316	0.873673	0.937008	0.832078	0.00410818	0.00256761	0.00282438	0.063848	0.00419377	0.0689832	0.0713797	0.0291852	0.0202842	0.00539199	0.192913	0.038771	0.00282438
LASCr2D2E2F_vRhyme_unbinned_123	0.16993	0.187079	0.236962	0.0353955	0.122788	0.170948	0.00759593	0.0713391	0.0688332	0.20603	0.196554	0.203602	0.256304	0.302741	0.315818	0.164605	0.103446	0.26805	0.303602	0.253171	0.279013	0.502584	0.665388	0.234299	0.233281	0.221848	0.2278	0.317854	0.50141	0.103054	0.276429	0.1935	0.203759	0.872749	0.955521	0.980736	0.182302	0.280423	0.630775	0.14213	0.0221613	0.124902	0.182615	0.239937	0.0618637	0.3148	0.263978	0.239546	0.00117463
MHr3G3H3I_vRhyme_bin_19	0.00228253	0.0034419	0.00358683	0.00815188	0.00192022	0.00340567	0.00528966	0.00478244	0.0034419	0.510923	0.340386	0.125068	0.698236	0.474548	0.452882	0.299699	0.445056	0.15706	0.00300714	0.000579689	0.00409405	0.00286221	0.00489113	0.00242745	0.00358683	0.00735481	0.00525343	0.297634	0.371363	0.594834	0.00434767	0.0124633	0.00851418	0.303648	0.521974	0.341437	0.00427521	0.0853592	0.0137676	0.00235499	0.00362306	0.00231876	0.00547082	0.0116662	0.0170284	0.00663019	0.00409405	0.00257237	0.170827
MHr1A1B1C_vRhyme_unbinned_33	0.0023093	0.0348629	0.375298	0.0022348	0.00402265	0.00350119	0.0011919	0.00461859	0	0.590063	0.0305423	0.0958731	0.366955	0.553337	0.142282	0.0011174	0.0011174	0.00238379	0.17573	0.999479	0.994041	0.00335221	0.00521454	0.00402265	0.380215	0.539184	0.0873808	0.84848	0.834029	0.285086	0.248957	0.199493	0.00134088	0.079112	0.385206	0.279499	0.873734	0.660459	0.484952	0.290226	0.00491657	0.0917759	0.0199642	0.0819428	0.00469309	0.103322	0.994487	0.931317	0
MGr3G3H3I_vRhyme_unbinned_28	0.0917188	0.593743	0.213839	0.0379831	0.330291	0.32823	0.0688995	0.134045	0.157306	0.111446	0.135149	0.162385	0.32926	0.440928	0.204711	0.102024	0.0938535	0.160986	0.582996	0.692455	0.52926	0.947295	0.9417	0.978359	1	1	0.995951	0.0980493	0.147589	0.0521899	0.503055	0.947884	0.771807	0.898196	0.663673	0.471181	0.991535	0.963342	0.87788	0.995731	0.999779	0.981965	0.999779	1	0.999706	0.580346	0.639971	0.464556	0.817593
SEr3G3H3I_vRhyme_unbinned_97	0.0645788	0.0194707	0.112406	0.00223355	0.0282593	0.0181112	0.00237922	0.0101966	0.00145666	0.0124302	0.00160233	0.00320466	0.00160233	0.0168487	0.00859432	0.00825443	0.00237922	0.00548677	0.0203447	0.0204904	0.0309298	0.0313183	0.0653557	0.147075	0.0088371	0.0136926	0.0173343	0.00922554	0.00223355	0.016606	0.0127701	0.00165089	0.00233066	0.0199077	0.0159747	0.0267055	0.0532168	0.0066521	0.0190823	0.0133528	0.00718621	0.00223355	0.00276766	0.0322408	0.0268512	0.0114105	0.00898276	0.0346686	0.000728332
LASYr2D2E2F_vRhyme_unbinned_15	0.175249	0.289404	0.551901	0.0655702	0.209005	0.620113	0.0917228	0.145214	0.299542	0.558749	0.878835	0.725317	0.695767	0.725694	0.779078	0.472257	0.550337	0.569372	0.15546	0.223133	0.174387	0.350499	0.315988	0.170396	0.553842	0.220868	0.235158	0.101375	0.132542	0.0354813	0.87711	0.997142	0.984578	0.158641	0.461688	0.17595	0.3409	0.536317	0.478566	0.168239	0.214829	0.237962	0.354705	0.232947	0.135616	0.136641	0.232084	0.202373	0.1134
SEr3G3H3I_vRhyme_unbinned_200	0.158912	0.0940267	0.0712446	0.00869425	0.00780873	0.0151344	0	0.00780873	0.00925777	0.183465	0.0369506	0.0916117	0.0933022	0.122847	0.0968443	0.0149734	0.00974078	0.0108678	0.231525	0.0482209	0.116889	0.383352	0.582756	0.709789	0.154001	0.239977	0.327242	0.0363871	0.00756722	0.0255997	0.0475769	0.051924	0.0228627	0.288762	0.430204	0.434793	0.202785	0.141282	0.0628723	0.339317	0.571406	0.216632	0.0959588	0.330221	0.307358	0.0574787	0.0790533	0.170504	0.154806
LASCr2D2E2F_vRhyme_unbinned_73	0.326207	0.521463	0.727994	0.0192918	0.377902	0.641891	0.00267246	0.0643895	0.0138634	0.292049	0.446718	0.189327	0.645398	0.432019	0.710205	0.471271	0.367045	0.188492	0.282529	0.380992	0.412644	0.536997	0.67396	0.477284	0.508017	0.457241	0.406798	0.0791715	0.0178721	0.147987	0.994405	0.882078	0.778771	0.880324	1	0.942542	0.112828	0.132287	0.0954568	0.0523635	0.16444	0.273342	0.406548	0.329046	0.252881	0.281944	0.33698	0.316436	0.156506
MHr2D2E2F_vRhyme_unbinned_4	0.00797799	0.0105227	0.00323246	0.0138239	0.0173315	0.0112105	0.00570839	0.00612105	0.00563961	0.00921596	0.0442916	0.125172	0.0138239	0.0201513	0.0189133	0.0152682	0.00447043	0.0123796	0.0121733	0.0106602	0.0105915	0.0129298	0.0185007	0.0025447	0.0160248	0.012586	0.0137552	0.0191197	0.0143054	0.00440165	0.0337689	0.302201	0.372696	0.00584594	0.00928473	0.0104539	0.00343879	0.0110041	0.0100413	0.00433287	0.0143054	0.0022696	0.0142366	0.0246217	0.00894085	0.0045392	0.00742779	0.00708391	0.995323
LAWAr2D2E2F_vRhyme_unbinned_36	0.0582878	0.188933	0.0707242	0.00634382	0.0503109	0.0193455	0	0.0163934	0.00314051	0.0432134	0.00219835	0.0146976	0.0160166	0.0108662	0.00734878	0.0141323	0.000942152	0.00489919	0.0152629	0.00157025	0.0113686	0.0366811	0.0589787	0.0722316	0.0202249	0.0223604	0.0167703	0.831794	0.721186	0.887947	0.0518184	0.00395704	0.0259406	0.903838	0.439796	0.426481	0.0290183	0.0241819	0.0283274	0.0343571	0.0121852	0.0143835	0.0434018	0.0419572	0.0471076	0.00734878	0.00917028	0.0318447	0.144212
MGr1A1B1C_vRhyme_unbinned_85	0.0186213	0.014718	0.0289705	0.0255685	0.0446553	0.0286124	0.0230976	0.019051	0.0261415	0.0206267	0.0122471	0.0170457	0.00812892	0.00472695	0.0217726	0.0156491	0.0214145	0.0206267	0.0299015	0.0329454	0.0261415	0.00447628	0.00830797	0.00709042	0.0185855	0.0436526	0.0187287	0.0216652	0.0329454	0.021701	0.024709	0.0354163	0.0310474	0.0128201	0.0246732	0.0211638	0.417833	0.992695	0.997565	0.499445	0.999857	0.999893	0.57282	0.999785	0.999749	0.0183706	0.0190152	0.0233841	0.0205551
CRr1A1B1C_vRhyme_unbinned_43	0.00299043	0.218102	0.0235247	0.00478469	0.0538278	0.0676834	0.00817384	0.0849282	0.0199362	0.0446571	0.0341906	0.0255183	0.00986842	0.00189394	0.0741627	0.435506	0.313397	0.1561	0.163975	0.999701	0.7187	0.997608	0.997309	0.91866	0.99362	0.879486	0.944079	0.326455	0.469099	0.0592105	0.526116	0.590809	0.722986	0.00498405	0.383872	0.0670853	0.99372	0.997608	0.998904	0.833632	0.996511	0.999203	0.999801	0.952651	0.847189	0.41547	0.923943	0.602671	0.409689
CRr2D2E2F_vRhyme_unbinned_12	0.529895	0.783444	0.594224	0.00627837	0.521684	0.110886	0.00318748	0.00144886	0.00144886	0.133391	0.00434657	0	0.00608519	0.00338066	0.0029943	0	0.0029943	0	0.682797	0.597701	0.494446	0.975659	0.975563	0.868058	0.270743	0.288709	0.460543	0.296243	0.295084	0.136869	0.00318748	0.0264658	0.00154545	0.534145	0.396793	0.45098	0.0568917	0.382498	0.416401	0.132908	0.289964	0.231913	0.438327	0.211629	0.219067	0.609195	0.525162	0.651985	0.00144886
SEr3G3H3I_vRhyme_unbinned_86	0.0943971	0.0986065	0.145426	0.0227566	0.263596	0.106687	0.00246758	0.00896716	0.00429005	0.252839	0.345655	0.393926	0.713051	0.557803	0.491178	0.133798	0.198407	0.144829	0.111799	0.371379	0.211277	0.171086	0.186972	0.547416	0.196068	0.192536	0.191423	0.169747	0.167779	0.118912	0.557996	0.522902	0.217067	0.148813	0.292933	0.178085	0.240678	0.169521	0.111493	0.558658	0.316415	0.214873	0.27395	0.285901	0.259677	0.143491	0.321673	0.17665	0.0455454
MHr3G3H3I_vRhyme_unbinned_55	0.00216743	0.0409103	0.00663777	0.0069087	0.0334598	0.0023029	0.160255	0.135058	0.258602	0.274045	0.329856	0.206719	0.00894067	0	0.117041	0.146166	0.320103	0.240856	0.176646	0.751693	0.396234	0.301815	0.275264	0.147521	0.141561	0.672582	0.279057	0.73625	0.640341	0.455432	0.217827	0.532512	0.487402	0.904904	0.791114	0.635736	0.206448	0.422785	0.445543	0.0501219	0.149011	0.177188	0.434571	0.152533	0.100379	0.23327	0.610268	0.315091	0.456516
LASCr2D2E2F_vRhyme_unbinned_93	0.00134589	0.353297	0.813678	0.00260767	0.041218	0.233513	0.0253196	0.0054677	0.00286003	0.516908	0.351867	0.481915	0.826716	0.384589	0.50959	0.347746	0.341605	0.266655	0.00286003	0.0709118	0.00277591	0.652591	0.362887	0.386356	0.0280114	0.0381056	0.00395357	0.133917	0.264384	0.263038	0.952305	0.807958	0.51817	0.811911	0.958782	0.837231	0.0721736	0.227793	0.203567	0.113055	0.516655	0.490999	0.83067	0.477793	0.188341	0.0103466	0.0463493	0.0577894	0.202221
CRr2D2E2F_vRhyme_unbinned_96	0.384801	0.81643	0.999866	0.00521809	0.999866	0.933503	0.0101686	0.00655606	0.00735884	0.260503	0.18745	0.192802	0.165775	0.0214075	0.0931228	0.0167246	0.00735884	0.0119079	0.796628	0.99505	0.999197	0.961734	0.547899	0.999465	0.993176	0.909954	0.813754	0.0357238	0.0734546	0.00200696	0.73254	0.49224	0.354696	0.794755	0.975783	0.869414	0.331817	0.846802	0.62015	0.648381	0.722906	0.847471	0.97498	0.473241	0.271608	0.889216	0.977656	0.999866	0.00214075
LASAr3G3H3I_vRhyme_unbinned_33	0.316573	0.497042	0.282373	0.07265	0.249193	0.168692	0.0721661	0.0873844	0.0751237	0.144225	0.0846956	0.155302	0.0759841	0.114003	0.115079	0.0751775	0.0611422	0.025812	0.265165	0.232684	0.252205	0.119649	0.188159	0.200903	0.169875	0.158421	0.19687	0.705689	0.649387	0.451441	0.724027	0.926059	0.994676	0.992955	0.976769	0.996558	0.890407	0.99629	0.99102	0.312809	0.549796	0.377501	0.731932	0.528017	0.322435	0.215638	0.190471	0.203162	0.321413
MGr2D2E2F_vRhyme_unbinned_21	0.106802	0.622834	0.0780974	0.0149711	0.0139691	0.0236355	0	0.0107273	0.000884121	0.0745609	0.0127313	0.141283	0.000943063	0.00866439	0	0	0.000943063	0.000884121	0.101026	0.211246	0.320582	0.78009	0.950725	0.398326	0.89255	0.698574	0.808146	0.0155016	0.00182718	0.0270541	0.102204	0.1325	0.0344807	0.0216315	0.0138512	0.0870565	0.664152	0.915537	0.953672	0.99723	0.898385	0.865496	0.132323	0.199458	0.385123	0.207945	0.0762112	0.216138	0.0104916
BAr2D2E2F_vRhyme_unbinned_55	0.910095	0.30159	0.935172	0.00712919	1	0.99337	0.00846071	0.0004161	0.00246886	0.311604	0.083442	0.213238	0.458598	0.41954	0.200366	0.0156731	0.107548	0.0821937	0.000832201	0.000887681	0.00224694	0.0575051	0.0105135	0.0410275	0.000832201	0.0307637	0.0745097	0.22708	0.237149	0.278177	0.900885	0.704042	0.0707925	0.0275181	0.0387528	0.102583	0.0921801	0.20683	0.0953424	0.0107909	0.0477128	0.0338983	0.735221	0.12716	0.0669922	0.000998641	0.00271852	0.000859941	0.0142584
SEr3G3H3I_vRhyme_bin_7	0.322338	0.175757	0.107501	0.0120973	0.00603402	0.0171468	0.0058878	0.0192523	0.00799337	0.0519959	0.0250816	0.0823122	0.0197592	0.0306283	0.0357167	0.00791539	0.0140274	0.00565385	0.103066	0.0527368	0.10638	0.541122	0.681396	0.303553	0.431223	0.169206	0.339085	0.15785	0.115758	0.34544	0.295618	0.142116	0.0535946	0.1671	0.0946532	0.204738	0.461052	0.637003	0.682956	0.569908	0.504674	0.365706	0.167266	0.227528	0.37176	0.0719306	0.053887	0.0681191	0.372413
CRr3G3H3I_vRhyme_unbinned_18	0.00568084	0.0067875	0.00686127	0.0157883	0.0870078	0.0455205	0.00437744	0.0218134	0.0135012	0.165679	0.134004	0.12911	0.375772	0.245924	0.165703	0.054718	0.102845	0.0331997	0.0378231	0.392175	0.132799	0.0585791	0.0591939	0.321791	0.999951	0.364508	0.213683	0.0414136	0.0183213	0.00762364	0.391585	0.501635	0.574207	0.22957	0.3077	0.125864	0.0337653	0.160859	0.0973612	0.0399134	0.159211	0.108428	0.482355	0.202076	0.15535	0.0340113	0.386961	0.246047	0.0235349
BAr1A1B1C_vRhyme_bin_10	0.292704	0.747049	0.998601	0.00801214	0.00881809	0.200114	0.00341345	0.0109515	0.0128479	0.75371	0.137012	0.490494	0.427393	0.214929	0.190798	0.0620585	0.0892713	0.0598066	0.223558	0.0564405	0.159058	0.0229223	0.0677713	0.146755	0.0109989	0.0351538	0.0756412	0.00448016	0.0157161	0.0219504	0.112241	0.128099	0.0868535	0.566871	0.723818	0.740174	0.00360309	0.0105248	0.0148865	0.01958	0.00822548	0.00395866	0.0158346	0.0797184	0.00542834	0.171265	0.0670365	0.112099	0.00194377
MGr3G3H3I_vRhyme_unbinned_82	0.835724	0.450092	0.699345	0.0206597	0.25695	0.431373	0.00577327	0.00868376	0.0363096	0.0714422	0.0310452	0.032413	0.0286119	0.010799	0.0114988	0.0366117	0.0366276	0.0151409	0.0386475	0.327915	0.152602	0.99095	0.896018	0.856909	0.805156	0.380431	0.157405	0.00752274	0.0147751	0.0248425	0.409616	0.244211	0.500159	0.048874	0.276862	0.11564	0.142089	0.348973	0.253992	0.279089	0.475539	0.672975	0.991094	0.792687	0.782286	0.0300274	0.254692	0.0992748	0.00456454
LABRr1A1B1C_vRhyme_unbinned_120	0.00306701	0.0156418	0.0208174	0.0134565	0.0110796	0.00552063	0.00371875	0.00889434	0.00774421	0.0227342	0.0185938	0.0204723	0.0524843	0.0220825	0.020664	0.0197056	0.0153734	0.00904769	0.00870265	0.0186704	0.038376	0.00578899	0.0111179	0.0157951	0.0136866	0.011463	0.0197439	0.999962	1	0.999962	0.0121147	0.0148367	0.0101978	0.307813	0.0660175	0.0895952	0.0172136	0.0143	0.0169836	0.0157184	0.0238844	0.00969943	0.0204723	0.032587	0.0346956	0.00847263	0.0126898	0.0166769	0.0682411
MGr2D2E2F_vRhyme_unbinned_89	0.0262203	0.150357	0.156737	0.020309	0.0375161	0.109329	0.00392134	0.086445	0.0141636	0.0764954	0.0347653	0.0259862	0.0966288	0.0757931	0.0460026	0.00573569	0.0141051	0.00702329	0.204202	0.358305	0.173534	0.111495	0.106578	0.129931	0.321842	0.201159	0.564146	0.0691209	0.087323	0.0534356	0.0395646	0.0686527	0.0265715	0.0836357	0.10213	0.0623903	0.928655	0.152991	0.177455	0.936205	0.897226	0.963011	0.981037	0.999707	0.63274	0.133618	0.333197	0.180147	0.0845136
SEr3G3H3I_vRhyme_unbinned_70	0.0701686	0.0173483	0.00319829	0.00329521	0.00164761	0.00610583	0.00465206	0.00145377	0.00319829	0.0691025	0.10787	0.0932351	0.0607676	0.0753053	0.142857	0.00494282	0.0396395	0.0133747	0.0225819	0.00978872	0	0	0.01415	0.109227	0.0817019	0.00184144	0.060283	0.0221942	0.00164761	0.0395426	0.00290754	0.0048459	0.074433	0.0473929	0.0785036	0.0884861	0.00474898	0.00155069	0.0146346	0.0395426	0.0131808	0	0.00164761	0.0151192	0.00474898	0	0.020062	0.017736	0
LASCr2D2E2F_vRhyme_unbinned_38	0.244097	0.114358	0.0911411	0.0160647	0.110368	0.0125427	0.000539084	0.00348607	0.00230009	0.21434	0.0479425	0.116658	0.089416	0.0691465	0.0327403	0	0.0098832	0.00966756	0.144187	0.0739263	0.12133	0.249775	0.289919	0.321366	0.176855	0.115256	0.164888	0.126361	0.17513	0.199461	0.171177	0.0918598	0.0716981	0.404456	0.9177	0.998131	0.0672057	0.0579694	0.0389937	0.101815	0.116226	0.0522192	0.0835939	0.0940521	0.0641509	0.0884816	0.0700809	0.0912129	0.0707278
SEr2D2E2F_vRhyme_bin_14	0.046151	0.00567561	0.00532921	0.00215833	0.00170535	0.00162541	0.00130566	0.0192917	0.00170535	0.00367716	0.00506275	0.0458845	0.0161209	0.0141491	0.0109249	0.0599536	0.0273922	0.0541714	0.0592342	0.269711	0.0721042	0.0127635	0.131498	0.0921687	0.189773	0.071598	0.277838	0.0320552	0.0194516	0.0383703	0.179248	0.15063	0.0722108	0.0450851	0.0993099	0.130699	0.0337339	0.104852	0.00604866	0.283008	0.355325	0.299742	0.431613	0.340377	0.465747	0.0261664	0.232753	0.0556103	0.000799382
SEr2D2E2F_vRhyme_unbinned_24	0.238651	0.0703168	0.0186215	0.00991291	0.0630906	0.0280711	0.00620715	0.0267741	0.0100982	0.0635538	0.00935705	0.00500278	0.0296461	0.0615157	0.0325181	0.00944969	0.00453956	0.00639244	0.0473411	0.124884	0.0650361	0.168056	0.220586	0.563924	0.120623	0.0673522	0.0547526	0.144617	0.0625347	0.130721	0.11071	0.18992	0.194923	0.272466	0.271262	0.455438	0.168149	0.0796739	0.047897	0.145266	0.232351	0.165926	0.170187	0.200482	0.192514	0.050491	0.0136187	0.0579952	0.0258477
LASCr2D2E2F_vRhyme_unbinned_100	0.0294852	0.487514	0.209182	0.0194007	0.0221859	0.017768	0.00835574	0.0144065	0.0096043	0.0158471	0.0173838	0.0102766	0.0193046	0.0119093	0.0404341	0.00576258	0.00720323	0.0167115	0.00681906	0.0109489	0.0374568	0.0281406	0.00336151	0.0102766	0.00845179	0.00970035	0.0194007	0.239339	0.148675	0.198233	0.0593546	0.0820207	0.0438917	0.849309	0.913753	0.957645	0.0123896	0.00835574	0.00662697	0.0833654	0.100653	0.0341913	0.0773146	0.127833	0.317134	0.00787553	0.0101806	0.0165194	0.020169
MGr1A1B1C_vRhyme_unbinned_39	0.00573601	0.00449205	0.00884589	0.00442294	0.00746372	0.0024188	0.0211472	0.00677263	0.00456116	0.00476849	0.00228058	0.00504492	0.00476849	0.0048376	0.00960608	0.0024188	0.00497581	0.00559779	0.0127851	0.00442294	0.00234969	0.00228058	0.00691085	0.00677263	0.0100898	0.0131306	0.00449205	0.997719	0.957913	0.215895	0.008915	0.00926054	0.00808569	0.0514167	0.0464409	0.0200415	0.999724	0.516793	0.528335	0.216241	0.0199724	0.022322	0.00248791	0.0284036	0.0162405	0.0180373	0.0089841	0.00449205	0.0241189
MHr2D2E2F_vRhyme_unbinned_5	0.0155265	0.00650255	0.015991	0.0341716	0.0235552	0.060779	0.072457	0.0578595	0.0305222	0.0813483	0.0656891	0.0631013	0.0378873	0.0240196	0.0234225	0.0695375	0.0827417	0.0642957	0.0453852	0.0136023	0.0471103	0.0301904	0.0487692	0.0481056	0.0316502	0.0576604	0.0104837	0.118638	0.175237	0.140402	0.109216	0.110676	0.203835	0.00238869	0.0667507	0.0218964	0.0124079	0.0166545	0.0135359	0.0165881	0.011479	0.00982019	0.0518877	0.0655564	0.00796231	0.0998607	0.0516223	0.00437927	0.909628
BAr1A1B1C_vRhyme_unbinned_25	0.907098	0.861964	0.996696	0.530006	0.730289	0.09359	0.298399	0.418443	0.436741	0.446463	0.147739	0.476717	0.52015	0.585014	0.28736	0.19142	0.176503	0.0673275	0.902781	0.446673	0.828253	0.146879	0.747861	0.558694	0.12967	0.463099	0.568989	0.0213729	0.0398808	0.0321644	0.0278478	0.0453816	0.0150317	0.0102758	0.102643	0.010123	0.0904767	0.27292	0.210578	0.0632592	0.029414	0.0478646	0.175243	0.320021	0.0503476	0.855967	0.537264	0.564883	0.0085568
SEr3G3H3I_vRhyme_unbinned_211	0.028169	0.167984	0.0821024	0.0225867	0.0797836	0.128908	0.00395053	0.0590862	0.00403641	0.03899	0.0239608	0.03899	0.0620062	0.136122	0.0237891	0.00755754	0.00884576	0.0195809	0.518121	0.540107	0.416781	0.505754	0.361044	0.355891	0.366455	0.415235	0.573085	0.0569392	0.0409653	0.00678461	0.0602886	0.0186362	0.0200103	0.143078	0.149519	0.10529	0.377534	0.38114	0.409481	0.0598592	0.121264	0.128564	0.323171	0.205943	0.113105	0.570852	0.597217	0.415149	0.00437994
CRr2D2E2F_vRhyme_unbinned_88	0.0460821	0.00475746	0.115718	0.0152519	0.0145989	0.00729944	0.0048041	0.117374	0.00673974	0.66222	0.0686101	0.128895	0.298857	0.255714	0.0439832	0.00904851	0.00713619	0.0133862	0.936287	0.8941	0.736987	0.997108	0.998554	0.993167	0.322575	0.989995	0.998997	0.00415112	0.00520056	0.00557369	0.0111007	0.00841884	0.0052472	0.0200093	0.0154618	0.0121269	0.00482743	0.0106343	0.00715951	0.00485075	0.00811567	0.00520056	0.00820896	0.228801	0.00804571	0.872854	0.936007	0.725863	0.00398787
BAr3G3H3I_vRhyme_unbinned_15	0.00318146	0.00318146	0.0226904	0.0127259	0.00990456	0.00672309	0.998439	0.954499	0.638874	0.0355363	0.0509034	0.0321148	0.00888409	0.0177081	0.0234108	0.0454409	0.0214899	0.0686116	0.00852392	0.00504232	0.0287532	0.00600276	0.00768353	0.0166877	0.00888409	0.00420193	0.0203494	0.396002	0.338196	0.672189	0.509394	0.332733	0.785101	0.322588	0.879645	0.572483	0.0933429	0.314965	0.289573	0.00426196	0.00486224	0.00792364	0.00726334	0.0147068	0.00792364	0.00882406	0.00894412	0.00576265	0.26124
MGr3G3H3I_vRhyme_unbinned_9	0.0109986	0.185861	0.0798597	0.0353072	0.683111	0.662629	0.0318004	0.0235913	0.00677453	0.0109986	0.00645573	0.0778672	0.0170559	0.0100422	0.0231131	0.0255041	0.0522834	0.0490157	0.084562	0.415478	0.0185702	0.517813	0.266119	0.279429	0.206982	0.072607	0.0138679	0.00804973	0.00398502	0.00398502	0.162987	0.124173	0.0604925	0.00661513	0.0129912	0.0266996	0.0445525	0.302782	0.282458	0.141787	0.756675	0.854228	0.970431	0.912409	0.572009	0.0920539	0.165697	0.0166574	0.185861
LASCr2D2E2F_vRhyme_unbinned_27	0.0353492	0.00354912	0.0218626	0.0060335	0.0391823	0.0245599	0.00106474	0.00106474	0.00340715	0.362862	0.0703436	0.0587024	0.399063	0.363359	0.16255	0.00340715	0.00560761	0.00546564	0.0977428	0.376775	0.450241	0.00234242	0.0341425	0.00141965	0.212095	0.248864	0.205494	0.794009	0.697189	0.322828	0.0173907	0.0320131	0.0012067	0.966567	0.910988	0.739424	0.400554	0.478918	0.271011	0.0406019	0.0516042	0.0843981	0.131956	0.145301	0.024205	0.0690659	0.210747	0.306573	0.00113572
SEr3G3H3I_vRhyme_unbinned_18	0.0145517	0.00675862	0.0158621	0.0171034	0.0142759	0.0113103	0.00834483	0.0188276	0.0191034	0.0209655	0.00910345	0.0324828	0.022069	0.0142759	0.0229655	0.0163448	0.018	0.0186207	0.0102069	0.00931034	0.00875862	0.0125517	0.0062069	0.0126207	0.0157931	0.0173793	0.0155172	0.0155862	0.0128276	0.0137241	0.0210345	0.0109655	0.00889655	0.0108276	0.0182069	0.00696552	0.00717241	0.00986207	0.00648276	0.0115862	0.0133793	0.0104138	0.0131034	0.0371034	0.0107586	0.0122069	0.0116552	0.0173103	0.00475862
SEr2D2E2F_vRhyme_unbinned_170	0.116948	0.0245063	0.246899	0.0719077	0.808858	0.0705212	0.00127403	0.00820624	0.00502117	0.0395324	0.0494623	0.0837486	0.153408	0.0762918	0.162963	0.017649	0.018998	0.0264548	0.222805	0.11485	0.169521	0.179413	0.230374	0.86885	0.0254056	0.0408439	0.063664	0.00730693	0.00666991	0.00400944	0.0326751	0.0650129	0.0343988	0.0337992	0.0345861	0.0263049	0.00400944	0.00711957	0.0120283	0.0086559	0.0243564	0.040694	0.0300521	0.10818	0.020272	0.167123	0.0892944	0.0551954	0.00307266
CRr2D2E2F_vRhyme_unbinned_37	0.0112465	0.0159325	0.0746358	0.0381699	0.120303	0.123797	0.0169549	0.0709721	0.0448155	0.0222374	0.0217262	0.0344211	0.230809	0.0633041	0.0270086	0.04669	0.0236858	0.0402147	0.229105	0.960382	0.9194	0.766635	0.934821	0.980233	0.215132	0.4266	0.630655	0.0202778	0.0591293	0.00426003	0.467411	0.60518	0.00852007	0.836585	0.551163	0.59666	0.105393	0.58175	0.228849	0.135128	0.103434	0.118684	0.101048	0.080685	0.0231746	0.339013	0.960808	0.885576	0.00707165
MGr1A1B1C_vRhyme_unbinned_46	0	0.00295064	0.00152003	0.0013412	0.00312947	0.0013412	0.0026824	0.00420243	0.00295064	0.00286123	0	0.00304006	0.00277182	0.00286123	0.00143062	0	0.00312947	0.00143062	0.00420243	0.0249464	0.00160944	0	0.0026824	0.00143062	0.0013412	0.00143062	0.00169886	0	0	0.0013412	0.00312947	0	0.00143062	0.0013412	0	0	0.230329	0.970315	0.994456	0.248212	0.630275	0.0119814	0.0046495	0.0746602	0.00160944	0.0026824	0.0352289	0.00420243	0.0628577
BOr1A1B1C_vRhyme_unbinned_13	0.00533158	0.00606193	0.0108092	0.0049664	0.0181858	0.0102249	0.00730353	0.00956763	0.00978674	0.990359	0.60466	0.835963	0.995107	0.991236	0.990652	0.969763	0.995472	0.829682	0.00613497	0.00949459	0.0197195	0	0.00730353	0.862474	0.00964067	0.0111014	0.0100789	0.00219106	0.0084721	0.00233713	0.0321356	0.053754	0.0159217	0.00379784	0.897604	0.0113935	0.00861817	0.0105171	0.00255624	0.00511247	0.00832603	0.00138767	0.010371	0.016433	0.00876424	0.0111014	0.0138037	0.0128542	0.0487876
MGr1A1B1C_vRhyme_unbinned_48	0.00408561	0.297135	0.0320813	0.0148568	0.136682	0.143786	0.114165	0.180138	0.0806908	0.0289707	0.0565022	0.0341706	0.00937834	0.00645341	0.0304564	0.25809	0.260922	0.154278	0.0702911	0.92878	0.720786	0.974001	0.955151	0.806073	0.898185	0.791262	0.779516	0.342124	0.308371	0.0645805	0.56985	0.570407	0.706347	0.0367705	0.279029	0.0119318	0.972097	0.995682	0.998746	0.657598	0.914341	0.958215	0.9974	0.866011	0.814662	0.280282	0.869771	0.495288	0.302382
MGr2D2E2F_vRhyme_unbinned_74	0.143514	0.28487	0.50122	0.0377323	0.00675803	0.115543	0	0.0320068	0.00422377	0.341937	0.159095	0.453445	0.309743	0.296696	0.161442	0.0285339	0.0585695	0.0412052	0.397222	0.86071	0.773231	0.484982	0.657593	0.414023	0.764971	0.577717	0.569551	0.662474	0.564389	0.366435	0.250141	0.469777	0.31162	0.822696	0.86146	0.905294	0.896189	0.926319	0.69664	0.972592	0.926037	0.867655	0.683499	0.862305	0.906983	0.381547	0.742914	0.630749	0.797541
CRr1A1B1C_vRhyme_unbinned_6	0.00133668	0.00818713	0.0053467	0.00810359	0.00426065	0.0126149	0	0.00434419	0.00977444	0.00484545	0.00701754	0.00944027	0.00284043	0.00601504	0.014787	0.0156224	0.00568087	0.00927318	0.824394	0.998914	0.980451	0.00142022	0.00827068	0.00676692	0.00994152	0.00459482	0.00401003	0.222891	0.350794	0.00994152	0.0101921	0.00267335	0.00509607	0	0.0075188	0.00284043	0.167753	0.0991646	0.512197	0.019716	0.0131161	0.0796992	0.00543024	0.160234	0.00827068	0.877861	0.988471	0.966834	0.00401003
MHr2D2E2F_vRhyme_unbinned_43	0.296509	0.254501	0.177832	0.210839	0.260012	0.20098	0.246356	0.219535	0.202817	0.170606	0.271219	0.202694	0.22376	0.11188	0.18218	0.248194	0.313595	0.226026	0.104103	0.148377	0.177832	0.0783221	0.0750765	0.0784446	0.0721984	0.181813	0.177159	0.125352	0.161543	0.150888	0.90398	0.999939	0.999388	0.165952	0.394856	0.222719	0.0252296	0.126699	0.0993264	0.0710349	0.113901	0.112492	0.187079	0.139988	0.086038	0.101286	0.152296	0.145438	0.999755
LAWAr2D2E2F_vRhyme_bin_8	0.35024	0.619252	0.292656	0.237582	0.292942	0.455398	0.0272349	0.0258366	0.00638764	0.3647	0.316617	0.333079	0.433184	0.500079	0.562812	0.523691	0.720278	0.427686	0.245114	0.25433	0.257476	0.786189	0.794578	0.517939	0.268821	0.218832	0.253186	0.953634	0.961102	0.959672	0.336321	0.702132	0.569581	0.735501	0.862173	0.785585	0.178091	0.220294	0.2972	0.236184	0.50456	0.521975	0.676455	0.256491	0.312581	0.24969	0.220771	0.262275	0.376299
LASAr3G3H3I_vRhyme_unbinned_4	0.412905	0.691158	0.647389	0.0214419	0.493164	0.455395	0.00314744	0.107701	0.00147536	0.373758	0.591817	0.42156	0.716632	0.717813	0.614045	0.213632	0.281401	0.340415	0.59939	0.738959	0.767483	0.760303	0.764827	0.791482	0.945903	0.813908	0.884135	0.0959968	0	0.0263598	0.983968	0.735517	0.74309	0.790597	0.827776	0.720271	0.463952	0.468772	0.435723	0.288384	0.586702	0.595849	0.831907	0.820006	0.794433	0.556605	0.622898	0.496902	0.152749
BAr3G3H3I_vRhyme_unbinned_19	0.00849357	0.00843459	0.00586882	0.0145983	0.0116787	0.00996815	0.912499	0.986935	0.98723	0.0107644	0.00849357	0.0126814	0.0132712	0.00958476	0.0459479	0.0746432	0.0709862	0.360947	0.0117966	0.00934883	0.00811018	0.00610475	0.00545594	0.0100271	0.0266014	0.0908635	0.0205851	0.0161614	0.0062817	0.00342102	0.196827	0.0115902	0.00598679	0.00870001	0.0620503	0.00858204	0.0174885	0.0177539	0.00342102	0.0024478	0.0100861	0.0156895	0.00852306	0.0330011	0.0109119	0.00811018	0.00802171	0.0103515	0.00813967
LASCr2D2E2F_vRhyme_unbinned_91	0.0334863	0.0693069	0.0532883	0.0229413	0.029059	0.0705144	0.0145697	0	0.0270466	0.0945826	0.0838767	0.0595669	0.0478145	0.0773565	0.0810593	0.10875	0.0723658	0.0839572	0.0448362	0.0453192	0.0408919	0.171939	0.137084	0.0657651	0.0885454	0.0470901	0.0915238	0.735893	0.540691	0.388875	0.179184	0.220237	0.101747	0.806568	0.789101	0.562183	0.0899944	0.0763101	0.0808983	0.0761491	0.0945826	0.105289	0.18828	0.427674	0.194398	0.0261612	0.0583595	0.019158	0.132255
SEr3G3H3I_vRhyme_unbinned_198	0	0.00533355	0.00123082	0.00123082	0.00254369	0.00246164	0	0.00123082	0.00139493	0	0	0.00254369	0	0	0.00254369	0.00254369	0.00131287	0	0.00262575	0	0.0043489	0	0.00410273	0	0	0.00246164	0	0.851399	0.760893	0.917453	0	0.00246164	0	0.232789	0.0621154	0.260113	0	0.0144416	0.00254369	0	0.00804136	0	0	0.0350373	0.0269139	0.00123082	0.00155904	0.00123082	0.0362682
BAr2D2E2F_vRhyme_unbinned_10	0.942268	0.235995	0.963034	0.00249768	0.998073	0.98951	0.00328267	0.00920574	0.00107043	0.309213	0.0495968	0.298509	0.619211	0.360736	0.159138	0.0272604	0.102048	0.0929137	0.0011418	0	0.00235496	0.0595875	0.02462	0.0575894	0	0.0458146	0.105759	0.288661	0.22579	0.289374	0.902091	0.721758	0.103832	0.0645115	0.0802112	0.0979804	0.0640833	0.282737	0.0695069	0.00328267	0.0196246	0.0347534	0.676087	0.145579	0.0594448	0.00107043	0	0.00121316	0.00107043
BAr2D2E2F_vRhyme_unbinned_40	0.925136	0.282092	0.929076	0.00515043	0.999381	0.98635	0.00526301	0.0010132	0.000422167	0.303284	0.108553	0.398835	0.545158	0.460724	0.193268	0.0454251	0.141567	0.0567392	0.000450311	0.000900622	0	0.131575	0.0192227	0.00982241	0.00205454	0.0174777	0.0576117	0.244519	0.273254	0.268076	0.911795	0.777856	0.0928485	0.0158453	0.0932425	0.114548	0.0754834	0.273339	0.0939743	0.00135093	0.020067	0.0327601	0.773578	0.105964	0.059047	0.000478455	0.00726126	0.00135093	0.00137908
MHr2D2E2F_vRhyme_unbinned_34	0.314479	0.205723	0.263618	0.152771	0.169313	0.290712	0.0858447	0.106664	0.144976	0.537504	0.472193	0.399753	0.398137	0.460215	0.49577	0.322939	0.319422	0.248978	0.0483886	0.0338435	0.0236715	0.0571347	0.0558038	0.0712045	0.0354596	0.0486738	0.0850841	0.328834	0.349653	0.412967	0.283582	0.363533	0.351174	0.102861	0.218367	0.106474	0.099344	0.147447	0.119213	0.0873657	0.162943	0.191558	0.35203	0.174161	0.00931647	0.0631239	0.059036	0.0142599	0.622112
SEr2D2E2F_vRhyme_unbinned_29	0.00576667	0.00456667	0.0149333	0.00433333	0.0152333	0.0081	0.0018	0.00373333	0.00613333	0.0675333	0.622267	0.535633	0.173467	0.305533	0.298133	0.667733	0.7656	0.5218	0.00676667	0.00336667	0.0074	0.00476667	0.00553333	0.0013	0.0119667	0.0027	0.00816667	0.00103333	0	0.00226667	0.632333	0.740567	0.673467	0.00376667	0.5926	0.00596667	0.00176667	0.00676667	0.0006	0.0032	0.000533333	0.00263333	0.00386667	0.0122	0.00603333	0.000533333	0.00156667	0.00223333	0.0120667
CRr1A1B1C_vRhyme_unbinned_27	0.0764651	0.013929	0.0736909	0.290429	0.133568	0.0413247	0.00809155	0.0312681	0.0371055	0.284591	0.2109	0.222171	0.209629	0.277251	0.227662	0.0670443	0.0316148	0.0803953	1	0.0943244	0.347994	0.0660039	0.350133	0.180962	0.0420183	0.0454861	0.0282626	0.0702231	0.0686626	0.0856548	0.145012	0.131661	0.260895	0.537394	0.422206	0.450064	0.022483	0.247544	0.11097	0.0654838	0.0683158	0.160328	0.204369	0.507051	0.0527685	0.575251	0.129118	0.247081	0.207722
MGr1A1B1C_vRhyme_unbinned_81	0.0398564	0.05119	0.0362675	0.0154892	0.0398942	0.0144692	0	0.00687571	0.00170004	0.0380431	0.0453721	0.0343785	0.0451832	0.0416698	0.0413676	0.011258	0.0262561	0.018436	0.038572	0.0536834	0.0432943	0.037023	0.0401965	0.0389498	0.0618436	0.0479788	0.0545523	0.0404609	0.045221	0.0519078	0.0298451	0.0412542	0.0175293	0.05153	0.0528523	0.0496033	0.999093	1	0.998715	0.60272	0.995315	0.918549	0.672006	0.969399	0.999736	0.0415565	0.0388742	0.0487344	0.05085
SEr3G3H3I_vRhyme_bin_16	0.00745333	0.0056956	0.00863878	0.00639052	0.00699005	0.00550484	0.00267066	0.00799837	0.00505518	0.00816187	0.00505518	0.00600899	0.00876141	0.0123995	0.00910206	0.00430576	0.00674479	0.00377436	0.0100014	0.00291593	0.0109279	0.00630876	0.00314757	0.00381523	0.00763047	0.0133397	0.00397874	0.00348821	0.00219376	0.00348821	0.00713994	0.00719444	0.00313394	0.00697643	0.00356997	0.00930644	0.00222101	0.00358359	0.00440114	0.00335196	0.00421038	0.00132171	0.00509606	0.0117182	0.00461916	0.00806649	0.00720807	0.000667666	0.00153972
MHr1A1B1C_vRhyme_unbinned_23	0.00158917	0.00979136	0.365766	0.00164044	0.00153791	0.033629	0	0.0144563	0.00979136	0.0119444	0.000820218	0.00235813	0.00235813	0.000922746	0.00235813	0.000871482	0.00164044	0.00153791	0.781719	0.93997	0.992721	0.540216	0.748808	0.640539	0.226585	0.514174	0.637156	0.0295791	0.00922746	0	0.00240939	0.00425488	0	0.0515712	0.0115856	0.04219	0.0490593	0.106013	0.0328087	0.00158917	0.00240939	0	0.00164044	0.179474	0.00164044	0.664787	0.938125	0.982365	0.000768955
LABRr1A1B1C_vRhyme_unbinned_26	0.00403361	0.00302521	0	0.00285714	0.00403361	0.00134454	0.00428571	0.00277311	0.00436975	0.00579832	0.0012605	0.00327731	0.00134454	0.00142857	0.00428571	0.00134454	0.00403361	0.00277311	0.00285714	0.00285714	0	0	0.00142857	0	0.00386555	0.00134454	0.00260504	0.926471	0.876639	0.97084	0.00563025	0.00285714	0.0015126	0.704034	0.16563	0.419244	0.00134454	0.00142857	0	0.00260504	0.00277311	0.00134454	0	0.00689076	0.00277311	0.00142857	0	0.00436975	0.795294
LASCr2D2E2F_vRhyme_unbinned_82	0.19851	0.0736842	0.227011	0.259682	0.00307845	0.0396226	0.00804369	0.0649454	0.0948361	0.881629	0.743396	0.840715	0.73436	0.53853	0.35432	0.415293	0.4428	0.390566	0.734657	0.935452	0.572493	0.008143	0.0479642	0.00506455	0.0116187	0.0129096	0.00526316	0.733962	0.752334	0.853227	0.588183	0.61708	0.732175	0.973585	0.97428	0.84707	0.102781	0.085005	0.105859	0.0604767	0.0174777	0.0192651	0.0726912	0.196127	0.0367428	0.736246	0.927408	0.576465	0.0816286
BOr1A1B1C_vRhyme_unbinned_14	0.0303696	0.0458409	0.0848056	0.201891	0.234553	0.153854	0.266164	0.128546	0.353739	0.697164	0.955783	0.861713	0.911374	0.993792	0.931907	0.79066	0.894852	0.666412	0.110209	0.106389	0.0683793	0.0437398	0.0908223	0.129978	0.0625537	0.120619	0.0278865	0.367109	0.334734	0.128164	0.445707	0.968484	0.753701	0.102187	0.586859	0.0800306	0.0439309	0.18174	0.222519	0.0491835	0.140006	0.130551	0.305128	0.227294	0.024926	0.14755	0.0924458	0.0740139	0.369306
MHr3G3H3I_vRhyme_unbinned_30	0.960782	0.104332	0.472194	0.229623	0.0138798	0.0368887	0.012762	0.0408011	0.0666046	0.0861668	0.124825	0.04136	0.076572	0.066884	0.0932464	0.0351188	0.0623195	0.0870983	0.00372613	0.0121099	0.00326036	0.461761	0.0496507	0.0433163	0.0119236	0.0141593	0.0124825	0.133675	0.115883	0.0793666	0.575967	0.085701	0.476199	0.309641	0.470051	0.488123	0.0562646	0.0186306	0.0125757	0.0427573	0.00288775	0.00810433	0.0246856	0.0596181	0.0173265	0.00558919	0.0209595	0.0321379	0.0398696
MGr1A1B1C_vRhyme_bin_10	0.00185809	0.00185809	0.00263229	0.00309681	0.00321294	0.00120002	0.00135486	0.00181938	0.00131615	0.00360005	0.000580653	0.00375489	0.0168776	0.00193551	0.00464522	0.00255487	0.00185809	0	0.00859366	0.149305	0.153989	0.00789688	0.00178067	0.0107227	0.00433554	0.00135486	0.000580653	0.895057	0.88867	0.382882	0	0.00514845	0	0.069059	0.124724	0.520652	0.866489	0.939302	0.947393	0.876979	0.531917	0.0436264	0.00805172	0.02311	0.15817	0.0155615	0.088685	0.108195	0
SEr2D2E2F_vRhyme_unbinned_36	0.680861	0.360832	0.0326263	0.00922927	0.654307	0.185557	0.00153821	0.00388601	0	0.114799	0.0238828	0.0430699	0.141192	0.0139249	0.0358646	0.00242876	0.00307642	0.011658	0.0752914	0.137549	0.208549	0.333225	0.488342	0.5659	0.507367	0.424061	0.51182	0.0378076	0.0665479	0.0284974	0.00979598	0.0398316	0	0.00850065	0.013601	0.00267163	0.00275259	0.00242876	0.00259067	0.0149773	0.0707578	0.0412889	0.0516516	0.0778012	0.112047	0.138034	0.0884067	0.142325	0.0129534
MGr1A1B1C_vRhyme_unbinned_32	0.347937	0.551409	0.48054	0.0270574	0.323953	0.403091	0.0107797	0.0862808	0.0584874	0.711503	0.761202	0.842937	0.728127	0.437292	0.616823	0.339539	0.425256	0.17793	0.692108	0.894238	0.74869	0.79116	0.697476	0.76999	0.694013	0.960301	0.9929	0.314862	0.273995	0.0258453	0.0917789	0.170181	0.214728	0.340145	0.576389	0.135157	0.690982	0.983506	0.846227	0.263734	0.321702	0.398675	0.557383	0.450799	0.124551	0.614053	0.835534	0.645526	0.0180527
MGr2D2E2F_vRhyme_unbinned_88	0.0201405	0.0328194	0.0183625	0.0295258	0.00874406	0.0255618	0.00239004	0.00501326	0.005159	0.00317701	0.00486753	0.00641231	0.00594596	0.00865662	0.00565449	0.00553791	0.00341018	0.00626658	0.00542132	0.0100848	0.00475094	0.0119794	0.00699525	0.00375995	0.0287971	0.0203154	0.00527558	0.00378909	0.00349762	0.0797458	0.00483838	0.00201113	0.00134076	0.000903553	0.00574193	0.00104929	0.0108718	0.0332566	0.0124457	0.999271	0.99589	0.765193	0.00676207	0.332158	0.632429	0.0027981	0.0307791	0.00472179	0.00285639
MGr3G3H3I_vRhyme_unbinned_103	0.0674038	0.0998467	0.108678	0.0163492	0.204255	0.028757	0.022991	0.023137	0.02883	0.517262	0.31994	0.955003	0.499635	0.637727	0.539632	0.0879863	0.240347	0.267608	0.124225	0.204401	0.246405	0.0682067	0.0757609	0.0383184	0.142325	0.173892	0.248485	0.119334	0.129407	0.0215678	0.990986	0.974929	0.696774	0.231589	0.491059	0.276841	0.151558	0.273922	0.140793	0.165791	0.992665	0.875885	0.781731	0.987373	0.999672	0.158456	0.178783	0.17298	0.351288
SEr2D2E2F_vRhyme_unbinned_17	0.0557326	0.181144	0.039745	0.00851679	0.0399442	0.311983	0.0259986	0.00637514	0.0115549	0.065893	0.062307	0.21795	0.0484112	0.00841717	0.0516984	0.0869609	0.0192748	0.0862636	0.246389	0.179251	0.105538	0.15634	0.0942325	0.11804	0.0872597	0.125909	0.21531	0.0189262	0.00413388	0.0153402	0.254009	0.375685	0.214015	0.00747086	0.0211176	0.00393465	0.0804363	0.0538898	0.0529435	0.0314274	0.100956	0.107979	0.164309	0.118289	0.0678852	0.165754	0.241658	0.0811834	0.0277916
BAr1A1B1C_vRhyme_bin_27	0.988966	0.768369	0.091697	0.321172	0.0193202	0.157394	0.000634142	0.00198698	0.00393168	0.100955	0.0035512	0.00333982	0.00410079	0.0222795	0.00397396	0.00274795	0.00367802	0.00308616	0.0275218	0.489938	0.44521	0.053437	0.0121755	0.0694174	0.387165	0.059398	0.00202926	0.132958	0.141202	0.0897523	0.0345396	0.0700516	0.0284518	0.0519151	0.0451087	0.0672191	0.00820157	0.0133593	0.00139511	0.0479412	0.0497167	0.0624419	0.032003	0.0869198	0.032299	0.0375412	0.506257	0.216792	0.000760971
BOr2D2E2F_vRhyme_unbinned_5	0.391028	0.302731	0.146397	0.0117213	0.0363241	0.14253	0.00303445	0.0396858	0.00711013	0.841495	0.522461	0.286815	0.99289	0.972868	0.923306	0.52017	0.542363	0.28625	0.338639	0.507289	0.483192	0.735497	0.784881	0.699857	0.287678	0.422949	0.558339	0.113078	0.145832	0.366216	0.148004	0.82775	0.0922532	0.952311	0.846165	0.911912	0.295175	0.602576	0.56063	0.193164	0.497382	0.455614	0.590111	0.185072	0.11406	0.366603	0.435384	0.403046	0.0226096
BAr3G3H3I_vRhyme_unbinned_4	0.0015259	0.00526436	0.00244144	0.00373846	0.00488289	0.00953689	0.938582	0.955139	0.864195	0.00907912	0.00495918	0.00762951	0.0077821	0.00503548	0.00656138	0.00274662	0.00267033	0.00373846	0.00137331	0.00801099	0.00259403	0.00236515	0.00251774	0	0.00358587	0.00373846	0.00846876	0.0015259	0.00411994	0.00503548	0.00549325	0.00587472	0.00114443	0.00411994	0.00228885	0.00259403	0.00633249	0.00350958	0.00122072	0.00144961	0.00366217	0.00244144	0.0102235	0.0148013	0.00244144	0.00610361	0.00541695	0.00579843	0.00358587
LAWAr2D2E2F_vRhyme_unbinned_41	0.00149306	0.0453188	0.0028983	0.00131741	0	0.0144915	0	0.00263481	0	0.0602494	0.00395222	0.0591955	0.0735992	0.100826	0.0820306	0.00412788	0.00430353	0	0.0383805	0.132356	0.0216933	0.0202002	0.121728	0.00140523	0.161163	0.00149306	0.00149306	0.879765	0.814421	0.631214	0.0248551	0.102933	0	0.802828	0.808537	0.755665	0.999034	0.997365	0.947918	0.984894	0.99675	0.973388	0.832865	0.96724	0.979361	0.00131741	0.0539259	0.0211663	0.57114
MGr2D2E2F_vRhyme_unbinned_97	0.0262855	0.0913764	0.212917	0.00928744	0.0174238	0.0393888	0.00334285	0.00991816	0.0060392	0.011085	0.00737949	0.00648071	0.00912976	0.0116684	0.00771062	0.0330343	0.00952396	0.00682761	0.0129614	0.00506157	0.0103754	0.170186	0.0626626	0.12367	0.0198048	0.00854634	0.014554	0.0124095	0.0174869	0.0682918	0.026522	0.199199	0.205159	0.213879	0.925937	0.565052	0.00299595	0.0192529	0.0212397	0.0584841	0.99989	0.147479	0.0894054	0.241678	0.900708	0.00838865	0.0128668	0.0145067	0.00871978
MGr2D2E2F_vRhyme_unbinned_59	0.0254793	0.112918	0.236512	0	0.0239424	0.0439214	0.00525762	0.00914018	0.00930195	0.00412521	0.0171479	0.00566206	0.00275014	0.00388255	0.00752245	0.0268543	0.0012133	0.00428699	0.00671358	0.0227291	0.00558117	0.156435	0.0818572	0.0565397	0.0232144	0.00550028	0.00881663	0.00428699	0.00266926	0.0352665	0.0024266	0.185635	0.164442	0.148831	0.883119	0.608428	0.00509585	0.0259646	0	0.0767613	0.999838	0.136375	0.161935	0.186686	0.849875	0.0398771	0.0160155	0.0270161	0.00258837
SEr3G3H3I_vRhyme_unbinned_227	0.00156152	0.00382573	0.00117114	0.00390381	0.0049188	0.00117114	0.0160056	0.0111649	0.00499688	0.0404435	0.0660525	0.0370862	0.17575	0.0549656	0.0922861	0.0808089	0.0250625	0.0190506	0.0049188	0.00523111	0	0	0.00117114	0.00640225	0.00288882	0.00866646	0.014366	0.00281074	0.00242036	0.00124922	0.107979	0.438398	0.292005	0.188164	0.383901	0.100016	0.0129607	0.0110087	0.00515303	0.00359151	0.00523111	0.00484072	0.00507495	0.0106184	0.00374766	0.00273267	0.00242036	0.00484072	0.0117895
SEr3G3H3I_vRhyme_unbinned_208	0.012887	0.00595206	0.0653088	0.00354939	0.00436848	0.00256648	0.00081909	0.010539	0.00283951	0.0796156	0.0229345	0.0715339	0.121171	0.0666193	0.0556981	0.00961066	0.0109758	0.001802	0.0880795	0.144324	0.678534	0.187135	0.368263	0.204936	0.573199	0.34025	0.256648	0.0191667	0.00447769	0.00081909	0.0100475	0.032982	0.0018566	0.621635	0.558947	0.369464	0.826626	0.613499	0.395839	0.813575	0.281712	0.442473	0.35685	0.459073	0.312183	0.0464697	0.113635	0.434828	0.00163818
MGr1A1B1C_vRhyme_unbinned_12	0.164004	0.412187	0.159779	0.0152975	0.0175794	0.0550203	0.0099307	0.0175372	0.0144101	0.042047	0.0103955	0.0211714	0.0269185	0.0159736	0.0207911	0.00874746	0.0279327	0.020622	0.0925456	0.0959263	0.0683316	0.0815162	0.205079	0.053668	0.0898834	0.152088	0.22997	0.0231153	0.0190162	0.044667	0.0141988	0.0897566	0.0495267	0.0455544	0.0203685	0.0201572	0.504057	0.999704	0.929344	0.231618	0.376056	0.313092	0.425372	0.0972363	0.0289892	0.0613168	0.14896	0.113675	0.00426809
BOr2D2E2F_vRhyme_bin_8	0.082466	0.108171	0.222106	0.0336333	0.0129621	0.0193823	0.0302043	0.0447228	0.056858	0.76678	0.400778	0.580156	0.969334	0.919382	0.695233	0.413132	0.347106	0.281761	0.0393726	0.0688716	0.0989786	0.146936	0.0712305	0.072641	0.0119893	0.0611625	0.241537	0.365248	0.389348	0.29966	0.049392	0.262111	0.291829	0.448687	0.670939	0.473517	0.282198	0.276873	0.261041	0.0875	0.126143	0.184776	0.203161	0.295914	0.199757	0.0249027	0.0429718	0.114397	0.0948687
SEr3G3H3I_vRhyme_unbinned_248	0.474633	0.436396	0.400928	0.0249925	0.0431009	0.0583658	0.00112242	0.019979	0.00239449	0.0344208	0.0214008	0.0731069	0.199117	0.0249177	0.0127207	0.031727	0.00246932	0.00284346	0.290332	0.295645	0.218722	0.631772	0.764816	0.0981742	0.602065	0.455852	0.562631	0.24364	0.224334	0.221042	0.0549985	0.138207	0.0379377	0.249252	0.198668	0.264367	0.785543	0.796618	0.695301	0.772673	0.626235	0.488776	0.395166	0.497231	0.531802	0.248054	0.333807	0.259204	0.322733
MGr3G3H3I_vRhyme_unbinned_111	0.00150814	0.0183994	0.140559	0.0102554	0.00814398	0.0106576	0.00914941	0.00713855	0.00663583	0.0461492	0.0173939	0.221597	0.0456465	0.0615323	0.0282526	0.00854615	0.00653529	0.00341846	0.0152825	0.0495677	0.0403177	0.00160869	0.0121657	0.00170923	0.0126684	0.0313694	0.0115624	0.727026	0.623065	0.523527	0.003519	0.00482606	0.00341846	0.266037	0.0765132	0.0774181	0.427307	0.204806	0.0649507	0.971245	0.9814	0.754072	0.383873	0.990448	0.923889	0.00814398	0.0339835	0.00412226	0.185904
MHr3G3H3I_vRhyme_unbinned_19	0.0943762	0.384745	0.171999	0.0203738	0.108941	0.116686	0.0335915	0.0628052	0.0584273	0.245748	0.176797	0.11113	0.312342	0.29643	0.274289	0.477858	0.369928	0.225796	0.109109	0.142869	0.113403	0.940899	0.889628	0.359741	0.128978	0.153645	0.142027	0.709295	0.726385	0.88887	0.703317	0.883314	0.588062	0.713588	0.948055	0.547904	0.0950497	0.191194	0.188331	0.110035	0.313773	0.284139	0.619212	0.165853	0.227732	0.109699	0.121906	0.111551	0.211736
MGr1A1B1C_vRhyme_unbinned_74	0.109166	0.420313	0.197842	0.0225931	0.071511	0.0691363	0.00569917	0.00135694	0.0320917	0.0751747	0.016894	0.0453219	0.196553	0.0373838	0.00366375	0.00441007	0.00590271	0.004885	0.135559	0.0789742	0.123753	0.23733	0.837777	0.031074	0.414071	0.120972	0.335369	0.443314	0.494335	0.330009	0.00685257	0.0485786	0.0357555	0.351245	0.374381	0.377095	0.719248	0.971029	0.872312	0.819119	0.926861	0.698216	0.646041	0.705543	0.740009	0.0392157	0.139222	0.0909831	0.308637
LASCr2D2E2F_vRhyme_unbinned_36	0.0193072	0.0123796	0.00286944	0.00639475	0.00700963	0.00610781	0.806108	0.440664	0.176799	0.0193482	0.00274646	0.0402542	0.551998	0.169748	0.548145	0.636606	0.836647	0.575036	0.00336134	0.0025415	0.00438614	0.00200861	0.00327936	0.00344333	0.00623078	0.00397622	0.00586186	0.00897725	0.00192662	0.00729658	0.857307	0.87932	0.576389	0.77274	0.996926	0.886206	0.0025415	0.00352531	0.0138963	0.00131174	0.00414019	0.00327936	0.00536995	0.0188973	0.00823939	0.00377126	0.00336134	0.00401722	0.137077
BOr2D2E2F_vRhyme_unbinned_23	0.00523691	0	0.00374065	0.00382377	0.00266002	0.00282627	0.00124688	0	0.00290939	0.850873	0.731255	0.860183	0.917539	0.94414	0.984622	0.902244	0.893683	0.811471	0.00141313	0.00133001	0.00266002	0	0.00432253	0.00124688	0	0.00249377	0.00590191	0.00266002	0.00399003	0.00290939	0.117872	0.077473	0.125935	0.00274314	0.632419	0.00133001	0.00249377	0.00415628	0.00681629	0.00133001	0.00133001	0.00282627	0	0.00773067	0.0039069	0	0.0039069	0.00822943	0.0378221
SEr3G3H3I_vRhyme_bin_27	0.199938	0.0742022	0.169924	0.00682821	0.220652	0.0141737	0.00308074	0.00237953	0.00277037	0.203456	0.0271174	0.062385	0.140691	0.217514	0.0871115	0.0299338	0.0447972	0.0113229	0.0462456	0.0507633	0.0437397	0.0466595	0.0716158	0.045441	0.0889392	0.0646841	0.0603389	0.0545797	0.0363597	0.193179	0.0539705	0.0464985	0.012254	0.400428	0.314592	0.343675	0.0295889	0.106435	0.0419579	0.320627	0.201835	0.0981929	0.0670292	0.0593848	0.18327	0.0199444	0.0409003	0.0404635	0.133254
SEr3G3H3I_vRhyme_unbinned_113	0.00275583	0.188499	0.559434	0.00275583	0.00156164	0.00146978	0	0.00303142	0	0.0106559	0.00431747	0.0863494	0.0453794	0.00137792	0	0.00275583	0	0	0.0420724	0.102701	0.136689	0.713669	0.656715	0.768602	0.347143	0.0867169	0.176741	0.0720191	0.0808378	0.345765	0.0300386	0.219456	0.147162	0.261529	0.369925	0.628606	0.0656807	0.0477678	0.143671	0.18804	0.230296	0.0993937	0.204575	0.124747	0.213485	0.07009	0.0577806	0.0584237	0.174628
CRr1A1B1C_vRhyme_bin_6	0.267896	0.115383	0.305775	0.0408403	0.217423	0.171898	0.00257533	0.0485055	0.0198118	0.0930162	0.0726771	0.156345	0.0989374	0.0531492	0.0281664	0.00766517	0.00444093	0.0306607	0.941781	0.934623	0.93292	0.395425	0.434603	0.717768	0.460843	0.635296	0.633167	0.0390153	0.0852699	0.0288762	0.152249	0.184207	0.0467616	0.224034	0.253356	0.211644	0.136574	0.359208	0.177597	0.145334	0.213509	0.0911506	0.16691	0.356613	0.117816	0.867056	0.916271	0.85057	0.0191426
CRr2D2E2F_vRhyme_unbinned_3	0.707204	0.350235	0.727081	0.00259614	0.203716	0.0013792	0.00308291	0.00389421	0.00397534	0.378631	0.046406	0.15228	0.435015	0.126724	0.149684	0.00129807	0.135324	0.0622262	0.2313	0.143193	0.153497	0.821759	0.998864	0.42455	0	0	0.0013792	0.0789388	0.0795067	0.0636054	0.208827	0.0104657	0.168181	0.292147	0.347396	0.34845	0.0180918	0.00267727	0	0.00243388	0.00373195	0.00251501	0	0.0133052	0.0122505	0.272027	0.0568717	0.0777219	0.00129807
MGr2D2E2F_vRhyme_unbinned_36	0.0330519	0.733366	0.0241255	0.012497	0.00921592	0.0118697	0.00313631	0.00882992	0.0127382	0.138625	0.00313631	0.00347407	0.00395657	0.00395657	0.00583836	0.00221954	0.00405308	0.00487334	0.0109047	0.00468034	0.00154403	0.0371049	0.0196381	0.00670688	0.0182871	0.0108082	0.0430398	0.0226297	0.0408685	0.760289	0.00496984	0.00699638	0.0110495	0.0381182	0.013462	0.0253317	0.340555	0.230205	0.441496	0.61766	0.959711	0.83585	0.770905	0.824367	0.979011	0.0305911	0.00390832	0.0181423	0.221086
MHr2D2E2F_vRhyme_unbinned_36	0	0.00406883	0	0.00652708	0.0133932	0.00864627	0	0.00279732	0.00262779	0.00127151	0.00152581	0.00262779	0.00398406	0.00135628	0.0085615	0.00262779	0.00127151	0.00627278	0.00381453	0.00423837	0.00135628	0.00135628	0.00254302	0.00254302	0.0101721	0.00169535	0.00262779	0.00449267	0.00127151	0	0.00279732	0.00144104	0.00271255	0.00127151	0.00423837	0	0	0.00423837	0.00271255	0.00279732	0.00822243	0.00127151	0.00127151	0.0116131	0.00347546	0	0.00144104	0.00559464	0.599729
BAr2D2E2F_vRhyme_bin_8	0.655982	0.194172	0.57497	0.657936	0.817796	0.557598	0.317919	0.480586	0.456406	0.238322	0.236918	0.488272	0.196535	0.187246	0.427042	0.524467	0.564043	0.556849	0.419076	0.238123	0.42806	0.166844	0.28859	0.265322	0.299166	0.406008	0.421883	0.00772101	0.00458581	0.00813046	0.0482212	0.0934945	0.0400206	0.154268	0.522011	0.163393	0.0555445	0.128543	0.126075	0.0437524	0.0341479	0.0441151	0.16523	0.171617	0.0497537	0.382237	0.235327	0.305799	0.00287783
MHr2D2E2F_vRhyme_unbinned_15	0.384915	0.862419	0.156654	0.00632857	0.0518422	0.277503	0.00580841	0.00260078	0.00286086	0.310186	0.0829649	0.0957954	0.304811	0.318856	0.327698	0.184222	0.243346	0.19844	0.0103164	0.0494148	0.0841786	0.187169	0.212917	0.0969224	0.0417859	0.0213264	0.0273949	0.378847	0.346771	0.388557	0.187083	0.394972	0.338101	0.339142	0.330472	0.34573	0.86762	0.869354	0.836324	0.873602	0.916342	0.949371	0.751972	0.862765	0.348938	0.0337235	0.0591244	0.0370178	0.95596
BOr3G3H3I_vRhyme_unbinned_28	0.00147186	0.00277056	0.0257143	0	0.00294372	0	0.00138528	0.0143723	0.00138528	0.138268	0.246061	0.601385	0.0106494	0	0.0402597	0.988398	0.998961	0.548485	0.00787879	0.0116883	0.054026	0.00398268	0.0012987	0.0012987	0.0425974	0.00155844	0.0297835	0.00138528	0.0012987	0.00138528	0.0596537	0.0012987	0.612987	0.00329004	0.949957	0.00138528	0.0160173	0.0128139	0.0130736	0.00138528	0	0	0.00277056	0.0116017	0.00294372	0.0261472	0	0	0.0030303
SEr2D2E2F_vRhyme_unbinned_156	0.466691	0.624118	0.186292	0.263172	0.487217	0.304133	0.0967653	0.230642	0.0448089	0.2322	0.162925	0.243196	0.14359	0.263264	0.0816457	0.0817374	0.102538	0.0923669	0.244571	0.248511	0.20581	0.794099	0.568771	0.780445	0.850454	0.828187	0.817191	0.531201	0.42289	0.413544	0.31128	0.532393	0.302667	0.76386	0.576194	0.447356	0.606158	0.502337	0.307798	0.742417	0.840099	0.825438	0.606799	0.845872	0.849537	0.199853	0.293412	0.249336	0.602401
BOr3G3H3I_vRhyme_unbinned_8	0.103316	0.154616	0.123335	0.121101	0.145858	0.1598	0.068192	0.122084	0.105282	0.704799	0.979533	0.983645	0.905622	0.488426	0.938154	1	0.999911	0.995174	0.136205	0.164537	0.139155	0.159621	0.140316	0.151488	0.183126	0.183752	0.16829	0.139155	0.0992046	0.0941103	0.266959	0.213871	0.291	0.103405	0.995353	0.0874966	0.143713	0.172938	0.157744	0.117437	0.1455	0.164537	0.161498	0.18545	0.156314	0.147019	0.136473	0.135401	0.151935
SEr2D2E2F_vRhyme_unbinned_85	0.0339006	0.0101929	0.105433	0.0451402	0.0794048	0.0176101	0.0537859	0.0947397	0.0640699	0.591691	0.82126	0.731571	0.981025	0.739853	0.847925	0.430879	0.261012	0.510921	0.520795	0.984529	0.930925	0.790408	0.636285	0.841736	0.451265	0.58705	0.530488	0.065344	0.0537404	0.0154714	0.812614	0.719558	0.469421	0.396569	0.607708	0.316846	0.0441391	0.109529	0.113169	0.0464598	0.0144248	0.00395886	0.0511922	0.146068	0.0561977	0.554195	0.988624	0.872907	0.0122861
SEr2D2E2F_vRhyme_bin_19	0.772064	0.745927	0.834723	0.00432399	0.415991	0.46093	0.00250946	0.0236661	0.00239364	0.502818	0.0926955	0.138059	0.231642	0.211528	0.128137	0.00270249	0.0208478	0.01857	0.323296	0.618562	0.673809	0.693653	0.82484	0.845688	0.632345	0.421666	0.661609	0.840244	0.870975	0.568141	0.817697	0.53907	0.722917	0.884719	0.858544	0.888078	0.798162	0.543433	0.62084	0.69763	0.450969	0.222377	0.128253	0.250984	0.116477	0.179793	0.467107	0.569338	0.144815
SEr2D2E2F_vRhyme_unbinned_46	0.549849	0.889936	0.992556	0.0957407	0.997456	1	0.0682246	0.0390124	0.172729	0.958726	0.947418	0.9036	0.353279	0.315963	0.68611	1	0.983698	0.854881	0.0801922	0.459951	0.36487	0.653788	0.764135	0.86798	0.801074	0.809367	0.866472	0.0173389	0.0305315	0.0213909	0.533641	0.336789	0.0745383	0.0604975	0.933848	0.139936	0.226348	0.0524877	0.0637015	0.106389	0.223521	0.753675	0.394836	0.419902	0.0736902	0.0958349	0.421975	0.248586	0.0848096
MGr2D2E2F_vRhyme_unbinned_72	0.00343862	0.00545267	0	0.00078597	0.00481407	0.000835094	0.00078597	0.000835094	0.00407722	0.00550179	0.00167019	0.00093334	0.00309476	0.00422459	0.00584565	0.00176843	0.00324213	0.00225967	0.00270177	0	0.00461758	0.00299651	0.00560004	0.00181756	0.00412635	0.00171931	0.00427371	0.00225967	0.00314388	0.000736847	0.00486319	0.00569829	0.00152282	0.00260353	0.00476495	0.000884217	0.614482	0.990077	0.994498	0.420592	0.837108	0.907698	0.412978	0.999312	0.785823	0.000736847	0.00152282	0.0105615	0.00221054
LASCr2D2E2F_vRhyme_unbinned_84	0.0105993	0.268918	0.996556	0.00415921	0.00214669	0.00505367	0.0039356	0.00147585	0.00500894	0.0191413	0.00326476	0.00232558	0.0039356	0.0216011	0.00679785	0.00800537	0.00210197	0.00406977	0.000670841	0.299463	0.816458	0.00948122	0.0908318	0.129562	0.00362254	0.000715563	0.00339893	0.976073	0.995036	0.455501	0.160823	0.0754025	0.0167263	0.979785	0.996199	0.996735	0.070483	0.144231	0.0349732	0.025	0.0322898	0	0.0357782	0.0313954	0.0227639	0.00357782	0.252996	0.418605	0.00299642
MGr3G3H3I_vRhyme_unbinned_39	0.00144092	0.00368236	0.00144092	0.00248159	0.00264169	0.0098463	0.00392251	0.00120077	0.00408261	0.0124079	0.00256164	0.00384246	0.0064041	0.00152097	0.00520333	0.00680435	0.00136087	0.00272174	0.00272174	0.00248159	0.00632405	0.0388249	0.00744476	0.00128082	0.00256164	0.00240154	0.00160102	0.00416266	0.00488313	0.0029619	0.00872558	0.00240154	0.00520333	0.00528338	0.00472302	0.00248159	0.368236	0.0326609	0.0863753	0.620477	0.914025	0.814201	0.463737	0.557557	0.907621	0.00152097	0.00568364	0.00264169	0.00136087
BAr2D2E2F_vRhyme_unbinned_45	0.0408093	0.00102881	0.00466392	0.0888203	0.973251	0.0738683	0.0562414	0.104664	0.0604252	0.0332647	0.088203	0.0846365	0.258505	0.550412	0.157613	0.0155693	0.0766118	0.0880658	0.0626886	0.0427984	0.00528121	0.125583	0.0227709	0.0632373	0.381413	0.132236	0.500412	0.00452675	0.00102881	0.0021262	0.0687243	0.452743	0.321331	0.00329218	0.0430727	0.0257888	0.185185	0.00123457	0.0489026	0.421674	0.198011	0.168793	0.423114	0.176543	0.306516	0.0814815	0.00349794	0.057476	0.0206447
MGr3G3H3I_vRhyme_unbinned_43	0.051652	0.374124	0.183556	0.0023203	0.184817	0.29947	0	0.0918033	0.00166457	0.03314	0.00181589	0.0286507	0.0206305	0.00161412	0.074855	0.0247667	0.0269861	0.0510971	0.337604	0.0569483	0.0399496	0.785422	0.426532	0.344868	0.846053	0.652056	0.867137	0.0037831	0.00226986	0.00237074	0.0228499	0.282169	0.0159899	0.00151324	0.00156368	0.000807062	0.0592686	0.173922	0.263052	0.300631	0.43652	0.596721	0.896444	0.990517	0.209887	0.356217	0.0274401	0.0516015	0.0999243
MHr1A1B1C_vRhyme_unbinned_1	0.0615171	0.0411225	0.135927	0.0444012	0.0558488	0.0140595	0.023451	0.0921367	0.0275076	0.104807	0.184829	0.185663	0.309253	0.30853	0.573104	0.0276188	0.0513476	0.268074	0.375215	0.764879	0.992831	0.0790775	0.314032	0.0599611	0.565435	0.948875	0.919478	0.0305085	0.0438455	0.0229508	0.0173382	0.0850792	0.0256738	0.041067	0.121423	0.040289	0.0667408	0.158155	0.152265	0.135149	0.0437899	0.204668	0.16888	0.150375	0.0750208	0.352153	0.809058	1	0.022284
LAWAr2D2E2F_vRhyme_unbinned_13	0.310722	0.419646	0.432433	0.00558269	0.00640368	0.00878453	0.00359181	0.0050901	0.00307869	0.232318	0.049649	0.0863881	0.120993	0.199787	0.0747711	0.0229465	0.0272977	0.0119453	0.0210993	0.120377	0.0541029	0.796847	0.936517	0.926194	0.738147	0.418558	0.342186	0.0485202	0.0271335	0.521777	0.514819	0.525882	0.0673207	0.779361	0.875662	0.652477	0.532059	0.479209	0.074258	0.335393	0.528858	0.382948	0.494068	0.443619	0.0606502	0.0131357	0.124543	0.0404951	0.00166249
SEr3G3H3I_vRhyme_unbinned_165	0.292189	0.486157	0.138678	0.100445	0.264008	0.142798	0.279005	0.185893	0.208965	0.215722	0.464568	0.498599	0.453856	0.66414	0.389997	0.112063	0.11058	0.243408	0.294825	0.436882	0.364535	0.959212	0.997446	0.963579	0.691332	0.481872	0.704021	0.171226	0.111486	0.154664	0.448748	0.649143	0.639338	0.502142	0.548616	0.482779	0.747034	0.478988	0.613958	0.658866	0.680537	0.575808	0.478741	0.830587	0.447264	0.257746	0.293425	0.323336	0.22528
MGr3G3H3I_vRhyme_unbinned_101	0.292772	0.237452	0.469823	0.0625903	0.172951	0.237638	0.00983362	0.0411521	0.0242345	0.104581	0.153982	0.172857	0.178869	0.134968	0.126952	0.0746143	0.0981032	0.117118	0.239829	0.671016	0.652701	0.754253	0.483712	0.498812	0.922589	0.744139	0.619145	0.0112318	0.024654	0.0114182	0.389849	0.212938	0.175001	0.291746	0.240667	0.306007	0.791071	0.951298	0.910472	0.498718	0.75607	0.945752	0.968542	0.917416	0.607634	0.227292	0.637508	0.44997	0.0102065
BOr1A1B1C_vRhyme_unbinned_39	0.00240487	0.0101853	0.00579997	0.00518697	0.00452681	0.00339511	0.00485689	0.00603574	0.00452681	0.999811	0.994106	0.565757	0.364502	0.670722	0.870939	0.200075	0.231574	0.993068	0.00414957	0.00320649	0.0132975	0.00339511	0.00367803	0.0102325	0.00542274	0.00631867	0.00598859	0.0738907	0.0576696	0.036686	0.00697883	0.00853492	0.00301787	0.00575282	0.142029	0.00249917	0.00707314	0.00471542	0.00636582	0.00245202	0.00377234	0.00254633	0.00660159	0.0185788	0.00466827	0.00561136	0.00570566	0.00462112	0.00622436
BAr1A1B1C_vRhyme_unbinned_52	0.53178	0.999968	0.996809	0.12973	0.0625927	0.384613	0.0191452	0.0130536	0.0362277	0.422484	0.0113131	0.0161477	0.0069619	0.0198221	0.0103462	0.0182428	0.0227873	0.0156965	0.0913105	0.00586605	0.0796106	0.0229807	0.0525043	0.0316831	0.0516986	0.08538	0.0536647	0.0494102	0.111262	0.247953	0.0122156	0.0177915	0.00502804	0.0934055	0.103816	0.100786	0.0127635	0.0141494	0.0126668	0.00506027	0.0191452	0.0218526	0.0178238	0.0215303	0.0174692	0.0423193	0.0259137	0.0571134	0.110971
MGr1A1B1C_vRhyme_unbinned_70	0.00520382	0.0574347	0.0484726	0	0.131059	0.0545437	0.00655295	0.00915486	0.0102149	0.016286	0.00703479	0.0226462	0.00501108	0.00472198	0.0145514	0.00848029	0.0165751	0.0302592	0.0265973	0.106196	0.0844175	0.217789	0.233883	0.37294	0.532042	0.390383	0.599692	0.00298738	0.0100222	0.00790209	0.0139732	0.0108895	0.00501108	0.00443288	0.00327648	0.00674569	0.992676	0.948733	0.969163	0.807941	0.961935	0.979185	0.999807	0.952877	0.147923	0.0174424	0.0959815	0.0909704	0.00491472
LASAr3G3H3I_vRhyme_bin_2	0.134252	0.16717	0.143355	0.0802828	0.0933473	0.218223	0.219356	0.138743	0.106613	0.188486	0.181858	0.157601	0.359288	0.218359	0.371814	0.447686	0.514639	0.31627	0.0266672	0.0638759	0.0126627	0.0689539	0.0732605	0.0460148	0.11194	0.0628877	0.0555761	0.0364213	0.0380765	0.0361562	0.919838	0.865941	0.767098	0.40883	0.646344	0.465346	0.124321	0.173686	0.109754	0.126322	0.109666	0.0944239	0.165483	0.106548	0.0737104	0.014125	0.0293829	0.0144143	0.129455
LABRr1A1B1C_vRhyme_unbinned_124	0.00625536	0.00848329	0.00736932	0.0083976	0.0183376	0.00445587	0.00694087	0.00719794	0.00822622	0.00616967	0.00711225	0.0180806	0.0100257	0.00471294	0.0122536	0.00985433	0.00719794	0.00325621	0.00282776	0.00651242	0.00719794	0.00539846	0.00719794	0.00856898	0.00736932	0.00599829	0.00265638	0.946872	0.938218	0.414739	0.00856898	0.00951157	0.00736932	0.0409597	0.0041988	0.0111397	0.888003	0.722365	0.461182	0.939503	0.600514	0.801285	0.324079	0.982776	0.313796	0.00574122	0.0203942	0.00274207	0.0332476
SEr2D2E2F_vRhyme_bin_1	0.0901688	0.0474139	0.0576903	0.00883341	0.0873446	0.0581232	0.0283143	0.0466511	0.0339834	0.0513822	0.091416	0.0969923	0.14086	0.100239	0.0978478	0.0970439	0.102393	0.0499907	0.0581438	0.0719763	0.0866953	0.0817683	0.0710693	0.0959513	0.0926323	0.0729865	0.0648952	0.035179	0.0297883	0.0276547	0.119617	0.137418	0.100239	0.0802325	0.119813	0.06271	0.0666268	0.0313962	0.030819	0.0624936	0.0675854	0.0568039	0.0712548	0.245913	0.0813457	0.0390958	0.0660496	0.0382506	0.0451772
MGr1A1B1C_vRhyme_unbinned_55	0.0122067	0.685598	0.0418516	0.0223922	0.0923431	0.0780358	0.00661858	0.256856	0.00313094	0.267399	0.276672	0.350904	0.344919	0.266804	0.344562	0.0531072	0.0621037	0.0891725	0.956642	0.999524	0.999485	0.994016	0.999683	0.99996	1	1	1	0.109226	0.112912	0.156111	0.233553	0.444555	0.0810875	0.968651	0.987357	0.822408	0.970276	0.999683	0.997781	0.139743	0.57649	0.495125	0.964212	0.999683	1	0.900721	1	0.999683	0.346306
BOr3G3H3I_vRhyme_unbinned_12	0.00505309	0.0265104	0.0457708	0.0123032	0.0265837	0.157598	0.0281216	0.0463566	0.134969	0.66818	0.978762	0.949323	0.820725	0.442549	0.880703	0.994947	0.999121	0.970048	0.00366166	0.0294398	0.0134017	0.0308312	0.0383742	0.0268034	0.0396192	0.0218235	0.0360308	0.0130355	0.00227023	0.00637129	0.318198	0.211058	0.460417	0.00358843	0.976492	0.0228488	0.0158916	0.0258513	0.035152	0.0161113	0.0158916	0.0125229	0.043647	0.0391798	0.0148663	0.0103991	0.00988649	0.0176492	0.0316368
MGr3G3H3I_vRhyme_unbinned_60	0.02407	0.00588546	0.0112427	0.00822455	0.0110164	0.00603637	0.01743	0.00550819	0.00626273	0.00762092	0.0329737	0.093111	0.0100355	0.00407455	0.0280691	0.0324455	0.0447446	0.0556855	0.00354637	0.00256546	0.0138836	0.00369728	0.00241455	0.00596091	0.00475364	0.00641364	0.00505546	0.0100355	0.00505546	0.00339546	0.0335018	0.755225	0.19671	0.00475364	0.03984	0.00362182	0.00362182	0.00233909	0.0252773	0.00852637	0.00241455	0.0107146	0.952086	0.996982	0.23489	0.00550819	0.00626273	0.00769637	0.196333
LASCr2D2E2F_vRhyme_unbinned_22	0.0078441	0.0311721	0.276586	0.0116844	0.0113985	0.00731299	0.0118887	0.0238591	0.0170773	0.208236	0.011235	0.0667974	0.785227	0.284103	0.405319	0.0389345	0.0281489	0.0109082	0.00604649	0.0289251	0.00576051	0.00588307	0.00984598	0.0129101	0.516158	0.636434	0.608653	0.38195	0.429505	0.192589	0.0310904	0.169506	0.128406	0.9761	0.96462	0.984108	0.564326	0.612493	0.280467	0.272542	0.0725988	0.187523	0.141071	0.230992	0.0517629	0.0111533	0.00763983	0.0229195	0.00600564
SEr2D2E2F_vRhyme_unbinned_58	0.0660325	0.80526	0.70304	0.00802089	0.850588	0.643537	0.00279799	0.00652863	0.00764783	0.0730274	0.0118448	0.0350681	0.179537	0.0595971	0.12535	0.0362805	0.00494311	0.0184667	0.0060623	0.158459	0.0855251	0.572841	0.549058	0.617236	0.34723	0.19418	0.125816	0.00792763	0.0107256	0.0180936	0.132625	0.0971834	0.0723746	0.0466331	0.0568924	0.0303115	0.0414102	0.0258347	0.0387987	0.0351614	0.131972	0.135702	0.201082	0.306659	0.181309	0.0682708	0.0616489	0.13421	0.0658459
CRr2D2E2F_vRhyme_unbinned_19	0.0179166	0.998001	0.998741	0.00488636	0.0182128	0.529947	0.00118457	0.0460502	0.0085141	0.403272	0.0051825	0.00592286	0.00607093	0.00658918	0.00244318	0.00769971	0.00244318	0.00599689	0.0443474	0.767306	0.519508	0.960687	0.861257	0.923299	0.678685	0.694084	0.414452	0.033242	0.00592286	0.0164359	0.00340564	0.00481232	0.00592286	0.0119197	0.084993	0.0700378	0.0678167	0.16236	0.0898793	0.00481232	0.0176945	0.0205079	0.0236174	0.0411638	0.00481232	0.0659658	0.815059	0.333531	0.0141408
MGr2D2E2F_vRhyme_bin_7	0.0986419	0.0805533	0.145227	0.00951873	0.0182072	0.0206239	0.00351392	0.00653856	0.00243158	0.345521	0.0445542	0.049106	0.139519	0.177223	0.0652819	0.00679062	0.0107197	0.0121579	0.116389	0.736115	0.663672	0.0702636	0.0451324	0.0513003	0.250259	0.257376	0.0821843	0.79726	0.790558	0.412567	0.082036	0.075794	0.0239896	0.131172	0.176215	0.134863	0.992201	0.340287	0.303502	0.996412	0.134063	0.156585	0.0775583	0.318996	0.109881	0.0920143	0.699537	0.539543	0.0050559
CRr2D2E2F_vRhyme_unbinned_77	0.231809	0.661841	0.375603	0.0511484	0.243196	0.597086	0.0338738	0.153928	0.0867593	0.306119	0.188767	0.182976	0.059255	0.0700637	0.112623	0.196294	0.19089	0.0483497	0.844818	0.98369	0.855047	0.990446	0.958599	0.955221	0.868076	0.978286	0.997973	0.436981	0.258637	0.0832851	0.724667	0.817217	0.596507	0.248022	0.492376	0.104903	0.495464	0.962942	0.842019	0.25719	0.773113	0.8315	0.915171	0.973075	0.216271	0.822911	0.961108	0.912083	0.0161166
LASYr2D2E2F_vRhyme_unbinned_5	0.00521951	0.01001	0.0650651	0.117904	0.016159	0.026026	0.041899	0.0438295	0.112398	0.334763	0.270485	0.469183	0.374803	0.230945	0.430001	0.571071	0.612756	0.403546	0.0306735	0.0102245	0.011726	0.0046475	0.00643501	0.022737	0.00507651	0.0130845	0.0196625	0.00586301	0.0206635	0.039754	0.494208	0.414271	0.498928	0.00750751	0.270699	0.044044	0.00536251	0.019019	0.005005	0.0117975	0.010439	0.003861	0.00843701	0.036465	0.00843701	0.0120835	0.00593451	0.0130845	0.0152295
MGr2D2E2F_vRhyme_unbinned_17	0.00364113	0.00116516	0.00364113	0.00444218	0.00852024	0.00764637	0.00742791	0.00597145	0	0.00618992	0.00131081	0.00720944	0.00582581	0.0120886	0.00961258	0.00473347	0.00334984	0.00487911	0.00123798	0.00495194	0.00254879	0.00815613	0.00917565	0.00109234	0.00131081	0.00349548	0.00604428	0.633484	0.653073	0.283353	0.00968541	0.0108506	0.00458782	0.00349548	0.00458782	0.00589863	0.953321	0.254078	0.0124527	1	0.00342266	0.00349548	0.00786484	0.0146373	0.00109234	0.00240315	0.00801049	0.00240315	0.00458782
SEr3G3H3I_vRhyme_unbinned_90	0.00550983	0.00224475	0.00102034	0.0114278	0.00333311	0.00326508	0.00891096	0.0021087	0.00584994	0.0140127	0.247126	0.012176	0.295014	0.0695871	0.207129	0.115434	0.152439	0.0429903	0.00108836	0.00646215	0.00224475	0.00312904	0.0021087	0.0021087	0.00204068	0.00217672	0.00346915	0.00448949	0.0127202	0.00108836	0.0247602	0.00108836	0.0042174	0.0021087	0.0868648	0	0.00102034	0.00204068	0.00224475	0.00319706	0.00312904	0	0.00557785	0.0165295	0.00428542	0.00312904	0.00319706	0.00340113	0.0123121
CRr3G3H3I_vRhyme_unbinned_71	0.944197	0.723723	0.84463	0.00114664	0.136769	0.0145878	0.00624283	0.0145241	0.00101924	0.127532	0.323736	0.499745	0.127532	0.11976	0.175691	0.0336349	0.0716015	0.00127405	0.329724	0.702128	0.848771	0.676137	0.962479	0.646452	0.911772	0.897375	0.577526	0.82055	0.672315	0.847242	0.773984	0.954007	0.777169	0.962161	0.945853	0.969869	0.431265	0.88024	0.916868	0.656772	0.892088	0.367563	0.306536	0.760288	0.627405	0.446936	0.468595	0.856287	0.744745
BOr2D2E2F_vRhyme_unbinned_31	0.00379893	0.00445962	0.104278	0.0101305	0.0110665	0.00732258	0.00622144	0.00726752	0.00770798	0.559159	0.0657931	0.182844	0.999229	0.999229	0.866267	0.00572593	0.0493861	0.00633155	0.298244	0.0539008	0.23647	0.00456973	0.00247756	0.00638661	0.00682707	0.00864395	0.00991026	0.0055057	0.000825855	0.00429445	0.00352365	0.0055057	0.00622144	0.00374387	0.00803832	0.00181688	0.0204261	0.00280791	0.00374387	0.0273633	0.0160216	0.00556076	0.00677201	0.0439355	0.00545064	0.0861091	0.163024	0.110389	0.00490007
MHr2D2E2F_vRhyme_unbinned_21	0.0147261	0.00351668	0.00263751	0.00384637	0.00291225	0.0027474	0.0252212	0.00796747	0.32815	0.176548	0.0972031	0.0925326	0.00813231	0.00379142	0.0692346	0.858674	0.773064	0.713226	0.00175834	0.00379142	0.00263751	0.00379142	0.00373647	0.0186274	0.00445079	0.00549481	0.0057146	0.857025	0.893511	0.251662	0.979889	0.955712	0.949228	0.00532996	0.581845	0.00620913	0.0120336	0.213144	0.514424	0.318644	0.527941	0.728502	0.961921	0.972691	0.415572	0.00549481	0.00104401	0.000824221	0.990109
BAr1A1B1C_vRhyme_unbinned_49	0.0388493	0.19416	0.997566	0.0158178	0.00799583	0.0449331	0.00147749	0.0015644	0.0015644	0.00295498	0.00295498	0.00747436	0.00304189	0.0054754	0.00139058	0.0179037	0.00278116	0.00590996	0.0163393	0.285677	0.745003	0.0367634	0.00278116	0.20624	0.0187728	0.00660525	0.00295498	0.864332	0.874239	0.404137	0.0938641	0.072397	0.0212063	0.873805	0.909873	0.935251	0.0565792	0.163567	0.0118199	0.0708326	0.00147749	0.00269425	0.0101686	0.0449331	0.00590996	0.0255519	0.277855	0.379889	0
MHr2D2E2F_vRhyme_bin_7	0.00136642	0.00424922	0.00316609	0.001833	0.00479912	0.00464915	0.00328273	0.00301611	0.00373265	0.00878172	0.00631551	0.0139141	0.00759861	0.00271617	0.00499908	0.0188465	0.0128476	0.0133809	0.00141641	0.0016497	0.00281615	0.000749862	0.00168302	0.00596557	0.00269951	0.00598224	0.00304944	0.102165	0.125177	0.123344	0.00854843	0.00334939	0.00774858	0.0027495	0.0118812	0.00184966	0.00104981	0.0034327	0.00338271	0.00216627	0.00323274	0.00136642	0.00371599	0.0115645	0.00518238	0.00579894	0.00348269	0.00381597	0.744314
BOr1A1B1C_vRhyme_unbinned_22	0.0642014	0.13775	0.0661118	0.274135	0.099884	0.148257	0.226513	0.24971	0.50133	1	0.98731	0.998226	1	0.999659	1	0.999932	1	0.975029	0.00538992	0.00341134	0.0166473	0.0106434	0.00395715	0.0169885	0.00927884	0.0118715	0.00327489	0.00238794	0.0248346	0.0137136	0.426281	0.316845	0.259535	0.0596984	0.985195	0.0768916	0.00457119	0.00354779	0.00805076	0.00811899	0.0265402	0.101658	0.137341	0.0263355	0.0166473	0.00552637	0.0114621	0.00730027	0.00395715
SEr2D2E2F_vRhyme_unbinned_106	0.00830814	0.00757017	0.0605137	0.0261861	0.0297569	0.0115457	0.00390411	0.00368986	0.0102126	0.00373747	0.00921275	0.00616564	0.00733211	0.00683219	0.00459447	0.00252339	0.00418978	0.0160688	0.0250434	0.192158	0.0211155	0.0941748	0.060847	0.0253291	0.362582	0.0749637	0.118099	0.0487062	0.0243055	0.130597	0.00488014	0.0154498	0.00314233	0.0356369	0.0267813	0.0274002	0.915705	0.171686	0.00295189	0.893613	0.877758	0.580308	0.133787	0.390744	0.605923	0.0169734	0.199324	0.0488252	0.00183303
SEr3G3H3I_vRhyme_unbinned_149	0.102756	0.00126029	0.0267182	0.0111746	0.249538	0.0378088	0.00126029	0.0030247	0.0208368	0.00252058	0.0149555	0.00546127	0.00134431	0.00411696	0.0149555	0.00126029	0.00378088	0.00142833	0.00142833	0	0.0248698	0	0.00831793	0.0392371	0.0064695	0.00520921	0.00277264	0.00554529	0.00142833	0.00420097	0.00411696	0.00546127	0.00378088	0.00579734	0.0291548	0.00268862	0.00134431	0	0.00268862	0.00411696	0.00134431	0.00126029	0	0.0105024	0.0189044	0.00487313	0.00252058	0.00453705	0
MHr3G3H3I_vRhyme_bin_13	0.237977	0.269439	0.260855	0.157232	0.355026	0.254738	0.00496728	0.0207671	0.0112973	0.154036	0.077467	0.122813	0.20315	0.187746	0.102793	0.0666595	0.0315495	0.0320204	0.219151	0.248515	0.222353	0.411751	0.255561	0.356928	0.608188	0.300863	0.454453	0.778689	0.746687	0.784818	0.102347	0.333725	0.376691	0.667726	0.89347	0.813906	0.0859886	0.531411	0.410036	0.22074	0.496521	0.246066	0.642123	0.209524	0.249658	0.151869	0.233092	0.178037	0.130399
SEr3G3H3I_vRhyme_unbinned_181	0.0474644	0.0023398	0.0976507	0.00362907	0.0869544	0.00658963	0.00391558	0.000764015	0.00171903	0.00143253	0.0023398	0.00157578	0.00300831	0.00162353	0.00257855	0.00382007	0.000716264	0.00396333	0.0077834	0.00310381	0.00721039	0.0500907	0.0219654	0.189285	0.00157578	0.00539586	0.0258333	0.000716264	0.000716264	0.00191004	0.000716264	0.00296056	0	0.00143253	0.00305606	0.00152803	0.00238755	0.00143253	0.000764015	0.00171903	0.000764015	0.00310381	0.00148028	0.00849967	0.0108872	0.00291281	0.0156623	0.00248305	0.00162353
MGr1A1B1C_vRhyme_unbinned_44	0.0407552	0.0698232	0.0462991	0.0259215	0.0762661	0.02727	0.00464489	0.00471981	0.0277944	0.00524423	0.0280192	0.0351363	0.039107	0.0352113	0.0159574	0.0380581	0.0150584	0.00711717	0.0912496	0.178978	0.143317	0.862826	0.475502	0.0366347	0.28214	0.168789	0.098217	0.121441	0.15036	0.0161073	0.0834582	0.0493707	0.131031	0.0576865	0.0314654	0.0707971	0.661672	1	0.974004	0.3865	0.726701	0.841999	0.98172	0.688942	0.0352862	0.0792628	0.114549	0.130057	0.0542403
BAr3G3H3I_vRhyme_unbinned_10	0.0202803	0.00950007	0.0254009	0.059965	0.0170462	0.0101065	0.999596	0.94812	0.658469	0.0565961	0.126398	0.0113192	0.0283655	0.0161703	0.00842205	0.0388088	0.0191349	0.0530252	0.00343619	0.00619863	0.00330144	0.0037057	0.0099717	0.00471635	0.0388088	0.00431209	0.029713	0.341194	0.360329	0.640075	0.540493	0.230225	0.748215	0.277254	0.909985	0.568522	0.197884	0.293694	0.247473	0.00330144	0.00458159	0.00222342	0.00579437	0.0188654	0.00309931	0.00417733	0.00431209	0.00343619	0.167565
SEr3G3H3I_vRhyme_unbinned_146	0.00260643	0.0557776	0.00278019	0	0.00947003	0.0013901	0	0.0013901	0.00434405	0.013119	0.0278019	0	0.028497	0.176455	0.0223284	0	0	0.0170287	0.0206777	0.0013901	0.00130321	0.167159	0.11338	0.031364	0.24735	0.206169	0.102172	0.0110339	0.0013901	0.12146	0.0821025	0.100956	0.0565595	0.0800174	0.42172	0.570895	0.0148566	0.00260643	0.00616855	0.00408341	0.0425717	0.0528236	0.0278888	0.0498697	0.119722	0	0	0	0.117463
BAr2D2E2F_vRhyme_bin_15	0.00493248	0.0066652	0.00746226	0.994147	0.0139773	0.557136	0.313969	0.666312	0.0023257	0.00691164	0.00474381	0.00676917	0.00777415	0.00853269	0.0171231	0.030415	0.0725779	0.45363	0.00710416	0.00887154	0.00769714	0.00743145	0.00734289	0.00711956	0.00942986	0.00858275	0.00872137	0.00769329	0.00714266	0.00387745	0.00808219	0.00927584	0.00408537	0.00763168	0.0525092	0.00698864	0.00749691	0.00803983	0.00697709	0.00745455	0.00826701	0.00611458	0.00892544	0.0144779	0.00835172	0.00818615	0.00763168	0.00772409	0.0011744
CRr2D2E2F_vRhyme_unbinned_2	0.00736377	0.153253	0.00155939	0.00433163	0.00164602	0.00589102	0.00277224	0.0218314	0.00294551	0.286754	0.0340466	0.528719	0.0721649	0.10188	0.061769	0.00476479	0.00337867	0.0121286	0.709954	0.672442	0.66889	1	0.971584	0.0291086	0.371394	0.235207	0.392359	0.00155939	0.00268561	0.00138612	0.00337867	0.00580438	0.00155939	0.513904	0.323746	0.367062	0.86442	0.849346	0.842762	0.871177	0.860435	0.861821	0.803604	0.793555	0.792515	0.633804	0.419042	0.670276	0.00277224
MGr1A1B1C_vRhyme_unbinned_42	0.00459568	0.0999315	0.011147	0.00811577	0.00889802	0.00645351	0.00684463	0.00625794	0.0115381	0.0099736	0.00987582	0.00772465	0.00889802	0.00782243	0.00312897	0.0164271	0.015156	0.0135915	0.00508458	0.00811577	0.0450768	0.00977804	0.00518236	0.00479124	0.0119292	0.00909358	0.00332453	0.165933	0.13611	0.0372543	0.00831133	0.00870245	0.00156449	0.328738	0.141586	0.136501	0.987484	0.810893	0.595874	0.9868	0.970666	0.494671	0.25286	0.767381	0.716144	0.0099736	0.00508458	0.0352009	0.0196539
BAr2D2E2F_vRhyme_unbinned_26	0.879524	0.20256	0.935907	0.00162593	0.999423	0.991084	0.00157348	0	0.00262247	0.367828	0.0914717	0.240271	0.563359	0.378317	0.224746	0.00771006	0.0379209	0.158502	0.00167838	0.00083919	0.00157348	0.0205602	0.008287	0.0230777	0.00257002	0.0550194	0.043533	0.322721	0.260516	0.299958	0.935907	0.763191	0.088587	0.0285325	0.0595301	0.0729047	0.0984475	0.186248	0.0954579	0	0.019144	0.0447918	0.699045	0.125721	0.0321515	0	0.00162593	0.000786741	0.0111717
BAr1A1B1C_vRhyme_bin_3	0.190453	0.993846	0.919924	0.0203393	0.0647356	0.606064	0.00774228	0.015268	0.0199964	0.463779	0.0763761	0.0649341	0.129309	0.183342	0.12283	0.226638	0.253113	0.0757625	0.169717	0.290633	0.254719	0.155062	0.151453	0.118968	0.224165	0.2183	0.147807	0.296499	0.308735	0.443765	0.134651	0.435084	0.376791	0.634037	0.747158	0.789262	0.241545	0.24196	0.208933	0.204187	0.474806	0.550984	0.73263	0.339614	0.27495	0.194802	0.273037	0.253185	0.123678
SEr3G3H3I_vRhyme_unbinned_19	0.00297637	0.0188106	0.00315495	0.00714328	0.025061	0.0102982	0.0117269	0.0082743	0.0151795	0.0127984	0.00315495	0.0222632	0.0182749	0.00178582	0.00517888	0.0135722	0.0700042	0.0115483	0.0119055	0.00839336	0.0129174	0.0279779	0.00821478	0.0310733	0.0147628	0.014108	0.0220251	0.00833383	0.00285731	0.0126198	0.017501	0.0186321	0.00839336	0.00404786	0.0186321	0.00988154	0.000952438	0.00285731	0.0110721	0.00279779	0.00577415	0.00636943	0.00273826	0.0298232	0.00785761	0.0107149	0.018513	0.00619085	0.00386928
LASYr2D2E2F_vRhyme_unbinned_4	0.00967786	0.00345154	0.00433135	0.0187466	0.0129264	0.00832431	0.0115051	0.0144153	0.0145506	0.249932	0.269694	0.411816	0.278289	0.325257	0.538238	0.436654	0.60984	0.477193	0.00439903	0.00893341	0.00812128	0.00670005	0.0104223	0.00839199	0.0140092	0.0118435	0.00460206	0.0115051	0.00697076	0.0071738	0.477666	0.475298	0.48281	0.0106253	0.266919	0.0137385	0.0074445	0.0108284	0.00494044	0.00250406	0.00737683	0.00121819	0.0050758	0.0274093	0.00345154	0.0080536	0.0118435	0.00690309	0.0035869
SEr3G3H3I_vRhyme_unbinned_153	0.154789	0.0424031	0.0610034	0.004561	0.440351	0.0587942	0.00577252	0.00121152	0.0263683	0.0341363	0.040764	0.0265821	0.0263683	0.01126	0.00570125	0.0837372	0.00912201	0.0210234	0.198475	0.0372007	0.138826	0.120653	0.0575114	0.0384122	0.241733	0.144812	0.250071	0.161702	0.0877993	0.0715507	0.0621437	0.0580103	0.0993444	0.190137	0.122221	0.179661	0.0662771	0.0510262	0.0492446	0.109678	0.0424743	0.0281499	0.0450399	0.11317	0.1002	0.163198	0.0731899	0.0825969	0.0729761
CRr2D2E2F_vRhyme_unbinned_23	0.340427	0.357136	0.159624	0.0457085	0.175521	0.0912646	0.141341	0.201981	0.0988319	0.249264	0.574759	0.544337	0.417725	0.743118	0.41549	0.0402742	0.155003	0.26064	0.280295	0.328644	0.32966	0.942864	0.998527	0.984205	0.72839	0.551447	0.623413	0.211478	0.147892	0.187963	0.380142	0.832555	0.582732	0.56709	0.558507	0.470696	0.752768	0.435957	0.55551	0.614881	0.609243	0.704774	0.623057	0.844134	0.467496	0.306704	0.389589	0.344896	0.178517
BOr3G3H3I_vRhyme_unbinned_7	0.0749125	0.0492631	0.621611	0.0701083	0.00879407	0.0609071	0.0556958	0.127677	0.0725511	0.515837	0.665581	0.521049	0.769644	0.420813	0.661021	0.997232	0.974595	0.732758	0.00464132	0.013354	0.00293136	0.00309421	0.028255	0.0463317	0.101539	0.0197052	0.0227994	0.00610699	0.0039899	0.0347692	0.184838	0.162365	0.132155	0.0175067	0.897158	0.0229623	0	0.00822409	0.00423418	0.00407133	0.0125397	0.0012214	0.00594414	0.0442961	0.0149825	0.0201124	0.00529273	0.0162853	0.0337106
MGr2D2E2F_vRhyme_unbinned_50	0.226208	0.43544	0.126394	0.0902726	0.236555	0.123916	0.0613383	0.119331	0.0464684	0.259356	0.328315	0.485378	0.588352	0.64969	0.523172	0.0657993	0.0336431	0.041202	0.30347	0.832094	0.750558	0.635192	0.965861	0.602168	0.965861	0.934077	0.958055	0.415799	0.370136	0.235998	0.137361	0.637299	0.192193	0.835378	0.64461	0.563631	0.739715	0.781784	0.714374	0.986741	0.988166	0.866357	0.468649	0.780979	0.936121	0.299195	0.685502	0.705514	0.137051
LASYr2D2E2F_vRhyme_unbinned_12	0.00132127	0.00436018	0.00436018	0.00508687	0.00502081	0.108806	0.00515294	0.0114289	0.00237828	0.776706	0.657264	0.868468	0.968818	0.710114	0.811323	0.820572	0.826254	0.635066	0.00693664	0.00726696	0.00990949	0.0064742	0.00508687	0.00984343	0.0107683	0.00554932	0.0119575	0.0788796	0.135958	0.325362	0.982493	0.818194	0.757416	0.427231	0.919469	0.658585	0.0044923	0.0107683	0.00422805	0.253683	0.104182	0.35912	0.129154	0.0457819	0.161723	0.0077294	0.00924886	0.0106362	0.0774922
BAr2D2E2F_vRhyme_unbinned_7	0.955301	0.172174	0.934989	0.00401146	0.999554	0.999427	0.0192295	0.00197389	0.00286533	0.34766	0.144731	0.255078	0.539892	0.362432	0.218402	0.00095511	0.0792741	0.129322	0.00095511	0.00210124	0.00515759	0.106017	0.0180834	0.0250876	0.00305635	0.00986947	0.0622732	0.191022	0.321235	0.222923	0.921108	0.726584	0.130532	0.00993314	0.0862783	0.0918179	0.0804202	0.224642	0.0696593	0.00095511	0.0140083	0.0182108	0.796498	0.153518	0.131232	0.00095511	0.00203757	0.00108246	0.00566699
BAr3G3H3I_vRhyme_unbinned_33	0.0302768	0.00761246	0.0306228	0.0131488	0.0165225	0.0128028	1	0.95718	0.629325	0.0423875	0.125779	0.0443772	0.0272491	0.00899654	0.0175606	0.124221	0.0269031	0.0354671	0.00458478	0.00432526	0.00605536	0.00285467	0.00449827	0.0113322	0.00596886	0.00769896	0.00891004	0.349308	0.419291	0.475087	0.454585	0.212284	0.61064	0.312197	0.762889	0.423789	0.194291	0.288927	0.277595	0.00726644	0.00276817	0.00449827	0.00821799	0.0270761	0.0103806	0.00268166	0.00415225	0.00544983	0.171799
SEr3G3H3I_vRhyme_unbinned_106	0.137698	0.00564334	0.00105813	0.0895175	0.0403499	0.00994639	0.0139673	0.00345655	0.00804176	0	0.0025395	0.0055728	0.00261005	0.00458521	0.003386	0	0.00218679	0.00112867	0.003386	0.00225734	0.00437359	0.00126975	0.00239842	0.00134029	0.00606659	0.00239842	0.00232788	0.00105813	0.00105813	0	0.00500847	0.00105813	0.00239842	0.00451467	0.00218679	0.00211625	0.00571388	0.00465576	0.00119921	0.00112867	0.00458521	0.00105813	0.00105813	0.0148843	0.00677201	0	0.00345655	0.00225734	0.0106518
MHr2D2E2F_vRhyme_unbinned_27	0.00822542	0.0110758	0.00276896	0.00716671	0.0113201	0.0117273	0.00667807	0.017591	0.00578223	0.155387	0.274615	0.0824171	0.00814399	0.00545647	0.0615685	0.469012	0.555257	0.286098	0.0100985	0.0113201	0.00285039	0.00415343	0.00456063	0.00985422	0.0125417	0.0114016	0.00969134	0.0102614	0.0114016	0.00561935	0.132421	0.00529359	0.175259	0.0139262	0.331542	0.00146592	0.00545647	0.00635231	0.00439775	0.0012216	0.0132747	0.00846975	0.00969134	0.0355078	0.00439775	0.0118088	0.00684095	0.0122974	0.360371
SEr3G3H3I_vRhyme_unbinned_9	0.0434448	0.0320206	0.150052	0.0165321	0.0342176	0.0156533	0.00340528	0.0376778	0.00631625	0.208052	0.0821113	0.12303	0.279673	0.213544	0.127259	0.0260889	0.0118086	0.00735981	0.0977097	0.594112	0.561158	0.490306	0.373208	0.383314	0.215796	0.276597	0.278684	0.835338	0.807986	0.14099	0.0572307	0.0371286	0.0475092	0.20959	0.152798	0.113363	0.636568	0.46246	0.597023	0.0949635	0.0676114	0.0780469	0.0458066	0.0854616	0.057725	0.150162	0.403526	0.460592	0.0503652
BAr2D2E2F_vRhyme_unbinned_15	0.959391	0.99832	0.98844	0.52396	0.996048	0.999802	0.697263	0.653097	0.756052	0.608339	0.39008	0.284162	0.264994	0.277937	0.277542	0.37111	0.350953	0.41735	0.555874	0.492738	0.200771	0.947041	0.986563	0.498172	0.293548	0.266871	0.226756	0.848632	0.899911	0.77186	0.431973	0.429009	0.374864	0.433653	0.381879	0.25867	0.136449	0.265092	0.472779	0.226559	0.586306	0.37931	0.704278	0.25699	0.218654	0.540955	0.390475	0.207292	0.165003
MGr2D2E2F_vRhyme_unbinned_37	0.00401179	0.00278369	0.00777796	0.0108073	0	0.00556738	0.0176028	0.00392992	0.00139185	0.00507614	0.00302931	0.0082692	0.00253807	0.00261994	0.0111348	0.00253807	0.00409366	0.00417554	0.0275094	0.0440478	0.0275913	0.0296381	0.0405273	0.0392992	0.0181759	0.00638611	0.00294744	0.958326	0.953005	0.260848	0.0192402	0.0036843	0	0.0550188	0.105371	0.00294744	0.891682	0.621745	0.370231	0.975602	0.990339	0.89291	0.890617	0.917554	0.980514	0.0469134	0.0178484	0.0177665	0.212789
BAr1A1B1C_vRhyme_unbinned_47	0.996509	0.913974	0.975079	0.703241	0.999822	0.932499	0.128376	0.429314	0.102691	0.248471	0.1442	0.115737	0.229717	0.140735	0.0790694	0.338294	0.289395	0.176511	0.508027	0.902966	0.797778	0.952834	0.91614	0.748548	0.771659	0.858067	0.809678	0.00965753	0.0119764	0.00853634	0.863444	0.34576	0.915223	0.407425	0.5873	0.565131	0.161732	0.508919	0.379599	0.0404648	0.0828407	0.0520844	0.0957599	0.148023	0.1177	0.546147	0.797447	0.717536	0.00642136
LAWAr2D2E2F_vRhyme_bin_20	0.167936	0.18648	0.071651	0.0199542	0.1059	0.148237	0.00749995	0.0293732	0.0144516	0.0633873	0.0791509	0.0774669	0.0871796	0.120254	0.0647581	0.0255742	0.0335833	0.0103589	0.111775	0.218595	0.168524	0.219613	0.243934	0.217988	0.216069	0.221552	0.234535	0.290677	0.268373	0.591948	0.118491	0.157342	0.132434	0.264182	0.777293	0.401668	0.241271	0.242466	0.241839	0.572229	0.393405	0.409403	0.552666	0.824446	0.246363	0.126187	0.203243	0.173028	0.104275
LABRr1A1B1C_vRhyme_bin_20	0.000459296	0.000796113	0.000469503	0.00113293	0.00252103	0.000193925	0.000326611	0.00145954	0.000469503	0.000520536	0.000173512	0.000847146	0.00144933	0.00115334	0.000928799	0.0017045	0.000326611	0.00128603	0.000479709	0.00128603	0.00080632	0	0.00125541	0.00128603	0.000990038	0.00101045	0.00222503	0.977597	0.953805	0.600504	0.00146975	0.000785907	0.000622602	0.00349065	0.000489916	0.00113293	0.000653221	0.00080632	0.000714461	0.000959419	0.00114314	0.000153099	0.000653221	0.0026333	0.00161264	0.00100025	0.000489916	0.000163305	0.00742018
MGr1A1B1C_vRhyme_unbinned_83	0.00483661	0.237242	0.000992125	0.00198425	0.00452657	0.00105413	0.000992125	0	0.00353445	0.00279035	0.00105413	0.0031624	0.00192224	0.000930117	0.00483661	0.00489862	0.000930117	0.00421653	0	0.00496062	0.00111614	0.00105413	0	0	0.00985924	0.00496062	0.00192224	0.135239	0.103925	0.04725	0.0047746	0.00434055	0	0.0153779	0.0280895	0.0251752	0.901098	0.988156	0.830905	0.164569	0.192534	0.136665	0.0959261	0.0281515	0.00421653	0.00297637	0.00210827	0.00409252	0
SEr2D2E2F_vRhyme_unbinned_87	0.0299767	0.0345422	0.00913085	0.0217073	0.0477216	0.0740805	0.01473	0.0142131	0.0273064	0.473512	0.176329	0.772935	0.0229994	0.0259282	0.0437592	0.984322	0.898441	0.138599	0.0146438	0.00749419	0.0288569	0.00594366	0.0136101	0.017831	0.0274787	0.0827806	0.0143854	0.0198122	0.00792489	0.0161082	0.222414	0.0859678	0.00542682	0.00551296	0.636231	0.0055991	0.0136963	0.0176587	0.0160221	0.00714962	0.0122319	0.00706349	0.0208459	0.16091	0.0260143	0.0121457	0.029546	0.0217073	0.135154
SEr3G3H3I_vRhyme_unbinned_112	0.0732815	0.0913219	0.230855	0.00404355	0.0189114	0.002986	0	0.00304821	0.00491446	0.101089	0.00192846	0.041182	0.00721617	0.0336547	0.00939347	0.00615863	0.00217729	0.00534992	0.125723	0.256174	0.187621	0.372317	0.225008	0.209642	0.12846	0.078818	0.1014	0.237885	0.263701	0.483919	0.0602177	0.050451	0.0564852	0.185816	0.266563	0.535988	0.139658	0.0790047	0.200871	0.153281	0.273219	0.0760187	0.0733437	0.142022	0.158942	0.164044	0.283981	0.188056	0.0311664
MGr1A1B1C_vRhyme_unbinned_31	0.0627411	0.0160406	0.00230118	0.0104907	0.203316	0.120677	0.00609137	0.130694	0.00534687	0.00846024	0.00460237	0.0293063	0.0190186	0.00216582	0.00771574	0.00351946	0.028291	0.0093401	0.0305922	0.842233	0.437631	0.796345	0.697056	0.998173	0.992758	0.994924	0.977462	0.00609137	0.00338409	0.0037225	0.00582064	0.00913706	0.00230118	0.0139425	0.00697124	0.00541455	0.959865	0.989442	0.917225	0.999323	0.996751	0.999797	1	0.999729	0.894552	0.0544162	0.798308	0.248054	0
MHr3G3H3I_vRhyme_unbinned_53	0.0293266	0.597228	0.0123011	0.0621295	0.0161786	0.0229977	0.011588	0.0052146	0.0113206	0.0851272	0.0191202	0.00855729	0.0274992	0.0572715	0.00592771	0.0217498	0.00606142	0.00659625	0.0534831	0.230869	0.201943	0.10291	0.209832	0.143246	0.351607	0.0696617	0.188572	0.973437	0.971699	0.9684	0.128493	0.010652	0.00133708	0.804698	0.352855	0.434416	0.583099	0.573071	0.447475	0.638722	0.678299	0.894727	0.374382	0.967019	0.971119	0.0265633	0.21674	0.14378	0.958194
BAr3G3H3I_vRhyme_unbinned_48	0.00868313	0.0154178	0.0280825	0.0287602	0.0365115	0.0221949	0.999958	0.951375	0.67847	0.0249481	0.102164	0.0193994	0.0123682	0.0207124	0.0173663	0.0399424	0.0376975	0.0334618	0.00652294	0.0234656	0.00677708	0.00487102	0.00271083	0.00864077	0.0182558	0.015672	0.00571816	0.473379	0.476344	0.692109	0.50036	0.273031	0.68889	0.307425	0.764962	0.460036	0.149689	0.341141	0.285866	0.0147825	0.0124529	0.0028379	0.00571816	0.0306663	0.00969969	0.0118599	0.00986912	0.0143166	0.232538
BOr3G3H3I_vRhyme_unbinned_10	0.0398961	0.0951939	0.138801	0.200594	0.0214325	0.227129	0.0114121	0.0385971	0.10475	0.787066	0.985433	0.994248	0.995268	0.753758	0.989701	0.997402	0.999722	0.989423	0.0151234	0.0186491	0.00278345	0.0193914	0.0368343	0.0307107	0.0189274	0.0826684	0.0799777	0.00816478	0.0268139	0.0343292	0.0138245	0.126461	0.748098	0.0516793	0.993134	0.0848024	0	0.00760809	0	0.0216181	0.0420301	0.0170718	0.00436074	0.00862869	0.00630915	0.171275	0.02635	0.0192058	0.0158657
LABRr1A1B1C_vRhyme_unbinned_5	0.00330149	0.0483282	0	0	0.00224782	0.00449565	0	0.00105367	0.00105367	0.00105367	0.0044254	0.00365271	0.0142596	0.0147513	0	0.00119416	0	0.00105367	0.00358247	0.00365271	0	0.00105367	0.00330149	0.00105367	0.00105367	0.00428491	0.00449565	0.99986	0.96832	0.240657	0.00337173	0	0.00105367	0.066662	0.0742484	0.0575302	0.171467	0.188115	0.156153	0.0786035	0.0908963	0.0672239	0.0212138	0.0127845	0.00470638	0	0.00238831	0.00224782	0.0377213
LAWAr2D2E2F_vRhyme_unbinned_18	0.000400566	0.0024034	0.00779769	0.00213635	0.004246	0.00160226	0.000400566	0.0018426	0.00280396	0.00296419	0.0042193	0.00192272	0.00130852	0.000881245	0.00208294	0.000400566	0.0012284	0.00128181	0.0285203	0.442225	0.40086	0.00349828	0.00328464	0.000854541	0.0143937	0.000881245	0.00210965	0.54696	0.618661	0.496809	0.00210965	0.0416589	0.000400566	0.45491	0.822603	0.996689	0.372713	0.647689	0.102545	0.195556	0.215825	0.0457981	0.0450236	0.145726	0.0704462	0.0384276	0.447299	0.328838	0.0173045
CRr1A1B1C_vRhyme_unbinned_46	0.766438	0.124788	0.408014	0.335178	0.844587	0.404324	0.0061988	0.00693676	0.00236145	0.0492215	0.0490001	0.15807	0.0297395	0.0540919	0.0240573	0.0244262	0.0230979	0.164932	0.447642	0.847096	0.997491	0.0311416	0.0385949	0.0519519	0.00774851	0.00509188	0.00383736	0.323888	0.406907	0.0667109	0.65759	0.289204	0.566379	0.0371928	0.670873	0.572135	0.00346838	0.00715814	0	0.138661	0.149288	0.03461	0.097705	0.137997	0.55804	0.431186	0.889971	0.962586	0.100583
SEr2D2E2F_vRhyme_unbinned_41	0.58068	0.505887	0.156385	0.0185738	0.621393	0.154229	0.01534	0.00936982	0.00157546	0.0465174	0.0451078	0.0514096	0.12927	0.075539	0.0728856	0.00671642	0.00903814	0.0139303	0.176949	0.221973	0.218408	0.579436	0.678192	0.647429	0.556965	0.566832	0.427529	0.0971808	0.0921227	0.0927861	0.0563018	0.162769	0.0405473	0.0669983	0.124876	0.146849	0.0908789	0.0907131	0.0757877	0.0436982	0.0591211	0.0287728	0.0940298	0.108955	0.0658375	0.115755	0.350829	0.344859	0.0294362
MGr2D2E2F_vRhyme_unbinned_93	0.112745	0.84501	0.322543	0.0758216	0.0290777	0.0443298	0.00252373	0.00669337	0.00581555	0.155648	0.0548637	0.0284742	0.0244692	0.0469633	0.0340155	0.0392275	0.0430131	0.0162396	0.0389532	0.154496	0.0638613	0.0728041	0.132167	0.188731	0.491743	0.0511878	0.14495	0.317496	0.255226	0.743896	0.0328085	0.187689	0.0659461	0.263565	0.241236	0.312723	0.999835	0.121523	0.0718714	1	1	0.999561	0.0407088	0.963077	0.999232	0.0246886	0.220168	0.089318	0.341087
MHr1A1B1C_vRhyme_unbinned_37	0.105829	0.0284615	0.205243	0.00529143	0.0391245	0.0400064	0.00633368	0.00408883	0.0355969	0.0103423	0.0197226	0	0.0150726	0.0012026	0.00489056	0.00144312	0.00264571	0.014351	0.983885	0.943318	0.802614	0.238836	0.141025	0.545819	0.145514	0.432775	0.373366	0.00184398	0.00264571	0.00360779	0.0012026	0	0.00497074	0.00264571	0.010182	0	0	0.00360779	0.00272589	0.00264571	0.00128277	0.0024052	0.0290227	0.213982	0.00392849	0.917181	0.878858	0.80101	0.0012026
BAr1A1B1C_vRhyme_unbinned_95	0.761835	0.944848	0.999908	0.0239912	0.00496369	0.286515	0.0245427	0.00275761	0.00312529	0.134663	0.00487177	0.00762938	0.019579	0.0270245	0.0072617	0.00165456	0.00459601	0.00707786	0.00441217	0.00468793	0.00165456	0.0419156	0.0716058	0.027668	0.0254619	0.00340105	0.00919202	0.00597481	0.00284953	0.0013788	0.00569905	0.00294145	0.0102031	0.111867	0.486258	0.0695836	0.0911849	0.0318963	0.00284953	0.151117	0.0581855	0	0.0162699	0.0199467	0.0434783	0.00790514	0.0013788	0.00652634	0.00312529
SEr3G3H3I_vRhyme_unbinned_275	0.65027	0.42779	0.30816	0.0338519	0.203478	0.231419	0.00461617	0.0263049	0.00976968	0.111179	0.0730528	0.0552475	0.163373	0.0617932	0.1103	0.0150453	0.0150942	0.0608651	0.355836	0.202428	0.251423	0.0374911	0.213907	0.278656	0.141001	0.19681	0.471167	0.00625259	0.00449405	0.0067655	0.0134333	0.00976968	0.00520235	0.204528	0.124344	0.131744	0.00671665	0.0144103	0.0127739	0.00749823	0.013702	0.0112351	0.0113084	0.0862174	0.00830423	0.340571	0.314413	0.285372	0.00576411
MHr2D2E2F_vRhyme_bin_6	0.00447155	0.0038397	0.00396121	0.00889451	0.00894311	0.0087973	0.00432574	0.00772801	0.00648861	0.00896741	0.00639141	0.0106928	0.00743639	0.00777662	0.00852998	0.00889451	0.00797103	0.00590537	0.00823835	0.00410703	0.0038154	0.00245449	0.00357238	0.0121267	0.00891881	0.00741209	0.00670733	0.266884	0.287711	0.0865635	0.00967217	0.00524922	0.00534642	0.00646431	0.00770371	0.00425284	0.0217745	0.333471	0.12219	0.00670733	0.00646431	0.00558944	0.00539503	0.0224307	0.00716907	0.0063428	0.00765511	0.00366959	0.988311
CRr3G3H3I_vRhyme_unbinned_2	0.0177626	0.224945	0.0128717	0.0322233	0.0136839	0.170422	0.00409633	0.0257433	0.00466135	0.052034	0.0248075	0.0231831	0.0176919	0.0120418	0.0606681	0.364397	0.389558	0.152006	0.0413694	0.966382	0.322498	0.990359	0.984833	0.431545	0.559609	0.999294	0.183346	0.78835	0.825888	0.389258	0.0948337	0.493149	0.372166	0.00762766	0.241949	0.0162794	0.119606	0.639364	0.754644	0.729907	0.64595	0.751642	0.902959	0.667191	0.333816	0.115969	0.921128	0.175083	0.692722
SEr2D2E2F_vRhyme_unbinned_180	0.0265621	0.030176	0.0451014	0.0695674	0.0447761	0.0382711	0.0163348	0.0290196	0.0266705	0.127534	0.0546782	0.0666763	0.123523	0.181345	0.0525098	0.0219363	0.0576416	0.053341	0.0378374	0.0316938	0.0453905	0.00419211	0.0349825	0.0412706	0.033826	0.0594124	0.0230928	0.00599906	0.0154313	0.0454266	0.0163709	0.0491128	0.0245383	0.265982	0.14629	0.183658	0.0191175	0.0125402	0.0103719	0.00570995	0.00375845	0.00878176	0.0263091	0.181706	0.00679412	0.0106971	0.0364642	0.0305012	0.0198764
SEr3G3H3I_vRhyme_unbinned_249	0.0026836	0.00706682	0.0405224	0.00814026	0.00894534	0.0222739	0.00286251	0.0131497	0.0013418	0.00670901	0	0	0.00831917	0.00545666	0.00885589	0.00500939	0.00778245	0.00456213	0.0621701	0.13257	0.135522	0.0426693	0.0882905	0.102782	0.0229895	0.040433	0.0839073	0	0.00876644	0.00840862	0.0013418	0	0	0.0245102	0.0065301	0.00563557	0.0013418	0.0192325	0.00992933	0.0026836	0.0013418	0.0013418	0.00509885	0.0496467	0.0116289	0.091332	0.18499	0.125324	0
MGr1A1B1C_vRhyme_unbinned_61	0.319477	0.665407	0.504142	0.0142442	0.00232558	0.00109012	0.00610465	0.00959302	0.00610465	0.0813227	0.00508721	0.0115552	0.0815407	0.0311047	0.0541424	0.00639535	0.00225291	0.009375	0.261265	0.722384	0.615988	0.896512	0.654724	0.421512	0.0830669	0.686119	0.210974	0.165552	0.122166	0.124564	0.0543605	0.0717297	0.00348837	0.123474	0.139462	0.0912791	0.703997	0.951599	0.941206	0.60189	0.672674	0.685465	0.859593	0.25327	0.20327	0.459448	0.55298	0.448837	0.0835029
LAWAr2D2E2F_vRhyme_bin_27	0.000532641	0.000532641	0.00156463	0.000532641	0.00269649	0.00163121	0.369619	0.449915	0.312594	0.0979726	0.0654482	0.094344	0.216519	0.144812	0.143347	0.118646	0.131462	0.249742	0.00113186	0.00312927	0.0109857	0.223576	0.194414	0.00832251	0.00163121	0.00223043	0.00169779	0.0184427	0.0108526	0.0300942	0.878924	0.719698	0.950098	0.554246	0.807583	0.762342	0.0190419	0.0390159	0.131928	0.019741	0.0346882	0.0137155	0.0159792	0.0287293	0.0232032	0.00156463	0.00329572	0.00472719	0.485069
BOr1A1B1C_vRhyme_unbinned_41	0.0251537	0.0210546	0.0102478	0.0885038	0.11049	0.0437861	0.0335383	0.00335383	0.00354015	0.817403	0.648221	0.956959	0.343767	0.204397	0.426309	0.133594	0.179057	0.67207	0.0404323	0.0452767	0.0311161	0.00354015	0.0365195	0.00558971	0.0400596	0.0340973	0.0953978	0.0402459	0.0257127	0.0527296	0.0773244	0.0590647	0.0398733	0.0313024	0.112912	0.0588783	0.0402459	0.0348426	0.0350289	0.00558971	0.0510527	0.0348426	0.0383827	0.077697	0.0534749	0.0424818	0	0.00298118	0.00577604
SEr2D2E2F_vRhyme_unbinned_195	0.00348729	0.00300501	0.00205899	0.00400668	0.0031534	0.00144686	0.00148395	0.00191059	0.00304211	0.0308106	0.0525505	0.194788	0.239751	0.0531256	0.0199777	0.00267112	0.00239288	0.0107216	0.00198479	0.00358004	0.00469301	0.00244853	0.00358004	0.00300501	0.00588017	0.00630681	0.00211464	0.0103691	0.00741977	0.00343165	0.00276387	0.00565758	0.00191059	0.00268967	0.00396958	0.00465591	0.00205899	0.00224448	0.00573177	0.0049156	0.0033018	0.00183639	0.00675199	0.713337	0.0415136	0.00485995	0.00793916	0.00239288	0.00250417
MGr1A1B1C_vRhyme_unbinned_22	0.00150165	0.00377834	0.000775044	0.0037299	0.0044565	0.000775044	0	0.00184073	0.00222825	0.0037299	0.00329394	0.00155009	0.00300329	0.00721759	0.00343926	0.00145321	0.00314861	0.00310017	0.00571595	0.0521217	0.00329394	0.0032455	0.0037299	0.0032455	0.0248014	0.00450494	0.0044565	0.00150165	0.00232513	0.00227669	0.00716915	0.0488762	0.0326972	0.000775044	0.00232513	0	0.294807	0.956501	0.979413	0.245398	0.663437	0.163147	0.108797	0.236388	0.0785216	0.000775044	0.0536718	0.000775044	0.0969773
LAWAr2D2E2F_vRhyme_unbinned_30	0	0.0425269	0.00285415	0.00485206	0.0049472	0.00627914	0.00142708	0.00437637	0	0.140805	0.0195034	0.0280658	0.0332033	0.0687851	0	0.00304443	0.0049472	0.00152221	0.00285415	0	0.00171249	0.00304443	0.00323471	0.00171249	0.00789649	0.0228332	0.00428123	0.363524	0.26144	0.605271	0.0828656	0.252307	0.00161735	0.902864	0.672914	0.677671	0.00304443	0.00142708	0.00323471	0	0	0	0.00142708	0.00960898	0.0291124	0.00332985	0.00313957	0.00313957	0.116449
SEr3G3H3I_vRhyme_unbinned_202	0.00362542	0.00856217	0.00995063	0.0674946	0.0484418	0.0340173	0.00995063	0.00424252	0.0597809	0.0391854	0.0174329	0.0344801	0.0111077	0.0178186	0.0398797	0.0597809	0.0405739	0.0428109	0.00624807	0.159364	0.0433508	0.0562326	0.0688831	0.0764425	0.0963437	0.0252237	0.0198241	0.608146	0.593104	0.991361	0.0383369	0.0576211	0.00362542	0.00779081	0.0337087	0.019747	0.00447393	0.0311632	0.0203641	0.00941068	0.0521444	0.0582382	0.0554613	0.0417309	0.0208269	0.0156587	0.113699	0.00971922	0.997532
BAr1A1B1C_vRhyme_unbinned_63	0.770369	0.957317	0.993374	0.00423745	0.0091683	0.217921	0.00562425	0.0031203	0.00589391	0.231904	0.00496937	0.0077815	0.00828229	0.00508494	0.0124812	0.00801264	0.00693401	0.00943796	0.145653	0.147926	0.0689549	0.782234	0.836319	0.557803	0.0641781	0.0300089	0.0511576	0.00620209	0.00389075	0.0084749	0.0100928	0.0105936	0.00400632	0.0616742	0.0637544	0.0711121	0.00315883	0.0829385	0.0314342	0.00758889	0.00766593	0.0214954	0.0610963	0.0263107	0.00816672	0.119535	0.0792789	0.0320891	0.00238838
MHr2D2E2F_vRhyme_unbinned_66	0.0879857	0.104385	0.101961	0.0937611	0.115294	0.123993	0.0982531	0.118788	0.106025	0.129483	0.157148	0.132335	0.144599	0.115365	0.136827	0.14631	0.14025	0.156435	0.105882	0.107166	0.112656	0.0961854	0.114439	0.108235	0.203351	0.107094	0.111658	0.103458	0.0842068	0.0886274	0.339323	0.32221	0.640356	0.0885562	0.119572	0.0921925	0.0978253	0.115152	0.10139	0.0809269	0.105027	0.10303	0.107879	0.134545	0.121996	0.108378	0.121854	0.111943	0.997647
CRr3G3H3I_vRhyme_bin_15	0.00142686	0.0017626	0.164362	0.0122332	0.00977821	0.00245504	0.000671465	0.0884655	0.001259	0.00230816	0.0016367	0.00264389	0.00216128	0.00239209	0.0015108	0.00174161	0.00232914	0.00165768	0.753342	0.999853	0.99893	0.000671465	0.00172063	0.766267	0.486015	0.936987	0.997671	0.00272783	0.000986214	0.00132195	0.00335732	0.00272783	0.00136391	0.00203538	0.0016367	0.00232914	0.165453	0.144973	0.226976	0.348973	0.00482615	0.00102818	0.160858	0.211616	0.0283484	0.882431	0.999308	0.998342	0.0010072
BAr3G3H3I_vRhyme_unbinned_21	0.00510506	0.00580364	0.0070396	0.0113386	0.0342845	0.00768445	0.999946	0.938095	0.559783	0.0445483	0.115267	0.03192	0.0111237	0.00956526	0.039497	0.0422376	0.0694288	0.0454081	0.00564243	0.00720082	0.00763072	0.00263313	0.00510506	0.00720082	0.0169273	0.00628728	0.0135418	0.317427	0.406524	0.655812	0.495997	0.368424	0.720834	0.357085	0.820732	0.434145	0.115912	0.276425	0.356817	0.00795314	0.011661	0.014939	0.0119834	0.0353592	0.00720082	0.00644849	0.0168198	0.00945779	0.277285
MGr1A1B1C_vRhyme_unbinned_41	0.00492699	0.00439273	0.00893387	0.00635166	0.00537219	0.00638134	0.00192924	0.00650006	0.00691559	0.00549092	0.00397721	0.00468954	0.00676719	0.00709367	0.00875579	0.00546124	0.00557996	0.0100024	0.00293838	0.00471922	0.00537219	0.00457082	0.00985397	0.00557996	0.00433337	0.00439273	0.0067375	0.428945	0.428974	0.220379	0.00575804	0.00365072	0.00249317	0.0106257	0.010596	0.00234477	0.999288	0.369079	0.0438383	0.996142	0.67933	0.881456	0.00635166	0.170218	0.0164728	0.0018402	0.00926036	0.00293838	0.00439273
MGr1A1B1C_vRhyme_bin_9	0.0492018	0.233759	0.14694	0.0362253	0.124316	0.12692	0.0263163	0.0199592	0.0106153	0.0408468	0.0236524	0.0214728	0.0592319	0.0836916	0.0474864	0.0272447	0.0393938	0.0150956	0.172671	0.341608	0.255131	0.371012	0.312123	0.411637	0.483986	0.470404	0.450828	0.197393	0.075498	0.0947105	0.110916	0.210309	0.134548	0.174709	0.127021	0.119897	0.87976	0.893302	0.598575	0.681036	0.731327	0.628161	0.651793	0.709431	0.694053	0.203164	0.331759	0.224859	0.159008
LASYr2D2E2F_vRhyme_unbinned_1	0.219154	0.917744	0.607158	0.0115125	0.282723	0.293985	0.0264453	0.0167682	0.0573955	0.358055	0.354884	0.183866	0.983649	0.946525	0.992909	0.819054	0.843998	0.430466	0.0066739	0.0362893	0.0296154	0.973888	0.979645	0.414032	0.221573	0.145491	0.131392	0.266789	0.369901	0.629098	0.7997	0.414783	0.226162	0.809043	0.950446	0.515976	0.0363727	0.073246	0.0586469	0.068908	0.220322	0.11963	0.281138	0.122549	0.107283	0.0154334	0.0613164	0.0281138	0.134229
SEr3G3H3I_vRhyme_unbinned_175	0.0948116	0.0998412	0.113827	0.0823701	0.155387	0.12521	0.0788406	0.083826	0.0867379	0.1099	0.11515	0.107915	0.118459	0.116209	0.120886	0.116298	0.118945	0.135136	0.110518	0.131386	0.123048	0.124548	0.110518	0.115636	0.153049	0.148813	0.16699	0.102532	0.0912821	0.030045	0.134342	0.140651	0.115724	0.0957381	0.12693	0.0840025	0.1159	0.119959	0.108621	0.0881496	0.104121	0.094944	0.112239	0.136857	0.0987382	0.103238	0.139151	0.115548	0.108003
MGr1A1B1C_vRhyme_unbinned_76	0.116302	0.614811	0.132008	0.11173	0.163569	0.255368	0.0409046	0.0464712	0.0618787	0.13668	0.116998	0.125249	0.139463	0.128082	0.129175	0.11173	0.113817	0.111978	0.0796223	0.157207	0.1417	0.142644	0.102485	0.117048	0.974205	0.235288	0.130169	0.882207	0.838668	0.324752	0.197565	0.260139	0.166153	0.368738	0.319682	0.322366	0.989364	0.95174	0.948559	0.993787	0.979722	0.993837	0.859791	0.995825	0.98837	0.0791749	0.138767	0.130417	0.969781
MGr3G3H3I_vRhyme_unbinned_87	0.0494061	0.265396	0.0467112	0.00299431	0.201318	0.36291	0.00149716	0.0406228	0.00169678	0.023156	0.0318395	0.0581894	0.0875337	0.050005	0.0172672	0.0103803	0.0440164	0.094221	0.316199	0.0776525	0	0.698473	0.383471	0.287154	0.78411	0.699271	0.837608	0.0108793	0	0	0.0114782	0.237848	0.00309412	0.00299431	0.00179659	0	0.0918255	0.145424	0.196327	0.165685	0.322687	0.565725	0.85268	0.98403	0.119273	0.458828	0.0816449	0.117676	0.0552949
MHr2D2E2F_vRhyme_unbinned_2	0.00353097	0.0144181	0.00125055	0.00456084	0.00610563	0.00625276	0.00706194	0.00345741	0.00823893	0.00235398	0.00926879	0.00838605	0.0165514	0.0170664	0.00698838	0.00264823	0.00345741	0.00117699	0.00985729	0.0071355	0.0158158	0.00220686	0.018464	0.0046344	0.00897455	0.0071355	0.00845962	0.00684125	0.014271	0.0203031	0.00838605	0.0163307	0	0.0137561	0.0145652	0.00367809	0.0146388	0.035089	0.0046344	0.0255995	0.0207444	0.0353097	0.0188318	0.04936	0.0189054	0.00595851	0.00125055	0.0025011	0.936884
BOr2D2E2F_vRhyme_unbinned_25	0.71932	0.829163	0.891027	0.00366603	0.178535	0.0129686	0.00164971	0.0423884	0.000733205	0.993814	0.51196	0.344331	0.940977	0.995417	0.743241	0.0408304	0.0889928	0.023875	0.97278	0.924297	0.872056	0.961507	0.959903	0.950784	0.48891	0.807946	0.701906	0.119146	0.125057	0.557098	0.537623	0.680414	0.758959	0.782055	0.926359	0.945239	0.0737329	0.331592	0.340116	0.139034	0.427779	0.347493	0.742187	0.621025	0.134772	0.960636	0.921272	0.840207	0.0161763
CRr2D2E2F_vRhyme_unbinned_32	0.0869907	0.301716	0.0498213	0.0205861	0.0702645	0.222945	0.00114367	0.0681201	0.00114367	0.151108	0.132237	0.196426	0.1198	0.244317	0.162688	0.00107219	0	0.00693352	0.464904	0.745461	0.344317	0.982202	0.256612	0.302144	0.821015	0.51594	0.867477	0.0623302	0.0326662	0.0219442	0.0451751	0.494139	0.0799142	0.271194	0.1406	0.168406	0.613653	0.501644	0.244532	0.688849	0.775125	0.783846	0.589635	0.764761	0.703717	0.471766	0.387563	0.300715	0.00107219
SEr3G3H3I_vRhyme_unbinned_212	0.0200056	0.0194447	0.0172011	0.00158923	0.00149575	0.00645041	0.00140226	0.00140226	0.00140226	0.00476769	0.00616995	0.00317846	0.0157053	0.0171076	0.00467421	0.00327195	0.00663738	0.00280452	0.00158923	0.00701131	0.0017762	0.00654389	0.00149575	0.00140226	0.00747873	0.00308498	0.00775919	0.967654	0.944003	0.995045	0.00168271	0.00345891	0.00140226	0.110966	0.00458072	0.0643171	0.0100963	0.0162662	0.00149575	0.029728	0.00168271	0.00149575	0.00158923	0.0294475	0.00476769	0.00430027	0.00430027	0.00149575	0.999907
MGr2D2E2F_vRhyme_unbinned_31	0.0219535	0.0192574	0.00731782	0.00516099	0.0167155	0.0150208	0.00531505	0.0049299	0.010245	0.010399	0.00269604	0.00939763	0.012864	0.00462178	0.0110923	0.00315822	0.0122477	0.00631644	0.0121707	0.0167925	0.0216454	0.0036204	0.00770297	0.00500693	0.0140194	0.00685565	0.0559236	0.00500693	0.00446772	0.0246495	0.00731782	0.0137113	0.00300416	0.0049299	0.0049299	0.00130951	0.999923	0.0208751	0.0218764	0.999923	0.0665537	0.0781082	0.0266523	0.0865044	0.00785703	0.0189493	0.0352796	0.0191034	0.00123248
LASCr2D2E2F_vRhyme_unbinned_87	0.107687	0.166	0.347323	0.00612922	0.113391	0.113987	0.00400102	0.0211969	0.00570358	0.212054	0.0829148	0.0640163	0.157487	0.12948	0.111688	0.0435005	0.037201	0.0487784	0.199881	0.536563	0.631566	0.241679	0.293437	0.0951732	0.136801	0.112539	0.140802	0.501745	0.382225	0.346131	0.104282	0.135269	0.15306	0.922619	0.894782	0.863284	0.515706	0.705031	0.390653	0.362476	0.609262	0.546097	0.344599	0.587214	0.393547	0.178769	0.498595	0.486337	0.144718
MGr1A1B1C_vRhyme_unbinned_25	0	0.00238351	0.000595877	0.00444921	0.000715052	0.00182735	0.00135065	0.00468756	0.00246296	0.212013	0.0150161	0.197593	0.0249474	0.0705121	0.0744051	0.00472729	0.00448894	0.00798474	0.0823104	0.00389306	0.0223255	0.00262186	0.0012712	0.0012712	0.0106066	0.0193461	0.508283	0.00881897	0.00198626	0.00977237	0.0012712	0.00361498	0.0019068	0.0322568	0.00456839	0.0012712	0.893497	0.977277	0.767767	0.932825	0.977992	0.947563	0.891789	0.775235	0.916259	0.0608191	0.00262186	0.00468756	0.000595877
LASAr3G3H3I_vRhyme_unbinned_50	0.00338486	0.00368799	0.00666869	0.00414267	0.00439527	0.00879054	0.00560776	0.00500152	0.00742649	0.00798222	0.0602708	0.00717389	0.0131858	0.0192988	0.00863898	0.0118218	0.00929575	0.0144488	0.00586036	0.00540568	0.0089421	0.000858846	0.00671921	0.00505204	0.0103062	0.0117207	0.0054562	0.00338486	0.000959887	0.00505204	0.83399	1	0.998788	0.00717389	0.0192483	0.00995251	0.00772961	0.0081843	0.00394059	0.00687077	0.00176821	0.00459735	0.0109629	0.0225321	0.00813378	0.0138931	0.011266	0.00580984	0.999596
SEr3G3H3I_vRhyme_unbinned_282	0.0528267	0.00722892	0.103985	0.0094532	0.00658017	0.00444856	0.00139018	0.0139018	0	0.00593142	0.00630213	0.01038	0.0196478	0.00305839	0.00704356	0.00769231	0.0128823	0.00611677	0.0240037	0.00778499	0.0305839	0.163299	0.148842	0.273587	0.0682113	0.00444856	0.0623726	0.00639481	0.00139018	0.00537535	0.00759963	0	0.00630213	0.00917516	0.0094532	0.00139018	0.0393883	0.0478221	0.0407785	0.0413346	0.031418	0.00324374	0.0171455	0.0152919	0.0666358	0.00824838	0.0482855	0.0551437	0
MHr2D2E2F_vRhyme_unbinned_20	0.0143806	0.00132864	0.0132083	0.00797186	0.00781555	0.00523642	0.00273544	0.0049238	0.00375147	0.00593982	0.00242282	0.00312622	0.00531458	0.00359515	0.00390778	0.0042204	0.00679953	0.00414224	0.003517	0.00250098	0.0161782	0.00125049	0.0170379	0.0161782	0.0164908	0.00257913	0.013052	0.00234467	0.00429855	0.00609613	0.00367331	0.00398593	0.00539273	0.00257913	0.00976944	0.00132864	0.00382962	0.0239156	0.00812818	0.00523642	0.00117233	0.0118015	0.00476749	0.012583	0.00554904	0.00445486	0	0.0150059	0.999062
SEr3G3H3I_vRhyme_unbinned_288	0.0546021	0.213767	0.046937	0.0110548	0.15211	0.00925304	0.00140475	0.00100776	0.000946681	0.0637941	0.0507543	0.089446	0.144384	0.282447	0.0619312	0.00415318	0.010841	0.00546632	0.0523117	0.174983	0.131161	0.249069	0.179411	0.218836	0.282111	0.127924	0.163226	0.235876	0.184603	0.196757	0.0985464	0.150095	0.118213	0.285042	0.22647	0.250321	0.340652	0.320436	0.212637	0.347279	0.464362	0.291639	0.337965	0.452727	0.75594	0.0764674	0.135253	0.107799	0.232731
LASCr2D2E2F_vRhyme_unbinned_20	0.0257863	0.136625	0.0711025	0.0026209	0.0086236	0.01023	0.0016909	0.00777815	0.00405817	0.158607	0.131468	0.0281535	0.12817	0.0445553	0.143473	0.0430335	0.0633243	0.0351708	0.00135272	0.0481907	0.0325499	0.491376	0.415878	0.172557	0.0086236	0.00659452	0.01023	0.298613	0.285424	0.346973	0.255495	0.449865	0.155901	0.914694	0.837758	0.935661	0.0168245	0.166047	0.0671288	0.0202063	0.182787	0.0959587	0.144319	0.0392289	0.0126818	0.0305208	0.0224045	0.0503044	0.027139
CRr3G3H3I_vRhyme_unbinned_14	0.134968	0.159239	0.2674	0.0220719	0.165328	0.256237	0	0.120254	0.00414376	0.171839	0.183594	0.165666	0.166173	0.112389	0.145539	0.0695983	0.0811839	0.119662	0.936152	0.822664	0.704947	0.578774	0.476279	0.765666	0.547822	0.905877	0.869091	0.00913319	0.00761099	0.0492178	0.216152	0.103171	0.0750106	0.187061	0.139873	0.232304	0.102833	0.195433	0.128626	0.0643552	0.00676533	0.0734038	0.181226	0.349345	0.0602114	0.893446	0.798732	0.569979	0.00541226
LASCr2D2E2F_vRhyme_bin_13	0.128187	0.0899197	0.185143	0.0107521	0.0151132	0.00637794	0.00047147	0.00208232	0.00234425	0.0988514	0.00713752	0.0523069	0.0463743	0.0506175	0.0205613	0.00715062	0.00128344	0.00103461	0.135063	0.283052	0.271619	0.145697	0.134264	0.164412	0.135115	0.0483911	0.0995063	0.75092	0.731393	0.723234	0.0904174	0.0533546	0.04403	0.555116	0.702018	0.953757	0.97234	0.943253	0.938198	0.779392	0.679833	0.310253	0.0882434	0.609283	0.811491	0.134002	0.257566	0.217845	0.0267428
LAWAr2D2E2F_vRhyme_unbinned_61	0.999714	0.964292	1	0.409731	0.899067	0.300229	0.00161874	0.0203771	0.00399924	0.674062	0.0360884	0.0813178	0.17511	0.204342	0.0731289	0.00457056	0.00323748	0.00580842	0.924491	0.064083	0.318987	0.966863	0.984479	0.643973	0.089602	0.0299943	0.412969	0.245763	0.377642	0.145972	0.704247	0.0621786	0.669492	0.639402	0.714816	0.874881	0.0252333	0.15159	0.517235	0.0159017	0.00438012	0.00180918	0.00161874	0.241097	0.0138069	0.539612	0.112931	0.788897	0.00266616
CRr3G3H3I_vRhyme_unbinned_88	0.590769	0.655749	0.333793	0.00423064	0.0927414	0.416219	0.00418311	0.0665019	0.00598945	0.605695	0.660788	0.542758	0.721348	0.55198	0.501783	0.773494	0.853496	0.515948	0.635309	0.821315	0.849884	0.996007	0.99325	0.992727	0.591339	0.873699	0.956315	0.207444	0.268765	0.428863	0.341398	0.618006	0.461568	0.763702	0.847127	0.772971	0.426487	0.924229	0.897371	0.455246	0.883824	0.880972	0.951561	0.356372	0.285544	0.776679	0.830014	0.757285	0.125731
SEr3G3H3I_vRhyme_bin_13	0.0445081	0.0304157	0.0199301	0.00840336	0.0395627	0.0915818	0.0212687	0.0138321	0.0197814	0.065219	0.00680449	0.0316427	0.0815423	0.0922882	0.020116	0.0460698	0.0904291	0.0189262	0.0734365	0.0248011	0.0358444	0.141072	0.120659	0.0652562	0.104484	0.0684167	0.038187	0.0161374	0.0343199	0.0735108	0.0166952	0.0437272	0.0431695	0.0942218	0.161114	0.151335	0.00356957	0.0264743	0.00412732	0.0289656	0.0136834	0.0140552	0.0219008	0.0497137	0.0157284	0.0564438	0.032498	0.0152079	0.0532833
BAr3G3H3I_vRhyme_unbinned_3	0	0.005708	0.0158173	0.0104532	0.0102469	0.00687711	1	0.8976	0.598858	0.0225569	0.0369988	0.0287463	0.013823	0.0176054	0.0325975	0.0416753	0.0187745	0.0400248	0.00240699	0.0083213	0.00378241	0.00247576	0.00646448	0.00502029	0.0269583	0.0047452	0.022832	0.401623	0.449144	0.765628	0.396053	0.252459	0.656764	0.319029	0.794787	0.493776	0.166839	0.260161	0.243862	0.00591431	0.0199436	0.00584554	0.0112097	0.0235885	0.00680834	0.005708	0.00460766	0.00467643	0.207895
LABRr1A1B1C_vRhyme_unbinned_48	0.0159363	0.00967558	0.015733	0.0206927	0.0081714	0.0093097	0.0126027	0.0323604	0.0188633	0.00943166	0.00752094	0.0206927	0.00857793	0.00918774	0.0163021	0.011627	0.012562	0.0113424	0.00695178	0.0117083	0.0115863	0.00752094	0.0117083	0.00898447	0.0141475	0.0215871	0.0119115	0.927474	0.963127	0.934832	0.0151232	0.0267501	0.0138223	0.0170339	0.0246361	0.0369542	0.00642329	0.0155704	0.00735832	0.00748028	0.0102447	0.00833401	0.0215465	0.035694	0.0071144	0.012684	0.013619	0.0126027	0.0663469
SEr3G3H3I_vRhyme_unbinned_111	0.0391689	0.00486058	0.0115403	0.022569	0.012791	0.0158893	0.0110287	0.00312669	0.0113413	0.0258094	0.0229669	0.023706	0.0245303	0.0349621	0.0268895	0.00366675	0.0106023	0.00926637	0.0361275	0.0144965	0.0182769	0.018618	0.0695262	0.0461329	0.0436884	0.0185043	0.0168841	0.00702084	0.015605	0.00631022	0.0295614	0.087064	0.0451949	0.00812939	0.0222563	0.042125	0.0258947	0.0150934	0.0225406	0.0214889	0.010716	0.0145817	0.0136437	0.0167704	0.00653762	0.0215457	0.012592	0.0108013	0.0514198
MHr3G3H3I_vRhyme_bin_14	0.560873	0.79802	0.581389	0.0211704	0.0725156	0.26512	0	0.0845289	0.00102472	0.255919	0.0201456	0.106855	0.225069	0.208063	0.0952994	0.0196224	0.0159595	0.014586	0.662059	0.959818	0.989949	0.90832	0.985305	0.986112	0.890311	0.659116	0.625561	0.176558	0.149043	0.0924214	0.278398	0.240592	0.43566	0.922317	0.967819	0.853355	0.496969	0.653927	0.534252	0.182314	0.340361	0.267562	0.53798	0.541469	0.514869	0.770832	0.935115	0.975123	0.135438
CRr3G3H3I_vRhyme_unbinned_31	0.142827	0.644301	0.327134	0.0785373	0.488139	0.770424	0.0693431	0.123807	0.262353	0.131246	0.0815553	0.0769231	0.0948905	0.0729927	0.081064	0.100225	0.089767	0.0903285	0.256527	0.750211	0.499509	0.953748	0.798428	0.54548	0.998877	0.95059	0.896126	0.0656232	0.0592364	0.027653	0.125772	0.111735	0.117911	0.0145284	0.0845031	0.0443571	0.677358	0.916269	0.894161	0.381176	0.431289	0.814851	0.964346	0.756317	0.266704	0.275477	0.79534	0.442238	0.0842224
SEr3G3H3I_vRhyme_unbinned_293	0.64612	0.341112	0.330673	0.0500527	0.02193	0.0433811	0.0037348	0.00312829	0.00443707	0.0796438	0.164331	0.145114	0.0674498	0.207872	0.116353	0.0335174	0.0500846	0.0596929	0.125291	0.0598844	0.070195	0.203754	0.108628	0.1281	0.339037	0.100552	0.422862	0.0167268	0.01462	0.0185782	0.0486481	0.0329428	0.0312191	0.0921889	0.154372	0.0622785	0.0815271	0.173524	0.0571073	0.0991796	0.170683	0.0472436	0.103202	0.120407	0.183612	0.0409232	0.0381141	0.0399017	0.00316021
SEr3G3H3I_vRhyme_unbinned_281	0.0441972	0.00984529	0.0311554	0.0525508	0.0193496	0.0371649	0.0314112	0.052082	0.0554064	0.0358437	0.0314112	0.0365256	0.013809	0.0331586	0.0469676	0.0430891	0.0357584	0.0430891	0.0259558	0.0460299	0.0695989	0.017176	0.0259558	0.0217364	0.0399778	0.0486724	0.0369518	0.0306866	0.0186677	0.00920598	0.0559178	0.0587734	0.0658057	0.0342667	0.0697268	0.0172612	0.0134254	0.0312833	0.0241657	0.0158121	0.00686187	0.00421941	0.0298768	0.0481609	0.0202446	0.0231428	0.0365682	0.0283425	0.00852406
LASAr3G3H3I_vRhyme_unbinned_13	0.0111029	0.00537873	0.00261535	0.00616827	0.00310881	0.0194424	0.11394	0.0199852	0.0340982	0.264199	0.289563	0.222008	0.0295584	0.0191957	0.0956329	0.654478	0.606218	0.401382	0.00794473	0.00305946	0.00394769	0.467999	0.309845	0.0531952	0.308808	0.0768813	0.0447076	0.0489514	0.00404639	0.0221071	0.94942	0.983666	0.946163	0.0281767	0.7094	0.113003	0.0713546	0.406908	0.561461	0.0657784	0.28907	0.602665	0.742068	0.101209	0.114483	0.00389835	0.00399704	0.000888231	0.912805
MHr1A1B1C_vRhyme_unbinned_21	0.214235	0.836005	0.34716	0.0955214	0.197378	0.529169	0.0242384	0.140087	0.0109624	0.294332	0.100589	0.182008	0.232083	0.246185	0.173911	0.0331626	0.0393874	0.0229714	0.97477	0.995263	0.964689	0.997191	0.971299	0.931306	0.992178	0.997797	0.994271	0.981601	0.972346	0.406324	0.713271	0.761802	0.595714	0.878863	0.834352	0.768413	1	0.999063	0.997246	0.786702	0.89594	0.797444	0.998788	0.862116	0.884096	0.980774	0.994822	0.97499	0.170771
MHr2D2E2F_vRhyme_unbinned_46	0.00510548	0.00693575	0.0035642	0.0302476	0.00616511	0.0696465	0.00154128	0.00722474	0.00472016	0.0313072	0.028321	0.018977	0.0150275	0	0.0158944	0.0483576	0.0326558	0.00154128	0.035353	0.0954629	0.0717657	0.0171467	0.0221559	0.00828437	0.0162797	0.0468163	0.0536557	0.00163761	0	0.0238898	0.213178	0.137077	0.568924	0.0238898	0.0408439	0.00635777	0.00674309	0.0293806	0.0463346	0.00144495	0.00163761	0.0323668	0.00288989	0.0315962	0.00346787	0.0159908	0.0402659	0.0487429	0.975725
LABRr1A1B1C_vRhyme_unbinned_52	0.00255102	0.00249787	0.0028699	0.0085034	0.00446429	0.00664328	0.00175383	0.00451743	0.00260417	0.00648384	0.00568665	0.00685587	0.00271046	0.00648384	0.00871599	0.0042517	0.00680272	0.0158376	0.00164753	0.00775935	0.00441114	0.00446429	0.00738733	0.00616497	0.0104167	0.00536777	0.00552721	0.95727	0.976137	0.42533	0.0965668	0.224277	0.103688	0.00605867	0.0704719	0.0121705	0.00435799	0.00350765	0.00170068	0.00600553	0.00600553	0.00430485	0.00887542	0.029071	0.00366709	0.00621811	0.00297619	0.00717474	0.390891
CRr2D2E2F_vRhyme_unbinned_6	0.241989	0.306176	0.378535	0.0025754	0.00812243	0.00628993	0.00158486	0.00411074	0.00391263	0.157793	0.0204547	0.0673567	0.0418999	0.169779	0.0824625	0.000841959	0.00227824	0.0252093	0.0254569	0.10257	0.0443267	0.709623	0.903868	0.902877	0.679709	0.278243	0.229508	0.0478431	0.0192165	0.394582	0.416225	0.420881	0.0146105	0.631222	0.81363	0.596801	0.394235	0.401466	0.0410084	0.343965	0.419543	0.253727	0.385172	0.293943	0.0651776	0.0303601	0.0811748	0.022832	0.00148581
SEr2D2E2F_vRhyme_unbinned_32	0.00152366	0.0253309	0.0271403	0.00142844	0.0230454	0.00999905	0.0649462	0.0591372	0.0193315	0	0.0029521	0.0109513	0.00323779	0.00599943	0.00180935	0	0.0143796	0.00447576	0.00142844	0.00142844	0.00142844	0.0247595	0.00142844	0	0.0257118	0.0190458	0.00447576	0.0029521	0	0.00152366	0.00152366	0.0355204	0	0.00371393	0.00142844	0.00142844	0.0143796	0.00152366	0.00142844	0	0.0195219	0.0868489	0.0501857	0.0621846	0.00152366	0.00304733	0.00285687	0.00152366	0.00152366
CRr1A1B1C_vRhyme_unbinned_1	0.00545977	0.0286782	0.0194253	0.0136782	0.0333908	0.0102874	0.00275862	0.00103448	0.00103448	0.00586207	0.00201149	0.00551724	0.0172989	0.00649425	0.00637931	0.0472414	0.0702299	0.132414	0.0171264	0.933908	0.957356	0.00201149	0.0368966	0	0.0968391	0.472414	0.046092	0.00385057	0.00287356	0.00287356	0.021954	0.00195402	0.067069	0.00465517	0.0457471	0.0199425	0.00091954	0.00362069	0.00281609	0.00356322	0.00586207	0.00178161	0.0145977	0.0181034	0.00672414	0.0301724	0.923908	0.796954	0.00189655
MHr2D2E2F_vRhyme_unbinned_1	0.000955224	0.004	0.00208955	0.00913433	0.0080597	0.00376119	0.00113433	0.00602985	0.00191045	0.00674627	0.00191045	0.00477612	0.00561194	0.00268657	0.0104478	0.00591045	0.00208955	0.00292537	0.00483582	0.00620896	0.00620896	0	0.00197015	0.00191045	0.00507463	0.00704478	0.00477612	0.00280597	0.00191045	0.00214925	0.00620896	0.00698508	0.000895522	0.00567164	0.00501493	0.0041791	0.00208955	0.00298507	0.00197015	0.00191045	0.00185075	0.00185075	0.00585075	0.0244776	0.00668657	0.00620896	0.00501493	0.00185075	0.847045
BAr1A1B1C_vRhyme_unbinned_38	0.9919	0.320666	0.184406	0.0122634	0.0612415	0.0793338	0.00499622	0.00355791	0.0101438	0.0454958	0.176382	0.0439061	0.189023	0.171991	0.0972748	0.0853899	0.0666162	0.00681302	0.0210447	0.0582135	0.0570023	0.550719	0.964724	0.129447	0.0509463	0.0885693	0.00643452	0.852309	0.749735	0.657456	0.282589	0.150719	0.103028	0.913475	0.899849	0.868357	0.0332324	0.171385	0.105223	0.0862226	0.07676	0.0732778	0.0738834	0.0475397	0.0509463	0.0277063	0.0269493	0	0.161847
CRr3G3H3I_vRhyme_unbinned_69	0.24604	0.445662	0.370455	0.0492081	0.610818	0.443969	0.0513995	0.0997111	0.0538898	0.112362	0.0651459	0.0880566	0.0870605	0.0647475	0.127005	0.0614603	0.0823787	0.0821795	0.691105	0.987947	0.951888	0.792111	0.67427	0.837932	0.9999	0.989242	0.962048	0.117741	0.0370555	0.021018	0.212671	0.224325	0.157785	0.0686323	0.0750075	0.0735133	0.439187	0.90756	0.802869	0.0804861	0.190457	0.486503	0.87937	0.469071	0.226019	0.850383	0.970316	0.885247	0.104293
MGr2D2E2F_vRhyme_unbinned_14	0.133492	0.752607	0.0601907	0.00707688	0.0294994	0.134908	0.00417163	0.00767283	0.0132598	0.19331	0.044994	0.0376937	0.0224225	0.0369487	0.0484207	0.0557956	0.04559	0.0424613	0.00491657	0.0277861	0.0219756	0.0382896	0.0294249	0.0259237	0.028084	0.00476758	0.0215286	0.0586263	0.051624	0.0648838	0.0257747	0.0419398	0.0414184	0.0440256	0.0441001	0.0278605	0.890197	0.817863	0.747318	0.967819	0.92573	0.995903	0.624553	0.865539	0.163215	0.00268176	0.011174	0.00938617	0.990763
CRr2D2E2F_vRhyme_unbinned_51	0.075616	0.748282	0.279756	0.00903684	0.265312	0.444736	0.0135166	0.0401637	0.070441	0.0679694	0.0352978	0.0359929	0.0249479	0.0183054	0.00432533	0.0143663	0.011354	0.0132849	0.0992508	0.666718	0.67058	0.948251	0.988105	0.883448	0.907392	0.838573	0.799027	0.0430988	0.0274195	0.00247161	0.124971	0.0789372	0.0495095	0.0794779	0.356839	0.0952344	0.402719	0.858577	0.713215	0.289565	0.464277	0.454468	0.916042	0.502665	0.335985	0.206612	0.568085	0.251332	0.00123581
MGr2D2E2F_vRhyme_unbinned_12	0.0451247	0.650284	0.0617949	0.032119	0.0503701	0.0661781	0.0160236	0.018754	0.0315442	0.0850039	0.0699864	0.0372207	0.103183	0.0483581	0.0806208	0.0620105	0.0575555	0.0323346	0.0493641	0.0436157	0.0354243	0.603435	0.194079	0.0952073	0.159445	0.0352806	0.275922	0.0649565	0.0530287	0.0605015	0.197025	0.168571	0.162032	0.111231	0.155924	0.122799	0.447869	0.206941	0.227132	0.618812	0.95854	0.988862	0.794568	0.904433	0.999138	0.0444061	0.0377236	0.0270173	0.0921176
BOr3G3H3I_vRhyme_unbinned_40	0.119271	0.168184	0.171661	0.293282	0.274187	0.289512	0.117558	0.103946	0.172493	0.91554	0.91417	0.997062	0.0757442	0.0701626	0.169458	0.965776	0.999902	0.999902	0.101841	0.184293	0.195016	0.144389	0.14106	0.170731	0.130973	0.110262	0.0671269	0.0952311	0.0688895	0.0689385	0.172346	0.122993	0.100617	0.10331	0.937476	0.129602	0.0509205	0.0802487	0.0921955	0.0632589	0.0570407	0.0783392	0.123482	0.0969937	0.0568939	0.0977282	0.195309	0.159078	0.125098
MGr2D2E2F_vRhyme_bin_12	0.00492767	0.02014	0.000877275	0.00365842	0.00578628	0.00343444	0.00149323	0.00177322	0.00238917	0.0130845	0.00578628	0.010154	0.0030238	0.00737284	0.00212786	0.0039944	0.00113859	0.00573028	0.035315	0.199795	0.18839	0.0223985	0.0154176	0.00182921	0.0287634	0.0377415	0.0340644	0.100383	0.100513	0.0175642	0.00246384	0.0155856	0.00434904	0.0407093	0.00987401	0.019972	0.527634	0.142734	0.108521	0.991526	0.351171	0.342231	0.186356	0.328978	0.293719	0.0246944	0.186057	0.117536	0.0828558
MGr1A1B1C_vRhyme_unbinned_34	0.00134873	0	0.09635	0.00269746	0.00269746	0	0	0	0.00151732	0	0.00134873	0.00126444	0.00261317	0.0161005	0.00278176	0	0.00126444	0	0.0504931	0.13049	0.112956	0	0	0.00134873	0.052179	0.00134873	0	0.533002	0.616707	0.62657	0	0.00126444	0.00134873	0.294698	0.596308	0.859226	0.999326	0.965102	0.906432	0.771474	0.644356	0.18857	0.0533592	0.589227	0.81691	0	0.117761	0.0429908	0.0177021
MHr1A1B1C_vRhyme_unbinned_22	0.518037	0.513701	0.801856	0	0.00979882	0.0702393	0	0.00268817	0.00164759	0.771158	0.29223	0.442508	0.866459	0.761793	0.491415	0.0420569	0.132934	0.519858	0.906348	0.87461	0.99922	0.303677	0.369754	0.317985	0.307232	0.624003	0.733698	0.0546306	0.111863	0.12435	0.129639	0.0676379	0.0385016	0.173084	0.466961	0.528876	0.134582	0.377471	0.217048	0.246792	0.245578	0.0850676	0.236212	0.494971	0.394034	0.903052	0.892733	0.981356	0.0443982
BAr1A1B1C_vRhyme_unbinned_84	0.945851	0.998289	0.994782	0.173482	0.917451	0.998289	0.0711719	0.0675791	0.181352	0.636441	0.0426861	0.0617622	0.101796	0.024722	0.0889649	0.362789	0.200086	0.110436	0.0710864	0.518648	0.308982	0.997006	0.942002	0.857399	0.975706	0.477245	0.409666	0.14953	0.040633	0.21882	0.863131	0.711206	0.92994	0.286399	0.786227	0.514542	0.281437	0.528486	0.518477	0.409153	0.910009	0.928828	0.997092	0.968948	0.953978	0.131993	0.393755	0.141488	0.352181
MGr3G3H3I_vRhyme_unbinned_21	0.0703514	0.270791	0.1694	0.0506589	0.159444	0.0736457	0.01347	0.0297218	0.00468521	0.227452	0.448243	0.642753	0.902269	0.831259	0.897731	0.310761	0.364714	0.229649	0.187848	0.632284	0.375842	0.318082	0.471889	0.199927	0.30571	0.385798	0.492167	0.373646	0.285286	0.220132	0.180747	0.375988	0.369766	0.820425	0.765373	0.530015	0.846706	0.765154	0.710615	0.330966	0.770644	0.861859	0.846266	0.952269	0.934553	0.170864	0.628843	0.30571	0.168668
SEr2D2E2F_vRhyme_unbinned_70	0.00669067	0.0107766	0.0128195	0.00773769	0.0137389	0.00707373	0.00505631	0.00949973	0.010751	0.676881	0.168518	0.675605	0.345591	0.528665	0.29324	0.0152455	0.0195102	0.00919329	0.00786537	0.00551597	0.0135856	0.00515846	0.00666513	0.00574581	0.0164968	0.0131004	0.00909114	0.287137	0.201716	0.306111	0.0808754	0.0607779	0.0108532	0.803238	0.550933	0.712097	0.0267371	0.00709926	0.011083	0.00909114	0.0140198	0.00717587	0.00924436	0.0303634	0.00835057	0.00988278	0.0122833	0.00646084	0.196787
CRr2D2E2F_vRhyme_bin_3	0.458366	0.237708	0.503563	0.093691	0.118933	0.129602	0.0258275	0.0127415	0.0112431	0.224923	0.124741	0.167816	0.191899	0.243795	0.101713	0.231463	0.0829838	0.0252697	0.657183	0.198346	0.363898	0.938124	0.980428	0.942209	0.499439	0.44149	0.322305	0.214106	0.225612	0.504246	0.204192	0.350183	0.518338	0.912691	0.855584	0.906129	0.545752	0.380085	0.557312	0.456753	0.560905	0.526333	0.569157	0.508063	0.436569	0.535537	0.17592	0.280204	0.082426
SEr3G3H3I_vRhyme_unbinned_131	0.0239888	0.013257	0.0238084	0.00514046	0.0362538	0.0101006	0	0.00144294	0.00748523	0.140416	0.0133923	0.0133923	0.0169094	0.0450918	0.0223655	0.00076656	0.00915363	0.00148803	0.00139784	0.0143843	0.0271903	0.0542003	0.055057	0.173288	0.0168192	0.0022095	0.0172251	0.0350363	0.0121748	0.0243045	0.0293547	0.0182171	0.0112278	0.0528926	0.0394553	0.144203	0.0450467	0.0444605	0.0283627	0.0445056	0.056004	0.0223655	0.0140686	0.143617	0.0271903	0.0224557	0.0272354	0.00428372	0.0190738
BAr3G3H3I_vRhyme_unbinned_7	0.00208867	0.00215604	0.0140143	0.0129363	0.0820644	0.0320711	0.998989	0.977968	0.999933	0.00545749	0.00208867	0.00336882	0.00249293	0	0.00424471	0.00208867	0.00693977	0.00215604	0.244105	0	0.0365854	0.103962	0.107196	0	0.0262094	0.00451422	0.00309931	0.00336882	0	0	0.00862417	0.00323407	0.00330144	0.00720927	0.00565961	0.00323407	0.0508692	0.0607061	0.158739	0.0011454	0.0022908	0.0113192	0.00424471	0.0221668	0.00249293	0.236222	0.0011454	0.00431209	0.00202129
MHr3G3H3I_vRhyme_unbinned_23	0	0.00379727	0.00123993	0.00116243	0	0.00302232	0	0.00464972	0.00240236	0.00635462	0.00387477	0.00263484	0.00263484	0.00271234	0.0099969	0	0	0.00116243	0.00240236	0.00193738	0.00418475	0.00371978	0.00255735	0.00247985	0.00728456	0.00263484	0.00247985	0.62221	0.54425	0.70978	0.0796652	0.21567	0.0874148	0.889569	0.720474	0.688624	0.401813	0.419715	0.263407	0.0802077	0.306959	0.0679634	0.00255735	0.0147241	0.00255735	0.00116243	0	0.00627712	0.222179
LABRr1A1B1C_vRhyme_unbinned_112	0.0072324	0.00475272	0.0058548	0.00737016	0.0142582	0.0117096	0.00833448	0.00833448	0.0079212	0.00668136	0.00950544	0.0139826	0.0108142	0.00799008	0.0099876	0.00365064	0.00695688	0.00799008	0.00454608	0.00647472	0.00640584	0.00489048	0.0150158	0.00902328	0.0110897	0.00695688	0.0141893	0.935046	0.929674	0.742182	0.0096432	0.010332	0.0048216	0.003444	0.00461496	0.00337512	0.00337512	0.00812784	0.00330624	0.00261744	0.00709464	0.00799008	0.00847224	0.0236258	0.0126739	0.0106764	0.00702576	0.00606144	0.00358176
LASCr2D2E2F_vRhyme_unbinned_96	0.0128288	0.308897	0.764115	0.00975466	0.00396098	0.0083358	0.0027786	0.02483	0.0027786	0.723559	0.755365	0.635058	0.898256	0.812829	0.742477	0.659829	0.639196	0.64966	0.680875	0.70399	0.60473	0.443925	0.111203	0.0708247	0.224594	0.442211	0.758794	0.508365	0.446349	0.285427	0.318475	0.36642	0.168844	0.541649	0.99663	0.761868	0.0523204	0.0549217	0.0399645	0.0158439	0.00798108	0.043689	0.180964	0.229323	0.043689	0.850192	0.402719	0.549335	0.231097
LASCr2D2E2F_vRhyme_unbinned_112	0.0934712	0.0852649	0.0360695	0.00560251	0.0162953	0.0333269	0.0229543	0.0168289	0.00266786	0.0455884	0.0117066	0.0261984	0.0169463	0.0231891	0.0121441	0.0612434	0.0342127	0.00644555	0.0730034	0.0606458	0.079673	0.202011	0.120598	0.0613822	0.0816046	0.0323131	0.0444146	0.0237546	0.0199983	0.0273829	0.0381824	0.0363363	0.0568468	0.419292	1	0.984825	0.0379157	0.103961	0.0216737	0.127929	0.11872	0.13986	0.158567	0.268942	0.355861	0.0405088	0.0307765	0.0306164	0.0117706
MHr2D2E2F_vRhyme_unbinned_77	0.00196735	0.0375392	0.0280215	0.0376456	0.0275961	0.0442388	0.0444515	0.0513107	0.0420588	0.0194077	0.0634338	0.0499282	0.0508321	0.00382836	0.0547668	0.0682724	0.106716	0.0520551	0.0457808	0.0616792	0.0445579	0.0711969	0.0171213	0.0517892	0.0661456	0.0700271	0.04275	0.0126017	0.0353592	0.0223853	0.0753443	0.103632	0.0715691	0.0318498	0.0963471	0.0370075	0.0391875	0.0420056	0.0812463	0.0225448	0.0134524	0.0454086	0.0332323	0.0562025	0.00717818	0.021375	0.0492902	0.0554581	0.97166
MHr1A1B1C_vRhyme_bin_3	0.0103468	0.654491	0.93662	0.028946	0.0614946	0.160481	0.0521113	0.0760305	0.017929	0.514871	0.324774	0.582146	0.747193	0.60816	0.526475	0.260179	0.201785	0.28414	0.870266	0.985129	0.977086	0.987391	0.944998	0.988941	0.967912	0.9907	0.9313	0.854683	0.848735	0.234626	0.523584	0.65227	0.765751	0.561955	0.65005	0.552069	0.795325	0.833361	0.620853	0.835121	0.605772	0.539	0.745643	0.506367	0.296163	0.896532	0.962173	0.904114	0.0282339
LAWAr2D2E2F_vRhyme_bin_30	0.466531	0.511862	0.455494	0.178665	0.419236	0.121131	0.00159332	0.0014573	0.00172933	0.296357	0.00122413	0.0498203	0.0850092	0.0886816	0.0110561	0.0127077	0.00188478	0.0125717	0.405033	0.0859419	0.11435	0.703041	0.826775	0.291752	0.0415234	0.0127271	0.18395	0.115515	0.150393	0.211561	0.339396	0.262897	0.295152	0.628369	0.491441	0.760225	0.0243272	0.0536287	0.211872	0.0169241	0.0236666	0.00569319	0.00394443	0.0810648	0.0133294	0.266958	0.0540756	0.333625	0.207073
BAr1A1B1C_vRhyme_unbinned_74	0.188688	0.971251	0.992468	0.00738407	0.00571035	0.178104	0.00684257	0.0162942	0.00418431	0.781924	0.345131	0.307177	0.527813	0.48277	0.14778	0.0270257	0.0313577	0.0184602	0.0213646	0.383627	0.100669	0.864281	0.472876	0.631732	0.0074333	0.00999311	0.00945161	0.00477503	0.00315054	0.236044	0.241311	0.315989	0.18982	0.873043	0.808999	0.694299	0.0699025	0.00265827	0.00260904	0.3089	0.446589	0.211037	0.674461	0.1433	0.0977651	0.0127991	0.202127	0.111106	0.00187063
BAr1A1B1C_vRhyme_unbinned_14	0.987293	0.991366	0.999511	0.0727376	0.995194	0.470229	0.00390975	0.00684206	0.00276941	0.45345	0.0454508	0.00822677	0.187668	0.0724118	0.0332329	0.0012218	0.0202818	0.00667916	0.49605	0.273357	0.376558	0.425348	0.158752	0.342266	0.67264	0.376395	0.414108	0.331677	0.203144	0.187424	0.156227	0.0825935	0.185713	0.428118	0.67826	0.690152	0.601531	0.279629	0.150933	0.365887	0.78977	0.509897	0.680215	0.650566	0.373463	0.392034	0.299666	0.490185	0.0130325
BAr3G3H3I_vRhyme_unbinned_53	0.0114386	0.00961738	0.0113747	0.0219826	0.0193146	0.00851506	0.997891	0.931879	0.614139	0.0275262	0.101574	0.0466171	0.0147136	0.0116143	0.0221743	0.0650212	0.030913	0.0684879	0.00461698	0.00639029	0.0113747	0.00474479	0.00560748	0.00792396	0.0277019	0.0101606	0.0181644	0.397955	0.397013	0.634795	0.480006	0.332646	0.722534	0.33918	0.869351	0.488905	0.211055	0.278265	0.321495	0.00734883	0.00547967	0.00662992	0.0100967	0.0317597	0.0154805	0.00755651	0.00781213	0.00803579	0.235818
LAWAr2D2E2F_vRhyme_unbinned_5	0.0144531	0.00998227	0.0252062	0.0141448	0.00219687	0.00258229	0.00131041	0.00185	0.00423957	0.12156	0.00697603	0.0245125	0.0312187	0.0873738	0.0114854	0.00720728	0.0025052	0.00185	0.00115625	0.00809373	0.00766978	0.00659061	0.00766978	0	0.00312187	0.0148771	0.00196562	0.411431	0.320666	0.69529	0.192554	0.308757	0.0297926	0.886187	0.703037	0.854043	0.000616665	0.00944269	0.00123333	0.00655207	0.00447082	0.000578124	0.010676	0.0144531	0.0404687	0.00254374	0.00643644	0.00643644	0.189393
SEr3G3H3I_vRhyme_unbinned_242	0.00993378	0.0199201	0.223694	0.0125092	0.0114054	0.0131925	0.00988122	0.00909282	0.00804163	0.0132976	0.0180805	0.0376853	0.0969726	0.0278566	0.0187638	0.0159781	0.0141911	0.013245	0.00714811	0.0961842	0.235099	0.0840955	0.011931	0.0335331	0.182908	0.0629665	0.0203931	0.0282245	0.0453064	0.0269631	0.0112478	0.0304846	0.0288553	0.179912	0.106644	0.194208	0.17434	0.105645	0.0437822	0.201987	0.0534532	0.0427836	0.104331	0.0548197	0.0353726	0.0474088	0.0827815	0.200147	0.00336382
SEr2D2E2F_vRhyme_unbinned_119	0.0179499	0.0127559	0.00756187	0.00595784	0	0.00381913	0.0035136	0.0200122	0.0308585	0.201573	0.913229	0.829514	0.381607	0.511687	0.696303	0.719523	0.827605	0.795906	0.00374274	0.0035136	0.00626337	0.00252062	0.00114574	0.00244424	0.00771463	0.0239077	0.00733272	0.00122212	0.0153529	0.0184846	0.988237	0.899099	0.821647	0.00343721	0.684693	0.00274977	0	0.0300947	0.00236786	0.00122212	0.00527039	0.0113046	0.00366636	0.0443782	0.0143599	0.0135197	0.0164222	0.0179499	0.0172624
SEr2D2E2F_vRhyme_unbinned_104	0	0.00101426	0.00119325	0.00107392	0.00196886	0.00238649	0	0.00298312	0.0288169	0.0665235	0.593043	0.670246	0.267585	0.247539	0.289303	0.708729	0.745182	0.457789	0.000954597	0.00274447	0.00101426	0.0244615	0.000954597	0.00202852	0.00495197	0.00190919	0.000954597	0.00286379	0.000954597	0.000894935	0.626514	0.836645	0.754967	0.00381839	0.571505	0.00107392	0.000954597	0.00608556	0.000894935	0.000894935	0.00178987	0.000954597	0.000954597	0.00566792	0	0.00196886	0.00196886	0.00184953	0.0146173
SEr3G3H3I_vRhyme_unbinned_267	0.0135941	0.0413387	0.0379601	0.0333095	0.0459496	0.0530249	0.0163765	0.0195167	0.0118054	0.166985	0.106447	0.324628	0.122108	0.214127	0.146117	0.0270292	0.0263932	0.0368471	0.0196756	0.0314015	0.0557675	0.0367279	0.0274267	0.0512759	0.0750457	0.048414	0.0457509	0.0119246	0.00755227	0.0133556	0.0736545	0.23583	0.0448764	0.0397885	0.155577	0.0303283	0.0133556	0.0206296	0.0147071	0.0298911	0.0362906	0.0147071	0.0571588	0.0656252	0.0323555	0.0266317	0.0277049	0.042253	0.330551
SEr2D2E2F_vRhyme_unbinned_50	0.228407	0.735913	0.820628	0.00799376	0.588809	0.999903	0.00155976	0	0.0432833	0.406999	0.502437	0.243907	0.0674595	0.0718464	0.375219	0.74498	0.422597	0.127023	0.0171573	0.0111133	0.0595633	0.0272958	0.126535	0.165042	0.0672646	0.147397	0.0274907	0.00721388	0.00458179	0.0120881	0.376779	0.166602	0.0334373	0.00155976	0.387307	0	0.0193995	0.00945603	0.00146227	0	0.0346071	0.181517	0.0152076	0.0275882	0.00204718	0.00789628	0.00906609	0	0.00146227
MHr2D2E2F_vRhyme_unbinned_3	0.0107726	0.00741956	0.00107013	0.00563601	0.00228294	0	0.00228294	0.00235428	0.00114147	0	0.00370978	0.00228294	0	0.0022116	0.00214026	0.00378112	0	0.0022116	0.0044232	0.00349576	0.0131269	0.00877506	0.0152672	0	0	0.0035671	0.00214026	0.00114147	0.0151245	0.00513662	0.0022116	0	0.00107013	0.0194763	0.0140544	0.00235428	0.00214026	0.0171934	0.00235428	0.00913177	0.00385246	0.00128415	0.00342441	0.0066348	0.00492259	0	0.00998787	0.00114147	1
BOr3G3H3I_vRhyme_unbinned_17	0.0188163	0.149293	0.119523	0.0112191	0.795053	0.0625442	0.153357	0.130919	0.153092	0.349647	0.534629	0.922173	0.240459	0.0599823	0.122615	0.990283	0.966696	0.965283	0.0177562	0.0698763	0.0477032	0.00424028	0.00998233	0.0130742	0.427827	0.765018	0.512633	0.0209364	0.00335689	0.0181095	0.133922	0.20265	0.546732	0.024735	0.707332	0.00441696	0.0174028	0.0213781	0.0344523	0.0124558	0.00326855	0.00759717	0.0602473	0.0394876	0.00521201	0.00627209	0.070583	0.00459364	0.0427562
SEr2D2E2F_vRhyme_unbinned_56	0.0477667	0.149557	0.0380178	0.00818459	0.0839968	0.292075	0.0102517	0.0259225	0.0292746	0.0288835	0.0833263	0.217352	0.0656722	0.0339116	0.0402805	0.0782145	0.0333529	0.0644152	0.282243	0.259644	0.213693	0.0886617	0.174139	0.15425	0.0937456	0.128858	0.225286	0.0251962	0.019805	0.00846392	0.346323	0.576106	0.264616	0.00689963	0.0271795	0.00522361	0.0157826	0.0325149	0.0228498	0.0118998	0.0322076	0.0234643	0.210844	0.121624	0.0403922	0.302075	0.231236	0.129557	0.00195536
LABRr1A1B1C_vRhyme_bin_9	0.0439627	0.176853	0.0415946	0.00856851	0.0153192	0.113945	0.00391086	0.00841129	0.00567959	0.0597634	0.102439	0.0810471	0.0723312	0.114938	0.142461	0.145232	0.226387	0.123673	0.0115066	0.0123811	0.0112314	0.250167	0.26416	0.116019	0.0128921	0.0112118	0.013629	0.920918	0.88577	0.971602	0.0844568	0.225542	0.187014	0.296577	0.276226	0.284245	0.0206941	0.029184	0.0319059	0.0353353	0.156454	0.165573	0.209427	0.0780304	0.103883	0.00835233	0.0128036	0.0140516	0.582865
BAr3G3H3I_vRhyme_unbinned_32	0.0127742	0.0060477	0.0019439	0.0293128	0.0163843	0.00595514	0.999969	0.918233	0.666543	0.0471165	0.0702583	0.0373045	0.00941097	0.0190996	0.0469623	0.0318121	0.0419945	0.0733747	0.00644883	0.00836187	0.00629455	0.00345583	0.00725107	0.00567743	0.0103058	0.0151193	0.0227097	0.333796	0.435496	0.605974	0.469252	0.326669	0.724027	0.369589	0.882193	0.590669	0.156654	0.248696	0.306551	0.00435064	0.0129594	0.00435064	0.00678824	0.0325835	0.0124657	0.00934926	0.00595514	0.00694252	0.288037
BAr3G3H3I_vRhyme_unbinned_14	0.0266965	0.00584128	0.0123215	0.0111349	0.015881	0.00889883	0.992516	0.924702	0.610551	0.0521608	0.0723771	0.0136449	0.0164742	0.0516588	0.0120476	0.0468215	0.0345913	0.0648473	0.00789486	0.00771232	0.0209921	0.000775795	0.00853375	0.00926391	0.0188473	0.0110437	0.0204445	0.373796	0.363437	0.574545	0.525852	0.351481	0.755351	0.335463	0.920413	0.484051	0.149455	0.240086	0.282389	0.026879	0.00543057	0.00935518	0.00711906	0.0267421	0.00940081	0.00657144	0.00835121	0.00670835	0.242504
MGr3G3H3I_vRhyme_bin_15	0.0317627	0.241733	0.0767774	0.0217501	0.0269668	0.0125789	0.000799327	0.00260833	0.00134623	0.0755574	0.0190156	0.0398401	0.15305	0.153807	0.0826672	0.000631048	0.0123265	0.0222549	0.0599074	0.271182	0.0987379	0.072276	0.130585	0.175095	0.238368	0.0941523	0.112369	0.910055	0.827472	0.64817	0.0487589	0.0914178	0.040976	0.773833	0.499579	0.504417	0.834077	0.791292	0.563567	0.865166	0.994363	0.961001	0.9687	0.992385	0.996172	0.0736222	0.153849	0.13618	0.133698
SEr3G3H3I_vRhyme_bin_20	0.00189473	0.00155568	0.000299168	0.00207423	0.00137617	0.0018349	0.000937394	0.00105706	0.00127645	0.0522148	0.0173518	0.0603722	0.0103113	0.00127645	0.0197651	0.000618281	0.00285207	0.00221385	0.00482658	0.00797782	0.00729971	0.00616287	0.00979278	0.00739943	0.0153174	0.00159556	0.0029119	0.00249307	0.000618281	0.119588	0.082012	0.0171523	0.00955344	0.052175	0.145276	0.336485	0.12222	0.11887	0.00151579	0.200602	0.0442969	0.0220587	0.0137817	0.0901294	0.227109	0.00592353	0.0119867	0.00945372	0.0381739
SEr3G3H3I_vRhyme_bin_26	0.0574599	0.0280759	0.033083	0.0178885	0.0329444	0.0283878	0.00304062	0.00885331	0.00678292	0.142346	0.0899019	0.142233	0.236753	0.232456	0.191975	0.117735	0.13267	0.0523922	0.078597	0.0208685	0.0229649	0.00420143	0.0230342	0.0179145	0.193439	0.0827724	0.0842538	0.142623	0.137495	0.0655856	0.153504	0.189203	0.0996648	0.0666944	0.160572	0.0610376	0.022064	0.0284398	0.0154716	0.124977	0.0253645	0.0152204	0.0346683	0.0523489	0.0358637	0.0292281	0.0195085	0.0196731	0.0257543
SEr2D2E2F_vRhyme_unbinned_192	0.112131	0.129506	0.13075	0.0916446	0.108241	0.0849022	0.0763446	0.0849541	0.0863544	0.0925782	0.105752	0.18609	0.175354	0.129817	0.103573	0.0745293	0.0670608	0.110212	0.237332	0.576837	0.57051	0.169338	0.164514	0.31544	0.498159	0.324413	0.303511	0.254759	0.286085	0.145739	0.114465	0.190239	0.0927338	0.493387	0.253099	0.219179	0.1377	0.236347	0.131062	0.157098	0.229915	0.14465	0.160988	0.330999	0.233598	0.237332	0.654323	0.439137	0.104922
CRr3G3H3I_vRhyme_unbinned_17	0	0	0.00817492	0.00295479	0.0129026	0.0014774	0.00187137	0.110214	0.00610657	0.00325027	0.00334876	0.00295479	0.00827342	0.00364424	0.00482616	0.00659903	0.00630356	0.0111297	0.267901	0.107357	0.0762336	0.0531862	0.00630356	0.0014774	0.997932	0.990545	1	0.191274	0.0767261	0.0210775	0.0156604	0.00807643	0.00187137	0.00551561	0.0180242	0.00315178	0.955087	0.313011	0.262484	0.216192	0.0212745	0.0265931	0.00315178	0.092879	0.00610657	0.210578	0.149512	0.014577	0.00177287
SEr3G3H3I_vRhyme_unbinned_196	0.958515	0.507705	0.887298	0.0161893	0.0772105	0.0011675	0	0.00249066	0.00256849	0.19108	0.0284091	0.0649128	0.241594	0.390489	0.114648	0.0011675	0	0.0011675	0.609278	0.607254	0.646715	0.902709	0.918509	0.594956	0.63434	0.268913	0.491205	0.68571	0.706336	0.342154	0.0422634	0.017746	0.00132316	0.492295	0.532456	0.770159	0.331024	0.677304	0.759651	0.582814	0.379748	0.235212	0.16415	0.324097	0.306818	0.24712	0.430184	0.694583	0.105075
SEr3G3H3I_vRhyme_unbinned_163	0.058804	0.0259235	0.0422809	0.00186351	0.154423	0.00298161	0.00128375	0.00977307	0.00327149	0.00198774	0.00265032	0.00393407	0.00741262	0.0129617	0.00260891	0.000662581	0.00211198	0.00128375	0.00194633	0.0573961	0.084479	0.00724698	0.296091	0.254555	0.00202915	0.00393407	0.0134173	0.00824085	0.00488653	0.00215339	0.00211198	0.00409972	0.00140798	0.00186351	0.00194633	0.000703992	0.00202915	0.00857214	0.00265032	0.0025675	0.00654299	0.00190492	0.00186351	0.00886202	0.00314726	0.0132102	0.0268759	0.0747474	0.0014494
SEr2D2E2F_vRhyme_unbinned_116	0.00126337	0.0145709	0.00446391	0.00606418	0.00564306	0.00252674	0.0102754	0.00151604	0	0.0378169	0.589404	0.438558	0.338583	0.292765	0.369662	0.763076	0.842163	0.616862	0.00269519	0	0.00286364	0.00151604	0.00151604	0.00379011	0.00690643	0.00387434	0	0.00252674	0.00294786	0	0.762655	0.886886	0.801735	0	0.627727	0.00286364	0.00395856	0.00143182	0.00269519	0	0.00421124	0	0.00429546	0.00875937	0.00437969	0	0.00429546	0.00252674	0.0100227
BAr3G3H3I_vRhyme_unbinned_20	0.00314406	0.00223895	0.00376334	0.00866997	0.0122428	0.00314406	0.999857	1	1	0.00547828	0.00709794	0.0138148	0.00971799	0.00628811	0.0103373	0.00485899	0.00485899	0.00895579	0.0887481	0.0222466	0.0503049	0.00157203	0.0165301	0.0172447	0.0476848	0.786442	0.0180069	0.0115282	0.000762195	0.00490663	0.00566883	0.00762195	0.00509718	0.0161014	0.00452553	0.0138624	0.0397771	0.0163396	0.0221513	0.0226277	0.00876524	0.00471608	0.00500191	0.044255	0.0107184	0.0315358	0.0169112	0.0358232	0.00366806
MGr1A1B1C_vRhyme_unbinned_35	0.164763	0.483761	0.221694	0.0205392	0.0748395	0.156226	0.00282413	0.0627086	0.0224647	0.0614891	0.0129653	0.01181	0.0223363	0.0297818	0.0263158	0.0279846	0.0338254	0.0192555	0.407895	0.394095	0.271117	0.299807	0.202888	0.0901797	0.324647	0.604557	0.871117	0.0240693	0.00417202	0.0335687	0.556547	0.846277	0.522529	0.0590501	0.0817715	0.00680359	0.543774	0.992426	0.925738	0.0663671	0.181643	0.235045	0.212452	0.189024	0.0432606	0.266752	0.520282	0.308216	0.036457
LASCr2D2E2F_vRhyme_unbinned_21	0.00255881	0.0442427	0	0.00412711	0.00511762	0.00264135	0.00280644	0.00140322	0.00123813	0.00693355	0.00288898	0.00132068	0.00387949	0	0.00264135	0.00660338	0.0015683	0.00132068	0.00123813	0	0	0.00123813	0.00132068	0.00132068	0.00635576	0.00132068	0.00404457	0.00874948	0.00123813	0.0129591	0.0284771	0.106314	0.0256707	0.925877	0.942963	0.999009	0.0650433	0.245068	0.150722	0.480726	0.76558	0.633595	0.584234	0.610978	0.639042	0.00520016	0.00528271	0.00132068	0.375815
SEr3G3H3I_vRhyme_bin_23	0.0100104	0.0182542	0.0276845	0.00186321	0.00348913	0.00492169	0.00167865	0.00310242	0.00253994	0.109015	0.0168744	0.0948568	0.00502716	0.0134204	0.00434164	0.00805927	0.00349792	0.013851	0.0412807	0.0543759	0.0533916	0.116556	0.230854	0.230186	0.0683236	0.0678139	0.0919829	0.0687806	0.0472395	0.0310418	0.0604138	0.0640699	0.0358932	0.0790547	0.0771915	0.150894	0.0834315	0.154286	0.105078	0.181558	0.215693	0.219789	0.227294	0.228243	0.212643	0.0581111	0.0549911	0.0475471	0.00489533
LAWAr2D2E2F_vRhyme_unbinned_77	0.00409152	0.111222	0.0147796	0	0.00133601	0.00133601	0	0.0012525	0.00434202	0.0012525	0.00400802	0.00141951	0.00417502	0.00417502	0.00392452	0.00417502	0.00801603	0.00392452	0	0.00868403	0.00409152	0.00409152	0.00592852	0.00417502	0.00926854	0.00158651	0.00935204	0.807448	0.717852	0.96326	0.00375751	0.0217936	0.00250501	0.892034	0.257348	0.398631	0.00158651	0.00526052	0.00292251	0.00417502	0.0176186	0	0.0511022	0.0146961	0.00141951	0.00350701	0.00392452	0.00425852	0.659736
MGr2D2E2F_vRhyme_unbinned_30	0.020222	0.132148	0.225922	0.00620767	0.00423251	0.00517306	0.00498495	0.00282167	0.00470278	0.018623	0.00639579	0.00282167	0.00921746	0.00300978	0.00329195	0.0145786	0.00470278	0.00808879	0.0331076	0.00300978	0.0155192	0.201279	0.0192814	0.0562453	0.018529	0.0215388	0.016836	0.0228555	0.0240783	0.075997	0.0503198	0.208145	0.102897	0.185854	0.888168	0.475357	0	0.0183409	0.00460873	0.0205982	1	0.225451	0.0695072	0.266272	0.874906	0.00639579	0.0171181	0.0210685	0.013544
SEr3G3H3I_vRhyme_unbinned_29	0.245969	0.390755	0.366293	0.0796601	0.411326	0.39012	0.0477325	0.131205	0.156858	0.407752	0.470971	0.426575	0.461282	0.425066	0.44786	0.431975	0.48082	0.432769	0.283854	0.414344	0.4176	0.415853	0.394647	0.419268	0.571758	0.490191	0.499246	0.0735446	0.0891907	0.0244619	0.739258	0.780081	0.669288	0.146057	0.464538	0.160909	0.313398	0.444762	0.400127	0.173695	0.280994	0.422048	0.482646	0.387737	0.227464	0.313875	0.431975	0.442459	0.452387
MGr1A1B1C_vRhyme_unbinned_86	0.000691563	0.0028527	0.0105031	0.0146093	0.0143932	0.0070453	0.00138313	0.00293914	0.00786653	0.0117998	0.00808264	0.00635373	0.00561895	0.00337137	0.00445194	0.00665629	0.00548928	0.00570539	0.0207901	0.109526	0.0414506	0.838736	0.513096	0.0175484	0.25765	0.0503977	0.032417	0.304244	0.319588	0.444675	0.0200553	0.0205308	0.0599499	0.00401971	0.0147389	0.0271871	0.776236	0.999914	0.998141	0.453622	0.813062	0.908498	0.98833	0.796205	0.064056	0.00959544	0.108791	0.0575294	0.109915
SEr3G3H3I_vRhyme_unbinned_65	0.233096	0.729208	0.562014	0.140919	0.659392	0.558582	0.130945	0.20607	0.141777	0.198456	0.175613	0.238672	0.249987	0.333744	0.267843	0.17084	0.222425	0.176685	0.394445	0.461258	0.424741	0.843101	0.73398	0.875811	0.845086	0.753767	0.718698	0.180117	0.128693	0.137863	0.506032	0.698804	0.54448	0.581479	0.569307	0.317282	0.680197	0.667274	0.605609	0.656979	0.747922	0.700896	0.805995	0.84278	0.742185	0.340018	0.48571	0.499973	0.586198
CRr3G3H3I_vRhyme_unbinned_93	0.0806653	0.503643	0.124089	0.0334068	0.099885	0.113401	0.0159126	0.0991181	0.0165357	0.12639	0.143836	0.353144	0.25834	0.464053	0.336608	0.0453413	0.0884778	0.20231	0.215874	0.731787	0.417897	0.497028	0.535084	0.583014	0.966641	0.811685	0.913104	0.0375767	0.0263612	0.0153854	0.46434	0.366564	0.363257	0.389235	0.497028	0.352521	0.840826	0.94699	0.915453	0.407065	0.726419	0.578892	0.429831	0.786618	0.972057	0.241469	0.529764	0.212855	0.0480732
LABRr1A1B1C_vRhyme_unbinned_20	0.00912379	0.00460299	0.00410981	0.00312346	0.00131514	0.00821963	0.00394542	0.00534276	0.00394542	0.0045208	0.00386323	0.00994575	0.00690449	0.00254808	0.0067401	0.00254808	0.00575374	0.00131514	0.00386323	0.0465231	0.250123	0.00550715	0.00583594	0.00542496	0.00419201	0.00139734	0.00830182	0.955943	0.963258	0.972382	0.00263028	0.00394542	0.0066579	0.00131514	0.00123294	0.00131514	0.190695	0.0225218	0.0067401	0.0282755	0.0232615	0.0180832	0	0.0230972	0.0539208	0.00246589	0.0230972	0.136528	0.00616472
LABRr1A1B1C_vRhyme_unbinned_47	0.00123244	0.00139676	0.00419029	0.00246488	0.00821625	0.0052584	0.0026292	0.00254704	0.00123244	0.00287569	0	0.00369731	0.00188974	0.00279353	0.00870923	0.00271136	0.00369731	0.00361515	0.0013146	0.00123244	0.00673733	0	0.00377948	0.00123244	0.00665516	0.00410813	0.00698381	0.992195	0.996878	0.35297	0.00254704	0.0013146	0.00271136	0.0200477	0.00558705	0.00402596	0.725495	0.00492975	0.0627722	0.168926	0.446307	0.0502835	0.0418207	0.0285926	0.0433818	0.00279353	0.00147893	0	0.905431
BAr2D2E2F_vRhyme_unbinned_30	0.965152	0.739089	0.058144	0.973281	0.877722	0.0245793	0.904963	0.772606	0.884188	0.0964153	0.000760673	0.00998384	0.00831986	0.0174955	0.00556242	0.00499192	0.00380337	0.0032804	0.0160692	0.10117	0.526006	0.035609	0.138205	0.0250071	0.977608	0.25473	0.0302843	0.00717885	0.00527717	0.00213939	0.00318532	0.00442141	0.00570505	0.00309024	0.00309024	0.00370828	0.00394599	0.00152135	0	0.022012	0	0.0142151	0.077446	0.195541	0.153418	0.00294761	0.129077	0.334268	0
LABRr1A1B1C_vRhyme_unbinned_67	0.00454969	0.00838678	0.00674231	0.0185277	0.0152935	0.0063586	0.00712602	0.00449487	0.0135394	0.00975717	0.00816752	0.0066875	0.00378227	0.00361783	0.0108535	0.0095379	0.00833196	0.0132105	0.00350819	0.00433043	0.0049334	0.00257633	0.00761936	0.0081127	0.0172121	0.00948309	0.00959272	0.989037	0.998849	0.416763	0.00679713	0.00345338	0.0166639	0.0177054	0.00975717	0.00345338	0.00164447	0.00597489	0.00345338	0.00805789	0.00416598	0.000877049	0.00164447	0.0255989	0.00339856	0.00942827	0.00931864	0.00948309	0.287617
MGr3G3H3I_vRhyme_unbinned_51	0.48421	0.790287	0.317514	0.0294469	0.385456	0.883407	0.00426767	0.0419939	0.0751963	0.122738	0.0821099	0.0492489	0.085268	0.0370434	0.0630761	0.078013	0.10507	0.0844145	0.314442	0.525435	0.330147	0.581171	0.454165	0.383663	0.317344	0.49633	0.82861	0.00409696	0.0141687	0.00315807	0.150649	0.148173	0.100546	0	0.0345681	0.0125469	0.643394	0.877347	0.924889	0.209286	0.879908	0.930352	0.981308	0.981052	0.451007	0.342523	0.386651	0.348583	0.0165586
SEr3G3H3I_vRhyme_unbinned_286	0	0.00843937	0.00207738	0.0115554	0.0111659	0.0128538	0.00389509	0.00220722	0.00467411	0.0582965	0.00220722	0.00220722	0.0406388	0.0210335	0.0590756	0.00662166	0.00194755	0.0128538	0	0.0176578	0.00194755	0.00233706	0.0101272	0.042067	0.120488	0.0241496	0.0340171	0.00675149	0.00415477	0.00610231	0.0085692	0.00843937	0.00662166	0.0415476	0.00792002	0.00194755	0.111529	0.0451831	0.00389509	0.0902363	0.490003	0.069852	0.287198	0.679823	0.106336	0.0414178	0.0242794	0	0.00675149
LAWAr2D2E2F_vRhyme_bin_13	0.999841	0.65806	0.762432	0.0387188	0.371979	0.241888	0.0421826	0.033125	0.0169407	0.627563	0.230939	0.494127	0.689991	0.816996	0.640642	0.51286	0.492336	0.357268	0.291038	0.301608	0.325337	0.518553	0.774595	0.441315	0.122347	0.312159	0.255683	0.73086	0.64966	0.803898	0.309273	0.537465	0.080981	0.999383	0.977366	0.998865	0.0323884	0.0329259	0.0224947	0.027133	0.00804236	0.0363499	0.0304575	0.0619103	0.00804236	0.333002	0.358701	0.261616	0.0969065
BOr1A1B1C_vRhyme_unbinned_30	0.00317858	0.0111732	0.0114621	0.0115585	0.00529763	0.00308226	0.0143518	0.0116548	0.0121364	0.990272	0.830765	0.82932	0.217973	0.106434	0.282027	0.195916	0.164034	0.00818725	0.00520131	0.00905413	0.01021	0.00500867	0.0107879	0.0195531	0.0125217	0.0130996	0.00943941	0.00635716	0.00317858	0.00529763	0.00780197	0.00760932	0.01021	0.00635716	0.0505683	0	0.00443075	0.0065498	0.00857253	0.014737	0.0125217	0.0106916	0.0110769	0.0314968	0.00780197	0.00471971	0.00693508	0.0112695	0.00481603
SEr3G3H3I_vRhyme_unbinned_255	0.022909	0.00223327	0.0577048	0.0180102	0.0644046	0.019451	0.0180102	0.0436568	0.0300411	0.00878899	0.0619552	0.0294647	0.0484835	0.0561919	0.0586413	0.0523737	0.103883	0.0293927	0.0532382	0.0802536	0.080974	0.0445933	0.0154168	0.0479072	0.0951661	0.0693034	0.157986	0.0221166	0.00641164	0.0431525	0.0618831	0.0489158	0.043945	0.0172898	0.0764354	0.0148404	0.00345796	0.0284562	0.00353001	0.00230531	0.0177941	0.0162812	0.0275196	0.0445933	0.00497082	0.0621713	0.0695195	0.0697356	0.0321302
SEr2D2E2F_vRhyme_unbinned_129	0.429219	0.456506	0.524726	0.0103004	0.484549	0.531899	0.0189829	0.0224343	0.0114868	0.166963	0.363533	0.142318	0.544734	0.368872	0.363587	0.163674	0.342447	0.0776573	0.0904924	0.197595	0.0387747	0.111039	0.193928	0.452624	0.367201	0.184436	0.207679	0.0589441	0.0505312	0.110176	0.608909	0.302918	0.308634	0.364882	0.436715	0.318611	0.173057	0.0677345	0.068813	0.0537669	0.0309551	0.0616405	0.221162	0.177749	0.0734509	0.0493448	0.230761	0.0414172	0.00835895
CRr1A1B1C_vRhyme_unbinned_58	0.229818	0.382857	0.87383	0.115552	0.245486	0.292368	0.0902136	0.122131	0.0865108	0.86624	0.435859	0.521421	0.712926	0.764582	0.508599	0.265255	0.241875	0.298611	0.474019	1	0.994216	0.480843	0.508446	0.44556	0.878542	0.780984	0.873279	0.938399	0.946417	0.809168	0.500949	0.423374	0.38096	0.689087	0.721739	0.64343	0.88555	0.937971	0.726513	0.650958	0.690097	0.458688	0.590917	0.934053	0.587796	0.436257	0.998133	0.93644	0.280525
LASCr2D2E2F_vRhyme_unbinned_107	0.0199328	0.0143602	0.0383654	0.00685861	0.0213617	0.0554405	0	0.0142173	0.00435808	0.00285776	0.0119311	0.00235765	0.0171465	0.0301493	0.0255769	0.0199328	0.0130742	0.0135029	0.0592984	0.368222	0.0545117	0.135386	0.118383	0.0175752	0.0425091	0.0174323	0.0181467	0.988783	0.988783	0.845467	0.0237908	0.0950918	0.0425806	0.979567	0.875188	0.887333	0.0613703	0.344645	0.0259341	0.139744	0.15932	0.364364	0.226406	0.158105	0.125455	0.0208616	0.217975	0.0715153	0.0322926
BAr1A1B1C_vRhyme_unbinned_78	0.999495	0.804676	0.946244	0.00779277	0.00425716	0.0118335	0.00122664	0.00490656	0.00360776	0.482719	0.0251822	0.378743	0.307021	0.371744	0.202251	0.169998	0.140126	0.113428	0.00122664	0.00331914	0.0121942	0.391442	0.83195	0.506602	0.0124107	0.00526733	0.00360776	0.0767011	0.0758352	0.173678	0.308969	0.141064	0.0511581	0.998124	0.808933	0.837723	0.00598889	0.00346345	0.00230897	0.00281406	0.00461794	0.0265531	0.00367992	0.0217187	0.00721553	0.0267696	0.0258316	0.0253265	0.00346345
SEr2D2E2F_vRhyme_unbinned_23	0	0.213261	0.0345477	0.00324696	0.00344178	0.0213001	0.002143	0.0100656	0.00123385	0.20865	0.0542892	0.162413	0.478018	0.759205	0.387688	0.0614975	0.0124034	0.00448081	0.333788	0.760958	0.230989	0.795701	0.857263	0.841743	0.0677317	0.0713683	0.1065	0.163712	0.150659	0.205793	0.324177	0.680629	0.115982	0.860575	0.740243	0.801935	0.357751	0.412559	0.225794	0.441262	0.291902	0.230599	0.590688	0.364374	0.176895	0.268784	0.698682	0.328723	0
LABRr1A1B1C_vRhyme_bin_12	0.00971746	0.0145698	0.0368031	0.00908846	0.0217969	0.0368031	0.00630287	0.00713726	0.00612316	0.218701	0.0568799	0.0638503	0.248726	0.274246	0.121757	0.0071501	0.00976881	0.0109113	0.118689	0.443704	0.443601	0.180293	0.150447	0.141834	0.206082	0.223617	0.254002	0.989897	0.989166	0.337082	0.0160974	0.0302564	0.0170986	0.427992	0.381536	0.319675	0.737141	0.555012	0.498325	0.254695	0.0939654	0.0475219	0.108124	0.102964	0.0340304	0.130448	0.327698	0.424539	0.0240305
MGr2D2E2F_vRhyme_unbinned_86	0.139586	0.164266	0.172267	0.0406204	0.0865337	0.137186	0.0126169	0.0148941	0.00560069	0.03145	0.033481	0.0704087	0.0553914	0.0203102	0.0308346	0.0256032	0.0504677	0.0242491	0.00837026	0.0576686	0.0260955	0.0878262	0.110844	0.0281881	0.0500369	0.030773	0.0457287	0.106167	0.0864722	0.20261	0.172944	0.160081	0.253077	0.103705	0.213811	0.0803791	0.0513909	0.106721	0.058838	0.997354	0.999385	0.717011	0.0556376	0.363245	0.820593	0.0448671	0.0369276	0.0295421	0.307238
SEr2D2E2F_vRhyme_unbinned_144	0.0891951	0.114269	0.236578	0.0033496	0.109867	0.0382812	0	0.0162695	0.00143554	0.104316	0.140109	0.05991	0.419179	0.222318	0.113791	0.0218203	0	0.0301464	0.161642	0.115705	0.182793	0.142502	0.0285195	0.141545	0.0893865	0.102976	0.0537851	0.0286152	0.00143554	0.0159824	0.0217246	0.0588573	0.0620155	0.377357	0.250837	0.176955	0	0.0759881	0	0.121447	0.177242	0.309408	0.176763	0.188822	0.400804	0.0478515	0.101732	0.165757	0
MHr1A1B1C_vRhyme_bin_9	0.00371794	0.00559253	0.00268691	0.0220889	0.00859187	0.0111851	0.00346799	0.0201518	0.00734214	0.0101853	0.00415534	0.00743587	0.00671728	0.00768582	0.00609242	0.00612366	0.00740463	0.00674852	0.90074	0.312713	0.974318	0.0029681	0.00918549	0.00640485	0.00840441	0.584716	0.0764208	0.0400225	0.0657669	0.0111226	0.00362421	0.00677977	0.000531134	0.0156841	0.00431156	0.00303059	0.0787328	0.1161	0.0689537	0.186897	0.00356172	0.0633299	0.00718593	0.180992	0.0467085	0.970506	0.444996	0.970132	0.00199956
MHr1A1B1C_vRhyme_unbinned_41	0.0338155	0.0236362	0.028584	0.0332798	0.0194762	0.00768964	0.00305695	0.0594371	0.0069648	0.0953957	0.125272	0.103653	0.834736	0.479657	0.723583	0.0115345	0.012606	0.040213	0.992405	0.971983	0.932306	0.782106	0.655384	0.83149	0.288046	0.376068	0.601462	0.0692383	0.076014	0.0321137	0.0121332	0.0191611	0.00371876	0.0715389	0.0489112	0.074974	0.319341	0.583152	0.276859	0.00438057	0.00535754	0.00425451	0.00605086	0.50427	0.011692	0.999716	0.979232	0.93322	0.00261574
SEr2D2E2F_vRhyme_unbinned_74	0.00851333	0.00478435	0.00253289	0.00816154	0.00745796	0.00619151	0.00647295	0.00408077	0.00330683	0.0142827	0.00365862	0.0101316	0.0174488	0.0111869	0.00598044	0.0721171	0.094491	0.090762	0.093717	0.576092	0.130022	0.119468	0.105396	0.249842	0.710758	0.638359	0.429185	0.0110462	0.00640259	0.0118905	0.00450292	0.00351791	0.00478435	0.00710617	0.0299022	0.00119609	0.181946	0.269331	0.120875	0.0607191	0.136424	0.478083	0.778372	0.904735	0.521002	0.0465771	0.474777	0.114121	0.00246253
MGr2D2E2F_vRhyme_unbinned_58	0.018877	0.984654	0.0124398	0.00517872	0.00435483	0.060524	0.00177453	0.00526926	0.00333176	0.279651	0.00117698	0.0033046	0.00196465	0.00262557	0.002191	0.00114982	0.00292435	0.000588491	0.0032865	0.00215478	0.00433673	0.92604	0.636322	0.249249	0.0239199	0.037247	0.167494	0.00630138	0.00568573	0.00410133	0.00593018	0.0039112	0.000832941	0.00173831	0.00767754	0.00218194	0.0134085	0.0577989	0.0797994	0.986619	0.999919	0.999991	0.953654	0.939594	0.999991	0.00250788	0.00143954	0.00288813	0.00292435
MGr1A1B1C_vRhyme_unbinned_21	0.00430127	0	0.00137275	0.00137275	0.0016473	0.0016473	0	0.00137275	0	0.00137275	0	0.00137275	0.00137275	0.00137275	0	0.00146426	0	0.00292853	0.00137275	0	0	0	0	0	0	0	0	0	0	0	0.00448431	0.00137275	0	0	0.00283701	0.00146426	0.00137275	0	0.999451	0.0313901	0.807907	0.514139	0	0.00137275	0.122907	0	0	0	0
CRr2D2E2F_vRhyme_bin_6	0.835367	0.99609	0.999953	0.0177587	0.412832	0.941401	0.00975081	0.00909134	0.00951529	0.772717	0.00956239	0.0181356	0.187338	0.0591643	0.0216214	0.0219982	0.0144613	0.0160158	0.00857318	0.0569504	0.120354	0.102925	0.0346224	1	0.018324	0.0216214	0.0102219	0.017429	0.00720712	0.00499317	0.0328324	0.0259551	0.0211974	0.160205	0.128927	0.146309	0.0167695	0.0629328	0.0179471	0.0230816	0.0293938	0.033963	0.0198314	0.0674549	0.00918555	0.0184182	0.0774412	0.121343	0.00386264
SEr3G3H3I_vRhyme_unbinned_278	0.114611	0.0835247	0.0332905	0.143631	0.0984021	0.231472	0.261457	0.194738	0.176279	0.163192	0.281982	0.245202	0.0498209	0.0325099	0.0614381	0.414685	0.523372	0.351272	0.0123978	0.0196988	0.0253926	0.051474	0.111672	0.131922	0.011755	0.0749839	0.0444485	0.0137754	0.0709891	0.0136835	0.170034	0.0462393	0.161218	0.0207549	0.352098	0.0427496	0.00753054	0.0116631	0.00339792	0.00748462	0.00854073	0.0275507	0.0338874	0.0342088	0.0100101	0.0119387	0.0325099	0.0264028	0.440812
LASYr2D2E2F_vRhyme_bin_6	0.0752422	0.047591	0.124851	0.0144738	0.0293351	0.0757768	0.0805747	0.13009	0.0769529	0.283943	0.166535	0.161564	0.306128	0.485707	0.159786	0.254714	0.303628	0.170611	0.113518	0.094153	0.164036	0.0681991	0.184698	0.164998	0.0361777	0.128406	0.0486602	0.0940327	0.10141	0.270257	0.792168	0.85128	0.945152	0.624444	0.694206	0.637073	0.0597528	0.0898764	0.0760842	0.0628801	0.0968927	0.0508253	0.081136	0.113933	0.047297	0.112863	0.116285	0.117327	0.359011
SEr3G3H3I_vRhyme_unbinned_164	0	0.224292	0.0700813	0.00639255	0.00631363	0.00363034	0.0104964	0.0265962	0.00702391	0.115145	0.0796306	0.222319	0.313156	0.0876016	0.164391	0.0667666	0.119959	0.0969142	0.139216	0.288375	0.304633	0.108279	0.123905	0.0596638	0.672086	0.5395	0.480309	0.393971	0.349144	0.226265	0.341173	0.513298	0.431221	0.553074	0.407229	0.614158	0.107411	0.340462	0.261463	0.0286481	0.269829	0.120985	0.137243	0.135901	0.213716	0.146634	0.333281	0.186489	0.070397
BAr2D2E2F_vRhyme_unbinned_38	0.395184	0.494574	0.617826	0.386762	0.997085	0.867192	0.355936	0.281812	0.362036	0.276197	0.22437	0.247854	0.203693	0.127517	0.172974	0.256978	0.440371	0.401555	0.177077	0.36317	0.167899	0.18307	0.457215	0.199158	0.279166	0.274254	0.154025	0.278465	0.258327	0.306862	0.240782	0.238892	0.279436	0.0881607	0.311127	0.0771473	0.0376289	0.153053	0.189278	0.0734762	0.266533	0.208713	0.270798	0.462128	0.14976	0.235653	0.365654	0.172758	0.72607
SEr3G3H3I_vRhyme_unbinned_264	0.128464	0.0386654	0.135834	0.0156983	0.438645	0.121195	0.0137802	0.0235223	0.00530009	0.0413911	0.0408864	0.0606734	0.0527989	0.0356872	0.0969663	0.184191	0.0600676	0.263238	0.0389683	0.0798042	0.0906062	0.0557266	0.0837414	0.0452779	0.316592	0.160063	0.339862	0.148201	0.0531523	0.0820756	0.133562	0.103478	0.250316	0.11534	0.08995	0.0836404	0.216193	0.21801	0.189541	0.191914	0.101156	0.0952501	0.0629953	0.18833	0.161072	0.0951492	0.100449	0.0643582	0.0378073
LABRr1A1B1C_vRhyme_unbinned_57	0.00152352	0.137117	0.143877	0.00323748	0.00352314	0.0175205	0.00609408	0.00438012	0.010379	0.240526	0.0198058	0.00209484	0.199771	0.241954	0.051514	0.0019044	0.00295182	0.00609408	0.0033327	0.00152352	0.00628452	0	0.004761	0.00295182	0.00314226	0.00457056	0.0028566	0.990573	0.999143	0.864978	0.00295182	0.0471339	0.00504666	0.37012	0.24462	0.354218	0.0143782	0.185774	0.004761	0.0417063	0.0166635	0.00276138	0.0136165	0.029423	0.00457056	0.00590364	0.0052371	0.004761	0.015997
LABRr1A1B1C_vRhyme_unbinned_80	0.00157528	0.00150026	0.0525092	0.0267797	0.202685	0.0620359	0.00127522	0.0435826	0.00487585	0	0.00360063	0.0495087	0.00532593	0.0034506	0.0011252	0.0243043	0.0045758	0.00255045	0.0011252	0.0246793	0.0181532	0.282274	0.140049	0.123922	0.528167	0.152127	0.409572	0.847048	0.820944	0.897607	0.0705873	0.17328	0.241392	0.402971	0.85755	0.624709	0.0897157	0.628535	0.536119	0.104718	0.539194	0.175681	0.618783	0.0661616	0.166604	0.00270047	0.0690871	0.0373565	0.0659365
SEr3G3H3I_vRhyme_bin_25	0.0551211	0.0457387	0.134853	0.0061526	0.271071	0.0395258	0.0134019	0.00398109	0.0103695	0.0110001	0.00361369	0.00318049	0.0248955	0.0127603	0.00150799	0.00880117	0.0109014	0.00368498	0.000926728	0.00479266	0.00112962	0.000800605	0.00105833	0.00054836	0.00145315	0.00241827	0.000740286	0.00111865	0.000537393	0.000778671	0.109316	0.437854	0.0184249	0.00129413	0.00422785	0.00325177	0.0052149	0.0186388	0.0122558	0.0256961	0.0172679	0.0521435	0.429344	0.283776	0.0976958	0.00109124	0.00281309	0.00216054	0.00224279
SEr2D2E2F_vRhyme_unbinned_21	0.00700569	0.00725295	0.00601665	0.0104673	0.0214292	0.085387	0.00280227	0.00568697	0.00403857	0.0652765	0.0825023	0.139042	0.0650293	0.0546444	0.126102	0.012363	0.00568697	0.0126102	0.0464024	0.00725295	0.0605786	0.471854	0.248001	0.292673	0.0723646	0.0706338	0.0433528	0.0716229	0.0484629	0.0554686	0.160636	0.303223	0.068903	0.619385	0.233825	0.196324	0.0024726	0.0232424	0.0111267	0.338333	0.174895	0.100387	0.049864	0.104673	0.15157	0.0122806	0.0266216	0.0681612	0.0717053
BOr1A1B1C_vRhyme_unbinned_36	0.990827	0.924809	0.974844	0.0197359	0.906115	0.845309	0.0227936	0.0259208	0	0.992425	0.822794	0.817999	0.991105	0.992564	0.958026	0.703683	0.668242	0.145657	0.767755	0.685059	0.882696	0.955733	0.963586	0.867408	0.94663	0.819249	0.563447	0.852884	0.836067	0.849965	0.845865	0.905837	0.618624	0.992564	0.99312	0.99041	0.0758165	0.462821	0.281028	0.276234	0.43426	0.182766	0.28624	0.367199	0.276581	0.789924	0.638916	0.786101	0.267199
LASCr2D2E2F_vRhyme_unbinned_41	0.173695	0.610084	0.345864	0.00278127	0.178181	0.146061	0.0029607	0.0223399	0.00699803	0.131527	0.31832	0.235959	0.227346	0.234075	0.226628	0.0165082	0.0535618	0.0212632	0.374484	0.61789	0.649201	0.605957	0.191818	0.391172	0.803966	0.545936	0.659429	0.281267	0.155841	0.0765297	0.621927	0.539027	0.458371	0.828907	0.904719	0.817872	0.834918	0.831599	0.898977	0.167594	0.593666	0.428674	0.589629	0.759465	0.618518	0.236228	0.494886	0.493989	0.0297865
SEr2D2E2F_vRhyme_unbinned_121	0.407725	0.113466	0.0392988	0.0170487	0.0482566	0.00953574	0.00953574	0.00674244	0.00799461	0.0334232	0.00674244	0.035157	0.178964	0.0558659	0.0490272	0.00693508	0.0248507	0.00500867	0.0287035	0.155076	0.0610672	0.416972	0.235311	0.976594	0.168657	0.06309	0.147274	0.329609	0.274417	0.154787	0.210942	0.346176	0.276922	0.472452	0.655558	0.652957	0.211713	0.0822578	0.101522	0.116741	0.241379	0.287421	0.377288	0.180601	0.368137	0.0280293	0.0383356	0.0406473	0.0682913
SEr3G3H3I_vRhyme_unbinned_72	0.018005	0.0597767	0.164638	0.0014404	0.0243428	0.00115232	0.0193734	0.00230465	0.00720202	0.00324091	0.0010803	0.00122434	0.00324091	0.0131797	0.0230465	0.00345697	0.00115232	0.00331293	0.249694	0.261865	0.225927	0.27238	0.826719	0.741088	0.472164	0.324955	0.553475	0.0689953	0.0128916	0.00115232	0.024991	0.189845	0.0010803	0.218293	0.259849	0.349586	0.399712	0.563126	0.251927	0.374001	0.363702	0.408714	0.311847	0.339503	0.233417	0.119337	0.217717	0.168671	0.0010803
SEr3G3H3I_vRhyme_unbinned_150	0.0621418	0.0111927	0.0785279	0.00170129	0.0058202	0.00590974	0.00134312	0.0754835	0.0116404	0.116941	0.140043	0.202633	0.137536	0.232629	0.111658	0.0344735	0.113718	0.0476361	0.0445021	0.0196096	0.0283847	0.0330408	0.0445917	0.0452185	0.0120881	0.0192514	0.0315186	0.0148639	0.00286533	0.00913324	0.278653	0.293249	0.344914	0	0.0677829	0.00940186	0.00277579	0.00823782	0.00734241	0.0163861	0.00152221	0	0	0.0143266	0.0191619	0.0321454	0.00277579	0.0299069	0.00143266
SEr3G3H3I_vRhyme_unbinned_241	0.768051	0.363874	0.629926	0.422289	0.72016	0.263686	0.0282288	0.0753855	0.0329608	0.44807	0.251448	0.430285	0.449294	0.452476	0.405319	0.314596	0.193114	0.263278	0.495554	0.521743	0.793424	0.301787	0.525414	0.768948	0.317451	0.46194	0.499388	0.290528	0.350983	0.317941	0.459982	0.444807	0.489353	0.389492	0.440483	0.56278	0.129722	0.391287	0.314351	0.206005	0.165456	0.312964	0.431101	0.295749	0.282777	0.423513	0.580485	0.487313	0.0111773
MHr3G3H3I_vRhyme_unbinned_15	0.00568111	0.00359246	0.00835457	0.00426083	0.00714316	0.0111951	0.00334183	0.0067672	0.00626593	0.0072267	0.0102343	0.00559756	0.0072267	0.00726847	0.00944066	0.0109027	0.00547224	0.00935712	0.00497097	0.00697606	0.00655834	0.00271523	0.00751911	0.00781152	0.0086052	0.0047621	0.00847989	0.0256903	0.00981662	0.057563	0.127532	0.378504	0.3605	0.396174	0.907891	0.642132	0.144325	0.491625	0.618865	0.168679	0.0919838	0.18827	0.219767	0.0332094	0.513848	0.0043026	0.00409374	0.00434438	0.307323
MHr3G3H3I_vRhyme_unbinned_35	0.423988	0.990058	0.828724	0.0353398	0.366775	0.58252	0.0591106	0.130785	0.0825199	0.619396	0.468908	0.432213	0.983641	0.964931	0.985267	0.913232	0.885394	0.65808	0.268709	0.274132	0.316703	0.99774	0.996927	0.827278	0.347704	0.35376	0.335141	0.961587	0.962853	0.993221	0.941522	0.926247	0.82791	0.975506	0.999277	0.913594	0.215745	0.500181	0.312997	0.206435	0.651211	0.52124	0.83731	0.421186	0.458243	0.294288	0.289226	0.271873	0.296728
MHr2D2E2F_vRhyme_unbinned_9	0.0790521	0.063981	0.0668246	0.0438863	0.0539336	0.0668246	0.00464455	0.0236019	0.0127962	0.0745972	0.0587678	0.0732701	0.0770616	0.055545	0.0533649	0.0674881	0.0377251	0.0361137	0.0705213	0.0607583	0.0783886	0.0711848	0.0763033	0.0569668	0.077346	0.0864455	0.0908057	0.730047	0.698389	0.787962	0.056872	0.136114	0.0640758	0.978578	0.666919	0.972228	0.0624645	0.0411374	0.0682465	0.0718483	0.0614218	0.0524171	0.0743128	0.0823697	0.0863507	0.0575355	0.0632227	0.0774408	0.982559
SEr2D2E2F_vRhyme_bin_9	0.0053784	0.00832696	0.0389866	0.165174	0.00769903	0.0112755	0.0281206	0.00775363	0.0225238	0.0330075	0.00794474	0.0148793	0.0120946	0.036038	0.0298406	0.0106476	0.0201485	0.0425085	0.120454	0.0899039	0.314432	0.0439281	0.162335	0.0107841	0.0113301	0.102435	0.156738	0.0171181	0.0196571	0.0262368	0.0072349	0.0230152	0.00562411	0.0575243	0.0353828	0.0685814	0.00750792	0.0112755	0.0053238	0.196926	0.458829	0.255269	0.192776	0.489571	0.391722	0.140357	0.112291	0.180763	0.00581522
SEr3G3H3I_vRhyme_unbinned_205	0.0150453	0.00427424	0.0212857	0.0383826	0.0142759	0.0494956	0.0083775	0.0232518	0.00735168	0.0380407	0.0315439	0.0328261	0.0384681	0.013763	0.0545392	0.0232518	0.0715507	0.0249615	0.0437682	0.116687	0.0296632	0.0116259	0.0818089	0.014105	0.182766	0.00991623	0.013934	0.826637	0.743033	0.999231	0.0744572	0.120875	0.0170115	0.00427424	0.0300051	0.00265003	0.00153872	0.0256454	0.00581296	0.0055565	0.0106856	0.00735168	0.0636006	0.0319713	0.0170115	0.00273551	0.16131	0.00683878	1
SEr2D2E2F_vRhyme_unbinned_173	0.00365708	0.00663378	0.00552815	0.00369961	0.152747	0.00374213	0.00408233	0.00616602	0.00144582	0.00344446	0.00340194	0.00348699	0.00812213	0.00480524	0.0207944	0.00352951	0.00267903	0.00535805	0.0040398	0.00480524	0.00408233	0.00204116	0.00476271	0.00871747	0.0156064	0.00603844	0.0116091	0.00540058	0	0.00204116	0.00616602	0.00540058	0.00221126	0.00693145	0.0026365	0.00412485	0.00442252	0.00586834	0.00352951	0.018498	0.00438	0.00310427	0.00620854	0.018498	0.00506038	0.0134802	0.0082497	0.00480524	0.0108012
CRr2D2E2F_vRhyme_unbinned_86	0.431451	0.750053	0.842039	0.00401776	0.432438	0.84951	0.00352435	0.0117009	0.0179037	0.20547	0.24029	0.0797914	0.392472	0.195108	0.310848	0.525763	0.499189	0.0140269	0.463593	0.641714	0.590752	0.982731	0.975329	0.918517	0.887785	0.836893	0.811165	0	0.00105731	0.0440544	0.770424	0.358286	0.344682	0.156763	0.644675	0.235215	0.0131106	0.0345387	0.00986819	0.040671	0.0453232	0.0376401	0.399168	0.114964	0.0749278	0.490731	0.518009	0.507718	0
CRr3G3H3I_vRhyme_unbinned_10	0.281231	0.637511	0.817988	0.298391	0.946651	0.944114	0.0950791	0.303999	0.40442	0.179342	0.31535	0.387461	0.395673	0.160179	0.225145	0.252053	0.315617	0.457234	0.6741	0.98284	0.963277	0.928757	0.961274	0.975028	0.974895	0.989985	0.999733	0.270014	0.234626	0.118248	0.763638	0.504106	0.446485	0.104494	0.308607	0.0668358	0.78714	0.946852	0.894438	0.388663	0.480937	0.666889	0.883221	0.542432	0.282166	0.558256	0.999933	0.907391	0.145289
LAWAr2D2E2F_vRhyme_unbinned_89	0.10605	0.38973	0.291554	0.185729	0.0362417	0.122099	0.146813	0.073689	0.137093	0.296715	0.0128843	0.23041	0.213984	0.422431	0.0892104	0.0274262	0.0459991	0.0337176	0.0572634	0.282738	0.128353	0.757459	0.763525	0.600324	0.972009	0.865205	0.945826	0.793776	0.581186	0.695524	0.103677	0.903255	0.149488	0.791667	0.88472	0.994311	0.998983	0.996383	0.97943	1	1	1	0.999925	1	1	0.064233	0.214926	0.144515	0.289369
BAr3G3H3I_vRhyme_unbinned_47	0.0113987	0.00359369	0.00948958	0.045988	0.0251558	0.012241	0.999832	0.908305	0.547476	0.0647425	0.134763	0.0119041	0.00971419	0.00920883	0.0258296	0.0859678	0.0210006	0.0347016	0.0162839	0.00898422	0.00454826	0.00595205	0.0153855	0.00875962	0.0191476	0.00488517	0.0258858	0.466337	0.492335	0.609692	0.497164	0.253243	0.753776	0.382447	0.922287	0.448257	0.25751	0.291931	0.229771	0.00948958	0.0158908	0.00460441	0.015947	0.0404851	0.0083104	0.0155539	0.00836656	0.0158347	0.175248
LAWAr2D2E2F_vRhyme_bin_11	0.0220286	0.0146711	0.000744504	0.00205833	0.00131383	0.00402908	0	0.00363493	0.00210213	0.424936	0.124595	0.216651	0.175747	0.286415	0.0603048	0.0172988	0.00398529	0.00205833	0.0288605	0.0287291	0.00718227	0.456644	0.47692	0.275948	0.0228169	0.0178681	0.00328458	0.402645	0.276123	0.37996	0.151747	0.099238	0.0352544	0.871157	0.517956	0.667426	0.052378	0.0358676	0.0418236	0.133617	0.0863186	0.0484365	0.233511	0.232241	0.0864062	0.0244372	0.00525532	0.000788298	0.0101165
CRr3G3H3I_vRhyme_unbinned_81	0.0375571	0.101042	0.0425532	0.0723577	0.0999225	0.199587	0.0962184	0.106986	0.0966492	0.0317857	0.023344	0.0323025	0.0948402	0.0967353	0.0130072	0.0287708	0.0232578	0.0391076	0.235507	0.129124	0.123094	0.318115	0.294685	0.277716	0.991989	0.946421	0.767853	0.038763	0.00404858	0.0628822	0.0925144	0.257387	0.0378155	0.35438	0.221638	0.248773	0.53605	0.467224	0.301921	0.473684	0.93014	0.747696	0.810233	0.842881	0.950814	0.167284	0.225773	0.145835	0.119649
CRr2D2E2F_vRhyme_unbinned_41	0.222626	0.50429	0.689144	0.316266	0.99972	0.956072	0.0945719	0.211341	0.414195	0.0661257	0.10166	0.0822608	0.13822	0.00708823	0.0775042	0.00447678	0.0334826	0.0442082	0.672263	0.971087	0.969875	0.913729	0.912516	0.997389	0.992539	0.950476	0.983492	0.00503637	0.0063421	0.00139899	0.360754	0.0386122	0.0346018	0.0880433	0.101194	0.0309644	0.230647	0.570229	0.391811	0.137101	0.0876702	0.270658	0.391345	0.143816	0.0379593	0.516881	0.985637	0.961574	0.00531617
BOr2D2E2F_vRhyme_unbinned_3	0.769202	0.964013	0.649898	0.0464943	0.824158	0.713502	0.065836	0.106379	0.138553	0.847592	0.896969	0.714525	0.884694	0.992747	0.871676	0.886554	0.800725	0.49628	0.685419	0.705412	0.692673	0.883857	0.987633	0.809094	0.957225	0.89827	0.892691	0.272829	0.172122	0.362749	0.735819	0.832341	0.503162	0.773759	0.671285	0.328901	0.195834	0.523898	0.210247	0.261019	0.519621	0.517017	0.807792	0.896132	0.878743	0.514134	0.617817	0.764646	0.483541
SEr2D2E2F_vRhyme_unbinned_167	0.190323	0.152635	0.321561	0.252629	0.204912	0.237432	0.239134	0.247948	0.233846	0.497417	0.539055	0.429457	0.630904	0.54404	0.590906	0.474378	0.611817	0.567929	0.379187	0.977995	0.803781	0.880919	0.804693	0.763844	0.372135	0.62981	0.51158	0.113489	0.0761656	0.113185	0.767309	0.690232	0.370433	0.530971	0.511215	0.592304	0.146131	0.353292	0.274816	0.115434	0.111787	0.127226	0.155006	0.298523	0.0896602	0.489332	0.948514	0.907604	0.241687
SEr3G3H3I_vRhyme_unbinned_137	0.00592207	0.0114	0.0100379	0.0114592	0.0253761	0.0131174	0.014361	0.00799479	0.0083205	0.0439121	0.389761	0.311678	0.0151901	0.0162265	0.0511666	0.183732	0.122143	0.14971	0.00894232	0.0152789	0.0230072	0.00740258	0.0201942	0.0209937	0.0199278	0.0125548	0.023481	0.00604051	0.00615895	0.00352363	0.136415	0.0992834	0.0128805	0.0111335	0.0874985	0.00432311	0.0103636	0.0143018	0.0054483	0.00796518	0.0103636	0.0116369	0.0227703	0.0314166	0.025761	0.0206088	0.0130582	0.0171444	0.00145091
SEr2D2E2F_vRhyme_unbinned_117	0.00264397	0	0.020656	0.00247872	0	0	0.00123936	0	0	0.0264397	0.0227216	0.0711394	0.111047	0.0794018	0.0715525	0.0247046	0.0430472	0.00140461	0.00132199	0.286127	0.0648599	0	0.00132199	0	0.00264397	0.00256135	0.0170206	0	0.00256135	0.00123936	0.0485004	0.0167727	0.016277	0.00999752	0.0461869	0.0718004	0	0.0531273	0.0128067	0.00867553	0.0027266	0.0599025	0.0027266	0.00280922	0.00247872	0.00123936	0.299347	0.0837809	0
SEr2D2E2F_vRhyme_unbinned_89	0.0350293	0.0519889	0.0597595	0.0223867	0.0510638	0.0200432	0.0502004	0.0373111	0.079926	0.0731422	0.178908	0.174221	0.0816528	0.251557	0.138329	0.00647549	0.0771508	0.0188714	0.0254702	0.147703	0.142522	0.306568	0.813198	0.396793	0.322109	0.0883133	0.282208	0.0320074	0.0350293	0.0234968	0.0911502	0.236571	0.103669	0.24354	0.118471	0.13654	0.46235	0.134073	0.225162	0.33691	0.250694	0.376688	0.375146	0.4465	0.203454	0.0239901	0.181745	0.0549491	0.0359544
LASAr3G3H3I_vRhyme_unbinned_7	0.153606	0.252049	0.484378	0.0960357	0.242112	0.444069	0.138291	0.184542	0.230383	0.190074	0.347623	0.253483	0.324165	0.236478	0.288414	0.196476	0.214249	0.177884	0.130506	0.156064	0.14956	0.155501	0.16175	0.150072	0.356945	0.156884	0.181315	0.142184	0.147921	0.11975	0.798095	0.995134	0.983866	0.154272	0.349877	0.164259	0.34788	0.440023	0.32268	0.173325	0.167691	0.158113	0.196169	0.174964	0.150174	0.13194	0.158369	0.161545	0.150789
SEr2D2E2F_vRhyme_unbinned_4	0.756131	0.273976	0.41351	0.00388658	0.345249	0.0440114	0.014342	0.0149442	0.0284103	0.332932	0.00262755	0.00279177	0.327896	0.440223	0.13291	0.00689731	0.00350339	0.00963433	0.431739	0.195424	0.183873	0.358386	0.597274	0.434147	0.342238	0.25958	0.386194	0.0214035	0.0243595	0.081235	0.0643201	0.154149	0.138877	0.802989	0.753065	0.588789	0.0164769	0.0353624	0.0316948	0.0275892	0.0224984	0.0283556	0.0126998	0.0916356	0.00465295	0.489654	0.131706	0.0363477	0.0109481
MHr2D2E2F_vRhyme_unbinned_24	0.0931253	0.107508	0.111617	0.101622	0.114283	0.104065	0.0762439	0.0749111	0.0924589	0.0967903	0.0770769	0.1491	0.111506	0.0670258	0.0998445	0.0842959	0.107563	0.103398	0.110673	0.101455	0.115837	0.0779098	0.0934585	0.109729	0.0922368	0.0965682	0.103065	0.15171	0.125888	0.163649	0.120224	0.239227	0.690582	0.115338	0.113894	0.134163	0.0744114	0.0703021	0.0787983	0.0849067	0.0845735	0.0826855	0.0975122	0.131886	0.0762439	0.112561	0.089849	0.101233	0.943414
CRr1A1B1C_vRhyme_bin_13	0.449973	0.527546	0.643097	0.265602	0.511	0.496073	0.0796415	0.178946	0.076704	0.190696	0.10464	0.06981	0.124333	0.0994245	0.0657335	0.11657	0.094209	0.108896	0.600833	0.903783	0.89545	0.541005	0.390534	0.460734	0.58186	0.591212	0.572807	0.136023	0.0932198	0.170284	0.287932	0.184911	0.386578	0.266741	0.338829	0.308974	0.283316	0.623464	0.516066	0.234279	0.130807	0.24405	0.15155	0.203405	0.047659	0.482975	0.846562	0.820994	0.0644746
LASAr3G3H3I_vRhyme_unbinned_56	0.00487465	0.0051532	0.00153203	0.00886722	0.00831012	0.00603528	0.00162488	0.00301764	0.00594243	0.023909	0.0165274	0.0143918	0.0191736	0.0199164	0.00766017	0.0336119	0.00914578	0.01026	0.00696379	0.00589601	0.0182916	0.0084494	0.0200557	0.00580316	0.00654596	0.00733519	0.0047818	0.035376	0.0841226	0.0951253	0.939044	0.999954	1	0.537744	0.677112	0.48663	0.00389972	0.00394615	0.00213556	0.010585	0.00738162	0.00376045	0.014299	0.0201486	0.00840297	0.00803157	0.00218199	0.00789229	0.00213556
SEr3G3H3I_vRhyme_unbinned_141	0.593382	0.0511778	0.323121	0.0461301	0.0113573	0.0134605	0.00680034	0.00659002	0.00953449	0.0229248	0.00932417	0.0140213	0.00231352	0.0178772	0.0242569	0.00939428	0.00490746	0.00785194	0.0311974	0.00595906	0.0131099	0.123037	0.146382	0.229248	0.0154936	0.00602916	0.00785194	0.00567863	0.00119181	0.00336512	0.00476725	0.0107263	0.00623948	0.00343522	0.0126192	0.00245373	0.00581884	0.00932417	0.00224341	0.00764162	0.0707375	0.00687044	0.00911385	0.0352636	0.0212423	0.00434661	0.00911385	0.00953449	0.00231352
LABRr1A1B1C_vRhyme_unbinned_37	0.00970134	0.117	0.00591731	0.0046729	0.00652682	0.00802519	0.0079998	0.00563795	0.00353007	0.00962515	0.00703474	0.00520622	0.0179297	0.013587	0.00807599	0.0108442	0.00805059	0.0066538	0.00540939	0.00477448	0.00510463	0.044164	0.0495733	0.035961	0.00756806	0.0059935	0.0119616	0.998197	0.997587	0.987911	0.00779663	0.0102093	0.00213328	0.0155171	0.00766965	0.00571414	0.192782	0.863724	0.543631	0.123197	0.170358	0.0751219	0.597471	0.204693	0.0187424	0.00507924	0.00518082	0.00711093	0.0155425
MHr1A1B1C_vRhyme_unbinned_28	0.0225589	0.174872	0.208875	0.206158	0.0820023	0.0203359	0.00732751	0.018607	0.00872715	0.0457764	0.0214062	0.0228059	0.0237938	0.0260991	0.0211592	0.0257698	0.0182776	0.0269224	0.569159	0.879467	0.981228	0.253746	0.137905	0.666145	0.32134	0.15289	0.0824963	0.0251111	0.0200066	0.0270871	0.0205829	0.0272518	0.0256051	0.0182776	0.030051	0.0208299	0.0135024	0.0228059	0.0214886	0.0385312	0.0190186	0.0180306	0.0480817	0.164005	0.0386959	0.69422	0.683517	0.978347	0.0207476
MHr1A1B1C_vRhyme_unbinned_2	0.248397	0.31585	0.991926	0.022847	0.327645	0.721885	0.0105932	0.0155749	0.00910444	0.0515346	0.0546839	0.0510192	0.156608	0.130898	0.108394	0.0678539	0.0302909	0.00692854	0.974748	0.999771	0.997939	0.31167	0.0608108	0.415369	0.489178	0.430142	0.632043	0.00292029	0.00274851	0.00274851	0.0259963	0.0655634	0.00200412	0.354214	0.419033	0.371851	0.177107	0.372022	0.369961	0.00463811	0.0245648	0.0572607	0.0718049	0.254867	0.0160902	0.940563	0.998683	0.993759	0.00177508
MGr2D2E2F_vRhyme_unbinned_38	0.00535435	0.00411873	0.00374947	0.00516972	0.00745633	0.00590825	0.0039199	0.00463002	0.0039625	0.015566	0.00457321	0.0055958	0.00737111	0.00522653	0.00624911	0.00697344	0.00782559	0.00752734	0.00495668	0.00516972	0.00470104	0.0237892	0.00482886	0.00247124	0.00578043	0.00688823	0.00525494	0.00426076	0.00159068	0.00430337	0.0062065	0.00477205	0.00191734	0.00373526	0.0067178	0.00428916	0.510794	0.0915921	0.183738	0.801179	0.973739	0.95245	0.620963	0.805354	0.9732	0.00666099	0.00779719	0.00572362	0.00171851
LABRr1A1B1C_vRhyme_unbinned_59	0.0131269	0.00713419	0.0110937	0.00338874	0.0198687	0.00841835	0.00174788	0.00128415	0.00228294	0.0317115	0.00845402	0.0119498	0.0261111	0.00606407	0.0041735	0.0099522	0.0166583	0.00556467	0.0239352	0.0977741	0.03296	0.00346008	0.00766926	0.0130912	0.00934579	0.00991653	0.00709852	0.998038	0.993508	0.35143	0.0111293	0.00802597	0.00481558	0.0441607	0.0139117	0.0263965	0.98855	0.0370978	0.00759792	0.450738	0.0128416	0.0109153	0.00346008	0.0201541	0.00659913	0.0109153	0.141828	0.0489406	0.00720554
BOr1A1B1C_vRhyme_unbinned_1	0.00448356	0.00193734	0.0174361	0.00730654	0.0052585	0.00531385	0.000830289	0.00354257	0.00597808	0.875623	0.801616	0.958541	0.610705	0.145688	0.412155	0.34385	0.720912	0.209565	0.000885642	0.000885642	0.00271228	0.00188199	0.00287834	0.00343186	0.00697443	0.00293369	0.00426215	0.00276763	0.00271228	0.00354257	0.191077	0.0192627	0.0212554	0.00182664	0.427211	0.00282298	0.00171593	0.00830289	0.000996347	0.00520314	0.000940994	0.00276763	0.00309975	0.0131186	0.00365327	0.000885642	0.00343186	0.00276763	0.00265692
BAr3G3H3I_vRhyme_unbinned_5	0.0226542	0.00924933	0.0184316	0.0175603	0.0223861	0.0102547	0.999866	1	0.461595	0.0459115	0.00991957	0.0103217	0.0123324	0.022118	0.0240617	0.453284	0.529357	0.202279	0.0116622	0.00831099	0.0393432	0.011059	0.0097185	0.00837802	0.00951743	0.0144772	0.0164879	0.0220509	0.00723861	0.00636729	0.0140751	0.0262064	0.0168231	0.00723861	0.310523	0.0113271	0.0294236	0.0130027	0.00462467	0.00435657	0.0156836	0.00254692	0.0125335	0.0298257	0.0132708	0.0115281	0.0112601	0.00650134	0.0226542
BOr1A1B1C_vRhyme_unbinned_27	0.111728	0.129927	0.147474	0.0870807	0.117849	0.458745	0.0818575	0.0884681	0.114992	0.419489	0.970048	0.993144	0.517016	0.791725	0.899535	0.969967	0.955031	0.971925	0.103403	0.118502	0.108218	0.107076	0.11385	0.125928	0.138089	0.114013	0.114095	0.1012	0.102261	0.0651269	0.622378	0.19938	0.193422	0.103485	0.865176	0.0980984	0.117114	0.114503	0.141598	0.102506	0.109035	0.172856	0.451481	0.662124	0.256998	0.106096	0.111238	0.114013	0.11287
SEr3G3H3I_vRhyme_unbinned_77	0.708831	0.761986	0.61029	0.0649991	0.236782	0.141842	0.145063	0.148095	0.132651	0.335418	0.14838	0.333049	0.233466	0.0679363	0.110479	0.0841387	0.102805	0.0582717	0.428937	0.507485	0.673299	0.819689	0.89549	0.527667	0.793159	0.697745	0.817889	0.586413	0.559598	0.481429	0.410271	0.389994	0.336839	0.683153	0.624218	0.603468	0.98465	0.96191	0.996115	0.826511	0.810498	0.777999	0.720296	0.57239	0.693007	0.405439	0.765302	0.495547	0.701724
SEr3G3H3I_vRhyme_unbinned_270	0.089685	0.10008	0.231489	0.314333	0.346025	0.652356	0.206324	0.222399	0.286533	0.153818	0.101216	0.107598	0.3504	0.30169	0.144922	0.0734885	0.0866149	0.0918123	0.154253	0.181981	0.212827	0.327943	0.204052	0.2875	0.630164	0.559842	0.496362	0.0654628	0.0497498	0.0598545	0.377813	0.231755	0.181111	0.35376	0.282592	0.221892	0.334059	0.368845	0.271231	0.194213	0.489448	0.453091	0.402132	0.398434	0.524017	0.155704	0.229071	0.196002	0.290135
BAr1A1B1C_vRhyme_unbinned_20	0.996555	0.476904	0.998664	0.117767	0.950784	0.0156085	0.00154679	0.286719	0.00801519	0.381143	0.0696056	0.0687619	0.753146	0.825494	0.538635	0.0926668	0.0107572	0.0107572	0.983126	0.999367	0.996063	0.855164	0.608803	0.987485	0.983899	0.985516	0.996203	0.964916	0.974126	0.778387	0.0826127	0.401884	0.775083	0.970752	0.961401	0.973845	0.950362	0.98636	0.988891	0.720031	0.964424	0.984673	0.976517	0.986009	0.981509	0.985095	0.984181	0.993039	0.0423258
MHr2D2E2F_vRhyme_unbinned_14	0.0104185	0.0059534	0.0050375	0.00967428	0.0123648	0.00772798	0.00623962	0.0080142	0.00915908	0.0059534	0.00721278	0.00830042	0.0103612	0.00767073	0.00927357	0.00618238	0.00555269	0.00681207	0.00578167	0.00578167	0.00870113	0.00457954	0.0069838	0.00761349	0.0115633	0.00686931	0.0112199	0.0119641	0.00778522	0.0113916	0.00692656	0.00938806	0.00114489	0.0105902	0.0103612	0.00498025	0.00681207	0.00772798	0.00864388	0.0040071	0.0103612	0.00475127	0.00870113	0.037037	0.00950255	0.0112199	0.0113344	0.00658309	0.990726
SEr3G3H3I_vRhyme_unbinned_199	0.120719	0.0310749	0.104488	0.0164616	0.102351	0.0436088	0.000924161	0.00849073	0.00369664	0.0608791	0.0220066	0.0495004	0.0497892	0.0561428	0.0020216	0.00872177	0	0.0149021	0.02888	0.161093	0.426038	0.546179	0.482412	0.710507	0.413042	0.225842	0.331832	0.124704	0.0828279	0.0762433	0.0425114	0.000866401	0.0172703	0.182868	0.225264	0.472651	0.0263963	0.21533	0.143765	0.0350026	0.0257032	0.0306128	0.113903	0.0918385	0.0918385	0.0988852	0.0894703	0.0843297	0.000924161
SEr2D2E2F_vRhyme_unbinned_145	0.0129356	0.0213473	0.00600834	0.0046653	0.00487736	0.00721001	0.00819962	0.00480667	0.00353432	0.00742207	0.00445324	0.0207818	0.0192974	0.0508942	0.0171061	0.00494805	0.00537216	0.0057256	0.00473599	0.00678589	0.00664452	0.171626	0.059942	0.291864	0.126387	0.0672934	0.126034	0.00113098	0.00282745	0.00452393	0.0560543	0.0725949	0.0610023	0.111543	0.0269315	0.0586697	0.0816428	0.0817841	0.0464409	0.0217007	0.332085	0.0122287	0.00445324	0.182583	0.0936594	0.00487736	0.00685658	0.0057256	0.00113098
SEr3G3H3I_vRhyme_unbinned_48	0.00237831	0.00396385	0.00705565	0.00531156	0.00729348	0.00626288	0.00134771	0.00610433	0.00634216	0.00126843	0.00285397	0.0068971	0.00245759	0.00975107	0.0144284	0.00253686	0.00713493	0.0110988	0.00951324	0.00523228	0.00776915	0.0020612	0.00531156	0.00428096	0.00864119	0.00681782	0.0136356	0.00705565	0.00277469	0.00126843	0.0157761	0.01316	0.00253686	0.00269542	0.00261614	0.00372602	0	0.00253686	0.00396385	0.00626288	0.00570794	0.00396385	0.0079277	0.0137942	0.00269542	0	0.00768987	0.00150626	0.00531156
SEr3G3H3I_vRhyme_unbinned_51	0.448433	0.474488	0.772824	0.00637366	0.00717913	0.0280862	0.0172999	0.0148836	0.00570828	0.110664	0.0397829	0.0580984	0.0934337	0.069515	0.0272807	0.12996	0.0715812	0.00679391	0.285729	0.133987	0.272737	0.975941	0.944248	0.819681	0.252775	0.128594	0.119944	0.318018	0.368657	0.527613	0.0734723	0.411066	0.38291	0.935318	0.847207	0.967781	0.418946	0.61807	0.376782	0.596638	0.681457	0.566065	0.351462	0.333847	0.259954	0.332271	0.110874	0.202697	0.104885
MGr1A1B1C_vRhyme_unbinned_10	0.0160739	0.120185	0.0799076	0.0425866	0.395658	0.260323	0.00378753	0.0262356	0.115566	0.0111778	0.0218014	0.104388	0.0464665	0.0181986	0.0475751	0.122864	0.239815	0.444065	0.128591	0.789469	0.542818	0.616813	0.571547	0.599076	0.556305	0.69746	0.852194	0.0381524	0.027806	0.0290993	0.580878	0.307437	0.375612	0.00424942	0.15963	0.0158891	0.583926	0.942818	0.915843	0.141617	0.513072	0.50254	0.967852	0.408222	0.195012	0.208222	0.716582	0.541986	0.0017552
MGr1A1B1C_vRhyme_unbinned_78	0.0261406	0.172704	0.122479	0.0100842	0.0511063	0.0309379	0.00479734	0.0457216	0.0108674	0.0776385	0.0179166	0.0700999	0.0429802	0.0238888	0.0127276	0.0104758	0.0131192	0.0749951	0.68083	0.81075	0.774231	0.69581	0.623458	0.385256	0.509791	0.555708	0.914138	0.108479	0.0985902	0.0215391	0.0366164	0.1168	0.00655962	0.101038	0.125906	0.141864	0.955551	0.999217	0.980223	0.712356	0.697964	0.530546	0.809771	0.773154	0.201978	0.547875	0.776287	0.722636	0.0780302
BOr2D2E2F_vRhyme_unbinned_17	0.31785	0.869642	0.251651	0.0221363	0.0955025	0.282221	0.0237526	0.0539705	0.0152495	0.453268	0.193394	0.138862	0.982923	0.96662	0.972312	0.502319	0.590654	0.473577	0.178918	0.804708	0.763528	0.827547	0.919747	0.711314	0.335699	0.170766	0.326353	1	1	0.99993	0.760998	0.998595	0.741672	1	0.999438	0.99993	0.973788	0.978847	0.981729	0.807519	0.997751	0.927056	0.988405	0.956992	0.623331	0.18454	0.808784	0.754041	0.960014
CRr3G3H3I_vRhyme_unbinned_44	0.00854764	0.00118924	0.0150884	0.00252713	0.00230415	0.00111491	0.00133789	0	0	0	0.00111491	0.00133789	0.00453397	0	0.00550022	0	0.00230415	0.00111491	0	0.00222982	0.00646648	0	0.00260146	0.00111491	0.999703	0.974729	0.403672	0.00118924	0	0	0	0.00713542	0	0.00111491	0	0.00208117	0.915936	0.795897	0.704103	0.6795	0.150513	0.503865	0.0836183	0.769734	0.175115	0.00668946	0.0024528	0.00126356	0
SEr3G3H3I_vRhyme_unbinned_277	0.912462	0.814478	0.67377	0.0486786	0.116056	0.291863	0.0191163	0.0548417	0.0297712	0.225844	0.276298	0.228246	0.412932	0.197744	0.249661	0.0940144	0.0686305	0.0461715	0.483861	0.417111	0.549775	0.961245	0.897002	0.342526	0.841116	0.747519	0.782618	0.811762	0.748355	0.672308	0.366343	0.398621	0.222292	0.883736	0.824402	0.833595	0.958947	0.973572	0.972945	0.94965	0.971169	0.968766	0.770291	0.836206	0.848846	0.343048	0.619137	0.699467	0.800481
SEr2D2E2F_vRhyme_unbinned_159	0.00705799	0.00582284	0.00694036	0.0182331	0.0167627	0.011234	0.0123515	0.0139984	0.0114692	0.142277	0.0131749	0.0348194	0.135572	0.234384	0.0636396	0.0137631	0.0229973	0.0141748	0.00788142	0.0178214	0.00952829	0.00999882	0.0136455	0.0111752	0.0110575	0.00946947	0.0146453	0.018586	0.00464651	0.0101753	0.00829314	0.0364075	0.00682273	0.175097	0.0852841	0.0924597	0.00741089	0.00705799	0.0122927	0.00511705	0.00664628	0.0108811	0.016351	0.112046	0.00617574	0.00929302	0.0102929	0.00894013	0.00288201
LASAr3G3H3I_vRhyme_unbinned_28	0.141835	0.292273	0.189515	0.0422128	0.385141	0.910589	0.0636006	0.182842	0.334968	0.659725	0.956099	0.853823	0.948299	0.631101	0.929083	0.951516	0.926831	0.945807	0.137815	0.247889	0.288253	0.342928	0.195948	0.225135	0.550535	0.368095	0.352899	0.130256	0.154137	0.0488864	0.998874	0.98223	0.995578	0.0893302	0.8929	0.2261	0.238804	0.402187	0.48018	0.182279	0.267669	0.372035	0.433465	0.251749	0.163223	0.162097	0.245156	0.298223	0.179464
LASCr2D2E2F_vRhyme_unbinned_26	0.348018	0.566348	0.398624	0.0164428	0.023366	0.0250968	0.00255502	0.0139702	0.00255502	0.473667	0.00762384	0.0041622	0.494931	0.8917	0.133891	0.815297	0.553985	0.035523	0.00939586	0.0140114	0.0228303	0.199415	0.273922	0.0099728	0.016484	0.0147119	0.00535729	0.0104673	0.00267864	0.117902	0.863348	0.874928	0.970617	0.993983	0.999382	0.997321	0.0095607	0.0276519	0.0294651	0.0837798	0.132037	0.00630512	0.0290942	0.0285997	0.0347812	0.013146	0.0020605	0.0020605	0.78781
MHr1A1B1C_vRhyme_bin_8	0.00684105	0.0174648	0.0457948	0.0125553	0.0140443	0.0107445	0.00716298	0.0156539	0.00965795	0.0579074	0.0418511	0.0347284	0.0178672	0.0152515	0.0156137	0.00925553	0.0102213	0.00535211	0.407324	0.957907	0.834688	0.398109	0.0806841	0.00724346	0.0393964	0.0311871	0.00784708	0.252475	0.0755734	0.442857	0.0149296	0.310382	0.143622	0.168974	0.097666	0.292918	0.340805	0.773642	0.385513	0.449779	0.130262	0.26994	0.00869215	0.203179	0.0701408	0.283863	0.948612	0.825433	0.108652
BAr3G3H3I_vRhyme_unbinned_27	0.0715593	0.000669613	0	0.00272309	0.00584795	0.00209812	0.9292	0.997857	0.995223	0.000714254	0.00147315	0.000758895	0.00580331	0.00446409	0.0021874	0.00410696	0.00227668	0.000758895	0.00281237	0.00450873	0.000669613	0.000669613	0.00209812	0.00138387	0.00459801	0.00973171	0.00209812	0.00361591	0.00352663	0.00133923	0.00142851	0.00343735	0.00151779	0.00151779	0.00995491	0.000669613	0.000714254	0.00290166	0	0.00142851	0.00223204	0.00142851	0.00205348	0.00696397	0.00499978	0.00142851	0.00272309	0.00142851	0.00138387
CRr1A1B1C_vRhyme_unbinned_62	0.0245377	0.0304348	0.0348326	0.0826087	0.0184408	0.00734633	0.0524238	0.0705147	0.0370815	0.622089	0.113593	0.257421	0.592404	0.571664	0.256072	0.022089	0.016042	0.0213893	0.167366	0.99955	0.963318	0.0595202	0.0231384	0.0464268	0.823288	0.856722	0.193553	0.156822	0.172164	0.0390805	0.00849575	0.0051974	0.0266367	0.0049975	0.0312344	0.0190905	0.112544	0.0773113	0.00089955	0.151124	0.0174913	0.0134433	0.0107946	0.0345827	0.00809595	0.146577	0.981209	0.718691	0.00274863
SEr2D2E2F_vRhyme_unbinned_141	0.0033232	0.0145655	0.00912112	0.00339391	0.00806052	0.00452521	0.00601004	0.0077777	0.00289896	0.0244644	0.00678781	0.0067171	0.00608075	0.00940395	0.00480803	0.00834335	0.00756558	0.00685852	0.0066464	0.00240402	0.0011313	0.0021919	0.0436258	0.0282118	0.0827264	0.0662519	0.0224139	0.00516156	0.00452521	0.0835042	0.00756558	0.0371915	0.00410097	0.00339391	0.0287068	0.0374744	0.0328785	0.0258078	0.0598883	0.0166867	0.0736053	0.049848	0.0163332	0.124797	0.320229	0.00919183	0.0044545	0.00367673	0.583893
BOr3G3H3I_vRhyme_unbinned_38	0.0739978	0.288638	0.150056	0.0453353	0.891392	0.400806	0.0207475	0.011568	0.0613057	0.655817	0.593293	0.964078	0.0967591	0.0776508	0.229487	0.999906	0.999391	0.997658	0.0150806	0.0647246	0.0443518	0.0193893	0.0510959	0.0622424	0.0497377	0.0130667	0.0152679	0.0251967	0.0169071	0.0132072	0.41406	0.244614	0.0326901	0.124672	0.858514	0.0720307	0.0182184	0.013535	0.0117553	0.0329243	0.00913263	0.0973679	0.10163	0.350553	0.0155957	0.0223398	0.0623361	0.0355939	0.0583552
SEr3G3H3I_vRhyme_unbinned_10	0.306814	0.178185	0.168034	0.153763	0.294115	0.144698	0.0347979	0.0613177	0.0240476	0.817882	0.821066	0.835974	0.886766	0.700903	0.768026	0.164625	0.441136	0.233772	0.453572	0.330749	0.380829	0.355658	0.249054	0.469828	0.322995	0.312957	0.253661	0.23969	0.203543	0.233697	0.842754	0.962243	0.114208	0.989325	0.994943	0.983893	0.171742	0.20624	0.202607	0.224482	0.183466	0.223733	0.210361	0.284676	0.170506	0.46376	0.332472	0.32528	0.0807207
BAr3G3H3I_vRhyme_unbinned_28	0.303093	0.550923	0.55604	0.0703179	0.0827969	0.531214	0.976495	1	0.842131	0.201743	0.175135	0.198046	0.46905	0.299396	0.269255	0.5807	0.448384	0.318676	0.0194777	0.2509	0.109736	0.575286	0.292034	0.524413	0.192169	0.154699	0.224951	0.00683371	0.00656961	0.00310323	0.719752	0.73332	0.685847	0.668317	0.82196	0.641148	0.0590274	0.114688	0.042851	0.215774	0.245717	0.321581	0.663266	0.379948	0.350863	0.0122148	0.215807	0.0418276	0.00310323
SEr3G3H3I_vRhyme_unbinned_8	0.187127	0.333033	0.411957	0.0300155	0.186882	0.552057	0.0672283	0.12178	0.382023	0.553365	0.858428	0.792018	0.767155	0.612252	0.789891	0.39102	0.558273	0.43543	0.147542	0.242251	0.18222	0.242578	0.216897	0.185164	0.47068	0.198168	0.2555	0.114828	0.131921	0.0316513	0.850985	0.998937	0.996892	0.0808048	0.379079	0.203239	0.29852	0.619939	0.636542	0.108776	0.24037	0.239306	0.433303	0.255582	0.147215	0.140427	0.219841	0.19964	0.140182
LABRr1A1B1C_vRhyme_unbinned_102	0.00116669	0.0210004	0.114846	0.00357299	0.00342715	0.00145836	0.00233338	0.00357299	0.00473968	0.0354382	0.00583346	0.00634388	0.00714598	0.00590637	0.00911477	0.00233338	0.0134899	0.00364591	0.00109377	0.90156	0.904696	0.00116669	0.0166983	0.0120315	0.653128	0.0884498	0.116815	0.991104	0.956614	0.969447	0.0103544	0.00714598	0.00233338	0.870716	0.979656	0.998104	0.954645	0.999781	0.915925	0.600408	0.726046	0.410238	0.00896894	0.219921	0.121846	0.0189587	0.815298	0.764912	0.195275
LAWAr2D2E2F_vRhyme_unbinned_23	0.00285847	0.0110476	0.00741656	0.00355377	0.00355377	0.00394005	0.00123609	0.00131335	0.00254944	0.00424907	0.00548517	0.00370828	0.00115884	0.00409456	0.00571693	0.0019314	0.00123609	0.00741656	0.00409456	0.0472033	0.0336836	0.0184642	0.0400958	0.0397095	0.035924	0.00625773	0.0332973	0.951561	0.965621	0.981845	0.0449629	0	0.0105068	0.876545	0.421817	0.687964	0.115961	0.0704574	0.0267305	0.113721	0.0730841	0.0648949	0.0179234	0.065513	0.0243356	0.0417954	0.0805006	0.025649	0.450015
SEr3G3H3I_vRhyme_unbinned_44	0.191835	0.211063	0.184412	0.151277	0.220006	0.225059	0.117113	0.148594	0.18866	0.190538	0.215982	0.228771	0.198006	0.220588	0.227876	0.230246	0.230828	0.234271	0.198632	0.254304	0.225328	0.213478	0.216653	0.211689	0.224031	0.220722	0.226758	0.181639	0.173456	0.0739167	0.224388	0.231767	0.218531	0.156464	0.215087	0.184456	0.206591	0.239771	0.21388	0.204177	0.211242	0.227385	0.224031	0.221258	0.195099	0.202656	0.225372	0.20838	0.220364
CRr3G3H3I_vRhyme_unbinned_3	0.286066	0.599118	0.744162	0.00707058	0.169305	0.0637649	0.0142709	0.0300986	0.00337312	0.695381	0.376103	0.725285	0.799105	0.81863	0.541905	0.459458	0.459393	0.471912	0.861637	0.996497	0.998897	0.94097	0.824209	0.787039	0.983134	0.917618	0.923326	0.998054	0.998508	0.992281	0.983199	0.967826	0.954787	0.989491	0.999741	0.999935	0.917359	0.996757	0.9928	0.822457	0.640698	0.703555	0.916126	0.91924	0.939868	0.876687	0.989816	0.954009	0.826284
BOr2D2E2F_vRhyme_unbinned_26	0.700076	0.945739	0.965687	0.0258565	0.768105	0.986123	0.0107871	0.0841284	0.0250976	0.61817	0.662836	0.30773	0.915004	0.702298	0.904759	0.855323	0.669016	0.175846	0.624295	0.801821	0.8067	1	1	0.968614	0.997777	0.998536	0.952732	0.0213031	0.0633131	0.261654	1	0.987316	0.978805	0.853859	0.997832	0.912999	0.0729076	0.245826	0.10142	0.112804	0.191782	0.248645	0.624621	0.355811	0.138768	0.617194	0.801062	0.700672	0.0348547
BAr1A1B1C_vRhyme_unbinned_65	0.0867092	0.966315	1	0.0186477	0.0349706	0.177623	0.0124648	0.0191423	0.0126131	0.22669	0.012168	0.0185982	0.00964535	0.0249295	0.0181036	0.0139981	0.00905179	0.0197853	0.0304694	0.120987	0.391255	0.00583667	0.00811199	0.046545	0.0409556	0.0266113	0.026908	0.0131572	0.00544097	0.00766681	0.0170154	0.0138992	0.0182025	0.0103378	0.0622743	0.0845823	0.00895286	0.014839	0.0189445	0.00519365	0.0157788	0.00341297	0.0245833	0.0574764	0.0101894	0.0507494	0.134243	0.142949	0.00573775
SEr3G3H3I_vRhyme_unbinned_143	0.723148	0.295084	0.594289	0.0472627	0.749858	0.663904	0.0100871	0.0485414	0.0174749	0.0646429	0.0412483	0.104234	0.0786134	0.0326766	0.0568763	0.0439004	0.019606	0.0701838	0.0089032	0.016291	0.0364179	0.0181379	0.0192745	0.00809812	0.0783292	0.0474995	0.436115	0.0173328	0.0283198	0.00776662	0.0114131	0.0331029	0.0138757	0.128007	0.19014	0.0779504	0.011129	0.0433794	0.00932942	0.00781398	0.0261887	0.0106081	0.028225	0.0488255	0.0316821	0.0359917	0.042527	0.0408695	0.120809
BOr2D2E2F_vRhyme_unbinned_18	0.00283092	0.0316548	0.0278802	0.00265935	0.0229047	0.0229047	0	0.00265935	0.00128678	0.5691	0.00325984	0.00574762	0.995539	0.642618	0.820365	0.00300249	0.0250493	0.00171571	0	0.00274513	0.00257356	0.0286523	0.0236768	0.0259072	0.00265935	0.00308827	0.0299391	0.00531869	0	0.00154414	0.0538732	0.493437	0.0445226	0.00137257	0.00137257	0.00283092	0.00137257	0.00154414	0.0259072	0.0156987	0.00128678	0	0.0560178	0.0217037	0.0247062	0.00128678	0	0.00283092	0.00137257
SEr3G3H3I_vRhyme_bin_34	0.266294	0.230814	0.410432	0.00503278	0.0180293	0.033629	0.00761666	0.0113961	0.00522561	0.242595	0.205496	0.0718666	0.25295	0.253914	0.208253	0.0341303	0.0450251	0.0248554	0.123371	0.230505	0.268569	0.114501	0.232877	0.0768029	0.151388	0.0884111	0.100945	0.3543	0.342152	0.0838797	0.0627459	0.220131	0.0563054	0.354705	0.372484	0.372252	0.153047	0.181238	0.174354	0.0928461	0.106286	0.0876591	0.106363	0.131816	0.0814886	0.0879676	0.21101	0.208716	0.0320478
MHr3G3H3I_vRhyme_unbinned_26	0.428586	0.979681	0.994747	0.0343939	0.101596	0.994648	0.076519	0.182278	0.0848449	0.341362	0.111508	0.186242	0.21122	0.136089	0.177322	0.185549	0.175637	0.12469	0.981366	0.999009	0.998117	0.93597	0.737239	0.910596	0.989394	0.998216	0.990187	0.164932	0.104371	0.0983249	0.186441	0.156904	0.205868	0.10784	0.221429	0.2023	0.343642	0.996531	0.879374	0.230053	0.302309	0.66627	0.999504	0.571514	0.155516	0.973833	0.990386	0.981465	0.0158589
LABRr1A1B1C_vRhyme_unbinned_18	0.0449953	0.0765465	0.372086	0.0128225	0.0209046	0.00396332	0.00652782	0.010802	0.0122008	0.0398663	0.00567299	0.119288	0.0366024	0.0471713	0.00784893	0.0111906	0.00629468	0.010258	0.375816	0.482282	0.697311	0.0234691	0.233525	0.0324837	0.23609	0.103901	0.280541	0.993239	0.952207	0.745104	0.00683867	0.00948088	0.00396332	0.548648	0.511346	0.723889	0.884209	0.938763	0.950575	0.88926	0.9348	0.715263	0.161253	0.333541	0.317532	0.355533	0.419646	0.692571	0.168635
LAWAr2D2E2F_vRhyme_unbinned_94	0.0265419	0.645504	0.13577	0.0778133	0.0217625	0.0745375	0.00326236	0.00848482	0.00441694	0.389926	0.111175	0.398142	0.0645088	0.0551782	0.0274682	0.0433907	0.0344897	0.0215477	0.458744	0.670005	0.640872	0.604288	0.599388	0.233628	0.244408	0.359947	0.274253	0.992817	0.981554	0.996281	0.281288	0.746234	0.0952259	0.997006	0.945466	0.958824	0.64196	0.0579169	0.0211315	0.703206	0.653841	0.611779	0.455012	0.605819	0.433679	0.374111	0.661655	0.642067	0.981594
MHr2D2E2F_vRhyme_unbinned_23	0.0139905	0.0144729	0.0196993	0.00980944	0.0205033	0.064485	0.0077189	0.00787971	0.0187344	0.00715607	0.00932701	0.0261317	0.00659323	0.00932701	0.00860336	0.0522634	0.00265337	0.0330466	0.0092466	0.0270966	0.0341722	0.00273378	0.00241216	0.0276594	0.0321621	0.0393182	0.0282222	0.0061108	0.00120608	0.00530675	0.258342	0.260191	0.476803	0.00506553	0.025006	0.00578918	0.0135081	0.0135081	0.0183324	0.00562837	0.00739728	0.00377905	0.0330466	0.00964863	0.00940741	0.0169655	0.0270966	0.0230763	0.989145
MGr3G3H3I_vRhyme_unbinned_65	0.0045939	0.00358324	0.00330761	0.00771775	0.00137817	0.0234289	0.0153436	0.0122198	0.00633958	0.00303197	0.00615583	0.00450202	0.0106578	0.0313304	0.00588019	0.00633958	0.00358324	0.0133223	0.00744212	0.123576	0.00735024	0.0328004	0.0894892	0.00395075	0.0230614	0.0485116	0.0104741	0.793274	0.872014	0.295571	0.015803	0.0443771	0.105108	0.156928	0.130559	0.12964	0.653344	0.963708	0.991088	0.312477	0.99412	0.953969	0.877343	0.97556	0.987688	0.00790151	0.0605476	0.0045939	0.916575
LASCr2D2E2F_vRhyme_unbinned_114	0.987623	0.942354	0.99708	0.0498575	0.405535	0.496002	0.0603574	0.029831	0.0189138	0.987553	0.982685	0.832905	0.996662	1	0.995758	0.616717	0.579097	0.472498	0.566303	0.652736	0.949517	0.874139	0.98498	0.626938	0.851471	0.660802	0.396704	0.17996	0.232251	0.130172	0.794103	0.994924	0.712537	0.997636	0.999583	0.999305	0.0579237	0.214311	0.161533	0.1365	0.3449	0.159864	0.336207	0.409012	0.216953	0.543147	0.646548	0.898964	0.127251
LABRr1A1B1C_vRhyme_unbinned_114	0.00960401	0.00688983	0.00577632	0.00904726	0.00459322	0.00897766	0.0061243	0.0141972	0.00501079	0.0178161	0.00208783	0.00716821	0.0112047	0.014406	0.00709861	0.0060547	0.00682024	0.0100216	0.00514998	0.00570673	0.00682024	0.00236621	0.00821212	0.00842091	0.00647227	0.00709861	0.0141276	0.981836	0.906117	0.733315	0.0109263	0.004802	0.00334052	0.012179	0.00584592	0.00800334	0.00542835	0.00668105	0.00208783	0.00862969	0.0011831	0.00619389	0.00897766	0.0240796	0.00438444	0.00514998	0.00445403	0.00647227	0.00104391
BAr3G3H3I_vRhyme_unbinned_40	0.00114086	0.00261727	0.00758338	0.025703	0.0151668	0.0115428	1	0.910274	0.549024	0.0499295	0.095564	0.0444937	0.0130193	0.00704651	0.0237568	0.0122139	0.015301	0.0774445	0.014093	0.00449634	0.0256359	0.00335548	0.0201329	0.0350312	0.0131535	0.009798	0.0144286	0.346218	0.334877	0.617811	0.424401	0.277297	0.552044	0.34642	0.861888	0.532649	0.145225	0.228709	0.34501	0.00798604	0.00691229	0.00644252	0.00402658	0.0313402	0.00536877	0.00657674	0.0289913	0.0265083	0.201195
SEr3G3H3I_vRhyme_unbinned_15	0.0487062	0.106903	0.0180858	0.00277554	0.114872	0.00143254	0	0	0	0.0343809	0.0267705	0.0265019	0.116841	0.250873	0.0393948	0.00143254	0.0473632	0.0116394	0.0244427	0.0658071	0.0680455	0.252932	0.0774465	0.0927567	0.354463	0.120244	0.182738	0.147014	0.0703734	0.107261	0.108962	0.206375	0.0139672	0.104396	0.288298	0.365744	0.222043	0.248993	0.121587	0.156236	0.186319	0.103411	0.18238	0.320978	0.645895	0.0569433	0.0672397	0.0601665	0.147551
BOr2D2E2F_vRhyme_bin_6	0.164436	0.164636	0.240424	0.158717	0.253159	0.284673	0.237777	0.298657	0.281976	0.937322	0.977201	0.971308	0.977226	0.919018	0.98684	0.977326	0.987764	0.979349	0.266768	0.142611	0.133322	0.317385	0.364031	0.306772	0.124956	0.186535	0.086076	0.184638	0.167482	0.220347	0.463941	0.545198	0.601883	0.15632	0.884907	0.0560106	0.0670978	0.0914199	0.0900714	0.0870499	0.0820057	0.141387	0.129002	0.151875	0.0470709	0.29149	0.175598	0.106527	0.137317
LABRr1A1B1C_vRhyme_unbinned_58	0.000562297	0.000870654	0.000834376	0.00174131	0.000870654	0.00226733	0.00145109	0.00204966	0.00174131	0.00146923	0.00141481	0.000290218	0.00248499	0.00226733	0.00123343	0.00199525	0.00165061	0.00221291	0.00175945	0.00204966	0.00137853	0.000870654	0.00117901	0.00105204	0.00201339	0.00175945	0.00141481	0.940777	0.984147	0.968856	0.00248499	0.00264824	0.00228547	0.570133	0.594693	0.854601	0.000906931	0.000906931	0.00204966	0.00284776	0.0034282	0.00170503	0.00179572	0.00631224	0.00379097	0.00268452	0.00121529	0.00282962	0.441712
BAr3G3H3I_vRhyme_unbinned_42	0.00358557	0.00134459	0.00851572	0.0100844	0.00888922	0.0139688	0.992829	0.563756	0.383058	0.00500486	0.00649884	0.00739523	0.0286845	0.00395907	0.00724584	0.0112796	0.00261448	0.012923	0.00373497	0.00754463	0.00515425	0.00993501	0.00590125	0.00859042	0.0271159	0.00582655	0.0118772	0.233884	0.251513	0.495854	0.258983	0.0623739	0.179278	0.0256219	0.180698	0.109808	0.0226339	0.0341376	0.0838873	0.0171061	0.00746993	0.00522895	0.00896392	0.0307014	0.00657354	0.0112049	0.00239038	0.00896392	0.180175
SEr3G3H3I_vRhyme_unbinned_45	0.0190541	0.00317568	0.00236486	0.00560811	0.00648649	0.00101351	0.00317568	0.00344595	0.0072973	0.705	0.177027	0.0564189	0.826351	0.700946	0.716757	0.785068	0.697568	0.213581	0.0022973	0.0128378	0.00222973	0.00587838	0.00337838	0.00209459	0.00445946	0.00324324	0.00662162	0.00108108	0.00581081	0.00108108	0.00459459	0.00560811	0.00324324	0.00222973	0.470878	0.00101351	0.00209459	0.022027	0.00412162	0.00101351	0.00466216	0	0.00304054	0.0209459	0.00331081	0.00472973	0.00324324	0.00804054	0.00135135
SEr3G3H3I_vRhyme_unbinned_20	0.195376	0.26177	0.284985	0.094252	0.350915	0.276906	0.0771659	0.157675	0.190175	0.31925	0.343114	0.476089	0.39818	0.405237	0.3472	0.611477	0.513882	0.738973	0.251277	0.319993	0.361408	0.351565	0.275792	0.296592	0.457888	0.334014	0.392794	0.24552	0.19324	0.0693658	0.623456	0.464853	0.411087	0.209119	0.386573	0.237348	0.41833	0.632835	0.460024	0.236791	0.301421	0.384065	0.505525	0.378122	0.218405	0.217476	0.321385	0.372365	0.180982
SEr3G3H3I_vRhyme_unbinned_108	0.0108559	0.00213408	0.0457898	0.0138251	0.00876827	0.019485	0.00310833	0.00473208	0.00876827	0.111111	0.0661563	0.0170726	0.288703	0.277662	0.173788	0.0492229	0.0562283	0.0375783	0.0132684	0.0201809	0.0243563	0.01582	0.0229645	0.00603108	0.0406402	0.0746463	0.0405938	0.0636975	0.0720946	0.127766	0.0900023	0.0472744	0.0240315	0.129807	0.0562746	0.13222	0.0188355	0.019949	0.00839712	0.0227789	0.0190675	0.0309905	0.030109	0.330132	0.20965	0.00663419	0.0149849	0.00654141	0.159221
LABRr1A1B1C_vRhyme_unbinned_9	0.00124647	0.00257603	0	0.00631544	0.0038225	0.00265913	0.00249294	0.00124647	0.00141266	0.00124647	0.00141266	0.00290843	0.00631544	0.00124647	0.00132957	0.00440419	0	0.00149576	0.00124647	0.00448729	0.00124647	0	0.00124647	0.00515207	0.0319927	0.0039056	0.0115506	0.968838	0.985707	0.220542	0.00257603	0.0181153	0.0201097	0.0138773	0.0200266	0.0369786	0	0	0.00124647	0.00415489	0.00124647	0	0.0037394	0.0230181	0.00498587	0	0.0039056	0	0.0186139
MGr2D2E2F_vRhyme_unbinned_48	0.00166905	0.530424	0.0266571	0.0103958	0.0155937	0.00400572	0.00309967	0.00233667	0.000715308	0.0619933	0.0102527	0.00715308	0.0014783	0.010825	0.0134955	0.00243205	0.00615164	0.0055794	0.0255603	0.0225083	0.00457797	0.00791607	0.0130186	0.0105389	0.0159752	0.00677158	0.00233667	0.0383882	0.0258941	0.595041	0.00453028	0.00548403	0.00324273	0.0113972	0.000762995	0.000715308	0.186648	0.132856	0.237816	0.529232	0.949547	0.659847	0.494754	0.666857	0.963138	0.0109204	0.0168813	0.00953743	0.137673
SEr3G3H3I_vRhyme_unbinned_6	0.000968582	0	0	0.00102912	0.000968582	0.00296628	0	0.000968582	0.00102912	0.00187663	0.000968582	0.000908045	0.00290574	0.00490344	0.00187663	0.00211877	0	0.00211877	0.000968582	0.000908045	0	0	0.00296628	0	0.000908045	0.000908045	0.00187663	0.809432	0.757249	0.938677	0.000908045	0.00272414	0.000908045	0.245112	0.0691325	0.228464	0	0.0019977	0.00115019	0	0.00181609	0.00205824	0.00278467	0.00556934	0.00187663	0	0.000908045	0.00284521	0.0309946
SEr2D2E2F_vRhyme_unbinned_154	0.0776011	0	0.0583189	0.00125925	0.375807	0.207461	0	0	0.0107036	0.00330553	0.025972	0.0025185	0.270581	0.096175	0	0.0175508	0.0336062	0.00133795	0.00118054	0.00125925	0.0118841	0	0	0	0.00118054	0.00118054	0	0	0.00236109	0	0.171809	0.172438	0.00999528	0.0027546	0.0730364	0.00125925	0	0.0272312	0.00243979	0.0107823	0.0311664	0.0636707	0.116953	0.490792	0.27672	0	0.00125925	0	0
LABRr1A1B1C_vRhyme_bin_18	0.00430205	0.00826868	0.0645307	0.00139999	0.00112291	0.000729161	0.00115207	0.000670828	0.000714577	0.00513329	0.00297498	0.000481246	0.00247915	0.00943534	0.00135624	0.0043458	0.0016479	0.0024354	0.0179374	0.158534	0.17723	0.0186665	0.0125707	0.0167124	0.054935	0.00761244	0.00274164	0.825483	0.765166	0.753077	0.000262498	0.00761244	0.00142915	0.435105	0.56507	0.886995	0.995129	0.946057	0.95329	0.794508	0.66899	0.263285	0.0156332	0.561731	0.84186	0.014977	0.165374	0.118459	0.0349851
LASAr3G3H3I_vRhyme_unbinned_40	0.899784	0.895577	0.992233	0.485599	0.779234	0.998058	0.311381	0.350863	0.475458	0.52562	0.577454	0.666019	0.126214	0.0842503	0.164887	0.891154	0.80836	0.442071	0.328749	0.504962	0.790723	0.144067	0.224488	0.530043	0.49137	0.248921	0.182956	0.0546926	0.0655879	0.0531823	0.998004	0.461651	0.81877	0.0549622	0.648598	0.0502697	0.113107	0.0859763	0.0729773	0.110518	0.0735167	0.142179	0.0625674	0.128587	0.0734628	0.242826	0.550593	0.568177	0.0488134
MGr2D2E2F_vRhyme_unbinned_25	0.00686738	0.0926988	0.17853	0.0116855	0.010966	0.0175064	0.00322658	0.00479627	0.00728161	0.0270335	0.00444745	0.00909111	0.00935272	0.00752142	0.00843707	0.0254202	0.00745602	0.00571192	0.0035972	0.00555931	0.0188581	0.157688	0.0652074	0.142929	0.0144978	0.00752142	0.00451285	0.00588633	0.00289956	0.0297369	0.0500992	0.196843	0.153284	0.198762	0.949726	0.520504	0.0035972	0.0208202	0.00505788	0.0314156	1	0.124965	0.0795308	0.229262	0.909917	0.00523229	0.0153263	0.00987595	0.00261615
LASYr2D2E2F_vRhyme_unbinned_27	0.502278	0.717396	0.454405	0.00409235	0.0902633	0.302834	0.00779863	0.0299591	0.00687206	0.866265	0.87723	0.550305	0.604046	0.568991	0.674234	0.635781	0.804339	0.519188	0.15188	0.245309	0.253726	0.751293	0.9102	0.518802	0.173423	0.105243	0.173268	0.302988	0.333488	0.534476	0.962397	0.971354	0.958382	0.963555	0.990734	0.933441	0.134044	0.448614	0.349008	0.117906	0.468535	0.308934	0.567987	0.0989885	0.088719	0.097367	0.223998	0.197823	0.196433
CRr2D2E2F_vRhyme_unbinned_28	0.0600593	0.687045	0.612533	0.0179549	0.260167	0.31475	0	0.0289074	0.0434509	0.082054	0.0260347	0.0177754	0.00682287	0.00502738	0.00763085	0.00323189	0.0364485	0.0184038	0.199838	0.743873	0.68121	0.998205	0.974953	0.931502	0.883742	0.894605	0.796032	0.0210073	0.0440794	0.0521591	0.227309	0.176228	0.108358	0.141305	0.27471	0.117605	0.529581	0.947751	0.761738	0.510638	0.341862	0.523566	0.926295	0.722507	0.342849	0.138522	0.631385	0.335578	0.00143639
SEr3G3H3I_vRhyme_unbinned_144	0.292339	0.279766	0.627602	0.0183041	0.0159064	0.0153801	0.0274269	0.0120468	0.0209357	0.176257	0.027076	0.10807	0.0704678	0.0998246	0.0466667	0.0819883	0.0283626	0.00596491	0.267427	0.12	0.262632	0.815789	0.82655	0.716374	0.25	0.13655	0.0822222	0.258596	0.129649	0.359883	0.0192398	0.20462	0.308363	0.689708	0.664327	0.769591	0.264211	0.482807	0.327076	0.405789	0.533333	0.372105	0.213333	0.330819	0.210994	0.278713	0.0601754	0.168129	0.0882456
BAr2D2E2F_vRhyme_unbinned_63	0.827441	0.999905	0.976223	0.0888425	0.99981	1	0.0341702	0.055574	0.123487	0.502681	0.241137	0.132362	0.24593	0.0712353	0.0842865	0.0669641	0.0477908	0.0642115	0.394333	0.522424	0.684116	0.78468	0.336861	0.947558	0.473352	0.621518	0.734469	0.21437	0.262921	0.0734184	0.278487	0.350387	0.17237	0.411941	0.42689	0.405249	0.0782592	0.390015	0.391771	0.158037	0.131603	0.16003	0.489678	0.341275	0.102273	0.511509	0.500403	0.631342	0.0391059
LABRr1A1B1C_vRhyme_unbinned_43	0.00331341	0.00343728	0.00430434	0.00560493	0.00473787	0.0119531	0.00346824	0.00455207	0.00860868	0.00941381	0.00606943	0.0056359	0.00495463	0.00303471	0.00411854	0.00771065	0.00322051	0.00529527	0.00616233	0.00591459	0.00777258	0.00312761	0.00622426	0.00687456	0.00588363	0.005543	0.00814418	0.980894	0.978231	0.462825	0.102747	0.143839	0.0543461	0.0158239	0.0567306	0.0174961	0.00557396	0.00424241	0.00548106	0.00210572	0.00706035	0.00303471	0.0053572	0.0195089	0.00619329	0.00811321	0.00312761	0.00829901	0.274673
BAr1A1B1C_vRhyme_unbinned_92	0.969878	0.977097	0.999129	0.0312422	0.206497	0.278193	0.0165546	0.029873	0.0164924	0.647	0.262447	0.256659	0.758588	0.496079	0.516679	0.227222	0.379637	0.315721	0.897623	0.924384	0.793938	0.976475	0.999627	0.976039	0.138225	0.157954	0.11638	0.606236	0.545556	0.400672	0.899614	0.820326	0.967389	0.931603	0.998755	0.994834	0.108974	0.22828	0.250498	0.0662808	0.101382	0.0660319	0.148058	0.216828	0.17289	0.980209	0.801282	0.829786	0.111402
SEr2D2E2F_vRhyme_unbinned_39	0.567315	0.513958	0.147737	0.0147066	0.628051	0.143403	0.00975282	0.0261107	0.0319934	0.0371536	0.0475257	0.0437071	0.155116	0.0798803	0.0984055	0.0361216	0.0351927	0.0419526	0.182517	0.262604	0.182311	0.46344	0.55911	0.604933	0.546829	0.552557	0.418804	0.0823572	0.0802931	0.116724	0.0498994	0.146808	0.0278652	0.0545436	0.116105	0.0815832	0.0249755	0.0207441	0.0544404	0.0436555	0.113577	0.0886527	0.0636256	0.0947933	0.135301	0.14975	0.199804	0.178441	0.0491769
LAWAr2D2E2F_vRhyme_unbinned_58	0.00177683	0.0359808	0.00319829	0.00168799	0.00319829	0.00266525	0.00195451	0.00444208	0.00621891	0.132996	0.00586354	0.0534826	0.076226	0.0983475	0.0587242	0.00177683	0.00284293	0.00177683	0.00177683	0.098081	0.0167022	0.0598792	0.118337	0.0329602	0.172708	0.00266525	0.0418444	0.823472	0.710643	0.596393	0.0124378	0.203714	0.021322	0.857587	0.79984	0.616915	0.998934	0.993515	0.931859	0.995291	0.997157	0.962598	0.847459	0.955668	0.947939	0.0321606	0.114072	0.0574805	0.302861
SEr3G3H3I_vRhyme_unbinned_192	0.630622	0.395184	0.303589	0.559655	0.835257	0.523308	0.0384371	0.213539	0.0910495	0.185279	0.142572	0.146388	0.338483	0.114948	0.0780554	0.206361	0.11313	0.0922308	0.514403	0.558201	0.663698	0.302681	0.435802	0.398092	0.425352	0.543208	0.572649	0.0231713	0.028896	0.0299864	0.20527	0.126397	0.146115	0.18119	0.204453	0.117219	0.00427079	0.0438891	0.0523398	0.040527	0.0150841	0.00318037	0.0314403	0.160563	0.019264	0.49532	0.539573	0.645797	0.00581554
LABRr1A1B1C_vRhyme_bin_15	0.00351489	0.00273855	0.00338266	0.00831801	0.0183593	0.00583967	0.00241436	0.00296036	0.00287078	0.00470074	0.00482445	0.00458984	0.00461543	0.00382202	0.00419313	0.00307127	0.0021115	0.00521262	0.00466662	0.00323763	0.00466662	0.00307553	0.00245275	0.00215415	0.00909009	0.0076611	0.00354049	0.959869	0.981555	0.26046	0.00441921	0.0072516	0.00739237	0.0349954	0.0458045	0.0925944	0.00438935	0.00702552	0.00537045	0.0105703	0.00565198	0.00733691	0.00391586	0.0217292	0.00982379	0.00427418	0.00433816	0.00227786	0.0515077
BAr3G3H3I_vRhyme_unbinned_46	0.0112368	0.00414371	0.0121386	0.0306147	0.0185492	0.0119436	0.998318	0.948447	0.628577	0.0260079	0.114635	0.0501633	0.0173792	0.0153805	0.0361966	0.0849705	0.0535027	0.0377565	0.0062887	0.00955492	0.00643494	0.0080193	0.00526495	0.00940867	0.0213767	0.0134061	0.0271048	0.413226	0.401843	0.586774	0.504753	0.354921	0.738117	0.291279	0.894482	0.510749	0.164408	0.221786	0.245844	0.00704431	0.00482621	0.00538683	0.00799493	0.0269829	0.010408	0.00836055	0.0102618	0.00670307	0.202506
CRr2D2E2F_vRhyme_unbinned_56	0.872261	0.845986	0.370478	0.68382	0.807774	0.760827	0.0382852	0.107941	0.152922	0.728146	0.545163	0.830847	0.412694	0.168062	0.123881	0.406143	0.322294	0.574205	0.575224	0.141277	0.471068	0.867021	0.986098	0.410801	0.695829	0.795691	0.783973	0.556081	0.612272	0.479584	0.277531	0.185457	0.734988	0.375792	0.575515	0.404687	0.394497	0.564888	0.598734	0.330082	0.335905	0.30963	0.468229	0.61875	0.490138	0.562486	0.173812	0.219739	0.868258
MGr2D2E2F_vRhyme_unbinned_63	0.0123856	0.299708	0.0366894	0.0177215	0.0111392	0.00116845	0.0012074	0.0012853	0.000584226	0.295579	0.000701071	0.227342	0.016592	0.132035	0.0228238	0.00183057	0.00124635	0.00436222	0.0111782	0.03926	0.00155794	0.0581889	0.00264849	0.0338462	0.153574	0.0138267	0.0083739	0.0549951	0.0416748	0.0654722	0.000623174	0.00237585	0.0012074	0.620409	0.414567	0.397585	0.998598	0.348082	0.0974099	0.992327	0.965024	0.935579	0.0337293	0.816203	0.979474	0.012853	0.051295	0.00467381	0.00198637
SEr2D2E2F_vRhyme_unbinned_67	0.0109492	0.0028765	0.00510346	0.0161455	0.00742322	0.0242182	0.00436114	0.00983576	0.00825833	0.106987	0.528904	0.53011	0.41338	0.796604	0.702143	0.725063	0.600724	0.334416	0.00482509	0.00807275	0.0234759	0.00491788	0.00426835	0.0065881	0.00454672	0.0213417	0.00463951	0.00278371	0.00361882	0.0047323	0.220748	0.0293217	0.0292289	0	0.286722	0.0028765	0.00445393	0.00454672	0.00167022	0.0028765	0.00167022	0.074325	0.170827	0.336736	0.0200427	0.00779438	0	0.0143825	0.00844391
MGr1A1B1C_vRhyme_unbinned_56	0.0630543	0.870962	0.338093	0.122325	0.0222114	0.054186	0.00130177	0.0320153	0.00191197	0.340412	0.120129	0.269303	0.0661866	0.0733464	0.0747702	0.0240827	0.023025	0.0341307	0.340249	0.640672	0.571719	0.50838	0.511024	0.25779	0.434302	0.248149	0.332601	0.793752	0.764096	0.82479	0.0138313	0.0929949	0.012977	0.616183	0.477016	0.586079	1	0.00260353	0.00475958	1	0.99943	0.999919	0.348222	0.976975	1	0.304694	0.60589	0.563909	0.0585388
SEr3G3H3I_vRhyme_unbinned_244	0.00405913	0.000751691	0.00320722	0.0055124	0.00586319	0.00325733	0.00310699	0.00165372	0.00160361	0.00741669	0.00205462	0.00646455	0.00466049	0.00240541	0.00856928	0.00330744	0.00160361	0.00325733	0.0015535	0.00245552	0.00170383	0.00180406	0.00160361	0.00230519	0.00230519	0.0131797	0.00395891	0.895064	0.894563	0.981859	0.00160361	0.00185417	0.0378351	0.00380857	0.00651466	0.00245552	0.00320722	0.00691556	0.0015535	0.00405913	0.00395891	0	0.00165372	0.00836883	0.00400902	0	0.00265598	0.00405913	0.190479
CRr1A1B1C_vRhyme_bin_7	0.0101124	0.0269564	0.112409	0.0196432	0.0597378	0.0309186	0.00892963	0.0518825	0.016578	0.0368027	0.0251922	0.034792	0.047536	0.0211413	0.0192687	0.0196136	0.0211413	0.0176818	0.346363	0.901291	0.83149	0.30272	0.271999	0.356357	0.484792	0.523862	0.587769	0.0948847	0.0761285	0.105184	0.0554011	0.0999014	0.0519909	0.193042	0.112084	0.141317	0.296649	0.577597	0.434615	0.293889	0.22674	0.25755	0.237453	0.296816	0.164183	0.314715	0.855529	0.739553	0.0196136
SEr3G3H3I_vRhyme_bin_24	0.0434254	0.0342661	0.120219	0.0086258	0.236538	0.0352146	0.0159135	0.0030997	0.0109421	0.00918476	0.00578018	0.0024264	0.0213507	0.0106711	0.00552187	0.00552187	0.0121363	0.00175311	0.00013974	0.0104213	0.00408212	0.00101206	0.000952776	0.000885023	0.00326485	0.00135506	0.00207493	0.00120685	0.0010417	0.000753752	0.089074	0.373882	0.0144695	0.000326061	0.00708019	0.00240523	0.00486128	0.0309589	0.00782123	0.0393518	0.037658	0.056362	0.357245	0.243504	0.10663	0.00124496	0.0058691	0.00345964	0.00340459
LAWAr2D2E2F_vRhyme_unbinned_53	0.00328235	0.00502828	0.0011174	0.0011174	0.00572666	0.00551715	0.00104756	0.00432991	0.00453942	0.00537747	0.0155737	0.0046791	0.0196941	0.0824778	0.0115232	0.00391089	0.00509812	0	0.00265382	0.00775194	0.00586633	0.00104756	0.00439975	0.00125707	0.00446959	0.00460926	0.00446959	0.779873	0.808436	0.853132	0.0820588	0.215308	0.312661	0.662267	0.445213	0.242335	0.00600601	0.00342203	0.00223479	0.00558698	0.00251414	0.00537747	0.00446959	0.0173196	0.0046791	0.00258398	0	0.00565682	0.0222781
BAr1A1B1C_vRhyme_unbinned_55	1	0.276226	0.105793	0.001579	0.325274	0.222935	0.150104	0.049245	0.0200336	0.400375	0.0601993	0.354485	0.268529	0.42554	0.0165795	0.241192	0.153064	0.0471726	0.0953321	0.0610875	0.211191	0.307115	0.445574	0.0195401	0.157407	0.0636534	0.0902003	0	0	0.0940491	0.0722392	0.0516135	0.0561532	0.0310866	0.0902003	0.139643	0	0.0263495	0.00148031	0	0	0	0.0249679	0.0684891	0.0254614	0.15188	0.0259548	0.0680943	0.0864502
SEr3G3H3I_vRhyme_unbinned_158	0.54132	0.259595	0.24344	0.00336166	0.292278	0.0359511	0.00326828	0.00887104	0.00298814	0.0641516	0.00149407	0.00140069	0.0160613	0.0268933	0.049958	0.00485573	0.00961808	0.0063498	0.0608834	0.0063498	0.00466897	0.0274535	0.0537865	0.00308152	0.0123261	0.00765711	0.0063498	0.00644318	0.00149407	0.00149407	0.00597628	0.00616304	0.00578952	0.0330563	0.143057	0.0537865	0.0031749	0.00280138	0.00662994	0.00420207	0.00280138	0	0.0272668	0.0312821	0.0122327	0.0134466	0.0273602	0.00326828	0.0031749
MHr2D2E2F_vRhyme_bin_9	0.0297833	0.0413645	0.0420792	0.0599659	0.0324316	0.0302877	0.0550266	0.0737331	0.0140614	0.0223217	0.0185594	0.0240242	0.0240663	0.0172773	0.0197574	0.0364882	0.0240663	0.029405	0.0232045	0.0313807	0.0416798	0.0264624	0.0265675	0.0281649	0.026042	0.0434874	0.0269038	0.14053	0.201358	0.113479	0.0919562	0.531265	0.530151	0.130273	0.279442	0.141938	0.0161002	0.0313387	0.0231204	0.0180549	0.0267356	0.018097	0.0202619	0.0413225	0.0572966	0.0312756	0.0203249	0.0249911	0.171722
LASCr2D2E2F_vRhyme_unbinned_63	0.00161045	0.247918	0.978926	0.00230065	0.00234666	0.00303686	0.00225464	0.00381908	0.00717802	0.0374085	0.00648783	0.00299084	0.00556757	0.00372705	0.000690195	0.031979	0.0110891	0.00524548	0.00308287	0.217503	0.684397	0.0134358	0.0312888	0.130493	0.00455528	0.00455528	0.00621175	0.973082	0.978788	0.466756	0.0963512	0.0539272	0.0225003	0.980813	0.974049	0.995629	0.0392491	0.105186	0.00883449	0.0653384	0.0021166	0.00239267	0.00727005	0.0145861	0.0235586	0.00634979	0.242442	0.487646	0.00257673
SEr2D2E2F_vRhyme_unbinned_3	0.00407666	0.00449575	0.0193165	0.0926201	0.0119633	0.0210691	0.00373376	0.0175258	0.00335276	0.56616	0.542805	0.581666	0.663352	0.45811	0.597554	0.0598545	0.0942203	0.08721	0.053949	0.119785	0.180744	0.0353183	0.00175258	0.0280413	0.0585972	0.141121	0.243799	0.00266697	0.00468625	0.00400046	0.151903	0.176668	0.119709	0.198156	0.290586	0.23736	0.0174877	0.0675125	0.0253743	0.00491485	0.00845811	0.00323847	0.0131825	0.0232027	0.00609593	0.0304416	0.169124	0.0841239	0.000609593
MHr3G3H3I_vRhyme_bin_3	0.00340229	0.00376682	0.002977	0.0014885	0.0025821	0.0126675	0.00100246	0.00340229	0.00194417	0.00194417	0.00650081	0.000455664	0.00947781	0.002977	0.00416173	0.0159482	0.00349342	0.00349342	0.00282512	0.00191379	0.00464777	0.010784	0.0159482	0.00285549	0.00920441	0.00765515	0.00595401	0.673076	0.686351	0.493089	0.0172849	0.113035	0.0392479	0.728272	0.479844	0.627419	0.0197454	0.00692609	0.00771591	0.0235123	0.0108752	0.0180443	0.00206568	0.246939	0.124973	0.00249096	0.00452626	0.00249096	0.969987
MGr1A1B1C_vRhyme_bin_17	0.00550872	0.0256224	0.000960596	0.00378357	0.00213684	0.00223486	0.00374436	0.0098216	0.0024505	0.0122329	0.00199961	0.00566556	0.00505783	0.0103117	0.00162713	0.00125466	0.000921388	0.00184278	0.0193491	0.0660851	0.102803	0.0360321	0.0490688	0.0191139	0.666203	0.24456	0.384238	0.358361	0.236346	0.0876103	0.0668496	0.0865517	0.102019	0.465379	0.504391	0.524505	0.957538	0.972515	0.947481	0.634679	0.977887	0.694236	0.606587	0.778671	0.986258	0.000940992	0.059949	0.0901196	0.693864
MHr3G3H3I_vRhyme_bin_7	0.143013	0.3037	0.535468	0.0648031	0.215307	0.133243	0.00838829	0.113412	0.01154	0.270122	0.253685	0.340913	0.372163	0.249394	0.318973	0.0867194	0.123012	0.302827	0.607351	0.614551	0.651765	0.381934	0.30159	0.628031	0.884697	0.879558	0.92739	0.0751552	0.0569725	0.10672	0.29856	0.204786	0.0799312	0.497576	0.355266	0.417135	0.264037	0.464241	0.304694	0.442179	0.270268	0.227235	0.334804	0.601847	0.326392	0.620879	0.615739	0.642965	0.167038
CRr3G3H3I_vRhyme_unbinned_35	0.342037	0.0728456	0.0613973	0.133694	0.118874	0.0663373	0	0.178938	0.00125461	0.0845291	0.0986435	0.124677	0.144358	0.209049	0.118011	0.0494786	0.0552027	0.0428919	0.354662	0.220262	0.273583	0.22975	0.132518	0.0998196	1	0.987611	0.999451	0.139575	0.0741786	0.182937	0.0879009	0.247628	0	0.377401	0.387281	0.38587	0.305889	0.160825	0.142476	0.0857053	0.0530855	0.115032	0.0293264	0.181918	0.0294048	0.3676	0.271622	0.193445	0.0780209
BAr2D2E2F_vRhyme_unbinned_1	0.906693	0.377617	0.951123	0.422313	0.941672	0.999882	0.0305921	0.0226423	0.368106	0.0382769	0.00550599	0.00818538	0.00839149	0.019374	0.00803816	0.00615376	0.00635986	0.00580043	0.743603	0.152696	0.67812	0.00762595	0.0127197	0.00259106	0.0464623	0.0852104	0.0288844	0.0368048	0.0456379	0.0707535	0.00588876	0.00715484	0.00553544	0.0163708	0.0144569	0.0254689	0.0035627	0.0137503	0.00777317	0.0115125	0.00538822	0.00103053	0.0047699	0.151135	0.00736095	0.565439	0.187056	0.556017	0.00438713
CRr1A1B1C_vRhyme_unbinned_3	0.813426	0.688267	0.991821	0.306797	0.680229	0.952404	0.0659992	0.315329	0.251375	0.530743	0.381328	0.664434	0.4187	0.371457	0.263221	0.565294	0.437103	0.353406	0.983782	0.894373	0.993936	0.394373	0.59364	0.576717	0.762445	0.698138	0.706952	0.0198138	0.0516147	0.113806	0.130588	0.180369	0.651601	0.296291	0.397687	0.248343	0.0137498	0.0391341	0.0875053	0.0399803	0.0839092	0.254478	0.167113	0.303906	0.0438584	0.934494	0.880482	0.961289	0.032506
MHr3G3H3I_vRhyme_unbinned_7	0.771217	0.686748	0.874014	0.0286079	0.363455	0.437883	0.00270938	0.0310782	0.00270938	0.46418	0.0629532	0.0169735	0.140808	0.187664	0.0931548	0.00286875	0.00135469	0.0134672	0.19388	0.524982	0.619412	0.698462	0.841103	0.832895	0.48227	0.367838	0.58929	0.856642	0.856004	0.420193	0.721811	0.668101	0.613276	0.879433	0.918559	0.923261	0.768029	0.591123	0.519484	0.560921	0.399155	0.166627	0.0665392	0.224161	0.116902	0.128217	0.327596	0.427923	0.128217
BOr2D2E2F_vRhyme_bin_7	0.0722106	0.0567501	0.0681476	0.0311321	0.0559059	0.0763	0.0344828	0.0562488	0.0459594	0.882147	0.603066	0.618289	0.984328	0.871118	0.876474	0.383901	0.446297	0.495449	0.0377543	0.0421339	0.0308155	0.0652455	0.0620795	0.0728438	0.042556	0.0366198	0.026647	0.122418	0.109332	0.0906261	0.103844	0.117273	0.13152	0.0583595	0.33562	0.0516318	0.0131124	0.0515526	0.0488352	0.0291006	0.0552727	0.0627655	0.0664064	0.0732924	0.0349313	0.0398649	0.0364615	0.0251959	0.0664327
BAr1A1B1C_vRhyme_unbinned_71	0.977561	0.981646	0.955048	0.0236589	0.00744633	0.865518	0.00283907	0.00881606	0.00398466	0.272625	0.246327	0.600912	0.454276	0.248593	0.242591	0.765677	0.713105	0.284704	0.0334213	0.0713503	0.0562584	0.938138	0.987075	0.44668	0.23385	0.223191	0.432037	0.00859192	0.0106341	0.0219405	0.256761	0.108507	0.299148	0.0977238	0.821014	0.246875	0.00580266	0.175375	0.0407929	0.0116053	0.0196992	0.0141953	0.0163869	0.0317777	0.0647756	0.0416148	0.0410918	0.0828809	0.00127011
SEr3G3H3I_vRhyme_unbinned_290	0.00317286	0.00597962	0.058881	0.00482031	0.00726097	0.00951858	0.000976265	0.0154982	0.0143999	0.0286778	0.362133	0.0352065	0.610653	0.204161	0.448594	0.328635	0.38416	0.0821893	0.011105	0.00305083	0.00585759	0.00402709	0.00500336	0.00402709	0.00390506	0.0206846	0.0119592	0.0549149	0.0813961	0.0647996	0.0262981	0.00408811	0.0691317	0.0531454	0.377997	0.0661419	0.000976265	0.0350845	0.0142779	0.00286778	0.00298981	0.000915248	0.00280676	0.0264202	0.00707792	0.00732198	0.014705	0.00762707	0.0439319
MHr2D2E2F_vRhyme_bin_2	0.01573	0.0163071	0.0101737	0.0157578	0.0116758	0.0170929	0.026001	0.0165505	0.017844	0.00801797	0.016328	0.0128232	0.0132613	0.00636292	0.0141931	0.0169469	0.0133726	0.0169678	0.0122251	0.00660631	0.0077259	0.00389424	0.00662021	0.00757987	0.0356254	0.0162306	0.0132335	0.0126493	0.00795538	0.0191791	0.0590673	0.112571	0.133232	0.00966607	0.0694566	0.030994	0.00542412	0.00766331	0.00870642	0.00550062	0.008769	0.0115089	0.0259315	0.0278786	0.01678	0.0114741	0.00898458	0.00924187	0.931336
BOr2D2E2F_vRhyme_unbinned_15	0.779545	0.683396	0.732702	0.011995	0.053346	0.134785	0.0167298	0.00770202	0.0125631	0.987247	0.900126	0.770202	1	0.994192	0.996149	0.611553	0.676578	0.322096	0.275063	0.36976	0.486995	0.967172	0.971212	0.931503	0.0424874	0.0994318	0.124621	0.761553	0.787437	0.889394	0.900947	0.951578	0.831187	0.970897	0.973295	0.978851	0.232008	0.741793	0.457639	0.0845328	0.434849	0.455619	0.719634	0.12601	0.0636364	0.217045	0.460227	0.367487	0.165783
BAr3G3H3I_vRhyme_unbinned_41	0.0203526	0.0137262	0.00999882	0.0644302	0.0335463	0.0361496	0.969708	0.963495	0.65578	0.010058	0.0128979	0.0454384	0.00958466	0.0038457	0.00881552	0.00289907	0.00621228	0.00354988	0.0272749	0.00573897	0.020116	0.012957	0.000887469	0.00112413	0.0170986	0.017986	0.00295823	0.00680393	0.00207076	0.00266241	0.00970299	0.0126021	0.00301739	0.0038457	0.0231334	0.00189327	0.00786889	0.00189327	0.0187552	0.00496983	0.00810555	0.00579813	0.00727724	0.0172761	0.0116554	0.00479233	0.0120696	0.0126612	0.00354988
BAr2D2E2F_vRhyme_unbinned_43	0.389633	0.695514	0.85794	0.0139493	0.72531	1	0.0467024	0.0682959	0.132351	0.632575	0.59028	0.430532	0.113882	0.187981	0.31492	0.764535	0.585202	0.370327	0.0675148	0.24841	0.208291	0.22464	0.408158	0.36882	0.353476	0.382044	0.320835	0.00591452	0.0275081	0.0108805	0.599096	0.293103	0.116895	0.0342038	0.569077	0.0865975	0.131961	0.0703047	0.0714206	0.131291	0.0928468	0.371499	0.253655	0.191664	0.0157349	0.0275639	0.215713	0.194007	0.067738
MHr2D2E2F_vRhyme_bin_14	0.0043942	0.00229826	0.00419998	0.0041757	0.005252	0.0030023	0.00281617	0.00518726	0.00429709	0.00521154	0.00311559	0.00538148	0.00515489	0.00402195	0.00419998	0.005252	0.00410287	0.00547859	0.0028971	0.00342311	0.00528437	0.0024682	0.0035364	0.00486356	0.0047179	0.00433755	0.00462888	0.00384391	0.00355258	0.00286473	0.0104797	0.0186288	0.0267941	0.0047179	0.00447512	0.00224161	0.00296993	0.00290519	0.00378727	0.00316415	0.00358495	0.00199074	0.00518726	0.013045	0.00464507	0.00350403	0.00441848	0.00393293	0.995072
CRr3G3H3I_vRhyme_unbinned_42	0.387193	0.824149	0.902403	0.226551	0.999945	0.996583	0.0829384	0.237849	0.25868	0.321834	0.157776	0.138102	0.384437	0.15469	0.229637	0.117657	0.0940703	0.149675	0.746115	0.999173	0.998567	0.927257	0.838422	0.986884	0.999835	0.996418	0.99978	0.0306404	0.0117381	0.0407252	0.683952	0.426871	0.274055	0.0530144	0.257137	0.0887799	0.497245	0.858151	0.544748	0.191172	0.185606	0.344153	0.75135	0.314229	0.108123	0.673702	0.999945	1	0.0454646
BAr1A1B1C_vRhyme_unbinned_76	0.999957	0.987762	0.671416	0.00205392	0.00363714	0.00616175	0.00526316	0.00282413	0.00620454	0.996919	0.243731	0.984253	0.666795	0.667993	0.183911	0.0765083	0.0188703	0.017929	0.00286692	0.00470689	0.00569106	0.395807	0.941635	0.261361	0.00504921	0.0033804	0.0067608	0.102311	0.0862216	0.0331194	0.0157467	0.104536	0.353487	0.341249	0.708772	0.682157	0.0029525	0.00265297	0.00218228	0.0179718	0.0569106	0.0528027	0.00479247	0.0133932	0.041549	0.00410783	0.00367993	0.00470689	0.00141207
CRr3G3H3I_vRhyme_unbinned_80	0.884048	0.830591	0.72649	0.263364	0.469946	0.768352	0.226788	0.303606	0.234973	0.860431	0.800153	0.758718	0.863074	0.837411	0.806633	0.907921	0.880211	0.811834	0.843209	0.934265	0.962742	0.998124	0.997016	0.993691	0.694347	0.93401	0.984398	0.795635	0.78583	0.852673	0.782164	0.875522	0.778668	0.917725	0.914656	0.878336	0.715577	0.980987	0.970159	0.568846	0.922585	0.927956	0.989257	0.615824	0.500981	0.873988	0.922329	0.89948	0.534146
SEr3G3H3I_vRhyme_unbinned_247	0.00295012	0.00268192	0.0597175	0.0033971	0.0189523	0.0328089	0.00312891	0.0792955	0.00885035	0.221169	0.211067	0.124888	0.197658	0.14983	0.0525657	0.0070624	0.0574826	0.061863	0.00420168	0.00420168	0.00420168	0.0354908	0.055337	0.00661541	0.00286072	0.00724119	0.0432684	0.00143036	0.00295012	0.00491686	0.0216342	0.0156446	0.00312891	0.506884	0.279367	0.507599	0.00724119	0.0300375	0.00134096	0.00420168	0.00420168	0.00286072	0.00286072	0.0156446	0.00965493	0.00295012	0.00295012	0.00321831	0.0105489
SEr3G3H3I_vRhyme_bin_1	0.0415531	0.0307362	0.0431152	0.00308888	0.0527694	0.0168127	0.0016384	0.00153857	0.00169125	0.00126257	0.000381706	0.00350583	0.00503265	0.00357629	0.00321221	0.000763413	0.00213756	0.000687071	0.00537325	0.0190031	0.0145988	0.0651426	0.0289921	0.034148	0.0063422	0.00580194	0.00264845	0.0102591	0.0111693	0.00554355	0.00133304	0.000939585	0.000176172	0.00251926	0.00107465	0.00886733	0.00490346	0.0132188	0.00339425	0.0164251	0.0085972	0.0051501	0.0134654	0.029133	0.00679437	0.0104646	0.0140233	0.0180988	0.000681199
MGr2D2E2F_vRhyme_unbinned_27	0.00169911	0.00339822	0.00273148	0.00182815	0.00245188	0.00305409	0.000989354	0.00253791	0.00236585	0.0282396	0.00202172	0.0119798	0.0223465	0.00595763	0.00217228	0.00174212	0.00258092	0.00208625	0.00572105	0.0163243	0.0178944	0.00344123	0.005592	0.00172062	0.00395741	0.00275298	0.00135498	0.493472	0.417271	0.640327	0.00348425	0.0118507	0.00131197	0.693107	0.34707	0.535778	0.89158	0.297021	0.192451	0.999871	0.995526	0.787741	0.00660286	0.246285	0.495451	0.0106678	0.0144317	0.00812991	0.00137649
SEr2D2E2F_vRhyme_unbinned_83	0	0.00291518	0	0	0.00291518	0	0	0.0486176	0.00169268	0.145571	0.0697762	0.0374271	0.650743	0.471601	0.166071	0.00150461	0.024732	0.0288697	0.263871	0.71798	0.794997	0.22823	0.161557	0.254561	0.659488	0.547489	0.571093	0.00150461	0.00441979	0.00319729	0	0.00150461	0	0	0.00150461	0.00141057	0.00141057	0.00141057	0.00150461	0.00150461	0	0.00141057	0	0.0205943	0.00141057	0.54984	0.654222	0.413861	0
MGr3G3H3I_vRhyme_unbinned_48	0.683417	0.495417	0.764583	0.10475	0.561083	0.220667	0.0193333	0.012	0.085	0.18175	0.148	0.274333	0.310917	0.333417	0.2915	0.141917	0.0605	0.193417	0.7405	0.39275	0.661167	0.5755	0.70375	0.372917	0.382333	0.523667	0.43875	0.558083	0.571	0.687083	0.229333	0.272417	0.424417	0.309167	0.494	0.392167	0.312	0.670833	0.6875	0.694583	0.65775	0.53625	0.62025	0.436667	0.825333	0.61125	0.433833	0.483167	0.39275
MHr2D2E2F_vRhyme_bin_18	0.00871387	0.00670297	0.00188521	0.0038961	0.00691244	0.00222036	0.000628404	0.0300796	0.00209468	0.0160452	0.0012987	0.0125262	0.00934227	0.00284876	0.00284876	0.00125681	0.00347717	0.0026393	0.00829493	0.00280687	0.00293255	0.000670297	0.000712191	0.000670297	0.00465019	0.00347717	0.00142438	0.779682	0.759238	0.256766	0.0746963	0.00192711	0.184374	0.0291998	0.0278592	0.00762463	0.00209468	0.000754085	0.00188521	0.226016	0.0225388	0.0151236	0.0346041	0.00657729	0.177461	0.0103058	0.0012987	0.00205279	0.142857
CRr2D2E2F_vRhyme_bin_2	0.13432	0.0418445	0.205057	0.0120838	0.00384151	0.037532	0.00120691	0.0100233	0.00284066	0.0151453	0.0108475	0.0324542	0.00906656	0.0175149	0.00765359	0.00621118	0.00691767	0.0041506	0.0730182	0.0666304	0.0821141	0.80055	0.99972	0.19028	0.386256	0.199906	0.247152	0.0611698	0.0392688	0.104972	0.1035	0.0477613	0.0251685	0.0796709	0.0448471	0.0616114	0.359409	0.557284	0.655574	0.588443	0.338186	0.208693	0.0978335	0.142327	0.166142	0.0617733	0.0186483	0.0530305	0.123061
CRr1A1B1C_vRhyme_unbinned_21	0.81164	0.626354	0.959224	0.0877013	0.0502196	0.923938	0.0293558	0.0483895	0.108199	0.36325	0.150586	0.326062	0.20022	0.0712299	0.110688	0.145461	0.0814056	0.162518	0.983382	0.851611	0.983382	0.416837	0.615593	0.506662	0.658638	0.566911	0.625183	0.00702782	0.00629575	0.0988287	0.134919	0.208712	0.233382	0.0300878	0.0547584	0.0355783	0.0243777	0.0447291	0.0551977	0.0396047	0.0372621	0.128697	0.083675	0.280015	0.0173499	0.952709	0.875329	0.852709	0.0459004
LASYr2D2E2F_vRhyme_bin_3	0.416262	0.551059	0.356954	0.0547038	0.267688	0.580896	0.0207007	0.0601098	0.0778221	0.697325	0.624277	0.47574	0.480769	0.485045	0.486114	0.556988	0.553805	0.405122	0.131275	0.221476	0.223091	0.305287	0.373597	0.288316	0.192053	0.174073	0.22693	0.400979	0.365227	0.433196	0.693717	0.958635	0.859857	0.490707	0.59336	0.404441	0.370037	0.415144	0.364388	0.296783	0.386377	0.383048	0.34975	0.378189	0.257447	0.154526	0.21986	0.212012	0.51346
BAr2D2E2F_vRhyme_bin_17	0.587705	0.445779	0.941554	0.495379	0.994794	0.0196614	0.0197247	0.0287444	0.0433658	0.0603212	0.0160456	0.0195743	0.0178416	0.0210064	0.0309439	0.0294406	0.0502018	0.0616109	0.0793338	0.49447	0.361476	0.0156658	0.00873487	0.0233484	0.271398	0.0529947	0.228064	0.00772213	0.00416172	0.00885355	0.0395443	0.0122874	0.0210301	0.0989002	0.176675	0.334789	0.00982673	0.00787246	0.0077696	0.0133792	0.0255083	0.0278661	0.250858	0.119044	0.104272	0.0915579	0.346982	0.243326	0.00968431
SEr3G3H3I_vRhyme_unbinned_167	0	0	0.000959018	0.00409181	0.00466722	0.00306886	0.389873	0.796624	0.414935	0.00198197	0.00198197	0	0.00108689	0.00204591	0.00421968	0.00428361	0.00492296	0.00204591	0.00306886	0.00140656	0.00204591	0.00115082	0.00108689	0.00210984	0.00530657	0.00191804	0.00326066	0.00313279	0.00524263	0.00210984	0.0035164	0.00108689	0.00210984	0.000959018	0.00421968	0.00204591	0.00198197	0.00198197	0.00121476	0.00421968	0.00210984	0	0.00102295	0.0101017	0.00319673	0.00306886	0.00498689	0.00434755	0.00396394
BOr3G3H3I_vRhyme_unbinned_19	0.00239895	0.00109043	0.00465252	0.0519773	0.00610643	0.00348939	0.962998	0.894373	0.834109	0.0151207	0.496074	0.376781	0.0048706	0.00261704	0.186028	0.950712	0.951512	0.991495	0.00109043	0	0.00450712	0.00218087	0.00457982	0.00370747	0.00639721	0.00697877	0.00625182	0.0032713	0.003344	0.0227537	0.003344	0.00581564	0.00472521	0.00414365	0.846104	0.00116313	0.00123582	0.00479791	0.00348939	0.00218087	0.00225356	0.00109043	0.00596104	0.00865077	0.00363478	0.00123582	0.00472521	0.00370747	0.00116313
LASAr3G3H3I_vRhyme_bin_5	0.90277	0.569883	0.947089	0.0961506	0.0177975	0.0471653	0.0180835	0.0038741	0.0036401	0.860519	0.208903	0.798586	0.821167	0.662771	0.409355	0.189389	0.249113	0.136543	0.00341909	0.109411	0.0916915	0.843359	0.973674	0.934478	0.0672768	0.036401	0.0237776	0.14732	0.136608	0.147853	0.901756	0.909947	0.808167	0.989288	0.990744	0.98843	0.00188505	0.00139104	0.00202805	0.0181355	0.0185385	0.00429012	0.0476593	0.0176155	0.0186815	0.00765721	0.0689539	0.0605556	0.035829
BAr1A1B1C_vRhyme_unbinned_93	0.196701	0.972967	0.999289	0.0150727	0.0685163	0.208928	0.0060024	0.0207639	0.0113379	0.264817	0.0449068	0.017029	0.0597572	0.00826998	0.00742519	0.010582	0.00604686	0.0122271	0.0970166	0.114979	0.419857	0.0362367	0.0162732	0.0890578	0.0662487	0.055311	0.0750967	0.0131164	0.0212529	0.00382375	0.0425059	0.0239651	0.0422391	0.0580677	0.112312	0.100662	0.0181851	0.0492197	0.0373927	0.0177404	0.0162732	0.0154729	0.0554889	0.0537548	0.0080032	0.0673158	0.133787	0.171491	0.00689165
SEr3G3H3I_vRhyme_unbinned_99	0.00124347	0.00140927	0	0.0164967	0.00414491	0.00547128	0.00265274	0.00124347	0.00124347	0.0311697	0.00124347	0.0334908	0.0126834	0.0367239	0.00157506	0.00248694	0.00256984	0.0042278	0.00124347	0.0139269	0.00281854	0.00132637	0.00389621	0.00132637	0.0122689	0	0.0105281	0.945536	0.893061	0.978032	0	0.00265274	0.00256984	0.331261	0.079748	0.180552	0	0.0087043	0.0110254	0	0	0.00928459	0.00140927	0.00563707	0.00124347	0.00256984	0.00140927	0	0.0323303
MHr3G3H3I_vRhyme_unbinned_4	0.0227358	0.00317408	0.00580739	0.0189504	0.00898147	0.011074	0.00397348	0.0056193	0.00439669	0.00355027	0.00486692	0.00608953	0.00195147	0.00312706	0.00519609	0.0156353	0.00703	0.00533716	0.00206903	0.00576037	0.0086288	0.00272736	0.00148124	0.00980438	0.00319759	0.0112386	0.00277438	0.0325167	0.0275557	0.0836782	0.109988	0.316021	0.395255	0.282869	0.814469	0.513543	0.268339	0.767916	0.975689	0.176197	0.135051	0.228792	0.128727	0.0222656	0.642834	0.00390294	0.00444371	0.00359729	0.166745
SEr3G3H3I_vRhyme_unbinned_102	0.00659164	0.00401929	0.0257235	0.0174437	0.012701	0.011254	0.00506431	0.0106109	0.0247588	0.0213826	0.0169614	0.0399518	0.0353698	0.0227492	0.0282154	0.010209	0.0186495	0.0096463	0.00675241	0.00265273	0.00401929	0.00265273	0.00361736	0.0219453	0.00956592	0.0116559	0.0128617	0.00546624	0.00393891	0.0119775	0.00803858	0.0104502	0.00152733	0.00635048	0.0161576	0.00924437	0.00498392	0.0120579	0.00409968	0.00876206	0.00434084	0.00418006	0.0326367	0.0327974	0.00940514	0.0096463	0.00811897	0.00538585	0.0016881
BAr2D2E2F_vRhyme_unbinned_33	0.932044	0.189112	0.974702	0.00204613	0.997644	0.969308	0.015129	0.000930059	0	0.280568	0.0766369	0.241071	0.536582	0.392237	0.15315	0.0107267	0.0566716	0.0796131	0.00198413	0.00204613	0	0.0920759	0.0106647	0.0483011	0.00322421	0.00347222	0.0447669	0.205047	0.240017	0.327567	0.917039	0.684958	0.0580357	0.014943	0.0332341	0.0803571	0.0401786	0.27598	0.103361	0.00657242	0.0293279	0.0265377	0.713666	0.0972842	0.0718626	0	0	0.00204613	0.00105407
SEr3G3H3I_vRhyme_unbinned_186	0.0832506	0.00319104	0.0151042	0.00453836	0.0587151	0.00347468	0	0	0	0	0	0.0117714	0.0124805	0.0274429	0.00241101	0	0.00106368	0.00219827	0.00212736	0.0012055	0.00234009	0.00113459	0.0574387	0.00226918	0.0223373	0.00262374	0.0160261	0.0126932	0.0527585	0.0117714	0.00262374	0.0170189	0.0118423	0.0363778	0.0326904	0.0744575	0.0758048	0.0223373	0.00425472	0.0151752	0.0324777	0.0207772	0.00333286	0.0153879	0.00212736	0.00106368	0	0.00333286	0.0390016
SEr2D2E2F_vRhyme_unbinned_93	0.00420604	0.010597	0.0127274	0.017944	0.00721036	0.0151308	0.00311356	0.00614519	0.00950456	0.0182717	0.0890916	0.00682799	0.0143934	0.0146665	0.0162506	0.0420331	0.0781395	0.0192549	0.011471	0.011034	0.0144207	0.00305894	0.157481	0.29415	0.101628	0.0154586	0.120637	0.00349593	0.00475228	0.0022942	0.0111706	0.0126181	0.00191184	0.0214945	0.0345769	0.0116349	0.0143115	0.00133829	0.00314088	0.0130551	0.0126181	0.00316819	0.0126454	0.0128366	0.00284044	0.0233517	0.00764735	0.0100508	0.00729229
LABRr1A1B1C_vRhyme_unbinned_2	0.00269203	0.00152548	0.0028715	0.0060122	0.00870424	0.00565327	0.0031407	0.0111271	0.00421752	0.00421752	0.00358938	0.00134602	0.00960158	0.00143575	0	0.00583274	0	0.00439698	0.0060122	0.0201902	0.0135499	0	0.00403805	0.00457645	0.00681981	0.0118449	0	0.999013	0.999551	1	0.00134602	0.0134602	0.00610194	0.984207	0.683327	0.944544	0	0.0140883	0.005743	0	0.0218952	0.00152548	0.005743	0.0171393	0.0028715	0.00161522	0.0178571	0.0139088	0.703607
MHr3G3H3I_vRhyme_bin_12	0.00642741	0.123018	0.00686088	0.0114498	0.000717478	0.0014499	0.000254107	0.00337813	0.00430487	0.00962616	0.000463371	0.0011958	0.00781752	0.00467856	0.000747373	0.00520172	0.000269054	0.0011958	0.000971585	0.0062032	0.00115095	0.00702531	0.0101792	0.00535119	0.00245138	0.000493266	0.00354255	0.9858	0.992721	0.979178	0.0023318	0.0011659	0.00121074	0.741678	0.129131	0.294465	0.00366213	0.00926742	0.00505224	0.047234	0.088758	0.16653	0.0681754	0.351893	0.613503	0.00285496	0.00263075	0.000478319	0.985456
LABRr1A1B1C_vRhyme_unbinned_12	0.0120115	0.0242919	0.00950161	0.00152384	0.0117426	0.0066332	0.00968089	0.0118322	0.00143421	0.0205271	0.0124597	0.0099498	0.0108462	0.0108462	0.011384	0.00887415	0	0.00295805	0.0223198	0.0234851	0.0294012	0.0129975	0.0105773	0.015597	0.0162245	0.0102187	0.0256364	0.99265	0.982252	0.461008	0.0302976	0.0115633	0.00161348	0.0337038	0.0105773	0.0107565	0.0387236	0.0141628	0.0503765	0.010398	0.0124597	0.00887415	0.0159555	0.0253675	0.011384	0.0112944	0.0124597	0.0100394	0.0222302
LASAr3G3H3I_vRhyme_unbinned_38	0.044586	0.0885748	0.0378185	0.0480693	0.00189092	0.0728503	0.0228901	0.0338376	0.0990247	0.0649881	0.131668	0.311405	0.0385151	0.0159236	0.15625	0.0416998	0.0592158	0.155354	0.0573248	0.0331409	0.0339371	0.00497611	0.0296576	0.0818073	0.00597134	0.0280653	0.00617038	0.407544	0.401473	0.459494	0.182524	0.974124	0.972034	0.0359276	0.157842	0.0612062	0.00676752	0.0104498	0.0187102	0.00716561	0.0214968	0.0251791	0.0318471	0.0131369	0	0.0250796	0.00338376	0.060211	0.94994
SEr3G3H3I_vRhyme_unbinned_246	0.0102306	0.0190356	0.323187	0.0146331	0.0254507	0.0232704	0.011153	0.0116143	0.0090566	0.0871698	0.0145493	0.0267505	0.0327883	0.0216352	0.0192034	0.0155975	0.0195807	0.0260377	0.030021	0.184444	0.343396	0.159916	0.228386	0.387254	0.0324528	0.0143816	0.0399161	0.206499	0.156143	0.0665828	0.0195388	0.0121174	0.00838574	0.281048	0.294717	0.315052	0.026499	0.0325367	0.255807	0.0141719	0.0260797	0.0185325	0.0333753	0.0573585	0.0502725	0.0238155	0.249937	0.226331	0.0208386
MGr1A1B1C_vRhyme_unbinned_5	0.0122639	0.00158244	0.144991	0.00158244	0	0.00148353	0	0	0	0.0166156	0.00148353	0.00148353	0	0.00929681	0	0	0.00158244	0.00158244	0.00712096	0.122045	0.134012	0.0307586	0.00820888	0.0328355	0.101177	0.00989022	0.0134507	0.77114	0.76847	0.795866	0	0.00306597	0	0.551874	0.730393	0.894372	1	0.984373	0.977846	0.787954	0.736722	0.364158	0.0189892	0.66037	0.952428	0.00949461	0.150529	0.159628	0.00148353
BAr1A1B1C_vRhyme_bin_21	0.856276	0.548771	0.732061	0.0165925	0.252096	0.24459	0.0023185	0.00569087	0.0150468	0.186815	0.0948244	0.0658314	0.117728	0.12719	0.0742272	0.126604	0.0835012	0.0278454	0.229052	0.381522	0.26897	0.961417	0.935492	0.800773	0.646183	0.391546	0.28623	0.216698	0.180937	0.123372	0.307026	0.210211	0.323384	0.272365	0.36082	0.369274	0.247002	0.41418	0.405047	0.271347	0.448396	0.461311	0.700222	0.536967	0.549344	0.194719	0.331382	0.242342	0.00591335
CRr2D2E2F_vRhyme_unbinned_61	0.0462987	0.0102104	0.0333597	0.0149635	0.135816	0.253587	0.0220051	0.0494675	0.0628466	0.0760496	0.0101223	0.0266702	0.108089	0.0208608	0.0312472	0.0145234	0.0264941	0.0232374	0.402605	0.976499	0.913476	0.572925	0.831617	0.999208	0.447496	0.609982	0.920782	0.00756976	0.0282546	0.0115307	0.251474	0.261949	0.00844996	0.286859	0.233958	0.223748	0.081859	0.372326	0.194525	0.0180442	0.0679518	0.0466508	0.105625	0.0457706	0.0392571	0.476631	0.98134	0.909163	0.0077458
BOr2D2E2F_vRhyme_unbinned_24	0.00729217	0.00798667	0.00798667	0.004792	0.0125009	0.155427	0.020557	0.00840336	0.00951455	0.924786	0.865963	0.949233	0.99743	0.92555	0.976179	0.97222	0.98361	0.839364	0.00722272	0.0101396	0.00888951	0.00138899	0.0100701	0.00854226	0.0135426	0.0102785	0.0136815	0.307105	0.223696	0.645948	0.987846	0.910063	0.913119	0.612126	0.974026	0.736787	0.0548649	0.0363914	0.0408362	0.30648	0.119105	0.402667	0.236128	0.0922981	0.269602	0.00631988	0.0116675	0.00277797	0.467116
BAr3G3H3I_vRhyme_unbinned_9	0.0131353	0.00954907	0.00944297	0.013687	0.0218992	0.0262918	0.99966	0.999448	0.999257	0.0121804	0.00763926	0.0111618	0.0130504	0.00997348	0.0180796	0.0120318	0.0129867	0.0132202	0.0384297	0.00734218	0.00999469	0.239915	0.125581	0.0297719	0.0129231	0.0120955	0.0146419	0.00791512	0.00534748	0.00492308	0.00887003	0.00912467	0.00978249	0.013878	0.0103342	0.00454111	0.00638727	0.00969761	0.00581432	0.005687	0.00691777	0.00456233	0.00942175	0.036626	0.0118621	0.0326366	0.0176976	0.00662069	0.0054748
LASCr2D2E2F_vRhyme_unbinned_33	0.0684105	0.0414338	0.363514	0.0315225	0.00305537	0.014159	0.00231016	0.00238468	0.005291	0.0222818	0.0363663	0.0672181	0.00625978	0.00357702	0.00700499	0.0175125	0.00394962	0.0815262	0.0697518	0.07549	0.141963	0.0565616	0.303748	0.0137864	0.00998584	0.0131157	0.00119234	0.634026	0.725985	0.67315	0.0924808	0.0652806	0.0582756	0.883896	0.933676	0.916685	0.0476191	0.0757135	0.00856994	0.500484	0.00223564	0.012296	0.00871898	0.0690811	0.0424026	0.160593	0.112005	0.103584	0.181683
BAr2D2E2F_vRhyme_unbinned_12	0.118197	0.00762347	0.00417633	0.989526	0.877428	0.764402	0.0641697	0.244813	0.774146	0.0778919	0.00835267	0.0257209	0.199006	0.130527	0.0617169	0.050116	0.0694067	0.0608552	0.00338084	0.00782234	0.0100099	0.00106066	0.00609877	0.00603248	0.0184289	0.0173682	0.00656281	0.00928074	0.00424262	0.0113358	0.0247928	0.00947962	0.0194896	0.00510441	0.0265164	0.0110043	0.00377859	0.00742459	0.00894929	0.00523699	0.0111369	0.010938	0.0167053	0.0324826	0.0121313	0.0100099	0.00947962	0.00503812	0.00212131
LASCr2D2E2F_vRhyme_unbinned_115	0.0430949	0.08809	0.00376226	0.0137949	0.0426389	0.0278939	0.290302	0.238808	0.232044	0.292088	0.419549	0.341985	0.119556	0.0491373	0.168199	0.351904	0.431101	0.383788	0.365851	0.867371	0.602113	0.435206	0.380482	0.289124	0.234324	0.753249	0.430417	0.872691	0.842935	0.648704	0.579463	0.500076	0.625294	0.894467	0.918523	0.701908	0.245953	0.548795	0.424527	0.087596	0.262674	0.155013	0.392339	0.246751	0.111842	0.447366	0.774113	0.443414	0.61169
SEr3G3H3I_vRhyme_unbinned_243	0.0138086	0.0107565	0.0330103	0.0153199	0.0125937	0.00900821	0.00785255	0.0164163	0.00915637	0.0283877	0.0170386	0.0341956	0.06205	0.0317065	0.0402999	0.0124455	0.0111121	0.00986754	0.0143716	0.0312917	0.03304	0.0183127	0.0223131	0.0182535	0.0228168	0.0165348	0.0324473	0.0329214	0.0186387	0.0313213	0.147065	0.139864	0.128308	0.0613092	0.0900228	0.079533	0.00444484	0.0158533	0.0144309	0.00675616	0.0083563	0.00625241	0.0179275	0.031588	0.00598572	0.019824	0.0345809	0.0332474	0.0249207
LASCr2D2E2F_vRhyme_unbinned_17	0.857618	0.566125	0.898147	0.0484688	0.00113422	0.0319093	0.00128544	0	0.00778828	0.847183	0.130586	0.680681	0.751682	0.561588	0.295652	0.250132	0.254594	0.0973913	0	0.0764461	0.0517202	0.747297	0.972098	0.874329	0.0277505	0.0187524	0.0255577	0.133913	0.118488	0.130813	0.77414	0.801134	0.618525	0.996824	0.985482	0.955388	0.00241966	0.00249527	0.00128544	0	0.00241966	0.00234405	0.0142911	0.00582231	0.0212476	0.0126276	0.0220794	0.0155766	0.00589792
MGr1A1B1C_vRhyme_unbinned_3	0.265476	0.29015	0.381713	0.0312362	0.132517	0.285606	0.0055531	0.0431627	0.0360321	0.616584	0.644538	0.749164	0.560106	0.273427	0.466334	0.22976	0.33388	0.218906	0.51423	0.748785	0.64214	0.579353	0.496435	0.634631	0.491449	0.852401	0.875686	0.163059	0.202436	0.03843	0.0328769	0.0713069	0.0652489	0.0932038	0.250205	0.0287121	0.470247	0.91216	0.680255	0.12078	0.178583	0.263646	0.371048	0.362971	0.040891	0.470121	0.608443	0.506089	0.0186155
CRr1A1B1C_vRhyme_unbinned_7	0.263802	0.734336	0.459649	0.0817759	0.493018	0.580523	0.0929467	0.208092	0.213462	0.566917	0.51937	0.522091	0.660866	0.651343	0.715933	0.711636	0.67483	0.588614	0.977587	0.947583	0.91672	0.90247	0.89667	0.918439	0.990763	0.997995	0.985535	0.779663	0.792481	0.791407	0.716148	0.758324	0.761976	0.711207	0.742929	0.577658	0.450125	0.756964	0.837451	0.269531	0.560043	0.503473	0.857358	0.661582	0.439885	0.996348	0.964125	0.937845	0.475116
BAr3G3H3I_vRhyme_unbinned_43	0.0135459	0.00143596	0.00378135	0.022736	0.0574383	0.00478652	0.998612	0.921884	0.647377	0.0305859	0.140532	0.0274268	0.0097645	0.00287191	0.0251771	0.0484875	0.0443711	0.0343194	0.00784989	0.00531304	0.00655753	0.00224966	0.00641394	0.00502585	0.0215393	0.00789776	0.0159391	0.439211	0.45807	0.626412	0.447061	0.264407	0.707448	0.317011	0.895367	0.572564	0.161832	0.256223	0.278001	0.00392495	0.00574383	0.00339843	0.00784989	0.0316389	0.0111526	0.00808922	0.0118706	0.00871147	0.176479
BAr2D2E2F_vRhyme_unbinned_9	0.392677	0	0.302655	0.996397	0.566047	0.199279	0.143909	0.247655	0.621046	0.0458327	0.00826578	0.0875324	0.0025963	0.0103852	0.388227	0.0561649	0.105601	0.54835	0	0.00254332	0.0269697	0.0119218	0.0368251	0.0278705	0.0288242	0.146771	0.183543	0.0104912	0.00641128	0.00503365	0.00349706	0.00996132	0.00169554	0	0.0227839	0.00158957	0.0128755	0.0160017	0.0172734	0.00720606	0.0077889	0.00174853	0.00158957	0.0341228	0.00423886	0.0163196	0.0179092	0.0192338	0
LAWAr2D2E2F_vRhyme_bin_6	0.236518	0.175737	0.82753	0.00248035	0.0100933	0.00427308	0.00152259	0.00417485	0.00466601	0.508988	0.0765963	0.277898	0.311984	0.356066	0.0586935	0.0643418	0.0796906	0.00832515	0.530943	0.374951	0.462377	0.919474	0.843959	0.670359	0.172986	0.104101	0.183473	0.574116	0.603266	0.852873	0.26972	0.211272	0.129543	0.672323	0.638433	0.835756	0.131729	0.281385	0.256606	0.488752	0.487475	0.399828	0.417657	0.5125	0.563802	0.421611	0.37058	0.325123	0.326277
BOr3G3H3I_vRhyme_bin_2	0.470617	0.514822	0.424345	0.0707182	0.377796	0.522737	0.0495341	0.0918539	0.0741743	0.896352	0.819289	0.861524	0.860558	0.873572	0.873138	0.967952	0.966804	0.708692	0.258148	0.275791	0.263731	0.416853	0.543462	0.461904	0.199176	0.210366	0.248662	0.469372	0.4849	0.475801	0.628826	0.878986	0.790577	0.585093	0.909052	0.557939	0.38808	0.464067	0.420865	0.319537	0.43069	0.442254	0.472103	0.472405	0.236855	0.261834	0.275888	0.234873	0.433372
MGr2D2E2F_vRhyme_unbinned_19	0.52341	0.165081	0.157076	0.0994563	0.152696	0.117127	0.00249207	0.0662287	0.0083069	0.163117	0.0974928	0.115013	0.140538	0.106706	0.14522	0.0686452	0.0728742	0.0678145	0.588582	0.521145	0.620073	0.801238	0.70586	0.620601	0.934904	0.806525	0.611388	0.545008	0.551805	0.29784	0.106253	0.126491	0.026129	0.470246	0.340659	0.590545	0.937849	0.885063	0.712581	0.941474	0.88393	0.97002	0.856819	0.951442	0.871167	0.707975	0.578085	0.420631	0.152469
CRr2D2E2F_vRhyme_unbinned_82	0.979165	0.979446	0.994744	0.0508681	0.556734	0.757391	0.0215861	0.0384796	0.023557	0.408447	0.00150164	0.0535899	0.00581886	0.014641	0	0.00328484	0.0854059	0.00140779	0.495167	0.283247	0.403473	0.597748	0.996152	0.618677	0.163773	0.29817	0.370249	0.00140779	0.00919756	0.00347255	0	0.00281558	0	0.00150164	0.0250587	0	0.057344	0.121258	0.00281558	0.187705	0.109057	0.124542	0.0775223	0.168372	0.156734	0.509338	0.270953	0.552886	0.00150164
SEr2D2E2F_vRhyme_unbinned_102	0.00147754	0.00502364	0.00817573	0.0752561	0.0694445	0.0217691	0.00305359	0.00492514	0.00147754	0.0999803	0.0281718	0.00669819	0.00462963	0.0553585	0.0215721	0.0035461	0.00610717	0.017238	0.0587076	0.00807723	0.0134949	0.0271868	0.00502364	0.0508274	0.0458038	0.113081	0.105496	0.00216706	0.00394011	0.00315209	0.0329984	0.00876674	0.0345745	0.00640268	0.00167455	0.016647	0.00334909	0.0163515	0.00157604	0.0203901	0.0266942	0.00492514	0.0118203	0.0142829	0.00157604	0.0232467	0.0515169	0.0252167	0.0224586
LASYr2D2E2F_vRhyme_unbinned_19	0.0135324	0.0192946	0.0299459	0.0703684	0.0292474	0.0657412	0.104243	0.135935	0.161428	0.0650428	0.0339619	0.0574472	0.13838	0.1348	0.123887	0.119609	0.246988	0.248821	0.0925441	0.0376288	0.109481	0.0228741	0.0207788	0.0254933	0.0597171	0.0151039	0.0405099	0.104854	0.130697	0.180199	0.679763	0.48638	0.959927	0.015977	0.21032	0.0935045	0.024271	0.0352715	0.0240091	0.0218264	0.0214772	0.019993	0.0412956	0.0440021	0.0204295	0.0730749	0.0419941	0.0440021	0.159071
BOr2D2E2F_vRhyme_bin_4	0.32229	0.302913	0.510725	0.0252643	0.120247	0.237174	0.00204846	0.0198488	0.00539191	0.222528	0.293212	0.365591	0.97596	0.899084	0.865697	0.214146	0.239246	0.182713	0.100704	0.504886	0.332674	0.437616	0.493301	0.0738151	0.224954	0.416425	0.500389	0.304631	0.278873	0.171576	0.308163	0.372113	0.384239	0.80761	0.826211	0.640178	0.44581	0.454004	0.285136	0.365614	0.544466	0.504674	0.507735	0.628382	0.607002	0.07584	0.508135	0.232441	0.158438
SEr3G3H3I_vRhyme_unbinned_91	0.499404	0.335055	0.27109	0.0302609	0.546351	0.0417825	0.00966759	0.088134	0.00231757	0.116938	0.273474	0.212687	0.500795	0.375579	0.404317	0.228778	0.106807	0.196729	0.275857	0.488611	0.439213	0.624818	0.459277	0.552708	0.793074	0.771553	0.792147	0.30347	0.23977	0.171037	0.462455	0.643027	0.558734	0.646868	0.549927	0.448417	0.535095	0.690968	0.549	0.789035	0.844458	0.536485	0.800953	0.866773	0.791352	0.23626	0.406238	0.409151	0.0202622
MHr1A1B1C_vRhyme_bin_10	0.979551	0.985793	0.997042	0.00663221	0.0712312	0.455639	0.000487662	0.00874541	0.000487662	0.506909	0.00959069	0.0357294	0.214474	0.220456	0.0648591	0.031633	0.0132319	0.00107286	0.512728	0.970155	0.998927	0.883774	0.96284	0.976105	0.872818	0.417536	0.33135	0.16522	0.18931	0.0793914	0.381254	0.23242	0.737248	0.902923	0.991515	0.954355	0.109074	0.35323	0.0823499	0.270945	0.146884	0.105042	0.194837	0.202835	0.146591	0.766833	0.970285	0.978738	0.0310153
MGr3G3H3I_vRhyme_unbinned_74	0	0.216122	0.00243346	0.00235741	0.00737643	0	0	0.00365019	0.00136882	0.0140684	0.00357414	0.00631179	0	0.0313308	0	0.00463878	0.0111787	0.00365019	0.00114068	0.0734601	0.0223574	0.0101901	0.0405323	0.119468	0.107985	0.034981	0.00228137	0.313764	0.194981	0.374449	0.0174905	0.00235741	0.0034981	0.0588593	0.0809125	0.061597	0.225095	0.264182	0.0460836	0.703346	0.954297	0.906996	0.409962	0.885856	0.999468	0.00114068	0.0453232	0.0171103	0.0377186
LAWAr2D2E2F_vRhyme_bin_15	0.140237	0.37344	0.16627	0.016617	0.132125	0.199194	0.101726	0.127303	0.0902677	0.25477	0.193634	0.170864	0.220341	0.239283	0.215911	0.243193	0.222447	0.16503	0.18986	0.327427	0.309233	0.26332	0.317145	0.184273	0.375537	0.31431	0.354435	0.270293	0.276582	0.572853	0.23086	0.297055	0.195794	0.377606	0.651216	0.294566	0.241607	0.272508	0.244205	0.479969	0.450491	0.502037	0.647215	0.779777	0.324938	0.190763	0.33965	0.311047	0.182158
BAr2D2E2F_vRhyme_unbinned_60	0.870386	0.915328	0.782333	0.515216	0.997534	0.869611	0.0046492	0.00577627	0.0023246	0.134404	0.00479008	0.00972105	0.00584672	0.00373345	0.0147929	0.00267681	0.00493097	0.00958016	0.556777	0.266695	0.543322	0.101085	0.151381	0.209777	0.336574	0.310017	0.276134	0.00471964	0.00218371	0.00253593	0.0161313	0.00810087	0.003663	0.00218371	0.0129614	0.0185968	0.0426176	0.0417723	0.0469851	0.0404339	0.0452944	0.0944632	0.131939	0.0655818	0.0548746	0.513384	0.266765	0.327487	0.00570583
LAWAr2D2E2F_vRhyme_unbinned_55	0.00666921	0.00161966	0.0326791	0.0106707	0.0116235	0.00971799	0.00647866	0.0074314	0.0129573	0.709223	0.665301	0.760385	0.0542111	0.0104802	0.0141006	0.149104	0.0289634	0.0495427	0.0111471	0.00152439	0.00514482	0.00657393	0.010766	0.0189596	0.015625	0.00838415	0.00962271	0.995999	0.993807	0.976277	0.266101	0.999809	0.968845	0.966844	0.969036	0.87338	0.00457317	0.0100038	0.00152439	0.00905107	0.00647866	0.00685976	0.0129573	0.0200076	0.00495427	0.00466845	0	0.0124809	0.360995
SEr3G3H3I_vRhyme_unbinned_5	0.653387	0.29269	0.0551037	0.0799317	0.0246021	0.0503339	0.0213135	0.00702917	0.00665261	0.131747	0.0133303	0.223503	0.0728774	0.126826	0.129839	0.542953	0.253979	0.0207612	0.00730532	0.018552	0.0140081	0.0387106	0.505623	0.0360998	0.0503088	0.0156148	0.006025	0.175026	0.12404	0.0768188	0.0538987	0.0780238	0.0290706	0.0319827	0.102751	0.0563087	0.0120249	0.00916303	0.0183763	0.0329367	0.0237988	0.00986594	0.0170959	0.0228699	0.0332128	0.00735553	0.0102927	0.00680323	0.0360245
CRr3G3H3I_vRhyme_unbinned_96	0.00713967	0.00568942	0.0120482	0.0158411	0.00769746	0.0099286	0.00546631	0.0552209	0.00780901	0.00568942	0.00725123	0.0119366	0.0152834	0.0060241	0.00713967	0.0163989	0.00368139	0.0397144	0.0203034	0.0342481	0.0266622	0.0298974	0.100067	0.102187	0.751004	0.849063	0.870036	0.0309014	0.00725123	0.025212	0.00903614	0.0108211	0.00178492	0.00568942	0.0175145	0.0245426	0.020415	0.0117135	0.00780901	0.0239848	0.0225346	0.00557787	0.0105979	0.032017	0.00568942	0.0114904	0.0394913	0.0535475	0.00356983
LABRr1A1B1C_vRhyme_unbinned_68	0.0139696	0.0613909	0.0164615	0.0203881	0.0139696	0.0729442	0.0109492	0.0479499	0.0212943	0.0305822	0.0181228	0.0205392	0.0255229	0.0198595	0.0189534	0.0217473	0.0220494	0.0246168	0.00898588	0.0150268	0.00823076	0.0106471	0.0257495	0.0374538	0.029374	0.0113267	0.0137431	0.651514	0.757532	1	0.0331496	0.185759	0.165823	0.0379068	0.0211432	0.042513	0.0218984	0.0110247	0.0579174	0.0250698	0.0585215	0.141282	0.0408518	0.039115	0.00740014	0.0110247	0.0105716	0.00823076	0.273125
MHr3G3H3I_vRhyme_unbinned_3	0.869575	0.959277	0.980818	0.0299528	0.352201	0.0441824	0.00243711	0.00125786	0.00275157	0.922091	0.539859	0.274214	0.656997	0.723899	0.371462	0.0132862	0.0398585	0.0095912	0.940881	0.939623	0.830503	0.979796	0.974764	0.959041	0.370755	0.615959	0.541824	0.106132	0.0847484	0.650314	0.857626	0.917453	0.917846	0.902673	0.978616	0.992217	0.154009	0.392925	0.451572	0.110456	0.45228	0.368239	0.786871	0.45739	0.176572	0.937657	0.889151	0.862657	0.00117925
SEr3G3H3I_vRhyme_unbinned_100	0.0277876	0.0903835	0.0869617	0.0079056	0.00283186	0.00289086	0.00460177	0.0019469	0.00306785	0.00289086	0.00188791	0.000943953	0.0217109	0.0270796	0.0214159	0.0020059	0.0040118	0.00672566	0.0515044	0.0846608	0.104484	0.183245	0.0827729	0.0420649	0.00300885	0.0779941	0.0147493	1	0.995929	1	0.00578171	0.00283186	0.00188791	0.996637	0.778761	0.928968	0.0589971	0.257581	0.156991	0.0422419	0.059646	0.0845428	0.160649	0.0234808	0.0349853	0.0321534	0.080708	0.0626549	0.609557
BOr3G3H3I_vRhyme_unbinned_32	0.0296872	0.00196666	0.0489792	0.0108635	0.29041	0.34632	0.0752014	0.00589998	0.132328	0.45383	0.842105	0.914872	0.639352	0.262971	0.797153	0.875538	0.896891	0.846507	0	0.0122682	0.00140476	0.00430792	0.015546	0.0092714	0.0603109	0.0344634	0.00327777	0.00458887	0.00449522	0.00796029	0.97537	0.413373	0.948118	0.0612474	0.610039	0.00299682	0.0103016	0.00496348	0	0.00149841	0.0143285	0.00636823	0.0094587	0.0248174	0.00374602	0.00852219	0.00955235	0.0145158	0
MHr3G3H3I_vRhyme_unbinned_33	0.167851	0.59224	0.162379	0.0386583	0.14973	0.264639	0.0293491	0.0548607	0.0480387	0.304932	0.228255	0.176805	0.418349	0.4499	0.448977	0.399446	0.514497	0.245168	0.128198	0.150654	0.164511	0.968945	0.929647	0.493604	0.126848	0.214042	0.172825	0.909039	0.855173	0.933343	0.698479	0.874147	0.725057	0.811541	0.948124	0.615904	0.18114	0.32085	0.201606	0.085631	0.517553	0.352757	0.787735	0.231453	0.257675	0.11896	0.123721	0.124289	0.356879
MHr1A1B1C_vRhyme_unbinned_38	0.0158126	0.960227	0.105976	0.0232505	0.0174592	0.108559	0.0114407	0.0110149	0.00502484	0.276167	0.0285309	0.02467	0.0239886	0.022626	0.0169766	0.0246416	0.0275089	0.0107026	0.671824	0.999886	0.987026	0.882527	0.941689	0.253939	0.208204	0.574081	0.36352	0.840426	0.790092	0.7045	0.0304329	0.0910149	0.0453939	0.924571	0.540468	0.623364	0.359886	0.102001	0.0561249	0.995685	0.975926	0.821973	0.668502	0.786714	0.248119	0.539276	0.997757	0.983563	0.271824
SEr3G3H3I_vRhyme_unbinned_67	0.0519882	0.0124448	0.0692931	0.00360825	0.0686303	0.0489691	0.00110457	0.00346097	0.0119293	0.0310015	0.00279823	0.0329161	0.0231959	0.0177467	0.00235641	0.0039028	0.00625921	0.00655376	0.073785	0.0215022	0.111267	0.231664	0.340059	0.540648	0.0809278	0.105228	0.0391753	0.0198822	0.0386598	0.0527982	0.00368189	0.0282769	0.0011782	0.0567747	0.204271	0.135935	0.00397644	0.0421944	0.0460236	0.135125	0.138218	0.101105	0.10324	0.123711	0.0273196	0.0995582	0.0677467	0.0376289	0.00125184
MGr3G3H3I_vRhyme_unbinned_72	0.0218406	0.741129	0.0402573	0.0156153	0.0264059	0.0278066	0.00830048	0.00420212	0.0111019	0.0870513	0.0209068	0.0307636	0.0220481	0.0314381	0.0180017	0.0202843	0.00368334	0.0146296	0.0247458	0.0216331	0.0198174	0.0282216	0.0359514	0.0235007	0.0122951	0.0335132	0.0325275	0.0546794	0.0531231	0.670004	0.02127	0.0210106	0.0244345	0.0347064	0.0198693	0.0357439	0.294356	0.178201	0.390641	0.659421	0.919745	0.761361	0.739106	0.773812	0.96602	0.0254721	0.038286	0.0309712	0.156568
SEr3G3H3I_vRhyme_unbinned_265	0.320811	0.139456	0.258201	0.0109032	0.538352	0.120554	0.12922	0.124078	0.106318	0.159882	0.241585	0.322097	0.404228	0.355092	0.282436	0.224492	0.2682	0.262534	0.202781	0.244822	0.309813	0.173023	0.277817	0.162167	0.281293	0.257535	0.436461	0.0362329	0.00795124	0.0442318	0.423892	0.413988	0.477456	0.257439	0.369471	0.18864	0.149217	0.138742	0.149217	0.293768	0.167786	0.115269	0.176784	0.222825	0.158596	0.186973	0.188783	0.190163	0.0462315
LASAr3G3H3I_vRhyme_unbinned_37	0.00225905	0.0025317	0.00588132	0.00364175	0.00436231	0.00442073	0.00675768	0.0355216	0.0423962	0.375781	0.470915	0.602173	0.0657656	0.0667199	0.279694	0.928704	0.961401	0.452511	0.00186956	0.00333015	0.00290171	0.00185008	0.00473232	0.00225905	0.003447	0.0045181	0.004596	0.00381702	0.00438178	0.00278486	0.972619	0.95737	1	0.00296014	0.839958	0.00638766	0.00179166	0.00327173	0.0022201	0.00282381	0.00699137	0.00260959	0.00426493	0.0120548	0.00477127	0.00379754	0.00461547	0.00445968	0.123488
CRr2D2E2F_vRhyme_unbinned_38	0.48502	0.532545	0.702618	0.0164984	0.378478	0.0363621	0.157268	0.0728064	0.3738	0.395633	0.60962	0.698022	0.673972	0.7279	0.530658	0.986621	0.849627	0.81072	0.797094	0.681852	0.479849	0.991217	0.969137	0.541	0.984158	0.756464	0.777231	0.724534	0.715423	0.872938	0.901913	0.937536	0.987934	0.924403	0.973652	0.843553	0.667488	0.938931	0.872363	0.411229	0.597636	0.716162	0.550439	0.346384	0.727161	0.64984	0.745301	0.344496	0.211771
BAr2D2E2F_vRhyme_unbinned_4	0.920057	0.215615	0.913437	0.000848656	0.999774	0.993437	0	0	0.0027157	0.325714	0.0619519	0.293635	0.540764	0.463706	0.0831117	0.00854314	0.117454	0.0609335	0.000848656	0	0.00294201	0.0700424	0.0242716	0.0505799	0.000848656	0.00661952	0.0578784	0.269307	0.392984	0.248883	0.917397	0.741216	0.0857709	0.0363225	0.0476379	0.0906365	0.111627	0.17273	0.0895615	0.00186704	0.0277228	0.0162376	0.72215	0.12215	0.04843	0.00282885	0	0	0.0115983
SEr3G3H3I_vRhyme_unbinned_87	0.291213	0.228495	0.0625435	0.000927429	0.000869464	0	0	0.00278229	0.000985393	0	0.00765129	0.00956411	0.00185486	0	0.000869464	0.00284025	0	0.000869464	0	0.000869464	0.00179689	0.464468	0.20844	0.0381405	0.0694412	0.0395896	0.130304	0.0246928	0.0101438	0.230988	0.0471829	0.0417343	0.00185486	0.256724	0.117841	0.297473	0.0834686	0.115871	0.161604	0.607814	0.168908	0.10706	0.00759332	0.0313587	0.0598771	0.00556457	0.000927429	0.00179689	0.312949
BAr3G3H3I_vRhyme_unbinned_51	0.287528	0.074896	0.388136	0.674171	0.339806	0.543263	0.901526	0.950709	0.960738	0.0993279	0.0806572	0.142644	0.0110957	0.040542	0.0523845	0.108823	0.217433	0.251467	0.37384	0.0468367	0.314947	0.0194175	0.162701	0.0775632	0.00341406	0.153633	0.132508	0.0203777	0.0392617	0.300224	0.0104556	0.00917529	0.0610264	0.00330737	0.0852448	0.0180305	0.0712685	0.00874853	0.0713752	0.0323269	0.00341406	0.0179238	0.00181372	0.026459	0.0155767	0.389096	0.10765	0.276539	0
SEr3G3H3I_vRhyme_unbinned_140	0.455681	0.0128227	0.0119828	0.0282211	0.312895	0.0222297	0.0316927	0.0243015	0.0295649	0.0372361	0.00996696	0.0215578	0.00739123	0.00761521	0.0161263	0.0229576	0.0256453	0.00526345	0.171006	0.00621535	0.0829274	0.0302369	0.0267652	0.047651	0.0763201	0.00940702	0.0513467	0.324038	0.246486	0.296209	0.00397559	0.0407638	0.129011	0.496724	0.436251	0.536368	0.0104149	0.0244135	0.00946302	0.0153424	0.0309088	0.000895907	0.000951901	0.0598018	0.0152864	0.0218377	0.0468671	0.0277171	0.137858
BAr1A1B1C_vRhyme_unbinned_13	0.968436	0.936872	0.435581	0.0249067	0.96264	0.463529	0	0.000860832	0.000860832	0.207288	0.0146915	0.000860832	0.00987088	0	0.00172166	0.000860832	0.000918221	0.00263989	0.0726542	0.0480344	0.0236442	0.216585	0.241377	0.780832	0.193974	0.233974	0.119943	0.00361549	0	0.00172166	0.271334	0.325337	0.3134	0.031736	0.00350072	0.0670301	0.0115352	0.0120517	0.00286944	0.0187088	0.0191105	0	0.00832138	0.0425825	0.0258824	0.0290961	0.0402869	0.00757532	0.000860832
MHr2D2E2F_vRhyme_unbinned_57	0.0011583	0.0011583	0.00401544	0.0011583	0.00362934	0.00393822	0.00131274	0.00378378	0.00517375	0.0046332	0.00247104	0.00247104	0.00393822	0.00563707	0.00756757	0.00131274	0.00362934	0.00247104	0.00146718	0.00378378	0.00239382	0.00262548	0.0030888	0.00362934	0.00138996	0.00494208	0.00239382	0.00247104	0	0.00262548	0.00648649	0.00494208	0.0011583	0.003861	0.00123552	0	0.0011583	0.0011583	0	0.00378378	0.00254826	0.0011583	0.00131274	0.00880309	0.0011583	0.00486487	0.00131274	0.00393822	0.671815
MHr2D2E2F_vRhyme_unbinned_65	0.112878	0.163516	0.179281	0.0828499	0.0709752	0.0204736	0.433427	0.784959	0.574012	0.0275029	0.00232034	0.00723401	0.0267522	0.0169249	0.0060056	0.00723401	0.0178121	0.0115335	0.198253	0.0464069	0.146659	0.0143998	0.0933597	0.262813	0.00784822	0.0696103	0.067563	0.0479765	0.00348052	0.11281	0.0143315	0.00859892	0.00532314	0.0373302	0.109739	0.0875589	0.00341227	0.0241589	0.00771173	0.0104415	0.00443595	0.00116017	0.00518665	0.0585546	0.00996383	0.222548	0.0546646	0.112195	0.859619
MGr3G3H3I_vRhyme_unbinned_35	0.00883838	0.0445426	0.042789	0.0312851	0.0190797	0.0160634	0.00841751	0.0385802	0.029321	0.0094697	0.0094697	0.0146605	0.0194304	0.0175365	0.0164843	0.0152918	0.0164843	0.0381594	0.0291807	0.0223064	0.0296016	0.010101	0.0231481	0.0183782	0.0503648	0.033179	0.136083	0.0115741	0.011995	0.00890853	0.0124158	0.0144501	0.0100309	0.0119248	0.0132576	0.0059624	0.542929	0.0438412	0.00750561	0.69725	0.446549	0.648288	0.856902	0.99979	0.650744	0.0117845	0.0273569	0.0180976	0.0302329
LAWAr2D2E2F_vRhyme_unbinned_80	0.0315031	0.0280157	0.150734	0.081257	0.0299919	0.0304569	0.0235595	0.0262332	0.0593637	0.0250707	0.00728484	0.0258844	0.00697485	0.00530864	0.00833107	0.0274732	0.0175146	0.0174759	0.0530476	0.124966	0.058705	0.0571938	0.0762971	0.0221258	0.0170496	0.0601775	0.00658736	0.518774	0.562018	0.970008	0.257023	0.459062	0.145503	0.175611	0.555934	0.309993	0.0289844	0.0146859	0.0374705	0.0172434	0.155268	0.48948	0.0614174	0.0971054	0.25311	0.0961367	0.117023	0.082187	0.949781
BOr1A1B1C_vRhyme_unbinned_37	0.00239963	0.0133313	0.00190447	0.0100937	0.0071989	0.00388512	0.00407557	0.00175211	0.00948427	0.844747	0.970633	0.996534	0.967472	0.693723	0.967662	0.97966	0.969148	0.959244	0.00228537	0.00190447	0.00186638	0.00243772	0.0114268	0.00125695	0.00617049	0.00369468	0.00300907	0.00312333	0.00491354	0.00373276	0.0404129	0.0108936	0.0353851	0.00525634	0.966291	0.00209492	0.000609431	0.00247581	0.00118077	0.00537061	0.00182829	0.00506589	0.0025139	0.00700846	0.00369468	0.00533252	0.00308524	0.0097509	0.00186638
MHr2D2E2F_vRhyme_unbinned_32	0.00903172	0.0215081	0.00966184	0.0128544	0.0148708	0.0110061	0.0084436	0.0115522	0.0207099	0.0221382	0.0519639	0.103718	0.0207099	0.0120983	0.026297	0.0260449	0.0464608	0.0250368	0.00810754	0.0141567	0.01046	0.0142407	0.0189876	0.0161731	0.0141987	0.00898971	0.0179794	0.0237345	0.0265911	0.0668347	0.0279353	0.0975005	0.13535	0.0118042	0.0242806	0.0151649	0.00957782	0.00378072	0.0118463	0.00621718	0.00903172	0.00882168	0.0167612	0.0466709	0.00835959	0.0148708	0.00936778	0.0135266	0.997648
LABRr1A1B1C_vRhyme_unbinned_44	0.00747852	0.00350058	0.0036597	0.00912273	0.00965312	0.00429617	0.00503872	0.00530391	0.0039249	0.0277395	0.00525088	0.00694813	0.0134189	0.0221704	0.00668293	0.00562215	0.00551607	0.00445529	0.00700117	0.00259892	0.00371274	0.00525088	0.00551607	0.00503872	0.00620558	0.00662989	0.00604646	0.911796	0.986528	0.463933	0.0491142	0.179697	0.0363318	0.00705421	0.0415296	0.0269969	0.00906969	0.00588735	0.00281107	0.0075846	0.00556911	0.00472048	0.00604646	0.02705	0.00960008	0.00800891	0.00450833	0.00620558	0.364538
SEr2D2E2F_vRhyme_unbinned_34	0.208142	0.117433	0.131705	0.11954	0.256992	0.0799808	0.00881226	0.0206897	0.00287356	0.444923	0.555939	0.427874	0.368008	0.222893	0.390613	0.145115	0.188697	0.0332375	0.236398	0.214943	0.211207	0.220881	0.202107	0.258525	0.256226	0.238027	0.189272	0.117912	0.0941571	0.108621	0.628161	0.891571	0.0366858	0.840709	0.682376	0.862548	0.149904	0.10795	0.095977	0.148467	0.0950192	0.0727969	0.155268	0.15546	0.0807471	0.219732	0.233142	0.163602	0.0657088
BOr2D2E2F_vRhyme_unbinned_9	0.00187037	0.00267195	0.00104651	0.00213756	0.003429	0.00445325	0.00115785	0.00514351	0.00316181	0.999243	0.172408	0.353477	0.99067	0.999911	0.908619	0.426755	0.232059	0.016811	0.00229342	0.0020485	0.00144731	0.00035626	0.00309501	0.00220436	0.00411926	0.00427512	0.00452005	0.00293915	0.00293915	0.00293915	0.00251609	0.00503217	0.000378526	0.00287235	0.124246	0.0018481	0.00394113	0.00142504	0.0017145	0.00111331	0.00536617	0.0017813	0.00416379	0.00872837	0.00331767	0.00492084	0.00200396	0.00273875	0.00135824
MHr2D2E2F_vRhyme_unbinned_11	0.0480101	0.0796435	0.0107778	0.107638	0.0650399	0.115569	0.0929874	0.0630803	0.105911	0.122101	0.151822	0.14543	0.134139	0.118602	0.137078	0.142817	0.148463	0.150002	0.0440442	0.0593944	0.0594877	0.0448374	0.0727383	0.00377922	0.11333	0.0795502	0.0962068	0.0424112	0.0391919	0.0272477	0.780899	0.996641	0.999767	0.0433444	0.173984	0.0796435	0.0666729	0.0648999	0.0231885	0.00382588	0.0727383	0.0946671	0.116363	0.130733	0.125787	0.061494	0.035646	0.0397051	0.999767
MGr1A1B1C_vRhyme_unbinned_8	0.00455235	0.00521211	0.00560797	0.00890678	0.0120077	0.010952	0.00409052	0.00541004	0.00639968	0.00712542	0.00560797	0.0130633	0.00560797	0.00969849	0.00448638	0.00672956	0.00778518	0.00725737	0.00435442	0.00890678	0.00296893	0	0.00593785	0.00870885	0.00560797	0.0125355	0.00771921	0.88916	0.924985	0.197269	0.00461833	0.00428845	0.00369466	0.00428845	0.00593785	0.00217721	1	0.254668	0.207693	0.507224	0.00837897	0.000989642	0.00620175	0.0259286	0.00409052	0.00237514	0.0091047	0.00620175	0.00323283
LABRr1A1B1C_vRhyme_unbinned_117	0.0356206	0.056004	0.0934914	0.292886	0.235974	0.21887	0.0454087	0.0524722	0.045005	0.0206357	0.015893	0.0358224	0.279617	0.183401	0.472149	0.0610999	0.130323	0.456155	0.0293138	0.119122	0.0400101	0.0476287	0.243895	0.0923814	0.103582	0.0575681	0.0191221	0.981433	0.994198	0.873058	0.261453	0.397225	0.415691	0.640515	0.800555	0.565136	0.00509586	0.0577699	0.0185671	0.014884	0.0462664	0.0339556	0.0856206	0.051665	0.0109485	0.0204844	0.101211	0.0311806	0.0515136
LABRr1A1B1C_vRhyme_unbinned_105	0.0054671	0.00574644	0.00442955	0.0075422	0.011014	0.00510795	0.00674408	0.00698352	0.0034319	0.00734267	0.00846003	0.00379105	0.0127699	0.00662437	0.00722295	0.00634503	0.00698352	0.00913843	0.00642484	0.00993655	0.00526757	0.00490842	0.00331218	0.0100164	0.0164013	0.0047887	0.00770182	0.950996	0.921186	0.797318	0.00514785	0.00570653	0.00335209	0.00602578	0.00762201	0.00450936	0.00267369	0.00522766	0.00339199	0.00658446	0.00454926	0.00510795	0.00738258	0.0229458	0.00598587	0.00423002	0.00458917	0.00510795	0.000598587
BAr3G3H3I_vRhyme_unbinned_30	0.937137	0.710061	0.054325	0.982861	0.830157	0.0390422	0.927484	0.810234	0.860537	0.144908	0.00711546	0.00395991	0.00414553	0.00414553	0.00717733	0.0030318	0.00730108	0.00321742	0.0115085	0.130986	0.494308	0.0120653	0.14565	0.0588417	0.952357	0.332446	0.0449821	0.00290806	0.00290806	0.00191808	0.00296993	0.00352679	0.00296993	0.00197995	0.00890979	0.00228932	0.0175102	0.00296993	0.00699171	0.0188096	0.00321742	0.0329786	0.0647197	0.224787	0.160562	0.0385472	0.128573	0.303737	0.000989977
BAr1A1B1C_vRhyme_unbinned_37	0.922014	0.999579	0.829647	0.0109607	0.979957	0.887338	0.0116895	0.0583354	0.0180809	0.431419	0.0404788	0.0582233	0.0832002	0.0505705	0.015614	0.0240798	0.055392	0.0340594	0.573655	0.682561	0.594764	0.80966	0.778236	0.579402	0.831273	0.605668	0.811342	0.0785188	0.0667171	0.0494492	0.0312561	0.028509	0.04673	0.141872	0.0989824	0.134219	0.112915	0.0814622	0.0322933	0.121156	0.110504	0.087349	0.107925	0.18992	0.0763322	0.651529	0.606761	0.497295	0.0290696
CRr3G3H3I_vRhyme_unbinned_37	0.0574079	0.520368	0.943389	0.0158742	0.016454	0.311395	0.00115976	0.0944477	0.00137721	0.0343578	0.00108727	0.00246448	0.00369672	0.00268194	0.00514642	0.00326181	0.00608872	0.00130473	0.656277	0.848724	0.739055	0.511163	0.212235	0.462235	0.866266	0.846767	0.970281	0.00108727	0.0052189	0.00630618	0.00616121	0.00130473	0.00355175	0.00449406	0.00376921	0.00355175	0.110104	0.439185	0.32147	0.126341	0.100536	0.232024	0.611192	0.241664	0.08314	0.642505	0.805741	0.624674	0.00471151
BOr2D2E2F_vRhyme_unbinned_21	0.0466061	0.0401802	0.239383	0.0556171	0.0197947	0.0434301	0.0124086	0.0457936	0.0370781	0.860625	0.727011	0.616663	0.982938	0.682694	0.954871	0.924367	0.834921	0.650787	0.0476402	0.0344929	0.00110791	0.00118177	0.011153	0.0356747	0.0146244	0.0163232	0.0146244	0.00443164	0.0135165	0.00849398	0.0375951	0.0370781	0.0443164	0.0246695	0.623754	0.00110791	0.0280671	0.0110052	0.0106359	0.012187	0.0358963	0.015363	0.032868	0.0209764	0	0.0124825	0.0274023	0.00125563	0.0231923
CRr2D2E2F_vRhyme_unbinned_24	0.163401	0.247048	0.367705	0.261167	0.493411	0.802071	0.180601	0.251497	0.432911	0.481516	0.628658	0.784828	0.328299	0.203962	0.235025	0.241657	0.327229	0.319014	0.955246	0.991229	0.97266	0.736907	0.776613	0.985624	0.703063	0.92153	0.617662	0.459011	0.469322	0.257958	0.577186	0.909379	0.794155	0.195191	0.790647	0.406598	0.0607565	0.116892	0.188773	0.706615	0.164984	0.507744	0.520751	0.571966	0.348708	0.973473	0.986223	0.968381	0.404458
BAr3G3H3I_vRhyme_unbinned_37	0.00634506	0.0113838	0.02622	0.0462816	0.0321918	0.0247271	0.549034	0.993748	0.352524	0.0978819	0.0383503	0.0375105	0.0503872	0.0441355	0.0308855	0.26248	0.145376	0.283475	0.0324718	0.0100774	0.0190352	0.00653168	0.0151162	0.00793132	0.0680228	0.143137	0.0390035	0.00923766	0.0122236	0.00643837	0.010544	0.00699823	0.0115704	0.00615844	0.0386302	0.0108239	0.0166091	0.01325	0.0123169	0.0108239	0.011757	0.00942428	0.0125968	0.0384436	0.0175422	0.0114771	0.0238873	0.0348978	0.00625175
CRr2D2E2F_vRhyme_unbinned_44	0.812015	0.813124	0.264186	0.0255587	0.199992	0.572159	0.0581709	0.148478	0.0486606	0.651688	0.828895	0.630964	0.829331	0.413536	0.499406	0.937312	0.979038	0.788873	0.68957	0.938778	0.944524	1	0.99996	0.99996	0.688104	0.968973	0.995562	0.56142	0.435727	0.813322	0.155492	0.861349	0.394952	0.859249	0.916508	0.792122	0.640078	0.997741	0.989856	0.542955	0.964337	0.956094	0.999723	0.494135	0.390632	0.825052	0.9513	0.918371	0.130726
BOr1A1B1C_vRhyme_unbinned_40	0.0235958	0.0445171	0.0672065	0.0238039	0.0164487	0.0142348	0.0192571	0.0334027	0.0229569	0.969376	0.99997	0.999257	0.999926	1	0.999287	0.726166	0.98844	0.423106	0.007474	0.00794948	0.01	0.00430906	0.0122437	0.0241159	0.0180089	0.0170877	0.0157652	0.0236553	0.0399554	0.0434324	0.0595245	0.147504	0.310966	0.00961367	0.740535	0.0059584	0.0094205	0.0144874	0.0128232	0.00936107	0.0112184	0.0102823	0.0175186	0.0485438	0.013373	0.0104309	0.0104012	0.011159	0.943358
CRr2D2E2F_vRhyme_unbinned_93	0.279253	0.987647	0.8147	0.0430307	0.32297	0.570585	0.0275204	0.0251184	0.0680804	0.57937	0.484181	0.404433	0.994784	0.985313	0.99149	0.956009	0.902066	0.764258	0.103287	0.104111	0.111454	0.998559	0.993068	0.670647	0.312058	0.290371	0.27493	0.905703	0.932331	0.993549	0.919841	0.946126	0.901448	0.960264	0.998696	0.857662	0.295724	0.578409	0.333196	0.197859	0.827809	0.593782	0.942832	0.472926	0.542447	0.133484	0.141926	0.109395	0.578203
CRr3G3H3I_vRhyme_unbinned_83	0.508273	0.670564	0.377192	0.0215991	0.0978896	0.525711	0.0507282	0.0992767	0.0149609	0.58387	0.552462	0.54404	0.71079	0.515803	0.482116	0.800158	0.804914	0.626276	0.711087	0.855345	0.849797	0.991677	0.997325	0.995343	0.702269	0.931735	0.934014	0.429208	0.395819	0.452591	0.464678	0.684336	0.407114	0.790944	0.865055	0.799366	0.459625	0.96017	0.851283	0.328842	0.817398	0.796889	0.994551	0.322104	0.287922	0.609928	0.851877	0.669078	0.123056
CRr3G3H3I_vRhyme_bin_11	0.0258313	0.0777543	0.198656	0.0113793	0.118298	0.0511418	0.137047	0.186496	0.0953311	0.119808	0.0850454	0.0780929	0.0434601	0.0454131	0.0329662	0.0146603	0.118324	0.147593	0.0829623	0.489571	0.370961	0.516522	0.382392	0.581751	0.792672	0.873239	0.673697	0.197537	0.171211	0.0915553	0.0545009	0.157097	0.0780929	0.334557	0.24433	0.244486	0.320287	0.47051	0.388772	0.72648	0.566961	0.537692	0.408666	0.583757	0.595136	0.044007	0.517694	0.366898	0.212509
SEr3G3H3I_vRhyme_unbinned_294	0.0140916	0.0039509	0.00389822	0.0048201	0.00958752	0.00350313	0.0119844	0.0173576	0.0105621	0.00932413	0.0039509	0.0105094	0.00603171	0.0121161	0.00879734	0.00176474	0.0137228	0.00476742	0.00297635	0.0040826	0.0174367	0.00300269	0.0121424	0.00547859	0.00792815	0.0133014	0.0102197	0.00787547	0.00911342	0.00537323	0.00921878	0.00297635	0.00950851	0.00184375	0.00608439	0.00800716	0.0169099	0.00795449	0.00516251	0.00397724	0.00466207	0.00273929	0.00252858	0.0135911	0.0065585	0.0056893	0.00439867	0.00919244	0.00181742
MHr1A1B1C_vRhyme_bin_2	0.43547	0.613902	0.436085	0.338552	0.421649	0.469027	0.0041539	0.0211979	0.0106828	0.352141	0.162915	0.242267	0.435843	0.374196	0.234528	0.0849128	0.057009	0.0417439	0.693375	0.942823	0.924513	0.953264	0.917509	0.973633	0.733173	0.782516	0.48473	0.420987	0.414375	0.371299	0.0821466	0.247809	0.228399	0.503311	0.472092	0.47646	0.51825	0.646127	0.462722	0.619043	0.625451	0.463309	0.500508	0.733079	0.596122	0.514767	0.958023	0.84909	0.0722741
MGr2D2E2F_vRhyme_unbinned_45	0.00308502	0	0.00136104	0.00190545	0.00417385	0.00281281	0.00136104	0.02713	0.00154251	0.122403	0.0383813	0.0822067	0.0272208	0.167408	0.00871064	0.00290355	0.00136104	0.00281281	0.0366573	0.0681426	0.0174213	0.0352055	0.0666001	0.0952727	0.142183	0.00154251	0	0.882043	0.696851	0.545323	0.0772162	0.182288	0	0.764268	0.777425	0.598131	0.998457	0.988749	0.883223	0.981944	0.977225	0.916705	0.860085	0.928772	0.970239	0.0214137	0.086925	0.028854	0.150349
CRr1A1B1C_vRhyme_unbinned_17	0.931798	0.715275	0.253496	0.373993	0.910726	0.706979	0.019751	0.0854522	0.275433	0.840653	0.467604	0.725094	0.829977	0.729242	0.648241	0.893687	0.921997	0.652063	0.715293	0.935128	0.782167	0.971552	0.975546	0.852314	0.696331	0.587232	0.843434	0.0105106	0.00308967	0.00350162	0.32295	0.928045	0.747076	0.997957	0.997872	0.996573	0.119593	0.191285	0.16714	0.158391	0.349293	0.798416	0.871052	0.492161	0.2724	0.657957	0.843663	0.81502	0.000657985
SEr3G3H3I_vRhyme_unbinned_26	0.000878962	0.000775554	0.00248177	0.00165452	0.0165969	0.0209917	0	0.00258518	0.00175792	0.00180963	0	0.00165452	0.00315392	0.00672147	0.00330903	0.000878962	0	0.00320563	0.00165452	0.0141668	0.00170622	0.00160281	0.00491184	0.0154077	0.00470503	0.00243007	0.00253348	0.00237837	0.00253348	0.000775554	0.00320563	0.00263689	0.000775554	0.000775554	0.0042397	0.00237837	0.00165452	0.00170622	0.000878962	0.00496355	0.000775554	0.000878962	0.00382607	0.00646295	0.00263689	0.00160281	0.000775554	0.00522207	0.00243007
MHr2D2E2F_vRhyme_unbinned_82	0.00482543	0.00234175	0.00212887	0.0250497	0.0268237	0.0127022	0.013199	0.0415839	0.0246239	0.0137667	0.0107153	0.0320749	0.0170309	0.0103605	0.0247658	0.0691882	0.127093	0.130287	0.0562021	0.0095799	0.0170309	0.00354811	0.0105734	0.0126313	0.0128442	0.00865739	0.0171729	0.0137667	0.00255464	0.00773489	0.013199	0.015044	0.0109991	0.00950894	0.028243	0.00241272	0.00603179	0.00915413	0.00652853	0.011212	0.0102186	0.00596083	0.0118507	0.03761	0.0108572	0.0537184	0.00993472	0.0215016	0.666903
CRr1A1B1C_vRhyme_unbinned_50	0.953044	0.999026	0.909498	0.0629323	0.982172	0.999318	0.0348758	0.350317	0.320799	0.608573	0.0455918	0.146322	0.0387725	0.0312713	0.0723819	0.0628349	0.0667316	0.0739406	0.877935	0.984705	0.873648	0.99961	0.941744	0.984218	0.984803	0.951875	0.994252	0.0637116	0.0724793	0.017925	0.430102	0.225718	0.280857	0.0301023	0.0488066	0.0199708	0.559864	0.86868	0.705699	0.339698	0.954993	0.934535	0.999903	0.986751	0.46527	0.873648	0.9698	0.748173	0.0772528
SEr2D2E2F_vRhyme_unbinned_176	0.00110742	0.00450351	0	0.00118125	0.00450351	0.00900701	0.0879291	0	0.00354374	0.0013289	0.00339609	0.00339609	0.0131414	0.00494647	0.0023625	0.00118125	0.0023625	0.00110742	0.0159468	0.107051	0.143965	0.308749	0.509192	0.105943	0.168402	0.0919897	0.23588	0.00118125	0.00118125	0.0135843	0.0142488	0.0189	0.0023625	0.0499815	0.0269472	0.0215578	0.333702	0.105795	0.0529347	0.108896	0.106534	0.211222	0.118272	0.146032	0.119232	0.0566261	0.106017	0.00989295	0.0166851
SEr3G3H3I_vRhyme_unbinned_291	0.0760428	0.0926889	0.0807718	0.035846	0.122293	0.0635581	0.00671522	0.0422775	0.0159841	0.0455878	0.0384943	0.0429396	0.0632744	0.0207131	0.0599641	0.00510735	0.0570321	0.01466	0.010593	0.0420883	0.0276175	0.123333	0.0773669	0.116334	0.143573	0.121725	0.125698	0.0976071	0.0367918	0.0565592	0.0331032	0.0283742	0.0315899	0.0741511	0.104606	0.0642202	0.115105	0.0873924	0.0522085	0.0803935	0.11397	0.0871087	0.0738674	0.17923	0.146222	0.0235506	0.0395347	0.0269555	0.0472903
LASCr2D2E2F_vRhyme_unbinned_43	0.0576071	0.20225	0.365015	0.00267015	0.0063061	0.00454494	0.00556755	0.00363595	0.00301102	0.0371549	0.00886263	0.0734008	0.0379502	0.121123	0.109874	0.00488581	0.0376662	0.0114192	0.267526	0.627997	0.648676	0.631121	0.334167	0.342916	0.0615271	0.0333485	0.0789683	0.318998	0.389899	0.31184	0.201909	0.650665	0.454494	0.937053	0.949835	0.966936	0.19316	0.763436	0.681627	0.121179	0.33161	0.490569	0.936257	0.609874	0.552267	0.334564	0.607942	0.512044	0.77923
LAWAr2D2E2F_vRhyme_unbinned_28	0.780804	0.573377	0.623975	0.00218438	0.0113677	0.0229583	0.00285307	0.000713267	0.000668688	0.622459	0.0148894	0.0823377	0.092903	0.342635	0.024786	0.0393188	0.00976284	0	0.00133738	0.00280849	0.00209522	0.280403	0.4338	0.0376694	0.0034326	0.00615193	0.00209522	0.29391	0.300419	0.35641	0.0888909	0.260744	0.129681	0.732926	0.761323	0.797299	0.00673145	0.00138195	0.00142653	0.0424394	0.132489	0.0200606	0.028709	0.122147	0.061118	0.00267475	0.00231812	0.00307596	0.0380706
BAr2D2E2F_vRhyme_bin_14	0.00132539	0.00165131	0.00212931	0.999591	0.998701	0.238579	0.198991	0.0124065	0.0494044	0.0021467	0.00147748	0.00253345	0.00242047	0.00244219	0.00357638	0.00187727	0.00181644	0.00186858	0.00179036	0.00230748	0.00225534	0.000929946	0.00159916	0.00173387	0.00328957	0.00261602	0.00224664	0.00227272	0.00203371	0.0020989	0.00226837	0.0025291	0.00152094	0.00263774	0.00269423	0.00213366	0.00149487	0.00258125	0.00134277	0.00202068	0.00210759	0.00159047	0.00266382	0.00687464	0.00261602	0.00341559	0.00221623	0.00195115	0.00119937
MHr3G3H3I_vRhyme_unbinned_9	0.00406702	0.0279811	0.00292826	0.00675126	0.0204165	0.0222873	0.00122011	0.015536	0.0148853	0.0453067	0.00276558	0.0240768	0.0246462	0.00837807	0.00414837	0.0387181	0.0147226	0.00520579	0.00138279	0.00414837	0.00414837	0.0122824	0.0158614	0.0030096	0.00699528	0.0147226	0.0335936	0.00406702	0.0257849	0.0911013	0.0921588	0.321376	0.438995	0.236131	0.802993	0.379128	0.274443	0.675777	0.827477	0.0933789	0.160485	0.268017	0.134944	0.0237514	0.433545	0.00390434	0.00520579	0.00927282	0.190743
CRr2D2E2F_vRhyme_bin_12	0.140945	0.182656	0.131324	0.00188375	0.0747612	0.0513994	0.00060549	0.041577	0.00205194	0.0150363	0.00225377	0.0079891	0.0205026	0.0247073	0.00692949	0.00385159	0.00132871	0.00225377	0.736124	0.866658	0.851958	0.946195	0.983164	0.846996	0.73752	0.709466	0.738714	0.321145	0.315494	0.09412	0.0229245	0.0399119	0.029484	0.349704	0.304662	0.365968	0.71986	0.747309	0.755483	0.473459	0.341681	0.228875	0.438694	0.29336	0.086215	0.716311	0.816587	0.744736	0.0136067
LASYr2D2E2F_vRhyme_unbinned_28	0.0115132	0.0102339	0.00155336	0.0109649	0.0114218	0.0099598	0.00557383	0.00484284	0.00456871	0.0338999	0.042489	0.0177266	0.00776681	0.0060307	0.0161732	0.00849781	0.00685307	0.0395651	0.00584795	0.00475146	0.00612208	0.00301535	0.00365497	0.00493421	0.00913743	0.00758406	0.0145285	0.0582054	0.0366411	0.135417	0.00868056	0.808571	0.578765	0.296601	0.0870797	0.187774	0.0088633	0.010508	0.00511696	0.01197	0.012701	0.0142544	0.0494335	0.05053	0.0135234	0.00932017	0.00767544	0.0105994	0.0205592
MGr2D2E2F_vRhyme_unbinned_3	0.016244	0.0449275	0.00929952	0.0403382	0.0191425	0.0394324	0.00851449	0.130072	0.109903	0.0476449	0.0807971	0.263708	0.00917874	0.017029	0.0111111	0.0533816	0.0336957	0.10779	0.0121377	0.00640097	0.00791063	0.00483092	0.00597826	0.0167271	0.0184783	0.00706522	0.00911836	0.0383454	0.05	0.0172101	0.245229	0.329106	0.276691	0.0291667	0.0350242	0.0080314	0.398068	0.597645	0.86087	0.383152	0.958635	0.997766	0.99378	0.286655	0.265278	0.00640097	0.0139493	0.00809179	0.00694444
LABRr1A1B1C_vRhyme_unbinned_60	0	0.00108629	0	0.0010184	0.00210469	0.00115419	0	0.00115419	0	0.0010184	0	0.00210469	0.00108629	0.0105235	0.00122208	0	0.0010184	0	0.0106592	0	0.00794351	0	0.00325888	0.0143255	0.00210469	0	0.00122208	0.843778	0.954172	0.860615	0.00122208	0	0.0010184	0.0460316	0	0.0346256	0.0270215	0	0.0020368	0	0.0194175	0.124652	0	0.138774	0.0642949	0	0	0.0010184	0.106864
MHr3G3H3I_vRhyme_unbinned_43	0.0340176	0.0350603	0.0337569	0.0391007	0.0396872	0.0358423	0.0338221	0.0395569	0.0358423	0.0347344	0.0363636	0.0308244	0.0318019	0.0320626	0.0415119	0.0347996	0.0508961	0.0365591	0.035712	0.0338221	0.0289345	0.028348	0.0636689	0.0330401	0.0423591	0.0346693	0.0362985	0.0324536	0.0320626	0.0892799	0.0950147	0.31072	0.408602	0.350929	0.86406	0.500098	0.336787	0.6855	0.856892	0.170218	0.184034	0.232975	0.257869	0.0892799	0.549886	0.0301727	0.0362333	0.0319322	0.233561
SEr3G3H3I_vRhyme_unbinned_276	0.0559448	0.0275088	0.0376056	0.00829384	0.0285906	0.00860293	0.00762415	0.0305996	0.0277148	0.260663	0.112971	0.98434	0.120905	0.12482	0.0954049	0.0520297	0.0334844	0.0888626	0.141974	0.130692	0.152947	0.0769112	0.0974655	0.0999382	0.0406965	0.0995776	0.167731	0.090511	0.113383	0.030033	0.00654234	0.00736658	0.00329693	0.0623841	0.0503297	0.112714	0.00659386	0.0525448	0.00927261	0.00267876	0.00643932	0.00339996	0.00685143	0.0583144	0.00865444	0.200134	0.133577	0.140995	0
LASCr2D2E2F_vRhyme_unbinned_105	0.0140883	0.114661	0.0515815	0.00918015	0.00881658	0.00540811	0.0091347	0.0106344	0.00313579	0.129431	0.0160425	0.0329031	0.0532176	0.233912	0.305444	0.0493092	0.0564897	0.0733049	0.0450827	0.138566	0.189375	0.154972	0.101073	0.0586257	0.0555808	0.0313579	0.0467642	0.258862	0.274632	0.291992	0.458826	0.634794	0.918515	0.927786	0.978004	0.903699	0.146292	0.171332	0.168969	0.177013	0.317669	0.18992	0.394428	0.473459	0.87984	0.0523087	0.147337	0.164379	0.993001
MGr3G3H3I_vRhyme_unbinned_38	0.00107204	0.0633934	0.00214408	0	0.00235849	0.0241567	0.00328759	0.00471698	0	0	0.00114351	0.00221555	0.00485992	0	0.0044311	0.00235849	0.00221555	0	0.00114351	0.00343053	0	0.0237278	0.003502	0.00228702	0.0143654	0.0291595	0.0611063	0.00321612	0.00357347	0.0254431	0.00335906	0.00250143	0.00121498	0.00121498	0.00228702	0.00221555	0.607704	0.348771	0.0784019	0.960334	0.95233	0.901015	0.413665	0.817324	1	0.00235849	0.00107204	0	0.208762
LAWAr2D2E2F_vRhyme_unbinned_38	0.0234529	0.0263631	0.0170333	0	0.0263631	0.0146367	0.00136951	0.0224257	0.00564923	0.0151502	0.0264487	0.0469058	0.0299581	0.0287597	0.0320123	0.00145511	0.0203715	0.00915861	0.0290165	0.0297869	0.0270478	0.0279038	0.0416845	0.0285885	0.0291877	0.0286741	0.0299581	0.83874	0.792177	0.935205	0.0299581	0.0264487	0.0239664	0.096037	0.058461	0.0621416	0.0292733	0.0309852	0.0295301	0.0553796	0.030386	0.0274758	0.0295301	0.0322691	0.0305572	0.0273902	0.0537533	0.0288453	0.972695
SEr3G3H3I_vRhyme_bin_12	0.398995	0.277904	0.151209	0.0164022	0.349658	0.110479	0.0180713	0.0544843	0.0454673	0.275237	0.173057	0.173896	0.26277	0.226823	0.18987	0.148757	0.157233	0.0853583	0.0681356	0.131562	0.174036	0.193432	0.230302	0.149326	0.275275	0.177337	0.151629	0.0235542	0.0164115	0.0170642	0.146957	0.200836	0.232278	0.148962	0.228036	0.14665	0.0276198	0.0216147	0.0179967	0.023004	0.0393409	0.0364037	0.0339046	0.0462972	0.0262211	0.0622704	0.107933	0.161532	0.0244121
SEr3G3H3I_vRhyme_unbinned_4	0.214935	0.249868	0.441337	0.106122	0.238973	0.533169	0.151817	0.210745	0.30434	0.546224	0.842052	0.762306	0.717581	0.620986	0.806678	0.398245	0.374691	0.402302	0.149435	0.158169	0.146613	0.183266	0.191778	0.161962	0.448571	0.165049	0.175856	0.136688	0.135586	0.0987562	0.849771	0.996692	0.980681	0.158698	0.480549	0.1875	0.317572	0.469875	0.422768	0.203555	0.209333	0.229005	0.24334	0.206025	0.153317	0.152391	0.153582	0.153978	0.149568
CRr2D2E2F_vRhyme_unbinned_62	0.526858	0.475893	0.238084	0.0198829	0.0379583	0.332901	0.0262879	0.0578019	0.0462887	0.388463	0.386145	0.221895	0.442336	0.410743	0.373021	0.566191	0.561437	0.428701	0.579708	0.80176	0.767024	0.99945	0.999961	0.986483	0.394868	0.74887	0.946403	0.206216	0.198554	0.395693	0.12362	0.470549	0.167669	0.626154	0.730009	0.672129	0.313804	0.914731	0.871979	0.267005	0.708633	0.6581	0.938858	0.288538	0.141577	0.596251	0.70325	0.665527	0.0478997
BAr1A1B1C_vRhyme_unbinned_54	0.972163	0.621171	0.909362	0.0638605	0.975535	0.649297	0.00183009	0.030341	0.0356386	0.513774	0.406858	0.652379	0.575708	0.395396	0.458775	0.528511	0.543344	0.286457	0.161433	0.0787902	0.399056	0.740994	0.844153	0.49894	0.126084	0.380948	0.477943	0.00857253	0.0109805	0.00481603	0.788191	0.848199	0.770564	0.380466	0.56781	0.597862	0.0362165	0.0219611	0.0812945	0.02225	0.0286072	0.0369871	0.0518205	0.0820651	0.0235022	0.101618	0.284435	0.190522	0.00645348
CRr3G3H3I_vRhyme_unbinned_25	0.979458	0.701929	0.41334	0.0596307	0.574268	0.934381	0.0176314	0.110279	0.0332668	0.273952	0.0311876	0.03335	0.0959747	0.0527279	0.0291085	0.0864105	0.0869095	0.0266966	0.180971	0.406271	0.585329	0.566284	0.627162	0.656936	0.982369	0.914837	0.979707	0.0316866	0.041334	0.0464072	0.168829	0.113689	0.0907352	0.0539754	0.134398	0.134647	0.345975	0.629741	0.381986	0.344062	0.331254	0.598054	0.929474	0.413007	0.494428	0.0837492	0.303975	0.426647	0.00133067
MGr2D2E2F_vRhyme_unbinned_73	0.0105384	0.284095	0.0281615	0.0292242	0.00584485	0.00407368	0.0059334	0.00965285	0.0112469	0.040294	0.00726178	0.0750974	0.0946688	0.0170917	0.030464	0.00797025	0.00726178	0.0330322	0.0795253	0.388239	0.301984	0.0169146	0.0503897	0.0063762	0.104145	0.0225824	0.0557032	0.00301098	0.00956429	0.00283386	0.00584485	0.00566773	0	0.0657988	0.0109812	0.00442791	0.426585	0.5743	0.442968	0.967676	0.901346	0.907988	0.653737	0.848831	0.939869	0.0317924	0.445891	0.189249	0.00717322
SEr3G3H3I_vRhyme_unbinned_191	0.0458648	0.3007	0.131976	0.00147357	0.0185117	0.02634	0	0.00184196	0.0111439	0.076165	0.116043	0.194327	0.225916	0.163474	0.142936	0.0045128	0.135108	0.09965	0.111899	0.430466	0.360564	0.130042	0.15583	0.0565482	0.696998	0.694695	0.57331	0.397495	0.491619	0.338644	0.174065	0.358998	0.442623	0.507644	0.470805	0.50046	0.0771781	0.583625	0.240284	0.104623	0.342697	0.250507	0.199853	0.187512	0.282465	0.127648	0.422914	0.290201	0.0894271
MHr2D2E2F_vRhyme_unbinned_18	0	0.00241698	0.000998319	0.00698823	0.00373056	0.00662043	0.00357293	0.00189155	0.00598991	0.00362547	0.00246953	0.00956284	0.00451871	0.0131358	0.000893232	0.0173918	0.0336801	0.0117697	0.00966793	0.00583228	0.01219	0.00404582	0.00388819	0.00772383	0.006095	0.00441362	0.00246953	0.412726	0.484342	0.507829	0.0233817	0.49648	0.699296	0.0125053	0.0385141	0.00168138	0.0034153	0.0394073	0.00162884	0.00346784	0.00856452	0.00462379	0.0109815	0.0273749	0.00336276	0.00346784	0.00693569	0.00446616	0.636612
SEr3G3H3I_vRhyme_unbinned_251	0.00241364	0.160281	0.00135767	0.0146327	0	0.00248906	0	0.00135767	0.00128224	0.0206668	0.00233821	0	0	0.00120682	0.00113139	0	0.00120682	0	0	0	0.00135767	0	0.00248906	0.00113139	0.00565696	0.00339418	0	0.995173	0.99638	0.959798	0	0.00128224	0.00120682	0.691507	0.0466134	0.181928	0.0275305	0	0.00226278	0.0303213	0.0395233	0.12483	0.0547594	0.36114	0.556796	0	0.00482727	0	0.92118
BAr1A1B1C_vRhyme_unbinned_66	0.840212	0.892454	1	0.00637877	0.00637877	0.00644256	0.00657014	0.00325317	0.00650635	0.757926	0.384321	0.679786	0.584933	0.597244	0.116987	0.0779486	0.0903872	0.104165	0.00510302	0.00420999	0.0088027	0.00420999	0.0246221	0.0010206	0.00695286	0.00529438	0.00956816	0.0031256	0.00797346	0.00822861	0.00223257	0.00395484	0.00446514	0.00484787	0.0346367	0.00497544	0.00255151	0.00963194	0.00318939	0.00306181	0.00574089	0.00472029	0.00440135	0.0133316	0.00357211	0.00472029	0.00535817	0.0067615	0.00510302
MHr3G3H3I_vRhyme_unbinned_27	0.00105081	0.0200272	0.00383236	0.00883916	0.0064903	0.0103845	0.00296699	0.0156385	0.00877735	0.226048	0.200828	0.466869	0.296514	0.256521	0.283904	0.122388	0.124985	0.167882	0.109841	0.473668	0.013846	0.0417233	0.0802324	0.0263321	0.674496	0.429163	0.221226	0.0140314	0.00309062	0.00420324	0.799295	0.769069	0.701014	0.60607	0.604092	0.758252	0.687044	0.949438	0.650698	0.80356	0.641179	0.355668	0.194338	0.363889	0.23569	0.0441958	0.0823958	0.0055013	0.315799
MGr3G3H3I_vRhyme_unbinned_57	0.00202675	0.870558	0.0143899	0.00722875	0.00567491	0.0132415	0.00229699	0.00351304	0.00790434	0.122754	0.00331036	0.00466153	0.00810701	0.00432374	0.00641805	0.00587758	0.00479665	0	0.00675584	0.00486421	0.00317525	0.00587758	0.00222943	0.00344548	0.00871504	0.00898527	0.00972842	0.0744494	0.0313471	0.770234	0.00364816	0.00553979	0.00472909	0.00459397	0.00486421	0.00331036	0.622011	0.328199	0.45683	0.88461	0.993041	0.938454	0.853939	0.924334	0.999324	0.00216187	0.00905283	0.00324281	0.367113
BAr1A1B1C_vRhyme_unbinned_68	0.699883	0.85733	0.936017	0.0540836	0.408065	0.577377	0.0586694	0.151259	0.217426	0.130296	0.0255496	0.0341389	0.0158684	0.0384335	0.0256224	0.00363954	0.0225651	0.00436745	0.614791	0.826758	0.919493	0.936235	0.678265	0.870141	0.99505	0.997889	0.969719	0.14085	0.193769	0.0686417	0.699083	0.438273	0.158466	0.0491338	0.266414	0.168802	0.57694	0.967681	0.848304	0.321881	0.370214	0.835347	0.994104	0.695225	0.105911	0.61712	0.812636	0.757461	0.0304993
BOr3G3H3I_vRhyme_unbinned_9	0.0509465	0.0493827	0.0469136	0.034321	0.0569547	0.251605	0.0598354	0.0442798	0.0804938	0.365103	0.975226	1	0.447984	0.719342	0.834321	0.990864	0.983457	0.957449	0.0594239	0.0659259	0.0604115	0.0539095	0.0660905	0.082963	0.134568	0.0840329	0.0651852	0.0616461	0.0492181	0.0277366	0.610946	0.0975309	0.0906173	0.0450206	0.77893	0.039177	0.0446091	0.0776132	0.08107	0.0534979	0.082963	0.0906173	0.488313	0.700988	0.18428	0.0588477	0.0572016	0.0649383	0.0471605
SEr2D2E2F_vRhyme_unbinned_152	0.0614538	0	0.683824	0	0.00134276	0.0015218	0.000671381	0.00143228	0	0	0.000760899	0	0	0	0.000671381	0.000671381	0.000671381	0.00286456	0	0.0277504	0.0177245	0.187181	0.0552771	0.503223	0.000671381	0.00219318	0.00147704	0.0275714	0.00980217	0	0.00134276	0.000671381	0	0.329648	0.0773431	0.584102	0.0381345	0.160594	0.00747471	0.0595739	0	0.0303464	0	0.0028198	0.00134276	0.00747471	0.0201862	0.0092203	0
LASAr3G3H3I_vRhyme_unbinned_24	0.0153363	0	0.03483	0.0224501	0.038156	0.0351996	0.41214	0.488821	0.317905	0.0951589	0.0920177	0.0933112	0.242701	0.167036	0.121582	0.0860126	0.115854	0.261918	0.0478566	0.0994087	0.0919254	0.248614	0.29296	0.10412	0.0465632	0.0593126	0.0645787	0.00840724	0.0323355	0.0169069	0.941242	0.70667	0.85061	0.584996	0.763673	0.774575	0.0823171	0.0808389	0.0638396	0.00443459	0.0304878	0.0754804	0.00138581	0.052014	0.0655026	0.0692905	0.0864745	0.0922025	0.503418
SEr3G3H3I_vRhyme_unbinned_136	0.154676	0.186133	0.194104	0.113838	0.0926788	0.130836	0.127239	0.129496	0.125476	0.174002	0.134575	0.194597	0.15785	0.156792	0.199393	0.170616	0.177881	0.155452	0.113909	0.128368	0.146071	0.174284	0.170758	0.196502	0.0971223	0.141416	0.143814	0.830089	0.820073	0.999083	0.200734	0.511708	0.437791	0.258217	0.229369	0.214205	0.125758	0.23339	0.325645	0.17111	0.242982	0.354352	0.33693	0.136338	0.0616448	0.130131	0.136197	0.146706	0.457399
SEr3G3H3I_vRhyme_unbinned_93	0	0.118134	0	0.0200605	0.00119408	0.00238815	0	0.00143289	0.00246776	0.0148066	0.00119408	0.00119408	0	0.00382105	0	0.00127368	0.00143289	0	0	0	0.00127368	0	0	0	0	0	0.00119408	0.990686	0.989572	0.969511	0.00262697	0.00246776	0	0.681579	0.0508677	0.154036	0.0210158	0.0420315	0	0.0581914	0.0726795	0.164942	0.0984716	0.297723	0.517672	0.00119408	0.00238815	0	0.960516
SEr3G3H3I_vRhyme_unbinned_215	0.00132833	0	0.00117206	0.00242225	0.00375059	0	0	0.00117206	0	0.00117206	0.00117206	0.00265667	0.0157837	0.00117206	0	0.00117206	0.00132833	0.00257853	0	0.00117206	0.00257853	0.00140647	0	0.0012502	0.0012502	0.00265667	0	0.848961	0.826457	0.959838	0.00382872	0.00148461	0	0.254024	0.0707923	0.229255	0	0	0	0.00117206	0.00265667	0.00234412	0.00257853	0.00132833	0	0	0.00242225	0	0.0117987
MGr2D2E2F_vRhyme_unbinned_80	0.251376	0.646051	0.261214	0.12899	0.341222	0.439873	0.00206384	0.0142405	0.0232526	0.142474	0.159535	0.210443	0.174188	0.183269	0.130228	0.237892	0.249312	0.0860622	0.186159	0.264791	0.333242	0.730806	0.497867	0.400385	0.612823	0.403825	0.512039	0.126238	0.135113	0.147909	0.533641	0.335718	0.364062	0.243121	0.32533	0.246698	0.625482	0.725647	0.448817	0.640066	0.961406	0.989818	0.934989	0.967116	0.982389	0.173294	0.287218	0.26197	0.509838
CRr2D2E2F_vRhyme_unbinned_79	0.0187943	0.0179324	0.00543478	0.0141256	0.00895422	0.000742195	0.00586573	0.00354338	0.000742195	0.293023	0.0595432	0.106804	0.0846821	0.0277485	0.0229123	0.9293	0.976393	0.528826	0.16934	0.103907	0.287517	0.972658	0.999665	0.828409	0.182724	0.94163	0.104506	0.329846	0.300589	0.403084	0.0100795	0.0555689	0.0137905	0.00521931	0.834251	0.159117	0.452428	0.550278	0.395853	0.069072	0.377897	0.318402	0.539743	0.322735	0.218469	0.333413	0.0943067	0.153946	0.0585855
SEr3G3H3I_vRhyme_bin_14	0.0883102	0.132368	0.10825	0.0152614	0.0422335	0.0356054	0.0130056	0.0106802	0.0113347	0.0668106	0.0239504	0.0221681	0.0558379	0.0577874	0.0437652	0.0268468	0.0279468	0.0179767	0.0944371	0.0764882	0.105006	0.117051	0.0806377	0.111328	0.10676	0.125503	0.131839	0.665153	0.675263	0.644879	0.0836594	0.132577	0.122579	0.14114	0.13901	0.115449	0.314419	0.334415	0.236232	0.291151	0.175089	0.158741	0.202284	0.191965	0.0658358	0.063956	0.0595837	0.0774768	0.176885
CRr2D2E2F_vRhyme_bin_8	0.549788	0.485291	0.31813	0.0709506	0.292711	0.207032	0.054282	0.0733658	0.0715841	0.234034	0.144514	0.211387	0.197807	0.245397	0.147325	0.098349	0.0854813	0.089401	0.072376	0.0907867	0.0886883	0.960565	0.842895	0.842341	0.38425	0.119452	0.0979134	0.108247	0.106782	0.140634	0.175397	0.382745	0.483391	0.325019	0.514986	0.526864	0.0673477	0.0781961	0.0663974	0.0887279	0.0671497	0.139328	0.109039	0.0905096	0.0951815	0.0854021	0.0735242	0.0817595	0.0748307
CRr2D2E2F_vRhyme_bin_7	0.625343	0.105679	0.0454801	0.028975	0.797275	0.0580492	0.00486224	0.0314888	0.00353918	0.0340026	0.00320841	0.00244766	0.0324811	0.025105	0.024675	0.00386994	0.00320841	0.00694605	0.822843	0.941058	0.857209	0.733536	0.685575	0.995865	0.88625	0.860285	0.823008	0.371118	0.42103	0.11418	0.354513	0.689412	0.107498	0.552906	0.46995	0.416664	0.192803	0.595905	0.484636	0.359938	0.610426	0.300136	0.294513	0.354083	0.109285	0.763305	0.905633	0.890782	0.00105845
SEr3G3H3I_vRhyme_bin_17	0.192022	0.597787	0.184976	0.0153152	0.0631533	0.278993	0.0017761	0.026787	0.0102489	0.267375	0.153618	0.105314	0.30677	0.287087	0.297831	0.197554	0.206726	0.100888	0.0609113	0.365497	0.370942	0.299985	0.363692	0.161363	0.258116	0.0798661	0.245654	0.960955	0.963051	0.990479	0.280827	0.411909	0.407774	0.406085	0.326831	0.338739	0.753065	0.930237	0.802009	0.602941	0.675033	0.589343	0.816305	0.601398	0.101412	0.0547096	0.37033	0.337633	0.314252
MGr1A1B1C_vRhyme_unbinned_65	0.00248441	0.0181155	0.00328666	0.00771202	0.0033643	0.00354546	0.00432183	0.00315727	0.00339018	0.00970472	0.0042442	0.0026138	0.00892834	0.00217386	0.00659921	0.00983411	0.00362309	0.00703916	0.00848839	0.244481	0.133019	0.0019927	0.0155793	0.00460651	0.0358686	0.00838488	0.00706503	0.00654745	0.00367485	0.210864	0.00434771	0.00540876	0.00357134	0.058073	0.0469708	0.0679071	1	0.696876	0.0146994	0.796201	0.0500246	0.0496105	0.00258792	0.254755	0.066018	0.0094718	0.16247	0.0947439	0.00204446
CRr2D2E2F_vRhyme_unbinned_36	0.00424242	0.0290043	0.0160173	0.00406926	0.00268398	0.0012987	0	0.00545455	0.00415584	0.0681385	0	0.0170563	0.0110823	0.045974	0.004329	0.00406926	0.00450216	0.0030303	0.306926	0.0671862	0.147879	1	0.69342	0.188831	0.0954978	0.0836364	0.00285714	0.531602	0.376797	0.351169	0.00562771	0.213766	0.0212121	0.430043	0.248398	0.603896	0.416104	0.300693	0.380693	0.448831	0.497576	0.465455	0.229351	0.243636	0.237316	0.1529	0.102944	0.108225	0.0433766
LAWAr2D2E2F_vRhyme_unbinned_17	0.00519211	0.00595362	0.00574593	0.00941502	0.0100381	0.0261682	0.149463	0.1892	0.143441	0.0254759	0.00436137	0.0156456	0.0181378	0.0293527	0.024576	0.0100381	0.0115611	0.0675666	0.0123918	0.010315	0.014261	0.0740741	0.0533749	0.0639668	0.0263067	0.0577362	0.00533056	0.232606	0.297958	0.150225	0.759986	0.575978	0.807269	0.0182762	0.501765	0.116719	0.124472	0.0481828	0.173347	0.00519211	0.284181	0.209692	0.27262	0.337279	0.278851	0.0433368	0.0213915	0.0190377	0.979508
CRr2D2E2F_vRhyme_unbinned_67	0.231169	0.413166	0.42275	0.0756829	0.350291	0.0220331	0.100582	0.021854	0.356919	0.367756	0.357456	0.59373	0.337752	0.50094	0.399463	0.766682	0.718137	0.383878	0.601791	0.586655	0.303269	0.992835	0.920914	0.487953	0.81442	0.524138	0.669324	0.404926	0.515719	0.565786	0.582176	0.704254	0.671294	0.692521	0.748679	0.534528	0.523332	0.720824	0.718585	0.238065	0.431796	0.534796	0.193462	0.143663	0.453739	0.547515	0.630452	0.285804	0.158083
SEr3G3H3I_vRhyme_unbinned_218	0.933389	0.419475	0.764319	0.0046083	0.00191514	0.359986	0	0.00466814	0.00089772	0.0283081	0	0.00185529	0.00089772	0.00772039	0.000957568	0	0	0.00209468	0.301215	0.439703	0.331259	0.549404	0.852954	0.626788	0.19283	0.22443	0.364773	0.00389012	0.000957568	0	0.0126279	0.0393201	0.0369861	0.0256748	0.0124484	0.0119696	0.0287869	0.176252	0.110479	0.0918667	0.0867197	0.0509306	0.0913879	0.0761266	0.02364	0.238913	0.330002	0.317015	0
CRr1A1B1C_vRhyme_unbinned_10	0.0762116	0.00364773	0.150925	0.0730198	0.00442939	0.0156983	0.00553674	0.252215	0.00540646	0.799179	0.155941	0.272408	0.423137	0.31377	0.0401251	0.00775143	0.00729547	0.00560188	0.998762	0.971925	0.891285	0.991793	0.994268	0.999218	0.488015	0.993486	0.993682	0.0121808	0.0022147	0.00853309	0.0150469	0.00514591	0.00123762	0.015568	0.00924961	0.0355003	0.00514591	0.0130276	0.0172616	0.0082074	0.00351746	0.00755602	0.00664409	0.371287	0.00670922	0.975638	0.987298	0.950495	0.00338718
MGr1A1B1C_vRhyme_unbinned_75	0	0.0804896	0.00612018	0.00445104	0.00500742	0.00584199	0.0170623	0.00333828	0.00176187	0	0.0160423	0.0153932	0.0991283	0.0805823	0.0308791	0.0169696	0.0157641	0.00797478	0.00454377	0.0499815	0.060089	0.061109	0.109978	0.0438613	0.0460868	0.077615	0.0625	0.0169696	0.00621291	0.0392248	0.0359792	0.0255007	0.0155786	0.0183605	0.0411721	0.0211424	0.975241	0.304618	0.136313	0.98674	0.942507	0.835775	0.188242	0.898646	0.447051	0.0167841	0.0702893	0.0170623	0.00704748
SEr3G3H3I_vRhyme_unbinned_301	0.0611125	0.0424853	0.265374	0.00472059	0	0.00204134	0.00204134	0.00255167	0.00191375	0.0751467	0.00408267	0	0.03432	0.0146721	0.00637918	0.00446543	0.0022965	0.00204134	0.113805	0.378158	0.229523	0.658586	0.653866	0.341924	0.202858	0.0283236	0.1568	0.116229	0.0473335	0.37063	0.0886706	0.00574126	0.124904	0.208854	0.304542	0.717658	0.128349	0.0468232	0.254402	0.19112	0.340521	0.0405716	0	0.115591	0.188951	0.10245	0.315387	0.368589	0.046568
SEr3G3H3I_vRhyme_unbinned_193	0.00273927	0.302731	0.0860795	0.00655765	0.00688968	0.0269777	0.00821781	0.00738773	0.00722172	0.133643	0.218976	0.284884	0.279987	0.326554	0.311115	0.154063	0.262887	0.101104	0.148087	0.440691	0.419108	0.224122	0.217897	0.0511331	0.801195	0.662572	0.591766	0.370051	0.408566	0.228107	0.197643	0.604715	0.557317	0.604134	0.528596	0.602723	0.0592679	0.511414	0.362829	0.0398439	0.266539	0.240724	0.338674	0.20337	0.288454	0.161119	0.443513	0.380925	0.0498879
MHr2D2E2F_vRhyme_unbinned_31	0.0140569	0.028645	0.0192056	0.0264384	0.033998	0.0378392	0.148782	0.111924	0.091574	0.21498	0.337733	0.285183	0.299117	0.186049	0.252574	0.329029	0.32576	0.284488	0.00903073	0.0154462	0.0178163	0.0102975	0.00968454	0.0109922	0.0114825	0.0150376	0.0170399	0.0553285	0.0446633	0.0584341	0.885093	1	0.999837	0.308638	0.340512	0.339204	0.0236597	0.0164269	0.0138526	0.0108696	0.0420889	0.0303204	0.0419663	0.0569631	0.04593	0.0056391	0.0172851	0.0176937	1
CRr2D2E2F_vRhyme_unbinned_11	0.0016476	0.176384	0.00622426	0	0.00457666	0.00155606	0.001373	0.00887872	0.0030206	0.203844	0.0366133	0.322929	0.0603204	0.0434783	0.0571167	0.00906178	0.00631579	0.00439359	0.507826	0.563844	0.505446	0.913776	0.999908	0.0708467	0.383158	0.216842	0.180137	0.0769794	0.020778	0.016659	0.00311213	0	0.00576659	0.338124	0.223341	0.27524	0.555423	0.917437	0.827735	0.810343	0.744439	0.678719	0.54032	0.684211	0.572449	0.378947	0.175927	0.429199	0.00146453
MGr3G3H3I_vRhyme_bin_14	0.0523706	0.169746	0.132455	0.041044	0.124881	0.0457139	0.000254721	0.00849069	0.00343024	0.530295	0.119023	0.119175	0.661018	0.488198	0.121026	0.164482	0.377938	0.303288	0.039227	0.336673	0.155261	0.151865	0.261462	0.255604	0.365355	0.363945	0.446033	0.0452554	0.0526763	0.241119	0.419814	0.533131	0.144206	0.295901	0.465901	0.387362	0.46495	0.849715	0.756487	0.492885	0.865983	0.721437	0.969654	0.93598	0.844858	0.0323835	0.234751	0.0702011	0.0573971
SEr2D2E2F_vRhyme_unbinned_55	0.00874657	0.00253	0.0801648	0.0108429	0.00665028	0.0199508	0.00614428	0.003542	0.0315888	0.0472025	0.00751771	0.108645	0.00939714	0.0194448	0.0326008	0.003542	0.00918028	0.00614428	0.0113489	0.0262397	0.006578	0.008096	0.00983085	0.00585514	0.0101923	0.00787914	0.00498771	0.121801	0.0902125	0.212954	0.0108429	0.142764	0.0239266	0.195099	0.103441	0.17204	0.163655	0.260518	0.215484	0.118838	0.0620211	0.0704062	0.0133729	0.162715	0.0756831	0.00592743	0.00621657	0.00375886	0.165534
MHr2D2E2F_vRhyme_bin_15	0.0110186	0.149953	0.00729927	0.0101973	0.00395183	0.00190618	0.00388984	0.00351791	0.00350241	0.0094689	0.00103833	0.00328545	0.00578053	0.00598199	0.00204566	0.000759372	0.00100733	0.000960838	0.00071288	0.000511414	0.00288251	0.00342492	0.00210765	0.00071288	0.00254157	0.00227812	0.000976336	0.989028	0.989136	0.96572	0.000976336	0.00466471	0.000852356	0.647884	0.111395	0.304415	0.0141491	0.00967037	0.00731477	0.0435477	0.0816867	0.194864	0.0645931	0.373286	0.599299	0.00257257	0.00189068	0.000759372	0.996405
CRr3G3H3I_vRhyme_unbinned_36	0.00663972	0.0111624	0.0279061	0.0082756	0.0141455	0.00336798	0.00144342	0.0299269	0.00625481	0.0146266	0.0141455	0.0227098	0.0259815	0.00981524	0.0266551	0.00962279	0.0105851	0.0284834	0.315627	0.77194	0.43495	0.143476	0.030408	0.0409931	0.816397	0.920131	0.746151	0.0606236	0.0642802	0.00144342	0.0700539	0.0386836	0.0834296	0.0176097	0.0402233	0.0250192	0.00452271	0.0475366	0.00596613	0.0221324	0.0153002	0.0420516	0.0116436	0.0500385	0.0121247	0.161759	0.821978	0.316205	0.0160701
LAWAr2D2E2F_vRhyme_unbinned_7	0	0.00155116	0.0008006	0.00150113	0.00150113	0.000850638	0	0.000750563	0.00150113	0.00165124	0.000750563	0.00155116	0.000750563	0.00310233	0.00340255	0	0	0	0.000750563	0	0.000750563	0	0	0.000850638	0.00155116	0.00235176	0	0.00155116	0.000750563	0.00870653	0.164073	0.487866	0.165674	0.912084	0.791944	0.818214	0.000750563	0	0.00230173	0.0484864	0.000850638	0.00445334	0.0008006	0.0171629	0.00190143	0.00165124	0.0016012	0.000750563	0.020015
SEr3G3H3I_vRhyme_unbinned_223	0	0	0	0.00473465	0.00438132	0.00240266	0	0.00240266	0.00452265	0.00106	0.00473465	0.00466398	0.00233199	0.00247332	0.00113066	0.00438132	0.00339199	0.00134266	0.00332132	0.00226132	0.00226132	0.00106	0.00219066	0.00127199	0.00141333	0.00586531	0.00120133	0.981697	0.900431	0.984312	0.00339199	0.00692531	0.00113066	0.278214	0.147693	0.392764	0.00325065	0.00226132	0.00219066	0.00317999	0.00226132	0	0.00219066	0.0104586	0.00211999	0.00113066	0.00211999	0.00226132	0.0725037
LASCr2D2E2F_vRhyme_bin_14	0.0263705	0.0511246	0.788343	0.00221678	0.00226297	0.00152404	0.00207823	0.0155637	0.00374082	0.00447975	0.0276636	0.0822519	0.363968	0.0906572	0.0632707	0.0161179	0.00374082	0.00166259	0.904725	0.785157	0.988177	0.245139	0.0478917	0.00383319	0.265875	0.431118	0.697086	0.606475	0.39334	0.227544	0.00147786	0.00835912	0.00143167	0.944026	0.986561	0.806216	0.0705214	0.355424	0.251005	0.0738466	0.0955526	0.0545883	0.119337	0.21766	0.032051	0.861128	0.785757	0.884219	0.00212442
SEr3G3H3I_vRhyme_unbinned_252	0.336691	0.252781	0.161514	0.129631	0.368223	0.155733	0.0190943	0.109924	0.0368748	0.276955	0.0609617	0.412718	0.191644	0.19252	0.141281	0.0208461	0.0442323	0.0460716	0.245599	0.211702	0.197075	0.646492	0.207673	0.96768	0.894806	0.516861	0.448542	0.277831	0.192608	0.214767	0.0470351	0.14312	0.0895156	0.328458	0.261452	0.238504	0.822107	0.658579	0.228169	0.435841	0.361041	0.37015	0.111938	0.446877	0.440396	0.274065	0.351844	0.203381	0.112814
LABRr1A1B1C_vRhyme_unbinned_46	0.261098	0.328725	0.326893	0.211044	0.365204	0.320563	0.00408095	0.00932789	0.00124927	0.153161	0.0376447	0.189889	0.077788	0.0527192	0.297576	0.0309819	0.0743733	0.0405597	0.27459	0.120596	0.234363	0.335304	0.305822	0.186391	0.214791	0.134755	0.153161	0.819938	0.924128	0.801033	0.0860332	0.0997751	0.0252353	0.215208	0.42775	0.519863	0.105688	0.324394	0.269176	0.131507	0.487799	0.556009	0.820272	0.192804	0.114766	0.221537	0.0409761	0.202382	0.00133256
LASAr3G3H3I_vRhyme_unbinned_59	0.069665	0.0637896	0.00230818	0.0228719	0.0588235	0.0318948	0.0698748	0.0788277	0.0491012	0.040498	0.0874309	0.0525285	0.0351123	0.0600825	0.0451843	0.13891	0.106316	0.0915577	0.0104218	0.0104917	0.0156676	0.00251801	0.0086032	0.0104917	0.0230818	0.0435056	0.0120305	0.0102819	0.0144786	0.00699447	0.843114	0.998321	0.99972	0.0517591	0.123033	0.0591033	0.0130797	0.0353221	0.0115409	0.00979226	0.00944254	0.0351123	0.010072	0.0445548	0.0118207	0.0167867	0.0173463	0.020214	0.99986
SEr2D2E2F_vRhyme_unbinned_130	0.478857	0.721056	0.885973	0.745115	1	0.99774	0.484835	0.352727	0.706912	0.161199	0.0740741	0.109726	0.023695	0.0120297	0.0514727	0.414042	0.606518	0.813794	0.383056	0.946267	0.410397	0.546223	0.570064	0.282663	0.800525	0.42629	0.295203	0.155147	0.159522	0.0256635	0.619131	0.237387	0.487897	0.0319335	0.36082	0.0306941	0.0694809	0.0872703	0.203922	0.0939049	0.249635	0.196996	0.829178	0.284996	0.189778	0.428696	0.965296	0.405585	0.830563
MHr2D2E2F_vRhyme_unbinned_48	0.443635	0.169052	0.0961587	0.00376601	0.0334756	0.012637	0.0726421	0.00309649	0.0246046	0.0775797	0	0.0210896	0.309064	0.0966608	0.0359026	0	0.00125534	0.00251067	0.155913	0.0508829	0.0709683	0.614361	0.817893	0.144196	0.225542	0.374341	0.502636	0.863587	0.813206	0.669177	0.0252741	0.0278684	0.0939828	0.0386643	0.112813	0.0104611	0.0379111	0.463135	0.457277	0.372583	0.283371	0.178927	0.103691	0.174324	0.0395849	0.165788	0.0451084	0.085028	0.97255
BOr3G3H3I_vRhyme_unbinned_14	0.00238542	0.0150946	0.00838808	0.00426247	0.0047904	0.011712	0.00273737	0.0077624	0.00688253	0.548236	0.865986	0.419424	0.067222	0.0702917	0.132195	0.999511	0.957942	0.864539	0.0356445	0.0508173	0.0348232	0.0227397	0.0192789	0.00719537	0.0357422	0.0525184	0.0409432	0.00915063	0.00473174	0.00480995	0.00942437	0.00766463	0.00486861	0.00680432	0.691127	0.00541608	0.00375411	0.0170303	0.00637416	0.00782105	0.00653058	0.0157008	0.0273541	0.0181448	0.00713671	0.0215861	0.0425465	0.0368372	0.00232676
LABRr1A1B1C_vRhyme_unbinned_29	0.00420604	0.00188967	0.0021335	0.00512039	0.0109723	0.0060957	0.00274307	0.00499848	0.00438891	0.00420604	0.00243828	0.00676623	0.00670527	0.00329168	0.00420604	0.00316977	0.00201158	0.00627857	0.00725389	0.00408412	0.0132277	0.00298689	0.0060957	0.00329168	0.00804633	0.014142	0.0134715	0.999878	0.999634	0.986224	0.00182871	0.183359	0.0120085	0.075221	0.109296	0.00877781	0.00841207	0.985919	0.881743	0.00195062	0.146785	0.0533374	0.299299	0.322646	0.0986285	0.0133496	0.0116428	0.0152393	0.076562
LAWAr2D2E2F_vRhyme_unbinned_83	0.0168928	0.168586	0.0914598	0.121491	0.542531	0.273355	0.219606	0.296562	0.337429	0.643631	0.629127	0.716321	0.656343	0.373347	0.629383	0.778005	0.769132	0.696442	0.12371	0.0733726	0.0918864	0.142991	0.0787475	0.0561386	0.6688	0.69303	0.600887	0.794983	0.803344	0.73765	0.758382	0.906066	0.814862	0.783295	0.793533	0.430851	0.175582	0.353724	0.447999	0.283594	0.355772	0.463612	0.52231	0.507551	0.622643	0.0319939	0.142309	0.0774678	0.852914
MGr3G3H3I_vRhyme_unbinned_50	0.0507347	0.100252	0.0267368	0.0416485	0.0647335	0.0495174	0.0197374	0.00413008	0.00213025	0.074037	0.0159117	0.0702982	0.0614294	0.0753848	0.0552995	0.0222155	0.0411269	0.0268238	0.0240849	0.0981654	0.0881228	0.0930789	0.111077	0.0752109	0.0693853	0.0388662	0.0425615	0.0278237	0.0392575	0.0285193	0.0296061	0.0598644	0.0560386	0.0678202	0.0805147	0.0829928	0.501565	0.219546	0.08008	0.997044	0.994044	0.91492	0.438831	0.996131	0.998826	0.013564	0.101426	0.0471263	0.0492566
MHr3G3H3I_vRhyme_unbinned_52	0.0105727	0.00898965	0.00678464	0.0177532	0.0116187	0.00494714	0.00619099	0.00582349	0.00969639	0.00850907	0.0122689	0.00941369	0.0102052	0.0104879	0.0102335	0.0355063	0.0186578	0.00989427	0.00884831	0.00655849	0.0106575	0.00503194	0.00483406	0.00511675	0.00712388	0.00901792	0.0073783	0.00723695	0.0344321	0.09425	0.134251	0.336631	0.399107	0.381071	0.88076	0.558376	0.337169	0.786171	0.981484	0.239865	0.163821	0.230395	0.180161	0.0512806	0.732883	0.00893312	0.00972466	0.0132301	0.275767
BOr3G3H3I_vRhyme_unbinned_16	0.0627488	0.00998277	0.255511	0.00992335	0.0109335	0.00380296	0.00612039	0.0415354	0.000891319	0.376255	0.570682	0.458613	0.595876	0.134054	0.483689	0.976172	0.970943	0.619882	0.000891319	0.0019609	0.00273338	0.00095074	0.0120031	0	0.00635807	0.00190148	0.0221047	0.00101016	0.00528849	0.00190148	0.181888	0.0909739	0.161982	0.00665518	0.793927	0.00570444	0.00374354	0.00380296	0	0.00190148	0.00463486	0.00178264	0.00207974	0.00570444	0.0019609	0.0083784	0.0113495	0.0268584	0.00207974
BAr3G3H3I_vRhyme_unbinned_34	0.0138202	0.01032	0.0082876	0.0239821	0.0245015	0.0115168	0.999819	0.937177	0.630219	0.0330601	0.0819728	0.0302825	0.0166655	0.00878441	0.0269404	0.0262629	0.0230788	0.0575842	0.00539711	0.00460673	0.00763273	0.00413251	0.00480997	0.00286792	0.0116975	0.0115846	0.0106587	0.381456	0.429126	0.633923	0.497008	0.293566	0.758553	0.291263	0.902762	0.494592	0.166113	0.245557	0.29535	0.00429059	0.00711334	0.00442608	0.00695527	0.0241402	0.00596166	0.00772305	0.00914572	0.00449382	0.227807
LABRr1A1B1C_vRhyme_unbinned_66	0.00447253	0	0.00165289	0.00622265	0.00175012	0	0.00145843	0.00826446	0.00486145	0.0030141	0.00194458	0.00311133	0.00165289	0.00311133	0.00145843	0.00165289	0	0.00476422	0	0.00165289	0.00155566	0	0.00826446	0.00719494	0.00311133	0	0	0.999125	0.955664	0.311522	0	0.00155566	0.00145843	0.0156539	0.0287798	0.00155566	0.00807	0.01614	0.0189597	0.0134176	0.0142927	0.00155566	0	0.00495868	0.00155566	0	0.00311133	0.00641711	0.00145843
SEr2D2E2F_vRhyme_unbinned_28	0.0298464	0.122131	0.184277	0.0133754	0.0987676	0.787162	0.0293791	0.0445067	0.0150108	0.327493	0.822148	0.371824	0.763507	0.294317	0.669178	0.974359	0.93102	0.662403	0.266398	0.747094	0.540564	0.604346	0.952865	0.240815	0.872145	0.830851	0.711699	0.0168214	0.028503	0.0277437	0.530576	0.822557	0.603703	0.197652	0.745692	0.137842	0.0481864	0.0768063	0.0542608	0.0448572	0.126745	0.191052	0.475907	0.21792	0.0490626	0.305414	0.706501	0.415279	0.0155365
BAr3G3H3I_vRhyme_unbinned_11	0.0843152	0.0598675	0.0717231	0.422901	0.125479	0.127099	0.928424	0.975184	0.886745	0.0357143	0.0498527	0.0281296	0.0217968	0.0208395	0.0392489	0.0611193	0.103535	0.0515464	0.0396907	0.0776878	0.0162003	0.0645066	0.0698822	0.111929	0.0481591	0.0400589	0.0145066	0.0223122	0.0295287	0.0454345	0.0366716	0.0326951	0.0265832	0.0156112	0.066863	0.0378498	0.00110457	0.0388807	0.0546392	0.0293078	0.0399853	0.0614138	0.0768041	0.0425626	0.030486	0.0207658	0.0812224	0.0203976	0.0596465
SEr2D2E2F_vRhyme_unbinned_169	0.0139052	0	0.00288939	0.0827991	0.198104	0.017246	0.0151693	0.0469526	0.0362077	0.00433409	0.488578	0.216524	0.0790971	0.0013544	0.0707901	0.10465	0.130474	0.0780136	0.037833	0.173183	0.0220316	0.0027088	0.0157111	0.100858	0.0263657	0.227991	0.169661	0	0.00352144	0.00406321	0.132551	0.201716	0.194944	0.0708804	0.267449	0.0463205	0	0	0	0.0641083	0.0136343	0.00180587	0.205959	0.0262754	0.0173363	0.0119187	0.189255	0.0493905	0
BAr1A1B1C_vRhyme_bin_22	0.956541	0.823862	0.626934	0.105293	0.246607	0.377405	0.00657531	0.0406252	0.0255706	0.497686	0.15473	0.530585	0.345635	0.283535	0.189422	0.240718	0.20762	0.0983861	0.304789	0.219509	0.314862	0.385131	0.617393	0.299542	0.235626	0.237619	0.222431	0.323053	0.367553	0.362085	0.185924	0.136	0.250614	0.318271	0.37663	0.341185	0.177843	0.295512	0.303261	0.296907	0.326773	0.304147	0.223981	0.359295	0.256548	0.262592	0.216697	0.259625	0.377272
CRr3G3H3I_vRhyme_unbinned_19	0.0991369	0.287006	0.251241	0.0109955	0.400213	0.247694	0.0432726	0.183318	0.0355285	0.0841215	0.0679239	0.0520809	0.0325727	0.018917	0.0360014	0.0633128	0.059293	0.0364152	0.500591	0.90305	0.743379	0.661918	0.434559	0.69851	0.999645	0.979428	0.950816	0.0216954	0.0263065	0.0153109	0.157484	0.124911	0.0447505	0.111197	0.112261	0.0274297	0.531213	0.852684	0.726058	0.230669	0.533341	0.473043	0.826555	0.539194	0.44254	0.57153	0.904587	0.589383	0.104044
SEr2D2E2F_vRhyme_unbinned_166	0.547886	0.493339	0	0.0046341	0.584669	0.105812	0	0.00482719	0	0.0210465	0.0630431	0.068353	0.0996331	0.0398726	0.0829311	0.00173779	0.0101371	0.0215293	0.184978	0.200811	0.137092	0.312705	0.529735	0.492952	0.572794	0.48436	0.338	0.0705735	0.0465341	0.0563815	0.0364935	0.121742	0	0.00810967	0.00666152	0	0	0.00144816	0.00357212	0	0.0597606	0.0206604	0.0538714	0.0752076	0.0842827	0.0586986	0.120004	0.207762	0.042962
LABRr1A1B1C_vRhyme_unbinned_55	0.00157094	0.0017673	0.00157094	0.00304369	0.00157094	0.00147275	0.00166912	0	0	0.00304369	0.00294551	0	0.00157094	0.00147275	0	0.00166912	0.00304369	0.00147275	0	0.00157094	0	0.00314188	0.00147275	0	0.00304369	0.00147275	0.00225822	0.961708	0.982229	0.186549	0	0.00471281	0.00324006	0.00304369	0	0	0.0367207	0.0241532	0	0.00157094	0	0	0.00166912	0.00490918	0.00294551	0	0.00147275	0.00304369	0.00147275
SEr3G3H3I_vRhyme_unbinned_95	0.020034	0.0178901	0.305389	0.0226953	0.0347453	0.0136764	0.0122718	0.0105714	0.018999	0.176684	0.0233607	0.014046	0.0301619	0.0150809	0.0375545	0.0191469	0.0129371	0.00975826	0.0252828	0.13255	0.250388	0.0228432	0.109189	0.0762179	0.0327493	0.0214386	0.0267613	0.285503	0.122865	0.0908553	0.0124935	0.0175205	0.00495306	0.191395	0.292156	0.218378	0.0297923	0.0385895	0.258003	0.0249131	0.0192947	0.00465735	0.0158202	0.0554447	0.0498263	0.0224736	0.0958084	0.241295	0.0259481
SEr3G3H3I_vRhyme_unbinned_68	0.374648	0.251285	0.224838	0.0451003	0.0409551	0.165147	0.00853921	0.0157519	0.0310065	0.0817443	0.0308407	0.0491627	0.0225502	0.00538882	0.00870502	0.086387	0.0190681	0.00754435	0.137539	0.188029	0.245482	0.329133	0.361217	0.244321	0.145332	0.140607	0.176256	0.132151	0.033162	0.0509037	0.208009	0.301111	0.191925	0.162908	0.299536	0.286271	0.0800033	0.0771845	0.0476704	0.201459	0.153706	0.147737	0.222102	0.184132	0.191842	0.212071	0.0990715	0.114077	0.00265296
SEr2D2E2F_vRhyme_unbinned_62	0.00138193	0	0.00155467	0	0.0014683	0.00155467	0.00138193	0	0.00259112	0	0	0	0	0.00535498	0	0	0	0	0.0014683	0	0.00259112	0	0	0	0.00129556	0.00138193	0	0	0.00414579	0.00129556	0.00129556	0	0.00129556	0	0	0.00276386	0	0.00138193	0	0.00138193	0	0.0014683	0	0.00129556	0.00544135	0.00138193	0	0	0
LASCr2D2E2F_vRhyme_unbinned_120	0.282739	0.703946	0.0548497	0.0610188	0.062668	0.0444051	0.0656609	0.0335939	0.0692646	0.1086	0.00195456	0.00739067	0.0203396	0.00506963	0.0771439	0.0329221	0.0193623	0.012216	0.331908	0.163205	0.169863	0.910946	0.914183	0.838322	0.762399	0.688859	0.430858	0.797826	0.771683	0.837283	0.0157586	0.0102614	0.00506963	0.968605	0.989983	0.997923	0.630283	0.845651	0.390667	0.235768	0.470254	0.365991	0.615746	0.373504	0.590826	0.423162	0.153066	0.208649	0.0740288
SEr2D2E2F_vRhyme_unbinned_68	0.184266	0.0500704	0.0175114	0.00439986	0.00140796	0	0	0.00131996	0.00158395	0.0579901	0.00140796	0.0134636	0.0291271	0.00281591	0.00598381	0.00140796	0.0029919	0.00131996	0.0547342	0.0278071	0.0702217	0.0366948	0.092309	0.0140795	0.417283	0.0742696	0.0733897	0.12742	0.0536783	0.100053	0.0220873	0.0489264	0	0.128388	0.0901091	0.150739	0.032207	0.00888772	0.0145195	0.0293911	0.0459345	0.0130236	0.0358149	0.0210313	0.00783175	0.00290391	0.0390708	0.0241992	0.0177754
BOr3G3H3I_vRhyme_unbinned_6	0.264536	0.341049	0.182511	0.234132	0.167815	0.422522	0.467438	0.489207	0.396344	0.66979	0.397079	0.415358	0.298613	0.257922	0.430789	0.994121	0.996785	0.996693	0.241481	0.176173	0.20823	0.259208	0.336916	0.177643	0.234959	0.211629	0.213466	0.637366	0.612106	0.675576	0.385046	0.311105	0.877928	0.167356	0.826674	0.198677	0.113805	0.169284	0.173326	0.114081	0.167723	0.118123	0.220906	0.2469	0.234959	0.216497	0.179572	0.188298	0.363369
MHr1A1B1C_vRhyme_unbinned_16	0.162112	0.141444	0.247331	0.0805172	0.198844	0.255755	0.314135	0.419826	0.484377	0.342443	0.403761	0.383681	0.344696	0.183466	0.446469	0.482515	0.443824	0.65119	0.987266	0.932511	0.974336	0.467627	0.345088	0.715055	0.150064	0.936037	0.884122	0.0823783	0.0972671	0.494955	0.131257	0.078852	0.190812	0.0649427	0.391223	0.111372	0.309335	0.641983	0.769223	0.205015	0.0759134	0.16701	0.13684	0.38564	0.135861	0.979724	0.960721	0.952101	0.0589676
CRr3G3H3I_vRhyme_unbinned_58	0.00225656	0.00102571	0.0164798	0.00218818	0.00464989	0.416234	0.0346007	0.0192834	0.0233862	0.0111461	0.0035558	0.00369256	0.00765864	0.00218818	0.00834245	0.00553884	0.00594912	0.00253009	0.00348742	0.00458151	0.00451313	0.0137445	0.0465673	0.0228392	0.993504	0.823373	0.375137	0.0056756	0.00225656	0.00102571	0.00423961	0.00635941	0.00218818	0.00437637	0.00540208	0.00663293	0.00102571	0.0367205	0.0105306	0.148455	0.0392505	0.245829	0.908096	0.64654	0.274412	0.00116247	0.00581236	0.00218818	0.00205142
MHr2D2E2F_vRhyme_unbinned_30	0.0383456	0.0806339	0.0225744	0.0844994	0.172942	0.0819482	0.102513	0.115269	0.119057	0.151913	0.227368	0.202319	0.154697	0.117511	0.178894	0.318748	0.314496	0.268496	0.0710475	0.105682	0.0967143	0.153923	0.163046	0.0678005	0.23533	0.190414	0.205257	0.259374	0.205644	0.225203	0.240433	0.409123	0.351836	0.299498	0.343487	0.120216	0.0436799	0.178585	0.114341	0.0356397	0.183224	0.166911	0.207731	0.252493	0.350213	0.0685736	0.0918438	0.0528798	0.99799
LASCr2D2E2F_vRhyme_unbinned_119	0.850379	0.802092	0.995679	0.177397	0.762635	0.944573	0.349001	0.343865	0.75941	0.979458	0.449145	0.621876	1	0.976295	0.969155	0.212376	0.187512	0.1303	0.0527964	0.0662617	0.118181	0.0573996	0.168692	0.17555	0.0208868	0.0484437	0.0483497	0.0906244	0.122471	0.0481931	0.795453	0.314242	0.640415	0.872518	0.988351	0.960199	0.0314398	0.0351663	0.0281831	0.0573996	0.0365128	0.0490386	0.0968247	0.0760631	0.0417423	0.075656	0.118651	0.0986723	0.0268679
LABRr1A1B1C_vRhyme_unbinned_6	0.0395501	0.11822	0.0390121	0.0287882	0.0391197	0.0449311	0.0088248	0.0140443	0.0319092	0.4322	0.232081	0.105413	0.841154	0.846319	0.867467	0.407393	0.534331	0.211472	0.0149053	0.0161967	0.0133986	0.0106005	0.0244296	0.0335235	0.0252906	0.0168424	0.0159277	0.923536	0.898891	0.944576	0.375538	0.988162	0.923106	0.869027	0.792241	0.75	0.0568769	0.161591	0.135493	0.0408416	0.110956	0.183115	0.134094	0.0668855	0.0196944	0.0128067	0.0275506	0.0251291	0.178756
SEr3G3H3I_vRhyme_unbinned_283	0.0119334	0.0154068	0.429741	0.0152693	0.0243139	0.01269	0.0108329	0.0128963	0.0201183	0.104374	0.0112112	0.0172295	0.0185707	0.0173671	0.0175734	0.0198776	0.0179861	0.0249329	0.0272371	0.204794	0.345794	0.116927	0.282585	0.4935	0.0514822	0.0192242	0.0187427	0.211466	0.105509	0.064413	0.0171951	0.0150973	0.00863196	0.191519	0.309272	0.356902	0.0449137	0.0486278	0.298576	0.017539	0.0407868	0.0131371	0.03384	0.0631749	0.0439507	0.0169888	0.251152	0.24534	0.0362817
MHr2D2E2F_vRhyme_unbinned_28	0.130548	0.134645	0.152536	0.0714492	0.149709	0.184741	0.0218157	0.0655624	0.0601951	0.0830496	0.0633116	0.0597334	0.0492295	0.100248	0.0544814	0.0787788	0.0999596	0.0656778	0.0694869	0.153518	0.155595	0.138397	0.146592	0.142898	0.257171	0.165291	0.147919	0.511456	0.516766	0.653547	0.207133	0.322502	0.303688	0.341144	0.349224	0.34276	0.331448	0.283604	0.199515	0.370347	0.315231	0.34426	0.248052	0.452877	0.337277	0.0806256	0.14209	0.131183	1
LABRr1A1B1C_vRhyme_unbinned_106	0.0340843	0.0121317	0.0399576	0.221933	0.0829963	0.0103023	0.00962835	0.0412093	0.0609474	0.0118429	0.0128057	0.0138648	0.0163682	0.0103023	0.0202195	0.0116503	0.0121317	0.0113614	0.0150202	0.00702869	0.00953206	0.00308107	0.00471789	0.0185827	0.00654727	0.00943578	0.00808781	0.771134	0.795205	0.876179	0.028885	0.0680724	0.0640285	0.239938	0.603216	0.300693	0.0111689	0.0236857	0.00808781	0.00635471	0.0159831	0.00144425	0.0117466	0.0414982	0.0140574	0.00308107	0.00914693	0.00539187	0.0518968
CRr2D2E2F_vRhyme_unbinned_46	0.811017	0.487011	0.741027	0.00994832	0.288009	0.283228	0.0184554	0.0134988	0.0528351	0.0614476	0.0656308	0.0308996	0.0266109	0.00921011	0.0261891	0.0150807	0.0106514	0.012866	0.0428516	0.324568	0.196365	0.996625	0.996344	0.91514	0.934229	0.512005	0.182198	0.00221464	0.00643302	0.00935072	0.104545	0.132633	0.154498	0.0016522	0.0732942	0.0784265	0.158294	0.477871	0.364889	0.220832	0.376701	0.577073	0.852216	0.709284	0.670475	0.0694625	0.294267	0.0715014	0.000562449
MGr1A1B1C_vRhyme_unbinned_58	0.0131362	0.00337377	0.0119159	0.00983418	0.0273491	0.0145718	0.00258416	0.0108391	0.00717824	0.00861388	0.00646041	0.022109	0.00337377	0.00631685	0.00969062	0.0089728	0.00502476	0.00918814	0.0370397	0.191013	0.203934	0.567296	0.399325	0.29359	0.885148	0.653291	0.39308	0.00717824	0.00229704	0.00222525	0.00775249	0.00882923	0.00983418	0.00401981	0	0.0106956	0.813294	0.955997	0.93999	0.248152	0.81071	0.936975	0.970426	0.903668	0.623071	0.0518986	0.231355	0.0581437	0.0024406
MHr1A1B1C_vRhyme_unbinned_31	0.215313	0.177055	0.948001	0.905244	0.829816	0.573229	0.116801	0.480401	0.457812	0.0863526	0.0392467	0.0797786	0.0602046	0.0700905	0.130394	0.111166	0.26751	0.352429	0.928328	0.743463	0.996392	0.345757	0.470862	0.924621	0.697445	0.64673	0.816964	0.00726608	0.00528891	0.0129999	0.0424102	0.107212	0.0746379	0.14809	0.139983	0.0878355	0.0805694	0.262567	0.0276803	0.0518017	0.0279769	0.0202659	0.142455	0.240176	0.051604	0.921062	0.928229	0.979536	0.00355889
SEr3G3H3I_vRhyme_unbinned_161	0.0691397	0.354319	0.16536	0.0464995	0.39899	0.417189	0.00278649	0.0794148	0.100226	0.0770637	0.285528	0.216649	0.243295	0.234065	0.364681	0.237287	0.246169	0.318791	0.218217	0.658743	0.499826	0.391414	0.432167	0.293103	0.755312	0.571142	0.585684	0.0614768	0.072884	0.0144549	0.642633	0.541014	0.31853	0.234239	0.329328	0.066092	0.259579	0.477534	0.408307	0.111372	0.196273	0.439046	0.632706	0.337948	0.033612	0.181731	0.551202	0.512017	0.145158
SEr2D2E2F_vRhyme_unbinned_177	0.0116483	0.115794	0.0330841	0.0892925	0.78423	0.0609298	0.0977014	0.0434917	0.084709	0.0721991	0.0926009	0.265775	0.0175414	0.0156115	0.00961505	0.145018	0.21484	0.123893	0.0058931	0.0120274	0.115656	0.00458352	0.0766447	0.0188855	0.104801	0.0641348	0.0174725	0.0369439	0.0270531	0.00716821	0.223559	0.349037	0.547989	0.0173691	0.404625	0.121239	0.0160251	0.040459	0.0170934	0.00951167	0.0647551	0.120516	0.728711	0.696764	0.00454906	0.0247097	0.0298446	0.0383568	0.603164
SEr3G3H3I_vRhyme_unbinned_194	0.0158859	0.00635437	0.0144082	0.0229053	0.0216492	0.00938377	0.0127826	0.0124132	0.0122654	0.0153687	0.0207625	0.0120437	0.0209103	0.0120437	0.0120437	0.0328802	0.0147776	0.0127826	0.00894045	0.0149254	0.0159598	0.00664992	0.0156643	0.0147037	0.0209842	0.0170681	0.0116743	0.0100488	0.0049505	0.00775824	0.0174376	0.0118221	0.00761046	0.011231	0.0107138	0.0127826	0.00628048	0.0143343	0.00975321	0.00879267	0.0183242	0.00709325	0.0121915	0.0496527	0.0163292	0.0138171	0.0121176	0.0119699	0.00664992
LASCr2D2E2F_vRhyme_unbinned_118	0.949831	0.573262	0.83812	0.0273388	0.16582	0.0344884	0.00199049	0.00438721	0.00203112	0.407767	0.00682455	0.0458626	0.186781	0.196856	0.119389	0.0117805	0.0114555	0.00255921	0.234675	0.137588	0.168948	0.304302	0.147987	0.0878661	0.107446	0.0328228	0.0636958	0.454076	0.380713	0.256611	0.0921315	0.102612	0.135191	0.999106	0.940651	0.997644	0.0709672	0.172807	0.398302	0.0409879	0.0318073	0.0271763	0.00767762	0.125442	0.0517529	0.247431	0.0781574	0.381444	0.0808384
CRr2D2E2F_vRhyme_unbinned_47	0.00957658	0.00731759	0.0065839	0.0139401	0.0035333	0.0110247	0.00698936	0.0157357	0.0073369	0.273782	0.122951	0.279999	0.441932	0.656459	0.282316	0.016508	0.0118549	0.0141332	0.338772	0.0498137	0.126909	1	0.676906	0.678779	0.0412218	0.014751	0.0248103	0.0219914	0.0164115	0.0160253	0.0105033	0.261773	0.010986	0.529917	0.23816	0.16452	0.0675381	0.0948584	0.0634835	0.254455	0.224528	0.561389	0.345838	0.123125	0.156778	0.228023	0.0522464	0.0829649	0.0411059
CRr3G3H3I_vRhyme_unbinned_78	0.335958	0.140855	0.108294	0.0153466	0.318476	0.0379662	0.0068059	0.0552479	0.00640555	0.06539	0.142991	0.050377	0.243745	0.212651	0.179089	0.0131447	0.0348969	0.0324948	0.119704	0.166811	0.190031	0.271168	0.214653	0.433709	0.930406	0.936145	0.87269	0.107226	0.105558	0.108627	0.106692	0.133783	0.12751	0.302262	0.323881	0.290318	0.29172	0.239541	0.1923	0.399546	0.498699	0.340028	0.510843	0.583839	0.471075	0.181691	0.171615	0.232602	0.0122106
SEr2D2E2F_vRhyme_unbinned_47	0	0.0175225	0.104527	0.000570147	0.00190049	0.000570147	0	0.00733589	0.00114029	0.0290395	0.0200312	0.0273671	0.0470181	0.0822912	0.0256566	0.0011783	0.00524535	0.0189669	0.019195	0.0491087	0.0639705	0.0198031	0.0562165	0.441408	0.282641	0.271998	0.253031	0.0841157	0.0792884	0.0521495	0.0273671	0.0739291	0.0180166	0.291155	0.188719	0.517199	0.00273671	0.0208674	0.00988255	0.0487666	0.0450796	0.0269109	0.149721	0.14611	0.0321943	0.0144817	0.0568247	0.00634764	0.0190049
LAWAr2D2E2F_vRhyme_unbinned_6	0.25009	0.456322	0.483159	0.0315202	0.375901	0.444975	0.0454791	0.149676	0.154269	0.46902	0.878242	0.850324	0.839157	0.65589	0.87464	0.632295	0.660303	0.699658	0.626171	0.871758	0.795209	0.675432	0.635177	0.76549	0.965058	0.869687	0.817183	0.689301	0.590238	0.222172	0.99982	0.999009	0.998289	0.899316	0.998739	0.951459	0.923091	0.977936	0.946326	0.528909	0.815382	0.901837	0.996398	0.925342	0.638689	0.685339	0.837266	0.802233	0.628872
LASCr2D2E2F_vRhyme_bin_11	0.156918	0.109934	0.132302	0.0186905	0.0500397	0.0183598	0.000410053	0.00243386	0.0010582	0.0437963	0.00797619	0.0194444	0.0570899	0.0364815	0.020119	0.016918	0.00667989	0.00309524	0.0539021	0.0999603	0.116759	0.084246	0.0504365	0.0234392	0.124894	0.0998148	0.0650132	0.875146	0.73254	0.799881	0.0321429	0.0290608	0.0317196	0.966349	0.910476	0.991429	0.162566	0.106667	0.0805291	0.202434	0.0612698	0.0717725	0.0209921	0.171019	0.0652381	0.0335317	0.047672	0.108836	0.0345106
SEr3G3H3I_vRhyme_unbinned_206	0.264615	0.178806	0.190911	0.136666	0.280975	0.192853	0.0156992	0.0290436	0.0256559	0.0758521	0.102995	0.179384	0.0651931	0.112332	0.0624251	0.0591613	0.0741582	0.0715968	0.208635	0.132576	0.176121	0.101012	0.11415	0.215038	0.248668	0.255567	0.223549	0.090188	0.0712663	0.0865524	0.158769	0.110514	0.182483	0.186036	0.181822	0.140632	0.12171	0.15819	0.118901	0.167651	0.175997	0.161124	0.0963024	0.253956	0.192068	0.130014	0.0778352	0.170254	0.0676307
SEr3G3H3I_vRhyme_unbinned_269	0.00963498	0.0105429	0.00774504	0.00554011	0.00646656	0.0055957	0.00263109	0.00370576	0.00272374	0.00513248	0.00759681	0.00705948	0.00331666	0.00289049	0.00726329	0.00687419	0.00368723	0.00657773	0.00400222	0.0065592	0.00628127	0.000870854	0.145118	0.0181768	0.0064295	0.00857884	0.00800445	0.00531777	0.00680007	0.00311284	0.00628127	0.00626274	0.00124143	0.00503984	0.00615157	0.00516954	0.00663331	0.00726329	0.0120437	0.00311284	0.00633685	0.00709654	0.00300167	0.0120252	0.00491014	0.00667037	0.0229943	0.00641097	0.00261256
BOr3G3H3I_vRhyme_unbinned_41	0.00676773	0.00554954	0.00703844	0.00703844	0.00690309	0.0110991	0	0.00798592	0.00216567	0.995804	0.337574	0.972794	0.989848	0.959258	0.921494	0.963725	0.991067	0.742285	0.0113698	0.00893341	0.00636167	0.00514348	0.224283	0.00541419	0.00933947	0.0044667	0.00879805	0.0308609	0.0136708	0.046562	0.032079	0.00419599	0.00243638	0.181646	0.851922	0.161207	0.00203032	0.0071738	0.0086627	0.00730915	0.00203032	0.00243638	0.00514348	0.0286952	0.00974553	0.00487277	0.00920412	0.0044667	0.0408771
LABRr1A1B1C_vRhyme_unbinned_92	0.00117055	0.0122176	0.00163877	0.00310195	0.00576495	0.0026191	0.00193141	0.00184361	0.00749151	0.0161097	0.00591127	0.00696477	0.00406766	0.0046383	0.00428714	0.00466756	0.00207772	0.00191677	0.00681845	0.0290004	0.0720912	0.00406766	0.00289711	0.00677455	0.0151147	0.00535526	0.0127151	0.981578	0.979589	0.730364	0.00352628	0.0807971	0.0199432	0.334675	0.115899	0.0568155	0.960801	0.77881	0.789111	0.0572691	0.0114714	0.00733056	0.00239963	0.0296734	0.0123932	0.00551621	0.0313414	0.0212601	0.843834
LASYr2D2E2F_vRhyme_unbinned_17	0.266338	0.347887	0.286353	0.180693	0.281233	0.32843	0.209365	0.238131	0.236269	0.321355	0.36455	0.337926	0.352728	0.28719	0.325731	0.305995	0.373673	0.348632	0.192422	0.225098	0.141873	0.2655	0.293148	0.173897	0.20378	0.148483	0.187861	0.298268	0.278626	0.510799	0.853286	0.827593	0.997487	0.183672	0.500838	0.27453	0.111246	0.213182	0.258053	0.164029	0.217185	0.173245	0.274716	0.230125	0.159002	0.197356	0.215323	0.139732	0.416961
SEr2D2E2F_vRhyme_unbinned_2	0.227265	0.139697	0.936854	0.00432913	0.00385144	0	0	0	0.000447841	0.793784	0.0468442	0.239864	0.38792	0.434048	0.117036	0.0109273	0.0299457	0.0171075	0.282021	0.727563	0.537828	0.445363	0.171822	0.669165	0.164925	0.283991	0.0504867	0.947722	0.961545	0.956141	0.0680122	0.0801338	0.0541888	0.924763	0.934675	0.96898	0.437362	0.255956	0.303696	0.947722	0.825342	0.788768	0.777841	0.918911	0.950528	0.290022	0.642085	0.431749	0.211321
MHr2D2E2F_vRhyme_unbinned_74	0.0511414	0.0521839	0.0438433	0.100417	0.0311677	0.0100417	0.0789618	0.129884	0.0947651	0.0877963	0.0953139	0.175154	0.0531716	0.0256804	0.0729807	0.137291	0.148266	0.11408	0.102886	0.0207419	0.0209065	0.0205224	0.0963016	0.0373134	0.0236501	0.056903	0.0898815	0.0535009	0.0764925	0.0708407	0.0342406	0.2455	0.575285	0.0175593	0.0557507	0.0156936	0.0148705	0.0266133	0.00658472	0.00340211	0.0359965	0.00186567	0.021126	0.0468613	0.0809921	0.0937774	0.00526778	0.0376427	0.999945
SEr3G3H3I_vRhyme_bin_19	0.856498	0.48175	0.878385	0.0820614	0.638533	0.202572	0.0194843	0.0470871	0.0366305	0.288076	0.209521	0.377866	0.335455	0.252841	0.288693	0.202962	0.213223	0.172079	0.838248	0.533188	0.68994	0.557187	0.812788	0.473729	0.420601	0.483925	0.529454	0.656621	0.65175	0.717607	0.213386	0.326979	0.470546	0.393258	0.522017	0.450672	0.417516	0.759661	0.758817	0.654381	0.783367	0.596999	0.670228	0.469117	0.762194	0.692018	0.566344	0.512795	0.496558
BAr3G3H3I_vRhyme_unbinned_16	0.0127353	0.00473346	0.0129607	0.0302603	0.00529697	0.011721	0.975487	0.930125	0.9268	0.00935422	0.0214696	0.0145385	0.0077764	0.0354446	0.0703821	0.158176	0.0560126	0.157106	0.0103685	0.015271	0.00648033	0.0113265	0.010763	0.00428265	0.0150456	0.0332469	0.00873436	0.0074383	0.0074383	0.0175814	0.00794545	0.0166235	0.0142567	0.0100304	0.0374732	0.0037755	0.00907247	0.00597318	0.00394455	0.00805815	0.00783275	0.00732559	0.00597318	0.0278373	0.0120591	0.0040009	0.0361772	0.00259213	0.0254142
LAWAr2D2E2F_vRhyme_unbinned_49	0.0997655	0.158578	0.0233628	0.0215587	0.0558362	0.0231824	0.00135306	0.0347285	0.00405917	0.0710806	0.0325636	0.0677431	0.00288652	0.00658488	0.00153347	0.0271514	0.00414938	0.00613386	0.0291358	0.160382	0.0555656	0.0830778	0.158578	0.0954357	0.0559264	0.103734	0.0732455	0.725961	0.734891	0.439924	0.726502	0.939654	0.98692	0.993415	0.958687	0.967797	0.749414	0.862529	0.897619	0.130705	0.574599	0.216309	0.494858	0.306603	0.226231	0.00640447	0.121414	0.0255277	0.25663
SEr2D2E2F_vRhyme_unbinned_72	0.22097	0.504112	0.368637	0.0924429	0.30448	0.350276	0.102368	0.197646	0.093081	0.708706	0.653055	0.600312	0.787679	0.792074	0.617751	0.419254	0.358783	0.265986	0.47058	0.713313	0.820927	0.588615	0.715298	0.649298	0.635829	0.759251	0.795761	0.875939	0.869134	0.709911	0.662413	0.638097	0.54927	0.908408	0.868141	0.843258	0.843187	0.813271	0.811499	0.662626	0.754998	0.585708	0.707997	0.79569	0.701616	0.393662	0.714873	0.736779	0.350702
MHr1A1B1C_vRhyme_bin_7	0.0940947	0.166446	0.257743	0.101042	0.180632	0.356253	0.0725366	0.0816849	0.157019	0.14327	0.0871606	0.0956725	0.225392	0.0908464	0.147407	0.0955664	0.102262	0.126604	0.352103	0.937009	0.870492	0.203954	0.363173	0.410082	0.328185	0.413595	0.501233	0.0800806	0.104821	0.0299374	0.0625663	0.0646213	0.0674454	0.280269	0.187739	0.145524	0.285758	0.402896	0.239115	0.0596892	0.0999549	0.0837797	0.150005	0.103561	0.0417904	0.374828	0.933443	0.868822	0.100445
CRr3G3H3I_vRhyme_unbinned_53	0.925632	0.219602	0.630275	0.0586487	0.926887	0.213658	0.0541576	0.211875	0.031702	0.305792	0.272703	0.660921	0.537745	0.522357	0.567928	0.566607	0.468727	0.332541	0.990357	0.560069	0.770953	0.429034	0.934879	0.696982	0.685556	0.761376	0.684433	0.00198138	0.00521762	0.0175682	0.0724523	0.26491	0.140942	0.530018	0.61066	0.481738	0.115844	0.156661	0.190344	0.0815666	0.0521762	0.199326	0.505845	0.432997	0.159369	0.878278	0.476257	0.491513	0.010039
SEr2D2E2F_vRhyme_unbinned_187	0.168535	0.509229	0.138239	0.0820932	0.400754	0.782567	0.00318902	0.0703034	0.0216467	0.0319385	0.264399	0.0854271	0.176701	0.211152	0.279426	0.0940761	0.110456	0.0772613	0.0563877	0.031552	0.0493815	0.522565	0.835234	0.6911	0.909741	0.910901	0.93018	0.0106301	0.00227097	0.00434867	0.237389	0.265075	0.0428585	0.188394	0.37529	0.177957	0.0236761	0.0576923	0.00478353	0.0415056	0.123647	0.083736	0.752319	0.932257	0.999807	0.0453711	0.045806	0.0636838	0.135244
LASCr2D2E2F_vRhyme_unbinned_44	0.0108623	0.138259	0.0540432	0.0162264	0.0798355	0.0716553	0.00371016	0.0121586	0.00388896	0.00657101	0.00281615	0.0440749	0.00728622	0.00478298	0.00375486	0.00858254	0.0197577	0.00299495	0.00567699	0.0339726	0.0352242	0.291672	0.0895803	0.250279	0.54517	0.197711	0.484109	0.571275	0.551384	0.839837	0.0976711	0.354164	0.433552	0.735193	0.982835	0.914085	0.0586921	0.696616	0.553931	0.152519	0.526351	0.16213	0.670734	0.0351795	0.214742	0.00303965	0.0786733	0.00531939	0.102633
LABRr1A1B1C_vRhyme_unbinned_96	0.00145405	0.00804575	0.0029081	0.00339279	0.00930593	0.00717332	0.00494378	0.0114385	0.00310198	0.0207445	0.00164793	0.00445909	0.00455603	0.00455603	0.00504071	0.00639783	0.00319891	0	0.00504071	0.00484684	0.00484684	0.00319891	0.00465297	0.00814269	0.00678558	0.00756107	0.00329585	0.952113	0.946588	0.462389	0.0235556	0.116518	0.058259	0.00145405	0.0420706	0.0293719	0.00145405	0.00193874	0.00814269	0.00445909	0.00988755	0.00155099	0.00562233	0.0185149	0.00310198	0.00630089	0.00329585	0.0084335	0.275397
MGr1A1B1C_vRhyme_unbinned_13	0.0424152	0.0720357	0.10262	0.0427657	0.0547717	0.0617825	0.0294453	0.0436421	0.0482867	0.0487249	0.0659013	0.0569626	0.0561739	0.0522303	0.0446937	0.0492507	0.0469722	0.0519674	0.122952	0.772938	0.607835	0.274034	0.24748	0.310052	0.317939	0.12374	0.0748401	0.0613443	0.0588029	0.0210323	0.0651126	0.0872842	0.0612567	0.0154237	0.0920165	0.041276	0.911489	0.996407	0.751731	0.410569	0.57243	0.89738	0.946105	0.842257	0.378582	0.169135	0.646832	0.533257	0.0463588
LAWAr2D2E2F_vRhyme_bin_31	0.00219221	0.00451596	0.00206068	0.00381445	0.00942652	0.00289372	0.00201684	0.00328832	0.0084181	0.00131533	0.00508593	0.00583129	0.00289372	0.00359523	0.00793581	0.00477903	0.00293757	0.00714662	0.00776044	0.0341547	0.00289372	0.00214837	0.00679586	0.00368292	0.00381445	0.00552438	0.0146001	0.941424	0.941073	0.933664	0.0099088	0.00214837	0.0030691	0.0297703	0.0302525	0.0449842	0.938969	0.841941	0.755261	0.957603	0.016047	0.0124956	0.00486671	0.0209137	0.0041652	0.00591898	0.00561207	0.00596282	0.00315679
MHr2D2E2F_vRhyme_unbinned_26	0.0778811	0.0889318	0.0936678	0.0709525	0.077004	0.0843712	0.0822663	0.0843712	0.0718295	0.0717418	0.0645501	0.0468339	0.0564813	0.0990177	0.0599018	0.0683214	0.0616558	0.0515699	0.083231	0.0789335	0.0774426	0.0682337	0.0624452	0.0790212	0.0758639	0.0962112	0.0820909	0.781179	0.79793	0.867479	0.0643747	0.519032	0.497018	0.0727065	0.109981	0.0916506	0.0331521	0.0577969	0.0271005	0.0366602	0.022803	0.0232415	0.0390282	0.0696369	0.0394668	0.0977899	0.0519207	0.0866515	0.733819
CRr1A1B1C_vRhyme_bin_9	0.453565	0.477872	0.452296	0.0105196	0.324376	0.234683	0.00125339	0.0319317	0.00496881	0.106016	0.0958101	0.0676684	0.1764	0.11952	0.154212	0.120699	0.0887523	0.0220836	0.549733	0.744695	0.703557	0.797099	0.802307	0.625563	0.709615	0.708093	0.691068	0.44585	0.436912	0.241323	0.176982	0.174102	0.148826	0.552389	0.436748	0.53235	0.389671	0.529589	0.519308	0.220105	0.396132	0.210705	0.404936	0.314229	0.293608	0.498493	0.614626	0.704303	0.0175326
LABRr1A1B1C_vRhyme_unbinned_13	0.00256093	0.0015696	0.00140438	0.00660884	0.00528707	0.00132177	0.00380008	0.007848	0.00660884	0.0086741	0.00512185	0.0100785	0.00760017	0.00512185	0.00925238	0.00842627	0.0055349	0.00545229	0.00280876	0.00817844	0.00859149	0.00140438	0.00380008	0	0.00850888	0.00495663	0.00966543	0.999917	0.999917	0.245188	0.0055349	0.00528707	0.007848	0.00520446	0.00726972	0.00280876	0.800496	0.0647666	0.083354	0.580834	0.523668	0.0248658	0.0253614	0.159603	0.136225	0.00999587	0.00264354	0	0.0274267
LASCr2D2E2F_vRhyme_unbinned_101	0.00858632	0.113309	0.852653	0.0707605	0.0553511	0.0050598	0.00490647	0.0213125	0.00122662	0.233671	0.0183993	0.0451549	0.208065	0.0452315	0.0553511	0.0220791	0.0837167	0.0090463	0.16866	0.196489	0.148037	0.0318921	0.144588	0.0799601	0.109936	0.484131	0.0468415	0.460365	0.403251	0.443729	0.0798068	0.0688439	0.119825	0.957605	0.968185	0.946029	0.049908	0.0543545	0.0509813	0.034192	0.0344986	0.0225391	0.0746703	0.0575744	0.0712205	0.0703005	0.228304	0.075207	0.0455382
LASCr2D2E2F_vRhyme_unbinned_122	0.49305	0.580665	0.382633	0.012338	0.00937061	0.0966734	0.00265501	0.00749649	0.0046853	0.0734031	0.198032	0.127128	0.0915196	0.0466969	0.0582539	0.0760581	0.0701234	0.00515383	0.00249883	0.0163986	0.0293612	0.659847	0.358113	0.131345	0.0117133	0.00312354	0.0313915	0.851007	0.790723	0.848196	0.430423	0.819928	0.409964	0.995939	0.984382	0.985007	0.0263939	0.0387318	0.10948	0.0648134	0.778854	0.378104	0.163517	0.105888	0.419179	0.00484148	0.100109	0.14868	0.436046
LABRr1A1B1C_vRhyme_unbinned_62	0.00133078	0.0041587	0.00149713	0.00914913	0.00141396	0.00457457	0.0115612	0.00548948	0.00557265	0.0208767	0.0054063	0.0137237	0.00557265	0.00548948	0.00865009	0.0060717	0.00998087	0.0129751	0.00690344	0.0203776	0.005739	0.00698661	0.007652	0.0054063	0.00407552	0.00981452	0.00889961	0.989437	0.97721	0.2086	0.011478	0.0110621	0.00532313	0.0139732	0.00931548	0.00266157	0.97222	0.548033	0.338684	0.940697	0.511686	0.648008	0.199118	0.784995	0.242951	0.00548948	0.0288614	0.00557265	0.00424187
SEr3G3H3I_vRhyme_unbinned_129	0.589342	0.147179	0.163245	0.00909091	0.00838558	0.132367	0.00956113	0.0365987	0.00744514	0.139498	0.074373	0.217712	0.11489	0.0965517	0.0337774	0.093652	0.0367555	0.00705329	0.106113	0.0985893	0.0909875	0.161207	0.643495	0.11395	0.773276	0.499922	0.408386	0.529389	0.486834	0.396395	0.0429467	0.0955329	0.143574	0.445455	0.456426	0.494436	0.516458	0.445768	0.171081	0.0684953	0.044279	0.127821	0.114107	0.0891066	0.0977273	0.0557994	0.012931	0.080094	0.282367
LASAr3G3H3I_vRhyme_unbinned_30	0.764539	0.542255	0.128064	0.0330455	0.75171	0.52109	0.0102581	0.015125	0.0153247	0.196251	0.174936	0.160885	0.0841611	0.118654	0.0962911	0.161933	0.0445265	0.0968652	0.72705	0.198298	0.332601	0.880747	0.660086	0.64546	0.436655	0.711276	0.528004	0.0725553	0.060001	0.0368392	0.987571	0.995857	0.991464	0.116009	0.133779	0.103879	0.194279	0.225153	0.320247	0.7119	0.868592	0.881521	0.958244	0.894898	0.865023	0.625468	0.200195	0.213647	0.00544102
BAr2D2E2F_vRhyme_unbinned_3	0.0918118	0.33566	0.497626	0.0688588	0.594618	1	0.0153979	0.0620953	0.0251115	0.245431	0.313067	0.197942	0.0409411	0.0525975	0.0582818	0.30436	0.244496	0.130594	0.0203626	0.131674	0.131098	0.187725	0.25903	0.452079	0.302058	0.423226	0.443229	0.027414	0.0194273	0.00604404	0.224205	0.116779	0.0863434	0.0286372	0.183552	0.0446827	0.0159735	0.0251115	0.0320909	0.0589293	0.0648295	0.167938	0.0778529	0.150309	0.053317	0.0305799	0.123903	0.0820262	0.015254
CRr1A1B1C_vRhyme_unbinned_54	0.483573	0.0899671	0.287592	0.779252	0.395375	0.14228	0.643859	0.656053	0.775967	0.822403	0.53279	0.953563	0.542077	0.520091	0.898155	0.740334	0.55743	0.958491	0.998231	0.506381	0.967084	0.112522	0.0555345	0.249179	0.179745	0.828469	0.717715	0.148534	0.220622	0.934673	0.298964	0.0734142	0.347359	0.319497	0.582133	0.582007	0.109932	0.348496	0.251453	0.212282	0.0132044	0.129138	0.11884	0.675954	0.0908517	0.993808	0.486353	0.902641	0.00416983
SEr2D2E2F_vRhyme_unbinned_185	0.996616	1	0.993908	0.16023	0.964878	0.981649	0.0244049	0.0973188	0.0899109	0.880758	0.184259	0.153875	0.402587	0.523634	0.290603	0.312488	0.152296	0.148987	0.652503	0.909224	0.891325	0.999662	0.998684	0.982401	0.577896	0.889069	0.770127	0.261723	0.1899	0.386605	0.988192	0.994811	0.95104	0.956116	0.997744	0.996503	0.448539	0.710375	0.7241	0.788478	0.855827	0.964577	0.993156	0.849321	0.902343	0.771143	0.79551	0.926635	0.297071
BOr1A1B1C_vRhyme_unbinned_34	0.0014522	0.014522	0.00677693	0.00935861	0.00572812	0.0135539	0.0105688	0.00919726	0.00774506	0.998386	0.903429	0.843405	0.508592	0.223074	0.59169	0.540056	0.493586	0.0939895	0.0262203	0.0174264	0.0175071	0.0112142	0	0.0183138	0.0272691	0.017265	0.0234772	0.00548608	0.0160549	0.0229125	0.533118	0.276644	0.0571198	0.00790641	0.140379	0	0.0108915	0.0198467	0.00661557	0.0126664	0.0130698	0.0162162	0.0127471	0.0412263	0.00750303	0.024042	0.00911658	0.0158935	0.00411456
SEr3G3H3I_vRhyme_unbinned_109	0.00613937	0.0440959	0.0013892	0.01676	0.00846964	0.0013892	0	0.00743894	0	0.0326238	0.0149227	0.0079767	0.0612144	0.0197625	0.0283218	0.000941071	0.00206139	0.00981403	0.000717007	0.00882814	0.000806632	0.199597	0.0882814	0.0894466	0.193233	0.242617	0.118844	0.0206588	0.00587049	0.103607	0.133991	0.105266	0.0486668	0.129957	0.456509	0.534259	0.00147883	0.00676675	0.000672194	0.00842483	0.0204347	0.0121443	0.00905221	0.0352229	0.129285	0.0027784	0.00215102	0.00932108	0.0474121
LASAr3G3H3I_vRhyme_unbinned_52	0.00166054	0.00171086	0.00155991	0.00311981	0	0.00407588	0.326624	0.450813	0.380013	0.083933	0.0637045	0.0844362	0.165652	0.220601	0.110753	0.0684849	0.0602325	0.189151	0.00166054	0.00186182	0.00155991	0.215116	0.193781	0.0136869	0.00236502	0.0018115	0	0.0131334	0.0104161	0.0143411	0.951542	0.717355	0.971368	0.605545	0.786696	0.795099	0.0518794	0.0377396	0.086147	0.0545464	0.0513259	0.0148443	0.0290344	0.0380416	0.0197253	0.00251598	0.000754793	0.000855432	0.606602
MGr1A1B1C_vRhyme_unbinned_2	0.450977	0.88373	0.50802	0.0332647	0.334332	0.648505	0.0268988	0.106659	0.0268364	0.231917	0.095987	0.145915	0.134432	0.0719591	0.15278	0.0542345	0.0855021	0.146602	0.529364	0.723398	0.460588	0.931973	0.680522	0.615989	0.565624	0.757973	0.9389	0.0999189	0.126131	0.0210947	0.381015	0.432566	0.217001	0.109093	0.170567	0.0715846	0.738126	0.999064	0.997504	0.142295	0.416277	0.570056	0.705361	0.559633	0.230856	0.386819	0.662485	0.449666	0.101354
MGr2D2E2F_vRhyme_unbinned_67	0.266773	0.271807	0.24799	0.122153	0.274262	0.198515	0.169112	0.162666	0.153091	0.153336	0.0933644	0.196059	0.106746	0.135167	0.118348	0.0422933	0.0408201	0.0559204	0.275796	0.348106	0.301516	0.237125	0.226321	0.253514	0.306795	0.293475	0.252348	0.469584	0.276901	0.399362	0.154011	0.170033	0.134246	0.261862	0.227733	0.26131	0.94279	0.947701	0.593763	0.977963	0.992695	0.934995	0.808729	0.990792	0.97336	0.242649	0.364434	0.234854	0.151188
BOr3G3H3I_vRhyme_unbinned_36	0.861555	0.267048	0.816958	0.867814	0.60056	0.81391	0.985834	0.998765	0.991229	0.214545	0.717139	0.957256	0.164182	0.146516	0.144293	0.777302	0.961374	0.999588	0.97451	0.511571	0.739005	0.439878	0.59916	0.919494	0.309751	0.79015	0.845907	0.19169	0.271207	0.40574	0.544309	0.200338	0.516842	0.0802586	0.704209	0.0897299	0.0560863	0.0747406	0.0963597	0.148616	0.0947126	0.191319	0.187325	0.316052	0.170936	0.995182	0.695602	0.788256	0.114108
SEr3G3H3I_vRhyme_unbinned_116	0.0113687	0.0452506	0.0078534	0.00949888	0.0110696	0.0169783	0.0139865	0.00605834	0.00231862	0.0333583	0.0163052	0.0176515	0.0145849	0.0122663	0.018549	0.0219147	0.00912491	0.0221391	0.0078534	0.0103216	0.0295438	0.00732984	0.00553478	0.0146597	0.0222887	0.0178758	0.0139117	0.0166791	0.0238594	0.0337322	0.0241586	0.0372476	0.00845176	0.0430067	0.0247569	0.00486163	0.0234854	0.00845176	0.024009	0.0605086	0.0680628	0.066193	0.0343306	0.0970082	0.0649215	0.0255049	0.0171279	0.00934929	0.0525804
MGr2D2E2F_vRhyme_unbinned_82	0.043175	0.0285633	0.0527903	0.011595	0.0293175	0.0246983	0.00518477	0.021776	0.0068816	0.0896493	0.092006	0.0593891	0.138763	0.0823906	0.111897	0.0848416	0.0872926	0.0691931	0.0630656	0.0719269	0.0444947	0.025641	0.0478884	0.0102753	0.228695	0.0549585	0.0721154	0.0323341	0.00801282	0	0.00678733	0.0612745	0.00575038	0.135087	0.0667421	0.0180053	0.901301	0.703337	0.570607	0.598511	0.976056	0.896493	0.186086	0.940234	0.643288	0.0267722	0.00339367	0.105675	0.0050905
SEr2D2E2F_vRhyme_unbinned_207	0.233541	0.0565229	0.0603344	0.0136435	0.114215	0.0201836	0.0466476	0.0208766	0.0459979	0.0591216	0.0886175	0.0871882	0.115298	0.144231	0.122098	0.0443954	0.0592516	0.070123	0.06943	0.120539	0.110664	0.0959806	0.111876	0.0534477	0.0932086	0.103863	0.114735	0.0499827	0.0489865	0.017455	0.0926888	0.0937717	0.0922557	0.108844	0.159953	0.0893105	0.0877512	0.112569	0.0621102	0.147999	0.180267	0.100875	0.11768	0.216346	0.238262	0.0491164	0.101005	0.0654886	0.0369023
SEr3G3H3I_vRhyme_unbinned_184	0.122041	0.202692	0.409815	0.0283791	0.17364	0.0309591	0.00364554	0.0150869	0.00992709	0.0833988	0.0771172	0.0803141	0.0891195	0.0327538	0.0899047	0.0508693	0.0472238	0.0602356	0.175603	0.146663	0.357487	0.270892	0.212731	0.237016	0.267695	0.4447	0.434492	0.317499	0.260572	0.133315	0.0590017	0.273696	0.257768	0.413685	0.271621	0.424565	0.168704	0.246719	0.148794	0.0906338	0.0848009	0.0952888	0.257375	0.170275	0.0224902	0.269209	0.28295	0.231183	0.0443073
BAr2D2E2F_vRhyme_unbinned_5	0.82687	0.0107818	0.115634	0.061649	0.0377307	0.999967	0.0439556	0.191946	0.232751	0.20771	0.464815	0.243162	0.893883	0.767805	0.747452	0.0324543	0.0672415	0.279465	0.452321	0.392471	0.645914	0.130733	0.536744	0.559834	0.0561982	0.309673	0.0904076	0.0397911	0.0324325	0.0526551	0.0167668	0.0515758	0.181884	0.0820351	0.109693	0.0847824	0.117607	0.678717	0.274188	0.146955	0.161138	0.401967	0.540887	0.554339	0.0636549	0.119199	0.409031	0.492854	0.0439229
LABRr1A1B1C_vRhyme_unbinned_74	0.00412265	0.0048527	0.0070858	0.0121103	0.00730052	0.0110796	0.00622692	0.0129262	0.00455209	0.0128833	0.00772997	0.0119385	0.0163188	0.0132698	0.0119814	0.00661342	0.00768702	0.00957657	0.00549687	0.0115091	0.00377909	0.00274843	0.00579747	0.00974835	0.0086318	0.0128833	0.00652753	0.968608	0.95362	0.799622	0.00794469	0.00867474	0.00880357	0.0118097	0.00781586	0.00210427	0.00296315	0.0033926	0.00644164	0.0052392	0.00897535	0.00425148	0.00957657	0.029245	0.0106931	0.00472387	0.00996307	0.00678519	0.00352143
LABRr1A1B1C_vRhyme_unbinned_86	0.291684	0.817516	0.707039	0.0368542	0.219082	0.227679	0.0461316	0.0342157	0.00553239	0.194314	0.017959	0.0746447	0.0946464	0.0753256	0.0156609	0.0504724	0.0552387	0.0223849	0.533918	0.948932	0.963486	0.556643	0.393565	0.215933	0.577326	0.482935	0.374926	0.934718	0.981786	0.316112	0.0362584	0.0611967	0.0821347	0.681164	0.854626	0.699975	0.992084	0.984254	0.70806	0.860243	0.899226	0.658184	0.762107	0.75249	0.692399	0.723381	0.932079	0.835475	0.391863
LABRr1A1B1C_vRhyme_unbinned_28	0.00919017	0.00291174	0.00300273	0.00136488	0.0121929	0.00509554	0.00163785	0.00282075	0.00454959	0.00500455	0.00454959	0.00755232	0.00564149	0	0.00418562	0.00746133	0.00764331	0.00500455	0.00145587	0.0102821	0.00300273	0.00154686	0.00464058	0.00928116	0.0131028	0.00291174	0.0138308	0.978526	0.982348	0.874522	0.00655141	0.00291174	0.0166515	0.0044586	0	0.00454959	0.00882621	0.0151956	0.0104641	0.00154686	0.00318471	0.00573248	0.00900819	0.0166515	0.00345769	0.00591447	0.00937216	0.00491356	0.198817
SEr3G3H3I_vRhyme_unbinned_182	0.485683	0.483089	0.523596	0.0894942	0.440786	0.433303	0.155243	0.228475	0.164422	0.235758	0.141275	0.15644	0.238651	0.163424	0.144168	0.0808141	0.119725	0.0735309	0.457448	0.53058	0.4784	0.504939	0.571486	0.589145	0.648808	0.608002	0.603412	0.19545	0.213808	0.482291	0.240846	0.150653	0.190063	0.427018	0.551731	0.473411	0.396688	0.590542	0.529782	0.283049	0.421331	0.500848	0.546443	0.537663	0.313279	0.369051	0.478799	0.526788	0.0295321
MGr2D2E2F_vRhyme_unbinned_20	0.0107188	0.0133304	0.0140378	0.0190979	0.0192611	0.0219816	0.0230698	0.0356929	0.0251918	0.0297622	0.0202949	0.0237227	0.029599	0.0181185	0.0235051	0.0296534	0.0357473	0.0368899	0.0159965	0.151205	0.0354209	0.0920616	0.0523423	0.233799	0.792045	0.732521	0.624082	0.0207302	0.00375428	0.01752	0.0256271	0.0190435	0.0226889	0.00571304	0.0167038	0.00527776	0.993743	0.995266	0.9087	0.972632	0.997987	0.99864	1	0.993961	0.138963	0.0262256	0.0781326	0.0263344	0.024158
BAr3G3H3I_vRhyme_unbinned_6	0.013292	0.0262397	0.0128788	0.0264463	0.0170799	0.0337466	1	0.999931	0.401515	0.0289256	0.0229339	0.0190083	0.00716253	0.0189394	0.038292	0.225482	0.179339	0.0703168	0.0303719	0.0168044	0.0124656	0.00344353	0.00922865	0.0201102	0.0193526	0.0237603	0.0337466	0.022865	0.00640496	0.0084022	0.0269972	0.0272039	0.0160468	0.00909091	0.0828512	0.00268595	0.0142562	0.00964187	0.00805785	0.00564738	0.0144628	0.00358127	0.0150826	0.0433196	0.0178375	0.00426997	0.0129477	0.0288567	0.0143939
LASYr2D2E2F_vRhyme_unbinned_23	0.00625138	0.00375083	0.00345664	0.00786938	0.0139737	0.00478047	0.00360374	0.00654556	0.00125028	0.0286828	0.037876	0.0102964	0.0150769	0.00625138	0.0125763	0.0189012	0.00867839	0.011326	0.00941384	0.012944	0.00956093	0.00375083	0.0100022	0.0183864	0.0144149	0.0205928	0.0252262	0.103037	0.0556005	0.252335	0.324998	0.992645	0.980069	0.440097	0.408325	0.37979	0.0142679	0.0103699	0.0252262	0.0215489	0.0218431	0.0120615	0.0275796	0.0672207	0.057292	0.00522174	0.00492756	0.0295653	0.0367728
SEr2D2E2F_vRhyme_unbinned_105	0.0535368	0.124069	0.059457	0.0286312	0.065122	0.052414	0.0166888	0.0451669	0.0259263	0.0984995	0.216495	0.419363	0.0990609	0.138052	0.143973	0.00392977	0.0298561	0.0163826	0.0995203	0.231908	0.149076	0.381596	0.639532	0.414872	0.21675	0.216597	0.271512	0.108401	0.0903338	0.0788507	0.10197	0.216138	0.17143	0.257783	0.196846	0.226039	0.414923	0.249158	0.267225	0.213484	0.23104	0.371644	0.328774	0.406859	0.21772	0.0406247	0.28621	0.107992	0.0901807
SEr3G3H3I_vRhyme_unbinned_178	0.00278999	0.00528407	0.00667907	0.01023	0.0123013	0.00849679	0.00587589	0.00777815	0.00705952	0.045443	0.313324	0.225947	0.0154295	0.0209249	0.0388062	0.222523	0.15104	0.121787	0.0164018	0.00629861	0.0226158	0.0126395	0.0242222	0.0203754	0.012259	0.0182618	0.00401589	0.00621407	0.00359317	0.00481907	0.0867011	0.120308	0.0134004	0.0239263	0.087462	0.0101454	0.00718634	0.0136963	0.0101031	0.0100609	0.0129777	0.0026209	0.00782043	0.0246872	0.0090886	0.00845451	0.0114981	0.0157254	0.000760906
CRr1A1B1C_vRhyme_bin_2	0.0017023	0.00254735	0.00884463	0.0217805	0.00563505	0.00339241	0.00219389	0.0346188	0.0032624	0.180703	0.00786144	0.0262576	0.106538	0.137143	0.103422	0.0597226	0.0118917	0.0211345	0.859729	0.638341	0.994605	0.074186	0.161251	0.0941586	0.136956	0.688463	0.876789	0.0205779	0.0333471	0.0110304	0.00260017	0.00411558	0.00178355	0.0043309	0.0178152	0.0185953	0.0191519	0.0297516	0.0391731	0.0547457	0.0200375	0.0617052	0.088812	0.446327	0.0517271	0.783317	0.552259	0.902486	0.00313645
SEr2D2E2F_vRhyme_unbinned_131	0.390396	0.203903	0.00121467	0.00518261	0.467082	0.0709369	0.00291522	0.00323913	0.00388695	0.0305288	0.0081788	0.0468864	0.0385456	0.0953114	0.0534456	0.00251032	0.0258321	0.00129565	0.089238	0.0953923	0.0783059	0.0978217	0.0245364	0.0551462	0.302373	0.429508	0.22601	0.0200826	0.00834076	0.0122277	0.0176533	0.0641348	0	0.00291522	0.0281804	0.0229978	0.0293141	0.0212163	0.00275326	0	0.0344157	0.0131185	0	0.0221071	0.00121467	0.014981	0.125192	0.0810592	0.0135234
CRr1A1B1C_vRhyme_unbinned_55	0.292158	0.0751305	0.505969	0.00121524	0.0262349	0.0254486	0.0263064	0.0784902	0.0529702	0.103367	0.329902	0.536779	0.429838	0.134391	0.221603	0.0249482	0.0236614	0.0341697	0.999929	0.775538	0.981057	0.193581	0.298449	0.0794195	0.247838	0.471942	0.785045	0.304525	0.297305	0.215884	0.00915005	0.0245193	0.00436057	0.13625	0.0695546	0.121953	0.303739	0.500536	0.282293	0.0145114	0.0203017	0.0356709	0.0221603	0.506326	0.00393166	0.995496	0.714275	0.835585	0.00436057
MGr3G3H3I_vRhyme_unbinned_67	0.00759422	0.911942	0.0117269	0.00833598	0.0108792	0.00512168	0.0046625	0.00572216	0.00420331	0.190845	0.0086892	0.0057928	0.0104553	0.00568684	0.00702907	0.00649924	0.0110205	0.0110558	0.00664053	0.00632263	0.0122567	0.00229593	0.00505104	0.00494507	0.00540426	0.00515701	0.021829	0.0441878	0.0578574	0.875773	0.00738229	0.00473314	0.00445057	0.0154004	0.0122214	0.00455653	0.48935	0.297941	0.532726	0.854403	0.987991	0.943096	0.826569	0.887182	0.997633	0.00554555	0.0233478	0.00614602	0.226131
MGr3G3H3I_vRhyme_unbinned_47	0.00423309	0.0427812	0.333423	0.015041	0.00459335	0.021976	0.00765559	0.00441322	0.00918671	0.0203549	0.0166622	0.0539494	0.0566514	0.0475547	0.0512474	0.00351256	0.00144105	0.0060344	0.017743	0.0920472	0.0509772	0.0495362	0.100243	0.0732235	0.0997028	0.0474646	0.0788976	0.157075	0.0770963	0.0813294	0.084932	0.0607944	0.053409	0.067189	0.0738539	0.0441322	0.67171	0.279024	0.154823	0.967036	0.968927	0.864811	0.416374	0.978384	0.99991	0.0172926	0.0700711	0.0546699	0.467351
MGr3G3H3I_vRhyme_unbinned_99	0.0205219	0.128419	0.0417768	0.00950187	0.0183232	0.0156794	0.00327199	0.00746015	0.00227731	0.0316467	0.0414889	0.0388975	0.0370913	0.0280606	0.0346308	0.0237939	0.0254169	0.00952805	0.0384263	0.0520116	0.0434521	0.0220402	0.0267257	0.0189776	0.0559904	0.0438971	0.0541057	0.104259	0.0707013	0.0452582	0.0380337	0.0391069	0.0283224	0.107033	0.116012	0.0948093	0.999948	0.999712	1	0.648719	0.994163	0.918383	0.680994	0.94914	0.998246	0.0307829	0.0324058	0.0439232	0.0663299
MHr3G3H3I_vRhyme_unbinned_6	0.137536	0.341172	0.0304318	0.0573066	0.00711392	0.200474	0	0.0487106	0.00484142	0.148997	0.0693607	0.17607	0.143365	0.273194	0.138623	0.00494022	0.00988045	0.00612588	0.409643	0.497382	0.252939	0.751606	0.311629	0.262425	0.897145	0.589467	0.964727	0.0658038	0.117577	0.0813161	0.0492046	0.22231	0.0395218	0.303527	0.16362	0.185752	0.564766	0.383954	0.188618	0.730066	0.544215	0.609426	0.452524	0.578204	0.464183	0.363008	0.390376	0.228337	0
MHr3G3H3I_vRhyme_unbinned_40	0.00615266	0.00317247	0.00778696	0.0062488	0.0032686	0.0095174	0.00874832	0	0.00970967	0.00317247	0.0065372	0.0126899	0.00480677	0.00144203	0.0016343	0.0227841	0.0286483	0.0137474	0.00596039	0.00153817	0.00942126	0.00451836	0.0325899	0.0109594	0.00480677	0.00980581	0.0062488	0.0200923	0.00317247	0.071717	0.152567	0.429629	0.384638	0.278408	0.89627	0.676793	0.447318	0.920592	0.950875	0.132667	0.147087	0.229091	0.143338	0.0631609	0.602192	0.00153817	0.00615266	0.00144203	0.324361
LABRr1A1B1C_vRhyme_unbinned_11	0.00552066	0.001859	0.000844999	0.00552066	0.00492916	0.00323916	0.0022815	0.00504183	0.00636566	0.00574599	0.0012675	0.00450666	0.00501366	0.00180266	0.00394333	0.00225333	0.00225333	0.00585866	0.00216883	0.000506999	0.00352083	0.00183083	0.0027885	0.00284483	0.00701349	0.0034645	0.00495733	0.998845	0.997775	0.92457	0.00273216	0.00543616	0.001352	0.00554883	0.00506999	0.00183083	0.00408416	0.00230966	0.0026195	0.0032955	0.00419683	0.000901332	0.004394	0.0161958	0.00377433	0.00470383	0.00625299	0.00501366	0.000873166
LABRr1A1B1C_vRhyme_bin_16	0.0292061	0.373758	0.306564	0.00925852	0.00981483	0.0047286	0.00937773	0.0130732	0.150163	0.131805	0.0883335	0.0977907	0.0397759	0.0366367	0.102837	0.137487	0.333466	0.284749	0.248391	0.497258	0.501033	0.196257	0.122745	0.0224907	0.168799	0.140149	0.056028	0.942263	0.974847	0.155408	0.473973	0.356354	0.254113	0.355797	0.661607	0.320591	0.545895	0.64305	0.434912	0.498411	0.439363	0.396964	0.710125	0.634388	0.386235	0.293094	0.482953	0.413574	0.461257
SEr3G3H3I_vRhyme_unbinned_160	0.0141322	0.00440623	0.00569586	0.00526599	0.0111768	0.00365395	0.00263299	0.00531972	0.00349275	0.0043525	0.0214938	0.00822139	0.0165502	0.0132724	0.0141322	0.00445997	0.0128426	0.00472864	0.00634068	0.0108006	0.00924234	0.0485223	0.0170339	0.0440623	0.00709296	0.0177324	0.00483611	0.0027942	0.00531972	0.00354648	0.00360021	0.0149382	0.0164428	0.0106932	0.0169264	0.00343901	0.00370768	0.00171951	0.011338	0.00924234	0.0132724	0.0119291	0.0146695	0.0207953	0.00376142	0.0124127	0.0189146	0.00354648	0.00118216
LABRr1A1B1C_vRhyme_unbinned_126	0.00552154	0.0036628	0.00896567	0.00820031	0.0100044	0.00727094	0.00612289	0.00513886	0.00317079	0.0118631	0.00847365	0.00830964	0.00666958	0.0106057	0.0101684	0.00355347	0.00748961	0.00770829	0.00606823	0.00382681	0.00798163	0.00535753	0.00710693	0.00470151	0.0132845	0.0145965	0.00727094	0.959381	0.952056	0.757982	0.00699759	0.00770829	0.00371747	0.0036628	0.0054122	0.00431883	0.00492018	0.00645091	0.00634157	0.00721627	0.00770829	0.00574021	0.00809097	0.0222502	0.010059	0.0106604	0.0155259	0.00530286	0.00273344
CRr2D2E2F_vRhyme_unbinned_30	0.0317965	0.00308613	0.257832	0.0834191	0.0803329	0.0503133	0.0211353	0.165716	0.124942	0.188441	0.150753	0.10418	0.260825	0.0621902	0.00972599	0.0151501	0.0107547	0.0549892	0.501543	0.963715	0.97475	0.947536	0.996446	0.965398	0.978117	0.951277	0.962499	0.00140279	0.00158983	0.00308613	0.249696	0.205368	0.0990368	0.0461984	0.149631	0.0779014	0.369588	0.818012	0.575891	0.156364	0.327504	0.257645	0.659871	0.367156	0.0962312	0.415786	0.984569	0.943421	0.00140279
LASCr2D2E2F_vRhyme_unbinned_50	0.00639848	0.072153	0.0270233	0.00660268	0.176639	0.036553	0.0274318	0.0132734	0.0142264	0.0136138	0	0.0688176	0.00347151	0.00449255	0.00442448	0.0643932	0.00619427	0.00319924	0.00537744	0.0749438	0.00449255	0.276904	0.124294	0.185896	0.550065	0.210741	0.602954	0.623443	0.612824	0.781567	0.068137	0.29889	0.4628	0.796882	0.97672	0.926758	0.0528895	0.650194	0.431353	0.0382547	0.564768	0.189027	0.536587	0.0604452	0.153291	0.0185828	0.0984276	0.00347151	0.175414
BOr3G3H3I_vRhyme_bin_3	0.00962458	0.0970744	0.0117705	0.0107719	0.0129178	0.00798861	0.405996	0.880596	0.187796	0.121083	0.0355238	0.265154	0.259842	0.288865	0.388722	0.982153	0.862536	0.577645	0.0483778	0.331931	0.792636	0.0399218	0.113944	0.0508212	0.0243483	0.0274502	0.347441	0.0192492	0.0195679	0.0137039	0.00805235	0.11626	0.0646525	0.245352	0.617205	0.262647	0.00607644	0.00322944	0.00361187	0.00526908	0.00563027	0.00350564	0.00758493	0.0137676	0.00367561	0.0325706	0.396477	0.610704	0.00242208
LASCr2D2E2F_vRhyme_unbinned_90	0.00578035	0.00381384	0.00494607	0.00399261	0.00601871	0.00303915	0.819677	0.528395	0.243073	0.0169239	0.00464811	0.0146594	0.639175	0.285382	0.703057	0.709255	0.83386	0.555867	0.00381384	0.00220487	0.00101305	0	0.00387343	0.00280079	0.00703176	0.00649544	0.00506525	0.00297956	0.00446934	0.0113819	0.851975	0.894941	0.601216	0.764436	0.984328	0.91258	0.000893868	0.00637626	0	0.00500566	0.0047673	0.0088195	0.00631667	0.0252667	0.00524403	0.00393302	0.00566116	0.00417138	0.203564
CRr3G3H3I_vRhyme_unbinned_15	0	0	0.00140187	0.0192523	0.0881308	0.00149533	0.00149533	0.0393458	0	0.630187	0.0352336	0.0761682	0.66271	0.434579	0.110654	0.0461682	0.176449	0.182243	0.0551402	0.476636	0.101215	0.102243	0.521122	0.353271	0.88215	0.894766	0.813084	0.168224	0.120654	0.238972	0.121495	0.467196	0.164393	0.500841	0.400654	0.665888	0.196449	0.83785	0.748505	0.25785	0.630187	0.614766	0.818692	0.828037	0.450467	0.0542056	0.325421	0.176262	0.181495
BAr2D2E2F_vRhyme_unbinned_49	0.0905623	0.252616	0.135844	0.246846	1	0.398533	0	0.0406846	0.00146699	0.00312958	0.00146699	0	0.00156479	0	0.00146699	0.00146699	0.00166259	0	0	0.0933007	0.0747188	0.00342298	0	0	0.140831	0.303472	0.549438	0	0.00449878	0.00156479	0	0.0212225	0	0.00146699	0	0.00146699	0	0	0	0	0	0.00303178	0	0.00156479	0.00606357	0	0.0124205	0.105819	0.00312958
CRr3G3H3I_vRhyme_unbinned_6	0.11772	0.00457535	0.0922696	0.00438471	0.00285959	0	0.514918	0.00467067	0.0680583	0.878849	0.166714	0.256982	0.0937947	0.134115	0.0219236	0.10285	0.294633	0.089124	0.400343	0.532456	0.36498	0.00162044	0.0091507	0.00162044	0.533314	0.849395	0.524831	0.00333619	0.00152512	0.0443237	0.0461348	0.0797827	0.0551902	0.204461	0.305786	0.101706	0.00753026	0.0273568	0.0533791	0.00476599	0.061386	0.00152512	0.154609	0.326756	0.072443	0.335621	0.504242	0.225622	0.0173482
MGr1A1B1C_vRhyme_bin_11	0.000523317	0.0188685	0.00255844	0.0100884	0.00226771	0.00337249	0.128416	0.059222	0.193395	0.0109024	0.00517502	0.0437842	0.060821	0.0438132	0.0256716	0.00127922	0.00197697	0.00601814	0.152983	0.34472	0.326753	0.311432	0.34097	0.124142	0.344837	0.28294	0.22773	0.370276	0.307216	0.193773	0.00590185	0.100186	0.079893	0.264798	0.379056	0.261019	0.929643	0.972846	0.856379	0.0923654	0.131091	0.104954	0.397314	0.248575	0.109809	0.103907	0.268461	0.291778	0.308989
SEr2D2E2F_vRhyme_unbinned_127	0.0806191	0.0367429	0.274249	0.0374159	0.0273217	0.0266039	0.00399282	0.261597	0.00803051	0.777748	0.0868102	0.306101	0.611485	0.312965	0.0807986	0.00533872	0.0111261	0.00978017	0.981337	0.960296	0.86882	0.994482	0.99834	0.992239	0.455047	0.992418	0.99354	0.0261552	0.00592194	0.00497981	0.00448632	0.00722297	0.00430686	0.220278	0.0831763	0.129026	0.00520413	0.00502468	0.0140422	0.00372364	0.00453118	0.0039031	0.00376851	0.418618	0.00695379	0.967519	0.980574	0.856079	0.00363392
MGr1A1B1C_vRhyme_bin_14	0.063791	0.101583	0.197824	0.0316348	0.0226103	0.0276601	0.00104255	0.137812	0.00742816	0.0687757	0.195543	0.153874	0.351274	0.385059	0.338177	0.0072001	0.0389653	0.0272366	0.670587	0.917573	0.952857	0.429791	0.430182	0.428651	0.467225	0.806086	0.80045	0.433831	0.435134	0.16267	0.234639	0.174334	0.0759758	0.4337	0.549879	0.695413	0.94468	0.996253	0.989184	0.32912	0.430051	0.434482	0.430996	0.462664	0.425555	0.799114	0.917215	0.950837	0.0295172
BAr1A1B1C_vRhyme_unbinned_61	0.80113	0.781429	0.991458	0.569057	0.969277	0.278846	0.00337535	0.00309981	0.00117104	0.157815	0.0745333	0.098023	0.0624785	0.249225	0.162224	0.0743955	0.0228697	0.00378866	0.147276	0.00764621	0.071709	0.0728801	0.0306537	0.338706	0.0183922	0.00461528	0.0172901	0.00654405	0.00103327	0.00220431	0.109596	0.00564855	0.00399532	0.0133636	0.0168768	0.052008	0.017359	0.0458084	0.0058552	0.00337535	0.0145347	0.0022732	0.022112	0.0174967	0.0253496	0.0103327	0.0640628	0.00785286	0.00344424
SEr2D2E2F_vRhyme_unbinned_76	0.501722	0.171586	0.211805	0.0573503	0.526674	0.104646	0.00297924	0.0254166	0.00865841	0.423704	0.206871	0.212643	0.619775	0.482078	0.389535	0.106508	0.257332	0.0972908	0.611209	0.378177	0.352388	0.625919	0.573131	0.417931	0.665767	0.506191	0.51336	0.0678708	0.0426404	0.0954287	0.0959873	0.104925	0.0415231	0.687273	0.444186	0.440834	0.590727	0.809701	0.456848	0.346988	0.133507	0.398008	0.540359	0.568197	0.232567	0.644912	0.417373	0.264035	0.0301648
[truncated: 753 more rows]
[truncated: 11 more columns]

## Sheet: Source Data Fig 2C
Source Data: Figure 2C. Amino acid identity-based genus-level genome clustering results of viral genomes in this study and public soil virus databases.
[truncated: 729,999+ more rows]

[truncated: 1 more sheets: Source Data Fig 2 Meta]
