# Supplementary material for: Ecosystem health shapes viral ecology in peatland soils
Source: Nat Microbiol. 2025 Dec 10;11(1):142–54. doi: 10.1038/s41564-025-02199-x (PMC12768967; doi:10.1038/s41564-025-02199-x)
Supplement: Supplementary file 7 — Statistical source data. [file 41564_2025_2199_MOESM7_ESM.xlsx]

## Sheet: Source Data Fig 3A
Source Data: Figure 3A. Relative abundances of viruses and hosts assigned to ecosystem health trend groups for each sample site x trend group combination.
Site	Trend Group	Abundance	Total Abundance	Relative Abundance	Type
All sites	Damaged	9882.51	28834.9	0.342728	Host
All sites	Natural	11109.2	28834.9	0.385269	Host
All sites	Restored	7843.2	28834.9	0.272004	Host
Balmoral	Damaged	746.571	3135.64	0.238092	Host
Balmoral	Natural	1787.82	3135.64	0.570162	Host
Balmoral	Restored	601.247	3135.64	0.191746	Host
Bowness	Damaged	1509.33	2596.12	0.58138	Host
Bowness	Restored	1086.79	2596.12	0.41862	Host
Crocach	Damaged	1812.03	5323.51	0.340383	Host
Crocach	Natural	1979.71	5323.51	0.37188	Host
Crocach	Restored	1531.77	5323.51	0.287737	Host
Langwell	Damaged	2202.33	6236.2	0.353153	Host
Langwell	Natural	2522.18	6236.2	0.404443	Host
Langwell	Restored	1511.68	6236.2	0.242405	Host
Migneint	Damaged	621.026	2601.67	0.238703	Host
Migneint	Natural	575.141	2601.67	0.221066	Host
Migneint	Restored	1405.5	2601.67	0.540231	Host
Moor_House	Damaged	1810.37	4633.31	0.390729	Host
Moor_House	Natural	1116.74	4633.31	0.241024	Host
Moor_House	Restored	1706.2	4633.31	0.368247	Host
Stean	Damaged	1180.85	4308.43	0.274078	Host
Stean	Natural	3127.59	4308.43	0.725922	Host
All sites	Damaged	23187.5	62215.3	0.372698	Virus
All sites	Natural	18330.1	62215.3	0.294623	Virus
All sites	Restored	20697.7	62215.3	0.332679	Virus
Balmoral	Damaged	1262.58	7424.29	0.17006	Virus
Balmoral	Natural	3817.88	7424.29	0.514241	Virus
Balmoral	Restored	2343.84	7424.29	0.315699	Virus
Bowness	Damaged	1442.55	3727.08	0.387045	Virus
Bowness	Natural	557.47	3727.08	0.149573	Virus
Bowness	Restored	1727.06	3727.08	0.463382	Virus
Crocach	Damaged	2226.93	8320.54	0.267642	Virus
Crocach	Natural	1981.67	8320.54	0.238166	Virus
Crocach	Restored	4111.95	8320.54	0.494192	Virus
Langwell	Damaged	3446.26	14093.1	0.244536	Virus
Langwell	Natural	6502.44	14093.1	0.461394	Virus
Langwell	Restored	4144.35	14093.1	0.29407	Virus
Migneint	Damaged	3598.75	5885.15	0.611496	Virus
Migneint	Natural	2286.41	5885.15	0.388504	Virus
Migneint	Restored	0	5885.15	0	Virus
Moor_House	Damaged	2823.73	10126.7	0.27884	Virus
Moor_House	Natural	3184.2	10126.7	0.314436	Virus
Moor_House	Restored	4118.79	10126.7	0.406725	Virus
Stean	Damaged	8386.71	12638.4	0.663588	Virus
Stean	Restored	4251.71	12638.4	0.336412	Virus

## Sheet: Source Data Fig 3B
Source Data: Figure 3B. Relative abundances of viruses and hosts assigned to ecosystem health trend groups for each sample site x trend group x host-class combination.
Site	Trend Group	Host Domain	Host Phylum	Host Class	Abundance	Relative Abundance	Type
Balmoral	Damaged	Bacteria	Acidobacteriota	Terriglobia	380.994	0.1939	Virus
Balmoral	Damaged	Bacteria	Actinomycetota	Actinomycetia	523.099	0.266222	Virus
Balmoral	Damaged	Bacteria	Actinomycetota	Thermoleophilia	3.63667	0.00185082	Virus
Balmoral	Damaged	Bacteria	Desulfobacterota_B	Binatia	0.995233	0.000506506	Virus
Balmoral	Damaged	Bacteria	Myxococcota	Polyangia	53.6487	0.0273036	Virus
Balmoral	Damaged	Bacteria	Pseudomonadota	Alphaproteobacteria	20.7413	0.0105559	Virus
Balmoral	Damaged	Bacteria	Pseudomonadota	Gammaproteobacteria	12.2714	0.00624531	Virus
Balmoral	Damaged	Unknown	Unknown	Unknown	969.51	0.493415	Virus
Balmoral	Natural	Archaea	Thermoproteota	Bathyarchaeia	31.8237	0.00227546	Virus
Balmoral	Natural	Bacteria	Acidobacteriota	Terriglobia	4364.26	0.312054	Virus
Balmoral	Natural	Bacteria	Actinomycetota	Acidimicrobiia	1534.79	0.109741	Virus
Balmoral	Natural	Bacteria	Actinomycetota	Actinomycetia	70.4686	0.00503866	Virus
Balmoral	Natural	Bacteria	Actinomycetota	Thermoleophilia	639.49	0.045725	Virus
Balmoral	Natural	Bacteria	Armatimonadota	Armatimonadia	2.48611	0.000177762	Virus
Balmoral	Natural	Bacteria	Dependentiae	Babeliae	4.02363	0.000287698	Virus
Balmoral	Natural	Bacteria	Desulfobacterota	DSM-4660	6.87808	0.000491798	Virus
Balmoral	Natural	Bacteria	Desulfobacterota	Desulfobaccia	91.0917	0.00651326	Virus
Balmoral	Natural	Bacteria	Desulfobacterota	Desulfomonilia	10.3171	0.000737696	Virus
Balmoral	Natural	Bacteria	Desulfobacterota	Syntrophia	71.2378	0.00509366	Virus
Balmoral	Natural	Bacteria	Desulfobacterota	Syntrophobacteria	384.786	0.027513	Virus
Balmoral	Natural	Bacteria	Desulfobacterota_B	Binatia	411.038	0.0293901	Virus
Balmoral	Natural	Bacteria	Desulfobacterota_G	Syntrophorhabdia	35.7211	0.00255414	Virus
Balmoral	Natural	Bacteria	Dormibacterota	Dormibacteria	4.9193	0.000351741	Virus
Balmoral	Natural	Bacteria	Myxococcota	Polyangia	37.5286	0.00268337	Virus
Balmoral	Natural	Bacteria	OLB16	OLB16	3.68308	0.000263348	Virus
Balmoral	Natural	Bacteria	Planctomycetota	Planctomycetia	493.769	0.0353056	Virus
Balmoral	Natural	Bacteria	Pseudomonadota	Alphaproteobacteria	3989.27	0.285242	Virus
Balmoral	Natural	Bacteria	Pseudomonadota	Gammaproteobacteria	198.951	0.0142255	Virus
Balmoral	Natural	Bacteria	Verrucomicrobiota	Verrucomicrobiae	1.9337	0.000138264	Virus
Balmoral	Natural	Unknown	Unknown	Unknown	1597.12	0.114198	Virus
Balmoral	Restored	Archaea	Methanobacteriota	Methanobacteria	11.3642	0.00129834	Virus
Balmoral	Restored	Bacteria	Acidobacteriota	Terriglobia	4346.64	0.496595	Virus
Balmoral	Restored	Bacteria	Actinomycetota	Actinomycetia	281.737	0.0321879	Virus
Balmoral	Restored	Bacteria	Actinomycetota	Thermoleophilia	247.512	0.0282778	Virus
Balmoral	Restored	Bacteria	Bacteroidota	Bacteroidia	57.3446	0.0065515	Virus
Balmoral	Restored	Bacteria	Desulfobacterota_B	Binatia	78.4809	0.00896628	Virus
Balmoral	Restored	Bacteria	Dormibacterota	Dormibacteria	23.9652	0.00273797	Virus
Balmoral	Restored	Bacteria	Planctomycetota	Planctomycetia	14.042	0.00160427	Virus
Balmoral	Restored	Bacteria	Pseudomonadota	Alphaproteobacteria	2394.31	0.273545	Virus
Balmoral	Restored	Bacteria	Verrucomicrobiota	Verrucomicrobiae	231.794	0.026482	Virus
Balmoral	Restored	Unknown	Unknown	Unknown	1065.7	0.121754	Virus
Bowness	Damaged	Bacteria	Acidobacteriota	Terriglobia	1081.81	0.292511	Virus
Bowness	Damaged	Bacteria	Actinomycetota	Acidimicrobiia	19.5649	0.00529016	Virus
Bowness	Damaged	Bacteria	Actinomycetota	Actinomycetia	422.255	0.114174	Virus
Bowness	Damaged	Bacteria	Actinomycetota	Thermoleophilia	160.067	0.0432805	Virus
Bowness	Damaged	Bacteria	Bacillota_A	Clostridia	7.21804	0.00195169	Virus
Bowness	Damaged	Bacteria	Desulfobacterota_B	Binatia	882.467	0.238611	Virus
Bowness	Damaged	Bacteria	Planctomycetota	Planctomycetia	18.3522	0.00496228	Virus
Bowness	Damaged	Bacteria	Pseudomonadota	Alphaproteobacteria	551.341	0.149078	Virus
Bowness	Damaged	Bacteria	Pseudomonadota	Gammaproteobacteria	25.0962	0.00678579	Virus
Bowness	Damaged	Unknown	Unknown	Unknown	530.178	0.143355	Virus
Bowness	Natural	Bacteria	Acidobacteriota	Terriglobia	190.435	0.164613	Virus
Bowness	Natural	Bacteria	Actinomycetota	Actinomycetia	330.416	0.285614	Virus
Bowness	Natural	Bacteria	Actinomycetota	Thermoleophilia	1.66861	0.00144236	Virus
Bowness	Natural	Bacteria	Desulfobacterota	DSM-4660	7.18329	0.00620929	Virus
Bowness	Natural	Bacteria	Desulfobacterota	Desulfobaccia	17.4877	0.0151165	Virus
Bowness	Natural	Bacteria	Desulfobacterota	Desulfomonilia	10.7749	0.00931393	Virus
Bowness	Natural	Bacteria	Dormibacterota	Dormibacteria	12.5299	0.0108309	Virus
Bowness	Natural	Bacteria	Myxococcota	Polyangia	2.23236	0.00192967	Virus
Bowness	Natural	Bacteria	Planctomycetota	Planctomycetia	11.1244	0.00961598	Virus
Bowness	Natural	Bacteria	Pseudomonadota	Alphaproteobacteria	194.542	0.168163	Virus
Bowness	Natural	Bacteria	Verrucomicrobiota	Verrucomicrobiae	1.02362	0.000884826	Virus
Bowness	Natural	Unknown	Unknown	Unknown	377.444	0.326265	Virus
Bowness	Restored	Archaea	Thermoplasmatota	Thermoplasmata	117.375	0.0106787	Virus
Bowness	Restored	Archaea	Thermoproteota	Bathyarchaeia	8.66838	0.00078865	Virus
Bowness	Restored	Bacteria	Acidobacteriota	Terriglobia	1780	0.161945	Virus
Bowness	Restored	Bacteria	Actinomycetota	Acidimicrobiia	377.135	0.0343117	Virus
Bowness	Restored	Bacteria	Actinomycetota	Actinomycetia	1008.22	0.0917281	Virus
Bowness	Restored	Bacteria	Bacteroidota	Bacteroidia	9.05923	0.000824209	Virus
Bowness	Restored	Bacteria	Desulfobacterota	Desulfobaccia	1805.17	0.164234	Virus
Bowness	Restored	Bacteria	Desulfobacterota	Syntrophobacteria	552.193	0.0502386	Virus
Bowness	Restored	Bacteria	Desulfobacterota_B	Binatia	419.179	0.0381369	Virus
Bowness	Restored	Bacteria	Planctomycetota	Planctomycetia	243.039	0.0221117	Virus
Bowness	Restored	Bacteria	Pseudomonadota	Alphaproteobacteria	3995.76	0.363534	Virus
Bowness	Restored	Bacteria	Pseudomonadota	Gammaproteobacteria	7.05111	0.000641511	Virus
Bowness	Restored	Bacteria	Verrucomicrobiota	Verrucomicrobiae	154.808	0.0140844	Virus
Bowness	Restored	Unknown	Unknown	Unknown	513.762	0.0467421	Virus
Crocach	Damaged	Archaea	Thermoplasmatota	Thermoplasmata	1958.19	0.153854	Virus
Crocach	Damaged	Bacteria	Acidobacteriota	Terriglobia	710.213	0.0558013	Virus
Crocach	Damaged	Bacteria	Actinomycetota	Acidimicrobiia	69.2759	0.00544299	Virus
Crocach	Damaged	Bacteria	Actinomycetota	Actinomycetia	174.616	0.0137195	Virus
Crocach	Damaged	Bacteria	Actinomycetota	Thermoleophilia	31.8363	0.00250137	Virus
Crocach	Damaged	Bacteria	Bacteroidota	Bacteroidia	41.5302	0.00326302	Virus
Crocach	Damaged	Bacteria	Desulfobacterota	Desulfobaccia	0.964167	7.57543e-05	Virus
Crocach	Damaged	Bacteria	Desulfobacterota	Syntrophobacteria	893.217	0.0701799	Virus
Crocach	Damaged	Bacteria	Desulfobacterota_B	Binatia	97.6254	0.0076704	Virus
Crocach	Damaged	Bacteria	Nitrospirota	Thermodesulfovibrionia	3.27422	0.000257254	Virus
Crocach	Damaged	Bacteria	OLB16	OLB16	4.62697	0.00036354	Virus
Crocach	Damaged	Bacteria	Planctomycetota	Brocadiia	15.7682	0.00123891	Virus
Crocach	Damaged	Bacteria	Planctomycetota	Planctomycetia	74.0988	0.00582192	Virus
Crocach	Damaged	Bacteria	Pseudomonadota	Alphaproteobacteria	7656.92	0.601602	Virus
Crocach	Damaged	Bacteria	Pseudomonadota	Gammaproteobacteria	126.503	0.0099393	Virus
Crocach	Damaged	Unknown	Unknown	Unknown	868.888	0.0682683	Virus
Crocach	Natural	Bacteria	Acidobacteriota	Terriglobia	3353.22	0.492627	Virus
Crocach	Natural	Bacteria	Actinomycetota	Actinomycetia	266.567	0.0391618	Virus
Crocach	Natural	Bacteria	Actinomycetota	Thermoleophilia	192.469	0.0282758	Virus
Crocach	Natural	Bacteria	Bacteroidota	Bacteroidia	9.94157	0.00146053	Virus
Crocach	Natural	Bacteria	Desulfobacterota	Desulfobaccia	496.95	0.0730075	Virus
Crocach	Natural	Bacteria	Desulfobacterota	Desulfomonilia	43.4917	0.00638942	Virus
Crocach	Natural	Bacteria	Desulfobacterota_G	Syntrophorhabdia	4.40107	0.000646567	Virus
Crocach	Natural	Bacteria	Eremiobacterota	Eremiobacteria	115.091	0.0169081	Virus
Crocach	Natural	Bacteria	Myxococcota	Polyangia	136.247	0.0200162	Virus
Crocach	Natural	Bacteria	Planctomycetota	Planctomycetia	182.506	0.0268121	Virus
Crocach	Natural	Bacteria	Pseudomonadota	Alphaproteobacteria	656.257	0.0964116	Virus
Crocach	Natural	Bacteria	Pseudomonadota	Gammaproteobacteria	415.36	0.061021	Virus
Crocach	Natural	Bacteria	Verrucomicrobiota	Verrucomicrobiae	158.467	0.0232807	Virus
Crocach	Natural	Unknown	Unknown	Unknown	775.856	0.113982	Virus
Crocach	Restored	Archaea	Thermoplasmatota	Thermoplasmata	2281.13	0.0760558	Virus
Crocach	Restored	Bacteria	Acidobacteriota	Terriglobia	4312.14	0.143773	Virus
Crocach	Restored	Bacteria	Actinomycetota	Acidimicrobiia	240.693	0.00802503	Virus
Crocach	Restored	Bacteria	Actinomycetota	Actinomycetia	348.213	0.0116099	Virus
Crocach	Restored	Bacteria	Actinomycetota	Thermoleophilia	6.13135	0.000204427	Virus
Crocach	Restored	Bacteria	Bacillota_A	Clostridia	2.89795	9.66216e-05	Virus
Crocach	Restored	Bacteria	Dependentiae	Babeliae	8.47558	0.000282587	Virus
Crocach	Restored	Bacteria	Desulfobacterota	Syntrophia	112.161	0.0037396	Virus
Crocach	Restored	Bacteria	Desulfobacterota	Syntrophobacteria	286.806	0.00956251	Virus
Crocach	Restored	Bacteria	Desulfobacterota_B	Binatia	1012.12	0.0337453	Virus
Crocach	Restored	Bacteria	Myxococcota	Polyangia	37.27	0.00124263	Virus
Crocach	Restored	Bacteria	Planctomycetota	Planctomycetia	101.152	0.00337255	Virus
Crocach	Restored	Bacteria	Pseudomonadota	Alphaproteobacteria	19238.7	0.641444	Virus
Crocach	Restored	Bacteria	Pseudomonadota	Gammaproteobacteria	95.0557	0.00316928	Virus
Crocach	Restored	Bacteria	Verrucomicrobiota	Verrucomicrobiae	1.01969	3.39979e-05	Virus
Crocach	Restored	Unknown	Unknown	Unknown	1908.84	0.0636432	Virus
Langwell	Damaged	Bacteria	Acidobacteriota	Terriglobia	3101.39	0.21001	Virus
Langwell	Damaged	Bacteria	Actinomycetota	Actinomycetia	1474.77	0.0998636	Virus
Langwell	Damaged	Bacteria	Actinomycetota	Thermoleophilia	158.787	0.0107522	Virus
Langwell	Damaged	Bacteria	Bacillota_A	Clostridia	44.3397	0.00300245	Virus
Langwell	Damaged	Bacteria	Bacteroidota	Bacteroidia	13.0141	0.000881243	Virus
Langwell	Damaged	Bacteria	Desulfobacterota_B	Binatia	1292.92	0.0875494	Virus
Langwell	Damaged	Bacteria	Myxococcota	Polyangia	9.50339	0.000643519	Virus
Langwell	Damaged	Bacteria	Planctomycetota	Planctomycetia	598.131	0.0405022	Virus
Langwell	Damaged	Bacteria	Pseudomonadota	Alphaproteobacteria	7044.72	0.477031	Virus
Langwell	Damaged	Bacteria	Pseudomonadota	Gammaproteobacteria	126.782	0.00858498	Virus
Langwell	Damaged	Bacteria	Verrucomicrobiota	Verrucomicrobiae	2.56417	0.000173632	Virus
Langwell	Damaged	Unknown	Unknown	Unknown	900.92	0.0610055	Virus
Langwell	Natural	Archaea	Micrarchaeota	Micrarchaeia	10.3501	0.000487296	Virus
Langwell	Natural	Archaea	Thermoplasmatota	E2	11.0771	0.000521527	Virus
Langwell	Natural	Archaea	Thermoproteota	Bathyarchaeia	98.1523	0.00462115	Virus
Langwell	Natural	Bacteria	Acidobacteriota	Terriglobia	4240.92	0.199669	Virus
Langwell	Natural	Bacteria	Actinomycetota	Acidimicrobiia	965.625	0.045463	Virus
Langwell	Natural	Bacteria	Actinomycetota	Actinomycetia	1599.35	0.0752995	Virus
Langwell	Natural	Bacteria	Armatimonadota	JADLDR01	7.84606	0.000369404	Virus
Langwell	Natural	Bacteria	Dependentiae	Babeliae	15.6987	0.000739116	Virus
Langwell	Natural	Bacteria	Desulfobacterota	Desulfobaccia	1617.4	0.0761495	Virus
Langwell	Natural	Bacteria	Desulfobacterota	Desulfomonilia	253.631	0.0119413	Virus
Langwell	Natural	Bacteria	Desulfobacterota	Syntrophia	44.8551	0.00211184	Virus
Langwell	Natural	Bacteria	Desulfobacterota	Syntrophobacteria	553.423	0.0260559	Virus
Langwell	Natural	Bacteria	Desulfobacterota_B	Binatia	20.4629	0.000963422	Virus
Langwell	Natural	Bacteria	Myxococcota	Polyangia	240.22	0.0113099	Virus
Langwell	Natural	Bacteria	Planctomycetota	Planctomycetia	3698.2	0.174117	Virus
Langwell	Natural	Bacteria	Pseudomonadota	Alphaproteobacteria	4361.52	0.205346	Virus
Langwell	Natural	Bacteria	Verrucomicrobiota	Verrucomicrobiae	480.255	0.0226111	Virus
Langwell	Natural	Unknown	Unknown	Unknown	3020.82	0.142224	Virus
Langwell	Restored	Archaea	Halobacteriota	Methanomicrobia	3.48859	0.000170384	Virus
Langwell	Restored	Archaea	Thermoplasmatota	Thermoplasmata	60.5681	0.00295817	Virus
Langwell	Restored	Archaea	Thermoproteota	Bathyarchaeia	56.5563	0.00276223	Virus
Langwell	Restored	Bacteria	Acidobacteriota	Terriglobia	4400.45	0.21492	Virus
Langwell	Restored	Bacteria	Actinomycetota	Acidimicrobiia	4.97905	0.000243179	Virus
Langwell	Restored	Bacteria	Actinomycetota	Actinomycetia	135.772	0.00663118	Virus
Langwell	Restored	Bacteria	Actinomycetota	Thermoleophilia	49.4839	0.00241682	Virus
Langwell	Restored	Bacteria	Bacteroidota	Bacteroidia	29.1433	0.00142337	Virus
Langwell	Restored	Bacteria	Desulfobacterota	DSM-4660	410.553	0.0200516	Virus
Langwell	Restored	Bacteria	Desulfobacterota	Desulfobaccia	1411.75	0.0689504	Virus
Langwell	Restored	Bacteria	Desulfobacterota	Desulfomonilia	615.829	0.0300774	Virus
Langwell	Restored	Bacteria	Desulfobacterota	Syntrophia	1.48326	7.24432e-05	Virus
Langwell	Restored	Bacteria	Desulfobacterota	Syntrophobacteria	923.195	0.0450893	Virus
Langwell	Restored	Bacteria	Desulfobacterota_B	Binatia	189.763	0.00926811	Virus
Langwell	Restored	Bacteria	Desulfobacterota_G	Syntrophorhabdia	16.0711	0.00078492	Virus
Langwell	Restored	Bacteria	Myxococcota	Myxococcia	14.2298	0.00069499	Virus
Langwell	Restored	Bacteria	Myxococcota	Polyangia	59.0186	0.0028825	Virus
Langwell	Restored	Bacteria	Nitrospirota	Thermodesulfovibrionia	27.8174	0.00135861	Virus
Langwell	Restored	Bacteria	Planctomycetota	Planctomycetia	158.251	0.00772904	Virus
Langwell	Restored	Bacteria	Pseudomonadota	Alphaproteobacteria	9959.19	0.486411	Virus
Langwell	Restored	Bacteria	Pseudomonadota	Gammaproteobacteria	222.219	0.0108533	Virus
Langwell	Restored	Bacteria	Spirochaetota	Spirochaetia	2.2765	0.000111185	Virus
Langwell	Restored	Bacteria	Verrucomicrobiota	Verrucomicrobiae	41.299	0.00201706	Virus
Langwell	Restored	Unknown	Unknown	Unknown	1681.44	0.0821225	Virus
Migneint	Damaged	Archaea	Thermoproteota	Bathyarchaeia	24.5539	0.00211712	Virus
Migneint	Damaged	Bacteria	Acidobacteriota	Terriglobia	5790.02	0.499235	Virus
Migneint	Damaged	Bacteria	Actinomycetota	Acidimicrobiia	23.0192	0.00198479	Virus
Migneint	Damaged	Bacteria	Actinomycetota	Actinomycetia	112.368	0.00968877	Virus
Migneint	Damaged	Bacteria	Actinomycetota	Thermoleophilia	17.4771	0.00150693	Virus
Migneint	Damaged	Bacteria	Bacillota_A	Clostridia	16.0126	0.00138066	Virus
Migneint	Damaged	Bacteria	Bacteroidota	Bacteroidia	7.593	0.000654694	Virus
Migneint	Damaged	Bacteria	Dependentiae	Babeliae	11.4547	0.000987666	Virus
Migneint	Damaged	Bacteria	Desulfobacterota	Desulfobaccia	267.863	0.0230961	Virus
Migneint	Damaged	Bacteria	Desulfobacterota	Syntrophobacteria	1402.61	0.120938	Virus
Migneint	Damaged	Bacteria	Desulfobacterota_B	Binatia	981.686	0.0846443	Virus
Migneint	Damaged	Bacteria	Dormibacterota	Dormibacteria	10.3577	0.000893078	Virus
Migneint	Damaged	Bacteria	Nitrospirota	UBA9217	26.3326	0.00227049	Virus
Migneint	Damaged	Bacteria	Planctomycetota	Planctomycetia	604.645	0.0521345	Virus
Migneint	Damaged	Bacteria	Pseudomonadota	Alphaproteobacteria	671.673	0.0579139	Virus
Migneint	Damaged	Bacteria	Verrucomicrobiota	Verrucomicrobiae	74.777	0.00644752	Virus
Migneint	Damaged	Unknown	Unknown	Unknown	1555.34	0.134107	Virus
Migneint	Natural	Bacteria	Acidobacteriota	Terriglobia	899.835	0.0763164	Virus
Migneint	Natural	Bacteria	Actinomycetota	Acidimicrobiia	2838.66	0.240752	Virus
Migneint	Natural	Bacteria	Actinomycetota	Actinomycetia	2668.47	0.226317	Virus
Migneint	Natural	Bacteria	Actinomycetota	Thermoleophilia	223.82	0.0189825	Virus
Migneint	Natural	Bacteria	Bacillota_A	Clostridia	1.02365	8.68171e-05	Virus
Migneint	Natural	Bacteria	Desulfobacterota	Desulfobaccia	74.3285	0.00630392	Virus
Migneint	Natural	Bacteria	Desulfobacterota	Desulfomonilia	33.4271	0.00283501	Virus
Migneint	Natural	Bacteria	Desulfobacterota	Syntrophobacteria	1751.97	0.148587	Virus
Migneint	Natural	Bacteria	Desulfobacterota_G	Syntrophorhabdia	18.0784	0.00153326	Virus
Migneint	Natural	Bacteria	Myxococcota	Polyangia	37.3463	0.0031674	Virus
Migneint	Natural	Bacteria	Pseudomonadota	Alphaproteobacteria	1475.9	0.125173	Virus
Migneint	Natural	Bacteria	Pseudomonadota	Gammaproteobacteria	8.24154	0.000698978	Virus
Migneint	Natural	Bacteria	Verrucomicrobiota	Verrucomicrobiae	688.503	0.058393	Virus
Migneint	Natural	Unknown	Unknown	Unknown	1071.24	0.0908537	Virus
Moor House	Damaged	Archaea	Micrarchaeota	Micrarchaeia	2.90448	0.000288133	Virus
Moor House	Damaged	Bacteria	Acidobacteriota	Terriglobia	4132.55	0.409961	Virus
Moor House	Damaged	Bacteria	Actinomycetota	Acidimicrobiia	14.8664	0.00147479	Virus
Moor House	Damaged	Bacteria	Actinomycetota	Actinomycetia	367.488	0.0364558	Virus
Moor House	Damaged	Bacteria	Actinomycetota	Thermoleophilia	3.74523	0.000371537	Virus
Moor House	Damaged	Bacteria	Armatimonadota	JADLDR01	20.3617	0.00201994	Virus
Moor House	Damaged	Bacteria	Dependentiae	Babeliae	3.82209	0.000379163	Virus
Moor House	Damaged	Bacteria	Desulfobacterota	Desulfobaccia	11.5112	0.00114195	Virus
Moor House	Damaged	Bacteria	Desulfobacterota	Desulfomonilia	36.1535	0.00358653	Virus
Moor House	Damaged	Bacteria	Desulfobacterota	Syntrophobacteria	820.467	0.0813927	Virus
Moor House	Damaged	Bacteria	Desulfobacterota_B	Binatia	859.312	0.0852462	Virus
Moor House	Damaged	Bacteria	Dormibacterota	Dormibacteria	65.1231	0.0064604	Virus
Moor House	Damaged	Bacteria	Myxococcota	Polyangia	22.5076	0.00223282	Virus
Moor House	Damaged	Bacteria	Nitrospirota	Thermodesulfovibrionia	14.0839	0.00139717	Virus
Moor House	Damaged	Bacteria	Planctomycetota	Brocadiia	6.29961	0.00062494	Virus
Moor House	Damaged	Bacteria	Planctomycetota	Planctomycetia	117.325	0.011639	Virus
Moor House	Damaged	Bacteria	Pseudomonadota	Alphaproteobacteria	1802.7	0.178833	Virus
Moor House	Damaged	Bacteria	Pseudomonadota	Gammaproteobacteria	53.8475	0.00534183	Virus
Moor House	Damaged	Bacteria	Verrucomicrobiota	Verrucomicrobiae	1.32504	0.000131448	Virus
Moor House	Damaged	Unknown	Unknown	Unknown	1723.96	0.171022	Virus
Moor House	Natural	Archaea	Thermoplasmatota	Thermoplasmata	612.209	0.0416648	Virus
Moor House	Natural	Bacteria	Acidobacteriota	Terriglobia	3244.03	0.220778	Virus
Moor House	Natural	Bacteria	Actinomycetota	Acidimicrobiia	1910.7	0.130036	Virus
Moor House	Natural	Bacteria	Actinomycetota	Actinomycetia	658.059	0.0447852	Virus
Moor House	Natural	Bacteria	Actinomycetota	Thermoleophilia	147.091	0.0100105	Virus
Moor House	Natural	Bacteria	Bacteroidota	Bacteroidia	15.0244	0.00102251	Virus
Moor House	Natural	Bacteria	Desulfobacterota	DSM-4660	218.701	0.014884	Virus
Moor House	Natural	Bacteria	Desulfobacterota	Desulfobaccia	242.769	0.016522	Virus
Moor House	Natural	Bacteria	Desulfobacterota	Desulfomonilia	359.194	0.0244455	Virus
Moor House	Natural	Bacteria	Desulfobacterota	Syntrophia	31.1218	0.00211804	Virus
Moor House	Natural	Bacteria	Desulfobacterota	Syntrophobacteria	1298.27	0.088356	Virus
Moor House	Natural	Bacteria	Desulfobacterota_B	Binatia	17.5865	0.00119688	Virus
Moor House	Natural	Bacteria	Desulfobacterota_G	Syntrophorhabdia	38.9626	0.00265166	Virus
Moor House	Natural	Bacteria	Eremiobacterota	Eremiobacteria	91.2781	0.00621207	Virus
Moor House	Natural	Bacteria	Myxococcota	Polyangia	90.8357	0.00618196	Virus
Moor House	Natural	Bacteria	Planctomycetota	Planctomycetia	9.64488	0.000656397	Virus
Moor House	Natural	Bacteria	Pseudomonadota	Alphaproteobacteria	4141.18	0.281835	Virus
Moor House	Natural	Bacteria	Pseudomonadota	Gammaproteobacteria	293.154	0.019951	Virus
Moor House	Natural	Bacteria	Verrucomicrobiota	Verrucomicrobiae	321.943	0.0219103	Virus
Moor House	Natural	Unknown	Unknown	Unknown	951.897	0.0647828	Virus
Moor House	Restored	Bacteria	Acidobacteriota	Terriglobia	5941.72	0.352639	Virus
Moor House	Restored	Bacteria	Actinomycetota	Acidimicrobiia	10.4177	0.000618286	Virus
Moor House	Restored	Bacteria	Actinomycetota	Actinomycetia	807.038	0.0478974	Virus
Moor House	Restored	Bacteria	Actinomycetota	Thermoleophilia	450.152	0.0267164	Virus
Moor House	Restored	Bacteria	Bacillota_A	Clostridia	21.7821	0.00129276	Virus
Moor House	Restored	Bacteria	Desulfobacterota	Desulfobaccia	260.431	0.0154565	Virus
Moor House	Restored	Bacteria	Desulfobacterota	Syntrophobacteria	153.354	0.00910152	Virus
Moor House	Restored	Bacteria	Desulfobacterota_B	Binatia	702.674	0.0417034	Virus
Moor House	Restored	Bacteria	Dormibacterota	Dormibacteria	2.87656	0.000170723	Virus
Moor House	Restored	Bacteria	Myxococcota	Polyangia	73.1441	0.00434108	Virus
Moor House	Restored	Bacteria	Planctomycetota	Planctomycetia	1656.03	0.0982846	Virus
Moor House	Restored	Bacteria	Pseudomonadota	Alphaproteobacteria	5239.62	0.310969	Virus
Moor House	Restored	Bacteria	Verrucomicrobiota	Verrucomicrobiae	44.7506	0.00265594	Virus
Moor House	Restored	Unknown	Unknown	Unknown	1485.31	0.0881529	Virus
Stean	Damaged	Archaea	Halobacteriota	Methanomicrobia	67.9302	0.00217944	Virus
Stean	Damaged	Archaea	Thermoproteota	Bathyarchaeia	576.744	0.0185039	Virus
Stean	Damaged	Bacteria	Acidobacteriota	Terriglobia	5473.7	0.175615	Virus
Stean	Damaged	Bacteria	Actinomycetota	Acidimicrobiia	18.5353	0.000594677	Virus
Stean	Damaged	Bacteria	Actinomycetota	Actinomycetia	41.2914	0.00132477	Virus
Stean	Damaged	Bacteria	Actinomycetota	Thermoleophilia	1.70632	5.47446e-05	Virus
Stean	Damaged	Bacteria	Bacillota_A	Clostridia	19.4445	0.000623846	Virus
Stean	Damaged	Bacteria	Desulfobacterota	Desulfobaccia	5384.78	0.172762	Virus
Stean	Damaged	Bacteria	Desulfobacterota	Desulfomonilia	1475.6	0.0473424	Virus
Stean	Damaged	Bacteria	Desulfobacterota	Syntrophobacteria	75.1797	0.00241203	Virus
Stean	Damaged	Bacteria	Desulfobacterota_B	Binatia	66.8863	0.00214595	Virus
Stean	Damaged	Bacteria	Desulfobacterota_G	Syntrophorhabdia	47.1591	0.00151303	Virus
Stean	Damaged	Bacteria	Dormibacterota	Dormibacteria	98.4414	0.00315834	Virus
Stean	Damaged	Bacteria	Planctomycetota	Brocadiia	445.751	0.0143012	Virus
Stean	Damaged	Bacteria	Planctomycetota	Phycisphaerae	155.174	0.00497853	Virus
Stean	Damaged	Bacteria	Planctomycetota	Planctomycetia	433.199	0.0138985	Virus
Stean	Damaged	Bacteria	Pseudomonadota	Alphaproteobacteria	11962.3	0.383791	Virus
Stean	Damaged	Bacteria	Pseudomonadota	Gammaproteobacteria	306.06	0.00981947	Virus
Stean	Damaged	Bacteria	Verrucomicrobiota	Verrucomicrobiae	6.7415	0.000216291	Virus
Stean	Damaged	Unknown	Unknown	Unknown	4512.11	0.144764	Virus
Stean	Restored	Archaea	Methanobacteriota	Methanobacteria	66.0493	0.00603969	Virus
Stean	Restored	Archaea	Thermoplasmatota	Thermoplasmata	281.43	0.0257346	Virus
Stean	Restored	Bacteria	Acidobacteriota	Terriglobia	5377.85	0.491762	Virus
Stean	Restored	Bacteria	Actinomycetota	Acidimicrobiia	131.567	0.0120308	Virus
Stean	Restored	Bacteria	Actinomycetota	Actinomycetia	176.309	0.0161221	Virus
Stean	Restored	Bacteria	Actinomycetota	Thermoleophilia	375.135	0.0343031	Virus
Stean	Restored	Bacteria	Bacteroidota	Bacteroidia	114.025	0.0104267	Virus
Stean	Restored	Bacteria	Dependentiae	Babeliae	77.1405	0.0070539	Virus
Stean	Restored	Bacteria	Desulfobacterota	Desulfobaccia	126.818	0.0115966	Virus
Stean	Restored	Bacteria	Desulfobacterota	Desulfomonilia	9.74505	0.000891108	Virus
Stean	Restored	Bacteria	Desulfobacterota	Syntrophobacteria	118.926	0.0108748	Virus
Stean	Restored	Bacteria	Dormibacterota	Dormibacteria	37.992	0.00347407	Virus
Stean	Restored	Bacteria	Myxococcota	Polyangia	2.03816	0.000186374	Virus
Stean	Restored	Bacteria	Planctomycetota	Planctomycetia	97.3207	0.00889922	Virus
Stean	Restored	Bacteria	Pseudomonadota	Alphaproteobacteria	1418.93	0.12975	Virus
Stean	Restored	Bacteria	Pseudomonadota	Gammaproteobacteria	102.726	0.00939347	Virus
Stean	Restored	Bacteria	Verrucomicrobiota	Verrucomicrobiae	291.487	0.0266542	Virus
Stean	Restored	Unknown	Unknown	Unknown	2130.38	0.194807	Virus
All sites	Damaged	Archaea	Halobacteriota	Methanomicrobia	67.9302	0.000789836	Virus
All sites	Damaged	Archaea	Micrarchaeota	Micrarchaeia	2.90448	3.37709e-05	Virus
All sites	Damaged	Archaea	Thermoplasmatota	Thermoplasmata	1958.19	0.0227682	Virus
All sites	Damaged	Archaea	Thermoproteota	Bathyarchaeia	601.298	0.00699139	Virus
All sites	Damaged	Bacteria	Acidobacteriota	Terriglobia	20670.7	0.240341	Virus
All sites	Damaged	Bacteria	Actinomycetota	Acidimicrobiia	145.262	0.00168898	Virus
All sites	Damaged	Bacteria	Actinomycetota	Actinomycetia	3115.89	0.0362289	Virus
All sites	Damaged	Bacteria	Actinomycetota	Thermoleophilia	377.255	0.00438641	Virus
All sites	Damaged	Bacteria	Armatimonadota	JADLDR01	20.3617	0.000236749	Virus
All sites	Damaged	Bacteria	Bacillota_A	Clostridia	87.0148	0.00101174	Virus
All sites	Damaged	Bacteria	Bacteroidota	Bacteroidia	62.1373	0.000722481	Virus
All sites	Damaged	Bacteria	Dependentiae	Babeliae	15.2768	0.000177626	Virus
All sites	Damaged	Bacteria	Desulfobacterota	Desulfobaccia	5665.11	0.0658692	Virus
All sites	Damaged	Bacteria	Desulfobacterota	Desulfomonilia	1511.76	0.0175774	Virus
All sites	Damaged	Bacteria	Desulfobacterota	Syntrophobacteria	3191.47	0.0371078	Virus
All sites	Damaged	Bacteria	Desulfobacterota_B	Binatia	4181.89	0.0486235	Virus
All sites	Damaged	Bacteria	Desulfobacterota_G	Syntrophorhabdia	47.1591	0.000548327	Virus
All sites	Damaged	Bacteria	Dormibacterota	Dormibacteria	173.922	0.00202222	Virus
All sites	Damaged	Bacteria	Myxococcota	Polyangia	85.6598	0.000995981	Virus
All sites	Damaged	Bacteria	Nitrospirota	Thermodesulfovibrionia	17.3582	0.000201826	Virus
All sites	Damaged	Bacteria	Nitrospirota	UBA9217	26.3326	0.000306174	Virus
All sites	Damaged	Bacteria	OLB16	OLB16	4.62697	5.37986e-05	Virus
All sites	Damaged	Bacteria	Planctomycetota	Brocadiia	467.819	0.00543941	Virus
All sites	Damaged	Bacteria	Planctomycetota	Phycisphaerae	155.174	0.00180424	Virus
All sites	Damaged	Bacteria	Planctomycetota	Planctomycetia	1845.75	0.0214609	Virus
All sites	Damaged	Bacteria	Pseudomonadota	Alphaproteobacteria	29710.4	0.345447	Virus
All sites	Damaged	Bacteria	Pseudomonadota	Gammaproteobacteria	650.56	0.00756417	Virus
All sites	Damaged	Bacteria	Verrucomicrobiota	Verrucomicrobiae	85.4077	0.00099305	Virus
All sites	Damaged	Unknown	Unknown	Unknown	11060.9	0.128607	Virus
All sites	Natural	Archaea	Micrarchaeota	Micrarchaeia	10.3501	0.000148551	Virus
All sites	Natural	Archaea	Thermoplasmatota	E2	11.0771	0.000158986	Virus
All sites	Natural	Archaea	Thermoplasmatota	Thermoplasmata	612.209	0.00878681	Virus
All sites	Natural	Archaea	Thermoproteota	Bathyarchaeia	129.976	0.0018655	Virus
All sites	Natural	Bacteria	Acidobacteriota	Terriglobia	16292.7	0.233843	Virus
All sites	Natural	Bacteria	Actinomycetota	Acidimicrobiia	7249.78	0.104054	Virus
All sites	Natural	Bacteria	Actinomycetota	Actinomycetia	5593.33	0.080279	Virus
All sites	Natural	Bacteria	Actinomycetota	Thermoleophilia	1204.54	0.0172883	Virus
All sites	Natural	Bacteria	Armatimonadota	Armatimonadia	2.48611	3.56822e-05	Virus
All sites	Natural	Bacteria	Armatimonadota	JADLDR01	7.84606	0.000112612	Virus
All sites	Natural	Bacteria	Bacillota_A	Clostridia	1.02365	1.4692e-05	Virus
All sites	Natural	Bacteria	Bacteroidota	Bacteroidia	24.966	0.000358328	Virus
All sites	Natural	Bacteria	Dependentiae	Babeliae	19.7223	0.000283067	Virus
All sites	Natural	Bacteria	Desulfobacterota	DSM-4660	232.762	0.00334075	Virus
All sites	Natural	Bacteria	Desulfobacterota	Desulfobaccia	2540.03	0.0364561	Virus
All sites	Natural	Bacteria	Desulfobacterota	Desulfomonilia	710.836	0.0102024	Virus
All sites	Natural	Bacteria	Desulfobacterota	Syntrophia	147.215	0.00211292	Virus
All sites	Natural	Bacteria	Desulfobacterota	Syntrophobacteria	3988.45	0.0572448	Virus
All sites	Natural	Bacteria	Desulfobacterota_B	Binatia	449.087	0.00644559	Virus
All sites	Natural	Bacteria	Desulfobacterota_G	Syntrophorhabdia	97.1632	0.00139455	Virus
All sites	Natural	Bacteria	Dormibacterota	Dormibacteria	17.4492	0.000250441	Virus
All sites	Natural	Bacteria	Eremiobacterota	Eremiobacteria	206.369	0.00296194	Virus
All sites	Natural	Bacteria	Myxococcota	Polyangia	544.41	0.00781373	Virus
All sites	Natural	Bacteria	OLB16	OLB16	3.68308	5.28619e-05	Virus
All sites	Natural	Bacteria	Planctomycetota	Planctomycetia	4395.24	0.0630834	Virus
All sites	Natural	Bacteria	Pseudomonadota	Alphaproteobacteria	14818.7	0.212687	Virus
All sites	Natural	Bacteria	Pseudomonadota	Gammaproteobacteria	915.706	0.0131428	Virus
All sites	Natural	Bacteria	Verrucomicrobiota	Verrucomicrobiae	1652.13	0.0237124	Virus
All sites	Natural	Unknown	Unknown	Unknown	7794.37	0.11187	Virus
All sites	Restored	Archaea	Halobacteriota	Methanomicrobia	3.48859	3.55989e-05	Virus
All sites	Restored	Archaea	Methanobacteriota	Methanobacteria	77.4135	0.000789957	Virus
All sites	Restored	Archaea	Thermoplasmatota	Thermoplasmata	2740.5	0.0279651	Virus
All sites	Restored	Archaea	Thermoproteota	Bathyarchaeia	65.2246	0.000665577	Virus
All sites	Restored	Bacteria	Acidobacteriota	Terriglobia	26158.8	0.266934	Virus
All sites	Restored	Bacteria	Actinomycetota	Acidimicrobiia	764.792	0.00780423	Virus
All sites	Restored	Bacteria	Actinomycetota	Actinomycetia	2757.29	0.0281365	Virus
All sites	Restored	Bacteria	Actinomycetota	Thermoleophilia	1128.41	0.0115148	Virus
All sites	Restored	Bacteria	Bacillota_A	Clostridia	24.6801	0.000251845	Virus
All sites	Restored	Bacteria	Bacteroidota	Bacteroidia	209.572	0.00213855	Virus
All sites	Restored	Bacteria	Dependentiae	Babeliae	85.6161	0.000873659	Virus
All sites	Restored	Bacteria	Desulfobacterota	DSM-4660	410.553	0.00418944	Virus
All sites	Restored	Bacteria	Desulfobacterota	Desulfobaccia	3604.17	0.0367783	Virus
All sites	Restored	Bacteria	Desulfobacterota	Desulfomonilia	625.574	0.00638359	Virus
All sites	Restored	Bacteria	Desulfobacterota	Syntrophia	113.644	0.00115967	Virus
All sites	Restored	Bacteria	Desulfobacterota	Syntrophobacteria	2034.47	0.0207606	Virus
All sites	Restored	Bacteria	Desulfobacterota_B	Binatia	2402.21	0.0245131	Virus
All sites	Restored	Bacteria	Desulfobacterota_G	Syntrophorhabdia	16.0711	0.000163996	Virus
All sites	Restored	Bacteria	Dormibacterota	Dormibacteria	64.8337	0.000661588	Virus
All sites	Restored	Bacteria	Myxococcota	Myxococcia	14.2298	0.000145206	Virus
All sites	Restored	Bacteria	Myxococcota	Polyangia	171.471	0.00174975	Virus
All sites	Restored	Bacteria	Nitrospirota	Thermodesulfovibrionia	27.8174	0.000283859	Virus
All sites	Restored	Bacteria	Planctomycetota	Planctomycetia	2269.83	0.0231622	Virus
All sites	Restored	Bacteria	Pseudomonadota	Alphaproteobacteria	42246.5	0.4311	Virus
All sites	Restored	Bacteria	Pseudomonadota	Gammaproteobacteria	427.052	0.0043578	Virus
All sites	Restored	Bacteria	Spirochaetota	Spirochaetia	2.2765	2.32303e-05	Virus
All sites	Restored	Bacteria	Verrucomicrobiota	Verrucomicrobiae	765.158	0.00780797	Virus
All sites	Restored	Unknown	Unknown	Unknown	8785.45	0.08965	Virus
Balmoral	Damaged	Archaea	Thermoplasmatota	Thermoplasmata	8.37841	0.0112225	Host
Balmoral	Damaged	Archaea	Thermoproteota	Nitrososphaeria	1.03456	0.00138575	Host
Balmoral	Damaged	Bacteria	Acidobacteriota	Terriglobia	17.3166	0.0231948	Host
Balmoral	Damaged	Bacteria	Actinomycetota	Acidimicrobiia	92.9787	0.124541	Host
Balmoral	Damaged	Bacteria	Actinomycetota	Actinomycetia	343.441	0.460024	Host
Balmoral	Damaged	Bacteria	Actinomycetota	Thermoleophilia	64.4868	0.0863773	Host
Balmoral	Damaged	Bacteria	Desulfobacterota_B	Binatia	11.9999	0.0160734	Host
Balmoral	Damaged	Bacteria	Eremiobacterota	Eremiobacteria	8.13376	0.0108948	Host
Balmoral	Damaged	Bacteria	Gemmatimonadota	Gemmatimonadetes	26.7658	0.0358517	Host
Balmoral	Damaged	Bacteria	Myxococcota	Polyangia	19.3302	0.025892	Host
Balmoral	Damaged	Bacteria	Pseudomonadota	Alphaproteobacteria	89.7863	0.120265	Host
Balmoral	Damaged	Bacteria	Pseudomonadota	Gammaproteobacteria	62.9192	0.0842776	Host
Balmoral	Natural	Archaea	Halobacteriota	Methanomicrobia	36.971	0.0206794	Host
Balmoral	Natural	Archaea	Halobacteriota	Methanosarcinia	5.42843	0.00303634	Host
Balmoral	Natural	Archaea	Methanobacteriota	Methanobacteria	5.83732	0.00326505	Host
Balmoral	Natural	Archaea	Thermoproteota	Bathyarchaeia	4.40324	0.00246291	Host
Balmoral	Natural	Bacteria	Acidobacteriota	Terriglobia	580.133	0.324492	Host
Balmoral	Natural	Bacteria	Actinomycetota	Acidimicrobiia	124.746	0.0697753	Host
Balmoral	Natural	Bacteria	Actinomycetota	Actinomycetia	8.65547	0.00484135	Host
Balmoral	Natural	Bacteria	Actinomycetota	Thermoleophilia	133.288	0.0745534	Host
Balmoral	Natural	Bacteria	Armatimonadota	Armatimonadia	1.07253	0.000599909	Host
Balmoral	Natural	Bacteria	Dependentiae	Babeliae	4.127	0.0023084	Host
Balmoral	Natural	Bacteria	Desulfobacterota	Desulfobaccia	56.5715	0.0316427	Host
Balmoral	Natural	Bacteria	Desulfobacterota	Syntrophia	21.1277	0.0118176	Host
Balmoral	Natural	Bacteria	Desulfobacterota_G	Syntrophorhabdia	8.57238	0.00479488	Host
Balmoral	Natural	Bacteria	Dormibacterota	Dormibacteria	3.25488	0.00182058	Host
Balmoral	Natural	Bacteria	Eremiobacterota	Eremiobacteria	173.783	0.097204	Host
Balmoral	Natural	Bacteria	Myxococcota	Myxococcia	12.1424	0.00679172	Host
Balmoral	Natural	Bacteria	Myxococcota	Polyangia	16.012	0.00895618	Host
Balmoral	Natural	Bacteria	Nitrospirota	Thermodesulfovibrionia	13.2746	0.00742501	Host
Balmoral	Natural	Bacteria	Planctomycetota	Planctomycetia	64.9061	0.0363046	Host
Balmoral	Natural	Bacteria	Pseudomonadota	Alphaproteobacteria	423.805	0.237051	Host
Balmoral	Natural	Bacteria	Pseudomonadota	Gammaproteobacteria	74.3254	0.0415732	Host
Balmoral	Natural	Bacteria	Verrucomicrobiota	Verrucomicrobiae	15.3834	0.00860454	Host
Balmoral	Restored	Archaea	Thermoplasmatota	Thermoplasmata	5.76771	0.00959292	Host
Balmoral	Restored	Bacteria	Acidobacteriota	Terriglobia	244.268	0.40627	Host
Balmoral	Restored	Bacteria	Actinomycetota	Acidimicrobiia	92.8522	0.154433	Host
Balmoral	Restored	Bacteria	Actinomycetota	Actinomycetia	12.4307	0.0206749	Host
Balmoral	Restored	Bacteria	Actinomycetota	Thermoleophilia	130.683	0.217353	Host
Balmoral	Restored	Bacteria	Dormibacterota	Dormibacteria	14.1177	0.0234807	Host
Balmoral	Restored	Bacteria	Eremiobacterota	Eremiobacteria	1.80604	0.00300382	Host
Balmoral	Restored	Bacteria	Patescibacteria	Paceibacteria	2.92364	0.00486263	Host
Balmoral	Restored	Bacteria	Pseudomonadota	Alphaproteobacteria	68.4983	0.113927	Host
Balmoral	Restored	Bacteria	Pseudomonadota	Gammaproteobacteria	26.1705	0.0435271	Host
Balmoral	Restored	Bacteria	Verrucomicrobiota	Verrucomicrobiae	1.72861	0.00287504	Host
Bowness	Damaged	Archaea	Thermoplasmatota	Thermoplasmata	3.24482	0.00214984	Host
Bowness	Damaged	Bacteria	Acidobacteriota	Terriglobia	387.213	0.256546	Host
Bowness	Damaged	Bacteria	Actinomycetota	Acidimicrobiia	43.7678	0.0289981	Host
Bowness	Damaged	Bacteria	Actinomycetota	Actinomycetia	314.511	0.208378	Host
Bowness	Damaged	Bacteria	Actinomycetota	Thermoleophilia	69.9055	0.0463155	Host
Bowness	Damaged	Bacteria	Desulfobacterota_B	Binatia	52.9159	0.0350591	Host
Bowness	Damaged	Bacteria	Eremiobacterota	Eremiobacteria	23.3848	0.0154935	Host
Bowness	Damaged	Bacteria	Planctomycetota	Planctomycetia	2.42211	0.00160476	Host
Bowness	Damaged	Bacteria	Pseudomonadota	Alphaproteobacteria	497.556	0.329653	Host
Bowness	Damaged	Bacteria	Pseudomonadota	Gammaproteobacteria	114.412	0.075803	Host
Bowness	Restored	Archaea	Halobacteriota	Methanomicrobia	19.1606	0.0176305	Host
Bowness	Restored	Archaea	Thermoplasmatota	Thermoplasmata	37.6796	0.0346706	Host
Bowness	Restored	Bacteria	Acidobacteriota	Terriglobia	185.832	0.170992	Host
Bowness	Restored	Bacteria	Actinomycetota	Acidimicrobiia	53.9674	0.0496577	Host
Bowness	Restored	Bacteria	Actinomycetota	Actinomycetia	106.446	0.0979457	Host
Bowness	Restored	Bacteria	Actinomycetota	Thermoleophilia	99.8562	0.0918819	Host
Bowness	Restored	Bacteria	Bacteroidota	Bacteroidia	1.17166	0.00107809	Host
Bowness	Restored	Bacteria	Desulfobacterota	Desulfobaccia	115.247	0.106043	Host
Bowness	Restored	Bacteria	Desulfobacterota	Syntrophia	2.69323	0.00247816	Host
Bowness	Restored	Bacteria	Desulfobacterota	Syntrophobacteria	53.0408	0.0488051	Host
Bowness	Restored	Bacteria	Desulfobacterota_B	Binatia	60.0836	0.0552854	Host
Bowness	Restored	Bacteria	Myxococcota	Myxococcia	24.9439	0.0229519	Host
Bowness	Restored	Bacteria	Myxococcota	Polyangia	1.93999	0.00178506	Host
Bowness	Restored	Bacteria	Planctomycetota	Planctomycetia	12.8382	0.011813	Host
Bowness	Restored	Bacteria	Pseudomonadota	Alphaproteobacteria	278.56	0.256315	Host
Bowness	Restored	Bacteria	Spirochaetota	Spirochaetia	1.48052	0.00136229	Host
Bowness	Restored	Bacteria	Verrucomicrobiota	Verrucomicrobiae	31.8479	0.0293046	Host
Crocach	Damaged	Archaea	Halobacteriota	Bog-38	1.55732	0.000859435	Host
Crocach	Damaged	Archaea	Thermoplasmatota	Thermoplasmata	10.8978	0.00601411	Host
Crocach	Damaged	Bacteria	Acidobacteriota	Terriglobia	158.075	0.0872362	Host
Crocach	Damaged	Bacteria	Actinomycetota	Acidimicrobiia	11.1282	0.00614128	Host
Crocach	Damaged	Bacteria	Actinomycetota	Actinomycetia	168.387	0.0929271	Host
Crocach	Damaged	Bacteria	Actinomycetota	Thermoleophilia	100.963	0.0557182	Host
Crocach	Damaged	Bacteria	Desulfobacterota	Desulfobaccia	38.1212	0.0210378	Host
Crocach	Damaged	Bacteria	Desulfobacterota	Syntrophobacteria	199.082	0.109867	Host
Crocach	Damaged	Bacteria	Desulfobacterota_B	Binatia	99.8867	0.0551241	Host
Crocach	Damaged	Bacteria	Nitrospirota	Thermodesulfovibrionia	5.37769	0.00296777	Host
Crocach	Damaged	Bacteria	Planctomycetota	Brocadiia	15.4545	0.00852882	Host
Crocach	Damaged	Bacteria	Planctomycetota	Planctomycetia	11.4289	0.00630724	Host
Crocach	Damaged	Bacteria	Pseudomonadota	Alphaproteobacteria	860.187	0.474708	Host
Crocach	Damaged	Bacteria	Pseudomonadota	Gammaproteobacteria	128.654	0.0709998	Host
Crocach	Damaged	Bacteria	Verrucomicrobiota	Verrucomicrobiae	2.83199	0.00156288	Host
Crocach	Natural	Bacteria	Acidobacteriota	Terriglobia	508.61	0.256912	Host
Crocach	Natural	Bacteria	Actinomycetota	Acidimicrobiia	468.948	0.236877	Host
Crocach	Natural	Bacteria	Actinomycetota	Actinomycetia	56.4591	0.0285189	Host
Crocach	Natural	Bacteria	Actinomycetota	Thermoleophilia	80.1747	0.0404983	Host
Crocach	Natural	Bacteria	Bacteroidota	Bacteroidia	7.88911	0.00398499	Host
Crocach	Natural	Bacteria	Desulfobacterota	Desulfobaccia	42.8067	0.0216228	Host
Crocach	Natural	Bacteria	Desulfobacterota	Desulfomonilia	28.1146	0.0142014	Host
Crocach	Natural	Bacteria	Eremiobacterota	Eremiobacteria	26.071	0.0131691	Host
Crocach	Natural	Bacteria	Myxococcota	Myxococcia	49.4885	0.0249979	Host
Crocach	Natural	Bacteria	Myxococcota	Polyangia	27.8028	0.0140439	Host
Crocach	Natural	Bacteria	Pseudomonadota	Alphaproteobacteria	379.901	0.191897	Host
Crocach	Natural	Bacteria	Pseudomonadota	Gammaproteobacteria	252.36	0.127474	Host
Crocach	Natural	Bacteria	Spirochaetota	Spirochaetia	0.981041	0.000495549	Host
Crocach	Natural	Bacteria	Verrucomicrobiota	Verrucomicrobiae	50.0999	0.0253067	Host
Crocach	Restored	Archaea	Halobacteriota	Methanomicrobia	8.23523	0.00537628	Host
Crocach	Restored	Archaea	Methanobacteriota	Methanobacteria	5.80551	0.00379006	Host
Crocach	Restored	Archaea	Thermoplasmatota	Thermoplasmata	379.484	0.247742	Host
Crocach	Restored	Bacteria	Acidobacteriota	Terriglobia	291.531	0.190323	Host
Crocach	Restored	Bacteria	Actinomycetota	Acidimicrobiia	51.462	0.0335964	Host
Crocach	Restored	Bacteria	Actinomycetota	Actinomycetia	215.842	0.14091	Host
Crocach	Restored	Bacteria	Actinomycetota	Thermoleophilia	9.21219	0.00601407	Host
Crocach	Restored	Bacteria	Dependentiae	Babeliae	10.1107	0.00660066	Host
Crocach	Restored	Bacteria	Desulfobacterota	Syntrophia	29.7281	0.0194077	Host
Crocach	Restored	Bacteria	Desulfobacterota_B	Binatia	49.639	0.0324062	Host
Crocach	Restored	Bacteria	Dormibacterota	Dormibacteria	2.61911	0.00170985	Host
Crocach	Restored	Bacteria	Patescibacteria	Paceibacteria	1.15197	0.000752048	Host
Crocach	Restored	Bacteria	Planctomycetota	Planctomycetia	3.20105	0.00208977	Host
Crocach	Restored	Bacteria	Pseudomonadota	Alphaproteobacteria	191.605	0.125087	Host
Crocach	Restored	Bacteria	Pseudomonadota	Gammaproteobacteria	282.146	0.184196	Host
Langwell	Damaged	Archaea	Thermoplasmatota	Thermoplasmata	55.7263	0.0253033	Host
Langwell	Damaged	Archaea	Thermoproteota	Bathyarchaeia	19.271	0.00875027	Host
Langwell	Damaged	Bacteria	Acidobacteriota	Terriglobia	480.408	0.218136	Host
Langwell	Damaged	Bacteria	Actinomycetota	Acidimicrobiia	54.3731	0.0246889	Host
Langwell	Damaged	Bacteria	Actinomycetota	Actinomycetia	551.514	0.250423	Host
Langwell	Damaged	Bacteria	Actinomycetota	Thermoleophilia	69.3502	0.0314895	Host
Langwell	Damaged	Bacteria	Desulfobacterota	Desulfobaccia	21.4932	0.00975929	Host
Langwell	Damaged	Bacteria	Desulfobacterota_B	Binatia	130.833	0.0594066	Host
Langwell	Damaged	Bacteria	Myxococcota	Polyangia	0.938576	0.000426174	Host
Langwell	Damaged	Bacteria	Nitrospirota	UBA9217	1.69281	0.000768647	Host
Langwell	Damaged	Bacteria	Planctomycetota	Planctomycetia	21.9269	0.00995621	Host
Langwell	Damaged	Bacteria	Pseudomonadota	Alphaproteobacteria	679.741	0.308646	Host
Langwell	Damaged	Bacteria	Pseudomonadota	Gammaproteobacteria	69.8359	0.03171	Host
Langwell	Damaged	Bacteria	Verrucomicrobiota	Verrucomicrobiae	45.2259	0.0205355	Host
Langwell	Natural	Archaea	Halobacteriota	Bog-38	16.8512	0.0066812	Host
Langwell	Natural	Archaea	Halobacteriota	Methanomicrobia	117.379	0.0465388	Host
Langwell	Natural	Archaea	Thermoplasmatota	Thermoplasmata	66.8264	0.0264955	Host
Langwell	Natural	Archaea	Thermoproteota	Bathyarchaeia	51.0237	0.02023	Host
Langwell	Natural	Archaea	Thermoproteota	Nitrososphaeria	12.2259	0.00484737	Host
Langwell	Natural	Bacteria	Acidobacteriota	Terriglobia	723.334	0.286789	Host
Langwell	Natural	Bacteria	Acidobacteriota	Thermoanaerobaculia	7.40466	0.00293581	Host
Langwell	Natural	Bacteria	Actinomycetota	Acidimicrobiia	143.13	0.0567483	Host
Langwell	Natural	Bacteria	Actinomycetota	Actinomycetia	15.9418	0.00632063	Host
Langwell	Natural	Bacteria	Actinomycetota	Thermoleophilia	22.7713	0.00902841	Host
Langwell	Natural	Bacteria	Bacteroidota	Kryptonia	11.0716	0.00438969	Host
Langwell	Natural	Bacteria	c__BSN033	o__BSN033	1.03046	0.000408557	Host
Langwell	Natural	Bacteria	Chloroflexota	Dehalococcoidia	15.3226	0.00607514	Host
Langwell	Natural	Bacteria	Desulfobacterota	Desulfobaccia	270.956	0.107429	Host
Langwell	Natural	Bacteria	Desulfobacterota	Desulfomonilia	78.2442	0.0310224	Host
Langwell	Natural	Bacteria	Desulfobacterota	Syntrophia	12.8938	0.00511216	Host
Langwell	Natural	Bacteria	Desulfobacterota	Syntrophobacteria	78.3755	0.0310745	Host
Langwell	Natural	Bacteria	Desulfobacterota_B	Binatia	36.0692	0.0143008	Host
Langwell	Natural	Bacteria	Myxococcota	Polyangia	23.5636	0.00934252	Host
Langwell	Natural	Bacteria	Nitrospirota	Thermodesulfovibrionia	30.7757	0.012202	Host
Langwell	Natural	Bacteria	Planctomycetota	Planctomycetia	419.986	0.166517	Host
Langwell	Natural	Bacteria	Pseudomonadota	Alphaproteobacteria	308.021	0.122125	Host
Langwell	Natural	Bacteria	Spirochaetota	Spirochaetia	1.29506	0.000513467	Host
Langwell	Natural	Bacteria	Verrucomicrobiota	Verrucomicrobiae	57.6903	0.0228732	Host
Langwell	Restored	Archaea	Halobacteriota	Methanomicrobia	7.66907	0.0050732	Host
Langwell	Restored	Archaea	Halobacteriota	Methanosarcinia	1.53975	0.00101857	Host
Langwell	Restored	Archaea	Methanobacteriota	Methanobacteria	13.1333	0.00868786	Host
Langwell	Restored	Archaea	Thermoplasmatota	Thermoplasmata	9.47713	0.00626925	Host
Langwell	Restored	Archaea	Thermoproteota	Bathyarchaeia	1.63269	0.00108005	Host
Langwell	Restored	Archaea	Thermoproteota	Nitrososphaeria	1.21838	0.000805977	Host
Langwell	Restored	Bacteria	Acidobacteriota	Terriglobia	331.459	0.219265	Host
Langwell	Restored	Bacteria	Actinomycetota	Acidimicrobiia	77.5222	0.051282	Host
Langwell	Restored	Bacteria	Actinomycetota	Actinomycetia	16.2044	0.0107195	Host
Langwell	Restored	Bacteria	Actinomycetota	Thermoleophilia	28.6726	0.0189673	Host
Langwell	Restored	Bacteria	Bacteroidota	Kryptonia	10.4563	0.00691701	Host
Langwell	Restored	Bacteria	Desulfobacterota	Desulfobaccia	55.7166	0.0368573	Host
Langwell	Restored	Bacteria	Desulfobacterota	Desulfomonilia	14.9526	0.00989135	Host
Langwell	Restored	Bacteria	Desulfobacterota	Syntrophia	1.36779	0.00090481	Host
Langwell	Restored	Bacteria	Desulfobacterota	Syntrophobacteria	50.5676	0.0334512	Host
Langwell	Restored	Bacteria	Desulfobacterota_G	Syntrophorhabdia	7.75534	0.00513027	Host
Langwell	Restored	Bacteria	Eremiobacterota	Eremiobacteria	5.7069	0.00377519	Host
Langwell	Restored	Bacteria	Myxococcota	Myxococcia	2.50929	0.00165993	Host
Langwell	Restored	Bacteria	Nitrospirota	Thermodesulfovibrionia	53.2797	0.0352453	Host
Langwell	Restored	Bacteria	Planctomycetota	Planctomycetia	7.47865	0.00494723	Host
Langwell	Restored	Bacteria	Pseudomonadota	Alphaproteobacteria	524.898	0.347228	Host
Langwell	Restored	Bacteria	Pseudomonadota	Gammaproteobacteria	240.29	0.158955	Host
Langwell	Restored	Bacteria	Spirochaetota	Spirochaetia	18.3637	0.0121478	Host
Langwell	Restored	Bacteria	Verrucomicrobiota	Verrucomicrobiae	29.8129	0.0197216	Host
Migneint	Damaged	Archaea	Thermoproteota	Nitrososphaeria	25.9265	0.0417479	Host
Migneint	Damaged	Bacteria	Acidobacteriota	Terriglobia	194.04	0.312451	Host
Migneint	Damaged	Bacteria	Actinomycetota	Thermoleophilia	53.0798	0.0854712	Host
Migneint	Damaged	Bacteria	Dependentiae	Babeliae	12.5399	0.0201922	Host
Migneint	Damaged	Bacteria	Desulfobacterota_B	Binatia	105.25	0.169478	Host
Migneint	Damaged	Bacteria	Dormibacterota	Dormibacteria	15.2575	0.0245682	Host
Migneint	Damaged	Bacteria	Nitrospirota	UBA9217	14.2179	0.0228942	Host
Migneint	Damaged	Bacteria	Pseudomonadota	Alphaproteobacteria	57.1552	0.0920335	Host
Migneint	Damaged	Bacteria	Pseudomonadota	Gammaproteobacteria	119.947	0.193144	Host
Migneint	Damaged	Bacteria	Verrucomicrobiota	Verrucomicrobiae	23.612	0.038021	Host
Migneint	Natural	Archaea	Halobacteriota	Methanosarcinia	6.9974	0.0121664	Host
Migneint	Natural	Archaea	Thermoplasmatota	Thermoplasmata	20.5873	0.0357952	Host
Migneint	Natural	Archaea	Thermoproteota	Nitrososphaeria	17.2457	0.0299852	Host
Migneint	Natural	Bacteria	Acidobacteriota	Terriglobia	105.795	0.183946	Host
Migneint	Natural	Bacteria	Actinomycetota	Acidimicrobiia	175.679	0.305454	Host
Migneint	Natural	Bacteria	Actinomycetota	Actinomycetia	150.129	0.261031	Host
Migneint	Natural	Bacteria	Actinomycetota	Thermoleophilia	28.6636	0.0498375	Host
Migneint	Natural	Bacteria	Nitrospirota	Thermodesulfovibrionia	3.85357	0.00670021	Host
Migneint	Natural	Bacteria	Pseudomonadota	Alphaproteobacteria	3.33572	0.00579983	Host
Migneint	Natural	Bacteria	Pseudomonadota	Gammaproteobacteria	3.06534	0.00532971	Host
Migneint	Natural	Bacteria	Spirochaetota	Spirochaetia	9.59485	0.0166826	Host
Migneint	Natural	Bacteria	Verrucomicrobiota	Verrucomicrobiae	50.1941	0.0872726	Host
Migneint	Restored	Archaea	Halobacteriota	Bog-38	697.557	0.496304	Host
Migneint	Restored	Bacteria	Acidobacteriota	Terriglobia	409.023	0.291015	Host
Migneint	Restored	Bacteria	Actinomycetota	Acidimicrobiia	45.3011	0.0322312	Host
Migneint	Restored	Bacteria	Actinomycetota	Thermoleophilia	32.4281	0.0230722	Host
Migneint	Restored	Bacteria	Desulfobacterota	Desulfobaccia	37.2477	0.0265013	Host
Migneint	Restored	Bacteria	Desulfobacterota	Desulfomonilia	33.4148	0.0237743	Host
Migneint	Restored	Bacteria	Desulfobacterota	Syntrophia	38.7257	0.0275529	Host
Migneint	Restored	Bacteria	Pseudomonadota	Alphaproteobacteria	24.5033	0.0174338	Host
Migneint	Restored	Bacteria	Pseudomonadota	Gammaproteobacteria	87.3031	0.0621152	Host
Moor House	Damaged	Archaea	Halobacteriota	Bog-38	1.62978	0.000900247	Host
Moor House	Damaged	Archaea	Halobacteriota	Methanomicrobia	144.814	0.0799911	Host
Moor House	Damaged	Archaea	Halobacteriota	Methanosarcinia	4.56762	0.00252303	Host
Moor House	Damaged	Archaea	Methanobacteriota	Methanobacteria	7.48017	0.00413184	Host
Moor House	Damaged	Archaea	Thermoplasmatota	Thermoplasmata	111.006	0.0613166	Host
Moor House	Damaged	Bacteria	Acidobacteriota	Terriglobia	558.592	0.308551	Host
Moor House	Damaged	Bacteria	Actinomycetota	Acidimicrobiia	156.743	0.0865807	Host
Moor House	Damaged	Bacteria	Actinomycetota	Actinomycetia	46.6121	0.0257472	Host
Moor House	Damaged	Bacteria	Dependentiae	Babeliae	3.19523	0.00176496	Host
Moor House	Damaged	Bacteria	Desulfobacterota	Desulfobaccia	63.113	0.0348619	Host
Moor House	Damaged	Bacteria	Desulfobacterota	Desulfomonilia	14.3669	0.00793588	Host
Moor House	Damaged	Bacteria	Desulfobacterota	Syntrophia	17.3544	0.0095861	Host
Moor House	Damaged	Bacteria	Desulfobacterota	Syntrophobacteria	154.707	0.0854559	Host
Moor House	Damaged	Bacteria	Desulfobacterota_B	Binatia	62.4707	0.0345071	Host
Moor House	Damaged	Bacteria	Desulfobacterota_G	Syntrophorhabdia	11.7292	0.00647888	Host
Moor House	Damaged	Bacteria	Myxococcota	Polyangia	2.47591	0.00136763	Host
Moor House	Damaged	Bacteria	Nitrospirota	Thermodesulfovibrionia	30.4417	0.0168152	Host
Moor House	Damaged	Bacteria	Planctomycetota	Brocadiia	4.87705	0.00269395	Host
Moor House	Damaged	Bacteria	Planctomycetota	Planctomycetia	56.8637	0.03141	Host
Moor House	Damaged	Bacteria	Pseudomonadota	Alphaproteobacteria	156.291	0.0863309	Host
Moor House	Damaged	Bacteria	Pseudomonadota	Gammaproteobacteria	53.7448	0.0296872	Host
Moor House	Damaged	Bacteria	Spirochaetota	Spirochaetia	9.15409	0.00505647	Host
Moor House	Damaged	Bacteria	Verrucomicrobiota	Verrucomicrobiae	138.143	0.0763064	Host
Moor House	Natural	Bacteria	Acidobacteriota	Terriglobia	171.624	0.153684	Host
Moor House	Natural	Bacteria	Actinomycetota	Acidimicrobiia	172.786	0.154724	Host
Moor House	Natural	Bacteria	Actinomycetota	Actinomycetia	92.2912	0.0826435	Host
Moor House	Natural	Bacteria	Actinomycetota	Thermoleophilia	62.2745	0.0557646	Host
Moor House	Natural	Bacteria	Desulfobacterota	Desulfomonilia	20.2528	0.0181356	Host
Moor House	Natural	Bacteria	Dormibacterota	Dormibacteria	7.07929	0.00633925	Host
Moor House	Natural	Bacteria	Eremiobacterota	Eremiobacteria	19.6914	0.0176329	Host
Moor House	Natural	Bacteria	Myxococcota	Myxococcia	50.8095	0.0454981	Host
Moor House	Natural	Bacteria	Myxococcota	Polyangia	11.3401	0.0101546	Host
Moor House	Natural	Bacteria	Pseudomonadota	Alphaproteobacteria	330.636	0.296073	Host
Moor House	Natural	Bacteria	Pseudomonadota	Gammaproteobacteria	165.651	0.148335	Host
Moor House	Natural	Bacteria	Verrucomicrobiota	Verrucomicrobiae	12.303	0.0110169	Host
Moor House	Restored	Archaea	Thermoplasmatota	Thermoplasmata	1.88954	0.00110745	Host
Moor House	Restored	Archaea	Thermoproteota	Bathyarchaeia	5.76532	0.00337904	Host
Moor House	Restored	Archaea	Thermoproteota	Nitrososphaeria	4.02279	0.00235774	Host
Moor House	Restored	Bacteria	Acidobacteriota	Terriglobia	361.978	0.212154	Host
Moor House	Restored	Bacteria	Actinomycetota	Acidimicrobiia	4.98964	0.00292441	Host
Moor House	Restored	Bacteria	Actinomycetota	Actinomycetia	727.106	0.426155	Host
Moor House	Restored	Bacteria	Actinomycetota	Thermoleophilia	26.683	0.0156388	Host
Moor House	Restored	Bacteria	Chloroflexota	Ktedonobacteria	13.5265	0.00792785	Host
Moor House	Restored	Bacteria	Desulfobacterota	Syntrophobacteria	20.7875	0.0121835	Host
Moor House	Restored	Bacteria	Desulfobacterota_B	Binatia	137.449	0.0805585	Host
Moor House	Restored	Bacteria	Eremiobacterota	Eremiobacteria	9.08453	0.00532441	Host
Moor House	Restored	Bacteria	Methylomirabilota	Methylomirabilia	10.0982	0.00591854	Host
Moor House	Restored	Bacteria	Pseudomonadota	Alphaproteobacteria	327.898	0.19218	Host
Moor House	Restored	Bacteria	Pseudomonadota	Gammaproteobacteria	54.9251	0.0321914	Host
Stean	Damaged	Archaea	Methanobacteriota	Methanobacteria	100.652	0.0852374	Host
Stean	Damaged	Archaea	Thermoplasmatota	Thermoplasmata	28.641	0.0242546	Host
Stean	Damaged	Bacteria	Acidobacteriota	Terriglobia	456.285	0.386406	Host
Stean	Damaged	Bacteria	Actinomycetota	Acidimicrobiia	108.507	0.0918888	Host
Stean	Damaged	Bacteria	Actinomycetota	Actinomycetia	177.531	0.150342	Host
Stean	Damaged	Bacteria	Actinomycetota	Thermoleophilia	52.3939	0.0443698	Host
Stean	Damaged	Bacteria	Bacteroidota	Bacteroidia	18.2375	0.0154444	Host
Stean	Damaged	Bacteria	Dependentiae	Babeliae	49.8234	0.042193	Host
Stean	Damaged	Bacteria	Desulfobacterota	Desulfobaccia	54.4805	0.0461368	Host
Stean	Damaged	Bacteria	Dormibacterota	Dormibacteria	27.9747	0.0236904	Host
Stean	Damaged	Bacteria	Myxococcota	Polyangia	1.23564	0.0010464	Host
Stean	Damaged	Bacteria	Pseudomonadota	Alphaproteobacteria	13.8749	0.01175	Host
Stean	Damaged	Bacteria	Pseudomonadota	Gammaproteobacteria	91.2094	0.0772408	Host
Stean	Natural	Archaea	Halobacteriota	Methanomicrobia	296.061	0.0946612	Host
Stean	Natural	Bacteria	Acidobacteriota	Terriglobia	338.52	0.108237	Host
Stean	Natural	Bacteria	Actinomycetota	Acidimicrobiia	13.8731	0.00443572	Host
Stean	Natural	Bacteria	Actinomycetota	Thermoleophilia	17.2897	0.00552813	Host
Stean	Natural	Bacteria	Dependentiae	Babeliae	29.4813	0.0094262	Host
Stean	Natural	Bacteria	Desulfobacterota	Desulfobaccia	342.232	0.109424	Host
Stean	Natural	Bacteria	Desulfobacterota	Desulfomonilia	717.437	0.22939	Host
Stean	Natural	Bacteria	Desulfobacterota_B	Binatia	27.5361	0.00880428	Host
Stean	Natural	Bacteria	Dormibacterota	Dormibacteria	132.068	0.0422269	Host
Stean	Natural	Bacteria	Planctomycetota	Brocadiia	61.8583	0.0197783	Host
Stean	Natural	Bacteria	Planctomycetota	Planctomycetia	79.8506	0.0255311	Host
Stean	Natural	Bacteria	Pseudomonadota	Alphaproteobacteria	1066.04	0.340851	Host
Stean	Natural	Bacteria	Spirochaetota	Spirochaetia	5.33789	0.00170671	Host
All sites	Damaged	Archaea	Halobacteriota	Bog-38	3.1871	0.0003225	Host
All sites	Damaged	Archaea	Halobacteriota	Methanomicrobia	144.814	0.0146535	Host
All sites	Damaged	Archaea	Halobacteriota	Methanosarcinia	4.56762	0.000462192	Host
All sites	Damaged	Archaea	Methanobacteriota	Methanobacteria	108.132	0.0109418	Host
All sites	Damaged	Archaea	Thermoplasmatota	Thermoplasmata	217.894	0.0220485	Host
All sites	Damaged	Archaea	Thermoproteota	Bathyarchaeia	19.271	0.00195001	Host
All sites	Damaged	Archaea	Thermoproteota	Nitrososphaeria	26.9611	0.00272816	Host
All sites	Damaged	Bacteria	Acidobacteriota	Terriglobia	2251.93	0.22787	Host
All sites	Damaged	Bacteria	Actinomycetota	Acidimicrobiia	467.498	0.0473056	Host
All sites	Damaged	Bacteria	Actinomycetota	Actinomycetia	1602	0.162104	Host
All sites	Damaged	Bacteria	Actinomycetota	Thermoleophilia	410.179	0.0415056	Host
All sites	Damaged	Bacteria	Bacteroidota	Bacteroidia	18.2375	0.00184543	Host
All sites	Damaged	Bacteria	Dependentiae	Babeliae	65.5585	0.00663379	Host
All sites	Damaged	Bacteria	Desulfobacterota	Desulfobaccia	177.208	0.0179315	Host
All sites	Damaged	Bacteria	Desulfobacterota	Desulfomonilia	14.3669	0.00145377	Host
All sites	Damaged	Bacteria	Desulfobacterota	Syntrophia	17.3544	0.00175607	Host
All sites	Damaged	Bacteria	Desulfobacterota	Syntrophobacteria	353.789	0.0357995	Host
All sites	Damaged	Bacteria	Desulfobacterota_B	Binatia	463.356	0.0468865	Host
All sites	Damaged	Bacteria	Desulfobacterota_G	Syntrophorhabdia	11.7292	0.00118686	Host
All sites	Damaged	Bacteria	Dormibacterota	Dormibacteria	43.2322	0.00437462	Host
All sites	Damaged	Bacteria	Eremiobacterota	Eremiobacteria	31.5186	0.00318933	Host
All sites	Damaged	Bacteria	Gemmatimonadota	Gemmatimonadetes	26.7658	0.00270841	Host
All sites	Damaged	Bacteria	Myxococcota	Polyangia	23.9804	0.00242655	Host
All sites	Damaged	Bacteria	Nitrospirota	Thermodesulfovibrionia	35.8194	0.00362452	Host
All sites	Damaged	Bacteria	Nitrospirota	UBA9217	15.9107	0.00160999	Host
All sites	Damaged	Bacteria	Planctomycetota	Brocadiia	20.3315	0.00205733	Host
All sites	Damaged	Bacteria	Planctomycetota	Planctomycetia	92.6416	0.0093743	Host
All sites	Damaged	Bacteria	Pseudomonadota	Alphaproteobacteria	2354.59	0.238258	Host
All sites	Damaged	Bacteria	Pseudomonadota	Gammaproteobacteria	640.722	0.064834	Host
All sites	Damaged	Bacteria	Spirochaetota	Spirochaetia	9.15409	0.000926292	Host
All sites	Damaged	Bacteria	Verrucomicrobiota	Verrucomicrobiae	209.813	0.0212307	Host
All sites	Natural	Archaea	Halobacteriota	Bog-38	16.8512	0.00151687	Host
All sites	Natural	Archaea	Halobacteriota	Methanomicrobia	450.412	0.0405441	Host
All sites	Natural	Archaea	Halobacteriota	Methanosarcinia	12.4258	0.00111852	Host
All sites	Natural	Archaea	Methanobacteriota	Methanobacteria	5.83732	0.00052545	Host
All sites	Natural	Archaea	Thermoplasmatota	Thermoplasmata	87.4137	0.0078686	Host
All sites	Natural	Archaea	Thermoproteota	Bathyarchaeia	55.427	0.00498929	Host
All sites	Natural	Archaea	Thermoproteota	Nitrososphaeria	29.4717	0.00265291	Host
All sites	Natural	Bacteria	Acidobacteriota	Terriglobia	2428.02	0.21856	Host
All sites	Natural	Bacteria	Acidobacteriota	Thermoanaerobaculia	7.40466	0.000666536	Host
All sites	Natural	Bacteria	Actinomycetota	Acidimicrobiia	1099.16	0.0989417	Host
All sites	Natural	Bacteria	Actinomycetota	Actinomycetia	323.477	0.029118	Host
All sites	Natural	Bacteria	Actinomycetota	Thermoleophilia	344.462	0.031007	Host
All sites	Natural	Bacteria	Armatimonadota	Armatimonadia	1.07253	9.65445e-05	Host
All sites	Natural	Bacteria	Bacteroidota	Bacteroidia	7.88911	0.000710143	Host
All sites	Natural	Bacteria	Bacteroidota	Kryptonia	11.0716	0.000996618	Host
All sites	Natural	Bacteria	c__BSN033	o__BSN033	1.03046	9.27572e-05	Host
All sites	Natural	Bacteria	Chloroflexota	Dehalococcoidia	15.3226	0.00137928	Host
All sites	Natural	Bacteria	Dependentiae	Babeliae	33.6083	0.00302527	Host
All sites	Natural	Bacteria	Desulfobacterota	Desulfobaccia	712.567	0.0641421	Host
All sites	Natural	Bacteria	Desulfobacterota	Desulfomonilia	844.049	0.0759776	Host
All sites	Natural	Bacteria	Desulfobacterota	Syntrophia	34.0215	0.00306247	Host
All sites	Natural	Bacteria	Desulfobacterota	Syntrophobacteria	78.3755	0.00705502	Host
All sites	Natural	Bacteria	Desulfobacterota_B	Binatia	63.6054	0.00572548	Host
All sites	Natural	Bacteria	Desulfobacterota_G	Syntrophorhabdia	8.57238	0.000771648	Host
All sites	Natural	Bacteria	Dormibacterota	Dormibacteria	142.402	0.0128184	Host
All sites	Natural	Bacteria	Eremiobacterota	Eremiobacteria	219.546	0.0197625	Host
All sites	Natural	Bacteria	Myxococcota	Myxococcia	112.44	0.0101214	Host
All sites	Natural	Bacteria	Myxococcota	Polyangia	78.7184	0.00708589	Host
All sites	Natural	Bacteria	Nitrospirota	Thermodesulfovibrionia	47.9038	0.00431209	Host
All sites	Natural	Bacteria	Planctomycetota	Brocadiia	61.8583	0.00556822	Host
All sites	Natural	Bacteria	Planctomycetota	Planctomycetia	564.743	0.0508357	Host
All sites	Natural	Bacteria	Pseudomonadota	Alphaproteobacteria	2511.74	0.226096	Host
All sites	Natural	Bacteria	Pseudomonadota	Gammaproteobacteria	495.402	0.044594	Host
All sites	Natural	Bacteria	Spirochaetota	Spirochaetia	17.2088	0.00154906	Host
All sites	Natural	Bacteria	Verrucomicrobiota	Verrucomicrobiae	185.671	0.0167133	Host
All sites	Restored	Archaea	Halobacteriota	Bog-38	697.557	0.0889378	Host
All sites	Restored	Archaea	Halobacteriota	Methanomicrobia	35.0649	0.00447074	Host
All sites	Restored	Archaea	Halobacteriota	Methanosarcinia	1.53975	0.000196317	Host
All sites	Restored	Archaea	Methanobacteriota	Methanobacteria	18.9388	0.00241468	Host
All sites	Restored	Archaea	Thermoplasmatota	Thermoplasmata	434.298	0.0553726	Host
All sites	Restored	Archaea	Thermoproteota	Bathyarchaeia	7.39801	0.000943239	Host
All sites	Restored	Archaea	Thermoproteota	Nitrososphaeria	5.24117	0.000668245	Host
All sites	Restored	Bacteria	Acidobacteriota	Terriglobia	1824.09	0.23257	Host
All sites	Restored	Bacteria	Actinomycetota	Acidimicrobiia	326.095	0.0415767	Host
All sites	Restored	Bacteria	Actinomycetota	Actinomycetia	1078.03	0.137448	Host
All sites	Restored	Bacteria	Actinomycetota	Thermoleophilia	327.535	0.0417604	Host
All sites	Restored	Bacteria	Bacteroidota	Bacteroidia	1.17166	0.000149385	Host
All sites	Restored	Bacteria	Bacteroidota	Kryptonia	10.4563	0.00133317	Host
All sites	Restored	Bacteria	Chloroflexota	Ktedonobacteria	13.5265	0.00172462	Host
All sites	Restored	Bacteria	Dependentiae	Babeliae	10.1107	0.00128911	Host
All sites	Restored	Bacteria	Desulfobacterota	Desulfobaccia	208.211	0.0265467	Host
All sites	Restored	Bacteria	Desulfobacterota	Desulfomonilia	48.3674	0.0061668	Host
All sites	Restored	Bacteria	Desulfobacterota	Syntrophia	72.5148	0.00924557	Host
All sites	Restored	Bacteria	Desulfobacterota	Syntrophobacteria	124.396	0.0158603	Host
All sites	Restored	Bacteria	Desulfobacterota_B	Binatia	247.172	0.0315142	Host
All sites	Restored	Bacteria	Desulfobacterota_G	Syntrophorhabdia	7.75534	0.000988798	Host
All sites	Restored	Bacteria	Dormibacterota	Dormibacteria	16.7368	0.00213393	Host
All sites	Restored	Bacteria	Eremiobacterota	Eremiobacteria	16.5975	0.00211616	Host
All sites	Restored	Bacteria	Methylomirabilota	Methylomirabilia	10.0982	0.00128751	Host
All sites	Restored	Bacteria	Myxococcota	Myxococcia	27.4532	0.00350025	Host
All sites	Restored	Bacteria	Myxococcota	Polyangia	1.93999	0.000247346	Host
All sites	Restored	Bacteria	Nitrospirota	Thermodesulfovibrionia	53.2797	0.00679311	Host
All sites	Restored	Bacteria	Patescibacteria	Paceibacteria	4.07561	0.000519636	Host
All sites	Restored	Bacteria	Planctomycetota	Planctomycetia	23.5179	0.00299851	Host
All sites	Restored	Bacteria	Pseudomonadota	Alphaproteobacteria	1415.96	0.180534	Host
All sites	Restored	Bacteria	Pseudomonadota	Gammaproteobacteria	690.835	0.0880807	Host
All sites	Restored	Bacteria	Spirochaetota	Spirochaetia	19.8442	0.00253012	Host
All sites	Restored	Bacteria	Verrucomicrobiota	Verrucomicrobiae	63.3894	0.00808208	Host

## Sheet: Source Data Fig 3C
Source Data: Figure 3C. Relative abundances of viruses and hosts assigned to ecosystem health trend groups for each sample site x trend group x host metabolic function combination.
Site	Trend Group	Metabolism	Type	Abundance	Total Abundance	Relative Abundance	Baseline Relative Abundance	Relative Abundance Ratio
All sites	Damaged	Aromatics degradation	Host	2588.83	6184.15	0.418623	0.342728	1.22144
All sites	Damaged	Assimilatory sulfate reduction	Host	229.303	483.887	0.473878	0.342728	1.38267
All sites	Damaged	Carbohydrate degradation	Host	9425.28	27286.5	0.34542	0.342728	1.00785
All sites	Damaged	Dissimilatory sulfate reduction	Host	1075.66	4373.27	0.245962	0.342728	0.71766
All sites	Damaged	Fermentation	Host	6106.36	20805	0.293504	0.342728	0.856377
All sites	Damaged	Methanogenesis	Host	260.701	1484.53	0.175611	0.342728	0.512393
All sites	Damaged	Oxidative phosphorylation	Host	5710.34	15744.1	0.362698	0.342728	1.05827
All sites	Damaged	Thiosulfate oxidation	Host	139.78	750.059	0.186358	0.342728	0.54375
All sites	Natural	Aromatics degradation	Host	1627.4	6184.15	0.263156	0.385269	0.683046
All sites	Natural	Assimilatory sulfate reduction	Host	200.129	483.887	0.413587	0.385269	1.0735
All sites	Natural	Carbohydrate degradation	Host	10843.4	27286.5	0.397391	0.385269	1.03146
All sites	Natural	Dissimilatory sulfate reduction	Host	2231.03	4373.27	0.510151	0.385269	1.32414
All sites	Natural	Fermentation	Host	9077.05	20805	0.436291	0.385269	1.13243
All sites	Natural	Methanogenesis	Host	475.72	1484.53	0.320451	0.385269	0.831759
All sites	Natural	Oxidative phosphorylation	Host	6538.2	15744.1	0.41528	0.385269	1.0779
All sites	Natural	Thiosulfate oxidation	Host	493.805	750.059	0.658355	0.385269	1.70882
All sites	Restored	Aromatics degradation	Host	1967.93	6184.15	0.318221	0.272004	1.16991
All sites	Restored	Assimilatory sulfate reduction	Host	54.4544	483.887	0.112535	0.272004	0.413728
All sites	Restored	Carbohydrate degradation	Host	7017.79	27286.5	0.257189	0.272004	0.945536
All sites	Restored	Dissimilatory sulfate reduction	Host	1066.58	4373.27	0.243887	0.272004	0.896631
All sites	Restored	Fermentation	Host	5621.61	20805	0.270205	0.272004	0.993386
All sites	Restored	Methanogenesis	Host	748.114	1484.53	0.503938	0.272004	1.85269
All sites	Restored	Oxidative phosphorylation	Host	3495.53	15744.1	0.222022	0.272004	0.816245
All sites	Restored	Thiosulfate oxidation	Host	116.474	750.059	0.155287	0.272004	0.570899
Balmoral	Damaged	Aromatics degradation	Host	266.799	541.432	0.492766	0.238092	2.06964
Balmoral	Damaged	Carbohydrate degradation	Host	709.743	3045.95	0.233012	0.238092	0.978662
Balmoral	Damaged	Fermentation	Host	497.474	2615.99	0.190167	0.238092	0.79871
Balmoral	Damaged	Oxidative phosphorylation	Host	276.215	1868.13	0.147856	0.238092	0.621005
Balmoral	Damaged	Thiosulfate oxidation	Host	22.1182	101.678	0.217532	0.238092	0.913647
Balmoral	Natural	Aromatics degradation	Host	234.42	541.432	0.432962	0.570162	0.759368
Balmoral	Natural	Assimilatory sulfate reduction	Host	26.8621	28.5907	0.939539	0.570162	1.64785
Balmoral	Natural	Carbohydrate degradation	Host	1746.65	3045.95	0.573432	0.570162	1.00574
Balmoral	Natural	Dissimilatory sulfate reduction	Host	146.779	149.326	0.982942	0.570162	1.72397
Balmoral	Natural	Fermentation	Host	1563.97	2615.99	0.597849	0.570162	1.04856
Balmoral	Natural	Methanogenesis	Host	38.4306	38.4306	1	0.570162	1.75389
Balmoral	Natural	Oxidative phosphorylation	Host	1186.63	1868.13	0.635195	0.570162	1.11406
Balmoral	Natural	Thiosulfate oxidation	Host	79.5596	101.678	0.782468	0.570162	1.37236
Balmoral	Restored	Aromatics degradation	Host	40.2131	541.432	0.0742717	0.191746	0.387344
Balmoral	Restored	Assimilatory sulfate reduction	Host	1.72861	28.5907	0.0604605	0.191746	0.315315
Balmoral	Restored	Carbohydrate degradation	Host	589.564	3045.95	0.193556	0.191746	1.00944
Balmoral	Restored	Dissimilatory sulfate reduction	Host	2.54722	149.326	0.0170581	0.191746	0.088962
Balmoral	Restored	Fermentation	Host	554.549	2615.99	0.211984	0.191746	1.10555
Balmoral	Restored	Oxidative phosphorylation	Host	405.288	1868.13	0.216948	0.191746	1.13144
Bowness	Damaged	Aromatics degradation	Host	468.212	733.999	0.637892	0.58138	1.0972
Bowness	Damaged	Assimilatory sulfate reduction	Host	6.47596	17.836	0.363083	0.58138	0.624519
Bowness	Damaged	Carbohydrate degradation	Host	1484.04	2559.6	0.579793	0.58138	0.997271
Bowness	Damaged	Dissimilatory sulfate reduction	Host	63.4297	247.923	0.255845	0.58138	0.440065
Bowness	Damaged	Fermentation	Host	776.068	1567.89	0.494976	0.58138	0.851382
Bowness	Damaged	Oxidative phosphorylation	Host	1010.76	1569.21	0.644119	0.58138	1.10791
Bowness	Damaged	Thiosulfate oxidation	Host	29.3064	30.3269	0.96635	0.58138	1.66217
Bowness	Restored	Aromatics degradation	Host	265.787	733.999	0.362108	0.41862	0.865003
Bowness	Restored	Assimilatory sulfate reduction	Host	11.3601	17.836	0.636917	0.41862	1.52147
Bowness	Restored	Carbohydrate degradation	Host	1075.56	2559.6	0.420207	0.41862	1.00379
Bowness	Restored	Dissimilatory sulfate reduction	Host	184.493	247.923	0.744155	0.41862	1.77764
Bowness	Restored	Fermentation	Host	791.821	1567.89	0.505024	0.41862	1.2064
Bowness	Restored	Methanogenesis	Host	19.1606	19.1606	1	0.41862	2.3888
Bowness	Restored	Oxidative phosphorylation	Host	558.454	1569.21	0.355881	0.41862	0.85013
Bowness	Restored	Thiosulfate oxidation	Host	1.02049	30.3269	0.0336499	0.41862	0.0803828
Crocach	Damaged	Aromatics degradation	Host	452.553	1347.4	0.335872	0.340383	0.986749
Crocach	Damaged	Assimilatory sulfate reduction	Host	6.82142	6.82142	1	0.340383	2.93787
Crocach	Damaged	Carbohydrate degradation	Host	1748.52	5183.2	0.337344	0.340383	0.991072
Crocach	Damaged	Dissimilatory sulfate reduction	Host	282.668	380.996	0.741919	0.340383	2.17966
Crocach	Damaged	Fermentation	Host	657.839	3760.23	0.174947	0.340383	0.51397
Crocach	Damaged	Methanogenesis	Host	1.55732	10.6113	0.146761	0.340383	0.431164
Crocach	Damaged	Oxidative phosphorylation	Host	1468.95	3287.62	0.446812	0.340383	1.31268
Crocach	Damaged	Thiosulfate oxidation	Host	5.25439	46.0807	0.114026	0.340383	0.334993
Crocach	Natural	Aromatics degradation	Host	413.916	1347.4	0.307197	0.37188	0.826066
Crocach	Natural	Carbohydrate degradation	Host	1944.58	5183.2	0.37517	0.37188	1.00885
Crocach	Natural	Dissimilatory sulfate reduction	Host	70.9214	380.996	0.186147	0.37188	0.500558
Crocach	Natural	Fermentation	Host	1780.8	3760.23	0.473588	0.37188	1.2735
Crocach	Natural	Oxidative phosphorylation	Host	1217.35	3287.62	0.370283	0.37188	0.995706
Crocach	Natural	Thiosulfate oxidation	Host	13.5097	46.0807	0.293174	0.37188	0.788357
Crocach	Restored	Aromatics degradation	Host	480.926	1347.4	0.35693	0.287737	1.24047
Crocach	Restored	Carbohydrate degradation	Host	1490.1	5183.2	0.287486	0.287737	0.999128
Crocach	Restored	Dissimilatory sulfate reduction	Host	27.4066	380.996	0.0719341	0.287737	0.249999
Crocach	Restored	Fermentation	Host	1321.59	3760.23	0.351466	0.287737	1.22148
Crocach	Restored	Methanogenesis	Host	9.05397	10.6113	0.853239	0.287737	2.96534
Crocach	Restored	Oxidative phosphorylation	Host	601.32	3287.62	0.182905	0.287737	0.635666
Crocach	Restored	Thiosulfate oxidation	Host	27.3167	46.0807	0.5928	0.287737	2.06021
Langwell	Damaged	Aromatics degradation	Host	686.724	1404.26	0.489028	0.353153	1.38475
Langwell	Damaged	Assimilatory sulfate reduction	Host	99.5897	123.602	0.805726	0.353153	2.28152
Langwell	Damaged	Carbohydrate degradation	Host	2132.82	6040.86	0.353066	0.353153	0.999753
Langwell	Damaged	Dissimilatory sulfate reduction	Host	122.485	890.533	0.137541	0.353153	0.389467
Langwell	Damaged	Fermentation	Host	1234.44	4563.64	0.270495	0.353153	0.765944
Langwell	Damaged	Oxidative phosphorylation	Host	1320.67	3589.57	0.36792	0.353153	1.04182
Langwell	Damaged	Thiosulfate oxidation	Host	80.1459	174.493	0.459307	0.353153	1.30059
Langwell	Natural	Aromatics degradation	Host	186.608	1404.26	0.132887	0.404443	0.328567
Langwell	Natural	Assimilatory sulfate reduction	Host	24.0128	123.602	0.194274	0.404443	0.48035
Langwell	Natural	Carbohydrate degradation	Host	2435.5	6040.86	0.403171	0.404443	0.996857
Langwell	Natural	Dissimilatory sulfate reduction	Host	509.376	890.533	0.57199	0.404443	1.41427
Langwell	Natural	Fermentation	Host	1992.55	4563.64	0.436615	0.404443	1.07955
Langwell	Natural	Methanogenesis	Host	134.231	156.573	0.857305	0.404443	2.11972
Langwell	Natural	Oxidative phosphorylation	Host	1394.61	3589.57	0.388517	0.404443	0.960623
Langwell	Natural	Thiosulfate oxidation	Host	15.2948	174.493	0.0876526	0.404443	0.216724
Langwell	Restored	Aromatics degradation	Host	530.932	1404.26	0.378086	0.242405	1.55973
Langwell	Restored	Carbohydrate degradation	Host	1472.54	6040.86	0.243763	0.242405	1.0056
Langwell	Restored	Dissimilatory sulfate reduction	Host	258.672	890.533	0.290468	0.242405	1.19828
Langwell	Restored	Fermentation	Host	1336.64	4563.64	0.29289	0.242405	1.20827
Langwell	Restored	Methanogenesis	Host	22.3421	156.573	0.142695	0.242405	0.588664
Langwell	Restored	Oxidative phosphorylation	Host	874.286	3589.57	0.243563	0.242405	1.00478
Langwell	Restored	Thiosulfate oxidation	Host	79.0525	174.493	0.453041	0.242405	1.86894
Migneint	Damaged	Aromatics degradation	Host	148.938	305.876	0.486924	0.238703	2.03988
Migneint	Damaged	Carbohydrate degradation	Host	540.635	1777.33	0.304184	0.238703	1.27432
Migneint	Damaged	Dissimilatory sulfate reduction	Host	68.9996	475.033	0.145252	0.238703	0.608507
Migneint	Damaged	Fermentation	Host	542.595	1583.61	0.342633	0.238703	1.4354
Migneint	Damaged	Oxidative phosphorylation	Host	362.877	990.721	0.366275	0.238703	1.53444
Migneint	Natural	Aromatics degradation	Host	138.243	305.876	0.45196	0.221066	2.04445
Migneint	Natural	Assimilatory sulfate reduction	Host	134.908	134.908	1	0.221066	4.52353
Migneint	Natural	Carbohydrate degradation	Host	528.746	1777.33	0.297495	0.221066	1.34573
Migneint	Natural	Dissimilatory sulfate reduction	Host	6.9189	475.033	0.0145651	0.221066	0.0658858
Migneint	Natural	Fermentation	Host	544.204	1583.61	0.343649	0.221066	1.55451
Migneint	Natural	Methanogenesis	Host	6.9974	704.554	0.00993167	0.221066	0.0449262
Migneint	Natural	Oxidative phosphorylation	Host	423.564	990.721	0.427531	0.221066	1.93395
Migneint	Natural	Thiosulfate oxidation	Host	3.06534	3.06534	1	0.221066	4.52353
Migneint	Restored	Aromatics degradation	Host	18.6938	305.876	0.0611158	0.540231	0.113129
Migneint	Restored	Carbohydrate degradation	Host	707.947	1777.33	0.398321	0.540231	0.737316
Migneint	Restored	Dissimilatory sulfate reduction	Host	399.114	475.033	0.840183	0.540231	1.55523
Migneint	Restored	Fermentation	Host	496.806	1583.61	0.313719	0.540231	0.580712
Migneint	Restored	Methanogenesis	Host	697.557	704.554	0.990068	0.540231	1.83268
Migneint	Restored	Oxidative phosphorylation	Host	204.28	990.721	0.206193	0.540231	0.381676
Moor House	Damaged	Aromatics degradation	Host	319.166	1272.67	0.250784	NA	NA
Moor House	Damaged	Assimilatory sulfate reduction	Host	52.8843	95.2128	0.555433	NA	NA
Moor House	Damaged	Carbohydrate degradation	Host	1768.22	4540.12	0.389466	NA	NA
Moor House	Damaged	Dissimilatory sulfate reduction	Host	452.565	699.369	0.647104	NA	NA
Moor House	Damaged	Fermentation	Host	1345.76	3472.43	0.387556	NA	NA
Moor House	Damaged	Methanogenesis	Host	158.491	158.491	1	NA	NA
Moor House	Damaged	Oxidative phosphorylation	Host	625.816	2304.15	0.271603	NA	NA
Moor House	Damaged	Thiosulfate oxidation	Host	2.95473	45.2029	0.0653659	NA	NA
Moor House	Natural	Aromatics degradation	Host	322.131	1272.67	0.253114	NA	NA
Moor House	Natural	Assimilatory sulfate reduction	Host	0.962702	95.2128	0.0101111	NA	NA
Moor House	Natural	Carbohydrate degradation	Host	1089.82	4540.12	0.240042	NA	NA
Moor House	Natural	Dissimilatory sulfate reduction	Host	52.4537	699.369	0.0750014	NA	NA
Moor House	Natural	Fermentation	Host	1006.47	3472.43	0.289845	NA	NA
Moor House	Natural	Oxidative phosphorylation	Host	826.44	2304.15	0.358674	NA	NA
Moor House	Natural	Thiosulfate oxidation	Host	33.1636	45.2029	0.733662	NA	NA
Moor House	Restored	Aromatics degradation	Host	631.375	1272.67	0.496102	NA	NA
Moor House	Restored	Assimilatory sulfate reduction	Host	41.3657	95.2128	0.434456	NA	NA
Moor House	Restored	Carbohydrate degradation	Host	1682.08	4540.12	0.370492	NA	NA
Moor House	Restored	Dissimilatory sulfate reduction	Host	194.351	699.369	0.277895	NA	NA
Moor House	Restored	Fermentation	Host	1120.2	3472.43	0.322599	NA	NA
Moor House	Restored	Oxidative phosphorylation	Host	851.898	2304.15	0.369723	NA	NA
Moor House	Restored	Thiosulfate oxidation	Host	9.08453	45.2029	0.200973	NA	NA
Stean	Damaged	Aromatics degradation	Host	246.432	578.51	0.425977	0.274078	1.55422
Stean	Damaged	Assimilatory sulfate reduction	Host	63.5318	76.9156	0.825994	0.274078	3.01372
Stean	Damaged	Carbohydrate degradation	Host	1041.3	4139.4	0.251557	0.274078	0.917831
Stean	Damaged	Dissimilatory sulfate reduction	Host	85.5097	1530.09	0.0558855	0.274078	0.203904
Stean	Damaged	Fermentation	Host	1052.17	3241.23	0.324621	0.274078	1.18441
Stean	Damaged	Methanogenesis	Host	100.652	396.713	0.253715	0.274078	0.925705
Stean	Damaged	Oxidative phosphorylation	Host	645.053	2134.67	0.30218	0.274078	1.10253
Stean	Natural	Aromatics degradation	Host	332.078	578.51	0.574023	0.725922	0.79075
Stean	Natural	Assimilatory sulfate reduction	Host	13.3838	76.9156	0.174006	0.725922	0.239703
Stean	Natural	Carbohydrate degradation	Host	3098.11	4139.4	0.748443	0.725922	1.03102
Stean	Natural	Dissimilatory sulfate reduction	Host	1444.58	1530.09	0.944115	0.725922	1.30057
Stean	Natural	Fermentation	Host	2189.06	3241.23	0.675379	0.725922	0.930374
Stean	Natural	Methanogenesis	Host	296.061	396.713	0.746285	0.725922	1.02805
Stean	Natural	Oxidative phosphorylation	Host	1489.61	2134.67	0.69782	0.725922	0.961288
Stean	Natural	Thiosulfate oxidation	Host	349.212	349.212	1	0.725922	1.37756
All sites	Damaged	Aromatics degradation	Virus	4023.64	9646.22	0.417121	0.372698	1.11919
All sites	Damaged	Assimilatory sulfate reduction	Virus	195.246	501.161	0.389588	0.372698	1.04532
All sites	Damaged	Carbohydrate degradation	Virus	10352.3	30414.6	0.340372	0.372698	0.913265
All sites	Damaged	Dissimilatory sulfate reduction	Virus	2616.7	6893.98	0.379563	0.372698	1.01842
All sites	Damaged	Fermentation	Virus	8819.16	27101	0.325418	0.372698	0.873142
All sites	Damaged	Oxidative phosphorylation	Virus	7631.8	22888.4	0.333435	0.372698	0.894652
All sites	Damaged	Thiosulfate oxidation	Virus	1101.59	1879.29	0.586173	0.372698	1.57278
All sites	Natural	Aromatics degradation	Virus	2472.76	9646.22	0.256345	0.294623	0.870077
All sites	Natural	Assimilatory sulfate reduction	Virus	175.631	501.161	0.350449	0.294623	1.18948
All sites	Natural	Carbohydrate degradation	Virus	9422.29	30414.6	0.309795	0.294623	1.0515
All sites	Natural	Dissimilatory sulfate reduction	Virus	2336.55	6893.98	0.338926	0.294623	1.15037
All sites	Natural	Fermentation	Virus	8508.2	27101	0.313944	0.294623	1.06558
All sites	Natural	Oxidative phosphorylation	Virus	6711.77	22888.4	0.293239	0.294623	0.995301
All sites	Natural	Thiosulfate oxidation	Virus	506.964	1879.29	0.269764	0.294623	0.915624
All sites	Restored	Aromatics degradation	Virus	3149.82	9646.22	0.326534	0.332679	0.981531
All sites	Restored	Assimilatory sulfate reduction	Virus	130.283	501.161	0.259963	0.332679	0.781424
All sites	Restored	Carbohydrate degradation	Virus	10640	30414.6	0.349833	0.332679	1.05156
All sites	Restored	Dissimilatory sulfate reduction	Virus	1940.74	6893.98	0.281512	0.332679	0.846197
All sites	Restored	Fermentation	Virus	9773.65	27101	0.360638	0.332679	1.08404
All sites	Restored	Methanogenesis	Virus	19.3534	19.3534	1	0.332679	3.0059
All sites	Restored	Oxidative phosphorylation	Virus	8544.84	22888.4	0.373326	0.332679	1.12218
All sites	Restored	Thiosulfate oxidation	Virus	270.735	1879.29	0.144063	0.332679	0.433039
Balmoral	Damaged	Aromatics degradation	Virus	104.853	693.963	0.151093	0.17006	0.888468
Balmoral	Damaged	Carbohydrate degradation	Virus	142.833	3342.35	0.0427344	0.17006	0.25129
Balmoral	Damaged	Fermentation	Virus	142.833	3186.47	0.0448249	0.17006	0.263582
Balmoral	Damaged	Oxidative phosphorylation	Virus	84.8291	2644.44	0.0320782	0.17006	0.188629
Balmoral	Natural	Aromatics degradation	Virus	355.538	693.963	0.512329	0.514241	0.996282
Balmoral	Natural	Assimilatory sulfate reduction	Virus	33.6318	33.6318	1	0.514241	1.94461
Balmoral	Natural	Carbohydrate degradation	Virus	1980.77	3342.35	0.592627	0.514241	1.15243
Balmoral	Natural	Dissimilatory sulfate reduction	Virus	324.351	493.344	0.657455	0.514241	1.27849
Balmoral	Natural	Fermentation	Virus	1914.05	3186.47	0.600678	0.514241	1.16809
Balmoral	Natural	Oxidative phosphorylation	Virus	1521.13	2644.44	0.575217	0.514241	1.11857
Balmoral	Natural	Thiosulfate oxidation	Virus	120.982	170.662	0.7089	0.514241	1.37854
Balmoral	Restored	Aromatics degradation	Virus	233.572	693.963	0.336578	0.315699	1.06614
Balmoral	Restored	Carbohydrate degradation	Virus	1218.75	3342.35	0.364639	0.315699	1.15502
Balmoral	Restored	Dissimilatory sulfate reduction	Virus	168.993	493.344	0.342545	0.315699	1.08504
Balmoral	Restored	Fermentation	Virus	1129.59	3186.47	0.354497	0.315699	1.1229
Balmoral	Restored	Methanogenesis	Virus	2.84105	2.84105	1	0.315699	3.16758
Balmoral	Restored	Oxidative phosphorylation	Virus	1038.49	2644.44	0.392705	0.315699	1.24392
Balmoral	Restored	Thiosulfate oxidation	Virus	49.6796	170.662	0.2911	0.315699	0.922081
Bowness	Damaged	Aromatics degradation	Virus	232.475	669.404	0.347287	0.387045	0.897277
Bowness	Damaged	Assimilatory sulfate reduction	Virus	1.40572	22.5046	0.0624637	0.387045	0.161386
Bowness	Damaged	Carbohydrate degradation	Virus	756.435	1911.58	0.395712	0.387045	1.02239
Bowness	Damaged	Dissimilatory sulfate reduction	Virus	10.2934	297.274	0.034626	0.387045	0.0894623
Bowness	Damaged	Fermentation	Virus	628.433	1560.2	0.402789	0.387045	1.04068
Bowness	Damaged	Oxidative phosphorylation	Virus	599.98	1406.5	0.426578	0.387045	1.10214
Bowness	Damaged	Thiosulfate oxidation	Virus	1.40572	21.6712	0.064866	0.387045	0.167593
Bowness	Natural	Aromatics degradation	Virus	90.3472	669.404	0.134967	0.149573	0.902346
Bowness	Natural	Assimilatory sulfate reduction	Virus	1.02362	22.5046	0.0454849	0.149573	0.304098
Bowness	Natural	Carbohydrate degradation	Virus	163.615	1911.58	0.0855914	0.149573	0.572238
Bowness	Natural	Dissimilatory sulfate reduction	Virus	26.3917	297.274	0.0887793	0.149573	0.593552
Bowness	Natural	Fermentation	Virus	153.407	1560.2	0.0983251	0.149573	0.657372
Bowness	Natural	Oxidative phosphorylation	Virus	85.7922	1406.5	0.0609971	0.149573	0.407808
Bowness	Natural	Thiosulfate oxidation	Virus	13.1493	21.6712	0.606763	0.149573	4.05663
Bowness	Restored	Aromatics degradation	Virus	346.582	669.404	0.517747	0.463382	1.11732
Bowness	Restored	Assimilatory sulfate reduction	Virus	20.0753	22.5046	0.892051	0.463382	1.92509
Bowness	Restored	Carbohydrate degradation	Virus	991.53	1911.58	0.518697	0.463382	1.11937
Bowness	Restored	Dissimilatory sulfate reduction	Virus	260.588	297.274	0.876595	0.463382	1.89173
Bowness	Restored	Fermentation	Virus	778.363	1560.2	0.498886	0.463382	1.07662
Bowness	Restored	Oxidative phosphorylation	Virus	720.725	1406.5	0.512425	0.463382	1.10584
Bowness	Restored	Thiosulfate oxidation	Virus	7.1162	21.6712	0.328371	0.463382	0.708641
Crocach	Damaged	Aromatics degradation	Virus	542.83	1486.61	0.365146	0.267642	1.36431
Crocach	Damaged	Assimilatory sulfate reduction	Virus	3.48534	56.9853	0.0611621	0.267642	0.228522
Crocach	Damaged	Carbohydrate degradation	Virus	1285.05	4426.75	0.290292	0.267642	1.08463
Crocach	Damaged	Dissimilatory sulfate reduction	Virus	242.352	604.643	0.400818	0.267642	1.49759
Crocach	Damaged	Fermentation	Virus	1025	3961.57	0.258737	0.267642	0.966726
Crocach	Damaged	Oxidative phosphorylation	Virus	973.796	3450.82	0.282192	0.267642	1.05436
Crocach	Damaged	Thiosulfate oxidation	Virus	298.68	403.974	0.739355	0.267642	2.76247
Crocach	Natural	Aromatics degradation	Virus	238.887	1486.61	0.160693	0.238166	0.674709
Crocach	Natural	Assimilatory sulfate reduction	Virus	22.5291	56.9853	0.39535	0.238166	1.65998
Crocach	Natural	Carbohydrate degradation	Virus	1053.33	4426.75	0.237945	0.238166	0.999076
Crocach	Natural	Dissimilatory sulfate reduction	Virus	231.228	604.643	0.382421	0.238166	1.60569
Crocach	Natural	Fermentation	Virus	994.552	3961.57	0.25105	0.238166	1.0541
Crocach	Natural	Oxidative phosphorylation	Virus	777.257	3450.82	0.225238	0.238166	0.945721
Crocach	Natural	Thiosulfate oxidation	Virus	84.247	403.974	0.208545	0.238166	0.875631
Crocach	Restored	Aromatics degradation	Virus	704.892	1486.61	0.474161	0.494192	0.959468
Crocach	Restored	Assimilatory sulfate reduction	Virus	30.9708	56.9853	0.543487	0.494192	1.09975
Crocach	Restored	Carbohydrate degradation	Virus	2088.37	4426.75	0.471762	0.494192	0.954613
Crocach	Restored	Dissimilatory sulfate reduction	Virus	131.063	604.643	0.216761	0.494192	0.438618
Crocach	Restored	Fermentation	Virus	1942.01	3961.57	0.490213	0.494192	0.991949
Crocach	Restored	Oxidative phosphorylation	Virus	1699.77	3450.82	0.49257	0.494192	0.996717
Crocach	Restored	Thiosulfate oxidation	Virus	21.0471	403.974	0.0521001	0.494192	0.105425
Langwell	Damaged	Aromatics degradation	Virus	1130.22	2601.85	0.434392	0.244536	1.77639
Langwell	Damaged	Assimilatory sulfate reduction	Virus	15.6516	90.0632	0.173784	0.244536	0.710669
Langwell	Damaged	Carbohydrate degradation	Virus	2238.41	7537.67	0.296962	0.244536	1.21439
Langwell	Damaged	Dissimilatory sulfate reduction	Virus	200.865	1721.15	0.116704	0.244536	0.477246
Langwell	Damaged	Fermentation	Virus	1973.02	6624.84	0.297821	0.244536	1.2179
Langwell	Damaged	Oxidative phosphorylation	Virus	2059.6	5926.9	0.347501	0.244536	1.42106
Langwell	Damaged	Thiosulfate oxidation	Virus	290.616	444.347	0.654029	0.244536	2.67457
Langwell	Natural	Aromatics degradation	Virus	570.128	2601.85	0.219124	0.461394	0.474918
Langwell	Natural	Carbohydrate degradation	Virus	3138	7537.67	0.416309	0.461394	0.902285
Langwell	Natural	Dissimilatory sulfate reduction	Virus	856.903	1721.15	0.497866	0.461394	1.07905
Langwell	Natural	Fermentation	Virus	2761.14	6624.84	0.416786	0.461394	0.90332
Langwell	Natural	Oxidative phosphorylation	Virus	2272.39	5926.9	0.383404	0.461394	0.830969
Langwell	Natural	Thiosulfate oxidation	Virus	67.8911	444.347	0.152788	0.461394	0.331145
Langwell	Restored	Aromatics degradation	Virus	901.499	2601.85	0.346484	0.29407	1.17824
Langwell	Restored	Assimilatory sulfate reduction	Virus	74.4116	90.0632	0.826216	0.29407	2.80959
Langwell	Restored	Carbohydrate degradation	Virus	2161.27	7537.67	0.286729	0.29407	0.975036
Langwell	Restored	Dissimilatory sulfate reduction	Virus	663.385	1721.15	0.385431	0.29407	1.31068
Langwell	Restored	Fermentation	Virus	1890.68	6624.84	0.285393	0.29407	0.970493
Langwell	Restored	Oxidative phosphorylation	Virus	1594.9	5926.9	0.269095	0.29407	0.915072
Langwell	Restored	Thiosulfate oxidation	Virus	85.8403	444.347	0.193183	0.29407	0.656928
Migneint	Damaged	Aromatics degradation	Virus	254.567	643.532	0.395578	0.611496	0.646902
Migneint	Damaged	Carbohydrate degradation	Virus	1874.17	2949.03	0.63552	0.611496	1.03929
Migneint	Damaged	Dissimilatory sulfate reduction	Virus	534.998	801.936	0.667134	0.611496	1.09099
Migneint	Damaged	Fermentation	Virus	1567.58	2572.29	0.609409	0.611496	0.996588
Migneint	Damaged	Oxidative phosphorylation	Virus	1514.39	2179.88	0.69471	0.611496	1.13608
Migneint	Damaged	Thiosulfate oxidation	Virus	2.37347	2.37347	1	0.611496	1.63533
Migneint	Natural	Aromatics degradation	Virus	388.965	643.532	0.604422	0.388504	1.55577
Migneint	Natural	Assimilatory sulfate reduction	Virus	102.866	102.866	1	0.388504	2.57397
Migneint	Natural	Carbohydrate degradation	Virus	1074.86	2949.03	0.36448	0.388504	0.938164
Migneint	Natural	Dissimilatory sulfate reduction	Virus	266.938	801.936	0.332866	0.388504	0.85679
Migneint	Natural	Fermentation	Virus	1004.71	2572.29	0.390591	0.388504	1.00537
Migneint	Natural	Oxidative phosphorylation	Virus	665.496	2179.88	0.30529	0.388504	0.785808
Moor House	Damaged	Aromatics degradation	Virus	354.728	1990.5	0.17821	NA	NA
Moor House	Damaged	Assimilatory sulfate reduction	Virus	30.125	45.7061	0.659103	NA	NA
Moor House	Damaged	Carbohydrate degradation	Virus	973.201	5311.25	0.183234	NA	NA
Moor House	Damaged	Dissimilatory sulfate reduction	Virus	340.106	1545.14	0.220114	NA	NA
Moor House	Damaged	Fermentation	Virus	810.855	4751.25	0.170661	NA	NA
Moor House	Damaged	Oxidative phosphorylation	Virus	794.832	4217.56	0.188458	NA	NA
Moor House	Damaged	Thiosulfate oxidation	Virus	31.2705	338.547	0.0923667	NA	NA
Moor House	Natural	Aromatics degradation	Virus	828.896	1990.5	0.416425	NA	NA
Moor House	Natural	Assimilatory sulfate reduction	Virus	15.581	45.7061	0.340897	NA	NA
Moor House	Natural	Carbohydrate degradation	Virus	2011.71	5311.25	0.378765	NA	NA
Moor House	Natural	Dissimilatory sulfate reduction	Virus	630.736	1545.14	0.408207	NA	NA
Moor House	Natural	Fermentation	Virus	1680.34	4751.25	0.353663	NA	NA
Moor House	Natural	Oxidative phosphorylation	Virus	1389.7	4217.56	0.329504	NA	NA
Moor House	Natural	Thiosulfate oxidation	Virus	220.695	338.547	0.651889	NA	NA
Moor House	Restored	Aromatics degradation	Virus	806.879	1990.5	0.405364	NA	NA
Moor House	Restored	Carbohydrate degradation	Virus	2326.34	5311.25	0.438002	NA	NA
Moor House	Restored	Dissimilatory sulfate reduction	Virus	574.295	1545.14	0.371679	NA	NA
Moor House	Restored	Fermentation	Virus	2260.06	4751.25	0.475676	NA	NA
Moor House	Restored	Oxidative phosphorylation	Virus	2033.02	4217.56	0.482038	NA	NA
Moor House	Restored	Thiosulfate oxidation	Virus	86.5816	338.547	0.255745	NA	NA
Stean	Damaged	Aromatics degradation	Virus	1403.96	1560.36	0.899769	0.663588	1.35591
Stean	Damaged	Assimilatory sulfate reduction	Virus	144.579	149.404	0.967701	0.663588	1.45828
Stean	Damaged	Carbohydrate degradation	Virus	3082.17	4935.91	0.624438	0.663588	0.941002
Stean	Damaged	Dissimilatory sulfate reduction	Virus	1288.08	1430.5	0.900446	0.663588	1.35693
Stean	Damaged	Fermentation	Virus	2671.44	4444.38	0.601083	0.663588	0.905807
Stean	Damaged	Oxidative phosphorylation	Virus	1604.37	3062.31	0.523909	0.663588	0.789509
Stean	Damaged	Thiosulfate oxidation	Virus	477.242	497.713	0.958871	0.663588	1.44498
Stean	Restored	Aromatics degradation	Virus	156.397	1560.36	0.100231	0.336412	0.297943
Stean	Restored	Assimilatory sulfate reduction	Virus	4.82568	149.404	0.0322994	0.336412	0.0960116
Stean	Restored	Carbohydrate degradation	Virus	1853.74	4935.91	0.375562	0.336412	1.11638
Stean	Restored	Dissimilatory sulfate reduction	Virus	142.412	1430.5	0.099554	0.336412	0.295929
Stean	Restored	Fermentation	Virus	1772.94	4444.38	0.398917	0.336412	1.1858
Stean	Restored	Methanogenesis	Virus	16.5123	16.5123	1	0.336412	2.97255
Stean	Restored	Oxidative phosphorylation	Virus	1457.94	3062.31	0.476091	0.336412	1.4152
Stean	Restored	Thiosulfate oxidation	Virus	20.4705	497.713	0.0411292	0.336412	0.122258
