# Supplementary material for: Ecosystem health shapes viral ecology in peatland soils
Source: Nat Microbiol. 2025 Dec 10;11(1):142–54. doi: 10.1038/s41564-025-02199-x (PMC12768967; doi:10.1038/s41564-025-02199-x)
Supplement: Supplementary file 8 — Statistical source data. [file 41564_2025_2199_MOESM8_ESM.xlsx]

## Sheet: Source Data Fig 4
Source Data: Figure 4. Putative protein-coding virus genes with functional predictions based on HMM profile alignments.
Protein	Protein Cluster Representative	Contig	Genome	KEGG_hmm_id	KEGG_Description	Pfam_hmm_id	Pfam_Description	dbCAN_hmm_id	dbCAN_Description	METABOLIC_hmm_id	METABOLIC_Description	PHROG_hmm_id	PHROG_Description	top_hit_hmm_id	top_hit_description	top_hit_db	Viral_Flanking_Genes	Coassembly	Site	Restoration status	PHROG_Category	AMG
vRhyme_bin_1__BAr2D2E2F_000000009081_1	vRhyme_bin_1__BAr2D2E2F_000000009081_1	vRhyme_bin_1__BAr2D2E2F_000000009081	BAr2D2E2F_vRhyme_bin_1	NA	NA	PF01471.22	Putative peptidoglycan binding domain	NA	NA	NA	NA	NA	NA	PF01471.22	Putative peptidoglycan binding domain	Pfam	TRUE	BAr2D2E2F	Balmoral	Restored	unknown function	FALSE
vRhyme_bin_1__BAr2D2E2F_000000009081_10	vRhyme_bin_1__BAr2D2E2F_000000009081_10	vRhyme_bin_1__BAr2D2E2F_000000009081	BAr2D2E2F_vRhyme_bin_1	NA	NA	NA	NA	NA	NA	NA	NA	NA	NA	NA	NA	NA	FALSE	BAr2D2E2F	Balmoral	Restored	unknown function	FALSE
vRhyme_bin_1__BAr2D2E2F_000000009081_11	vRhyme_bin_1__BAr2D2E2F_000000009081_11	vRhyme_bin_1__BAr2D2E2F_000000009081	BAr2D2E2F_vRhyme_bin_1	NA	NA	NA	NA	NA	NA	NA	NA	NA	NA	NA	NA	NA	TRUE	BAr2D2E2F	Balmoral	Restored	unknown function	FALSE
vRhyme_bin_1__BAr2D2E2F_000000009081_12	vRhyme_bin_1__BAr2D2E2F_000000009081_12	vRhyme_bin_1__BAr2D2E2F_000000009081	BAr2D2E2F_vRhyme_bin_1	NA	NA	NA	NA	NA	NA	NA	NA	NA	NA	NA	NA	NA	FALSE	BAr2D2E2F	Balmoral	Restored	unknown function	FALSE
vRhyme_bin_1__BAr2D2E2F_000000009081_13	vRhyme_bin_1__BAr2D2E2F_000000009081_13	vRhyme_bin_1__BAr2D2E2F_000000009081	BAr2D2E2F_vRhyme_bin_1	K13589	two-component system, cell cycle response regulator CpdR	PF00072.28	Response regulator receiver domain	NA	NA	NA	NA	phrog_731	NA	K13589	two-component system, cell cycle response regulator CpdR	KEGG	TRUE	BAr2D2E2F	Balmoral	Restored	unknown function	FALSE
vRhyme_bin_1__BAr2D2E2F_000000009081_14	vRhyme_unbinned_93__LABRr1A1B1C_000000252341_32	vRhyme_bin_1__BAr2D2E2F_000000009081	BAr2D2E2F_vRhyme_bin_1	NA	NA	NA	NA	NA	NA	NA	NA	phrog_25613	NA	phrog_25613	NA	PHROG	TRUE	BAr2D2E2F	Balmoral	Restored	unknown function	FALSE
vRhyme_bin_1__BAr2D2E2F_000000009081_15	vRhyme_bin_1__BAr2D2E2F_000000009081_15	vRhyme_bin_1__BAr2D2E2F_000000009081	BAr2D2E2F_vRhyme_bin_1	NA	NA	NA	NA	NA	NA	NA	NA	NA	NA	NA	NA	NA	TRUE	BAr2D2E2F	Balmoral	Restored	unknown function	FALSE
vRhyme_bin_1__BAr2D2E2F_000000009081_16	vRhyme_unbinned_3__BAr3G3H3I_000000007881_3	vRhyme_bin_1__BAr2D2E2F_000000009081	BAr2D2E2F_vRhyme_bin_1	NA	NA	NA	NA	NA	NA	NA	NA	NA	NA	NA	NA	NA	TRUE	BAr2D2E2F	Balmoral	Restored	unknown function	FALSE
vRhyme_bin_1__BAr2D2E2F_000000009081_17	vRhyme_unbinned_79__LASCr2D2E2F_000000293477_122	vRhyme_bin_1__BAr2D2E2F_000000009081	BAr2D2E2F_vRhyme_bin_1	K03087	RNA polymerase nonessential primary-like sigma factor	PF04542.18	Sigma-70 region 2	NA	NA	NA	NA	NA	NA	K03087	RNA polymerase nonessential primary-like sigma factor	KEGG	TRUE	BAr2D2E2F	Balmoral	Restored	unknown function	FALSE
vRhyme_bin_1__BAr2D2E2F_000000009081_18	vRhyme_bin_1__BAr2D2E2F_000000009081_18	vRhyme_bin_1__BAr2D2E2F_000000009081	BAr2D2E2F_vRhyme_bin_1	NA	NA	PF04545.20	Sigma-70, region 4	NA	NA	NA	NA	NA	NA	PF04545.20	Sigma-70, region 4	Pfam	TRUE	BAr2D2E2F	Balmoral	Restored	unknown function	FALSE
vRhyme_bin_1__BAr2D2E2F_000000009081_19	vRhyme_bin_1__BAr2D2E2F_000000009081_19	vRhyme_bin_1__BAr2D2E2F_000000009081	BAr2D2E2F_vRhyme_bin_1	NA	NA	NA	NA	NA	NA	NA	NA	NA	NA	NA	NA	NA	TRUE	BAr2D2E2F	Balmoral	Restored	unknown function	FALSE
vRhyme_bin_1__BAr2D2E2F_000000009081_2	vRhyme_bin_1__BAr2D2E2F_000000009081_2	vRhyme_bin_1__BAr2D2E2F_000000009081	BAr2D2E2F_vRhyme_bin_1	NA	NA	NA	NA	NA	NA	NA	NA	NA	NA	NA	NA	NA	TRUE	BAr2D2E2F	Balmoral	Restored	unknown function	FALSE
vRhyme_bin_1__BAr2D2E2F_000000009081_20	vRhyme_unbinned_23__BAr3G3H3I_000000200332_16	vRhyme_bin_1__BAr2D2E2F_000000009081	BAr2D2E2F_vRhyme_bin_1	NA	NA	NA	NA	NA	NA	NA	NA	NA	NA	NA	NA	NA	FALSE	BAr2D2E2F	Balmoral	Restored	unknown function	FALSE
vRhyme_bin_1__BAr2D2E2F_000000009081_21	vRhyme_bin_9__MHr2D2E2F_000000018287_1	vRhyme_bin_1__BAr2D2E2F_000000009081	BAr2D2E2F_vRhyme_bin_1	K07273	lysozyme	PF01183.24	Glycosyl hydrolases family 25	GH25	lysozyme (EC 3.2.1.17)	NA	NA	phrog_6219	endolysin	K07273	lysozyme	KEGG	TRUE	BAr2D2E2F	Balmoral	Restored	lysis	FALSE
vRhyme_bin_1__BAr2D2E2F_000000009081_22	vRhyme_unbinned_18__CRr3G3H3I_000000044611_57	vRhyme_bin_1__BAr2D2E2F_000000009081	BAr2D2E2F_vRhyme_bin_1	K06223	DNA adenine methylase [EC:2.1.1.72]	PF02086.19	D12 class N6 adenine-specific DNA methyltransferase	NA	NA	NA	NA	phrog_1996	DNA methyltransferase	K06223	DNA adenine methylase [EC:2.1.1.72]	KEGG	FALSE	BAr2D2E2F	Balmoral	Restored	other	FALSE
vRhyme_bin_1__BAr2D2E2F_000000009081_23	vRhyme_bin_1__BAr2D2E2F_000000009081_23	vRhyme_bin_1__BAr2D2E2F_000000009081	BAr2D2E2F_vRhyme_bin_1	NA	NA	NA	NA	NA	NA	NA	NA	NA	NA	NA	NA	NA	TRUE	BAr2D2E2F	Balmoral	Restored	unknown function	FALSE
vRhyme_bin_1__BAr2D2E2F_000000009081_24	vRhyme_bin_1__BAr2D2E2F_000000009081_24	vRhyme_bin_1__BAr2D2E2F_000000009081	BAr2D2E2F_vRhyme_bin_1	NA	NA	NA	NA	NA	NA	NA	NA	NA	NA	NA	NA	NA	TRUE	BAr2D2E2F	Balmoral	Restored	unknown function	FALSE
vRhyme_bin_1__BAr2D2E2F_000000009081_25	vRhyme_bin_1__BAr2D2E2F_000000009081_25	vRhyme_bin_1__BAr2D2E2F_000000009081	BAr2D2E2F_vRhyme_bin_1	NA	NA	NA	NA	NA	NA	NA	NA	NA	NA	NA	NA	NA	TRUE	BAr2D2E2F	Balmoral	Restored	unknown function	FALSE
vRhyme_bin_1__BAr2D2E2F_000000009081_26	vRhyme_unbinned_53__BAr3G3H3I_000000372451|provirus_7496_70090_49	vRhyme_bin_1__BAr2D2E2F_000000009081	BAr2D2E2F_vRhyme_bin_1	NA	NA	NA	NA	NA	NA	NA	NA	NA	NA	NA	NA	NA	TRUE	BAr2D2E2F	Balmoral	Restored	unknown function	FALSE
vRhyme_bin_1__BAr2D2E2F_000000009081_27	vRhyme_bin_1__BAr2D2E2F_000000009081_27	vRhyme_bin_1__BAr2D2E2F_000000009081	BAr2D2E2F_vRhyme_bin_1	NA	NA	NA	NA	NA	NA	NA	NA	NA	NA	NA	NA	NA	FALSE	BAr2D2E2F	Balmoral	Restored	unknown function	FALSE
vRhyme_bin_1__BAr2D2E2F_000000009081_28	vRhyme_bin_27__LAWAr2D2E2F_000000032393_9	vRhyme_bin_1__BAr2D2E2F_000000009081	BAr2D2E2F_vRhyme_bin_1	NA	NA	PF04116.17	Fatty acid hydroxylase	NA	NA	NA	NA	NA	NA	PF04116.17	Fatty acid hydroxylase	Pfam	TRUE	BAr2D2E2F	Balmoral	Restored	unknown function	FALSE
vRhyme_bin_1__BAr2D2E2F_000000009081_29	vRhyme_bin_2__BOr2D2E2F_000000216131_19	vRhyme_bin_1__BAr2D2E2F_000000009081	BAr2D2E2F_vRhyme_bin_1	NA	NA	NA	NA	NA	NA	NA	NA	NA	NA	NA	NA	NA	FALSE	BAr2D2E2F	Balmoral	Restored	unknown function	FALSE
vRhyme_bin_1__BAr2D2E2F_000000009081_3	vRhyme_bin_1__BAr2D2E2F_000000009081_3	vRhyme_bin_1__BAr2D2E2F_000000009081	BAr2D2E2F_vRhyme_bin_1	NA	NA	NA	NA	NA	NA	NA	NA	NA	NA	NA	NA	NA	TRUE	BAr2D2E2F	Balmoral	Restored	unknown function	FALSE
vRhyme_bin_1__BAr2D2E2F_000000009081_30	vRhyme_unbinned_47__MHr3G3H3I_000000392347_120	vRhyme_bin_1__BAr2D2E2F_000000009081	BAr2D2E2F_vRhyme_bin_1	NA	NA	NA	NA	NA	NA	NA	NA	NA	NA	NA	NA	NA	FALSE	BAr2D2E2F	Balmoral	Restored	unknown function	FALSE
vRhyme_bin_1__BAr2D2E2F_000000009081_31	vRhyme_bin_14__BAr1A1B1C_000000345060_24	vRhyme_bin_1__BAr2D2E2F_000000009081	BAr2D2E2F_vRhyme_bin_1	NA	NA	NA	NA	NA	NA	NA	NA	phrog_2319	NA	phrog_2319	NA	PHROG	TRUE	BAr2D2E2F	Balmoral	Restored	unknown function	FALSE
vRhyme_bin_1__BAr2D2E2F_000000009081_4	vRhyme_bin_1__BAr2D2E2F_000000009081_4	vRhyme_bin_1__BAr2D2E2F_000000009081	BAr2D2E2F_vRhyme_bin_1	NA	NA	NA	NA	NA	NA	NA	NA	NA	NA	NA	NA	NA	TRUE	BAr2D2E2F	Balmoral	Restored	unknown function	FALSE
vRhyme_bin_1__BAr2D2E2F_000000009081_5	vRhyme_bin_1__BAr2D2E2F_000000009081_5	vRhyme_bin_1__BAr2D2E2F_000000009081	BAr2D2E2F_vRhyme_bin_1	NA	NA	NA	NA	NA	NA	NA	NA	NA	NA	NA	NA	NA	FALSE	BAr2D2E2F	Balmoral	Restored	unknown function	FALSE
vRhyme_bin_1__BAr2D2E2F_000000009081_6	vRhyme_bin_1__BAr2D2E2F_000000009081_6	vRhyme_bin_1__BAr2D2E2F_000000009081	BAr2D2E2F_vRhyme_bin_1	NA	NA	NA	NA	NA	NA	NA	NA	NA	NA	NA	NA	NA	TRUE	BAr2D2E2F	Balmoral	Restored	unknown function	FALSE
vRhyme_bin_1__BAr2D2E2F_000000009081_7	vRhyme_unbinned_46__BAr3G3H3I_000000433105_67	vRhyme_bin_1__BAr2D2E2F_000000009081	BAr2D2E2F_vRhyme_bin_1	NA	NA	NA	NA	NA	NA	NA	NA	NA	NA	NA	NA	NA	FALSE	BAr2D2E2F	Balmoral	Restored	unknown function	FALSE
vRhyme_bin_1__BAr2D2E2F_000000009081_8	vRhyme_unbinned_46__BAr3G3H3I_000000433105_73	vRhyme_bin_1__BAr2D2E2F_000000009081	BAr2D2E2F_vRhyme_bin_1	NA	NA	NA	NA	NA	NA	NA	NA	NA	NA	NA	NA	NA	TRUE	BAr2D2E2F	Balmoral	Restored	unknown function	FALSE
vRhyme_bin_1__BAr2D2E2F_000000009081_9	vRhyme_unbinned_48__BAr3G3H3I_000000442688_5	vRhyme_bin_1__BAr2D2E2F_000000009081	BAr2D2E2F_vRhyme_bin_1	NA	NA	NA	NA	NA	NA	NA	NA	NA	NA	NA	NA	NA	TRUE	BAr2D2E2F	Balmoral	Restored	unknown function	FALSE
vRhyme_bin_1__BAr2D2E2F_000000011539_1	vRhyme_bin_1__BAr2D2E2F_000000011539_1	vRhyme_bin_1__BAr2D2E2F_000000011539	BAr2D2E2F_vRhyme_bin_1	NA	NA	NA	NA	NA	NA	NA	NA	NA	NA	NA	NA	NA	TRUE	BAr2D2E2F	Balmoral	Restored	unknown function	FALSE
vRhyme_bin_1__BAr2D2E2F_000000011539_10	vRhyme_bin_1__BAr2D2E2F_000000011539_10	vRhyme_bin_1__BAr2D2E2F_000000011539	BAr2D2E2F_vRhyme_bin_1	NA	NA	NA	NA	NA	NA	NA	NA	NA	NA	NA	NA	NA	TRUE	BAr2D2E2F	Balmoral	Restored	unknown function	FALSE
vRhyme_bin_1__BAr2D2E2F_000000011539_11	vRhyme_bin_1__BAr2D2E2F_000000011539_11	vRhyme_bin_1__BAr2D2E2F_000000011539	BAr2D2E2F_vRhyme_bin_1	NA	NA	NA	NA	NA	NA	NA	NA	NA	NA	NA	NA	NA	TRUE	BAr2D2E2F	Balmoral	Restored	unknown function	FALSE
vRhyme_bin_1__BAr2D2E2F_000000011539_12	vRhyme_unbinned_53__BAr3G3H3I_000000372451|provirus_7496_70090_107	vRhyme_bin_1__BAr2D2E2F_000000011539	BAr2D2E2F_vRhyme_bin_1	NA	NA	PF02810.19	SEC-C motif	NA	NA	NA	NA	NA	NA	PF02810.19	SEC-C motif	Pfam	TRUE	BAr2D2E2F	Balmoral	Restored	unknown function	FALSE
vRhyme_bin_1__BAr2D2E2F_000000011539_13	vRhyme_bin_1__BAr2D2E2F_000000011539_13	vRhyme_bin_1__BAr2D2E2F_000000011539	BAr2D2E2F_vRhyme_bin_1	NA	NA	NA	NA	NA	NA	NA	NA	NA	NA	NA	NA	NA	FALSE	BAr2D2E2F	Balmoral	Restored	unknown function	FALSE
vRhyme_bin_1__BAr2D2E2F_000000011539_14	vRhyme_unbinned_76__MGr2D2E2F_000000278818_2	vRhyme_bin_1__BAr2D2E2F_000000011539	BAr2D2E2F_vRhyme_bin_1	NA	NA	NA	NA	NA	NA	NA	NA	phrog_2328	transcriptional repressor	phrog_2328	transcriptional repressor	PHROG	TRUE	BAr2D2E2F	Balmoral	Restored	transcription regulation	FALSE
vRhyme_bin_1__BAr2D2E2F_000000011539_14	vRhyme_unbinned_76__MGr2D2E2F_000000278818_2	vRhyme_bin_1__BAr2D2E2F_000000011539	BAr2D2E2F_vRhyme_bin_1	NA	NA	NA	NA	NA	NA	NA	NA	phrog_2328	transcriptional repressor	phrog_2328	transcriptional repressor	PHROG	FALSE	BAr2D2E2F	Balmoral	Restored	transcription regulation	FALSE
vRhyme_bin_1__BAr2D2E2F_000000011539_15	vRhyme_bin_1__BAr2D2E2F_000000011539_15	vRhyme_bin_1__BAr2D2E2F_000000011539	BAr2D2E2F_vRhyme_bin_1	NA	NA	NA	NA	NA	NA	NA	NA	NA	NA	NA	NA	NA	TRUE	BAr2D2E2F	Balmoral	Restored	unknown function	FALSE
vRhyme_bin_1__BAr2D2E2F_000000011539_16	vRhyme_bin_1__BAr2D2E2F_000000011539_16	vRhyme_bin_1__BAr2D2E2F_000000011539	BAr2D2E2F_vRhyme_bin_1	NA	NA	NA	NA	NA	NA	NA	NA	NA	NA	NA	NA	NA	TRUE	BAr2D2E2F	Balmoral	Restored	unknown function	FALSE
vRhyme_bin_1__BAr2D2E2F_000000011539_17	vRhyme_bin_1__BAr2D2E2F_000000011539_17	vRhyme_bin_1__BAr2D2E2F_000000011539	BAr2D2E2F_vRhyme_bin_1	NA	NA	NA	NA	NA	NA	NA	NA	NA	NA	NA	NA	NA	FALSE	BAr2D2E2F	Balmoral	Restored	unknown function	FALSE
vRhyme_bin_1__BAr2D2E2F_000000011539_18	vRhyme_bin_1__BAr2D2E2F_000000011539_18	vRhyme_bin_1__BAr2D2E2F_000000011539	BAr2D2E2F_vRhyme_bin_1	NA	NA	PF02195.22	ParB/Sulfiredoxin domain	NA	NA	NA	NA	NA	NA	PF02195.22	ParB/Sulfiredoxin domain	Pfam	FALSE	BAr2D2E2F	Balmoral	Restored	unknown function	FALSE
vRhyme_bin_1__BAr2D2E2F_000000011539_19	vRhyme_unbinned_14__BAr3G3H3I_000000117563_39	vRhyme_bin_1__BAr2D2E2F_000000011539	BAr2D2E2F_vRhyme_bin_1	NA	NA	NA	NA	NA	NA	NA	NA	NA	NA	NA	NA	NA	TRUE	BAr2D2E2F	Balmoral	Restored	unknown function	FALSE
vRhyme_bin_1__BAr2D2E2F_000000011539_2	vRhyme_bin_1__BAr2D2E2F_000000011539_2	vRhyme_bin_1__BAr2D2E2F_000000011539	BAr2D2E2F_vRhyme_bin_1	NA	NA	NA	NA	NA	NA	NA	NA	NA	NA	NA	NA	NA	TRUE	BAr2D2E2F	Balmoral	Restored	unknown function	FALSE
vRhyme_bin_1__BAr2D2E2F_000000011539_20	vRhyme_unbinned_63__MGr3G3H3I_000000188717_17	vRhyme_bin_1__BAr2D2E2F_000000011539	BAr2D2E2F_vRhyme_bin_1	NA	NA	NA	NA	NA	NA	NA	NA	NA	NA	NA	NA	NA	TRUE	BAr2D2E2F	Balmoral	Restored	unknown function	FALSE
vRhyme_bin_1__BAr2D2E2F_000000011539_21	vRhyme_bin_1__BAr2D2E2F_000000011539_21	vRhyme_bin_1__BAr2D2E2F_000000011539	BAr2D2E2F_vRhyme_bin_1	NA	NA	NA	NA	NA	NA	NA	NA	NA	NA	NA	NA	NA	TRUE	BAr2D2E2F	Balmoral	Restored	unknown function	FALSE
vRhyme_bin_1__BAr2D2E2F_000000011539_22	vRhyme_unbinned_1__LABRr1A1B1C_000000000562_3	vRhyme_bin_1__BAr2D2E2F_000000011539	BAr2D2E2F_vRhyme_bin_1	NA	NA	PF00782.24	Dual specificity phosphatase, catalytic domain	NA	NA	NA	NA	NA	NA	PF00782.24	Dual specificity phosphatase, catalytic domain	Pfam	TRUE	BAr2D2E2F	Balmoral	Restored	unknown function	FALSE
vRhyme_bin_1__BAr2D2E2F_000000011539_23	vRhyme_bin_1__BAr2D2E2F_000000011539_23	vRhyme_bin_1__BAr2D2E2F_000000011539	BAr2D2E2F_vRhyme_bin_1	NA	NA	NA	NA	NA	NA	NA	NA	NA	NA	NA	NA	NA	TRUE	BAr2D2E2F	Balmoral	Restored	unknown function	FALSE
vRhyme_bin_1__BAr2D2E2F_000000011539_24	vRhyme_bin_1__BAr2D2E2F_000000011539_24	vRhyme_bin_1__BAr2D2E2F_000000011539	BAr2D2E2F_vRhyme_bin_1	NA	NA	NA	NA	NA	NA	NA	NA	NA	NA	NA	NA	NA	TRUE	BAr2D2E2F	Balmoral	Restored	unknown function	FALSE
vRhyme_bin_1__BAr2D2E2F_000000011539_25	vRhyme_bin_1__BAr2D2E2F_000000011539_25	vRhyme_bin_1__BAr2D2E2F_000000011539	BAr2D2E2F_vRhyme_bin_1	NA	NA	NA	NA	NA	NA	NA	NA	NA	NA	NA	NA	NA	TRUE	BAr2D2E2F	Balmoral	Restored	unknown function	FALSE
vRhyme_bin_1__BAr2D2E2F_000000011539_26	vRhyme_bin_1__BAr2D2E2F_000000011539_26	vRhyme_bin_1__BAr2D2E2F_000000011539	BAr2D2E2F_vRhyme_bin_1	NA	NA	NA	NA	NA	NA	NA	NA	NA	NA	NA	NA	NA	TRUE	BAr2D2E2F	Balmoral	Restored	unknown function	FALSE
vRhyme_bin_1__BAr2D2E2F_000000011539_26	vRhyme_bin_1__BAr2D2E2F_000000011539_26	vRhyme_bin_1__BAr2D2E2F_000000011539	BAr2D2E2F_vRhyme_bin_1	NA	NA	NA	NA	NA	NA	NA	NA	NA	NA	NA	NA	NA	FALSE	BAr2D2E2F	Balmoral	Restored	unknown function	FALSE
vRhyme_bin_1__BAr2D2E2F_000000011539_27	vRhyme_bin_1__BAr2D2E2F_000000011539_27	vRhyme_bin_1__BAr2D2E2F_000000011539	BAr2D2E2F_vRhyme_bin_1	NA	NA	PF00467.33	KOW motif	NA	NA	NA	NA	NA	NA	PF00467.33	KOW motif	Pfam	TRUE	BAr2D2E2F	Balmoral	Restored	unknown function	FALSE
vRhyme_bin_1__BAr2D2E2F_000000011539_27	vRhyme_bin_1__BAr2D2E2F_000000011539_27	vRhyme_bin_1__BAr2D2E2F_000000011539	BAr2D2E2F_vRhyme_bin_1	NA	NA	PF00467.33	KOW motif	NA	NA	NA	NA	NA	NA	PF00467.33	KOW motif	Pfam	FALSE	BAr2D2E2F	Balmoral	Restored	unknown function	FALSE
vRhyme_bin_1__BAr2D2E2F_000000011539_28	vRhyme_unbinned_36__BAr3G3H3I_000000362095_9	vRhyme_bin_1__BAr2D2E2F_000000011539	BAr2D2E2F_vRhyme_bin_1	NA	NA	NA	NA	NA	NA	NA	NA	NA	NA	NA	NA	NA	TRUE	BAr2D2E2F	Balmoral	Restored	unknown function	FALSE
vRhyme_bin_1__BAr2D2E2F_000000011539_29	vRhyme_unbinned_63__MGr3G3H3I_000000188717_17	vRhyme_bin_1__BAr2D2E2F_000000011539	BAr2D2E2F_vRhyme_bin_1	NA	NA	NA	NA	NA	NA	NA	NA	phrog_1574	NA	phrog_1574	NA	PHROG	TRUE	BAr2D2E2F	Balmoral	Restored	unknown function	FALSE
vRhyme_bin_1__BAr2D2E2F_000000011539_3	vRhyme_bin_13__MHr3G3H3I_000000136599_45	vRhyme_bin_1__BAr2D2E2F_000000011539	BAr2D2E2F_vRhyme_bin_1	NA	NA	NA	NA	NA	NA	NA	NA	NA	NA	NA	NA	NA	TRUE	BAr2D2E2F	Balmoral	Restored	unknown function	FALSE
vRhyme_bin_1__BAr2D2E2F_000000011539_30	vRhyme_bin_2__MGr1A1B1C_000000147712_21	vRhyme_bin_1__BAr2D2E2F_000000011539	BAr2D2E2F_vRhyme_bin_1	NA	NA	NA	NA	NA	NA	NA	NA	NA	NA	NA	NA	NA	TRUE	BAr2D2E2F	Balmoral	Restored	unknown function	FALSE
vRhyme_bin_1__BAr2D2E2F_000000011539_31	vRhyme_bin_1__BAr2D2E2F_000000011539_31	vRhyme_bin_1__BAr2D2E2F_000000011539	BAr2D2E2F_vRhyme_bin_1	NA	NA	NA	NA	NA	NA	NA	NA	NA	NA	NA	NA	NA	TRUE	BAr2D2E2F	Balmoral	Restored	unknown function	FALSE
vRhyme_bin_1__BAr2D2E2F_000000011539_31	vRhyme_bin_1__BAr2D2E2F_000000011539_31	vRhyme_bin_1__BAr2D2E2F_000000011539	BAr2D2E2F_vRhyme_bin_1	NA	NA	NA	NA	NA	NA	NA	NA	NA	NA	NA	NA	NA	FALSE	BAr2D2E2F	Balmoral	Restored	unknown function	FALSE
vRhyme_bin_1__BAr2D2E2F_000000011539_32	vRhyme_bin_1__BAr2D2E2F_000000011539_32	vRhyme_bin_1__BAr2D2E2F_000000011539	BAr2D2E2F_vRhyme_bin_1	NA	NA	NA	NA	NA	NA	NA	NA	NA	NA	NA	NA	NA	TRUE	BAr2D2E2F	Balmoral	Restored	unknown function	FALSE
vRhyme_bin_1__BAr2D2E2F_000000011539_33	vRhyme_bin_2__BOr2D2E2F_000000134706_40	vRhyme_bin_1__BAr2D2E2F_000000011539	BAr2D2E2F_vRhyme_bin_1	NA	NA	NA	NA	NA	NA	NA	NA	NA	NA	NA	NA	NA	FALSE	BAr2D2E2F	Balmoral	Restored	unknown function	FALSE
vRhyme_bin_1__BAr2D2E2F_000000011539_34	vRhyme_bin_1__BAr2D2E2F_000000011539_34	vRhyme_bin_1__BAr2D2E2F_000000011539	BAr2D2E2F_vRhyme_bin_1	NA	NA	NA	NA	NA	NA	NA	NA	NA	NA	NA	NA	NA	TRUE	BAr2D2E2F	Balmoral	Restored	unknown function	FALSE
vRhyme_bin_1__BAr2D2E2F_000000011539_4	vRhyme_bin_2__CRr1A1B1C_000000060534_5	vRhyme_bin_1__BAr2D2E2F_000000011539	BAr2D2E2F_vRhyme_bin_1	K01462	peptide deformylase [EC:3.5.1.88]	PF01327.25	Polypeptide deformylase	NA	NA	NA	NA	phrog_2890	peptide deformylase	K01462	peptide deformylase [EC:3.5.1.88]	KEGG	TRUE	BAr2D2E2F	Balmoral	Restored	other	FALSE
vRhyme_bin_1__BAr2D2E2F_000000011539_5	vRhyme_bin_1__BAr2D2E2F_000000011539_5	vRhyme_bin_1__BAr2D2E2F_000000011539	BAr2D2E2F_vRhyme_bin_1	NA	NA	NA	NA	NA	NA	NA	NA	NA	NA	NA	NA	NA	TRUE	BAr2D2E2F	Balmoral	Restored	unknown function	FALSE
vRhyme_bin_1__BAr2D2E2F_000000011539_6	vRhyme_bin_1__BAr2D2E2F_000000011539_6	vRhyme_bin_1__BAr2D2E2F_000000011539	BAr2D2E2F_vRhyme_bin_1	NA	NA	PF03167.23	Uracil DNA glycosylase superfamily	NA	NA	NA	NA	NA	NA	PF03167.23	Uracil DNA glycosylase superfamily	Pfam	FALSE	BAr2D2E2F	Balmoral	Restored	unknown function	FALSE
vRhyme_bin_1__BAr2D2E2F_000000011539_7	vRhyme_bin_1__BAr2D2E2F_000000011539_7	vRhyme_bin_1__BAr2D2E2F_000000011539	BAr2D2E2F_vRhyme_bin_1	NA	NA	NA	NA	NA	NA	NA	NA	NA	NA	NA	NA	NA	TRUE	BAr2D2E2F	Balmoral	Restored	unknown function	FALSE
vRhyme_bin_1__BAr2D2E2F_000000011539_8	vRhyme_bin_1__BAr2D2E2F_000000011539_8	vRhyme_bin_1__BAr2D2E2F_000000011539	BAr2D2E2F_vRhyme_bin_1	NA	NA	NA	NA	NA	NA	NA	NA	NA	NA	NA	NA	NA	TRUE	BAr2D2E2F	Balmoral	Restored	unknown function	FALSE
vRhyme_bin_1__BAr2D2E2F_000000011539_9	vRhyme_bin_1__BAr2D2E2F_000000011539_9	vRhyme_bin_1__BAr2D2E2F_000000011539	BAr2D2E2F_vRhyme_bin_1	NA	NA	PF10263.13	SprT-like family	NA	NA	NA	NA	NA	NA	PF10263.13	SprT-like family	Pfam	TRUE	BAr2D2E2F	Balmoral	Restored	unknown function	FALSE
vRhyme_bin_1__BAr2D2E2F_000000017828_1	vRhyme_unbinned_15__BAr1A1B1C_000000074765_88	vRhyme_bin_1__BAr2D2E2F_000000017828	BAr2D2E2F_vRhyme_bin_1	NA	NA	NA	NA	NA	NA	NA	NA	NA	NA	NA	NA	NA	TRUE	BAr2D2E2F	Balmoral	Restored	unknown function	FALSE
vRhyme_bin_1__BAr2D2E2F_000000017828_10	vRhyme_bin_3__CRr2D2E2F_000000122303_22	vRhyme_bin_1__BAr2D2E2F_000000017828	BAr2D2E2F_vRhyme_bin_1	NA	NA	NA	NA	NA	NA	NA	NA	NA	NA	NA	NA	NA	TRUE	BAr2D2E2F	Balmoral	Restored	unknown function	FALSE
vRhyme_bin_1__BAr2D2E2F_000000017828_11	vRhyme_bin_1__CRr3G3H3I_000000291524_19	vRhyme_bin_1__BAr2D2E2F_000000017828	BAr2D2E2F_vRhyme_bin_1	NA	NA	NA	NA	NA	NA	NA	NA	NA	NA	NA	NA	NA	TRUE	BAr2D2E2F	Balmoral	Restored	unknown function	FALSE
vRhyme_bin_1__BAr2D2E2F_000000017828_12	vRhyme_unbinned_87__BAr1A1B1C_000000151518|provirus_3_26353_3	vRhyme_bin_1__BAr2D2E2F_000000017828	BAr2D2E2F_vRhyme_bin_1	NA	NA	NA	NA	NA	NA	NA	NA	NA	NA	NA	NA	NA	FALSE	BAr2D2E2F	Balmoral	Restored	unknown function	FALSE
vRhyme_bin_1__BAr2D2E2F_000000017828_13	vRhyme_unbinned_34__LASAr3G3H3I_000000271313_18	vRhyme_bin_1__BAr2D2E2F_000000017828	BAr2D2E2F_vRhyme_bin_1	NA	NA	NA	NA	NA	NA	NA	NA	NA	NA	NA	NA	NA	TRUE	BAr2D2E2F	Balmoral	Restored	unknown function	FALSE
vRhyme_bin_1__BAr2D2E2F_000000017828_14	vRhyme_bin_10__MGr2D2E2F_000000161684_13	vRhyme_bin_1__BAr2D2E2F_000000017828	BAr2D2E2F_vRhyme_bin_1	NA	NA	NA	NA	NA	NA	NA	NA	NA	NA	NA	NA	NA	TRUE	BAr2D2E2F	Balmoral	Restored	unknown function	FALSE
vRhyme_bin_1__BAr2D2E2F_000000017828_15	vRhyme_bin_1__CRr3G3H3I_000000291524_23	vRhyme_bin_1__BAr2D2E2F_000000017828	BAr2D2E2F_vRhyme_bin_1	NA	NA	NA	NA	NA	NA	NA	NA	NA	NA	NA	NA	NA	FALSE	BAr2D2E2F	Balmoral	Restored	unknown function	FALSE
vRhyme_bin_1__BAr2D2E2F_000000017828_16	vRhyme_bin_1__CRr3G3H3I_000000291524_24	vRhyme_bin_1__BAr2D2E2F_000000017828	BAr2D2E2F_vRhyme_bin_1	NA	NA	NA	NA	NA	NA	NA	NA	NA	NA	NA	NA	NA	TRUE	BAr2D2E2F	Balmoral	Restored	unknown function	FALSE
vRhyme_bin_1__BAr2D2E2F_000000017828_17	vRhyme_unbinned_25__BAr1A1B1C_000000129611_14	vRhyme_bin_1__BAr2D2E2F_000000017828	BAr2D2E2F_vRhyme_bin_1	NA	NA	NA	NA	NA	NA	NA	NA	NA	NA	NA	NA	NA	TRUE	BAr2D2E2F	Balmoral	Restored	unknown function	FALSE
vRhyme_bin_1__BAr2D2E2F_000000017828_18	vRhyme_bin_1__CRr3G3H3I_000000291524_26	vRhyme_bin_1__BAr2D2E2F_000000017828	BAr2D2E2F_vRhyme_bin_1	NA	NA	NA	NA	NA	NA	NA	NA	NA	NA	NA	NA	NA	TRUE	BAr2D2E2F	Balmoral	Restored	unknown function	FALSE
vRhyme_bin_1__BAr2D2E2F_000000017828_19	vRhyme_bin_1__CRr3G3H3I_000000291524_27	vRhyme_bin_1__BAr2D2E2F_000000017828	BAr2D2E2F_vRhyme_bin_1	NA	NA	NA	NA	NA	NA	NA	NA	NA	NA	NA	NA	NA	TRUE	BAr2D2E2F	Balmoral	Restored	unknown function	FALSE
vRhyme_bin_1__BAr2D2E2F_000000017828_2	vRhyme_unbinned_15__BAr1A1B1C_000000074765_87	vRhyme_bin_1__BAr2D2E2F_000000017828	BAr2D2E2F_vRhyme_bin_1	NA	NA	NA	NA	NA	NA	NA	NA	NA	NA	NA	NA	NA	TRUE	BAr2D2E2F	Balmoral	Restored	unknown function	FALSE
vRhyme_bin_1__BAr2D2E2F_000000017828_20	vRhyme_bin_15__SEr2D2E2F_000000074271_27	vRhyme_bin_1__BAr2D2E2F_000000017828	BAr2D2E2F_vRhyme_bin_1	NA	NA	NA	NA	NA	NA	NA	NA	NA	NA	NA	NA	NA	TRUE	BAr2D2E2F	Balmoral	Restored	unknown function	FALSE
vRhyme_bin_1__BAr2D2E2F_000000017828_21	vRhyme_bin_15__SEr2D2E2F_000000074271_28	vRhyme_bin_1__BAr2D2E2F_000000017828	BAr2D2E2F_vRhyme_bin_1	NA	NA	NA	NA	NA	NA	NA	NA	NA	NA	NA	NA	NA	TRUE	BAr2D2E2F	Balmoral	Restored	unknown function	FALSE
vRhyme_bin_1__BAr2D2E2F_000000017828_22	vRhyme_bin_15__BAr1A1B1C_000000388356_5	vRhyme_bin_1__BAr2D2E2F_000000017828	BAr2D2E2F_vRhyme_bin_1	NA	NA	NA	NA	NA	NA	NA	NA	NA	NA	NA	NA	NA	TRUE	BAr2D2E2F	Balmoral	Restored	unknown function	FALSE
vRhyme_bin_1__BAr2D2E2F_000000017828_23	vRhyme_bin_15__SEr2D2E2F_000000074271_30	vRhyme_bin_1__BAr2D2E2F_000000017828	BAr2D2E2F_vRhyme_bin_1	NA	NA	NA	NA	NA	NA	NA	NA	NA	NA	NA	NA	NA	TRUE	BAr2D2E2F	Balmoral	Restored	unknown function	FALSE
vRhyme_bin_1__BAr2D2E2F_000000017828_24	vRhyme_bin_15__SEr2D2E2F_000000074271_31	vRhyme_bin_1__BAr2D2E2F_000000017828	BAr2D2E2F_vRhyme_bin_1	NA	NA	NA	NA	NA	NA	NA	NA	NA	NA	NA	NA	NA	TRUE	BAr2D2E2F	Balmoral	Restored	unknown function	FALSE
vRhyme_bin_1__BAr2D2E2F_000000017828_25	vRhyme_unbinned_25__BAr1A1B1C_000000129611_23	vRhyme_bin_1__BAr2D2E2F_000000017828	BAr2D2E2F_vRhyme_bin_1	NA	NA	NA	NA	NA	NA	NA	NA	NA	NA	NA	NA	NA	TRUE	BAr2D2E2F	Balmoral	Restored	unknown function	FALSE
vRhyme_bin_1__BAr2D2E2F_000000017828_26	vRhyme_bin_15__SEr2D2E2F_000000074271_33	vRhyme_bin_1__BAr2D2E2F_000000017828	BAr2D2E2F_vRhyme_bin_1	NA	NA	NA	NA	NA	NA	NA	NA	NA	NA	NA	NA	NA	TRUE	BAr2D2E2F	Balmoral	Restored	unknown function	FALSE
vRhyme_bin_1__BAr2D2E2F_000000017828_27	vRhyme_unbinned_15__BAr1A1B1C_000000074765_62	vRhyme_bin_1__BAr2D2E2F_000000017828	BAr2D2E2F_vRhyme_bin_1	NA	NA	NA	NA	NA	NA	NA	NA	NA	NA	NA	NA	NA	TRUE	BAr2D2E2F	Balmoral	Restored	unknown function	FALSE
vRhyme_bin_1__BAr2D2E2F_000000017828_28	vRhyme_unbinned_15__BAr1A1B1C_000000074765_61	vRhyme_bin_1__BAr2D2E2F_000000017828	BAr2D2E2F_vRhyme_bin_1	NA	NA	NA	NA	NA	NA	NA	NA	NA	NA	NA	NA	NA	TRUE	BAr2D2E2F	Balmoral	Restored	unknown function	FALSE
vRhyme_bin_1__BAr2D2E2F_000000017828_29	vRhyme_bin_15__SEr2D2E2F_000000074271_42	vRhyme_bin_1__BAr2D2E2F_000000017828	BAr2D2E2F_vRhyme_bin_1	NA	NA	NA	NA	NA	NA	NA	NA	NA	NA	NA	NA	NA	TRUE	BAr2D2E2F	Balmoral	Restored	unknown function	FALSE
vRhyme_bin_1__BAr2D2E2F_000000017828_3	vRhyme_bin_1__BAr2D2E2F_000000017828_3	vRhyme_bin_1__BAr2D2E2F_000000017828	BAr2D2E2F_vRhyme_bin_1	NA	NA	NA	NA	NA	NA	NA	NA	NA	NA	NA	NA	NA	FALSE	BAr2D2E2F	Balmoral	Restored	unknown function	FALSE
vRhyme_bin_1__BAr2D2E2F_000000017828_30	vRhyme_unbinned_39__LASCr2D2E2F_000000152555_36	vRhyme_bin_1__BAr2D2E2F_000000017828	BAr2D2E2F_vRhyme_bin_1	NA	NA	NA	NA	NA	NA	NA	NA	NA	NA	NA	NA	NA	TRUE	BAr2D2E2F	Balmoral	Restored	unknown function	FALSE
vRhyme_bin_1__BAr2D2E2F_000000017828_31	vRhyme_bin_3__BOr3G3H3I_000000039770_12	vRhyme_bin_1__BAr2D2E2F_000000017828	BAr2D2E2F_vRhyme_bin_1	NA	NA	NA	NA	NA	NA	NA	NA	NA	NA	NA	NA	NA	TRUE	BAr2D2E2F	Balmoral	Restored	unknown function	FALSE
vRhyme_bin_1__BAr2D2E2F_000000017828_32	vRhyme_unbinned_25__BAr1A1B1C_000000129611_29	vRhyme_bin_1__BAr2D2E2F_000000017828	BAr2D2E2F_vRhyme_bin_1	NA	NA	NA	NA	NA	NA	NA	NA	NA	NA	NA	NA	NA	TRUE	BAr2D2E2F	Balmoral	Restored	unknown function	FALSE
vRhyme_bin_1__BAr2D2E2F_000000017828_33	vRhyme_bin_4__CRr2D2E2F_000000293597_1	vRhyme_bin_1__BAr2D2E2F_000000017828	BAr2D2E2F_vRhyme_bin_1	NA	NA	NA	NA	NA	NA	NA	NA	NA	NA	NA	NA	NA	TRUE	BAr2D2E2F	Balmoral	Restored	unknown function	FALSE
vRhyme_bin_1__BAr2D2E2F_000000017828_34	vRhyme_unbinned_25__BAr1A1B1C_000000129611_30	vRhyme_bin_1__BAr2D2E2F_000000017828	BAr2D2E2F_vRhyme_bin_1	NA	NA	NA	NA	NA	NA	NA	NA	NA	NA	NA	NA	NA	TRUE	BAr2D2E2F	Balmoral	Restored	unknown function	FALSE
vRhyme_bin_1__BAr2D2E2F_000000017828_35	vRhyme_bin_2__MHr1A1B1C_000000233600_11	vRhyme_bin_1__BAr2D2E2F_000000017828	BAr2D2E2F_vRhyme_bin_1	NA	NA	NA	NA	NA	NA	NA	NA	NA	NA	NA	NA	NA	TRUE	BAr2D2E2F	Balmoral	Restored	unknown function	FALSE
vRhyme_bin_1__BAr2D2E2F_000000017828_36	vRhyme_bin_2__MHr1A1B1C_000000233600_10	vRhyme_bin_1__BAr2D2E2F_000000017828	BAr2D2E2F_vRhyme_bin_1	NA	NA	NA	NA	NA	NA	NA	NA	NA	NA	NA	NA	NA	TRUE	BAr2D2E2F	Balmoral	Restored	unknown function	FALSE
vRhyme_bin_1__BAr2D2E2F_000000017828_37	vRhyme_bin_6__MHr2D2E2F_000000349608_8	vRhyme_bin_1__BAr2D2E2F_000000017828	BAr2D2E2F_vRhyme_bin_1	K07331	archaeal flagellar protein FlaH	PF13481.10	AAA domain	NA	NA	NA	NA	NA	NA	PF13481.10	AAA domain	Pfam	TRUE	BAr2D2E2F	Balmoral	Restored	unknown function	FALSE
vRhyme_bin_1__BAr2D2E2F_000000017828_38	vRhyme_bin_1__BOr3G3H3I_000000127856_41	vRhyme_bin_1__BAr2D2E2F_000000017828	BAr2D2E2F_vRhyme_bin_1	NA	NA	NA	NA	NA	NA	NA	NA	NA	NA	NA	NA	NA	TRUE	BAr2D2E2F	Balmoral	Restored	unknown function	FALSE
vRhyme_bin_1__BAr2D2E2F_000000017828_39	vRhyme_unbinned_19__BOr2D2E2F_000000127533_6	vRhyme_bin_1__BAr2D2E2F_000000017828	BAr2D2E2F_vRhyme_bin_1	NA	NA	NA	NA	NA	NA	NA	NA	NA	NA	NA	NA	NA	TRUE	BAr2D2E2F	Balmoral	Restored	unknown function	FALSE
vRhyme_bin_1__BAr2D2E2F_000000017828_4	vRhyme_unbinned_89__LASCr2D2E2F_000000339790_24	vRhyme_bin_1__BAr2D2E2F_000000017828	BAr2D2E2F_vRhyme_bin_1	NA	NA	NA	NA	NA	NA	NA	NA	NA	NA	NA	NA	NA	TRUE	BAr2D2E2F	Balmoral	Restored	unknown function	FALSE
vRhyme_bin_1__BAr2D2E2F_000000017828_40	vRhyme_unbinned_83__SEr3G3H3I_000000135656_19	vRhyme_bin_1__BAr2D2E2F_000000017828	BAr2D2E2F_vRhyme_bin_1	NA	NA	NA	NA	NA	NA	NA	NA	NA	NA	NA	NA	NA	TRUE	BAr2D2E2F	Balmoral	Restored	unknown function	FALSE
vRhyme_bin_1__BAr2D2E2F_000000017828_41	vRhyme_unbinned_19__BOr2D2E2F_000000127533_5	vRhyme_bin_1__BAr2D2E2F_000000017828	BAr2D2E2F_vRhyme_bin_1	NA	NA	NA	NA	NA	NA	NA	NA	NA	NA	NA	NA	NA	TRUE	BAr2D2E2F	Balmoral	Restored	unknown function	FALSE
vRhyme_bin_1__BAr2D2E2F_000000017828_42	vRhyme_unbinned_19__BOr2D2E2F_000000127533_4	vRhyme_bin_1__BAr2D2E2F_000000017828	BAr2D2E2F_vRhyme_bin_1	NA	NA	NA	NA	NA	NA	NA	NA	NA	NA	NA	NA	NA	FALSE	BAr2D2E2F	Balmoral	Restored	unknown function	FALSE
vRhyme_bin_1__BAr2D2E2F_000000017828_43	vRhyme_bin_19__LABRr1A1B1C_000000189826_16	vRhyme_bin_1__BAr2D2E2F_000000017828	BAr2D2E2F_vRhyme_bin_1	NA	NA	NA	NA	NA	NA	NA	NA	phrog_3301	pyrophosphatase	phrog_3301	pyrophosphatase	PHROG	TRUE	BAr2D2E2F	Balmoral	Restored	other	FALSE
vRhyme_bin_1__BAr2D2E2F_000000017828_44	vRhyme_bin_14__CRr1A1B1C_000000353888_17	vRhyme_bin_1__BAr2D2E2F_000000017828	BAr2D2E2F_vRhyme_bin_1	NA	NA	NA	NA	NA	NA	NA	NA	NA	NA	NA	NA	NA	TRUE	BAr2D2E2F	Balmoral	Restored	unknown function	FALSE
vRhyme_bin_1__BAr2D2E2F_000000017828_45	vRhyme_unbinned_6__MGr3G3H3I_000000012933_26	vRhyme_bin_1__BAr2D2E2F_000000017828	BAr2D2E2F_vRhyme_bin_1	NA	NA	NA	NA	NA	NA	NA	NA	NA	NA	NA	NA	NA	FALSE	BAr2D2E2F	Balmoral	Restored	unknown function	FALSE
vRhyme_bin_1__BAr2D2E2F_000000017828_46	vRhyme_bin_30__LAWAr2D2E2F_000000127844_11	vRhyme_bin_1__BAr2D2E2F_000000017828	BAr2D2E2F_vRhyme_bin_1	NA	NA	PF02026.20	RyR domain	NA	NA	NA	NA	phrog_18865	NA	phrog_18865	NA	PHROG	TRUE	BAr2D2E2F	Balmoral	Restored	unknown function	FALSE
vRhyme_bin_1__BAr2D2E2F_000000017828_47	vRhyme_unbinned_21__LAWAr2D2E2F_000000071319_12	vRhyme_bin_1__BAr2D2E2F_000000017828	BAr2D2E2F_vRhyme_bin_1	NA	NA	NA	NA	NA	NA	NA	NA	NA	NA	NA	NA	NA	TRUE	BAr2D2E2F	Balmoral	Restored	unknown function	FALSE
vRhyme_bin_1__BAr2D2E2F_000000017828_48	vRhyme_unbinned_11__BAr2D2E2F_000000100894_43	vRhyme_bin_1__BAr2D2E2F_000000017828	BAr2D2E2F_vRhyme_bin_1	NA	NA	NA	NA	NA	NA	NA	NA	NA	NA	NA	NA	NA	FALSE	BAr2D2E2F	Balmoral	Restored	unknown function	FALSE
vRhyme_bin_1__BAr2D2E2F_000000017828_49	vRhyme_unbinned_53__BAr3G3H3I_000000372451|provirus_7496_70090_31	vRhyme_bin_1__BAr2D2E2F_000000017828	BAr2D2E2F_vRhyme_bin_1	NA	NA	NA	NA	NA	NA	NA	NA	NA	NA	NA	NA	NA	TRUE	BAr2D2E2F	Balmoral	Restored	unknown function	FALSE
vRhyme_bin_1__BAr2D2E2F_000000017828_5	vRhyme_bin_1__BAr2D2E2F_000000017828_3	vRhyme_bin_1__BAr2D2E2F_000000017828	BAr2D2E2F_vRhyme_bin_1	NA	NA	NA	NA	NA	NA	NA	NA	NA	NA	NA	NA	NA	TRUE	BAr2D2E2F	Balmoral	Restored	unknown function	FALSE
vRhyme_bin_1__BAr2D2E2F_000000017828_50	vRhyme_bin_1__CRr3G3H3I_000000277486_29	vRhyme_bin_1__BAr2D2E2F_000000017828	BAr2D2E2F_vRhyme_bin_1	NA	NA	NA	NA	NA	NA	NA	NA	NA	NA	NA	NA	NA	TRUE	BAr2D2E2F	Balmoral	Restored	unknown function	FALSE
vRhyme_bin_1__BAr2D2E2F_000000017828_6	vRhyme_bin_13__MHr3G3H3I_000000385566_12	vRhyme_bin_1__BAr2D2E2F_000000017828	BAr2D2E2F_vRhyme_bin_1	NA	NA	PF01464.24	Transglycosylase SLT domain	GH23	lysozyme type G (EC 3.2.1.17); peptidoglycan lyase (EC 4.2.2.n1) also known in the literature as peptidoglycan lytic transglycosylase; chitinase (EC 3.2.1.14)	NA	NA	NA	NA	PF01464.24	Transglycosylase SLT domain	Pfam	FALSE	BAr2D2E2F	Balmoral	Restored	unknown function	FALSE
vRhyme_bin_1__BAr2D2E2F_000000017828_7	vRhyme_bin_3__CRr2D2E2F_000000122303_11	vRhyme_bin_1__BAr2D2E2F_000000017828	BAr2D2E2F_vRhyme_bin_1	NA	NA	NA	NA	NA	NA	NA	NA	NA	NA	NA	NA	NA	TRUE	BAr2D2E2F	Balmoral	Restored	unknown function	FALSE
vRhyme_bin_1__BAr2D2E2F_000000017828_8	vRhyme_bin_3__CRr2D2E2F_000000122303_14	vRhyme_bin_1__BAr2D2E2F_000000017828	BAr2D2E2F_vRhyme_bin_1	NA	NA	NA	NA	NA	NA	NA	NA	NA	NA	NA	NA	NA	TRUE	BAr2D2E2F	Balmoral	Restored	unknown function	FALSE
vRhyme_bin_1__BAr2D2E2F_000000017828_9	vRhyme_bin_3__CRr2D2E2F_000000122303_15	vRhyme_bin_1__BAr2D2E2F_000000017828	BAr2D2E2F_vRhyme_bin_1	NA	NA	NA	NA	NA	NA	NA	NA	NA	NA	NA	NA	NA	FALSE	BAr2D2E2F	Balmoral	Restored	unknown function	FALSE
vRhyme_bin_1__BAr2D2E2F_000000026327_1	vRhyme_bin_1__BAr2D2E2F_000000026327_1	vRhyme_bin_1__BAr2D2E2F_000000026327	BAr2D2E2F_vRhyme_bin_1	NA	NA	NA	NA	NA	NA	NA	NA	NA	NA	NA	NA	NA	TRUE	BAr2D2E2F	Balmoral	Restored	unknown function	FALSE
vRhyme_bin_1__BAr2D2E2F_000000026327_10	vRhyme_bin_1__BAr2D2E2F_000000026327_10	vRhyme_bin_1__BAr2D2E2F_000000026327	BAr2D2E2F_vRhyme_bin_1	NA	NA	NA	NA	NA	NA	NA	NA	NA	NA	NA	NA	NA	FALSE	BAr2D2E2F	Balmoral	Restored	unknown function	FALSE
vRhyme_bin_1__BAr2D2E2F_000000026327_11	vRhyme_bin_1__BAr2D2E2F_000000026327_11	vRhyme_bin_1__BAr2D2E2F_000000026327	BAr2D2E2F_vRhyme_bin_1	NA	NA	NA	NA	NA	NA	NA	NA	NA	NA	NA	NA	NA	TRUE	BAr2D2E2F	Balmoral	Restored	unknown function	FALSE
vRhyme_bin_1__BAr2D2E2F_000000026327_12	vRhyme_bin_1__BAr2D2E2F_000000026327_12	vRhyme_bin_1__BAr2D2E2F_000000026327	BAr2D2E2F_vRhyme_bin_1	NA	NA	NA	NA	NA	NA	NA	NA	NA	NA	NA	NA	NA	TRUE	BAr2D2E2F	Balmoral	Restored	unknown function	FALSE
vRhyme_bin_1__BAr2D2E2F_000000026327_13	vRhyme_bin_1__BAr2D2E2F_000000026327_13	vRhyme_bin_1__BAr2D2E2F_000000026327	BAr2D2E2F_vRhyme_bin_1	NA	NA	NA	NA	NA	NA	NA	NA	NA	NA	NA	NA	NA	TRUE	BAr2D2E2F	Balmoral	Restored	unknown function	FALSE
vRhyme_bin_1__BAr2D2E2F_000000026327_14	vRhyme_bin_1__BAr2D2E2F_000000026327_14	vRhyme_bin_1__BAr2D2E2F_000000026327	BAr2D2E2F_vRhyme_bin_1	NA	NA	NA	NA	NA	NA	NA	NA	NA	NA	NA	NA	NA	TRUE	BAr2D2E2F	Balmoral	Restored	unknown function	FALSE
vRhyme_bin_1__BAr2D2E2F_000000026327_15	vRhyme_bin_1__BAr2D2E2F_000000026327_15	vRhyme_bin_1__BAr2D2E2F_000000026327	BAr2D2E2F_vRhyme_bin_1	NA	NA	NA	NA	NA	NA	NA	NA	NA	NA	NA	NA	NA	TRUE	BAr2D2E2F	Balmoral	Restored	unknown function	FALSE
vRhyme_bin_1__BAr2D2E2F_000000026327_16	vRhyme_bin_1__BAr2D2E2F_000000026327_16	vRhyme_bin_1__BAr2D2E2F_000000026327	BAr2D2E2F_vRhyme_bin_1	NA	NA	NA	NA	NA	NA	NA	NA	NA	NA	NA	NA	NA	TRUE	BAr2D2E2F	Balmoral	Restored	unknown function	FALSE
vRhyme_bin_1__BAr2D2E2F_000000026327_17	vRhyme_bin_1__BAr2D2E2F_000000026327_17	vRhyme_bin_1__BAr2D2E2F_000000026327	BAr2D2E2F_vRhyme_bin_1	NA	NA	NA	NA	NA	NA	NA	NA	NA	NA	NA	NA	NA	TRUE	BAr2D2E2F	Balmoral	Restored	unknown function	FALSE
vRhyme_bin_1__BAr2D2E2F_000000026327_18	vRhyme_bin_1__BAr2D2E2F_000000026327_18	vRhyme_bin_1__BAr2D2E2F_000000026327	BAr2D2E2F_vRhyme_bin_1	NA	NA	NA	NA	NA	NA	NA	NA	phrog_5928	NA	phrog_5928	NA	PHROG	TRUE	BAr2D2E2F	Balmoral	Restored	unknown function	FALSE
vRhyme_bin_1__BAr2D2E2F_000000026327_19	vRhyme_bin_1__BAr2D2E2F_000000026327_19	vRhyme_bin_1__BAr2D2E2F_000000026327	BAr2D2E2F_vRhyme_bin_1	K14440	SWI/SNF-related matrix-associated actin-dependent regulator of chromatin subfamily A-like protein 1 [EC:5.6.2.-]	PF00176.27	SNF2-related domain	NA	NA	NA	NA	phrog_11354	NA	K14440	SWI/SNF-related matrix-associated actin-dependent regulator of chromatin subfamily A-like protein 1 [EC:5.6.2.-]	KEGG	TRUE	BAr2D2E2F	Balmoral	Restored	unknown function	FALSE
vRhyme_bin_1__BAr2D2E2F_000000026327_2	vRhyme_bin_1__BAr2D2E2F_000000026327_2	vRhyme_bin_1__BAr2D2E2F_000000026327	BAr2D2E2F_vRhyme_bin_1	NA	NA	NA	NA	NA	NA	NA	NA	NA	NA	NA	NA	NA	TRUE	BAr2D2E2F	Balmoral	Restored	unknown function	FALSE
vRhyme_bin_1__BAr2D2E2F_000000026327_20	vRhyme_bin_1__BAr2D2E2F_000000026327_20	vRhyme_bin_1__BAr2D2E2F_000000026327	BAr2D2E2F_vRhyme_bin_1	NA	NA	NA	NA	NA	NA	NA	NA	NA	NA	NA	NA	NA	TRUE	BAr2D2E2F	Balmoral	Restored	unknown function	FALSE
vRhyme_bin_1__BAr2D2E2F_000000026327_21	vRhyme_bin_1__BAr2D2E2F_000000026327_21	vRhyme_bin_1__BAr2D2E2F_000000026327	BAr2D2E2F_vRhyme_bin_1	NA	NA	NA	NA	NA	NA	NA	NA	NA	NA	NA	NA	NA	TRUE	BAr2D2E2F	Balmoral	Restored	unknown function	FALSE
vRhyme_bin_1__BAr2D2E2F_000000026327_22	vRhyme_bin_1__BAr2D2E2F_000000026327_22	vRhyme_bin_1__BAr2D2E2F_000000026327	BAr2D2E2F_vRhyme_bin_1	NA	NA	NA	NA	NA	NA	NA	NA	NA	NA	NA	NA	NA	TRUE	BAr2D2E2F	Balmoral	Restored	unknown function	FALSE
vRhyme_bin_1__BAr2D2E2F_000000026327_23	vRhyme_bin_1__BAr2D2E2F_000000026327_23	vRhyme_bin_1__BAr2D2E2F_000000026327	BAr2D2E2F_vRhyme_bin_1	NA	NA	NA	NA	NA	NA	NA	NA	NA	NA	NA	NA	NA	TRUE	BAr2D2E2F	Balmoral	Restored	unknown function	FALSE
vRhyme_bin_1__BAr2D2E2F_000000026327_24	vRhyme_bin_1__BAr2D2E2F_000000026327_24	vRhyme_bin_1__BAr2D2E2F_000000026327	BAr2D2E2F_vRhyme_bin_1	NA	NA	NA	NA	NA	NA	NA	NA	NA	NA	NA	NA	NA	TRUE	BAr2D2E2F	Balmoral	Restored	unknown function	FALSE
vRhyme_bin_1__BAr2D2E2F_000000026327_25	vRhyme_bin_1__BAr2D2E2F_000000026327_25	vRhyme_bin_1__BAr2D2E2F_000000026327	BAr2D2E2F_vRhyme_bin_1	NA	NA	NA	NA	NA	NA	NA	NA	NA	NA	NA	NA	NA	TRUE	BAr2D2E2F	Balmoral	Restored	unknown function	FALSE
vRhyme_bin_1__BAr2D2E2F_000000026327_26	vRhyme_bin_19__LAWAr2D2E2F_000000233250_19	vRhyme_bin_1__BAr2D2E2F_000000026327	BAr2D2E2F_vRhyme_bin_1	NA	NA	NA	NA	NA	NA	NA	NA	NA	NA	NA	NA	NA	TRUE	BAr2D2E2F	Balmoral	Restored	unknown function	FALSE
vRhyme_bin_1__BAr2D2E2F_000000026327_27	vRhyme_bin_1__BAr2D2E2F_000000026327_27	vRhyme_bin_1__BAr2D2E2F_000000026327	BAr2D2E2F_vRhyme_bin_1	NA	NA	NA	NA	NA	NA	NA	NA	NA	NA	NA	NA	NA	TRUE	BAr2D2E2F	Balmoral	Restored	unknown function	FALSE
vRhyme_bin_1__BAr2D2E2F_000000026327_3	vRhyme_unbinned_53__BAr3G3H3I_000000372451|provirus_7496_70090_22	vRhyme_bin_1__BAr2D2E2F_000000026327	BAr2D2E2F_vRhyme_bin_1	NA	NA	NA	NA	NA	NA	NA	NA	NA	NA	NA	NA	NA	TRUE	BAr2D2E2F	Balmoral	Restored	unknown function	FALSE
vRhyme_bin_1__BAr2D2E2F_000000026327_4	vRhyme_bin_1__BAr2D2E2F_000000026327_4	vRhyme_bin_1__BAr2D2E2F_000000026327	BAr2D2E2F_vRhyme_bin_1	NA	NA	NA	NA	NA	NA	NA	NA	NA	NA	NA	NA	NA	FALSE	BAr2D2E2F	Balmoral	Restored	unknown function	FALSE
vRhyme_bin_1__BAr2D2E2F_000000026327_5	vRhyme_bin_14__BAr2D2E2F_000000323526_20	vRhyme_bin_1__BAr2D2E2F_000000026327	BAr2D2E2F_vRhyme_bin_1	K09935	N-glycosidase YbiA [EC:3.2.2.-]	PF08719.15	NADAR domain	NA	NA	NA	NA	phrog_1017	NA	PF08719.15	NADAR domain	Pfam	FALSE	BAr2D2E2F	Balmoral	Restored	unknown function	FALSE
vRhyme_bin_1__BAr2D2E2F_000000026327_6	vRhyme_bin_1__BAr2D2E2F_000000026327_6	vRhyme_bin_1__BAr2D2E2F_000000026327	BAr2D2E2F_vRhyme_bin_1	NA	NA	NA	NA	NA	NA	NA	NA	NA	NA	NA	NA	NA	FALSE	BAr2D2E2F	Balmoral	Restored	unknown function	FALSE
vRhyme_bin_1__BAr2D2E2F_000000026327_7	vRhyme_bin_1__BAr2D2E2F_000000026327_7	vRhyme_bin_1__BAr2D2E2F_000000026327	BAr2D2E2F_vRhyme_bin_1	NA	NA	NA	NA	NA	NA	NA	NA	NA	NA	NA	NA	NA	TRUE	BAr2D2E2F	Balmoral	Restored	unknown function	FALSE
vRhyme_bin_1__BAr2D2E2F_000000026327_8	vRhyme_bin_1__BAr2D2E2F_000000026327_8	vRhyme_bin_1__BAr2D2E2F_000000026327	BAr2D2E2F_vRhyme_bin_1	NA	NA	NA	NA	NA	NA	NA	NA	NA	NA	NA	NA	NA	TRUE	BAr2D2E2F	Balmoral	Restored	unknown function	FALSE
vRhyme_bin_1__BAr2D2E2F_000000026327_9	vRhyme_bin_1__BAr2D2E2F_000000026327_9	vRhyme_bin_1__BAr2D2E2F_000000026327	BAr2D2E2F_vRhyme_bin_1	NA	NA	NA	NA	NA	NA	NA	NA	NA	NA	NA	NA	NA	TRUE	BAr2D2E2F	Balmoral	Restored	unknown function	FALSE
vRhyme_bin_1__BAr2D2E2F_000000033052_1	vRhyme_bin_1__BAr2D2E2F_000000033052_1	vRhyme_bin_1__BAr2D2E2F_000000033052	BAr2D2E2F_vRhyme_bin_1	NA	NA	NA	NA	NA	NA	NA	NA	NA	NA	NA	NA	NA	FALSE	BAr2D2E2F	Balmoral	Restored	unknown function	FALSE
vRhyme_bin_1__BAr2D2E2F_000000033052_10	vRhyme_bin_4__CRr2D2E2F_000000145432_3	vRhyme_bin_1__BAr2D2E2F_000000033052	BAr2D2E2F_vRhyme_bin_1	NA	NA	NA	NA	NA	NA	NA	NA	phrog_3322	endonuclease	phrog_3322	endonuclease	PHROG	TRUE	BAr2D2E2F	Balmoral	Restored	DNA, RNA and nucleotide metabolism	FALSE
vRhyme_bin_1__BAr2D2E2F_000000033052_11	vRhyme_bin_1__BAr2D2E2F_000000033052_11	vRhyme_bin_1__BAr2D2E2F_000000033052	BAr2D2E2F_vRhyme_bin_1	NA	NA	NA	NA	NA	NA	NA	NA	NA	NA	NA	NA	NA	TRUE	BAr2D2E2F	Balmoral	Restored	unknown function	FALSE
vRhyme_bin_1__BAr2D2E2F_000000033052_12	vRhyme_bin_1__BAr2D2E2F_000000033052_12	vRhyme_bin_1__BAr2D2E2F_000000033052	BAr2D2E2F_vRhyme_bin_1	NA	NA	NA	NA	NA	NA	NA	NA	NA	NA	NA	NA	NA	TRUE	BAr2D2E2F	Balmoral	Restored	unknown function	FALSE
vRhyme_bin_1__BAr2D2E2F_000000033052_13	vRhyme_bin_30__LAWAr2D2E2F_000000127844_11	vRhyme_bin_1__BAr2D2E2F_000000033052	BAr2D2E2F_vRhyme_bin_1	NA	NA	NA	NA	NA	NA	NA	NA	phrog_18865	NA	phrog_18865	NA	PHROG	TRUE	BAr2D2E2F	Balmoral	Restored	unknown function	FALSE
vRhyme_bin_1__BAr2D2E2F_000000033052_14	vRhyme_unbinned_41__BOr3G3H3I_000000270832|provirus_3_7390_4	vRhyme_bin_1__BAr2D2E2F_000000033052	BAr2D2E2F_vRhyme_bin_1	NA	NA	NA	NA	NA	NA	NA	NA	phrog_1357	major head protein	phrog_1357	major head protein	PHROG	TRUE	BAr2D2E2F	Balmoral	Restored	head and packaging	FALSE
vRhyme_bin_1__BAr2D2E2F_000000033052_15	vRhyme_bin_3__BOr3G3H3I_000000039770_2	vRhyme_bin_1__BAr2D2E2F_000000033052	BAr2D2E2F_vRhyme_bin_1	NA	NA	NA	NA	NA	NA	NA	NA	NA	NA	NA	NA	NA	TRUE	BAr2D2E2F	Balmoral	Restored	unknown function	FALSE
vRhyme_bin_1__BAr2D2E2F_000000033052_16	vRhyme_unbinned_56__SEr2D2E2F_000000096098_35	vRhyme_bin_1__BAr2D2E2F_000000033052	BAr2D2E2F_vRhyme_bin_1	NA	NA	NA	NA	NA	NA	NA	NA	NA	NA	NA	NA	NA	TRUE	BAr2D2E2F	Balmoral	Restored	unknown function	FALSE
vRhyme_bin_1__BAr2D2E2F_000000033052_17	vRhyme_bin_1__BAr2D2E2F_000000033052_17	vRhyme_bin_1__BAr2D2E2F_000000033052	BAr2D2E2F_vRhyme_bin_1	NA	NA	NA	NA	NA	NA	NA	NA	NA	NA	NA	NA	NA	TRUE	BAr2D2E2F	Balmoral	Restored	unknown function	FALSE
vRhyme_bin_1__BAr2D2E2F_000000033052_18	vRhyme_unbinned_56__SEr2D2E2F_000000096098_33	vRhyme_bin_1__BAr2D2E2F_000000033052	BAr2D2E2F_vRhyme_bin_1	NA	NA	NA	NA	NA	NA	NA	NA	NA	NA	NA	NA	NA	TRUE	BAr2D2E2F	Balmoral	Restored	unknown function	FALSE
vRhyme_bin_1__BAr2D2E2F_000000033052_19	vRhyme_bin_4__CRr2D2E2F_000000034923_35	vRhyme_bin_1__BAr2D2E2F_000000033052	BAr2D2E2F_vRhyme_bin_1	NA	NA	NA	NA	NA	NA	NA	NA	NA	NA	NA	NA	NA	TRUE	BAr2D2E2F	Balmoral	Restored	unknown function	FALSE
vRhyme_bin_1__BAr2D2E2F_000000033052_2	vRhyme_bin_3__BOr3G3H3I_000000039770_12	vRhyme_bin_1__BAr2D2E2F_000000033052	BAr2D2E2F_vRhyme_bin_1	NA	NA	NA	NA	NA	NA	NA	NA	NA	NA	NA	NA	NA	TRUE	BAr2D2E2F	Balmoral	Restored	unknown function	FALSE
vRhyme_bin_1__BAr2D2E2F_000000033052_20	vRhyme_bin_31__LAWAr2D2E2F_000000159414_7	vRhyme_bin_1__BAr2D2E2F_000000033052	BAr2D2E2F_vRhyme_bin_1	NA	NA	NA	NA	NA	NA	NA	NA	NA	NA	NA	NA	NA	TRUE	BAr2D2E2F	Balmoral	Restored	unknown function	FALSE
vRhyme_bin_1__BAr2D2E2F_000000033052_21	vRhyme_unbinned_24__MGr1A1B1C_000000115760_28	vRhyme_bin_1__BAr2D2E2F_000000033052	BAr2D2E2F_vRhyme_bin_1	NA	NA	NA	NA	NA	NA	NA	NA	NA	NA	NA	NA	NA	TRUE	BAr2D2E2F	Balmoral	Restored	unknown function	FALSE
vRhyme_bin_1__BAr2D2E2F_000000033052_22	vRhyme_bin_31__LAWAr2D2E2F_000000159414_5	vRhyme_bin_1__BAr2D2E2F_000000033052	BAr2D2E2F_vRhyme_bin_1	NA	NA	NA	NA	NA	NA	NA	NA	phrog_365	tail protein	phrog_365	tail protein	PHROG	TRUE	BAr2D2E2F	Balmoral	Restored	tail	FALSE
vRhyme_bin_1__BAr2D2E2F_000000033052_23	vRhyme_bin_1__BAr2D2E2F_000000033052_23	vRhyme_bin_1__BAr2D2E2F_000000033052	BAr2D2E2F_vRhyme_bin_1	NA	NA	NA	NA	NA	NA	NA	NA	NA	NA	NA	NA	NA	TRUE	BAr2D2E2F	Balmoral	Restored	unknown function	FALSE
vRhyme_bin_1__BAr2D2E2F_000000033052_24	vRhyme_bin_1__BAr2D2E2F_000000033052_24	vRhyme_bin_1__BAr2D2E2F_000000033052	BAr2D2E2F_vRhyme_bin_1	NA	NA	NA	NA	NA	NA	NA	NA	NA	NA	NA	NA	NA	TRUE	BAr2D2E2F	Balmoral	Restored	unknown function	FALSE
vRhyme_bin_1__BAr2D2E2F_000000033052_25	vRhyme_unbinned_56__SEr2D2E2F_000000096098_22	vRhyme_bin_1__BAr2D2E2F_000000033052	BAr2D2E2F_vRhyme_bin_1	NA	NA	NA	NA	NA	NA	NA	NA	NA	NA	NA	NA	NA	TRUE	BAr2D2E2F	Balmoral	Restored	unknown function	FALSE
vRhyme_bin_1__BAr2D2E2F_000000033052_26	vRhyme_bin_1__BAr2D2E2F_000000033052_26	vRhyme_bin_1__BAr2D2E2F_000000033052	BAr2D2E2F_vRhyme_bin_1	NA	NA	NA	NA	NA	NA	NA	NA	NA	NA	NA	NA	NA	TRUE	BAr2D2E2F	Balmoral	Restored	unknown function	FALSE
vRhyme_bin_1__BAr2D2E2F_000000033052_3	vRhyme_bin_3__BOr3G3H3I_000000039770_11	vRhyme_bin_1__BAr2D2E2F_000000033052	BAr2D2E2F_vRhyme_bin_1	NA	NA	NA	NA	NA	NA	NA	NA	NA	NA	NA	NA	NA	FALSE	BAr2D2E2F	Balmoral	Restored	unknown function	FALSE
vRhyme_bin_1__BAr2D2E2F_000000033052_4	vRhyme_unbinned_24__MGr1A1B1C_000000115760_5	vRhyme_bin_1__BAr2D2E2F_000000033052	BAr2D2E2F_vRhyme_bin_1	NA	NA	NA	NA	NA	NA	NA	NA	NA	NA	NA	NA	NA	TRUE	BAr2D2E2F	Balmoral	Restored	unknown function	FALSE
vRhyme_bin_1__BAr2D2E2F_000000033052_5	vRhyme_bin_1__BAr2D2E2F_000000033052_5	vRhyme_bin_1__BAr2D2E2F_000000033052	BAr2D2E2F_vRhyme_bin_1	NA	NA	PF04233.18	Phage Mu protein F like protein	NA	NA	NA	NA	NA	NA	PF04233.18	Phage Mu protein F like protein	Pfam	TRUE	BAr2D2E2F	Balmoral	Restored	unknown function	FALSE
vRhyme_bin_1__BAr2D2E2F_000000033052_6	vRhyme_bin_1__BAr2D2E2F_000000033052_6	vRhyme_bin_1__BAr2D2E2F_000000033052	BAr2D2E2F_vRhyme_bin_1	NA	NA	PF13619.10	KTSC domain	NA	NA	NA	NA	phrog_8113	NA	PF13619.10	KTSC domain	Pfam	TRUE	BAr2D2E2F	Balmoral	Restored	unknown function	FALSE
vRhyme_bin_1__BAr2D2E2F_000000033052_7	vRhyme_bin_1__BAr2D2E2F_000000033052_7	vRhyme_bin_1__BAr2D2E2F_000000033052	BAr2D2E2F_vRhyme_bin_1	NA	NA	NA	NA	NA	NA	NA	NA	NA	NA	NA	NA	NA	TRUE	BAr2D2E2F	Balmoral	Restored	unknown function	FALSE
vRhyme_bin_1__BAr2D2E2F_000000033052_8	vRhyme_bin_1__BAr2D2E2F_000000033052_8	vRhyme_bin_1__BAr2D2E2F_000000033052	BAr2D2E2F_vRhyme_bin_1	NA	NA	NA	NA	NA	NA	NA	NA	NA	NA	NA	NA	NA	TRUE	BAr2D2E2F	Balmoral	Restored	unknown function	FALSE
vRhyme_bin_1__BAr2D2E2F_000000033052_9	vRhyme_bin_1__BAr2D2E2F_000000033052_9	vRhyme_bin_1__BAr2D2E2F_000000033052	BAr2D2E2F_vRhyme_bin_1	NA	NA	NA	NA	NA	NA	NA	NA	NA	NA	NA	NA	NA	TRUE	BAr2D2E2F	Balmoral	Restored	unknown function	FALSE
vRhyme_bin_1__BAr2D2E2F_000000109736_1	vRhyme_bin_1__BAr2D2E2F_000000109736_1	vRhyme_bin_1__BAr2D2E2F_000000109736	BAr2D2E2F_vRhyme_bin_1	NA	NA	NA	NA	NA	NA	NA	NA	NA	NA	NA	NA	NA	FALSE	BAr2D2E2F	Balmoral	Restored	unknown function	FALSE
vRhyme_bin_1__BAr2D2E2F_000000109736_10	vRhyme_bin_7__BAr1A1B1C_000000193346_13	vRhyme_bin_1__BAr2D2E2F_000000109736	BAr2D2E2F_vRhyme_bin_1	NA	NA	NA	NA	NA	NA	NA	NA	NA	NA	NA	NA	NA	TRUE	BAr2D2E2F	Balmoral	Restored	unknown function	FALSE
vRhyme_bin_1__BAr2D2E2F_000000109736_11	vRhyme_bin_1__BAr2D2E2F_000000109736_11	vRhyme_bin_1__BAr2D2E2F_000000109736	BAr2D2E2F_vRhyme_bin_1	NA	NA	NA	NA	NA	NA	NA	NA	NA	NA	NA	NA	NA	TRUE	BAr2D2E2F	Balmoral	Restored	unknown function	FALSE
vRhyme_bin_1__BAr2D2E2F_000000109736_12	vRhyme_bin_1__BAr2D2E2F_000000109736_12	vRhyme_bin_1__BAr2D2E2F_000000109736	BAr2D2E2F_vRhyme_bin_1	NA	NA	NA	NA	NA	NA	NA	NA	NA	NA	NA	NA	NA	TRUE	BAr2D2E2F	Balmoral	Restored	unknown function	FALSE
vRhyme_bin_1__BAr2D2E2F_000000109736_13	vRhyme_bin_2__BOr2D2E2F_000000056625_18	vRhyme_bin_1__BAr2D2E2F_000000109736	BAr2D2E2F_vRhyme_bin_1	NA	NA	NA	NA	NA	NA	NA	NA	NA	NA	NA	NA	NA	FALSE	BAr2D2E2F	Balmoral	Restored	unknown function	FALSE
vRhyme_bin_1__BAr2D2E2F_000000109736_14	vRhyme_bin_1__BAr2D2E2F_000000109736_14	vRhyme_bin_1__BAr2D2E2F_000000109736	BAr2D2E2F_vRhyme_bin_1	NA	NA	NA	NA	NA	NA	NA	NA	NA	NA	NA	NA	NA	TRUE	BAr2D2E2F	Balmoral	Restored	unknown function	FALSE
vRhyme_bin_1__BAr2D2E2F_000000109736_15	vRhyme_bin_1__BAr2D2E2F_000000109736_15	vRhyme_bin_1__BAr2D2E2F_000000109736	BAr2D2E2F_vRhyme_bin_1	NA	NA	NA	NA	NA	NA	NA	NA	NA	NA	NA	NA	NA	TRUE	BAr2D2E2F	Balmoral	Restored	unknown function	FALSE
vRhyme_bin_1__BAr2D2E2F_000000109736_16	vRhyme_bin_1__BAr2D2E2F_000000109736_16	vRhyme_bin_1__BAr2D2E2F_000000109736	BAr2D2E2F_vRhyme_bin_1	NA	NA	NA	NA	NA	NA	NA	NA	NA	NA	NA	NA	NA	TRUE	BAr2D2E2F	Balmoral	Restored	unknown function	FALSE
vRhyme_bin_1__BAr2D2E2F_000000109736_17	vRhyme_bin_10__LAWAr2D2E2F_000000283380_15	vRhyme_bin_1__BAr2D2E2F_000000109736	BAr2D2E2F_vRhyme_bin_1	K21138	guanosine-3',5'-bis(diphosphate) 3'-pyrophosphohydrolase [EC:3.1.7.2]	PF13328.10	HD domain	NA	NA	NA	NA	NA	NA	K21138	guanosine-3',5'-bis(diphosphate) 3'-pyrophosphohydrolase [EC:3.1.7.2]	KEGG	TRUE	BAr2D2E2F	Balmoral	Restored	unknown function	FALSE
vRhyme_bin_1__BAr2D2E2F_000000109736_18	vRhyme_unbinned_52__LASAr3G3H3I_000000098505|provirus_9086_28958_35	vRhyme_bin_1__BAr2D2E2F_000000109736	BAr2D2E2F_vRhyme_bin_1	NA	NA	NA	NA	NA	NA	NA	NA	NA	NA	NA	NA	NA	TRUE	BAr2D2E2F	Balmoral	Restored	unknown function	FALSE
vRhyme_bin_1__BAr2D2E2F_000000109736_19	vRhyme_unbinned_30__MHr3G3H3I_000000250017_14	vRhyme_bin_1__BAr2D2E2F_000000109736	BAr2D2E2F_vRhyme_bin_1	NA	NA	NA	NA	NA	NA	NA	NA	NA	NA	NA	NA	NA	TRUE	BAr2D2E2F	Balmoral	Restored	unknown function	FALSE
vRhyme_bin_1__BAr2D2E2F_000000109736_2	vRhyme_unbinned_38__BAr3G3H3I_000000372392_40	vRhyme_bin_1__BAr2D2E2F_000000109736	BAr2D2E2F_vRhyme_bin_1	NA	NA	NA	NA	NA	NA	NA	NA	phrog_21008	NA	phrog_21008	NA	PHROG	FALSE	BAr2D2E2F	Balmoral	Restored	unknown function	FALSE
vRhyme_bin_1__BAr2D2E2F_000000109736_20	vRhyme_bin_1__BAr2D2E2F_000000109736_20	vRhyme_bin_1__BAr2D2E2F_000000109736	BAr2D2E2F_vRhyme_bin_1	NA	NA	NA	NA	NA	NA	NA	NA	NA	NA	NA	NA	NA	FALSE	BAr2D2E2F	Balmoral	Restored	unknown function	FALSE
vRhyme_bin_1__BAr2D2E2F_000000109736_21	vRhyme_bin_1__BAr2D2E2F_000000109736_21	vRhyme_bin_1__BAr2D2E2F_000000109736	BAr2D2E2F_vRhyme_bin_1	NA	NA	NA	NA	NA	NA	NA	NA	NA	NA	NA	NA	NA	TRUE	BAr2D2E2F	Balmoral	Restored	unknown function	FALSE
vRhyme_bin_1__BAr2D2E2F_000000109736_22	vRhyme_bin_1__BAr2D2E2F_000000109736_22	vRhyme_bin_1__BAr2D2E2F_000000109736	BAr2D2E2F_vRhyme_bin_1	NA	NA	NA	NA	NA	NA	NA	NA	NA	NA	NA	NA	NA	TRUE	BAr2D2E2F	Balmoral	Restored	unknown function	FALSE
vRhyme_bin_1__BAr2D2E2F_000000109736_23	vRhyme_unbinned_56__BAr2D2E2F_000000395483_21	vRhyme_bin_1__BAr2D2E2F_000000109736	BAr2D2E2F_vRhyme_bin_1	NA	NA	PF01844.27	HNH endonuclease	NA	NA	NA	NA	phrog_7785	HNH endonuclease	phrog_7785	HNH endonuclease	PHROG	TRUE	BAr2D2E2F	Balmoral	Restored	DNA, RNA and nucleotide metabolism	FALSE
vRhyme_bin_1__BAr2D2E2F_000000109736_24	vRhyme_bin_1__BAr2D2E2F_000000109736_24	vRhyme_bin_1__BAr2D2E2F_000000109736	BAr2D2E2F_vRhyme_bin_1	NA	NA	NA	NA	NA	NA	NA	NA	NA	NA	NA	NA	NA	TRUE	BAr2D2E2F	Balmoral	Restored	unknown function	FALSE
vRhyme_bin_1__BAr2D2E2F_000000109736_25	vRhyme_unbinned_10__MGr3G3H3I_000000026731_34	vRhyme_bin_1__BAr2D2E2F_000000109736	BAr2D2E2F_vRhyme_bin_1	NA	NA	NA	NA	NA	NA	NA	NA	NA	NA	NA	NA	NA	TRUE	BAr2D2E2F	Balmoral	Restored	unknown function	FALSE
vRhyme_bin_1__BAr2D2E2F_000000109736_26	vRhyme_bin_1__BAr2D2E2F_000000109736_26	vRhyme_bin_1__BAr2D2E2F_000000109736	BAr2D2E2F_vRhyme_bin_1	NA	NA	NA	NA	NA	NA	NA	NA	NA	NA	NA	NA	NA	TRUE	BAr2D2E2F	Balmoral	Restored	unknown function	FALSE
vRhyme_bin_1__BAr2D2E2F_000000109736_27	vRhyme_bin_1__BAr2D2E2F_000000109736_27	vRhyme_bin_1__BAr2D2E2F_000000109736	BAr2D2E2F_vRhyme_bin_1	NA	NA	NA	NA	NA	NA	NA	NA	NA	NA	NA	NA	NA	TRUE	BAr2D2E2F	Balmoral	Restored	unknown function	FALSE
vRhyme_bin_1__BAr2D2E2F_000000109736_3	vRhyme_unbinned_25__MGr2D2E2F_000000063852_19	vRhyme_bin_1__BAr2D2E2F_000000109736	BAr2D2E2F_vRhyme_bin_1	NA	NA	NA	NA	NA	NA	NA	NA	NA	NA	NA	NA	NA	TRUE	BAr2D2E2F	Balmoral	Restored	unknown function	FALSE
vRhyme_bin_1__BAr2D2E2F_000000109736_4	vRhyme_bin_1__BAr2D2E2F_000000109736_4	vRhyme_bin_1__BAr2D2E2F_000000109736	BAr2D2E2F_vRhyme_bin_1	NA	NA	NA	NA	NA	NA	NA	NA	NA	NA	NA	NA	NA	TRUE	BAr2D2E2F	Balmoral	Restored	unknown function	FALSE
vRhyme_bin_1__BAr2D2E2F_000000109736_5	vRhyme_unbinned_32__BAr3G3H3I_000000327760_22	vRhyme_bin_1__BAr2D2E2F_000000109736	BAr2D2E2F_vRhyme_bin_1	NA	NA	NA	NA	NA	NA	NA	NA	NA	NA	NA	NA	NA	FALSE	BAr2D2E2F	Balmoral	Restored	unknown function	FALSE
vRhyme_bin_1__BAr2D2E2F_000000109736_6	vRhyme_bin_1__BAr2D2E2F_000000109736_6	vRhyme_bin_1__BAr2D2E2F_000000109736	BAr2D2E2F_vRhyme_bin_1	NA	NA	NA	NA	NA	NA	NA	NA	NA	NA	NA	NA	NA	TRUE	BAr2D2E2F	Balmoral	Restored	unknown function	FALSE
vRhyme_bin_1__BAr2D2E2F_000000109736_7	vRhyme_bin_1__BAr2D2E2F_000000109736_7	vRhyme_bin_1__BAr2D2E2F_000000109736	BAr2D2E2F_vRhyme_bin_1	NA	NA	NA	NA	NA	NA	NA	NA	NA	NA	NA	NA	NA	TRUE	BAr2D2E2F	Balmoral	Restored	unknown function	FALSE
vRhyme_bin_1__BAr2D2E2F_000000109736_8	vRhyme_unbinned_32__BAr3G3H3I_000000327760_25	vRhyme_bin_1__BAr2D2E2F_000000109736	BAr2D2E2F_vRhyme_bin_1	NA	NA	NA	NA	NA	NA	NA	NA	NA	NA	NA	NA	NA	TRUE	BAr2D2E2F	Balmoral	Restored	unknown function	FALSE
vRhyme_bin_1__BAr2D2E2F_000000109736_9	vRhyme_bin_1__BAr2D2E2F_000000109736_9	vRhyme_bin_1__BAr2D2E2F_000000109736	BAr2D2E2F_vRhyme_bin_1	NA	NA	NA	NA	NA	NA	NA	NA	NA	NA	NA	NA	NA	TRUE	BAr2D2E2F	Balmoral	Restored	unknown function	FALSE
vRhyme_bin_1__BAr2D2E2F_000000166864_1	vRhyme_bin_1__BAr2D2E2F_000000166864_1	vRhyme_bin_1__BAr2D2E2F_000000166864	BAr2D2E2F_vRhyme_bin_1	NA	NA	NA	NA	NA	NA	NA	NA	NA	NA	NA	NA	NA	TRUE	BAr2D2E2F	Balmoral	Restored	unknown function	FALSE
vRhyme_bin_1__BAr2D2E2F_000000166864_10	vRhyme_bin_4__BAr1A1B1C_000000046984_32	vRhyme_bin_1__BAr2D2E2F_000000166864	BAr2D2E2F_vRhyme_bin_1	NA	NA	NA	NA	NA	NA	NA	NA	NA	NA	NA	NA	NA	TRUE	BAr2D2E2F	Balmoral	Restored	unknown function	FALSE
vRhyme_bin_1__BAr2D2E2F_000000166864_11	vRhyme_bin_4__BAr1A1B1C_000000046984_33	vRhyme_bin_1__BAr2D2E2F_000000166864	BAr2D2E2F_vRhyme_bin_1	NA	NA	NA	NA	NA	NA	NA	NA	NA	NA	NA	NA	NA	TRUE	BAr2D2E2F	Balmoral	Restored	unknown function	FALSE
vRhyme_bin_1__BAr2D2E2F_000000166864_12	vRhyme_bin_1__BAr2D2E2F_000000166864_12	vRhyme_bin_1__BAr2D2E2F_000000166864	BAr2D2E2F_vRhyme_bin_1	NA	NA	NA	NA	NA	NA	NA	NA	NA	NA	NA	NA	NA	TRUE	BAr2D2E2F	Balmoral	Restored	unknown function	FALSE
vRhyme_bin_1__BAr2D2E2F_000000166864_13	vRhyme_bin_4__BAr1A1B1C_000000046984_35	vRhyme_bin_1__BAr2D2E2F_000000166864	BAr2D2E2F_vRhyme_bin_1	NA	NA	NA	NA	NA	NA	NA	NA	NA	NA	NA	NA	NA	TRUE	BAr2D2E2F	Balmoral	Restored	unknown function	FALSE
vRhyme_bin_1__BAr2D2E2F_000000166864_14	vRhyme_bin_4__BAr1A1B1C_000000046984_36	vRhyme_bin_1__BAr2D2E2F_000000166864	BAr2D2E2F_vRhyme_bin_1	NA	NA	NA	NA	NA	NA	NA	NA	NA	NA	NA	NA	NA	TRUE	BAr2D2E2F	Balmoral	Restored	unknown function	FALSE
vRhyme_bin_1__BAr2D2E2F_000000166864_15	vRhyme_bin_19__LABRr1A1B1C_000000189826_10	vRhyme_bin_1__BAr2D2E2F_000000166864	BAr2D2E2F_vRhyme_bin_1	K03465	thymidylate synthase (FAD) [EC:2.1.1.148]	PF02511.19	Thymidylate synthase complementing protein	NA	NA	NA	NA	phrog_10644	thymidylate synthase	K03465	thymidylate synthase (FAD) [EC:2.1.1.148]	KEGG	TRUE	BAr2D2E2F	Balmoral	Restored	DNA, RNA and nucleotide metabolism	FALSE
vRhyme_bin_1__BAr2D2E2F_000000166864_16	vRhyme_bin_4__BAr1A1B1C_000000046984_38	vRhyme_bin_1__BAr2D2E2F_000000166864	BAr2D2E2F_vRhyme_bin_1	K02314	replicative DNA helicase [EC:5.6.2.3]	PF00772.25	DnaB-like helicase N terminal domain	NA	NA	NA	NA	phrog_19	DnaB-like replicative helicase	phrog_19	DnaB-like replicative helicase	PHROG	TRUE	BAr2D2E2F	Balmoral	Restored	DNA, RNA and nucleotide metabolism	FALSE
vRhyme_bin_1__BAr2D2E2F_000000166864_17	vRhyme_bin_4__BAr1A1B1C_000000046984_39	vRhyme_bin_1__BAr2D2E2F_000000166864	BAr2D2E2F_vRhyme_bin_1	NA	NA	NA	NA	NA	NA	NA	NA	NA	NA	NA	NA	NA	TRUE	BAr2D2E2F	Balmoral	Restored	unknown function	FALSE
vRhyme_bin_1__BAr2D2E2F_000000166864_18	vRhyme_unbinned_2__LASCr2D2E2F_000000004489_25	vRhyme_bin_1__BAr2D2E2F_000000166864	BAr2D2E2F_vRhyme_bin_1	NA	NA	PF01844.27	HNH endonuclease	NA	NA	NA	NA	phrog_11604	HNH endonuclease	phrog_11604	HNH endonuclease	PHROG	TRUE	BAr2D2E2F	Balmoral	Restored	DNA, RNA and nucleotide metabolism	FALSE
vRhyme_bin_1__BAr2D2E2F_000000166864_19	vRhyme_bin_1__BAr2D2E2F_000000166864_19	vRhyme_bin_1__BAr2D2E2F_000000166864	BAr2D2E2F_vRhyme_bin_1	NA	NA	PF13362.10	Toprim domain	NA	NA	NA	NA	NA	NA	PF13362.10	Toprim domain	Pfam	TRUE	BAr2D2E2F	Balmoral	Restored	unknown function	FALSE
vRhyme_bin_1__BAr2D2E2F_000000166864_2	vRhyme_unbinned_2__LASCr2D2E2F_000000004489_4	vRhyme_bin_1__BAr2D2E2F_000000166864	BAr2D2E2F_vRhyme_bin_1	NA	NA	PF04865.18	Baseplate J-like protein	NA	NA	NA	NA	phrog_6	baseplate wedge subunit	phrog_6	baseplate wedge subunit	PHROG	TRUE	BAr2D2E2F	Balmoral	Restored	tail	FALSE
vRhyme_bin_1__BAr2D2E2F_000000166864_20	vRhyme_bin_1__BAr2D2E2F_000000166864_20	vRhyme_bin_1__BAr2D2E2F_000000166864	BAr2D2E2F_vRhyme_bin_1	NA	NA	PF02954.23	Bacterial regulatory protein, Fis family	NA	NA	NA	NA	NA	NA	PF02954.23	Bacterial regulatory protein, Fis family	Pfam	TRUE	BAr2D2E2F	Balmoral	Restored	unknown function	FALSE
vRhyme_bin_1__BAr2D2E2F_000000166864_21	vRhyme_bin_1__BAr2D2E2F_000000166864_21	vRhyme_bin_1__BAr2D2E2F_000000166864	BAr2D2E2F_vRhyme_bin_1	NA	NA	NA	NA	NA	NA	NA	NA	NA	NA	NA	NA	NA	TRUE	BAr2D2E2F	Balmoral	Restored	unknown function	FALSE
vRhyme_bin_1__BAr2D2E2F_000000166864_22	vRhyme_bin_1__BAr2D2E2F_000000166864_22	vRhyme_bin_1__BAr2D2E2F_000000166864	BAr2D2E2F_vRhyme_bin_1	NA	NA	NA	NA	NA	NA	NA	NA	NA	NA	NA	NA	NA	TRUE	BAr2D2E2F	Balmoral	Restored	unknown function	FALSE
vRhyme_bin_1__BAr2D2E2F_000000166864_23	vRhyme_unbinned_22__BAr1A1B1C_000000112454_7	vRhyme_bin_1__BAr2D2E2F_000000166864	BAr2D2E2F_vRhyme_bin_1	NA	NA	NA	NA	NA	NA	NA	NA	phrog_1362	NA	phrog_1362	NA	PHROG	FALSE	BAr2D2E2F	Balmoral	Restored	unknown function	FALSE
vRhyme_bin_1__BAr2D2E2F_000000166864_24	vRhyme_bin_1__BAr2D2E2F_000000166864_24	vRhyme_bin_1__BAr2D2E2F_000000166864	BAr2D2E2F_vRhyme_bin_1	NA	NA	NA	NA	NA	NA	NA	NA	phrog_5931	NA	phrog_5931	NA	PHROG	TRUE	BAr2D2E2F	Balmoral	Restored	unknown function	FALSE
vRhyme_bin_1__BAr2D2E2F_000000166864_25	vRhyme_bin_1__BAr2D2E2F_000000166864_25	vRhyme_bin_1__BAr2D2E2F_000000166864	BAr2D2E2F_vRhyme_bin_1	NA	NA	NA	NA	NA	NA	NA	NA	NA	NA	NA	NA	NA	FALSE	BAr2D2E2F	Balmoral	Restored	unknown function	FALSE
vRhyme_bin_1__BAr2D2E2F_000000166864_3	vRhyme_unbinned_56__SEr2D2E2F_000000096098_8	vRhyme_bin_1__BAr2D2E2F_000000166864	BAr2D2E2F_vRhyme_bin_1	NA	NA	NA	NA	NA	NA	NA	NA	NA	NA	NA	NA	NA	FALSE	BAr2D2E2F	Balmoral	Restored	unknown function	FALSE
vRhyme_bin_1__BAr2D2E2F_000000166864_4	vRhyme_bin_4__BAr1A1B1C_000000046984_26	vRhyme_bin_1__BAr2D2E2F_000000166864	BAr2D2E2F_vRhyme_bin_1	NA	NA	NA	NA	NA	NA	NA	NA	NA	NA	NA	NA	NA	TRUE	BAr2D2E2F	Balmoral	Restored	unknown function	FALSE
vRhyme_bin_1__BAr2D2E2F_000000166864_5	vRhyme_bin_4__BAr1A1B1C_000000046984_26	vRhyme_bin_1__BAr2D2E2F_000000166864	BAr2D2E2F_vRhyme_bin_1	NA	NA	NA	NA	NA	NA	NA	NA	NA	NA	NA	NA	NA	TRUE	BAr2D2E2F	Balmoral	Restored	unknown function	FALSE
vRhyme_bin_1__BAr2D2E2F_000000166864_6	vRhyme_bin_3__BOr3G3H3I_000000320980_3	vRhyme_bin_1__BAr2D2E2F_000000166864	BAr2D2E2F_vRhyme_bin_1	NA	NA	NA	NA	NA	NA	NA	NA	NA	NA	NA	NA	NA	TRUE	BAr2D2E2F	Balmoral	Restored	unknown function	FALSE
vRhyme_bin_1__BAr2D2E2F_000000166864_7	vRhyme_bin_3__BOr3G3H3I_000000320980_2	vRhyme_bin_1__BAr2D2E2F_000000166864	BAr2D2E2F_vRhyme_bin_1	NA	NA	NA	NA	NA	NA	NA	NA	NA	NA	NA	NA	NA	FALSE	BAr2D2E2F	Balmoral	Restored	unknown function	FALSE
vRhyme_bin_1__BAr2D2E2F_000000166864_8	vRhyme_bin_4__BAr1A1B1C_000000046984_30	vRhyme_bin_1__BAr2D2E2F_000000166864	BAr2D2E2F_vRhyme_bin_1	NA	NA	NA	NA	NA	NA	NA	NA	NA	NA	NA	NA	NA	TRUE	BAr2D2E2F	Balmoral	Restored	unknown function	FALSE
vRhyme_bin_1__BAr2D2E2F_000000166864_9	vRhyme_unbinned_5__BAr2D2E2F_000000039971_26	vRhyme_bin_1__BAr2D2E2F_000000166864	BAr2D2E2F_vRhyme_bin_1	K26920	Prasinovirus putative VV A18 helicase	PF04851.19	Type III restriction enzyme, res subunit	NA	NA	NA	NA	phrog_9690	DNA helicase	K26920	Prasinovirus putative VV A18 helicase	KEGG	TRUE	BAr2D2E2F	Balmoral	Restored	DNA, RNA and nucleotide metabolism	FALSE
vRhyme_bin_1__BAr2D2E2F_000000370749_1	vRhyme_bin_3__MGr2D2E2F_000000178806_20	vRhyme_bin_1__BAr2D2E2F_000000370749	BAr2D2E2F_vRhyme_bin_1	NA	NA	PF14216.10	Domain of unknown function (DUF4326)	NA	NA	NA	NA	NA	NA	PF14216.10	Domain of unknown function (DUF4326)	Pfam	TRUE	BAr2D2E2F	Balmoral	Restored	unknown function	FALSE
vRhyme_bin_1__BAr2D2E2F_000000370749_10	vRhyme_unbinned_34__BAr3G3H3I_000000350517_59	vRhyme_bin_1__BAr2D2E2F_000000370749	BAr2D2E2F_vRhyme_bin_1	NA	NA	NA	NA	NA	NA	NA	NA	NA	NA	NA	NA	NA	TRUE	BAr2D2E2F	Balmoral	Restored	unknown function	FALSE
vRhyme_bin_1__BAr2D2E2F_000000370749_11	vRhyme_unbinned_93__MGr3G3H3I_000000010460|provirus_1_14105_9	vRhyme_bin_1__BAr2D2E2F_000000370749	BAr2D2E2F_vRhyme_bin_1	NA	NA	PF09414.14	RNA ligase	NA	NA	NA	NA	phrog_24030	RNA ligase	phrog_24030	RNA ligase	PHROG	TRUE	BAr2D2E2F	Balmoral	Restored	DNA, RNA and nucleotide metabolism	FALSE
vRhyme_bin_1__BAr2D2E2F_000000370749_12	vRhyme_unbinned_86__LABRr1A1B1C_000000223789_9	vRhyme_bin_1__BAr2D2E2F_000000370749	BAr2D2E2F_vRhyme_bin_1	K02686	primosomal replication protein N	PF00436.29	Single-strand binding protein family	NA	NA	NA	NA	phrog_44	single strand DNA binding protein	phrog_44	single strand DNA binding protein	PHROG	TRUE	BAr2D2E2F	Balmoral	Restored	DNA, RNA and nucleotide metabolism	FALSE
vRhyme_bin_1__BAr2D2E2F_000000370749_13	vRhyme_unbinned_30__MGr2D2E2F_000000091087_3	vRhyme_bin_1__BAr2D2E2F_000000370749	BAr2D2E2F_vRhyme_bin_1	NA	NA	NA	NA	NA	NA	NA	NA	NA	NA	NA	NA	NA	TRUE	BAr2D2E2F	Balmoral	Restored	unknown function	FALSE
vRhyme_bin_1__BAr2D2E2F_000000370749_14	vRhyme_bin_1__BAr2D2E2F_000000370749_14	vRhyme_bin_1__BAr2D2E2F_000000370749	BAr2D2E2F_vRhyme_bin_1	NA	NA	NA	NA	NA	NA	NA	NA	NA	NA	NA	NA	NA	TRUE	BAr2D2E2F	Balmoral	Restored	unknown function	FALSE
vRhyme_bin_1__BAr2D2E2F_000000370749_15	vRhyme_bin_1__BAr2D2E2F_000000370749_15	vRhyme_bin_1__BAr2D2E2F_000000370749	BAr2D2E2F_vRhyme_bin_1	NA	NA	NA	NA	NA	NA	NA	NA	NA	NA	NA	NA	NA	TRUE	BAr2D2E2F	Balmoral	Restored	unknown function	FALSE
vRhyme_bin_1__BAr2D2E2F_000000370749_16	vRhyme_bin_1__BAr2D2E2F_000000370749_16	vRhyme_bin_1__BAr2D2E2F_000000370749	BAr2D2E2F_vRhyme_bin_1	NA	NA	NA	NA	NA	NA	NA	NA	NA	NA	NA	NA	NA	TRUE	BAr2D2E2F	Balmoral	Restored	unknown function	FALSE
vRhyme_bin_1__BAr2D2E2F_000000370749_17	vRhyme_bin_1__BAr2D2E2F_000000370749_17	vRhyme_bin_1__BAr2D2E2F_000000370749	BAr2D2E2F_vRhyme_bin_1	NA	NA	NA	NA	NA	NA	NA	NA	NA	NA	NA	NA	NA	TRUE	BAr2D2E2F	Balmoral	Restored	unknown function	FALSE
vRhyme_bin_1__BAr2D2E2F_000000370749_18	vRhyme_bin_1__BAr2D2E2F_000000370749_18	vRhyme_bin_1__BAr2D2E2F_000000370749	BAr2D2E2F_vRhyme_bin_1	NA	NA	NA	NA	NA	NA	NA	NA	NA	NA	NA	NA	NA	TRUE	BAr2D2E2F	Balmoral	Restored	unknown function	FALSE
vRhyme_bin_1__BAr2D2E2F_000000370749_19	vRhyme_bin_1__LABRr1A1B1C_000000110519_45	vRhyme_bin_1__BAr2D2E2F_000000370749	BAr2D2E2F_vRhyme_bin_1	NA	NA	NA	NA	NA	NA	NA	NA	NA	NA	NA	NA	NA	TRUE	BAr2D2E2F	Balmoral	Restored	unknown function	FALSE
vRhyme_bin_1__BAr2D2E2F_000000370749_19	vRhyme_bin_1__LABRr1A1B1C_000000110519_45	vRhyme_bin_1__BAr2D2E2F_000000370749	BAr2D2E2F_vRhyme_bin_1	NA	NA	NA	NA	NA	NA	NA	NA	NA	NA	NA	NA	NA	FALSE	BAr2D2E2F	Balmoral	Restored	unknown function	FALSE
vRhyme_bin_1__BAr2D2E2F_000000370749_2	vRhyme_bin_1__BAr2D2E2F_000000370749_2	vRhyme_bin_1__BAr2D2E2F_000000370749	BAr2D2E2F_vRhyme_bin_1	NA	NA	NA	NA	NA	NA	NA	NA	NA	NA	NA	NA	NA	TRUE	BAr2D2E2F	Balmoral	Restored	unknown function	FALSE
vRhyme_bin_1__BAr2D2E2F_000000370749_20	vRhyme_unbinned_131__SEr2D2E2F_000000249363_16	vRhyme_bin_1__BAr2D2E2F_000000370749	BAr2D2E2F_vRhyme_bin_1	NA	NA	NA	NA	NA	NA	NA	NA	NA	NA	NA	NA	NA	FALSE	BAr2D2E2F	Balmoral	Restored	unknown function	FALSE
vRhyme_bin_1__BAr2D2E2F_000000370749_21	vRhyme_bin_1__BAr2D2E2F_000000370749_21	vRhyme_bin_1__BAr2D2E2F_000000370749	BAr2D2E2F_vRhyme_bin_1	NA	NA	NA	NA	NA	NA	NA	NA	NA	NA	NA	NA	NA	TRUE	BAr2D2E2F	Balmoral	Restored	unknown function	FALSE
vRhyme_bin_1__BAr2D2E2F_000000370749_21	vRhyme_bin_1__BAr2D2E2F_000000370749_21	vRhyme_bin_1__BAr2D2E2F_000000370749	BAr2D2E2F_vRhyme_bin_1	NA	NA	NA	NA	NA	NA	NA	NA	NA	NA	NA	NA	NA	FALSE	BAr2D2E2F	Balmoral	Restored	unknown function	FALSE
vRhyme_bin_1__BAr2D2E2F_000000370749_22	vRhyme_bin_1__BAr2D2E2F_000000370749_22	vRhyme_bin_1__BAr2D2E2F_000000370749	BAr2D2E2F_vRhyme_bin_1	NA	NA	NA	NA	NA	NA	NA	NA	NA	NA	NA	NA	NA	FALSE	BAr2D2E2F	Balmoral	Restored	unknown function	FALSE
vRhyme_bin_1__BAr2D2E2F_000000370749_22	vRhyme_bin_1__BAr2D2E2F_000000370749_22	vRhyme_bin_1__BAr2D2E2F_000000370749	BAr2D2E2F_vRhyme_bin_1	NA	NA	NA	NA	NA	NA	NA	NA	NA	NA	NA	NA	NA	TRUE	BAr2D2E2F	Balmoral	Restored	unknown function	FALSE
vRhyme_bin_1__BAr2D2E2F_000000370749_23	vRhyme_bin_11__MHr2D2E2F_000000084120_10	vRhyme_bin_1__BAr2D2E2F_000000370749	BAr2D2E2F_vRhyme_bin_1	NA	NA	NA	NA	NA	NA	NA	NA	NA	NA	NA	NA	NA	TRUE	BAr2D2E2F	Balmoral	Restored	unknown function	FALSE
vRhyme_bin_1__BAr2D2E2F_000000370749_24	vRhyme_bin_1__BAr2D2E2F_000000370749_24	vRhyme_bin_1__BAr2D2E2F_000000370749	BAr2D2E2F_vRhyme_bin_1	NA	NA	NA	NA	NA	NA	NA	NA	NA	NA	NA	NA	NA	TRUE	BAr2D2E2F	Balmoral	Restored	unknown function	FALSE
vRhyme_bin_1__BAr2D2E2F_000000370749_25	vRhyme_unbinned_46__BAr3G3H3I_000000433105_43	vRhyme_bin_1__BAr2D2E2F_000000370749	BAr2D2E2F_vRhyme_bin_1	NA	NA	NA	NA	NA	NA	NA	NA	NA	NA	NA	NA	NA	TRUE	BAr2D2E2F	Balmoral	Restored	unknown function	FALSE
vRhyme_bin_1__BAr2D2E2F_000000370749_26	vRhyme_bin_1__BAr2D2E2F_000000370749_26	vRhyme_bin_1__BAr2D2E2F_000000370749	BAr2D2E2F_vRhyme_bin_1	NA	NA	NA	NA	NA	NA	NA	NA	phrog_8746	tail fiber assembly protein	phrog_8746	tail fiber assembly protein	PHROG	TRUE	BAr2D2E2F	Balmoral	Restored	tail	FALSE
vRhyme_bin_1__BAr2D2E2F_000000370749_27	vRhyme_bin_1__BAr2D2E2F_000000370749_27	vRhyme_bin_1__BAr2D2E2F_000000370749	BAr2D2E2F_vRhyme_bin_1	NA	NA	NA	NA	NA	NA	NA	NA	NA	NA	NA	NA	NA	TRUE	BAr2D2E2F	Balmoral	Restored	unknown function	FALSE
vRhyme_bin_1__BAr2D2E2F_000000370749_28	vRhyme_bin_1__BAr2D2E2F_000000370749_28	vRhyme_bin_1__BAr2D2E2F_000000370749	BAr2D2E2F_vRhyme_bin_1	NA	NA	NA	NA	NA	NA	NA	NA	NA	NA	NA	NA	NA	TRUE	BAr2D2E2F	Balmoral	Restored	unknown function	FALSE
vRhyme_bin_1__BAr2D2E2F_000000370749_29	vRhyme_bin_1__BAr2D2E2F_000000370749_29	vRhyme_bin_1__BAr2D2E2F_000000370749	BAr2D2E2F_vRhyme_bin_1	NA	NA	NA	NA	NA	NA	NA	NA	NA	NA	NA	NA	NA	TRUE	BAr2D2E2F	Balmoral	Restored	unknown function	FALSE
vRhyme_bin_1__BAr2D2E2F_000000370749_29	vRhyme_bin_1__BAr2D2E2F_000000370749_29	vRhyme_bin_1__BAr2D2E2F_000000370749	BAr2D2E2F_vRhyme_bin_1	NA	NA	NA	NA	NA	NA	NA	NA	NA	NA	NA	NA	NA	FALSE	BAr2D2E2F	Balmoral	Restored	unknown function	FALSE
vRhyme_bin_1__BAr2D2E2F_000000370749_3	vRhyme_bin_15__LABRr1A1B1C_000000344634_16	vRhyme_bin_1__BAr2D2E2F_000000370749	BAr2D2E2F_vRhyme_bin_1	K12944	nucleoside triphosphatase [EC:3.6.1.-]	PF18723.5	5-hmdU DNA kinase, helical domain	NA	NA	NA	NA	phrog_2396	NA	PF18723.5	5-hmdU DNA kinase, helical domain	Pfam	TRUE	BAr2D2E2F	Balmoral	Restored	unknown function	FALSE
vRhyme_bin_1__BAr2D2E2F_000000370749_30	vRhyme_unbinned_53__BAr3G3H3I_000000372451|provirus_7496_70090_42	vRhyme_bin_1__BAr2D2E2F_000000370749	BAr2D2E2F_vRhyme_bin_1	NA	NA	NA	NA	NA	NA	NA	NA	NA	NA	NA	NA	NA	FALSE	BAr2D2E2F	Balmoral	Restored	unknown function	FALSE
vRhyme_bin_1__BAr2D2E2F_000000370749_30	vRhyme_unbinned_53__BAr3G3H3I_000000372451|provirus_7496_70090_42	vRhyme_bin_1__BAr2D2E2F_000000370749	BAr2D2E2F_vRhyme_bin_1	NA	NA	NA	NA	NA	NA	NA	NA	NA	NA	NA	NA	NA	TRUE	BAr2D2E2F	Balmoral	Restored	unknown function	FALSE
vRhyme_bin_1__BAr2D2E2F_000000370749_31	vRhyme_bin_11__MHr2D2E2F_000000047197_16	vRhyme_bin_1__BAr2D2E2F_000000370749	BAr2D2E2F_vRhyme_bin_1	K08320	(d)CTP diphosphatase [EC:3.6.1.65]	PF00293.32	NUDIX domain	NA	NA	NA	NA	NA	NA	PF00293.32	NUDIX domain	Pfam	TRUE	BAr2D2E2F	Balmoral	Restored	unknown function	FALSE
vRhyme_bin_1__BAr2D2E2F_000000370749_32	vRhyme_unbinned_15__BAr3G3H3I_000000122540_9	vRhyme_bin_1__BAr2D2E2F_000000370749	BAr2D2E2F_vRhyme_bin_1	NA	NA	NA	NA	NA	NA	NA	NA	NA	NA	NA	NA	NA	TRUE	BAr2D2E2F	Balmoral	Restored	unknown function	FALSE
vRhyme_bin_1__BAr2D2E2F_000000370749_33	vRhyme_unbinned_53__BAr3G3H3I_000000372451|provirus_7496_70090_64	vRhyme_bin_1__BAr2D2E2F_000000370749	BAr2D2E2F_vRhyme_bin_1	NA	NA	NA	NA	NA	NA	NA	NA	phrog_11118	NA	phrog_11118	NA	PHROG	FALSE	BAr2D2E2F	Balmoral	Restored	unknown function	FALSE
vRhyme_bin_1__BAr2D2E2F_000000370749_33	vRhyme_unbinned_53__BAr3G3H3I_000000372451|provirus_7496_70090_64	vRhyme_bin_1__BAr2D2E2F_000000370749	BAr2D2E2F_vRhyme_bin_1	NA	NA	NA	NA	NA	NA	NA	NA	phrog_11118	NA	phrog_11118	NA	PHROG	TRUE	BAr2D2E2F	Balmoral	Restored	unknown function	FALSE
vRhyme_bin_1__BAr2D2E2F_000000370749_34	vRhyme_bin_1__BAr2D2E2F_000000370749_34	vRhyme_bin_1__BAr2D2E2F_000000370749	BAr2D2E2F_vRhyme_bin_1	NA	NA	NA	NA	NA	NA	NA	NA	NA	NA	NA	NA	NA	TRUE	BAr2D2E2F	Balmoral	Restored	unknown function	FALSE
vRhyme_bin_1__BAr2D2E2F_000000370749_35	vRhyme_unbinned_40__BAr3G3H3I_000000388052_27	vRhyme_bin_1__BAr2D2E2F_000000370749	BAr2D2E2F_vRhyme_bin_1	NA	NA	NA	NA	NA	NA	NA	NA	NA	NA	NA	NA	NA	TRUE	BAr2D2E2F	Balmoral	Restored	unknown function	FALSE
vRhyme_bin_1__BAr2D2E2F_000000370749_36	vRhyme_bin_1__BAr2D2E2F_000000370749_36	vRhyme_bin_1__BAr2D2E2F_000000370749	BAr2D2E2F_vRhyme_bin_1	NA	NA	NA	NA	NA	NA	NA	NA	NA	NA	NA	NA	NA	TRUE	BAr2D2E2F	Balmoral	Restored	unknown function	FALSE
vRhyme_bin_1__BAr2D2E2F_000000370749_37	vRhyme_bin_1__BAr2D2E2F_000000370749_37	vRhyme_bin_1__BAr2D2E2F_000000370749	BAr2D2E2F_vRhyme_bin_1	NA	NA	NA	NA	NA	NA	NA	NA	NA	NA	NA	NA	NA	TRUE	BAr2D2E2F	Balmoral	Restored	unknown function	FALSE
vRhyme_bin_1__BAr2D2E2F_000000370749_38	vRhyme_bin_1__BAr2D2E2F_000000370749_38	vRhyme_bin_1__BAr2D2E2F_000000370749	BAr2D2E2F_vRhyme_bin_1	NA	NA	NA	NA	NA	NA	NA	NA	NA	NA	NA	NA	NA	FALSE	BAr2D2E2F	Balmoral	Restored	unknown function	FALSE
vRhyme_bin_1__BAr2D2E2F_000000370749_38	vRhyme_bin_1__BAr2D2E2F_000000370749_38	vRhyme_bin_1__BAr2D2E2F_000000370749	BAr2D2E2F_vRhyme_bin_1	NA	NA	NA	NA	NA	NA	NA	NA	NA	NA	NA	NA	NA	TRUE	BAr2D2E2F	Balmoral	Restored	unknown function	FALSE
vRhyme_bin_1__BAr2D2E2F_000000370749_39	vRhyme_bin_1__BAr2D2E2F_000000370749_39	vRhyme_bin_1__BAr2D2E2F_000000370749	BAr2D2E2F_vRhyme_bin_1	K01356	repressor LexA [EC:3.4.21.88]	PF01726.20	LexA DNA binding domain	NA	NA	NA	NA	phrog_3502	NA	K01356	repressor LexA [EC:3.4.21.88]	KEGG	TRUE	BAr2D2E2F	Balmoral	Restored	unknown function	FALSE
vRhyme_bin_1__BAr2D2E2F_000000370749_4	vRhyme_bin_1__BAr2D2E2F_000000370749_4	vRhyme_bin_1__BAr2D2E2F_000000370749	BAr2D2E2F_vRhyme_bin_1	NA	NA	NA	NA	NA	NA	NA	NA	NA	NA	NA	NA	NA	TRUE	BAr2D2E2F	Balmoral	Restored	unknown function	FALSE
vRhyme_bin_1__BAr2D2E2F_000000370749_40	vRhyme_unbinned_99__LASCr2D2E2F_000000411807_11	vRhyme_bin_1__BAr2D2E2F_000000370749	BAr2D2E2F_vRhyme_bin_1	NA	NA	PF04002.19	RadC-like JAB domain	NA	NA	NA	NA	phrog_10276	DNA repair protein	PF04002.19	RadC-like JAB domain	Pfam	TRUE	BAr2D2E2F	Balmoral	Restored	DNA, RNA and nucleotide metabolism	FALSE
vRhyme_bin_1__BAr2D2E2F_000000370749_41	vRhyme_unbinned_40__BAr3G3H3I_000000388052_11	vRhyme_bin_1__BAr2D2E2F_000000370749	BAr2D2E2F_vRhyme_bin_1	NA	NA	NA	NA	NA	NA	NA	NA	phrog_13746	NA	phrog_13746	NA	PHROG	TRUE	BAr2D2E2F	Balmoral	Restored	unknown function	FALSE
vRhyme_bin_1__BAr2D2E2F_000000370749_42	vRhyme_bin_1__BAr2D2E2F_000000370749_42	vRhyme_bin_1__BAr2D2E2F_000000370749	BAr2D2E2F_vRhyme_bin_1	NA	NA	NA	NA	NA	NA	NA	NA	NA	NA	NA	NA	NA	TRUE	BAr2D2E2F	Balmoral	Restored	unknown function	FALSE
vRhyme_bin_1__BAr2D2E2F_000000370749_43	vRhyme_bin_1__BAr2D2E2F_000000370749_43	vRhyme_bin_1__BAr2D2E2F_000000370749	BAr2D2E2F_vRhyme_bin_1	NA	NA	NA	NA	NA	NA	NA	NA	NA	NA	NA	NA	NA	TRUE	BAr2D2E2F	Balmoral	Restored	unknown function	FALSE
vRhyme_bin_1__BAr2D2E2F_000000370749_44	vRhyme_bin_1__BAr2D2E2F_000000370749_44	vRhyme_bin_1__BAr2D2E2F_000000370749	BAr2D2E2F_vRhyme_bin_1	NA	NA	NA	NA	NA	NA	NA	NA	NA	NA	NA	NA	NA	TRUE	BAr2D2E2F	Balmoral	Restored	unknown function	FALSE
vRhyme_bin_1__BAr2D2E2F_000000370749_45	vRhyme_bin_1__BAr2D2E2F_000000370749_45	vRhyme_bin_1__BAr2D2E2F_000000370749	BAr2D2E2F_vRhyme_bin_1	NA	NA	NA	NA	NA	NA	NA	NA	NA	NA	NA	NA	NA	TRUE	BAr2D2E2F	Balmoral	Restored	unknown function	FALSE
vRhyme_bin_1__BAr2D2E2F_000000370749_46	vRhyme_bin_4__CRr2D2E2F_000000145432_29	vRhyme_bin_1__BAr2D2E2F_000000370749	BAr2D2E2F_vRhyme_bin_1	NA	NA	NA	NA	NA	NA	NA	NA	NA	NA	NA	NA	NA	TRUE	BAr2D2E2F	Balmoral	Restored	unknown function	FALSE
vRhyme_bin_1__BAr2D2E2F_000000370749_47	vRhyme_bin_2__BOr2D2E2F_000000134706_33	vRhyme_bin_1__BAr2D2E2F_000000370749	BAr2D2E2F_vRhyme_bin_1	NA	NA	NA	NA	NA	NA	NA	NA	NA	NA	NA	NA	NA	TRUE	BAr2D2E2F	Balmoral	Restored	unknown function	FALSE
vRhyme_bin_1__BAr2D2E2F_000000370749_48	vRhyme_bin_1__BAr2D2E2F_000000370749_48	vRhyme_bin_1__BAr2D2E2F_000000370749	BAr2D2E2F_vRhyme_bin_1	NA	NA	NA	NA	NA	NA	NA	NA	NA	NA	NA	NA	NA	TRUE	BAr2D2E2F	Balmoral	Restored	unknown function	FALSE
vRhyme_bin_1__BAr2D2E2F_000000370749_49	vRhyme_bin_1__BAr2D2E2F_000000370749_49	vRhyme_bin_1__BAr2D2E2F_000000370749	BAr2D2E2F_vRhyme_bin_1	NA	NA	NA	NA	NA	NA	NA	NA	NA	NA	NA	NA	NA	TRUE	BAr2D2E2F	Balmoral	Restored	unknown function	FALSE
vRhyme_bin_1__BAr2D2E2F_000000370749_5	vRhyme_bin_1__BAr2D2E2F_000000370749_5	vRhyme_bin_1__BAr2D2E2F_000000370749	BAr2D2E2F_vRhyme_bin_1	NA	NA	NA	NA	NA	NA	NA	NA	NA	NA	NA	NA	NA	TRUE	BAr2D2E2F	Balmoral	Restored	unknown function	FALSE
vRhyme_bin_1__BAr2D2E2F_000000370749_50	vRhyme_bin_1__BAr2D2E2F_000000370749_50	vRhyme_bin_1__BAr2D2E2F_000000370749	BAr2D2E2F_vRhyme_bin_1	NA	NA	PF13191.10	AAA ATPase domain	NA	NA	NA	NA	NA	NA	PF13191.10	AAA ATPase domain	Pfam	TRUE	BAr2D2E2F	Balmoral	Restored	unknown function	FALSE
vRhyme_bin_1__BAr2D2E2F_000000370749_51	vRhyme_unbinned_4__SEr2D2E2F_000000008772_4	vRhyme_bin_1__BAr2D2E2F_000000370749	BAr2D2E2F_vRhyme_bin_1	NA	NA	NA	NA	NA	NA	NA	NA	phrog_3848	NA	phrog_3848	NA	PHROG	TRUE	BAr2D2E2F	Balmoral	Restored	unknown function	FALSE
vRhyme_bin_1__BAr2D2E2F_000000370749_51	vRhyme_unbinned_4__SEr2D2E2F_000000008772_4	vRhyme_bin_1__BAr2D2E2F_000000370749	BAr2D2E2F_vRhyme_bin_1	NA	NA	NA	NA	NA	NA	NA	NA	phrog_3848	NA	phrog_3848	NA	PHROG	FALSE	BAr2D2E2F	Balmoral	Restored	unknown function	FALSE
vRhyme_bin_1__BAr2D2E2F_000000370749_52	vRhyme_bin_1__BAr2D2E2F_000000370749_52	vRhyme_bin_1__BAr2D2E2F_000000370749	BAr2D2E2F_vRhyme_bin_1	NA	NA	NA	NA	NA	NA	NA	NA	NA	NA	NA	NA	NA	TRUE	BAr2D2E2F	Balmoral	Restored	unknown function	FALSE
vRhyme_bin_1__BAr2D2E2F_000000370749_53	vRhyme_unbinned_5__BAr2D2E2F_000000039971_26	vRhyme_bin_1__BAr2D2E2F_000000370749	BAr2D2E2F_vRhyme_bin_1	K19789	DNA repair protein RadD	PF04851.19	Type III restriction enzyme, res subunit	NA	NA	NA	NA	phrog_9690	DNA helicase	K19789	DNA repair protein RadD	KEGG	TRUE	BAr2D2E2F	Balmoral	Restored	DNA, RNA and nucleotide metabolism	FALSE
vRhyme_bin_1__BAr2D2E2F_000000370749_54	vRhyme_bin_1__BAr2D2E2F_000000370749_54	vRhyme_bin_1__BAr2D2E2F_000000370749	BAr2D2E2F_vRhyme_bin_1	NA	NA	NA	NA	NA	NA	NA	NA	NA	NA	NA	NA	NA	TRUE	BAr2D2E2F	Balmoral	Restored	unknown function	FALSE
vRhyme_bin_1__BAr2D2E2F_000000370749_6	vRhyme_unbinned_79__LABRr1A1B1C_000000204750_11	vRhyme_bin_1__BAr2D2E2F_000000370749	BAr2D2E2F_vRhyme_bin_1	NA	NA	NA	NA	NA	NA	NA	NA	NA	NA	NA	NA	NA	TRUE	BAr2D2E2F	Balmoral	Restored	unknown function	FALSE
vRhyme_bin_1__BAr2D2E2F_000000370749_7	vRhyme_bin_1__BAr2D2E2F_000000370749_7	vRhyme_bin_1__BAr2D2E2F_000000370749	BAr2D2E2F_vRhyme_bin_1	NA	NA	NA	NA	NA	NA	NA	NA	NA	NA	NA	NA	NA	TRUE	BAr2D2E2F	Balmoral	Restored	unknown function	FALSE
vRhyme_bin_1__BAr2D2E2F_000000370749_8	vRhyme_bin_1__BAr2D2E2F_000000370749_8	vRhyme_bin_1__BAr2D2E2F_000000370749	BAr2D2E2F_vRhyme_bin_1	NA	NA	NA	NA	NA	NA	NA	NA	NA	NA	NA	NA	NA	TRUE	BAr2D2E2F	Balmoral	Restored	unknown function	FALSE
vRhyme_bin_1__BAr2D2E2F_000000370749_9	vRhyme_bin_1__BAr2D2E2F_000000370749_9	vRhyme_bin_1__BAr2D2E2F_000000370749	BAr2D2E2F_vRhyme_bin_1	NA	NA	NA	NA	NA	NA	NA	NA	NA	NA	NA	NA	NA	TRUE	BAr2D2E2F	Balmoral	Restored	unknown function	FALSE
vRhyme_bin_1__BOr1A1B1C_000000001978_1	vRhyme_bin_12__LASCr2D2E2F_000000375515_13	vRhyme_bin_1__BOr1A1B1C_000000001978	BOr1A1B1C_vRhyme_bin_1	NA	NA	PF09967.13	VWA-like domain (DUF2201)	NA	NA	NA	NA	phrog_1314	HNH endonuclease	phrog_1314	HNH endonuclease	PHROG	TRUE	BOr1A1B1C	Bowness	Natural	DNA, RNA and nucleotide metabolism	FALSE
vRhyme_bin_1__BOr1A1B1C_000000001978_10	vRhyme_bin_12__SEr2D2E2F_000000308477_21	vRhyme_bin_1__BOr1A1B1C_000000001978	BOr1A1B1C_vRhyme_bin_1	NA	NA	NA	NA	NA	NA	NA	NA	NA	NA	NA	NA	NA	TRUE	BOr1A1B1C	Bowness	Natural	unknown function	FALSE
vRhyme_bin_1__BOr1A1B1C_000000001978_11	vRhyme_bin_6__BOr3G3H3I_000000075960_357	vRhyme_bin_1__BOr1A1B1C_000000001978	BOr1A1B1C_vRhyme_bin_1	NA	NA	NA	NA	NA	NA	NA	NA	NA	NA	NA	NA	NA	FALSE	BOr1A1B1C	Bowness	Natural	unknown function	FALSE
vRhyme_bin_1__BOr1A1B1C_000000001978_12	vRhyme_unbinned_17__CRr1A1B1C_000000072141_163	vRhyme_bin_1__BOr1A1B1C_000000001978	BOr1A1B1C_vRhyme_bin_1	NA	NA	NA	NA	NA	NA	NA	NA	NA	NA	NA	NA	NA	TRUE	BOr1A1B1C	Bowness	Natural	unknown function	FALSE
vRhyme_bin_1__BOr1A1B1C_000000001978_13	vRhyme_unbinned_34__BAr3G3H3I_000000350517_14	vRhyme_bin_1__BOr1A1B1C_000000001978	BOr1A1B1C_vRhyme_bin_1	K26441	DNA ligase [EC:6.5.1.1]	PF14743.10	DNA ligase OB-like domain	NA	NA	NA	NA	NA	NA	K26441	DNA ligase [EC:6.5.1.1]	KEGG	FALSE	BOr1A1B1C	Bowness	Natural	unknown function	FALSE
vRhyme_bin_1__BOr1A1B1C_000000001978_14	vRhyme_bin_2__BAr2D2E2F_000000006577_2	vRhyme_bin_1__BOr1A1B1C_000000001978	BOr1A1B1C_vRhyme_bin_1	NA	NA	NA	NA	NA	NA	NA	NA	NA	NA	NA	NA	NA	FALSE	BOr1A1B1C	Bowness	Natural	unknown function	FALSE
vRhyme_bin_1__BOr1A1B1C_000000001978_15	vRhyme_bin_1__MHr1A1B1C_000000136573_87	vRhyme_bin_1__BOr1A1B1C_000000001978	BOr1A1B1C_vRhyme_bin_1	NA	NA	NA	NA	NA	NA	NA	NA	NA	NA	NA	NA	NA	TRUE	BOr1A1B1C	Bowness	Natural	unknown function	FALSE
vRhyme_bin_1__BOr1A1B1C_000000001978_16	vRhyme_unbinned_75__LAWAr2D2E2F_000000311751_603	vRhyme_bin_1__BOr1A1B1C_000000001978	BOr1A1B1C_vRhyme_bin_1	NA	NA	NA	NA	NA	NA	NA	NA	NA	NA	NA	NA	NA	FALSE	BOr1A1B1C	Bowness	Natural	unknown function	FALSE
vRhyme_bin_1__BOr1A1B1C_000000001978_17	vRhyme_unbinned_75__LAWAr2D2E2F_000000311751_604	vRhyme_bin_1__BOr1A1B1C_000000001978	BOr1A1B1C_vRhyme_bin_1	NA	NA	NA	NA	NA	NA	NA	NA	NA	NA	NA	NA	NA	TRUE	BOr1A1B1C	Bowness	Natural	unknown function	FALSE
vRhyme_bin_1__BOr1A1B1C_000000001978_18	vRhyme_unbinned_75__LAWAr2D2E2F_000000311751_605	vRhyme_bin_1__BOr1A1B1C_000000001978	BOr1A1B1C_vRhyme_bin_1	NA	NA	NA	NA	NA	NA	NA	NA	NA	NA	NA	NA	NA	TRUE	BOr1A1B1C	Bowness	Natural	unknown function	FALSE
vRhyme_bin_1__BOr1A1B1C_000000001978_19	vRhyme_unbinned_14__SEr2D2E2F_000000015351_2	vRhyme_bin_1__BOr1A1B1C_000000001978	BOr1A1B1C_vRhyme_bin_1	NA	NA	NA	NA	NA	NA	NA	NA	NA	NA	NA	NA	NA	TRUE	BOr1A1B1C	Bowness	Natural	unknown function	FALSE
vRhyme_bin_1__BOr1A1B1C_000000001978_2	vRhyme_unbinned_51__CRr3G3H3I_000000208787_80	vRhyme_bin_1__BOr1A1B1C_000000001978	BOr1A1B1C_vRhyme_bin_1	NA	NA	NA	NA	NA	NA	NA	NA	NA	NA	NA	NA	NA	TRUE	BOr1A1B1C	Bowness	Natural	unknown function	FALSE
vRhyme_bin_1__BOr1A1B1C_000000001978_20	vRhyme_unbinned_14__SEr2D2E2F_000000015351_1	vRhyme_bin_1__BOr1A1B1C_000000001978	BOr1A1B1C_vRhyme_bin_1	NA	NA	NA	NA	NA	NA	NA	NA	NA	NA	NA	NA	NA	TRUE	BOr1A1B1C	Bowness	Natural	unknown function	FALSE
vRhyme_bin_1__BOr1A1B1C_000000001978_21	vRhyme_bin_3__CRr3G3H3I_000000053723_34	vRhyme_bin_1__BOr1A1B1C_000000001978	BOr1A1B1C_vRhyme_bin_1	NA	NA	NA	NA	NA	NA	NA	NA	NA	NA	NA	NA	NA	TRUE	BOr1A1B1C	Bowness	Natural	unknown function	FALSE
vRhyme_bin_1__BOr1A1B1C_000000001978_22	vRhyme_bin_6__BOr3G3H3I_000000075960_291	vRhyme_bin_1__BOr1A1B1C_000000001978	BOr1A1B1C_vRhyme_bin_1	NA	NA	NA	NA	NA	NA	NA	NA	NA	NA	NA	NA	NA	TRUE	BOr1A1B1C	Bowness	Natural	unknown function	FALSE
vRhyme_bin_1__BOr1A1B1C_000000001978_23	vRhyme_bin_6__BOr3G3H3I_000000075960_292	vRhyme_bin_1__BOr1A1B1C_000000001978	BOr1A1B1C_vRhyme_bin_1	NA	NA	NA	NA	NA	NA	NA	NA	NA	NA	NA	NA	NA	TRUE	BOr1A1B1C	Bowness	Natural	unknown function	FALSE
vRhyme_bin_1__BOr1A1B1C_000000001978_24	vRhyme_bin_6__BOr3G3H3I_000000075960_293	vRhyme_bin_1__BOr1A1B1C_000000001978	BOr1A1B1C_vRhyme_bin_1	NA	NA	NA	NA	NA	NA	NA	NA	NA	NA	NA	NA	NA	TRUE	BOr1A1B1C	Bowness	Natural	unknown function	FALSE
vRhyme_bin_1__BOr1A1B1C_000000001978_25	vRhyme_unbinned_52__LASCr2D2E2F_000000192775_114	vRhyme_bin_1__BOr1A1B1C_000000001978	BOr1A1B1C_vRhyme_bin_1	NA	NA	NA	NA	NA	NA	NA	NA	NA	NA	NA	NA	NA	TRUE	BOr1A1B1C	Bowness	Natural	unknown function	FALSE
vRhyme_bin_1__BOr1A1B1C_000000001978_26	vRhyme_unbinned_56__MHr3G3H3I_000000325375|provirus_3_121665_165	vRhyme_bin_1__BOr1A1B1C_000000001978	BOr1A1B1C_vRhyme_bin_1	NA	NA	NA	NA	NA	NA	NA	NA	NA	NA	NA	NA	NA	TRUE	BOr1A1B1C	Bowness	Natural	unknown function	FALSE
vRhyme_bin_1__BOr1A1B1C_000000001978_27	vRhyme_unbinned_52__LASCr2D2E2F_000000192775_112	vRhyme_bin_1__BOr1A1B1C_000000001978	BOr1A1B1C_vRhyme_bin_1	NA	NA	NA	NA	NA	NA	NA	NA	NA	NA	NA	NA	NA	TRUE	BOr1A1B1C	Bowness	Natural	unknown function	FALSE
vRhyme_bin_1__BOr1A1B1C_000000001978_28	vRhyme_unbinned_52__LASCr2D2E2F_000000192775_111	vRhyme_bin_1__BOr1A1B1C_000000001978	BOr1A1B1C_vRhyme_bin_1	NA	NA	NA	NA	NA	NA	NA	NA	NA	NA	NA	NA	NA	TRUE	BOr1A1B1C	Bowness	Natural	unknown function	FALSE
vRhyme_bin_1__BOr1A1B1C_000000001978_29	vRhyme_unbinned_56__MHr3G3H3I_000000325375|provirus_3_121665_168	vRhyme_bin_1__BOr1A1B1C_000000001978	BOr1A1B1C_vRhyme_bin_1	NA	NA	NA	NA	NA	NA	NA	NA	NA	NA	NA	NA	NA	TRUE	BOr1A1B1C	Bowness	Natural	unknown function	FALSE
vRhyme_bin_1__BOr1A1B1C_000000001978_3	vRhyme_bin_10__CRr2D2E2F_000000254623_474	vRhyme_bin_1__BOr1A1B1C_000000001978	BOr1A1B1C_vRhyme_bin_1	NA	NA	NA	NA	NA	NA	NA	NA	NA	NA	NA	NA	NA	TRUE	BOr1A1B1C	Bowness	Natural	unknown function	FALSE
vRhyme_bin_1__BOr1A1B1C_000000001978_30	vRhyme_unbinned_56__MHr3G3H3I_000000325375|provirus_3_121665_169	vRhyme_bin_1__BOr1A1B1C_000000001978	BOr1A1B1C_vRhyme_bin_1	NA	NA	NA	NA	NA	NA	NA	NA	NA	NA	NA	NA	NA	TRUE	BOr1A1B1C	Bowness	Natural	unknown function	FALSE
vRhyme_bin_1__BOr1A1B1C_000000001978_31	vRhyme_bin_1__LASAr3G3H3I_000000026356_12	vRhyme_bin_1__BOr1A1B1C_000000001978	BOr1A1B1C_vRhyme_bin_1	NA	NA	NA	NA	NA	NA	NA	NA	NA	NA	NA	NA	NA	TRUE	BOr1A1B1C	Bowness	Natural	unknown function	FALSE
vRhyme_bin_1__BOr1A1B1C_000000001978_32	vRhyme_bin_1__LASAr3G3H3I_000000026356_13	vRhyme_bin_1__BOr1A1B1C_000000001978	BOr1A1B1C_vRhyme_bin_1	NA	NA	NA	NA	NA	NA	NA	NA	NA	NA	NA	NA	NA	TRUE	BOr1A1B1C	Bowness	Natural	unknown function	FALSE
vRhyme_bin_1__BOr1A1B1C_000000001978_33	vRhyme_bin_20__SEr3G3H3I_000000269093_14	vRhyme_bin_1__BOr1A1B1C_000000001978	BOr1A1B1C_vRhyme_bin_1	NA	NA	NA	NA	NA	NA	NA	NA	NA	NA	NA	NA	NA	TRUE	BOr1A1B1C	Bowness	Natural	unknown function	FALSE
vRhyme_bin_1__BOr1A1B1C_000000001978_34	vRhyme_bin_10__CRr2D2E2F_000000254623_509	vRhyme_bin_1__BOr1A1B1C_000000001978	BOr1A1B1C_vRhyme_bin_1	NA	NA	NA	NA	NA	NA	NA	NA	NA	NA	NA	NA	NA	TRUE	BOr1A1B1C	Bowness	Natural	unknown function	FALSE
vRhyme_bin_1__BOr1A1B1C_000000001978_35	vRhyme_unbinned_10__BAr3G3H3I_000000073544_9	vRhyme_bin_1__BOr1A1B1C_000000001978	BOr1A1B1C_vRhyme_bin_1	NA	NA	NA	NA	NA	NA	NA	NA	NA	NA	NA	NA	NA	TRUE	BOr1A1B1C	Bowness	Natural	unknown function	FALSE
vRhyme_bin_1__BOr1A1B1C_000000001978_36	vRhyme_bin_2__BAr2D2E2F_000000006577_28	vRhyme_bin_1__BOr1A1B1C_000000001978	BOr1A1B1C_vRhyme_bin_1	NA	NA	NA	NA	NA	NA	NA	NA	NA	NA	NA	NA	NA	FALSE	BOr1A1B1C	Bowness	Natural	unknown function	FALSE
vRhyme_bin_1__BOr1A1B1C_000000001978_36	vRhyme_bin_2__BAr2D2E2F_000000006577_28	vRhyme_bin_1__BOr1A1B1C_000000001978	BOr1A1B1C_vRhyme_bin_1	NA	NA	NA	NA	NA	NA	NA	NA	NA	NA	NA	NA	NA	TRUE	BOr1A1B1C	Bowness	Natural	unknown function	FALSE
vRhyme_bin_1__BOr1A1B1C_000000001978_37	vRhyme_bin_1__BOr1A1B1C_000000001978_37	vRhyme_bin_1__BOr1A1B1C_000000001978	BOr1A1B1C_vRhyme_bin_1	NA	NA	NA	NA	NA	NA	NA	NA	NA	NA	NA	NA	NA	TRUE	BOr1A1B1C	Bowness	Natural	unknown function	FALSE
vRhyme_bin_1__BOr1A1B1C_000000001978_38	vRhyme_bin_1__LASYr2D2E2F_000000266515_14	vRhyme_bin_1__BOr1A1B1C_000000001978	BOr1A1B1C_vRhyme_bin_1	NA	NA	NA	NA	NA	NA	NA	NA	NA	NA	NA	NA	NA	TRUE	BOr1A1B1C	Bowness	Natural	unknown function	FALSE
vRhyme_bin_1__BOr1A1B1C_000000001978_39	vRhyme_bin_12__BAr1A1B1C_000000364170_62	vRhyme_bin_1__BOr1A1B1C_000000001978	BOr1A1B1C_vRhyme_bin_1	NA	NA	NA	NA	NA	NA	NA	NA	NA	NA	NA	NA	NA	TRUE	BOr1A1B1C	Bowness	Natural	unknown function	FALSE
vRhyme_bin_1__BOr1A1B1C_000000001978_4	vRhyme_bin_1__BOr1A1B1C_000000001978_4	vRhyme_bin_1__BOr1A1B1C_000000001978	BOr1A1B1C_vRhyme_bin_1	NA	NA	NA	NA	NA	NA	NA	NA	NA	NA	NA	NA	NA	TRUE	BOr1A1B1C	Bowness	Natural	unknown function	FALSE
vRhyme_bin_1__BOr1A1B1C_000000001978_40	vRhyme_bin_12__BAr1A1B1C_000000364170_61	vRhyme_bin_1__BOr1A1B1C_000000001978	BOr1A1B1C_vRhyme_bin_1	NA	NA	NA	NA	NA	NA	NA	NA	NA	NA	NA	NA	NA	TRUE	BOr1A1B1C	Bowness	Natural	unknown function	FALSE
vRhyme_bin_1__BOr1A1B1C_000000001978_5	vRhyme_bin_1__LASYr2D2E2F_000000263666_22	vRhyme_bin_1__BOr1A1B1C_000000001978	BOr1A1B1C_vRhyme_bin_1	NA	NA	PF00533.30	BRCA1 C Terminus (BRCT) domain	NA	NA	NA	NA	NA	NA	PF00533.30	BRCA1 C Terminus (BRCT) domain	Pfam	FALSE	BOr1A1B1C	Bowness	Natural	unknown function	FALSE
vRhyme_bin_1__BOr1A1B1C_000000001978_6	vRhyme_bin_14__MGr2D2E2F_000000057135_32	vRhyme_bin_1__BOr1A1B1C_000000001978	BOr1A1B1C_vRhyme_bin_1	NA	NA	NA	NA	NA	NA	NA	NA	phrog_2255	HNH endonuclease	phrog_2255	HNH endonuclease	PHROG	TRUE	BOr1A1B1C	Bowness	Natural	DNA, RNA and nucleotide metabolism	FALSE
vRhyme_bin_1__BOr1A1B1C_000000001978_7	vRhyme_bin_1__BOr1A1B1C_000000001978_7	vRhyme_bin_1__BOr1A1B1C_000000001978	BOr1A1B1C_vRhyme_bin_1	NA	NA	NA	NA	NA	NA	NA	NA	NA	NA	NA	NA	NA	TRUE	BOr1A1B1C	Bowness	Natural	unknown function	FALSE
vRhyme_bin_1__BOr1A1B1C_000000001978_8	vRhyme_bin_1__BOr1A1B1C_000000001978_8	vRhyme_bin_1__BOr1A1B1C_000000001978	BOr1A1B1C_vRhyme_bin_1	NA	NA	NA	NA	NA	NA	NA	NA	NA	NA	NA	NA	NA	FALSE	BOr1A1B1C	Bowness	Natural	unknown function	FALSE
vRhyme_bin_1__BOr1A1B1C_000000001978_9	vRhyme_unbinned_67__CRr2D2E2F_000000247743_13	vRhyme_bin_1__BOr1A1B1C_000000001978	BOr1A1B1C_vRhyme_bin_1	NA	NA	PF19474.3	Family of unknown function (DUF6011)	NA	NA	NA	NA	NA	NA	PF19474.3	Family of unknown function (DUF6011)	Pfam	TRUE	BOr1A1B1C	Bowness	Natural	unknown function	FALSE
vRhyme_bin_1__BOr1A1B1C_000000054513_1	vRhyme_bin_4__CRr2D2E2F_000000028220_31	vRhyme_bin_1__BOr1A1B1C_000000054513	BOr1A1B1C_vRhyme_bin_1	NA	NA	NA	NA	NA	NA	NA	NA	NA	NA	NA	NA	NA	TRUE	BOr1A1B1C	Bowness	Natural	unknown function	FALSE
vRhyme_bin_1__BOr1A1B1C_000000054513_2	vRhyme_bin_1__BOr1A1B1C_000000054513_2	vRhyme_bin_1__BOr1A1B1C_000000054513	BOr1A1B1C_vRhyme_bin_1	NA	NA	NA	NA	NA	NA	NA	NA	NA	NA	NA	NA	NA	TRUE	BOr1A1B1C	Bowness	Natural	unknown function	FALSE
vRhyme_bin_1__BOr1A1B1C_000000054513_3	vRhyme_bin_19__LAWAr2D2E2F_000000240019_3	vRhyme_bin_1__BOr1A1B1C_000000054513	BOr1A1B1C_vRhyme_bin_1	NA	NA	NA	NA	NA	NA	NA	NA	NA	NA	NA	NA	NA	TRUE	BOr1A1B1C	Bowness	Natural	unknown function	FALSE
vRhyme_bin_1__BOr1A1B1C_000000054513_4	vRhyme_bin_3__BOr2D2E2F_000000213530_6	vRhyme_bin_1__BOr1A1B1C_000000054513	BOr1A1B1C_vRhyme_bin_1	NA	NA	NA	NA	NA	NA	NA	NA	NA	NA	NA	NA	NA	TRUE	BOr1A1B1C	Bowness	Natural	unknown function	FALSE
vRhyme_bin_1__BOr1A1B1C_000000054513_5	vRhyme_bin_19__LAWAr2D2E2F_000000240019_5	vRhyme_bin_1__BOr1A1B1C_000000054513	BOr1A1B1C_vRhyme_bin_1	NA	NA	NA	NA	NA	NA	NA	NA	NA	NA	NA	NA	NA	TRUE	BOr1A1B1C	Bowness	Natural	unknown function	FALSE
vRhyme_bin_1__BOr1A1B1C_000000054513_6	vRhyme_bin_1__BOr1A1B1C_000000054513_6	vRhyme_bin_1__BOr1A1B1C_000000054513	BOr1A1B1C_vRhyme_bin_1	NA	NA	NA	NA	NA	NA	NA	NA	NA	NA	NA	NA	NA	TRUE	BOr1A1B1C	Bowness	Natural	unknown function	FALSE
vRhyme_bin_1__BOr1A1B1C_000000066970_1	vRhyme_bin_1__LASYr2D2E2F_000000312755_15	vRhyme_bin_1__BOr1A1B1C_000000066970	BOr1A1B1C_vRhyme_bin_1	NA	NA	PF10145.13	Phage-related minor tail protein	NA	NA	NA	NA	NA	NA	PF10145.13	Phage-related minor tail protein	Pfam	TRUE	BOr1A1B1C	Bowness	Natural	unknown function	FALSE
vRhyme_bin_1__BOr1A1B1C_000000066970_10	vRhyme_unbinned_79__LASCr2D2E2F_000000293477_221	vRhyme_bin_1__BOr1A1B1C_000000066970	BOr1A1B1C_vRhyme_bin_1	NA	NA	NA	NA	NA	NA	NA	NA	NA	NA	NA	NA	NA	FALSE	BOr1A1B1C	Bowness	Natural	unknown function	FALSE
vRhyme_bin_1__BOr1A1B1C_000000066970_11	vRhyme_bin_3__CRr3G3H3I_000000250678_13	vRhyme_bin_1__BOr1A1B1C_000000066970	BOr1A1B1C_vRhyme_bin_1	NA	NA	NA	NA	NA	NA	NA	NA	NA	NA	NA	NA	NA	TRUE	BOr1A1B1C	Bowness	Natural	unknown function	FALSE
vRhyme_bin_1__BOr1A1B1C_000000066970_12	vRhyme_bin_2__BAr2D2E2F_000000281046_11	vRhyme_bin_1__BOr1A1B1C_000000066970	BOr1A1B1C_vRhyme_bin_1	NA	NA	NA	NA	NA	NA	NA	NA	NA	NA	NA	NA	NA	FALSE	BOr1A1B1C	Bowness	Natural	unknown function	FALSE
vRhyme_bin_1__BOr1A1B1C_000000066970_13	vRhyme_unbinned_75__LAWAr2D2E2F_000000311751_315	vRhyme_bin_1__BOr1A1B1C_000000066970	BOr1A1B1C_vRhyme_bin_1	NA	NA	NA	NA	NA	NA	NA	NA	NA	NA	NA	NA	NA	TRUE	BOr1A1B1C	Bowness	Natural	unknown function	FALSE
vRhyme_bin_1__BOr1A1B1C_000000066970_14	vRhyme_unbinned_76__MGr2D2E2F_000000278818_44	vRhyme_bin_1__BOr1A1B1C_000000066970	BOr1A1B1C_vRhyme_bin_1	NA	NA	NA	NA	NA	NA	NA	NA	NA	NA	NA	NA	NA	TRUE	BOr1A1B1C	Bowness	Natural	unknown function	FALSE
vRhyme_bin_1__BOr1A1B1C_000000066970_2	vRhyme_bin_10__CRr2D2E2F_000000254623_186	vRhyme_bin_1__BOr1A1B1C_000000066970	BOr1A1B1C_vRhyme_bin_1	NA	NA	NA	NA	NA	NA	NA	NA	NA	NA	NA	NA	NA	TRUE	BOr1A1B1C	Bowness	Natural	unknown function	FALSE
vRhyme_bin_1__BOr1A1B1C_000000066970_3	vRhyme_bin_10__CRr2D2E2F_000000254623_187	vRhyme_bin_1__BOr1A1B1C_000000066970	BOr1A1B1C_vRhyme_bin_1	NA	NA	NA	NA	NA	NA	NA	NA	NA	NA	NA	NA	NA	TRUE	BOr1A1B1C	Bowness	Natural	unknown function	FALSE
vRhyme_bin_1__BOr1A1B1C_000000066970_4	vRhyme_unbinned_223__SEr3G3H3I_000000405206_4	vRhyme_bin_1__BOr1A1B1C_000000066970	BOr1A1B1C_vRhyme_bin_1	NA	NA	NA	NA	NA	NA	NA	NA	NA	NA	NA	NA	NA	TRUE	BOr1A1B1C	Bowness	Natural	unknown function	FALSE
vRhyme_bin_1__BOr1A1B1C_000000066970_5	vRhyme_unbinned_79__LABRr1A1B1C_000000204750_24	vRhyme_bin_1__BOr1A1B1C_000000066970	BOr1A1B1C_vRhyme_bin_1	NA	NA	NA	NA	NA	NA	NA	NA	NA	NA	NA	NA	NA	TRUE	BOr1A1B1C	Bowness	Natural	unknown function	FALSE
vRhyme_bin_1__BOr1A1B1C_000000066970_6	vRhyme_unbinned_79__LASCr2D2E2F_000000293477_217	vRhyme_bin_1__BOr1A1B1C_000000066970	BOr1A1B1C_vRhyme_bin_1	NA	NA	NA	NA	NA	NA	NA	NA	phrog_32373	NA	phrog_32373	NA	PHROG	TRUE	BOr1A1B1C	Bowness	Natural	unknown function	FALSE
vRhyme_bin_1__BOr1A1B1C_000000066970_7	vRhyme_unbinned_79__LASCr2D2E2F_000000293477_218	vRhyme_bin_1__BOr1A1B1C_000000066970	BOr1A1B1C_vRhyme_bin_1	NA	NA	NA	NA	NA	NA	NA	NA	NA	NA	NA	NA	NA	FALSE	BOr1A1B1C	Bowness	Natural	unknown function	FALSE
vRhyme_bin_1__BOr1A1B1C_000000066970_8	vRhyme_unbinned_79__LASCr2D2E2F_000000293477_219	vRhyme_bin_1__BOr1A1B1C_000000066970	BOr1A1B1C_vRhyme_bin_1	K07392	AAA family ATPase	PF00004.33	ATPase family associated with various cellular activities (AAA)	NA	NA	NA	NA	phrog_3757	NA	K07392	AAA family ATPase	KEGG	TRUE	BOr1A1B1C	Bowness	Natural	unknown function	FALSE
vRhyme_bin_1__BOr1A1B1C_000000066970_9	vRhyme_unbinned_79__LASCr2D2E2F_000000293477_220	vRhyme_bin_1__BOr1A1B1C_000000066970	BOr1A1B1C_vRhyme_bin_1	NA	NA	NA	NA	NA	NA	NA	NA	NA	NA	NA	NA	NA	TRUE	BOr1A1B1C	Bowness	Natural	unknown function	FALSE
vRhyme_bin_1__BOr1A1B1C_000000085695_1	vRhyme_bin_1__BOr1A1B1C_000000085695_1	vRhyme_bin_1__BOr1A1B1C_000000085695	BOr1A1B1C_vRhyme_bin_1	NA	NA	NA	NA	NA	NA	NA	NA	NA	NA	NA	NA	NA	TRUE	BOr1A1B1C	Bowness	Natural	unknown function	FALSE
vRhyme_bin_1__BOr1A1B1C_000000085695_10	vRhyme_unbinned_75__LAWAr2D2E2F_000000311751_540	vRhyme_bin_1__BOr1A1B1C_000000085695	BOr1A1B1C_vRhyme_bin_1	NA	NA	NA	NA	NA	NA	NA	NA	NA	NA	NA	NA	NA	FALSE	BOr1A1B1C	Bowness	Natural	unknown function	FALSE
vRhyme_bin_1__BOr1A1B1C_000000085695_11	vRhyme_unbinned_75__LAWAr2D2E2F_000000311751_541	vRhyme_bin_1__BOr1A1B1C_000000085695	BOr1A1B1C_vRhyme_bin_1	NA	NA	NA	NA	NA	NA	NA	NA	NA	NA	NA	NA	NA	TRUE	BOr1A1B1C	Bowness	Natural	unknown function	FALSE
vRhyme_bin_1__BOr1A1B1C_000000085695_12	vRhyme_bin_1__MGr3G3H3I_000000170250_59	vRhyme_bin_1__BOr1A1B1C_000000085695	BOr1A1B1C_vRhyme_bin_1	NA	NA	NA	NA	NA	NA	NA	NA	NA	NA	NA	NA	NA	TRUE	BOr1A1B1C	Bowness	Natural	unknown function	FALSE
vRhyme_bin_1__BOr1A1B1C_000000085695_13	vRhyme_unbinned_75__LAWAr2D2E2F_000000311751_543	vRhyme_bin_1__BOr1A1B1C_000000085695	BOr1A1B1C_vRhyme_bin_1	NA	NA	NA	NA	NA	NA	NA	NA	NA	NA	NA	NA	NA	TRUE	BOr1A1B1C	Bowness	Natural	unknown function	FALSE
vRhyme_bin_1__BOr1A1B1C_000000085695_14	vRhyme_bin_6__BOr3G3H3I_000000075960_228	vRhyme_bin_1__BOr1A1B1C_000000085695	BOr1A1B1C_vRhyme_bin_1	NA	NA	NA	NA	NA	NA	NA	NA	NA	NA	NA	NA	NA	TRUE	BOr1A1B1C	Bowness	Natural	unknown function	FALSE
vRhyme_bin_1__BOr1A1B1C_000000085695_15	vRhyme_bin_1__MGr3G3H3I_000000170250_57	vRhyme_bin_1__BOr1A1B1C_000000085695	BOr1A1B1C_vRhyme_bin_1	NA	NA	NA	NA	NA	NA	NA	NA	NA	NA	NA	NA	NA	TRUE	BOr1A1B1C	Bowness	Natural	unknown function	FALSE
vRhyme_bin_1__BOr1A1B1C_000000085695_16	vRhyme_bin_6__BOr3G3H3I_000000075960_228	vRhyme_bin_1__BOr1A1B1C_000000085695	BOr1A1B1C_vRhyme_bin_1	NA	NA	NA	NA	NA	NA	NA	NA	NA	NA	NA	NA	NA	FALSE	BOr1A1B1C	Bowness	Natural	unknown function	FALSE
vRhyme_bin_1__BOr1A1B1C_000000085695_17	vRhyme_bin_6__BOr3G3H3I_000000075960_228	vRhyme_bin_1__BOr1A1B1C_000000085695	BOr1A1B1C_vRhyme_bin_1	NA	NA	NA	NA	NA	NA	NA	NA	NA	NA	NA	NA	NA	FALSE	BOr1A1B1C	Bowness	Natural	unknown function	FALSE
vRhyme_bin_1__BOr1A1B1C_000000085695_18	vRhyme_bin_6__BOr3G3H3I_000000075960_228	vRhyme_bin_1__BOr1A1B1C_000000085695	BOr1A1B1C_vRhyme_bin_1	NA	NA	NA	NA	NA	NA	NA	NA	NA	NA	NA	NA	NA	TRUE	BOr1A1B1C	Bowness	Natural	unknown function	FALSE
vRhyme_bin_1__BOr1A1B1C_000000085695_19	vRhyme_unbinned_51__CRr3G3H3I_000000208787_46	vRhyme_bin_1__BOr1A1B1C_000000085695	BOr1A1B1C_vRhyme_bin_1	NA	NA	NA	NA	NA	NA	NA	NA	NA	NA	NA	NA	NA	TRUE	BOr1A1B1C	Bowness	Natural	unknown function	FALSE
vRhyme_bin_1__BOr1A1B1C_000000085695_2	vRhyme_unbinned_41__MGr2D2E2F_000000120439_12	vRhyme_bin_1__BOr1A1B1C_000000085695	BOr1A1B1C_vRhyme_bin_1	NA	NA	NA	NA	NA	NA	NA	NA	phrog_27761	NA	phrog_27761	NA	PHROG	TRUE	BOr1A1B1C	Bowness	Natural	unknown function	FALSE
vRhyme_bin_1__BOr1A1B1C_000000085695_20	vRhyme_unbinned_51__CRr3G3H3I_000000208787_47	vRhyme_bin_1__BOr1A1B1C_000000085695	BOr1A1B1C_vRhyme_bin_1	NA	NA	NA	NA	NA	NA	NA	NA	NA	NA	NA	NA	NA	TRUE	BOr1A1B1C	Bowness	Natural	unknown function	FALSE
vRhyme_bin_1__BOr1A1B1C_000000085695_21	vRhyme_unbinned_56__MHr3G3H3I_000000325375|provirus_3_121665_101	vRhyme_bin_1__BOr1A1B1C_000000085695	BOr1A1B1C_vRhyme_bin_1	NA	NA	NA	NA	NA	NA	NA	NA	NA	NA	NA	NA	NA	TRUE	BOr1A1B1C	Bowness	Natural	unknown function	FALSE
vRhyme_bin_1__BOr1A1B1C_000000085695_22	vRhyme_unbinned_52__LASCr2D2E2F_000000192775_176	vRhyme_bin_1__BOr1A1B1C_000000085695	BOr1A1B1C_vRhyme_bin_1	NA	NA	NA	NA	NA	NA	NA	NA	NA	NA	NA	NA	NA	FALSE	BOr1A1B1C	Bowness	Natural	unknown function	FALSE
vRhyme_bin_1__BOr1A1B1C_000000085695_22	vRhyme_unbinned_52__LASCr2D2E2F_000000192775_176	vRhyme_bin_1__BOr1A1B1C_000000085695	BOr1A1B1C_vRhyme_bin_1	NA	NA	NA	NA	NA	NA	NA	NA	NA	NA	NA	NA	NA	TRUE	BOr1A1B1C	Bowness	Natural	unknown function	FALSE
vRhyme_bin_1__BOr1A1B1C_000000085695_23	vRhyme_unbinned_52__LASCr2D2E2F_000000192775_175	vRhyme_bin_1__BOr1A1B1C_000000085695	BOr1A1B1C_vRhyme_bin_1	NA	NA	NA	NA	NA	NA	NA	NA	NA	NA	NA	NA	NA	TRUE	BOr1A1B1C	Bowness	Natural	unknown function	FALSE
vRhyme_bin_1__BOr1A1B1C_000000085695_24	vRhyme_bin_1__LASAr3G3H3I_000000235328_38	vRhyme_bin_1__BOr1A1B1C_000000085695	BOr1A1B1C_vRhyme_bin_1	NA	NA	NA	NA	NA	NA	NA	NA	NA	NA	NA	NA	NA	TRUE	BOr1A1B1C	Bowness	Natural	unknown function	FALSE
vRhyme_bin_1__BOr1A1B1C_000000085695_25	vRhyme_unbinned_56__MHr3G3H3I_000000325375|provirus_3_121665_105	vRhyme_bin_1__BOr1A1B1C_000000085695	BOr1A1B1C_vRhyme_bin_1	NA	NA	NA	NA	NA	NA	NA	NA	NA	NA	NA	NA	NA	TRUE	BOr1A1B1C	Bowness	Natural	unknown function	FALSE
vRhyme_bin_1__BOr1A1B1C_000000085695_26	vRhyme_unbinned_56__MHr3G3H3I_000000325375|provirus_3_121665_106	vRhyme_bin_1__BOr1A1B1C_000000085695	BOr1A1B1C_vRhyme_bin_1	NA	NA	NA	NA	NA	NA	NA	NA	NA	NA	NA	NA	NA	TRUE	BOr1A1B1C	Bowness	Natural	unknown function	FALSE
vRhyme_bin_1__BOr1A1B1C_000000085695_27	vRhyme_bin_12__SEr2D2E2F_000000308477_18	vRhyme_bin_1__BOr1A1B1C_000000085695	BOr1A1B1C_vRhyme_bin_1	NA	NA	NA	NA	NA	NA	NA	NA	phrog_21015	NA	phrog_21015	NA	PHROG	TRUE	BOr1A1B1C	Bowness	Natural	unknown function	FALSE
vRhyme_bin_1__BOr1A1B1C_000000085695_28	vRhyme_bin_1__LASAr3G3H3I_000000235328_41	vRhyme_bin_1__BOr1A1B1C_000000085695	BOr1A1B1C_vRhyme_bin_1	NA	NA	NA	NA	NA	NA	NA	NA	NA	NA	NA	NA	NA	FALSE	BOr1A1B1C	Bowness	Natural	unknown function	FALSE
vRhyme_bin_1__BOr1A1B1C_000000085695_29	vRhyme_bin_10__CRr2D2E2F_000000254623_443	vRhyme_bin_1__BOr1A1B1C_000000085695	BOr1A1B1C_vRhyme_bin_1	NA	NA	NA	NA	NA	NA	NA	NA	NA	NA	NA	NA	NA	TRUE	BOr1A1B1C	Bowness	Natural	unknown function	FALSE
vRhyme_bin_1__BOr1A1B1C_000000085695_3	vRhyme_unbinned_17__CRr1A1B1C_000000072141_230	vRhyme_bin_1__BOr1A1B1C_000000085695	BOr1A1B1C_vRhyme_bin_1	NA	NA	NA	NA	NA	NA	NA	NA	NA	NA	NA	NA	NA	TRUE	BOr1A1B1C	Bowness	Natural	unknown function	FALSE
vRhyme_bin_1__BOr1A1B1C_000000085695_30	vRhyme_bin_10__CRr2D2E2F_000000254623_444	vRhyme_bin_1__BOr1A1B1C_000000085695	BOr1A1B1C_vRhyme_bin_1	NA	NA	NA	NA	NA	NA	NA	NA	NA	NA	NA	NA	NA	TRUE	BOr1A1B1C	Bowness	Natural	unknown function	FALSE
vRhyme_bin_1__BOr1A1B1C_000000085695_31	vRhyme_unbinned_223__SEr3G3H3I_000000405206_6	vRhyme_bin_1__BOr1A1B1C_000000085695	BOr1A1B1C_vRhyme_bin_1	NA	NA	NA	NA	NA	NA	NA	NA	phrog_1035	endonuclease VII	phrog_1035	endonuclease VII	PHROG	TRUE	BOr1A1B1C	Bowness	Natural	DNA, RNA and nucleotide metabolism	FALSE
vRhyme_bin_1__BOr1A1B1C_000000085695_32	vRhyme_bin_10__CRr2D2E2F_000000254623_446	vRhyme_bin_1__BOr1A1B1C_000000085695	BOr1A1B1C_vRhyme_bin_1	NA	NA	NA	NA	NA	NA	NA	NA	NA	NA	NA	NA	NA	TRUE	BOr1A1B1C	Bowness	Natural	unknown function	FALSE
vRhyme_bin_1__BOr1A1B1C_000000085695_33	vRhyme_unbinned_17__CRr1A1B1C_000000072141_199	vRhyme_bin_1__BOr1A1B1C_000000085695	BOr1A1B1C_vRhyme_bin_1	NA	NA	PF13240.10	zinc-ribbon domain	NA	NA	NA	NA	NA	NA	PF13240.10	zinc-ribbon domain	Pfam	TRUE	BOr1A1B1C	Bowness	Natural	unknown function	FALSE
vRhyme_bin_1__BOr1A1B1C_000000085695_34	vRhyme_unbinned_17__CRr1A1B1C_000000072141_198	vRhyme_bin_1__BOr1A1B1C_000000085695	BOr1A1B1C_vRhyme_bin_1	NA	NA	NA	NA	NA	NA	NA	NA	NA	NA	NA	NA	NA	TRUE	BOr1A1B1C	Bowness	Natural	unknown function	FALSE
vRhyme_bin_1__BOr1A1B1C_000000085695_35	vRhyme_bin_2__BAr2D2E2F_000000298244_27	vRhyme_bin_1__BOr1A1B1C_000000085695	BOr1A1B1C_vRhyme_bin_1	NA	NA	NA	NA	NA	NA	NA	NA	NA	NA	NA	NA	NA	TRUE	BOr1A1B1C	Bowness	Natural	unknown function	FALSE
vRhyme_bin_1__BOr1A1B1C_000000085695_36	vRhyme_unbinned_17__CRr1A1B1C_000000072141_196	vRhyme_bin_1__BOr1A1B1C_000000085695	BOr1A1B1C_vRhyme_bin_1	NA	NA	NA	NA	NA	NA	NA	NA	NA	NA	NA	NA	NA	TRUE	BOr1A1B1C	Bowness	Natural	unknown function	FALSE
vRhyme_bin_1__BOr1A1B1C_000000085695_37	vRhyme_unbinned_17__CRr1A1B1C_000000072141_195	vRhyme_bin_1__BOr1A1B1C_000000085695	BOr1A1B1C_vRhyme_bin_1	NA	NA	NA	NA	NA	NA	NA	NA	NA	NA	NA	NA	NA	TRUE	BOr1A1B1C	Bowness	Natural	unknown function	FALSE
vRhyme_bin_1__BOr1A1B1C_000000085695_38	vRhyme_unbinned_17__CRr1A1B1C_000000072141_194	vRhyme_bin_1__BOr1A1B1C_000000085695	BOr1A1B1C_vRhyme_bin_1	NA	NA	NA	NA	NA	NA	NA	NA	NA	NA	NA	NA	NA	TRUE	BOr1A1B1C	Bowness	Natural	unknown function	FALSE
vRhyme_bin_1__BOr1A1B1C_000000085695_39	vRhyme_bin_10__CRr2D2E2F_000000254623_453	vRhyme_bin_1__BOr1A1B1C_000000085695	BOr1A1B1C_vRhyme_bin_1	NA	NA	NA	NA	NA	NA	NA	NA	NA	NA	NA	NA	NA	TRUE	BOr1A1B1C	Bowness	Natural	unknown function	FALSE
vRhyme_bin_1__BOr1A1B1C_000000085695_39	vRhyme_bin_10__CRr2D2E2F_000000254623_453	vRhyme_bin_1__BOr1A1B1C_000000085695	BOr1A1B1C_vRhyme_bin_1	NA	NA	NA	NA	NA	NA	NA	NA	NA	NA	NA	NA	NA	FALSE	BOr1A1B1C	Bowness	Natural	unknown function	FALSE
vRhyme_bin_1__BOr1A1B1C_000000085695_4	vRhyme_unbinned_17__CRr1A1B1C_000000072141_230	vRhyme_bin_1__BOr1A1B1C_000000085695	BOr1A1B1C_vRhyme_bin_1	NA	NA	NA	NA	NA	NA	NA	NA	NA	NA	NA	NA	NA	TRUE	BOr1A1B1C	Bowness	Natural	unknown function	FALSE
vRhyme_bin_1__BOr1A1B1C_000000085695_40	vRhyme_bin_1__BOr1A1B1C_000000085695_40	vRhyme_bin_1__BOr1A1B1C_000000085695	BOr1A1B1C_vRhyme_bin_1	NA	NA	NA	NA	NA	NA	NA	NA	NA	NA	NA	NA	NA	TRUE	BOr1A1B1C	Bowness	Natural	unknown function	FALSE
vRhyme_bin_1__BOr1A1B1C_000000085695_41	vRhyme_unbinned_75__LAWAr2D2E2F_000000311751_571	vRhyme_bin_1__BOr1A1B1C_000000085695	BOr1A1B1C_vRhyme_bin_1	NA	NA	NA	NA	NA	NA	NA	NA	NA	NA	NA	NA	NA	TRUE	BOr1A1B1C	Bowness	Natural	unknown function	FALSE
vRhyme_bin_1__BOr1A1B1C_000000085695_42	vRhyme_bin_12__BAr1A1B1C_000000059712_23	vRhyme_bin_1__BOr1A1B1C_000000085695	BOr1A1B1C_vRhyme_bin_1	NA	NA	NA	NA	NA	NA	NA	NA	NA	NA	NA	NA	NA	TRUE	BOr1A1B1C	Bowness	Natural	unknown function	FALSE
vRhyme_bin_1__BOr1A1B1C_000000085695_42	vRhyme_bin_12__BAr1A1B1C_000000059712_23	vRhyme_bin_1__BOr1A1B1C_000000085695	BOr1A1B1C_vRhyme_bin_1	NA	NA	NA	NA	NA	NA	NA	NA	NA	NA	NA	NA	NA	FALSE	BOr1A1B1C	Bowness	Natural	unknown function	FALSE
vRhyme_bin_1__BOr1A1B1C_000000085695_43	vRhyme_bin_12__BAr1A1B1C_000000059712_22	vRhyme_bin_1__BOr1A1B1C_000000085695	BOr1A1B1C_vRhyme_bin_1	NA	NA	NA	NA	NA	NA	NA	NA	NA	NA	NA	NA	NA	TRUE	BOr1A1B1C	Bowness	Natural	unknown function	FALSE
vRhyme_bin_1__BOr1A1B1C_000000085695_44	vRhyme_unbinned_75__LAWAr2D2E2F_000000311751_574	vRhyme_bin_1__BOr1A1B1C_000000085695	BOr1A1B1C_vRhyme_bin_1	NA	NA	NA	NA	NA	NA	NA	NA	NA	NA	NA	NA	NA	TRUE	BOr1A1B1C	Bowness	Natural	unknown function	FALSE
vRhyme_bin_1__BOr1A1B1C_000000085695_45	vRhyme_unbinned_139__SEr3G3H3I_000000239158_18	vRhyme_bin_1__BOr1A1B1C_000000085695	BOr1A1B1C_vRhyme_bin_1	NA	NA	NA	NA	NA	NA	NA	NA	NA	NA	NA	NA	NA	TRUE	BOr1A1B1C	Bowness	Natural	unknown function	FALSE
vRhyme_bin_1__BOr1A1B1C_000000085695_46	vRhyme_unbinned_139__SEr3G3H3I_000000239158_17	vRhyme_bin_1__BOr1A1B1C_000000085695	BOr1A1B1C_vRhyme_bin_1	NA	NA	NA	NA	NA	NA	NA	NA	NA	NA	NA	NA	NA	TRUE	BOr1A1B1C	Bowness	Natural	unknown function	FALSE
vRhyme_bin_1__BOr1A1B1C_000000085695_46	vRhyme_unbinned_139__SEr3G3H3I_000000239158_17	vRhyme_bin_1__BOr1A1B1C_000000085695	BOr1A1B1C_vRhyme_bin_1	NA	NA	NA	NA	NA	NA	NA	NA	NA	NA	NA	NA	NA	FALSE	BOr1A1B1C	Bowness	Natural	unknown function	FALSE
vRhyme_bin_1__BOr1A1B1C_000000085695_47	vRhyme_unbinned_139__SEr3G3H3I_000000239158_16	vRhyme_bin_1__BOr1A1B1C_000000085695	BOr1A1B1C_vRhyme_bin_1	NA	NA	NA	NA	NA	NA	NA	NA	NA	NA	NA	NA	NA	TRUE	BOr1A1B1C	Bowness	Natural	unknown function	FALSE
vRhyme_bin_1__BOr1A1B1C_000000085695_48	vRhyme_bin_6__BOr3G3H3I_000000075960_259	vRhyme_bin_1__BOr1A1B1C_000000085695	BOr1A1B1C_vRhyme_bin_1	NA	NA	NA	NA	NA	NA	NA	NA	NA	NA	NA	NA	NA	TRUE	BOr1A1B1C	Bowness	Natural	unknown function	FALSE
vRhyme_bin_1__BOr1A1B1C_000000085695_49	vRhyme_bin_6__BOr3G3H3I_000000075960_260	vRhyme_bin_1__BOr1A1B1C_000000085695	BOr1A1B1C_vRhyme_bin_1	NA	NA	NA	NA	NA	NA	NA	NA	NA	NA	NA	NA	NA	TRUE	BOr1A1B1C	Bowness	Natural	unknown function	FALSE
vRhyme_bin_1__BOr1A1B1C_000000085695_5	vRhyme_unbinned_17__CRr1A1B1C_000000072141_227	vRhyme_bin_1__BOr1A1B1C_000000085695	BOr1A1B1C_vRhyme_bin_1	NA	NA	NA	NA	NA	NA	NA	NA	NA	NA	NA	NA	NA	TRUE	BOr1A1B1C	Bowness	Natural	unknown function	FALSE
vRhyme_bin_1__BOr1A1B1C_000000085695_5	vRhyme_unbinned_17__CRr1A1B1C_000000072141_227	vRhyme_bin_1__BOr1A1B1C_000000085695	BOr1A1B1C_vRhyme_bin_1	NA	NA	NA	NA	NA	NA	NA	NA	NA	NA	NA	NA	NA	FALSE	BOr1A1B1C	Bowness	Natural	unknown function	FALSE
vRhyme_bin_1__BOr1A1B1C_000000085695_50	vRhyme_bin_6__BOr3G3H3I_000000075960_261	vRhyme_bin_1__BOr1A1B1C_000000085695	BOr1A1B1C_vRhyme_bin_1	NA	NA	NA	NA	NA	NA	NA	NA	NA	NA	NA	NA	NA	TRUE	BOr1A1B1C	Bowness	Natural	unknown function	FALSE
vRhyme_bin_1__BOr1A1B1C_000000085695_51	vRhyme_bin_1__MGr3G3H3I_000000170250_27	vRhyme_bin_1__BOr1A1B1C_000000085695	BOr1A1B1C_vRhyme_bin_1	NA	NA	NA	NA	NA	NA	NA	NA	NA	NA	NA	NA	NA	TRUE	BOr1A1B1C	Bowness	Natural	unknown function	FALSE
vRhyme_bin_1__BOr1A1B1C_000000085695_52	vRhyme_bin_1__MGr3G3H3I_000000170250_26	vRhyme_bin_1__BOr1A1B1C_000000085695	BOr1A1B1C_vRhyme_bin_1	NA	NA	NA	NA	NA	NA	NA	NA	NA	NA	NA	NA	NA	TRUE	BOr1A1B1C	Bowness	Natural	unknown function	FALSE
vRhyme_bin_1__BOr1A1B1C_000000085695_53	vRhyme_bin_1__MGr3G3H3I_000000170250_25	vRhyme_bin_1__BOr1A1B1C_000000085695	BOr1A1B1C_vRhyme_bin_1	NA	NA	NA	NA	NA	NA	NA	NA	NA	NA	NA	NA	NA	TRUE	BOr1A1B1C	Bowness	Natural	unknown function	FALSE
vRhyme_bin_1__BOr1A1B1C_000000085695_54	vRhyme_unbinned_52__LASCr2D2E2F_000000192775_144	vRhyme_bin_1__BOr1A1B1C_000000085695	BOr1A1B1C_vRhyme_bin_1	NA	NA	NA	NA	NA	NA	NA	NA	NA	NA	NA	NA	NA	FALSE	BOr1A1B1C	Bowness	Natural	unknown function	FALSE
vRhyme_bin_1__BOr1A1B1C_000000085695_55	vRhyme_unbinned_52__LASCr2D2E2F_000000192775_143	vRhyme_bin_1__BOr1A1B1C_000000085695	BOr1A1B1C_vRhyme_bin_1	NA	NA	NA	NA	NA	NA	NA	NA	NA	NA	NA	NA	NA	TRUE	BOr1A1B1C	Bowness	Natural	unknown function	FALSE
vRhyme_bin_1__BOr1A1B1C_000000085695_56	vRhyme_unbinned_5__BOr3G3H3I_000000031119_1	vRhyme_bin_1__BOr1A1B1C_000000085695	BOr1A1B1C_vRhyme_bin_1	NA	NA	PF07728.18	AAA domain (dynein-related subfamily)	NA	NA	NA	NA	phrog_1297	ATPase	phrog_1297	ATPase	PHROG	TRUE	BOr1A1B1C	Bowness	Natural	other	FALSE
vRhyme_bin_1__BOr1A1B1C_000000085695_57	vRhyme_unbinned_51__CRr3G3H3I_000000208787_78	vRhyme_bin_1__BOr1A1B1C_000000085695	BOr1A1B1C_vRhyme_bin_1	NA	NA	NA	NA	NA	NA	NA	NA	NA	NA	NA	NA	NA	TRUE	BOr1A1B1C	Bowness	Natural	unknown function	FALSE
vRhyme_bin_1__BOr1A1B1C_000000085695_58	vRhyme_bin_12__LASCr2D2E2F_000000375515_13	vRhyme_bin_1__BOr1A1B1C_000000085695	BOr1A1B1C_vRhyme_bin_1	NA	NA	PF13203.10	Putative metallopeptidase domain	NA	NA	NA	NA	phrog_1314	HNH endonuclease	phrog_1314	HNH endonuclease	PHROG	TRUE	BOr1A1B1C	Bowness	Natural	DNA, RNA and nucleotide metabolism	FALSE
vRhyme_bin_1__BOr1A1B1C_000000085695_6	vRhyme_unbinned_17__CRr1A1B1C_000000072141_230	vRhyme_bin_1__BOr1A1B1C_000000085695	BOr1A1B1C_vRhyme_bin_1	NA	NA	NA	NA	NA	NA	NA	NA	NA	NA	NA	NA	NA	TRUE	BOr1A1B1C	Bowness	Natural	unknown function	FALSE
vRhyme_bin_1__BOr1A1B1C_000000085695_6	vRhyme_unbinned_17__CRr1A1B1C_000000072141_230	vRhyme_bin_1__BOr1A1B1C_000000085695	BOr1A1B1C_vRhyme_bin_1	NA	NA	NA	NA	NA	NA	NA	NA	NA	NA	NA	NA	NA	FALSE	BOr1A1B1C	Bowness	Natural	unknown function	FALSE
vRhyme_bin_1__BOr1A1B1C_000000085695_7	vRhyme_unbinned_75__LAWAr2D2E2F_000000311751_475	vRhyme_bin_1__BOr1A1B1C_000000085695	BOr1A1B1C_vRhyme_bin_1	NA	NA	NA	NA	NA	NA	NA	NA	NA	NA	NA	NA	NA	TRUE	BOr1A1B1C	Bowness	Natural	unknown function	FALSE
vRhyme_bin_1__BOr1A1B1C_000000085695_8	vRhyme_unbinned_17__CRr1A1B1C_000000072141_230	vRhyme_bin_1__BOr1A1B1C_000000085695	BOr1A1B1C_vRhyme_bin_1	NA	NA	NA	NA	NA	NA	NA	NA	NA	NA	NA	NA	NA	TRUE	BOr1A1B1C	Bowness	Natural	unknown function	FALSE
vRhyme_bin_1__BOr1A1B1C_000000085695_9	vRhyme_unbinned_75__LAWAr2D2E2F_000000311751_539	vRhyme_bin_1__BOr1A1B1C_000000085695	BOr1A1B1C_vRhyme_bin_1	NA	NA	NA	NA	NA	NA	NA	NA	NA	NA	NA	NA	NA	TRUE	BOr1A1B1C	Bowness	Natural	unknown function	FALSE
vRhyme_bin_1__BOr1A1B1C_000000098696_1	vRhyme_bin_1__BOr1A1B1C_000000098696_1	vRhyme_bin_1__BOr1A1B1C_000000098696	BOr1A1B1C_vRhyme_bin_1	NA	NA	NA	NA	NA	NA	NA	NA	NA	NA	NA	NA	NA	TRUE	BOr1A1B1C	Bowness	Natural	unknown function	FALSE
vRhyme_bin_1__BOr1A1B1C_000000098696_10	vRhyme_unbinned_42__BAr3G3H3I_000000392393_14	vRhyme_bin_1__BOr1A1B1C_000000098696	BOr1A1B1C_vRhyme_bin_1	NA	NA	NA	NA	NA	NA	NA	NA	NA	NA	NA	NA	NA	FALSE	BOr1A1B1C	Bowness	Natural	unknown function	FALSE
vRhyme_bin_1__BOr1A1B1C_000000098696_10	vRhyme_unbinned_42__BAr3G3H3I_000000392393_14	vRhyme_bin_1__BOr1A1B1C_000000098696	BOr1A1B1C_vRhyme_bin_1	NA	NA	NA	NA	NA	NA	NA	NA	NA	NA	NA	NA	NA	TRUE	BOr1A1B1C	Bowness	Natural	unknown function	FALSE
vRhyme_bin_1__BOr1A1B1C_000000098696_11	vRhyme_bin_3__CRr3G3H3I_000000312382_14	vRhyme_bin_1__BOr1A1B1C_000000098696	BOr1A1B1C_vRhyme_bin_1	NA	NA	NA	NA	NA	NA	NA	NA	NA	NA	NA	NA	NA	TRUE	BOr1A1B1C	Bowness	Natural	unknown function	FALSE
vRhyme_bin_1__BOr1A1B1C_000000098696_12	vRhyme_unbinned_56__MHr3G3H3I_000000325375|provirus_3_121665_235	vRhyme_bin_1__BOr1A1B1C_000000098696	BOr1A1B1C_vRhyme_bin_1	NA	NA	NA	NA	NA	NA	NA	NA	NA	NA	NA	NA	NA	TRUE	BOr1A1B1C	Bowness	Natural	unknown function	FALSE
vRhyme_bin_1__BOr1A1B1C_000000098696_13	vRhyme_bin_10__CRr2D2E2F_000000254623_570	vRhyme_bin_1__BOr1A1B1C_000000098696	BOr1A1B1C_vRhyme_bin_1	NA	NA	NA	NA	NA	NA	NA	NA	NA	NA	NA	NA	NA	FALSE	BOr1A1B1C	Bowness	Natural	unknown function	FALSE
vRhyme_bin_1__BOr1A1B1C_000000098696_14	vRhyme_bin_1__BOr1A1B1C_000000098696_14	vRhyme_bin_1__BOr1A1B1C_000000098696	BOr1A1B1C_vRhyme_bin_1	NA	NA	NA	NA	NA	NA	NA	NA	NA	NA	NA	NA	NA	FALSE	BOr1A1B1C	Bowness	Natural	unknown function	FALSE
vRhyme_bin_1__BOr1A1B1C_000000098696_14	vRhyme_bin_1__BOr1A1B1C_000000098696_14	vRhyme_bin_1__BOr1A1B1C_000000098696	BOr1A1B1C_vRhyme_bin_1	NA	NA	NA	NA	NA	NA	NA	NA	NA	NA	NA	NA	NA	TRUE	BOr1A1B1C	Bowness	Natural	unknown function	FALSE
vRhyme_bin_1__BOr1A1B1C_000000098696_15	vRhyme_bin_1__BOr1A1B1C_000000098696_15	vRhyme_bin_1__BOr1A1B1C_000000098696	BOr1A1B1C_vRhyme_bin_1	NA	NA	NA	NA	NA	NA	NA	NA	NA	NA	NA	NA	NA	TRUE	BOr1A1B1C	Bowness	Natural	unknown function	FALSE
vRhyme_bin_1__BOr1A1B1C_000000098696_16	vRhyme_bin_1__BOr1A1B1C_000000098696_16	vRhyme_bin_1__BOr1A1B1C_000000098696	BOr1A1B1C_vRhyme_bin_1	NA	NA	NA	NA	NA	NA	NA	NA	NA	NA	NA	NA	NA	TRUE	BOr1A1B1C	Bowness	Natural	unknown function	FALSE
vRhyme_bin_1__BOr1A1B1C_000000098696_17	vRhyme_bin_2__BAr2D2E2F_000000006577_91	vRhyme_bin_1__BOr1A1B1C_000000098696	BOr1A1B1C_vRhyme_bin_1	NA	NA	NA	NA	NA	NA	NA	NA	NA	NA	NA	NA	NA	TRUE	BOr1A1B1C	Bowness	Natural	unknown function	FALSE
vRhyme_bin_1__BOr1A1B1C_000000098696_18	vRhyme_unbinned_10__BAr3G3H3I_000000073544_12	vRhyme_bin_1__BOr1A1B1C_000000098696	BOr1A1B1C_vRhyme_bin_1	NA	NA	NA	NA	NA	NA	NA	NA	NA	NA	NA	NA	NA	TRUE	BOr1A1B1C	Bowness	Natural	unknown function	FALSE
vRhyme_bin_1__BOr1A1B1C_000000098696_19	vRhyme_bin_2__BAr2D2E2F_000000006577_93	vRhyme_bin_1__BOr1A1B1C_000000098696	BOr1A1B1C_vRhyme_bin_1	NA	NA	NA	NA	NA	NA	NA	NA	NA	NA	NA	NA	NA	TRUE	BOr1A1B1C	Bowness	Natural	unknown function	FALSE
vRhyme_bin_1__BOr1A1B1C_000000098696_2	vRhyme_bin_6__BOr3G3H3I_000000075960_356	vRhyme_bin_1__BOr1A1B1C_000000098696	BOr1A1B1C_vRhyme_bin_1	NA	NA	NA	NA	NA	NA	NA	NA	NA	NA	NA	NA	NA	TRUE	BOr1A1B1C	Bowness	Natural	unknown function	FALSE
vRhyme_bin_1__BOr1A1B1C_000000098696_20	vRhyme_bin_1__LASYr2D2E2F_000000266515_78	vRhyme_bin_1__BOr1A1B1C_000000098696	BOr1A1B1C_vRhyme_bin_1	NA	NA	NA	NA	NA	NA	NA	NA	NA	NA	NA	NA	NA	TRUE	BOr1A1B1C	Bowness	Natural	unknown function	FALSE
vRhyme_bin_1__BOr1A1B1C_000000098696_21	vRhyme_bin_1__LASYr2D2E2F_000000266515_79	vRhyme_bin_1__BOr1A1B1C_000000098696	BOr1A1B1C_vRhyme_bin_1	NA	NA	NA	NA	NA	NA	NA	NA	NA	NA	NA	NA	NA	FALSE	BOr1A1B1C	Bowness	Natural	unknown function	FALSE
vRhyme_bin_1__BOr1A1B1C_000000098696_22	vRhyme_unbinned_79__LASCr2D2E2F_000000293477_58	vRhyme_bin_1__BOr1A1B1C_000000098696	BOr1A1B1C_vRhyme_bin_1	NA	NA	PF10685.13	Stress-induced bacterial acidophilic repeat motif	NA	NA	NA	NA	phrog_30946	NA	PF10685.13	Stress-induced bacterial acidophilic repeat motif	Pfam	TRUE	BOr1A1B1C	Bowness	Natural	unknown function	FALSE
vRhyme_bin_1__BOr1A1B1C_000000098696_23	vRhyme_bin_6__BOr3G3H3I_000000287295_22	vRhyme_bin_1__BOr1A1B1C_000000098696	BOr1A1B1C_vRhyme_bin_1	NA	NA	NA	NA	NA	NA	NA	NA	NA	NA	NA	NA	NA	TRUE	BOr1A1B1C	Bowness	Natural	unknown function	FALSE
vRhyme_bin_1__BOr1A1B1C_000000098696_24	vRhyme_bin_1__MHr1A1B1C_000000092710_2	vRhyme_bin_1__BOr1A1B1C_000000098696	BOr1A1B1C_vRhyme_bin_1	NA	NA	NA	NA	NA	NA	NA	NA	NA	NA	NA	NA	NA	TRUE	BOr1A1B1C	Bowness	Natural	unknown function	FALSE
vRhyme_bin_1__BOr1A1B1C_000000098696_25	vRhyme_bin_1__MHr1A1B1C_000000092710_3	vRhyme_bin_1__BOr1A1B1C_000000098696	BOr1A1B1C_vRhyme_bin_1	NA	NA	NA	NA	NA	NA	NA	NA	NA	NA	NA	NA	NA	FALSE	BOr1A1B1C	Bowness	Natural	unknown function	FALSE
vRhyme_bin_1__BOr1A1B1C_000000098696_26	vRhyme_bin_1__MHr1A1B1C_000000092710_4	vRhyme_bin_1__BOr1A1B1C_000000098696	BOr1A1B1C_vRhyme_bin_1	NA	NA	NA	NA	NA	NA	NA	NA	NA	NA	NA	NA	NA	TRUE	BOr1A1B1C	Bowness	Natural	unknown function	FALSE
vRhyme_bin_1__BOr1A1B1C_000000098696_27	vRhyme_bin_4__SEr2D2E2F_000000201880_12	vRhyme_bin_1__BOr1A1B1C_000000098696	BOr1A1B1C_vRhyme_bin_1	NA	NA	NA	NA	NA	NA	NA	NA	NA	NA	NA	NA	NA	TRUE	BOr1A1B1C	Bowness	Natural	unknown function	FALSE
vRhyme_bin_1__BOr1A1B1C_000000098696_28	vRhyme_bin_3__CRr3G3H3I_000000190917_4	vRhyme_bin_1__BOr1A1B1C_000000098696	BOr1A1B1C_vRhyme_bin_1	NA	NA	NA	NA	NA	NA	NA	NA	NA	NA	NA	NA	NA	TRUE	BOr1A1B1C	Bowness	Natural	unknown function	FALSE
vRhyme_bin_1__BOr1A1B1C_000000098696_29	vRhyme_bin_6__BOr3G3H3I_000000075960_197	vRhyme_bin_1__BOr1A1B1C_000000098696	BOr1A1B1C_vRhyme_bin_1	NA	NA	PF01391.22	Collagen triple helix repeat (20 copies)	NA	NA	NA	NA	NA	NA	PF01391.22	Collagen triple helix repeat (20 copies)	Pfam	TRUE	BOr1A1B1C	Bowness	Natural	unknown function	FALSE
vRhyme_bin_1__BOr1A1B1C_000000098696_3	vRhyme_bin_6__BOr3G3H3I_000000075960_357	vRhyme_bin_1__BOr1A1B1C_000000098696	BOr1A1B1C_vRhyme_bin_1	NA	NA	NA	NA	NA	NA	NA	NA	NA	NA	NA	NA	NA	TRUE	BOr1A1B1C	Bowness	Natural	unknown function	FALSE
vRhyme_bin_1__BOr1A1B1C_000000098696_30	vRhyme_bin_4__SEr2D2E2F_000000201880_15	vRhyme_bin_1__BOr1A1B1C_000000098696	BOr1A1B1C_vRhyme_bin_1	NA	NA	NA	NA	NA	NA	NA	NA	NA	NA	NA	NA	NA	TRUE	BOr1A1B1C	Bowness	Natural	unknown function	FALSE
vRhyme_bin_1__BOr1A1B1C_000000098696_31	vRhyme_bin_3__CRr3G3H3I_000000190917_7	vRhyme_bin_1__BOr1A1B1C_000000098696	BOr1A1B1C_vRhyme_bin_1	NA	NA	NA	NA	NA	NA	NA	NA	NA	NA	NA	NA	NA	FALSE	BOr1A1B1C	Bowness	Natural	unknown function	FALSE
vRhyme_bin_1__BOr1A1B1C_000000098696_32	vRhyme_bin_4__SEr2D2E2F_000000201880_17	vRhyme_bin_1__BOr1A1B1C_000000098696	BOr1A1B1C_vRhyme_bin_1	NA	NA	NA	NA	NA	NA	NA	NA	NA	NA	NA	NA	NA	TRUE	BOr1A1B1C	Bowness	Natural	unknown function	FALSE
vRhyme_bin_1__BOr1A1B1C_000000098696_33	vRhyme_bin_1__LASAr3G3H3I_000000081818_28	vRhyme_bin_1__BOr1A1B1C_000000098696	BOr1A1B1C_vRhyme_bin_1	NA	NA	PF01541.28	GIY-YIG catalytic domain	NA	NA	NA	NA	phrog_5123	homing endonuclease with GIY-YIG motif	phrog_5123	homing endonuclease with GIY-YIG motif	PHROG	TRUE	BOr1A1B1C	Bowness	Natural	DNA, RNA and nucleotide metabolism	FALSE
vRhyme_bin_1__BOr1A1B1C_000000098696_4	vRhyme_bin_6__BOr3G3H3I_000000075960_358	vRhyme_bin_1__BOr1A1B1C_000000098696	BOr1A1B1C_vRhyme_bin_1	NA	NA	NA	NA	NA	NA	NA	NA	NA	NA	NA	NA	NA	TRUE	BOr1A1B1C	Bowness	Natural	unknown function	FALSE
vRhyme_bin_1__BOr1A1B1C_000000098696_5	vRhyme_unbinned_52__LASCr2D2E2F_000000192775_50	vRhyme_bin_1__BOr1A1B1C_000000098696	BOr1A1B1C_vRhyme_bin_1	NA	NA	NA	NA	NA	NA	NA	NA	NA	NA	NA	NA	NA	FALSE	BOr1A1B1C	Bowness	Natural	unknown function	FALSE
vRhyme_bin_1__BOr1A1B1C_000000098696_6	vRhyme_unbinned_56__MHr3G3H3I_000000325375|provirus_3_121665_229	vRhyme_bin_1__BOr1A1B1C_000000098696	BOr1A1B1C_vRhyme_bin_1	NA	NA	NA	NA	NA	NA	NA	NA	NA	NA	NA	NA	NA	FALSE	BOr1A1B1C	Bowness	Natural	unknown function	FALSE
vRhyme_bin_1__BOr1A1B1C_000000098696_7	vRhyme_unbinned_52__LASCr2D2E2F_000000192775_48	vRhyme_bin_1__BOr1A1B1C_000000098696	BOr1A1B1C_vRhyme_bin_1	NA	NA	NA	NA	NA	NA	NA	NA	NA	NA	NA	NA	NA	TRUE	BOr1A1B1C	Bowness	Natural	unknown function	FALSE
vRhyme_bin_1__BOr1A1B1C_000000098696_8	vRhyme_unbinned_52__LASCr2D2E2F_000000192775_47	vRhyme_bin_1__BOr1A1B1C_000000098696	BOr1A1B1C_vRhyme_bin_1	NA	NA	NA	NA	NA	NA	NA	NA	NA	NA	NA	NA	NA	TRUE	BOr1A1B1C	Bowness	Natural	unknown function	FALSE
vRhyme_bin_1__BOr1A1B1C_000000098696_9	vRhyme_bin_3__CRr3G3H3I_000000312382_16	vRhyme_bin_1__BOr1A1B1C_000000098696	BOr1A1B1C_vRhyme_bin_1	NA	NA	NA	NA	NA	NA	NA	NA	NA	NA	NA	NA	NA	TRUE	BOr1A1B1C	Bowness	Natural	unknown function	FALSE
vRhyme_bin_1__BOr1A1B1C_000000098696_9	vRhyme_bin_3__CRr3G3H3I_000000312382_16	vRhyme_bin_1__BOr1A1B1C_000000098696	BOr1A1B1C_vRhyme_bin_1	NA	NA	NA	NA	NA	NA	NA	NA	NA	NA	NA	NA	NA	FALSE	BOr1A1B1C	Bowness	Natural	unknown function	FALSE
vRhyme_bin_1__BOr1A1B1C_000000140351_1	vRhyme_bin_10__CRr2D2E2F_000000254623_60	vRhyme_bin_1__BOr1A1B1C_000000140351	BOr1A1B1C_vRhyme_bin_1	K07457	endonuclease III related protein	PF00730.29	HhH-GPD superfamily base excision DNA repair protein	NA	NA	NA	NA	NA	NA	PF00730.29	HhH-GPD superfamily base excision DNA repair protein	Pfam	TRUE	BOr1A1B1C	Bowness	Natural	unknown function	FALSE
vRhyme_bin_1__BOr1A1B1C_000000140351_10	vRhyme_bin_12__BAr1A1B1C_000000016438_36	vRhyme_bin_1__BOr1A1B1C_000000140351	BOr1A1B1C_vRhyme_bin_1	NA	NA	NA	NA	NA	NA	NA	NA	NA	NA	NA	NA	NA	TRUE	BOr1A1B1C	Bowness	Natural	unknown function	FALSE
vRhyme_bin_1__BOr1A1B1C_000000140351_11	vRhyme_unbinned_18__CRr3G3H3I_000000044611_57	vRhyme_bin_1__BOr1A1B1C_000000140351	BOr1A1B1C_vRhyme_bin_1	K06223	DNA adenine methylase [EC:2.1.1.72]	PF02086.19	D12 class N6 adenine-specific DNA methyltransferase	NA	NA	NA	NA	phrog_1996	DNA methyltransferase	K06223	DNA adenine methylase [EC:2.1.1.72]	KEGG	TRUE	BOr1A1B1C	Bowness	Natural	other	FALSE
vRhyme_bin_1__BOr1A1B1C_000000140351_12	vRhyme_unbinned_52__BAr3G3H3I_000000318147|provirus_1_12066_21	vRhyme_bin_1__BOr1A1B1C_000000140351	BOr1A1B1C_vRhyme_bin_1	K11523	two-component system, chemotaxis family, response regulator PixH	PF00072.28	Response regulator receiver domain	NA	NA	NA	NA	NA	NA	PF00072.28	Response regulator receiver domain	Pfam	TRUE	BOr1A1B1C	Bowness	Natural	unknown function	FALSE
vRhyme_bin_1__BOr1A1B1C_000000140351_13	vRhyme_bin_1__BOr1A1B1C_000000140351_13	vRhyme_bin_1__BOr1A1B1C_000000140351	BOr1A1B1C_vRhyme_bin_1	NA	NA	PF11672.12	zinc-finger-containing domain	NA	NA	NA	NA	phrog_1934	NA	phrog_1934	NA	PHROG	TRUE	BOr1A1B1C	Bowness	Natural	unknown function	FALSE
vRhyme_bin_1__BOr1A1B1C_000000140351_14	vRhyme_unbinned_304__SEr3G3H3I_000000491445|provirus_13377_56151_43	vRhyme_bin_1__BOr1A1B1C_000000140351	BOr1A1B1C_vRhyme_bin_1	K17717	phospholipase D [EC:3.1.4.4]	PF13091.10	PLD-like domain	NA	NA	NA	NA	phrog_12711	NA	K17717	phospholipase D [EC:3.1.4.4]	KEGG	TRUE	BOr1A1B1C	Bowness	Natural	unknown function	FALSE
vRhyme_bin_1__BOr1A1B1C_000000140351_15	vRhyme_bin_3__CRr3G3H3I_000000266436_21	vRhyme_bin_1__BOr1A1B1C_000000140351	BOr1A1B1C_vRhyme_bin_1	NA	NA	NA	NA	NA	NA	NA	NA	NA	NA	NA	NA	NA	TRUE	BOr1A1B1C	Bowness	Natural	unknown function	FALSE
vRhyme_bin_1__BOr1A1B1C_000000140351_16	vRhyme_bin_1__LASYr2D2E2F_000000083415_18	vRhyme_bin_1__BOr1A1B1C_000000140351	BOr1A1B1C_vRhyme_bin_1	NA	NA	NA	NA	NA	NA	NA	NA	NA	NA	NA	NA	NA	TRUE	BOr1A1B1C	Bowness	Natural	unknown function	FALSE
vRhyme_bin_1__BOr1A1B1C_000000140351_17	vRhyme_bin_1__LASYr2D2E2F_000000083415_19	vRhyme_bin_1__BOr1A1B1C_000000140351	BOr1A1B1C_vRhyme_bin_1	NA	NA	NA	NA	NA	NA	NA	NA	phrog_1866	NA	phrog_1866	NA	PHROG	TRUE	BOr1A1B1C	Bowness	Natural	unknown function	FALSE
vRhyme_bin_1__BOr1A1B1C_000000140351_18	vRhyme_unbinned_46__BAr3G3H3I_000000433105_36	vRhyme_bin_1__BOr1A1B1C_000000140351	BOr1A1B1C_vRhyme_bin_1	NA	NA	NA	NA	NA	NA	NA	NA	NA	NA	NA	NA	NA	TRUE	BOr1A1B1C	Bowness	Natural	unknown function	FALSE
vRhyme_bin_1__BOr1A1B1C_000000140351_19	vRhyme_bin_4__SEr2D2E2F_000000055697_10	vRhyme_bin_1__BOr1A1B1C_000000140351	BOr1A1B1C_vRhyme_bin_1	K15634	2,3-bisphosphoglycerate-dependent phosphoglycerate mutase [EC:5.4.2.11]	PF00300.26	Histidine phosphatase superfamily (branch 1)	NA	NA	NA	NA	phrog_12933	NA	K15634	2,3-bisphosphoglycerate-dependent phosphoglycerate mutase [EC:5.4.2.11]	KEGG	TRUE	BOr1A1B1C	Bowness	Natural	unknown function	FALSE
vRhyme_bin_1__BOr1A1B1C_000000140351_2	vRhyme_bin_10__CRr2D2E2F_000000254623_61	vRhyme_bin_1__BOr1A1B1C_000000140351	BOr1A1B1C_vRhyme_bin_1	NA	NA	NA	NA	NA	NA	NA	NA	NA	NA	NA	NA	NA	TRUE	BOr1A1B1C	Bowness	Natural	unknown function	FALSE
vRhyme_bin_1__BOr1A1B1C_000000140351_20	vRhyme_unbinned_40__MHr3G3H3I_000000304253_10	vRhyme_bin_1__BOr1A1B1C_000000140351	BOr1A1B1C_vRhyme_bin_1	NA	NA	NA	NA	NA	NA	NA	NA	NA	NA	NA	NA	NA	TRUE	BOr1A1B1C	Bowness	Natural	unknown function	FALSE
vRhyme_bin_1__BOr1A1B1C_000000140351_21	vRhyme_bin_4__CRr2D2E2F_000000145432_29	vRhyme_bin_1__BOr1A1B1C_000000140351	BOr1A1B1C_vRhyme_bin_1	NA	NA	NA	NA	NA	NA	NA	NA	NA	NA	NA	NA	NA	TRUE	BOr1A1B1C	Bowness	Natural	unknown function	FALSE
vRhyme_bin_1__BOr1A1B1C_000000140351_22	vRhyme_bin_1__LASAr3G3H3I_000000289268_47	vRhyme_bin_1__BOr1A1B1C_000000140351	BOr1A1B1C_vRhyme_bin_1	NA	NA	NA	NA	NA	NA	NA	NA	NA	NA	NA	NA	NA	TRUE	BOr1A1B1C	Bowness	Natural	unknown function	FALSE
vRhyme_bin_1__BOr1A1B1C_000000140351_23	vRhyme_bin_28__SEr3G3H3I_000000389716_14	vRhyme_bin_1__BOr1A1B1C_000000140351	BOr1A1B1C_vRhyme_bin_1	NA	NA	PF14279.10	HNH endonuclease	NA	NA	NA	NA	phrog_1035	endonuclease VII	phrog_1035	endonuclease VII	PHROG	TRUE	BOr1A1B1C	Bowness	Natural	DNA, RNA and nucleotide metabolism	FALSE
vRhyme_bin_1__BOr1A1B1C_000000140351_24	vRhyme_bin_3__BOr2D2E2F_000000022156_2	vRhyme_bin_1__BOr1A1B1C_000000140351	BOr1A1B1C_vRhyme_bin_1	NA	NA	NA	NA	NA	NA	NA	NA	NA	NA	NA	NA	NA	TRUE	BOr1A1B1C	Bowness	Natural	unknown function	FALSE
vRhyme_bin_1__BOr1A1B1C_000000140351_25	vRhyme_unbinned_56__BAr2D2E2F_000000395483_21	vRhyme_bin_1__BOr1A1B1C_000000140351	BOr1A1B1C_vRhyme_bin_1	NA	NA	PF01844.27	HNH endonuclease	NA	NA	NA	NA	phrog_7370	HNH endonuclease	PF01844.27	HNH endonuclease	Pfam	TRUE	BOr1A1B1C	Bowness	Natural	DNA, RNA and nucleotide metabolism	FALSE
vRhyme_bin_1__BOr1A1B1C_000000140351_25	vRhyme_unbinned_56__BAr2D2E2F_000000395483_21	vRhyme_bin_1__BOr1A1B1C_000000140351	BOr1A1B1C_vRhyme_bin_1	NA	NA	PF01844.27	HNH endonuclease	NA	NA	NA	NA	phrog_7370	HNH endonuclease	PF01844.27	HNH endonuclease	Pfam	FALSE	BOr1A1B1C	Bowness	Natural	DNA, RNA and nucleotide metabolism	FALSE
vRhyme_bin_1__BOr1A1B1C_000000140351_3	vRhyme_bin_12__BAr1A1B1C_000000016438_43	vRhyme_bin_1__BOr1A1B1C_000000140351	BOr1A1B1C_vRhyme_bin_1	NA	NA	NA	NA	NA	NA	NA	NA	NA	NA	NA	NA	NA	TRUE	BOr1A1B1C	Bowness	Natural	unknown function	FALSE
vRhyme_bin_1__BOr1A1B1C_000000140351_4	vRhyme_unbinned_79__LASCr2D2E2F_000000293477_90	vRhyme_bin_1__BOr1A1B1C_000000140351	BOr1A1B1C_vRhyme_bin_1	NA	NA	NA	NA	NA	NA	NA	NA	NA	NA	NA	NA	NA	FALSE	BOr1A1B1C	Bowness	Natural	unknown function	FALSE
vRhyme_bin_1__BOr1A1B1C_000000140351_5	vRhyme_unbinned_79__LASCr2D2E2F_000000293477_91	vRhyme_bin_1__BOr1A1B1C_000000140351	BOr1A1B1C_vRhyme_bin_1	NA	NA	NA	NA	NA	NA	NA	NA	NA	NA	NA	NA	NA	TRUE	BOr1A1B1C	Bowness	Natural	unknown function	FALSE
vRhyme_bin_1__BOr1A1B1C_000000140351_6	vRhyme_bin_23__BAr1A1B1C_000000279661_29	vRhyme_bin_1__BOr1A1B1C_000000140351	BOr1A1B1C_vRhyme_bin_1	NA	NA	PF10686.13	YspA, cpYpsA-related SLOG family	NA	NA	NA	NA	NA	NA	PF10686.13	YspA, cpYpsA-related SLOG family	Pfam	TRUE	BOr1A1B1C	Bowness	Natural	unknown function	FALSE
vRhyme_bin_1__BOr1A1B1C_000000140351_7	vRhyme_bin_12__BAr1A1B1C_000000016438_39	vRhyme_bin_1__BOr1A1B1C_000000140351	BOr1A1B1C_vRhyme_bin_1	NA	NA	NA	NA	NA	NA	NA	NA	NA	NA	NA	NA	NA	TRUE	BOr1A1B1C	Bowness	Natural	unknown function	FALSE
vRhyme_bin_1__BOr1A1B1C_000000140351_8	vRhyme_unbinned_1__CRr1A1B1C_000000016669_14	vRhyme_bin_1__BOr1A1B1C_000000140351	BOr1A1B1C_vRhyme_bin_1	K26838	Mimiviridae cathepsin B cystein protease	PF00112.27	Papain family cysteine protease	NA	NA	NA	NA	NA	NA	K26838	Mimiviridae cathepsin B cystein protease	KEGG	TRUE	BOr1A1B1C	Bowness	Natural	unknown function	FALSE
vRhyme_bin_1__BOr1A1B1C_000000140351_9	vRhyme_bin_12__BAr1A1B1C_000000016438_37	vRhyme_bin_1__BOr1A1B1C_000000140351	BOr1A1B1C_vRhyme_bin_1	NA	NA	NA	NA	NA	NA	NA	NA	NA	NA	NA	NA	NA	TRUE	BOr1A1B1C	Bowness	Natural	unknown function	FALSE
vRhyme_bin_1__BOr1A1B1C_000000146803_1	vRhyme_bin_1__MGr3G3H3I_000000115415_3	vRhyme_bin_1__BOr1A1B1C_000000146803	BOr1A1B1C_vRhyme_bin_1	NA	NA	NA	NA	NA	NA	NA	NA	NA	NA	NA	NA	NA	TRUE	BOr1A1B1C	Bowness	Natural	unknown function	FALSE
vRhyme_bin_1__BOr1A1B1C_000000146803_1	vRhyme_bin_1__MGr3G3H3I_000000115415_3	vRhyme_bin_1__BOr1A1B1C_000000146803	BOr1A1B1C_vRhyme_bin_1	NA	NA	NA	NA	NA	NA	NA	NA	NA	NA	NA	NA	NA	FALSE	BOr1A1B1C	Bowness	Natural	unknown function	FALSE
vRhyme_bin_1__BOr1A1B1C_000000146803_10	vRhyme_bin_4__SEr2D2E2F_000000255205_25	vRhyme_bin_1__BOr1A1B1C_000000146803	BOr1A1B1C_vRhyme_bin_1	NA	NA	PF00210.28	Ferritin-like domain	NA	NA	NA	NA	NA	NA	PF00210.28	Ferritin-like domain	Pfam	TRUE	BOr1A1B1C	Bowness	Natural	unknown function	FALSE
vRhyme_bin_1__BOr1A1B1C_000000146803_11	vRhyme_unbinned_19__CRr1A1B1C_000000080828_72	vRhyme_bin_1__BOr1A1B1C_000000146803	BOr1A1B1C_vRhyme_bin_1	K19171	DNA sulfur modification protein DndD	NA	NA	NA	NA	NA	NA	NA	NA	K19171	DNA sulfur modification protein DndD	KEGG	TRUE	BOr1A1B1C	Bowness	Natural	unknown function	FALSE
vRhyme_bin_1__BOr1A1B1C_000000146803_12	vRhyme_unbinned_19__CRr1A1B1C_000000080828_71	vRhyme_bin_1__BOr1A1B1C_000000146803	BOr1A1B1C_vRhyme_bin_1	K03553	recombination protein RecA	PF00154.25	recA bacterial DNA recombination protein	NA	NA	NA	NA	phrog_8337	DNA repair protein	K03553	recombination protein RecA	KEGG	TRUE	BOr1A1B1C	Bowness	Natural	DNA, RNA and nucleotide metabolism	FALSE
vRhyme_bin_1__BOr1A1B1C_000000146803_13	vRhyme_bin_19__LAWAr2D2E2F_000000321320_17	vRhyme_bin_1__BOr1A1B1C_000000146803	BOr1A1B1C_vRhyme_bin_1	NA	NA	NA	NA	NA	NA	NA	NA	phrog_159	RuvC-like Holliday junction resolvase	phrog_159	RuvC-like Holliday junction resolvase	PHROG	FALSE	BOr1A1B1C	Bowness	Natural	DNA, RNA and nucleotide metabolism	FALSE
vRhyme_bin_1__BOr1A1B1C_000000146803_14	vRhyme_bin_3__BOr2D2E2F_000000198624_26	vRhyme_bin_1__BOr1A1B1C_000000146803	BOr1A1B1C_vRhyme_bin_1	NA	NA	NA	NA	NA	NA	NA	NA	NA	NA	NA	NA	NA	TRUE	BOr1A1B1C	Bowness	Natural	unknown function	FALSE
vRhyme_bin_1__BOr1A1B1C_000000146803_15	vRhyme_bin_4__SEr2D2E2F_000000255205_30	vRhyme_bin_1__BOr1A1B1C_000000146803	BOr1A1B1C_vRhyme_bin_1	NA	NA	NA	NA	NA	NA	NA	NA	NA	NA	NA	NA	NA	TRUE	BOr1A1B1C	Bowness	Natural	unknown function	FALSE
vRhyme_bin_1__BOr1A1B1C_000000146803_16	vRhyme_bin_1__MGr3G3H3I_000000037419_12	vRhyme_bin_1__BOr1A1B1C_000000146803	BOr1A1B1C_vRhyme_bin_1	NA	NA	NA	NA	NA	NA	NA	NA	NA	NA	NA	NA	NA	TRUE	BOr1A1B1C	Bowness	Natural	unknown function	FALSE
vRhyme_bin_1__BOr1A1B1C_000000146803_17	vRhyme_unbinned_47__BAr3G3H3I_000000442576_7	vRhyme_bin_1__BOr1A1B1C_000000146803	BOr1A1B1C_vRhyme_bin_1	NA	NA	NA	NA	NA	NA	NA	NA	NA	NA	NA	NA	NA	TRUE	BOr1A1B1C	Bowness	Natural	unknown function	FALSE
vRhyme_bin_1__BOr1A1B1C_000000146803_18	vRhyme_bin_7__SEr3G3H3I_000000414308_63	vRhyme_bin_1__BOr1A1B1C_000000146803	BOr1A1B1C_vRhyme_bin_1	NA	NA	NA	NA	NA	NA	NA	NA	phrog_6452	NA	phrog_6452	NA	PHROG	TRUE	BOr1A1B1C	Bowness	Natural	unknown function	FALSE
vRhyme_bin_1__BOr1A1B1C_000000146803_19	vRhyme_bin_1__MGr3G3H3I_000000037419_15	vRhyme_bin_1__BOr1A1B1C_000000146803	BOr1A1B1C_vRhyme_bin_1	NA	NA	NA	NA	NA	NA	NA	NA	NA	NA	NA	NA	NA	TRUE	BOr1A1B1C	Bowness	Natural	unknown function	FALSE
vRhyme_bin_1__BOr1A1B1C_000000146803_2	vRhyme_bin_10__CRr2D2E2F_000000254623_124	vRhyme_bin_1__BOr1A1B1C_000000146803	BOr1A1B1C_vRhyme_bin_1	NA	NA	NA	NA	NA	NA	NA	NA	NA	NA	NA	NA	NA	TRUE	BOr1A1B1C	Bowness	Natural	unknown function	FALSE
vRhyme_bin_1__BOr1A1B1C_000000146803_20	vRhyme_bin_1__BOr1A1B1C_000000146803_20	vRhyme_bin_1__BOr1A1B1C_000000146803	BOr1A1B1C_vRhyme_bin_1	NA	NA	NA	NA	NA	NA	NA	NA	NA	NA	NA	NA	NA	FALSE	BOr1A1B1C	Bowness	Natural	unknown function	FALSE
vRhyme_bin_1__BOr1A1B1C_000000146803_21	vRhyme_bin_1__BOr1A1B1C_000000146803_21	vRhyme_bin_1__BOr1A1B1C_000000146803	BOr1A1B1C_vRhyme_bin_1	NA	NA	NA	NA	NA	NA	NA	NA	NA	NA	NA	NA	NA	FALSE	BOr1A1B1C	Bowness	Natural	unknown function	FALSE
vRhyme_bin_1__BOr1A1B1C_000000146803_21	vRhyme_bin_1__BOr1A1B1C_000000146803_21	vRhyme_bin_1__BOr1A1B1C_000000146803	BOr1A1B1C_vRhyme_bin_1	NA	NA	NA	NA	NA	NA	NA	NA	NA	NA	NA	NA	NA	TRUE	BOr1A1B1C	Bowness	Natural	unknown function	FALSE
vRhyme_bin_1__BOr1A1B1C_000000146803_22	vRhyme_bin_5__LAWAr2D2E2F_000000023274_12	vRhyme_bin_1__BOr1A1B1C_000000146803	BOr1A1B1C_vRhyme_bin_1	NA	NA	NA	NA	NA	NA	NA	NA	NA	NA	NA	NA	NA	TRUE	BOr1A1B1C	Bowness	Natural	unknown function	FALSE
vRhyme_bin_1__BOr1A1B1C_000000146803_23	vRhyme_unbinned_75__LAWAr2D2E2F_000000311751_220	vRhyme_bin_1__BOr1A1B1C_000000146803	BOr1A1B1C_vRhyme_bin_1	NA	NA	NA	NA	NA	NA	NA	NA	NA	NA	NA	NA	NA	TRUE	BOr1A1B1C	Bowness	Natural	unknown function	FALSE
vRhyme_bin_1__BOr1A1B1C_000000146803_24	vRhyme_bin_12__BAr1A1B1C_000000016438_5	vRhyme_bin_1__BOr1A1B1C_000000146803	BOr1A1B1C_vRhyme_bin_1	NA	NA	NA	NA	NA	NA	NA	NA	NA	NA	NA	NA	NA	FALSE	BOr1A1B1C	Bowness	Natural	unknown function	FALSE
vRhyme_bin_1__BOr1A1B1C_000000146803_25	vRhyme_bin_6__BOr3G3H3I_000000137021_74	vRhyme_bin_1__BOr1A1B1C_000000146803	BOr1A1B1C_vRhyme_bin_1	NA	NA	NA	NA	NA	NA	NA	NA	NA	NA	NA	NA	NA	TRUE	BOr1A1B1C	Bowness	Natural	unknown function	FALSE
vRhyme_bin_1__BOr1A1B1C_000000146803_26	vRhyme_bin_2__MGr1A1B1C_000000109007_16	vRhyme_bin_1__BOr1A1B1C_000000146803	BOr1A1B1C_vRhyme_bin_1	NA	NA	PF03692.19	Putative zinc- or iron-chelating domain	NA	NA	NA	NA	phrog_32498	NA	PF03692.19	Putative zinc- or iron-chelating domain	Pfam	TRUE	BOr1A1B1C	Bowness	Natural	unknown function	FALSE
vRhyme_bin_1__BOr1A1B1C_000000146803_27	vRhyme_bin_2__BAr2D2E2F_000000384921_63	vRhyme_bin_1__BOr1A1B1C_000000146803	BOr1A1B1C_vRhyme_bin_1	NA	NA	NA	NA	NA	NA	NA	NA	NA	NA	NA	NA	NA	TRUE	BOr1A1B1C	Bowness	Natural	unknown function	FALSE
vRhyme_bin_1__BOr1A1B1C_000000146803_28	vRhyme_bin_13__MHr3G3H3I_000000136599_22	vRhyme_bin_1__BOr1A1B1C_000000146803	BOr1A1B1C_vRhyme_bin_1	NA	NA	NA	NA	NA	NA	NA	NA	NA	NA	NA	NA	NA	TRUE	BOr1A1B1C	Bowness	Natural	unknown function	FALSE
vRhyme_bin_1__BOr1A1B1C_000000146803_29	vRhyme_bin_2__BAr2D2E2F_000000384921_65	vRhyme_bin_1__BOr1A1B1C_000000146803	BOr1A1B1C_vRhyme_bin_1	NA	NA	NA	NA	NA	NA	NA	NA	NA	NA	NA	NA	NA	TRUE	BOr1A1B1C	Bowness	Natural	unknown function	FALSE
vRhyme_bin_1__BOr1A1B1C_000000146803_3	vRhyme_bin_10__CRr2D2E2F_000000254623_123	vRhyme_bin_1__BOr1A1B1C_000000146803	BOr1A1B1C_vRhyme_bin_1	NA	NA	PF07499.17	RuvA, C-terminal domain	NA	NA	NA	NA	NA	NA	PF07499.17	RuvA, C-terminal domain	Pfam	TRUE	BOr1A1B1C	Bowness	Natural	unknown function	FALSE
vRhyme_bin_1__BOr1A1B1C_000000146803_30	vRhyme_unbinned_79__LASCr2D2E2F_000000293477_122	vRhyme_bin_1__BOr1A1B1C_000000146803	BOr1A1B1C_vRhyme_bin_1	K03086	RNA polymerase primary sigma factor	PF04542.18	Sigma-70 region 2	NA	NA	NA	NA	NA	NA	K03086	RNA polymerase primary sigma factor	KEGG	TRUE	BOr1A1B1C	Bowness	Natural	unknown function	FALSE
vRhyme_bin_1__BOr1A1B1C_000000146803_31	vRhyme_unbinned_79__LASCr2D2E2F_000000293477_121	vRhyme_bin_1__BOr1A1B1C_000000146803	BOr1A1B1C_vRhyme_bin_1	NA	NA	NA	NA	NA	NA	NA	NA	NA	NA	NA	NA	NA	TRUE	BOr1A1B1C	Bowness	Natural	unknown function	FALSE
vRhyme_bin_1__BOr1A1B1C_000000146803_32	vRhyme_bin_10__CRr2D2E2F_000000254623_93	vRhyme_bin_1__BOr1A1B1C_000000146803	BOr1A1B1C_vRhyme_bin_1	NA	NA	NA	NA	NA	NA	NA	NA	NA	NA	NA	NA	NA	TRUE	BOr1A1B1C	Bowness	Natural	unknown function	FALSE
vRhyme_bin_1__BOr1A1B1C_000000146803_33	vRhyme_bin_10__CRr2D2E2F_000000254623_92	vRhyme_bin_1__BOr1A1B1C_000000146803	BOr1A1B1C_vRhyme_bin_1	NA	NA	NA	NA	NA	NA	NA	NA	NA	NA	NA	NA	NA	TRUE	BOr1A1B1C	Bowness	Natural	unknown function	FALSE
vRhyme_bin_1__BOr1A1B1C_000000146803_34	vRhyme_unbinned_1__LABRr1A1B1C_000000000562_3	vRhyme_bin_1__BOr1A1B1C_000000146803	BOr1A1B1C_vRhyme_bin_1	NA	NA	PF00782.24	Dual specificity phosphatase, catalytic domain	NA	NA	NA	NA	NA	NA	PF00782.24	Dual specificity phosphatase, catalytic domain	Pfam	TRUE	BOr1A1B1C	Bowness	Natural	unknown function	FALSE
vRhyme_bin_1__BOr1A1B1C_000000146803_35	vRhyme_bin_10__CRr2D2E2F_000000254623_90	vRhyme_bin_1__BOr1A1B1C_000000146803	BOr1A1B1C_vRhyme_bin_1	NA	NA	NA	NA	NA	NA	NA	NA	NA	NA	NA	NA	NA	TRUE	BOr1A1B1C	Bowness	Natural	unknown function	FALSE
vRhyme_bin_1__BOr1A1B1C_000000146803_36	vRhyme_unbinned_19__CRr1A1B1C_000000080828_46	vRhyme_bin_1__BOr1A1B1C_000000146803	BOr1A1B1C_vRhyme_bin_1	NA	NA	NA	NA	NA	NA	NA	NA	NA	NA	NA	NA	NA	FALSE	BOr1A1B1C	Bowness	Natural	unknown function	FALSE
vRhyme_bin_1__BOr1A1B1C_000000146803_37	vRhyme_bin_1__LASAr3G3H3I_000000289268_53	vRhyme_bin_1__BOr1A1B1C_000000146803	BOr1A1B1C_vRhyme_bin_1	NA	NA	NA	NA	NA	NA	NA	NA	NA	NA	NA	NA	NA	TRUE	BOr1A1B1C	Bowness	Natural	unknown function	FALSE
vRhyme_bin_1__BOr1A1B1C_000000146803_38	vRhyme_unbinned_107__SEr2D2E2F_000000207828_14	vRhyme_bin_1__BOr1A1B1C_000000146803	BOr1A1B1C_vRhyme_bin_1	K13186	RNA-binding protein 3	PF00076.26	RNA recognition motif	NA	NA	NA	NA	NA	NA	K13186	RNA-binding protein 3	KEGG	TRUE	BOr1A1B1C	Bowness	Natural	unknown function	FALSE
vRhyme_bin_1__BOr1A1B1C_000000146803_39	vRhyme_bin_1__LASAr3G3H3I_000000289268_51	vRhyme_bin_1__BOr1A1B1C_000000146803	BOr1A1B1C_vRhyme_bin_1	NA	NA	NA	NA	NA	NA	NA	NA	NA	NA	NA	NA	NA	FALSE	BOr1A1B1C	Bowness	Natural	unknown function	FALSE
vRhyme_bin_1__BOr1A1B1C_000000146803_39	vRhyme_bin_1__LASAr3G3H3I_000000289268_51	vRhyme_bin_1__BOr1A1B1C_000000146803	BOr1A1B1C_vRhyme_bin_1	NA	NA	NA	NA	NA	NA	NA	NA	NA	NA	NA	NA	NA	TRUE	BOr1A1B1C	Bowness	Natural	unknown function	FALSE
vRhyme_bin_1__BOr1A1B1C_000000146803_4	vRhyme_bin_10__CRr2D2E2F_000000254623_122	vRhyme_bin_1__BOr1A1B1C_000000146803	BOr1A1B1C_vRhyme_bin_1	NA	NA	NA	NA	NA	NA	NA	NA	NA	NA	NA	NA	NA	FALSE	BOr1A1B1C	Bowness	Natural	unknown function	FALSE
vRhyme_bin_1__BOr1A1B1C_000000146803_5	vRhyme_bin_3__CRr3G3H3I_000000120426_27	vRhyme_bin_1__BOr1A1B1C_000000146803	BOr1A1B1C_vRhyme_bin_1	NA	NA	NA	NA	NA	NA	NA	NA	NA	NA	NA	NA	NA	TRUE	BOr1A1B1C	Bowness	Natural	unknown function	FALSE
vRhyme_bin_1__BOr1A1B1C_000000146803_6	vRhyme_unbinned_19__CRr1A1B1C_000000080828_77	vRhyme_bin_1__BOr1A1B1C_000000146803	BOr1A1B1C_vRhyme_bin_1	NA	NA	NA	NA	NA	NA	NA	NA	NA	NA	NA	NA	NA	TRUE	BOr1A1B1C	Bowness	Natural	unknown function	FALSE
vRhyme_bin_1__BOr1A1B1C_000000146803_7	vRhyme_bin_3__CRr3G3H3I_000000120426_25	vRhyme_bin_1__BOr1A1B1C_000000146803	BOr1A1B1C_vRhyme_bin_1	NA	NA	NA	NA	NA	NA	NA	NA	NA	NA	NA	NA	NA	TRUE	BOr1A1B1C	Bowness	Natural	unknown function	FALSE
vRhyme_bin_1__BOr1A1B1C_000000146803_8	vRhyme_bin_3__CRr3G3H3I_000000120426_24	vRhyme_bin_1__BOr1A1B1C_000000146803	BOr1A1B1C_vRhyme_bin_1	NA	NA	PF02675.19	S-adenosylmethionine decarboxylase	NA	NA	NA	NA	phrog_3125	S-adenosylmethionine decarboxylase	phrog_3125	S-adenosylmethionine decarboxylase	PHROG	TRUE	BOr1A1B1C	Bowness	Natural	other	FALSE
vRhyme_bin_1__BOr1A1B1C_000000146803_9	vRhyme_bin_4__SEr2D2E2F_000000255205_24	vRhyme_bin_1__BOr1A1B1C_000000146803	BOr1A1B1C_vRhyme_bin_1	NA	NA	NA	NA	NA	NA	NA	NA	NA	NA	NA	NA	NA	TRUE	BOr1A1B1C	Bowness	Natural	unknown function	FALSE
vRhyme_bin_1__BOr1A1B1C_000000158319_1	vRhyme_bin_1__BOr1A1B1C_000000158319_1	vRhyme_bin_1__BOr1A1B1C_000000158319	BOr1A1B1C_vRhyme_bin_1	NA	NA	NA	NA	NA	NA	NA	NA	NA	NA	NA	NA	NA	TRUE	BOr1A1B1C	Bowness	Natural	unknown function	FALSE
vRhyme_bin_1__BOr1A1B1C_000000158319_10	vRhyme_unbinned_8__MHr3G3H3I_000000058422_55	vRhyme_bin_1__BOr1A1B1C_000000158319	BOr1A1B1C_vRhyme_bin_1	NA	NA	NA	NA	NA	NA	NA	NA	NA	NA	NA	NA	NA	TRUE	BOr1A1B1C	Bowness	Natural	unknown function	FALSE
vRhyme_bin_1__BOr1A1B1C_000000158319_11	vRhyme_unbinned_8__MHr3G3H3I_000000058422_56	vRhyme_bin_1__BOr1A1B1C_000000158319	BOr1A1B1C_vRhyme_bin_1	NA	NA	NA	NA	NA	NA	NA	NA	NA	NA	NA	NA	NA	TRUE	BOr1A1B1C	Bowness	Natural	unknown function	FALSE
vRhyme_bin_1__BOr1A1B1C_000000158319_12	vRhyme_unbinned_8__MHr3G3H3I_000000058422_57	vRhyme_bin_1__BOr1A1B1C_000000158319	BOr1A1B1C_vRhyme_bin_1	NA	NA	NA	NA	NA	NA	NA	NA	NA	NA	NA	NA	NA	TRUE	BOr1A1B1C	Bowness	Natural	unknown function	FALSE
vRhyme_bin_1__BOr1A1B1C_000000158319_13	vRhyme_bin_1__BOr1A1B1C_000000158319_13	vRhyme_bin_1__BOr1A1B1C_000000158319	BOr1A1B1C_vRhyme_bin_1	NA	NA	NA	NA	NA	NA	NA	NA	NA	NA	NA	NA	NA	TRUE	BOr1A1B1C	Bowness	Natural	unknown function	FALSE
vRhyme_bin_1__BOr1A1B1C_000000158319_14	vRhyme_unbinned_66__CRr1A1B1C_000000206825|provirus_2642_22321_7	vRhyme_bin_1__BOr1A1B1C_000000158319	BOr1A1B1C_vRhyme_bin_1	NA	NA	NA	NA	NA	NA	NA	NA	NA	NA	NA	NA	NA	TRUE	BOr1A1B1C	Bowness	Natural	unknown function	FALSE
vRhyme_bin_1__BOr1A1B1C_000000158319_15	vRhyme_bin_1__BOr1A1B1C_000000158319_15	vRhyme_bin_1__BOr1A1B1C_000000158319	BOr1A1B1C_vRhyme_bin_1	NA	NA	NA	NA	NA	NA	NA	NA	NA	NA	NA	NA	NA	TRUE	BOr1A1B1C	Bowness	Natural	unknown function	FALSE
vRhyme_bin_1__BOr1A1B1C_000000158319_2	vRhyme_bin_1__LASYr2D2E2F_000000187343_10	vRhyme_bin_1__BOr1A1B1C_000000158319	BOr1A1B1C_vRhyme_bin_1	NA	NA	NA	NA	NA	NA	NA	NA	NA	NA	NA	NA	NA	TRUE	BOr1A1B1C	Bowness	Natural	unknown function	FALSE
vRhyme_bin_1__BOr1A1B1C_000000158319_3	vRhyme_bin_4__CRr2D2E2F_000000050618_30	vRhyme_bin_1__BOr1A1B1C_000000158319	BOr1A1B1C_vRhyme_bin_1	NA	NA	NA	NA	NA	NA	NA	NA	NA	NA	NA	NA	NA	FALSE	BOr1A1B1C	Bowness	Natural	unknown function	FALSE
vRhyme_bin_1__BOr1A1B1C_000000158319_4	vRhyme_bin_27__SEr3G3H3I_000000147890_7	vRhyme_bin_1__BOr1A1B1C_000000158319	BOr1A1B1C_vRhyme_bin_1	NA	NA	PF05065.17	Phage capsid family	NA	NA	NA	NA	phrog_2522	major head protein	phrog_2522	major head protein	PHROG	TRUE	BOr1A1B1C	Bowness	Natural	head and packaging	FALSE
vRhyme_bin_1__BOr1A1B1C_000000158319_5	vRhyme_bin_12__LASCr2D2E2F_000000349196_24	vRhyme_bin_1__BOr1A1B1C_000000158319	BOr1A1B1C_vRhyme_bin_1	NA	NA	NA	NA	NA	NA	NA	NA	NA	NA	NA	NA	NA	TRUE	BOr1A1B1C	Bowness	Natural	unknown function	FALSE
vRhyme_bin_1__BOr1A1B1C_000000158319_6	vRhyme_bin_10__CRr2D2E2F_000000254623_282	vRhyme_bin_1__BOr1A1B1C_000000158319	BOr1A1B1C_vRhyme_bin_1	NA	NA	NA	NA	NA	NA	NA	NA	NA	NA	NA	NA	NA	TRUE	BOr1A1B1C	Bowness	Natural	unknown function	FALSE
vRhyme_bin_1__BOr1A1B1C_000000158319_7	vRhyme_bin_1__LASAr3G3H3I_000000196282_5	vRhyme_bin_1__BOr1A1B1C_000000158319	BOr1A1B1C_vRhyme_bin_1	NA	NA	NA	NA	NA	NA	NA	NA	NA	NA	NA	NA	NA	TRUE	BOr1A1B1C	Bowness	Natural	unknown function	FALSE
vRhyme_bin_1__BOr1A1B1C_000000158319_8	vRhyme_unbinned_66__CRr1A1B1C_000000206825|provirus_2642_22321_13	vRhyme_bin_1__BOr1A1B1C_000000158319	BOr1A1B1C_vRhyme_bin_1	NA	NA	NA	NA	NA	NA	NA	NA	NA	NA	NA	NA	NA	TRUE	BOr1A1B1C	Bowness	Natural	unknown function	FALSE
vRhyme_bin_1__BOr1A1B1C_000000158319_9	vRhyme_unbinned_8__MHr3G3H3I_000000058422_54	vRhyme_bin_1__BOr1A1B1C_000000158319	BOr1A1B1C_vRhyme_bin_1	NA	NA	NA	NA	NA	NA	NA	NA	NA	NA	NA	NA	NA	TRUE	BOr1A1B1C	Bowness	Natural	unknown function	FALSE
vRhyme_bin_1__BOr1A1B1C_000000188709_1	vRhyme_bin_4__SEr2D2E2F_000000264504_9	vRhyme_bin_1__BOr1A1B1C_000000188709	BOr1A1B1C_vRhyme_bin_1	NA	NA	NA	NA	NA	NA	NA	NA	NA	NA	NA	NA	NA	TRUE	BOr1A1B1C	Bowness	Natural	unknown function	FALSE
vRhyme_bin_1__BOr1A1B1C_000000188709_10	vRhyme_bin_1__LASAr3G3H3I_000000080078_15	vRhyme_bin_1__BOr1A1B1C_000000188709	BOr1A1B1C_vRhyme_bin_1	NA	NA	NA	NA	NA	NA	NA	NA	NA	NA	NA	NA	NA	TRUE	BOr1A1B1C	Bowness	Natural	unknown function	FALSE
vRhyme_bin_1__BOr1A1B1C_000000188709_11	vRhyme_bin_17__LABRr1A1B1C_000000112876_16	vRhyme_bin_1__BOr1A1B1C_000000188709	BOr1A1B1C_vRhyme_bin_1	NA	NA	NA	NA	NA	NA	NA	NA	phrog_15167	ATPase	phrog_15167	ATPase	PHROG	TRUE	BOr1A1B1C	Bowness	Natural	other	FALSE
vRhyme_bin_1__BOr1A1B1C_000000188709_12	vRhyme_bin_4__CRr2D2E2F_000000050618_2	vRhyme_bin_1__BOr1A1B1C_000000188709	BOr1A1B1C_vRhyme_bin_1	NA	NA	NA	NA	NA	NA	NA	NA	NA	NA	NA	NA	NA	TRUE	BOr1A1B1C	Bowness	Natural	unknown function	FALSE
vRhyme_bin_1__BOr1A1B1C_000000188709_13	vRhyme_bin_1__LASYr2D2E2F_000000081852_6	vRhyme_bin_1__BOr1A1B1C_000000188709	BOr1A1B1C_vRhyme_bin_1	NA	NA	NA	NA	NA	NA	NA	NA	NA	NA	NA	NA	NA	TRUE	BOr1A1B1C	Bowness	Natural	unknown function	FALSE
vRhyme_bin_1__BOr1A1B1C_000000188709_2	vRhyme_bin_17__MGr1A1B1C_000000218647_4	vRhyme_bin_1__BOr1A1B1C_000000188709	BOr1A1B1C_vRhyme_bin_1	NA	NA	PF01653.22	NAD-dependent DNA ligase adenylation domain	NA	NA	NA	NA	phrog_3869	NAD-dependent DNA ligase	phrog_3869	NAD-dependent DNA ligase	PHROG	TRUE	BOr1A1B1C	Bowness	Natural	DNA, RNA and nucleotide metabolism	FALSE
vRhyme_bin_1__BOr1A1B1C_000000188709_3	vRhyme_bin_4__SEr2D2E2F_000000264504_11	vRhyme_bin_1__BOr1A1B1C_000000188709	BOr1A1B1C_vRhyme_bin_1	NA	NA	NA	NA	NA	NA	NA	NA	NA	NA	NA	NA	NA	TRUE	BOr1A1B1C	Bowness	Natural	unknown function	FALSE
vRhyme_bin_1__BOr1A1B1C_000000188709_4	vRhyme_unbinned_17__CRr1A1B1C_000000072141_323	vRhyme_bin_1__BOr1A1B1C_000000188709	BOr1A1B1C_vRhyme_bin_1	NA	NA	NA	NA	NA	NA	NA	NA	NA	NA	NA	NA	NA	FALSE	BOr1A1B1C	Bowness	Natural	unknown function	FALSE
vRhyme_bin_1__BOr1A1B1C_000000188709_5	vRhyme_unbinned_79__LASCr2D2E2F_000000293477_348	vRhyme_bin_1__BOr1A1B1C_000000188709	BOr1A1B1C_vRhyme_bin_1	NA	NA	PF00533.30	BRCA1 C Terminus (BRCT) domain	NA	NA	NA	NA	phrog_3498	NAD-dependent DNA ligase	phrog_3498	NAD-dependent DNA ligase	PHROG	FALSE	BOr1A1B1C	Bowness	Natural	DNA, RNA and nucleotide metabolism	FALSE
vRhyme_bin_1__BOr1A1B1C_000000188709_6	vRhyme_unbinned_56__LASAr3G3H3I_000000217882|provirus_33526_55065_67	vRhyme_bin_1__BOr1A1B1C_000000188709	BOr1A1B1C_vRhyme_bin_1	K03581	exodeoxyribonuclease V alpha subunit [EC:3.1.11.5]	PF13604.10	AAA domain	NA	NA	NA	NA	phrog_4412	exonuclease V	phrog_4412	exonuclease V	PHROG	TRUE	BOr1A1B1C	Bowness	Natural	DNA, RNA and nucleotide metabolism	FALSE
vRhyme_bin_1__BOr1A1B1C_000000188709_7	vRhyme_bin_19__LAWAr2D2E2F_000000321320_20	vRhyme_bin_1__BOr1A1B1C_000000188709	BOr1A1B1C_vRhyme_bin_1	K03547	DNA repair protein SbcD/Mre11	PF00149.32	Calcineurin-like phosphoesterase	NA	NA	NA	NA	NA	NA	K03547	DNA repair protein SbcD/Mre11	KEGG	TRUE	BOr1A1B1C	Bowness	Natural	unknown function	FALSE
vRhyme_bin_1__BOr1A1B1C_000000188709_8	vRhyme_unbinned_79__LASCr2D2E2F_000000293477_345	vRhyme_bin_1__BOr1A1B1C_000000188709	BOr1A1B1C_vRhyme_bin_1	K07465	putative RecB family exonuclease	PF12705.11	PD-(D/E)XK nuclease superfamily	NA	NA	NA	NA	NA	NA	PF12705.11	PD-(D/E)XK nuclease superfamily	Pfam	FALSE	BOr1A1B1C	Bowness	Natural	unknown function	FALSE
vRhyme_bin_1__BOr1A1B1C_000000188709_9	vRhyme_bin_10__CRr2D2E2F_000000254623_317	vRhyme_bin_1__BOr1A1B1C_000000188709	BOr1A1B1C_vRhyme_bin_1	NA	NA	NA	NA	NA	NA	NA	NA	phrog_18563	NA	phrog_18563	NA	PHROG	TRUE	BOr1A1B1C	Bowness	Natural	unknown function	FALSE
vRhyme_bin_1__BOr1A1B1C_000000234801_1	vRhyme_bin_1__BOr1A1B1C_000000234801_1	vRhyme_bin_1__BOr1A1B1C_000000234801	BOr1A1B1C_vRhyme_bin_1	NA	NA	NA	NA	NA	NA	NA	NA	NA	NA	NA	NA	NA	TRUE	BOr1A1B1C	Bowness	Natural	unknown function	FALSE
vRhyme_bin_1__BOr1A1B1C_000000234801_2	vRhyme_bin_4__CRr2D2E2F_000000028220_38	vRhyme_bin_1__BOr1A1B1C_000000234801	BOr1A1B1C_vRhyme_bin_1	NA	NA	NA	NA	NA	NA	NA	NA	NA	NA	NA	NA	NA	FALSE	BOr1A1B1C	Bowness	Natural	unknown function	FALSE
vRhyme_bin_1__BOr1A1B1C_000000234801_3	vRhyme_unbinned_45__MGr2D2E2F_000000144720_10	vRhyme_bin_1__BOr1A1B1C_000000234801	BOr1A1B1C_vRhyme_bin_1	K12454	CDP-paratose 2-epimerase [EC:5.1.3.10]	PF16363.9	GDP-mannose 4,6 dehydratase	NA	NA	NA	NA	NA	NA	K12454	CDP-paratose 2-epimerase [EC:5.1.3.10]	KEGG	TRUE	BOr1A1B1C	Bowness	Natural	unknown function	FALSE
vRhyme_bin_1__BOr1A1B1C_000000234801_4	vRhyme_unbinned_46__CRr1A1B1C_000000246642_5	vRhyme_bin_1__BOr1A1B1C_000000234801	BOr1A1B1C_vRhyme_bin_1	K22704	hopanoid C-3 methylase [EC:2.1.1.-]	PF04055.25	Radical SAM superfamily	NA	NA	NA	NA	NA	NA	K22704	hopanoid C-3 methylase [EC:2.1.1.-]	KEGG	FALSE	BOr1A1B1C	Bowness	Natural	unknown function	FALSE
vRhyme_bin_1__BOr1A1B1C_000000234801_5	vRhyme_bin_1__LASAr3G3H3I_000000281827_14	vRhyme_bin_1__BOr1A1B1C_000000234801	BOr1A1B1C_vRhyme_bin_1	NA	NA	NA	NA	NA	NA	NA	NA	NA	NA	NA	NA	NA	TRUE	BOr1A1B1C	Bowness	Natural	unknown function	FALSE
vRhyme_bin_1__BOr1A1B1C_000000234801_6	vRhyme_unbinned_247__SEr3G3H3I_000000459392_3	vRhyme_bin_1__BOr1A1B1C_000000234801	BOr1A1B1C_vRhyme_bin_1	NA	NA	PF01391.22	Collagen triple helix repeat (20 copies)	NA	NA	NA	NA	phrog_30509	collagen like minor tail	PF01391.22	Collagen triple helix repeat (20 copies)	Pfam	TRUE	BOr1A1B1C	Bowness	Natural	tail	FALSE
vRhyme_bin_1__BOr1A1B1C_000000234801_7	vRhyme_unbinned_75__LAWAr2D2E2F_000000311751_284	vRhyme_bin_1__BOr1A1B1C_000000234801	BOr1A1B1C_vRhyme_bin_1	NA	NA	PF16190.9	Ubiquitin-activating enzyme E1 FCCH domain	NA	NA	NA	NA	NA	NA	PF16190.9	Ubiquitin-activating enzyme E1 FCCH domain	Pfam	TRUE	BOr1A1B1C	Bowness	Natural	unknown function	FALSE
vRhyme_bin_1__BOr1A1B1C_000000234801_8	vRhyme_unbinned_75__LAWAr2D2E2F_000000311751_283	vRhyme_bin_1__BOr1A1B1C_000000234801	BOr1A1B1C_vRhyme_bin_1	NA	NA	NA	NA	NA	NA	NA	NA	NA	NA	NA	NA	NA	TRUE	BOr1A1B1C	Bowness	Natural	unknown function	FALSE
vRhyme_bin_1__BOr1A1B1C_000000247791_1	vRhyme_bin_1__BOr1A1B1C_000000247791_1	vRhyme_bin_1__BOr1A1B1C_000000247791	BOr1A1B1C_vRhyme_bin_1	NA	NA	NA	NA	NA	NA	NA	NA	NA	NA	NA	NA	NA	TRUE	BOr1A1B1C	Bowness	Natural	unknown function	FALSE
vRhyme_bin_1__BOr1A1B1C_000000247791_10	vRhyme_bin_10__CRr2D2E2F_000000254623_538	vRhyme_bin_1__BOr1A1B1C_000000247791	BOr1A1B1C_vRhyme_bin_1	NA	NA	NA	NA	NA	NA	NA	NA	NA	NA	NA	NA	NA	TRUE	BOr1A1B1C	Bowness	Natural	unknown function	FALSE
vRhyme_bin_1__BOr1A1B1C_000000247791_11	vRhyme_bin_4__SEr2D2E2F_000000135075_19	vRhyme_bin_1__BOr1A1B1C_000000247791	BOr1A1B1C_vRhyme_bin_1	NA	NA	NA	NA	NA	NA	NA	NA	NA	NA	NA	NA	NA	TRUE	BOr1A1B1C	Bowness	Natural	unknown function	FALSE
vRhyme_bin_1__BOr1A1B1C_000000247791_12	vRhyme_bin_1__LASAr3G3H3I_000000026356_44	vRhyme_bin_1__BOr1A1B1C_000000247791	BOr1A1B1C_vRhyme_bin_1	NA	NA	NA	NA	NA	NA	NA	NA	NA	NA	NA	NA	NA	TRUE	BOr1A1B1C	Bowness	Natural	unknown function	FALSE
vRhyme_bin_1__BOr1A1B1C_000000247791_13	vRhyme_bin_4__SEr2D2E2F_000000135075_21	vRhyme_bin_1__BOr1A1B1C_000000247791	BOr1A1B1C_vRhyme_bin_1	NA	NA	NA	NA	NA	NA	NA	NA	NA	NA	NA	NA	NA	TRUE	BOr1A1B1C	Bowness	Natural	unknown function	FALSE
vRhyme_bin_1__BOr1A1B1C_000000247791_14	vRhyme_unbinned_56__MHr3G3H3I_000000325375|provirus_3_121665_200	vRhyme_bin_1__BOr1A1B1C_000000247791	BOr1A1B1C_vRhyme_bin_1	NA	NA	NA	NA	NA	NA	NA	NA	NA	NA	NA	NA	NA	TRUE	BOr1A1B1C	Bowness	Natural	unknown function	FALSE
vRhyme_bin_1__BOr1A1B1C_000000247791_15	vRhyme_unbinned_43__BAr3G3H3I_000000400492_11	vRhyme_bin_1__BOr1A1B1C_000000247791	BOr1A1B1C_vRhyme_bin_1	NA	NA	NA	NA	NA	NA	NA	NA	NA	NA	NA	NA	NA	TRUE	BOr1A1B1C	Bowness	Natural	unknown function	FALSE
vRhyme_bin_1__BOr1A1B1C_000000247791_16	vRhyme_unbinned_52__LASCr2D2E2F_000000192775_80	vRhyme_bin_1__BOr1A1B1C_000000247791	BOr1A1B1C_vRhyme_bin_1	NA	NA	NA	NA	NA	NA	NA	NA	NA	NA	NA	NA	NA	TRUE	BOr1A1B1C	Bowness	Natural	unknown function	FALSE
vRhyme_bin_1__BOr1A1B1C_000000247791_17	vRhyme_unbinned_56__MHr3G3H3I_000000325375|provirus_3_121665_197	vRhyme_bin_1__BOr1A1B1C_000000247791	BOr1A1B1C_vRhyme_bin_1	NA	NA	NA	NA	NA	NA	NA	NA	NA	NA	NA	NA	NA	TRUE	BOr1A1B1C	Bowness	Natural	unknown function	FALSE
vRhyme_bin_1__BOr1A1B1C_000000247791_18	vRhyme_bin_4__CRr2D2E2F_000000111978_26	vRhyme_bin_1__BOr1A1B1C_000000247791	BOr1A1B1C_vRhyme_bin_1	NA	NA	PF18907.4	Family of unknown function (DUF5662)	NA	NA	NA	NA	NA	NA	PF18907.4	Family of unknown function (DUF5662)	Pfam	TRUE	BOr1A1B1C	Bowness	Natural	unknown function	FALSE
vRhyme_bin_1__BOr1A1B1C_000000247791_19	vRhyme_unbinned_25__MHr3G3H3I_000000208846_6	vRhyme_bin_1__BOr1A1B1C_000000247791	BOr1A1B1C_vRhyme_bin_1	NA	NA	NA	NA	NA	NA	NA	NA	NA	NA	NA	NA	NA	TRUE	BOr1A1B1C	Bowness	Natural	unknown function	FALSE
vRhyme_bin_1__BOr1A1B1C_000000247791_2	vRhyme_bin_12__BAr1A1B1C_000000364170_30	vRhyme_bin_1__BOr1A1B1C_000000247791	BOr1A1B1C_vRhyme_bin_1	NA	NA	NA	NA	NA	NA	NA	NA	NA	NA	NA	NA	NA	TRUE	BOr1A1B1C	Bowness	Natural	unknown function	FALSE
vRhyme_bin_1__BOr1A1B1C_000000247791_20	vRhyme_bin_6__BOr3G3H3I_000000075960_325	vRhyme_bin_1__BOr1A1B1C_000000247791	BOr1A1B1C_vRhyme_bin_1	NA	NA	PF09346.14	SMI1 / KNR4 family (SUKH-1)	NA	NA	NA	NA	NA	NA	PF09346.14	SMI1 / KNR4 family (SUKH-1)	Pfam	TRUE	BOr1A1B1C	Bowness	Natural	unknown function	FALSE
vRhyme_bin_1__BOr1A1B1C_000000247791_21	vRhyme_bin_6__BOr3G3H3I_000000075960_324	vRhyme_bin_1__BOr1A1B1C_000000247791	BOr1A1B1C_vRhyme_bin_1	NA	NA	NA	NA	NA	NA	NA	NA	NA	NA	NA	NA	NA	FALSE	BOr1A1B1C	Bowness	Natural	unknown function	FALSE
vRhyme_bin_1__BOr1A1B1C_000000247791_22	vRhyme_bin_6__BOr3G3H3I_000000075960_323	vRhyme_bin_1__BOr1A1B1C_000000247791	BOr1A1B1C_vRhyme_bin_1	NA	NA	NA	NA	NA	NA	NA	NA	NA	NA	NA	NA	NA	TRUE	BOr1A1B1C	Bowness	Natural	unknown function	FALSE
vRhyme_bin_1__BOr1A1B1C_000000247791_23	vRhyme_unbinned_47__CRr2D2E2F_000000190725_34	vRhyme_bin_1__BOr1A1B1C_000000247791	BOr1A1B1C_vRhyme_bin_1	NA	NA	NA	NA	NA	NA	NA	NA	NA	NA	NA	NA	NA	FALSE	BOr1A1B1C	Bowness	Natural	unknown function	FALSE
vRhyme_bin_1__BOr1A1B1C_000000247791_24	vRhyme_bin_3__CRr3G3H3I_000000053723_3	vRhyme_bin_1__BOr1A1B1C_000000247791	BOr1A1B1C_vRhyme_bin_1	NA	NA	NA	NA	NA	NA	NA	NA	NA	NA	NA	NA	NA	TRUE	BOr1A1B1C	Bowness	Natural	unknown function	FALSE
vRhyme_bin_1__BOr1A1B1C_000000247791_25	vRhyme_bin_3__CRr3G3H3I_000000053723_4	vRhyme_bin_1__BOr1A1B1C_000000247791	BOr1A1B1C_vRhyme_bin_1	NA	NA	NA	NA	NA	NA	NA	NA	NA	NA	NA	NA	NA	TRUE	BOr1A1B1C	Bowness	Natural	unknown function	FALSE
vRhyme_bin_1__BOr1A1B1C_000000247791_26	vRhyme_bin_1__MGr3G3H3I_000000170033_57	vRhyme_bin_1__BOr1A1B1C_000000247791	BOr1A1B1C_vRhyme_bin_1	NA	NA	NA	NA	NA	NA	NA	NA	NA	NA	NA	NA	NA	TRUE	BOr1A1B1C	Bowness	Natural	unknown function	FALSE
vRhyme_bin_1__BOr1A1B1C_000000247791_27	vRhyme_unbinned_46__BAr3G3H3I_000000433105_72	vRhyme_bin_1__BOr1A1B1C_000000247791	BOr1A1B1C_vRhyme_bin_1	NA	NA	NA	NA	NA	NA	NA	NA	NA	NA	NA	NA	NA	TRUE	BOr1A1B1C	Bowness	Natural	unknown function	FALSE
vRhyme_bin_1__BOr1A1B1C_000000247791_28	vRhyme_bin_3__BOr2D2E2F_000000143289_45	vRhyme_bin_1__BOr1A1B1C_000000247791	BOr1A1B1C_vRhyme_bin_1	NA	NA	NA	NA	NA	NA	NA	NA	NA	NA	NA	NA	NA	TRUE	BOr1A1B1C	Bowness	Natural	unknown function	FALSE
vRhyme_bin_1__BOr1A1B1C_000000247791_29	vRhyme_unbinned_75__LAWAr2D2E2F_000000311751_635	vRhyme_bin_1__BOr1A1B1C_000000247791	BOr1A1B1C_vRhyme_bin_1	NA	NA	NA	NA	NA	NA	NA	NA	NA	NA	NA	NA	NA	TRUE	BOr1A1B1C	Bowness	Natural	unknown function	FALSE
vRhyme_bin_1__BOr1A1B1C_000000247791_3	vRhyme_bin_1__LASYr2D2E2F_000000266515_46	vRhyme_bin_1__BOr1A1B1C_000000247791	BOr1A1B1C_vRhyme_bin_1	NA	NA	NA	NA	NA	NA	NA	NA	NA	NA	NA	NA	NA	TRUE	BOr1A1B1C	Bowness	Natural	unknown function	FALSE
vRhyme_bin_1__BOr1A1B1C_000000247791_30	vRhyme_bin_1__MHr1A1B1C_000000136573_119	vRhyme_bin_1__BOr1A1B1C_000000247791	BOr1A1B1C_vRhyme_bin_1	NA	NA	NA	NA	NA	NA	NA	NA	NA	NA	NA	NA	NA	TRUE	BOr1A1B1C	Bowness	Natural	unknown function	FALSE
vRhyme_bin_1__BOr1A1B1C_000000247791_31	vRhyme_bin_3__BOr2D2E2F_000000143289_48	vRhyme_bin_1__BOr1A1B1C_000000247791	BOr1A1B1C_vRhyme_bin_1	NA	NA	NA	NA	NA	NA	NA	NA	NA	NA	NA	NA	NA	TRUE	BOr1A1B1C	Bowness	Natural	unknown function	FALSE
vRhyme_bin_1__BOr1A1B1C_000000247791_32	vRhyme_unbinned_17__CRr1A1B1C_000000072141_130	vRhyme_bin_1__BOr1A1B1C_000000247791	BOr1A1B1C_vRhyme_bin_1	NA	NA	NA	NA	NA	NA	NA	NA	NA	NA	NA	NA	NA	TRUE	BOr1A1B1C	Bowness	Natural	unknown function	FALSE
vRhyme_bin_1__BOr1A1B1C_000000247791_33	vRhyme_bin_1__BOr1A1B1C_000000247791_33	vRhyme_bin_1__BOr1A1B1C_000000247791	BOr1A1B1C_vRhyme_bin_1	NA	NA	NA	NA	NA	NA	NA	NA	NA	NA	NA	NA	NA	TRUE	BOr1A1B1C	Bowness	Natural	unknown function	FALSE
vRhyme_bin_1__BOr1A1B1C_000000247791_4	vRhyme_bin_2__BAr2D2E2F_000000006577_61	vRhyme_bin_1__BOr1A1B1C_000000247791	BOr1A1B1C_vRhyme_bin_1	NA	NA	NA	NA	NA	NA	NA	NA	NA	NA	NA	NA	NA	FALSE	BOr1A1B1C	Bowness	Natural	unknown function	FALSE
vRhyme_bin_1__BOr1A1B1C_000000247791_5	vRhyme_bin_2__BAr2D2E2F_000000006577_60	vRhyme_bin_1__BOr1A1B1C_000000247791	BOr1A1B1C_vRhyme_bin_1	NA	NA	NA	NA	NA	NA	NA	NA	NA	NA	NA	NA	NA	FALSE	BOr1A1B1C	Bowness	Natural	unknown function	FALSE
vRhyme_bin_1__BOr1A1B1C_000000247791_6	vRhyme_bin_2__BAr2D2E2F_000000006577_59	vRhyme_bin_1__BOr1A1B1C_000000247791	BOr1A1B1C_vRhyme_bin_1	NA	NA	NA	NA	NA	NA	NA	NA	NA	NA	NA	NA	NA	TRUE	BOr1A1B1C	Bowness	Natural	unknown function	FALSE
vRhyme_bin_1__BOr1A1B1C_000000247791_7	vRhyme_bin_10__CRr2D2E2F_000000254623_541	vRhyme_bin_1__BOr1A1B1C_000000247791	BOr1A1B1C_vRhyme_bin_1	NA	NA	NA	NA	NA	NA	NA	NA	NA	NA	NA	NA	NA	TRUE	BOr1A1B1C	Bowness	Natural	unknown function	FALSE
vRhyme_bin_1__BOr1A1B1C_000000247791_8	vRhyme_bin_10__CRr2D2E2F_000000254623_540	vRhyme_bin_1__BOr1A1B1C_000000247791	BOr1A1B1C_vRhyme_bin_1	NA	NA	NA	NA	NA	NA	NA	NA	NA	NA	NA	NA	NA	TRUE	BOr1A1B1C	Bowness	Natural	unknown function	FALSE
vRhyme_bin_1__BOr1A1B1C_000000247791_9	vRhyme_bin_1__BOr1A1B1C_000000247791_9	vRhyme_bin_1__BOr1A1B1C_000000247791	BOr1A1B1C_vRhyme_bin_1	NA	NA	NA	NA	NA	NA	NA	NA	NA	NA	NA	NA	NA	FALSE	BOr1A1B1C	Bowness	Natural	unknown function	FALSE
vRhyme_bin_1__BOr1A1B1C_000000293925_1	vRhyme_bin_1__BOr1A1B1C_000000293925_1	vRhyme_bin_1__BOr1A1B1C_000000293925	BOr1A1B1C_vRhyme_bin_1	NA	NA	NA	NA	NA	NA	NA	NA	NA	NA	NA	NA	NA	TRUE	BOr1A1B1C	Bowness	Natural	unknown function	FALSE
vRhyme_bin_1__BOr1A1B1C_000000293925_10	vRhyme_bin_1__BOr1A1B1C_000000293925_10	vRhyme_bin_1__BOr1A1B1C_000000293925	BOr1A1B1C_vRhyme_bin_1	NA	NA	NA	NA	NA	NA	NA	NA	NA	NA	NA	NA	NA	FALSE	BOr1A1B1C	Bowness	Natural	unknown function	FALSE
vRhyme_bin_1__BOr1A1B1C_000000293925_11	vRhyme_bin_1__BOr1A1B1C_000000293925_11	vRhyme_bin_1__BOr1A1B1C_000000293925	BOr1A1B1C_vRhyme_bin_1	NA	NA	NA	NA	NA	NA	NA	NA	NA	NA	NA	NA	NA	TRUE	BOr1A1B1C	Bowness	Natural	unknown function	FALSE
vRhyme_bin_1__BOr1A1B1C_000000293925_12	vRhyme_bin_6__BOr3G3H3I_000000075960_14	vRhyme_bin_1__BOr1A1B1C_000000293925	BOr1A1B1C_vRhyme_bin_1	NA	NA	NA	NA	NA	NA	NA	NA	NA	NA	NA	NA	NA	TRUE	BOr1A1B1C	Bowness	Natural	unknown function	FALSE
vRhyme_bin_1__BOr1A1B1C_000000293925_13	vRhyme_bin_4__CRr2D2E2F_000000155268_17	vRhyme_bin_1__BOr1A1B1C_000000293925	BOr1A1B1C_vRhyme_bin_1	NA	NA	NA	NA	NA	NA	NA	NA	NA	NA	NA	NA	NA	TRUE	BOr1A1B1C	Bowness	Natural	unknown function	FALSE
vRhyme_bin_1__BOr1A1B1C_000000293925_14	vRhyme_bin_10__CRr2D2E2F_000000254623_218	vRhyme_bin_1__BOr1A1B1C_000000293925	BOr1A1B1C_vRhyme_bin_1	NA	NA	NA	NA	NA	NA	NA	NA	NA	NA	NA	NA	NA	TRUE	BOr1A1B1C	Bowness	Natural	unknown function	FALSE
vRhyme_bin_1__BOr1A1B1C_000000293925_15	vRhyme_bin_10__CRr2D2E2F_000000254623_219	vRhyme_bin_1__BOr1A1B1C_000000293925	BOr1A1B1C_vRhyme_bin_1	NA	NA	NA	NA	NA	NA	NA	NA	NA	NA	NA	NA	NA	TRUE	BOr1A1B1C	Bowness	Natural	unknown function	FALSE
vRhyme_bin_1__BOr1A1B1C_000000293925_16	vRhyme_bin_1__LASYr2D2E2F_000000041460_9	vRhyme_bin_1__BOr1A1B1C_000000293925	BOr1A1B1C_vRhyme_bin_1	NA	NA	PF01068.25	ATP dependent DNA ligase domain	NA	NA	NA	NA	NA	NA	PF01068.25	ATP dependent DNA ligase domain	Pfam	TRUE	BOr1A1B1C	Bowness	Natural	unknown function	FALSE
vRhyme_bin_1__BOr1A1B1C_000000293925_17	vRhyme_bin_13__MGr3G3H3I_000000017983_8	vRhyme_bin_1__BOr1A1B1C_000000293925	BOr1A1B1C_vRhyme_bin_1	K00066	GDP-mannose 6-dehydrogenase [EC:1.1.1.132]	PF03721.18	UDP-glucose/GDP-mannose dehydrogenase family, NAD binding domain	NA	NA	NA	NA	phrog_9148	UDP-glucose dehydrogenase	phrog_9148	UDP-glucose dehydrogenase	PHROG	FALSE	BOr1A1B1C	Bowness	Natural	other	FALSE
vRhyme_bin_1__BOr1A1B1C_000000293925_18	vRhyme_unbinned_79__LASCr2D2E2F_000000293477_250	vRhyme_bin_1__BOr1A1B1C_000000293925	BOr1A1B1C_vRhyme_bin_1	K16150	glycogen synthase [EC:2.4.1.11]	PF13692.10	Glycosyl transferases group 1	GT4	sucrose synthase (EC 2.4.1.13); sucrose-phosphate synthase (EC 2.4.1.14); alpha-glucosyltransferase (EC 2.4.1.52); lipopolysaccharide N-acetylglucosaminyltransferase (EC 2.4.1.56); phosphatidylinositol alpha-mannosyltransferase (EC 2.4.1.57); GDP-Man: Man1GlcNAc2-PP-dolichol alpha-1,3-mannosyltransferase (EC 2.4.1.132); GDP-Man: Man3GlcNAc2-PP-dolichol/Man4GlcNAc2-PP-dolichol alpha-1,2-mannosyltr…	NA	NA	phrog_2170	glycosyltransferase	K16150	glycogen synthase [EC:2.4.1.11]	KEGG	FALSE	BOr1A1B1C	Bowness	Natural	moron, auxiliary metabolic gene and host takeover	FALSE
vRhyme_bin_1__BOr1A1B1C_000000293925_19	vRhyme_unbinned_79__LASCr2D2E2F_000000293477_250	vRhyme_bin_1__BOr1A1B1C_000000293925	BOr1A1B1C_vRhyme_bin_1	K16150	glycogen synthase [EC:2.4.1.11]	NA	NA	GT4	sucrose synthase (EC 2.4.1.13); sucrose-phosphate synthase (EC 2.4.1.14); alpha-glucosyltransferase (EC 2.4.1.52); lipopolysaccharide N-acetylglucosaminyltransferase (EC 2.4.1.56); phosphatidylinositol alpha-mannosyltransferase (EC 2.4.1.57); GDP-Man: Man1GlcNAc2-PP-dolichol alpha-1,3-mannosyltransferase (EC 2.4.1.132); GDP-Man: Man3GlcNAc2-PP-dolichol/Man4GlcNAc2-PP-dolichol alpha-1,2-mannosyltr…	NA	NA	NA	NA	K16150	glycogen synthase [EC:2.4.1.11]	KEGG	TRUE	BOr1A1B1C	Bowness	Natural	unknown function	FALSE
vRhyme_bin_1__BOr1A1B1C_000000293925_2	vRhyme_bin_1__BOr1A1B1C_000000293925_2	vRhyme_bin_1__BOr1A1B1C_000000293925	BOr1A1B1C_vRhyme_bin_1	NA	NA	NA	NA	NA	NA	NA	NA	NA	NA	NA	NA	NA	FALSE	BOr1A1B1C	Bowness	Natural	unknown function	FALSE
vRhyme_bin_1__BOr1A1B1C_000000293925_20	vRhyme_unbinned_45__MGr2D2E2F_000000144720_10	vRhyme_bin_1__BOr1A1B1C_000000293925	BOr1A1B1C_vRhyme_bin_1	K08678	UDP-glucuronate decarboxylase [EC:4.1.1.35]	PF16363.9	GDP-mannose 4,6 dehydratase	NA	NA	NA	NA	NA	NA	K08678	UDP-glucuronate decarboxylase [EC:4.1.1.35]	KEGG	TRUE	BOr1A1B1C	Bowness	Natural	unknown function	FALSE
vRhyme_bin_1__BOr1A1B1C_000000293925_21	vRhyme_unbinned_79__LASCr2D2E2F_000000293477_252	vRhyme_bin_1__BOr1A1B1C_000000293925	BOr1A1B1C_vRhyme_bin_1	K16150	glycogen synthase [EC:2.4.1.11]	PF13489.10	Methyltransferase domain	GT4	sucrose synthase (EC 2.4.1.13); sucrose-phosphate synthase (EC 2.4.1.14); alpha-glucosyltransferase (EC 2.4.1.52); lipopolysaccharide N-acetylglucosaminyltransferase (EC 2.4.1.56); phosphatidylinositol alpha-mannosyltransferase (EC 2.4.1.57); GDP-Man: Man1GlcNAc2-PP-dolichol alpha-1,3-mannosyltransferase (EC 2.4.1.132); GDP-Man: Man3GlcNAc2-PP-dolichol/Man4GlcNAc2-PP-dolichol alpha-1,2-mannosyltr…	NA	NA	phrog_13126	beta-1	phrog_13126	beta-1	PHROG	TRUE	BOr1A1B1C	Bowness	Natural	moron, auxiliary metabolic gene and host takeover	FALSE
vRhyme_bin_1__BOr1A1B1C_000000293925_22	vRhyme_unbinned_79__LASCr2D2E2F_000000293477_253	vRhyme_bin_1__BOr1A1B1C_000000293925	BOr1A1B1C_vRhyme_bin_1	NA	NA	NA	NA	NA	NA	NA	NA	NA	NA	NA	NA	NA	TRUE	BOr1A1B1C	Bowness	Natural	unknown function	FALSE
vRhyme_bin_1__BOr1A1B1C_000000293925_23	vRhyme_unbinned_8__MHr3G3H3I_000000058422_90	vRhyme_bin_1__BOr1A1B1C_000000293925	BOr1A1B1C_vRhyme_bin_1	NA	NA	NA	NA	NA	NA	NA	NA	NA	NA	NA	NA	NA	TRUE	BOr1A1B1C	Bowness	Natural	unknown function	FALSE
vRhyme_bin_1__BOr1A1B1C_000000293925_24	vRhyme_unbinned_8__MHr3G3H3I_000000058422_89	vRhyme_bin_1__BOr1A1B1C_000000293925	BOr1A1B1C_vRhyme_bin_1	NA	NA	NA	NA	NA	NA	NA	NA	NA	NA	NA	NA	NA	TRUE	BOr1A1B1C	Bowness	Natural	unknown function	FALSE
vRhyme_bin_1__BOr1A1B1C_000000293925_25	vRhyme_bin_1__BOr1A1B1C_000000293925_25	vRhyme_bin_1__BOr1A1B1C_000000293925	BOr1A1B1C_vRhyme_bin_1	NA	NA	NA	NA	NA	NA	NA	NA	NA	NA	NA	NA	NA	TRUE	BOr1A1B1C	Bowness	Natural	unknown function	FALSE
vRhyme_bin_1__BOr1A1B1C_000000293925_26	vRhyme_unbinned_8__MHr3G3H3I_000000058422_88	vRhyme_bin_1__BOr1A1B1C_000000293925	BOr1A1B1C_vRhyme_bin_1	NA	NA	PF13385.10	Concanavalin A-like lectin/glucanases superfamily	NA	NA	NA	NA	NA	NA	PF13385.10	Concanavalin A-like lectin/glucanases superfamily	Pfam	TRUE	BOr1A1B1C	Bowness	Natural	unknown function	FALSE
vRhyme_bin_1__BOr1A1B1C_000000293925_27	vRhyme_bin_2__MHr2D2E2F_000000214890_20	vRhyme_bin_1__BOr1A1B1C_000000293925	BOr1A1B1C_vRhyme_bin_1	NA	NA	NA	NA	NA	NA	NA	NA	NA	NA	NA	NA	NA	TRUE	BOr1A1B1C	Bowness	Natural	unknown function	FALSE
vRhyme_bin_1__BOr1A1B1C_000000293925_3	vRhyme_bin_6__BOr3G3H3I_000000075960_5	vRhyme_bin_1__BOr1A1B1C_000000293925	BOr1A1B1C_vRhyme_bin_1	NA	NA	NA	NA	NA	NA	NA	NA	NA	NA	NA	NA	NA	TRUE	BOr1A1B1C	Bowness	Natural	unknown function	FALSE
vRhyme_bin_1__BOr1A1B1C_000000293925_4	vRhyme_bin_6__BOr3G3H3I_000000075960_6	vRhyme_bin_1__BOr1A1B1C_000000293925	BOr1A1B1C_vRhyme_bin_1	NA	NA	NA	NA	NA	NA	NA	NA	NA	NA	NA	NA	NA	TRUE	BOr1A1B1C	Bowness	Natural	unknown function	FALSE
vRhyme_bin_1__BOr1A1B1C_000000293925_5	vRhyme_bin_6__BOr3G3H3I_000000075960_7	vRhyme_bin_1__BOr1A1B1C_000000293925	BOr1A1B1C_vRhyme_bin_1	NA	NA	NA	NA	NA	NA	NA	NA	NA	NA	NA	NA	NA	FALSE	BOr1A1B1C	Bowness	Natural	unknown function	FALSE
vRhyme_bin_1__BOr1A1B1C_000000293925_6	vRhyme_bin_6__BOr3G3H3I_000000075960_8	vRhyme_bin_1__BOr1A1B1C_000000293925	BOr1A1B1C_vRhyme_bin_1	NA	NA	NA	NA	NA	NA	NA	NA	NA	NA	NA	NA	NA	TRUE	BOr1A1B1C	Bowness	Natural	unknown function	FALSE
vRhyme_bin_1__BOr1A1B1C_000000293925_7	vRhyme_bin_6__BOr3G3H3I_000000075960_9	vRhyme_bin_1__BOr1A1B1C_000000293925	BOr1A1B1C_vRhyme_bin_1	NA	NA	NA	NA	NA	NA	NA	NA	NA	NA	NA	NA	NA	TRUE	BOr1A1B1C	Bowness	Natural	unknown function	FALSE
vRhyme_bin_1__BOr1A1B1C_000000293925_8	vRhyme_bin_26__SEr3G3H3I_000000329018_14	vRhyme_bin_1__BOr1A1B1C_000000293925	BOr1A1B1C_vRhyme_bin_1	NA	NA	NA	NA	NA	NA	NA	NA	NA	NA	NA	NA	NA	TRUE	BOr1A1B1C	Bowness	Natural	unknown function	FALSE
vRhyme_bin_1__BOr1A1B1C_000000293925_9	vRhyme_bin_1__BOr1A1B1C_000000293925_9	vRhyme_bin_1__BOr1A1B1C_000000293925	BOr1A1B1C_vRhyme_bin_1	NA	NA	NA	NA	NA	NA	NA	NA	NA	NA	NA	NA	NA	TRUE	BOr1A1B1C	Bowness	Natural	unknown function	FALSE
vRhyme_bin_1__BOr2D2E2F_000000003562_1	vRhyme_bin_1__BOr2D2E2F_000000003562_1	vRhyme_bin_1__BOr2D2E2F_000000003562	BOr2D2E2F_vRhyme_bin_1	NA	NA	NA	NA	NA	NA	NA	NA	NA	NA	NA	NA	NA	TRUE	BOr2D2E2F	Bowness	Restored	unknown function	FALSE
vRhyme_bin_1__BOr2D2E2F_000000003562_10	vRhyme_bin_14__BAr1A1B1C_000000019024_14	vRhyme_bin_1__BOr2D2E2F_000000003562	BOr2D2E2F_vRhyme_bin_1	NA	NA	NA	NA	NA	NA	NA	NA	NA	NA	NA	NA	NA	TRUE	BOr2D2E2F	Bowness	Restored	unknown function	FALSE
vRhyme_bin_1__BOr2D2E2F_000000003562_11	vRhyme_bin_1__BOr2D2E2F_000000003562_11	vRhyme_bin_1__BOr2D2E2F_000000003562	BOr2D2E2F_vRhyme_bin_1	NA	NA	NA	NA	NA	NA	NA	NA	phrog_6672	terminase large subunit	phrog_6672	terminase large subunit	PHROG	TRUE	BOr2D2E2F	Bowness	Restored	head and packaging	FALSE
vRhyme_bin_1__BOr2D2E2F_000000003562_12	vRhyme_bin_1__BOr2D2E2F_000000003562_12	vRhyme_bin_1__BOr2D2E2F_000000003562	BOr2D2E2F_vRhyme_bin_1	NA	NA	NA	NA	NA	NA	NA	NA	NA	NA	NA	NA	NA	TRUE	BOr2D2E2F	Bowness	Restored	unknown function	FALSE
vRhyme_bin_1__BOr2D2E2F_000000003562_13	vRhyme_bin_1__BOr2D2E2F_000000003562_13	vRhyme_bin_1__BOr2D2E2F_000000003562	BOr2D2E2F_vRhyme_bin_1	NA	NA	PF04860.16	Phage portal protein	NA	NA	NA	NA	phrog_12	portal protein	phrog_12	portal protein	PHROG	TRUE	BOr2D2E2F	Bowness	Restored	head and packaging	FALSE
vRhyme_bin_1__BOr2D2E2F_000000003562_14	vRhyme_bin_1__BOr2D2E2F_000000003562_14	vRhyme_bin_1__BOr2D2E2F_000000003562	BOr2D2E2F_vRhyme_bin_1	NA	NA	NA	NA	NA	NA	NA	NA	NA	NA	NA	NA	NA	TRUE	BOr2D2E2F	Bowness	Restored	unknown function	FALSE
vRhyme_bin_1__BOr2D2E2F_000000003562_15	vRhyme_bin_1__BOr2D2E2F_000000003562_15	vRhyme_bin_1__BOr2D2E2F_000000003562	BOr2D2E2F_vRhyme_bin_1	NA	NA	NA	NA	NA	NA	NA	NA	NA	NA	NA	NA	NA	TRUE	BOr2D2E2F	Bowness	Restored	unknown function	FALSE
vRhyme_bin_1__BOr2D2E2F_000000003562_16	vRhyme_bin_2__BOr1A1B1C_000000275362_2	vRhyme_bin_1__BOr2D2E2F_000000003562	BOr2D2E2F_vRhyme_bin_1	NA	NA	NA	NA	NA	NA	NA	NA	NA	NA	NA	NA	NA	TRUE	BOr2D2E2F	Bowness	Restored	unknown function	FALSE
vRhyme_bin_1__BOr2D2E2F_000000003562_2	vRhyme_bin_17__MHr3G3H3I_000000373825_5	vRhyme_bin_1__BOr2D2E2F_000000003562	BOr2D2E2F_vRhyme_bin_1	NA	NA	NA	NA	NA	NA	NA	NA	NA	NA	NA	NA	NA	TRUE	BOr2D2E2F	Bowness	Restored	unknown function	FALSE
vRhyme_bin_1__BOr2D2E2F_000000003562_3	vRhyme_bin_4__LASYr2D2E2F_000000137722_2	vRhyme_bin_1__BOr2D2E2F_000000003562	BOr2D2E2F_vRhyme_bin_1	K09935	N-glycosidase YbiA [EC:3.2.2.-]	PF08719.15	NADAR domain	NA	NA	NA	NA	phrog_1017	NA	K09935	N-glycosidase YbiA [EC:3.2.2.-]	KEGG	TRUE	BOr2D2E2F	Bowness	Restored	unknown function	FALSE
vRhyme_bin_1__BOr2D2E2F_000000003562_4	vRhyme_bin_20__LABRr1A1B1C_000000282629_5	vRhyme_bin_1__BOr2D2E2F_000000003562	BOr2D2E2F_vRhyme_bin_1	K19789	DNA repair protein RadD	PF04851.19	Type III restriction enzyme, res subunit	NA	NA	NA	NA	phrog_9690	DNA helicase	K19789	DNA repair protein RadD	KEGG	FALSE	BOr2D2E2F	Bowness	Restored	DNA, RNA and nucleotide metabolism	FALSE
vRhyme_bin_1__BOr2D2E2F_000000003562_5	vRhyme_bin_17__MHr3G3H3I_000000373825_8	vRhyme_bin_1__BOr2D2E2F_000000003562	BOr2D2E2F_vRhyme_bin_1	NA	NA	PF05272.15	Virulence-associated protein E-like domain	NA	NA	NA	NA	NA	NA	PF05272.15	Virulence-associated protein E-like domain	Pfam	TRUE	BOr2D2E2F	Bowness	Restored	unknown function	FALSE
vRhyme_bin_1__BOr2D2E2F_000000003562_6	vRhyme_bin_1__BOr2D2E2F_000000003562_6	vRhyme_bin_1__BOr2D2E2F_000000003562	BOr2D2E2F_vRhyme_bin_1	NA	NA	NA	NA	NA	NA	NA	NA	NA	NA	NA	NA	NA	TRUE	BOr2D2E2F	Bowness	Restored	unknown function	FALSE
vRhyme_bin_1__BOr2D2E2F_000000003562_7	vRhyme_bin_1__BOr2D2E2F_000000003562_7	vRhyme_bin_1__BOr2D2E2F_000000003562	BOr2D2E2F_vRhyme_bin_1	NA	NA	NA	NA	NA	NA	NA	NA	NA	NA	NA	NA	NA	TRUE	BOr2D2E2F	Bowness	Restored	unknown function	FALSE
vRhyme_bin_1__BOr2D2E2F_000000003562_8	vRhyme_bin_23__SEr3G3H3I_000000415131_61	vRhyme_bin_1__BOr2D2E2F_000000003562	BOr2D2E2F_vRhyme_bin_1	K03547	DNA repair protein SbcD/Mre11	PF00149.32	Calcineurin-like phosphoesterase	NA	NA	NA	NA	NA	NA	K03547	DNA repair protein SbcD/Mre11	KEGG	TRUE	BOr2D2E2F	Bowness	Restored	unknown function	FALSE
vRhyme_bin_1__BOr2D2E2F_000000003562_9	vRhyme_bin_1__BOr2D2E2F_000000003562_9	vRhyme_bin_1__BOr2D2E2F_000000003562	BOr2D2E2F_vRhyme_bin_1	NA	NA	NA	NA	NA	NA	NA	NA	NA	NA	NA	NA	NA	FALSE	BOr2D2E2F	Bowness	Restored	unknown function	FALSE
vRhyme_bin_1__BOr2D2E2F_000000014635_1	vRhyme_bin_1__BOr2D2E2F_000000014635_1	vRhyme_bin_1__BOr2D2E2F_000000014635	BOr2D2E2F_vRhyme_bin_1	NA	NA	NA	NA	NA	NA	NA	NA	NA	NA	NA	NA	NA	TRUE	BOr2D2E2F	Bowness	Restored	unknown function	FALSE
vRhyme_bin_1__BOr2D2E2F_000000014635_10	vRhyme_bin_2__BOr1A1B1C_000000101283_27	vRhyme_bin_1__BOr2D2E2F_000000014635	BOr2D2E2F_vRhyme_bin_1	NA	NA	NA	NA	NA	NA	NA	NA	NA	NA	NA	NA	NA	TRUE	BOr2D2E2F	Bowness	Restored	unknown function	FALSE
vRhyme_bin_1__BOr2D2E2F_000000014635_11	vRhyme_bin_2__BOr1A1B1C_000000101283_26	vRhyme_bin_1__BOr2D2E2F_000000014635	BOr2D2E2F_vRhyme_bin_1	NA	NA	NA	NA	NA	NA	NA	NA	NA	NA	NA	NA	NA	TRUE	BOr2D2E2F	Bowness	Restored	unknown function	FALSE
vRhyme_bin_1__BOr2D2E2F_000000014635_12	vRhyme_bin_2__BOr1A1B1C_000000101283_25	vRhyme_bin_1__BOr2D2E2F_000000014635	BOr2D2E2F_vRhyme_bin_1	NA	NA	NA	NA	NA	NA	NA	NA	NA	NA	NA	NA	NA	TRUE	BOr2D2E2F	Bowness	Restored	unknown function	FALSE
vRhyme_bin_1__BOr2D2E2F_000000014635_13	vRhyme_bin_2__BOr1A1B1C_000000101283_24	vRhyme_bin_1__BOr2D2E2F_000000014635	BOr2D2E2F_vRhyme_bin_1	NA	NA	NA	NA	NA	NA	NA	NA	NA	NA	NA	NA	NA	TRUE	BOr2D2E2F	Bowness	Restored	unknown function	FALSE
vRhyme_bin_1__BOr2D2E2F_000000014635_13	vRhyme_bin_2__BOr1A1B1C_000000101283_24	vRhyme_bin_1__BOr2D2E2F_000000014635	BOr2D2E2F_vRhyme_bin_1	NA	NA	NA	NA	NA	NA	NA	NA	NA	NA	NA	NA	NA	FALSE	BOr2D2E2F	Bowness	Restored	unknown function	FALSE
vRhyme_bin_1__BOr2D2E2F_000000014635_14	vRhyme_bin_14__BAr1A1B1C_000000373747_35	vRhyme_bin_1__BOr2D2E2F_000000014635	BOr2D2E2F_vRhyme_bin_1	NA	NA	NA	NA	NA	NA	NA	NA	NA	NA	NA	NA	NA	FALSE	BOr2D2E2F	Bowness	Restored	unknown function	FALSE
vRhyme_bin_1__BOr2D2E2F_000000014635_15	vRhyme_bin_1__BOr2D2E2F_000000014635_15	vRhyme_bin_1__BOr2D2E2F_000000014635	BOr2D2E2F_vRhyme_bin_1	NA	NA	NA	NA	NA	NA	NA	NA	phrog_28271	NA	phrog_28271	NA	PHROG	TRUE	BOr2D2E2F	Bowness	Restored	unknown function	FALSE
vRhyme_bin_1__BOr2D2E2F_000000014635_16	vRhyme_bin_17__MHr3G3H3I_000000012995_35	vRhyme_bin_1__BOr2D2E2F_000000014635	BOr2D2E2F_vRhyme_bin_1	NA	NA	NA	NA	NA	NA	NA	NA	NA	NA	NA	NA	NA	TRUE	BOr2D2E2F	Bowness	Restored	unknown function	FALSE
vRhyme_bin_1__BOr2D2E2F_000000014635_17	vRhyme_bin_17__MHr3G3H3I_000000012995_34	vRhyme_bin_1__BOr2D2E2F_000000014635	BOr2D2E2F_vRhyme_bin_1	K20656	plasmanylethanolamine desaturase [EC:1.14.19.77]	PF10520.13	Lipid desaturase domain	NA	NA	NA	NA	NA	NA	K20656	plasmanylethanolamine desaturase [EC:1.14.19.77]	KEGG	TRUE	BOr2D2E2F	Bowness	Restored	unknown function	FALSE
vRhyme_bin_1__BOr2D2E2F_000000014635_18	vRhyme_bin_2__BOr1A1B1C_000000101283_19	vRhyme_bin_1__BOr2D2E2F_000000014635	BOr2D2E2F_vRhyme_bin_1	NA	NA	NA	NA	NA	NA	NA	NA	NA	NA	NA	NA	NA	TRUE	BOr2D2E2F	Bowness	Restored	unknown function	FALSE
vRhyme_bin_1__BOr2D2E2F_000000014635_19	vRhyme_bin_2__BOr1A1B1C_000000101283_18	vRhyme_bin_1__BOr2D2E2F_000000014635	BOr2D2E2F_vRhyme_bin_1	NA	NA	NA	NA	NA	NA	NA	NA	NA	NA	NA	NA	NA	TRUE	BOr2D2E2F	Bowness	Restored	unknown function	FALSE
vRhyme_bin_1__BOr2D2E2F_000000014635_2	vRhyme_bin_2__BOr1A1B1C_000000101283_35	vRhyme_bin_1__BOr2D2E2F_000000014635	BOr2D2E2F_vRhyme_bin_1	NA	NA	PF13620.10	Carboxypeptidase regulatory-like domain	NA	NA	NA	NA	NA	NA	PF13620.10	Carboxypeptidase regulatory-like domain	Pfam	FALSE	BOr2D2E2F	Bowness	Restored	unknown function	FALSE
vRhyme_bin_1__BOr2D2E2F_000000014635_20	vRhyme_bin_1__BOr2D2E2F_000000014635_20	vRhyme_bin_1__BOr2D2E2F_000000014635	BOr2D2E2F_vRhyme_bin_1	NA	NA	NA	NA	NA	NA	NA	NA	NA	NA	NA	NA	NA	FALSE	BOr2D2E2F	Bowness	Restored	unknown function	FALSE
vRhyme_bin_1__BOr2D2E2F_000000014635_21	vRhyme_bin_1__BOr2D2E2F_000000014635_21	vRhyme_bin_1__BOr2D2E2F_000000014635	BOr2D2E2F_vRhyme_bin_1	K02742	SprT protein	PF10263.13	SprT-like family	NA	NA	NA	NA	phrog_1006	NA	phrog_1006	NA	PHROG	FALSE	BOr2D2E2F	Bowness	Restored	unknown function	FALSE
vRhyme_bin_1__BOr2D2E2F_000000014635_22	vRhyme_bin_2__BOr1A1B1C_000000101283_15	vRhyme_bin_1__BOr2D2E2F_000000014635	BOr2D2E2F_vRhyme_bin_1	NA	NA	NA	NA	NA	NA	NA	NA	NA	NA	NA	NA	NA	FALSE	BOr2D2E2F	Bowness	Restored	unknown function	FALSE
vRhyme_bin_1__BOr2D2E2F_000000014635_23	vRhyme_bin_2__BOr1A1B1C_000000101283_14	vRhyme_bin_1__BOr2D2E2F_000000014635	BOr2D2E2F_vRhyme_bin_1	NA	NA	NA	NA	NA	NA	NA	NA	NA	NA	NA	NA	NA	TRUE	BOr2D2E2F	Bowness	Restored	unknown function	FALSE
vRhyme_bin_1__BOr2D2E2F_000000014635_24	vRhyme_bin_1__BOr2D2E2F_000000014635_24	vRhyme_bin_1__BOr2D2E2F_000000014635	BOr2D2E2F_vRhyme_bin_1	NA	NA	NA	NA	NA	NA	NA	NA	NA	NA	NA	NA	NA	TRUE	BOr2D2E2F	Bowness	Restored	unknown function	FALSE
vRhyme_bin_1__BOr2D2E2F_000000014635_25	vRhyme_bin_14__BAr1A1B1C_000000373747_29	vRhyme_bin_1__BOr2D2E2F_000000014635	BOr2D2E2F_vRhyme_bin_1	NA	NA	NA	NA	NA	NA	NA	NA	NA	NA	NA	NA	NA	FALSE	BOr2D2E2F	Bowness	Restored	unknown function	FALSE
vRhyme_bin_1__BOr2D2E2F_000000014635_26	vRhyme_bin_2__BOr1A1B1C_000000101283_11	vRhyme_bin_1__BOr2D2E2F_000000014635	BOr2D2E2F_vRhyme_bin_1	NA	NA	NA	NA	NA	NA	NA	NA	NA	NA	NA	NA	NA	TRUE	BOr2D2E2F	Bowness	Restored	unknown function	FALSE
vRhyme_bin_1__BOr2D2E2F_000000014635_27	vRhyme_bin_2__BOr1A1B1C_000000101283_10	vRhyme_bin_1__BOr2D2E2F_000000014635	BOr2D2E2F_vRhyme_bin_1	NA	NA	NA	NA	NA	NA	NA	NA	NA	NA	NA	NA	NA	TRUE	BOr2D2E2F	Bowness	Restored	unknown function	FALSE
vRhyme_bin_1__BOr2D2E2F_000000014635_28	vRhyme_bin_2__BOr1A1B1C_000000101283_9	vRhyme_bin_1__BOr2D2E2F_000000014635	BOr2D2E2F_vRhyme_bin_1	NA	NA	NA	NA	NA	NA	NA	NA	NA	NA	NA	NA	NA	TRUE	BOr2D2E2F	Bowness	Restored	unknown function	FALSE
vRhyme_bin_1__BOr2D2E2F_000000014635_29	vRhyme_bin_2__BOr1A1B1C_000000101283_8	vRhyme_bin_1__BOr2D2E2F_000000014635	BOr2D2E2F_vRhyme_bin_1	NA	NA	NA	NA	NA	NA	NA	NA	NA	NA	NA	NA	NA	TRUE	BOr2D2E2F	Bowness	Restored	unknown function	FALSE
vRhyme_bin_1__BOr2D2E2F_000000014635_3	vRhyme_bin_2__BOr1A1B1C_000000101283_34	vRhyme_bin_1__BOr2D2E2F_000000014635	BOr2D2E2F_vRhyme_bin_1	NA	NA	NA	NA	NA	NA	NA	NA	phrog_4188	NA	phrog_4188	NA	PHROG	FALSE	BOr2D2E2F	Bowness	Restored	unknown function	FALSE
vRhyme_bin_1__BOr2D2E2F_000000014635_30	vRhyme_bin_2__BOr1A1B1C_000000101283_7	vRhyme_bin_1__BOr2D2E2F_000000014635	BOr2D2E2F_vRhyme_bin_1	K03091	RNA polymerase sigma-E/F/G factor	PF04545.20	Sigma-70, region 4	NA	NA	NA	NA	NA	NA	K03091	RNA polymerase sigma-E/F/G factor	KEGG	TRUE	BOr2D2E2F	Bowness	Restored	unknown function	FALSE
vRhyme_bin_1__BOr2D2E2F_000000014635_31	vRhyme_bin_2__BOr1A1B1C_000000101283_6	vRhyme_bin_1__BOr2D2E2F_000000014635	BOr2D2E2F_vRhyme_bin_1	NA	NA	NA	NA	NA	NA	NA	NA	NA	NA	NA	NA	NA	TRUE	BOr2D2E2F	Bowness	Restored	unknown function	FALSE
vRhyme_bin_1__BOr2D2E2F_000000014635_32	vRhyme_bin_2__BOr1A1B1C_000000101283_5	vRhyme_bin_1__BOr2D2E2F_000000014635	BOr2D2E2F_vRhyme_bin_1	NA	NA	NA	NA	NA	NA	NA	NA	NA	NA	NA	NA	NA	FALSE	BOr2D2E2F	Bowness	Restored	unknown function	FALSE
vRhyme_bin_1__BOr2D2E2F_000000014635_33	vRhyme_bin_14__BAr1A1B1C_000000373747_21	vRhyme_bin_1__BOr2D2E2F_000000014635	BOr2D2E2F_vRhyme_bin_1	NA	NA	NA	NA	NA	NA	NA	NA	NA	NA	NA	NA	NA	TRUE	BOr2D2E2F	Bowness	Restored	unknown function	FALSE
vRhyme_bin_1__BOr2D2E2F_000000014635_34	vRhyme_bin_14__BAr1A1B1C_000000373747_20	vRhyme_bin_1__BOr2D2E2F_000000014635	BOr2D2E2F_vRhyme_bin_1	NA	NA	PF06541.15	Putative ABC-transporter type IV	NA	NA	NA	NA	phrog_20274	NA	PF06541.15	Putative ABC-transporter type IV	Pfam	FALSE	BOr2D2E2F	Bowness	Restored	unknown function	FALSE
vRhyme_bin_1__BOr2D2E2F_000000014635_35	vRhyme_bin_14__BAr1A1B1C_000000373747_19	vRhyme_bin_1__BOr2D2E2F_000000014635	BOr2D2E2F_vRhyme_bin_1	NA	NA	NA	NA	NA	NA	NA	NA	NA	NA	NA	NA	NA	FALSE	BOr2D2E2F	Bowness	Restored	unknown function	FALSE
vRhyme_bin_1__BOr2D2E2F_000000014635_35	vRhyme_bin_14__BAr1A1B1C_000000373747_19	vRhyme_bin_1__BOr2D2E2F_000000014635	BOr2D2E2F_vRhyme_bin_1	NA	NA	NA	NA	NA	NA	NA	NA	NA	NA	NA	NA	NA	TRUE	BOr2D2E2F	Bowness	Restored	unknown function	FALSE
vRhyme_bin_1__BOr2D2E2F_000000014635_36	vRhyme_bin_19__LABRr1A1B1C_000000189826_10	vRhyme_bin_1__BOr2D2E2F_000000014635	BOr2D2E2F_vRhyme_bin_1	K03465	thymidylate synthase (FAD) [EC:2.1.1.148]	PF02511.19	Thymidylate synthase complementing protein	NA	NA	NA	NA	phrog_10644	thymidylate synthase	K03465	thymidylate synthase (FAD) [EC:2.1.1.148]	KEGG	TRUE	BOr2D2E2F	Bowness	Restored	DNA, RNA and nucleotide metabolism	FALSE
vRhyme_bin_1__BOr2D2E2F_000000014635_37	vRhyme_bin_1__BOr2D2E2F_000000014635_37	vRhyme_bin_1__BOr2D2E2F_000000014635	BOr2D2E2F_vRhyme_bin_1	NA	NA	NA	NA	NA	NA	NA	NA	NA	NA	NA	NA	NA	TRUE	BOr2D2E2F	Bowness	Restored	unknown function	FALSE
vRhyme_bin_1__BOr2D2E2F_000000014635_38	vRhyme_bin_14__BAr1A1B1C_000000373747_17	vRhyme_bin_1__BOr2D2E2F_000000014635	BOr2D2E2F_vRhyme_bin_1	NA	NA	NA	NA	NA	NA	NA	NA	NA	NA	NA	NA	NA	TRUE	BOr2D2E2F	Bowness	Restored	unknown function	FALSE
vRhyme_bin_1__BOr2D2E2F_000000014635_39	vRhyme_bin_17__MHr3G3H3I_000000012995_14	vRhyme_bin_1__BOr2D2E2F_000000014635	BOr2D2E2F_vRhyme_bin_1	NA	NA	NA	NA	NA	NA	NA	NA	NA	NA	NA	NA	NA	FALSE	BOr2D2E2F	Bowness	Restored	unknown function	FALSE
vRhyme_bin_1__BOr2D2E2F_000000014635_4	vRhyme_bin_2__BOr1A1B1C_000000101283_33	vRhyme_bin_1__BOr2D2E2F_000000014635	BOr2D2E2F_vRhyme_bin_1	NA	NA	NA	NA	NA	NA	NA	NA	NA	NA	NA	NA	NA	TRUE	BOr2D2E2F	Bowness	Restored	unknown function	FALSE
vRhyme_bin_1__BOr2D2E2F_000000014635_40	vRhyme_bin_17__MHr3G3H3I_000000012995_13	vRhyme_bin_1__BOr2D2E2F_000000014635	BOr2D2E2F_vRhyme_bin_1	NA	NA	NA	NA	NA	NA	NA	NA	NA	NA	NA	NA	NA	TRUE	BOr2D2E2F	Bowness	Restored	unknown function	FALSE
vRhyme_bin_1__BOr2D2E2F_000000014635_41	vRhyme_bin_17__MHr3G3H3I_000000012995_12	vRhyme_bin_1__BOr2D2E2F_000000014635	BOr2D2E2F_vRhyme_bin_1	NA	NA	NA	NA	NA	NA	NA	NA	NA	NA	NA	NA	NA	TRUE	BOr2D2E2F	Bowness	Restored	unknown function	FALSE
vRhyme_bin_1__BOr2D2E2F_000000014635_42	vRhyme_bin_17__MHr3G3H3I_000000012995_11	vRhyme_bin_1__BOr2D2E2F_000000014635	BOr2D2E2F_vRhyme_bin_1	NA	NA	NA	NA	NA	NA	NA	NA	NA	NA	NA	NA	NA	TRUE	BOr2D2E2F	Bowness	Restored	unknown function	FALSE
vRhyme_bin_1__BOr2D2E2F_000000014635_43	vRhyme_bin_17__MHr3G3H3I_000000012995_10	vRhyme_bin_1__BOr2D2E2F_000000014635	BOr2D2E2F_vRhyme_bin_1	NA	NA	PF00684.23	DnaJ central domain	NA	NA	NA	NA	NA	NA	PF00684.23	DnaJ central domain	Pfam	TRUE	BOr2D2E2F	Bowness	Restored	unknown function	FALSE
vRhyme_bin_1__BOr2D2E2F_000000014635_44	vRhyme_bin_17__MHr3G3H3I_000000012995_9	vRhyme_bin_1__BOr2D2E2F_000000014635	BOr2D2E2F_vRhyme_bin_1	NA	NA	NA	NA	NA	NA	NA	NA	NA	NA	NA	NA	NA	FALSE	BOr2D2E2F	Bowness	Restored	unknown function	FALSE
vRhyme_bin_1__BOr2D2E2F_000000014635_45	vRhyme_bin_17__MHr3G3H3I_000000012995_8	vRhyme_bin_1__BOr2D2E2F_000000014635	BOr2D2E2F_vRhyme_bin_1	NA	NA	NA	NA	NA	NA	NA	NA	NA	NA	NA	NA	NA	TRUE	BOr2D2E2F	Bowness	Restored	unknown function	FALSE
vRhyme_bin_1__BOr2D2E2F_000000014635_46	vRhyme_bin_1__BOr2D2E2F_000000014635_46	vRhyme_bin_1__BOr2D2E2F_000000014635	BOr2D2E2F_vRhyme_bin_1	NA	NA	NA	NA	NA	NA	NA	NA	NA	NA	NA	NA	NA	TRUE	BOr2D2E2F	Bowness	Restored	unknown function	FALSE
vRhyme_bin_1__BOr2D2E2F_000000014635_46	vRhyme_bin_1__BOr2D2E2F_000000014635_46	vRhyme_bin_1__BOr2D2E2F_000000014635	BOr2D2E2F_vRhyme_bin_1	NA	NA	NA	NA	NA	NA	NA	NA	NA	NA	NA	NA	NA	FALSE	BOr2D2E2F	Bowness	Restored	unknown function	FALSE
vRhyme_bin_1__BOr2D2E2F_000000014635_47	vRhyme_bin_14__BAr1A1B1C_000000373747_8	vRhyme_bin_1__BOr2D2E2F_000000014635	BOr2D2E2F_vRhyme_bin_1	NA	NA	NA	NA	NA	NA	NA	NA	NA	NA	NA	NA	NA	FALSE	BOr2D2E2F	Bowness	Restored	unknown function	FALSE
vRhyme_bin_1__BOr2D2E2F_000000014635_48	vRhyme_bin_1__BOr2D2E2F_000000014635_48	vRhyme_bin_1__BOr2D2E2F_000000014635	BOr2D2E2F_vRhyme_bin_1	NA	NA	NA	NA	NA	NA	NA	NA	NA	NA	NA	NA	NA	FALSE	BOr2D2E2F	Bowness	Restored	unknown function	FALSE
vRhyme_bin_1__BOr2D2E2F_000000014635_49	vRhyme_bin_17__MHr3G3H3I_000000012995_4	vRhyme_bin_1__BOr2D2E2F_000000014635	BOr2D2E2F_vRhyme_bin_1	NA	NA	NA	NA	NA	NA	NA	NA	NA	NA	NA	NA	NA	TRUE	BOr2D2E2F	Bowness	Restored	unknown function	FALSE
vRhyme_bin_1__BOr2D2E2F_000000014635_5	vRhyme_bin_14__BAr1A1B1C_000000373747_48	vRhyme_bin_1__BOr2D2E2F_000000014635	BOr2D2E2F_vRhyme_bin_1	NA	NA	NA	NA	NA	NA	NA	NA	NA	NA	NA	NA	NA	TRUE	BOr2D2E2F	Bowness	Restored	unknown function	FALSE
vRhyme_bin_1__BOr2D2E2F_000000014635_50	vRhyme_bin_17__MHr3G3H3I_000000012995_3	vRhyme_bin_1__BOr2D2E2F_000000014635	BOr2D2E2F_vRhyme_bin_1	NA	NA	NA	NA	NA	NA	NA	NA	phrog_772	tail fiber protein	phrog_772	tail fiber protein	PHROG	TRUE	BOr2D2E2F	Bowness	Restored	tail	FALSE
vRhyme_bin_1__BOr2D2E2F_000000014635_51	vRhyme_bin_15__MHr3G3H3I_000000103932_18	vRhyme_bin_1__BOr2D2E2F_000000014635	BOr2D2E2F_vRhyme_bin_1	NA	NA	PF02945.19	Recombination endonuclease VII	NA	NA	NA	NA	phrog_2914	endonuclease VII	phrog_2914	endonuclease VII	PHROG	TRUE	BOr2D2E2F	Bowness	Restored	DNA, RNA and nucleotide metabolism	FALSE
vRhyme_bin_1__BOr2D2E2F_000000014635_52	vRhyme_bin_11__MHr2D2E2F_000000047197_16	vRhyme_bin_1__BOr2D2E2F_000000014635	BOr2D2E2F_vRhyme_bin_1	NA	NA	NA	NA	NA	NA	NA	NA	NA	NA	NA	NA	NA	TRUE	BOr2D2E2F	Bowness	Restored	unknown function	FALSE
vRhyme_bin_1__BOr2D2E2F_000000014635_6	vRhyme_bin_2__BOr1A1B1C_000000101283_31	vRhyme_bin_1__BOr2D2E2F_000000014635	BOr2D2E2F_vRhyme_bin_1	NA	NA	NA	NA	NA	NA	NA	NA	NA	NA	NA	NA	NA	TRUE	BOr2D2E2F	Bowness	Restored	unknown function	FALSE
vRhyme_bin_1__BOr2D2E2F_000000014635_7	vRhyme_bin_2__BOr1A1B1C_000000101283_30	vRhyme_bin_1__BOr2D2E2F_000000014635	BOr2D2E2F_vRhyme_bin_1	NA	NA	PF17302.6	Family of unknown function (DUF5351)	NA	NA	NA	NA	NA	NA	PF17302.6	Family of unknown function (DUF5351)	Pfam	TRUE	BOr2D2E2F	Bowness	Restored	unknown function	FALSE
vRhyme_bin_1__BOr2D2E2F_000000014635_8	vRhyme_unbinned_46__LASCr2D2E2F_000000167707_18	vRhyme_bin_1__BOr2D2E2F_000000014635	BOr2D2E2F_vRhyme_bin_1	NA	NA	PF13392.10	HNH endonuclease	NA	NA	NA	NA	phrog_6254	HNH endonuclease	phrog_6254	HNH endonuclease	PHROG	FALSE	BOr2D2E2F	Bowness	Restored	DNA, RNA and nucleotide metabolism	FALSE
vRhyme_bin_1__BOr2D2E2F_000000014635_9	vRhyme_bin_2__BOr1A1B1C_000000101283_28	vRhyme_bin_1__BOr2D2E2F_000000014635	BOr2D2E2F_vRhyme_bin_1	NA	NA	NA	NA	NA	NA	NA	NA	NA	NA	NA	NA	NA	TRUE	BOr2D2E2F	Bowness	Restored	unknown function	FALSE
vRhyme_bin_1__BOr2D2E2F_000000055334_1	vRhyme_bin_1__BOr2D2E2F_000000055334_1	vRhyme_bin_1__BOr2D2E2F_000000055334	BOr2D2E2F_vRhyme_bin_1	NA	NA	NA	NA	NA	NA	NA	NA	NA	NA	NA	NA	NA	TRUE	BOr2D2E2F	Bowness	Restored	unknown function	FALSE
vRhyme_bin_1__BOr2D2E2F_000000055334_10	vRhyme_bin_14__BAr1A1B1C_000000143383_15	vRhyme_bin_1__BOr2D2E2F_000000055334	BOr2D2E2F_vRhyme_bin_1	NA	NA	NA	NA	NA	NA	NA	NA	NA	NA	NA	NA	NA	FALSE	BOr2D2E2F	Bowness	Restored	unknown function	FALSE
vRhyme_bin_1__BOr2D2E2F_000000055334_11	vRhyme_bin_2__BOr1A1B1C_000000184173_11	vRhyme_bin_1__BOr2D2E2F_000000055334	BOr2D2E2F_vRhyme_bin_1	NA	NA	PF00004.33	ATPase family associated with various cellular activities (AAA)	NA	NA	NA	NA	NA	NA	PF00004.33	ATPase family associated with various cellular activities (AAA)	Pfam	TRUE	BOr2D2E2F	Bowness	Restored	unknown function	FALSE
vRhyme_bin_1__BOr2D2E2F_000000055334_12	vRhyme_bin_14__BAr1A1B1C_000000143383_13	vRhyme_bin_1__BOr2D2E2F_000000055334	BOr2D2E2F_vRhyme_bin_1	NA	NA	NA	NA	NA	NA	NA	NA	NA	NA	NA	NA	NA	TRUE	BOr2D2E2F	Bowness	Restored	unknown function	FALSE
vRhyme_bin_1__BOr2D2E2F_000000055334_13	vRhyme_unbinned_36__CRr1A1B1C_000000159303_12	vRhyme_bin_1__BOr2D2E2F_000000055334	BOr2D2E2F_vRhyme_bin_1	NA	NA	NA	NA	NA	NA	NA	NA	phrog_30599	transcriptional regulator	phrog_30599	transcriptional regulator	PHROG	TRUE	BOr2D2E2F	Bowness	Restored	transcription regulation	FALSE
vRhyme_bin_1__BOr2D2E2F_000000055334_14	vRhyme_bin_14__BAr1A1B1C_000000143383_11	vRhyme_bin_1__BOr2D2E2F_000000055334	BOr2D2E2F_vRhyme_bin_1	NA	NA	NA	NA	NA	NA	NA	NA	NA	NA	NA	NA	NA	TRUE	BOr2D2E2F	Bowness	Restored	unknown function	FALSE
vRhyme_bin_1__BOr2D2E2F_000000055334_15	vRhyme_unbinned_36__CRr1A1B1C_000000159303_5	vRhyme_bin_1__BOr2D2E2F_000000055334	BOr2D2E2F_vRhyme_bin_1	NA	NA	NA	NA	NA	NA	NA	NA	NA	NA	NA	NA	NA	FALSE	BOr2D2E2F	Bowness	Restored	unknown function	FALSE
vRhyme_bin_1__BOr2D2E2F_000000055334_16	vRhyme_bin_14__BAr1A1B1C_000000143383_9	vRhyme_bin_1__BOr2D2E2F_000000055334	BOr2D2E2F_vRhyme_bin_1	NA	NA	NA	NA	NA	NA	NA	NA	NA	NA	NA	NA	NA	TRUE	BOr2D2E2F	Bowness	Restored	unknown function	FALSE
vRhyme_bin_1__BOr2D2E2F_000000055334_17	vRhyme_unbinned_223__SEr3G3H3I_000000405206_6	vRhyme_bin_1__BOr2D2E2F_000000055334	BOr2D2E2F_vRhyme_bin_1	NA	NA	NA	NA	NA	NA	NA	NA	phrog_1035	endonuclease VII	phrog_1035	endonuclease VII	PHROG	TRUE	BOr2D2E2F	Bowness	Restored	DNA, RNA and nucleotide metabolism	FALSE
vRhyme_bin_1__BOr2D2E2F_000000055334_18	vRhyme_bin_14__BAr1A1B1C_000000143383_8	vRhyme_bin_1__BOr2D2E2F_000000055334	BOr2D2E2F_vRhyme_bin_1	NA	NA	NA	NA	NA	NA	NA	NA	NA	NA	NA	NA	NA	TRUE	BOr2D2E2F	Bowness	Restored	unknown function	FALSE
vRhyme_bin_1__BOr2D2E2F_000000055334_19	vRhyme_bin_1__BOr2D2E2F_000000055334_19	vRhyme_bin_1__BOr2D2E2F_000000055334	BOr2D2E2F_vRhyme_bin_1	NA	NA	NA	NA	NA	NA	NA	NA	NA	NA	NA	NA	NA	TRUE	BOr2D2E2F	Bowness	Restored	unknown function	FALSE
vRhyme_bin_1__BOr2D2E2F_000000055334_2	vRhyme_bin_1__BOr2D2E2F_000000055334_2	vRhyme_bin_1__BOr2D2E2F_000000055334	BOr2D2E2F_vRhyme_bin_1	NA	NA	NA	NA	NA	NA	NA	NA	phrog_1123	NA	phrog_1123	NA	PHROG	TRUE	BOr2D2E2F	Bowness	Restored	unknown function	FALSE
vRhyme_bin_1__BOr2D2E2F_000000055334_20	vRhyme_unbinned_36__CRr1A1B1C_000000159303_9	vRhyme_bin_1__BOr2D2E2F_000000055334	BOr2D2E2F_vRhyme_bin_1	NA	NA	NA	NA	NA	NA	NA	NA	NA	NA	NA	NA	NA	TRUE	BOr2D2E2F	Bowness	Restored	unknown function	FALSE
vRhyme_bin_1__BOr2D2E2F_000000055334_21	vRhyme_unbinned_36__CRr1A1B1C_000000159303_10	vRhyme_bin_1__BOr2D2E2F_000000055334	BOr2D2E2F_vRhyme_bin_1	NA	NA	NA	NA	NA	NA	NA	NA	NA	NA	NA	NA	NA	TRUE	BOr2D2E2F	Bowness	Restored	unknown function	FALSE
vRhyme_bin_1__BOr2D2E2F_000000055334_22	vRhyme_bin_1__BOr2D2E2F_000000055334_22	vRhyme_bin_1__BOr2D2E2F_000000055334	BOr2D2E2F_vRhyme_bin_1	NA	NA	NA	NA	NA	NA	NA	NA	NA	NA	NA	NA	NA	FALSE	BOr2D2E2F	Bowness	Restored	unknown function	FALSE
vRhyme_bin_1__BOr2D2E2F_000000055334_3	vRhyme_bin_1__BOr2D2E2F_000000055334_3	vRhyme_bin_1__BOr2D2E2F_000000055334	BOr2D2E2F_vRhyme_bin_1	NA	NA	NA	NA	NA	NA	NA	NA	NA	NA	NA	NA	NA	TRUE	BOr2D2E2F	Bowness	Restored	unknown function	FALSE
vRhyme_bin_1__BOr2D2E2F_000000055334_4	vRhyme_bin_1__BOr2D2E2F_000000055334_4	vRhyme_bin_1__BOr2D2E2F_000000055334	BOr2D2E2F_vRhyme_bin_1	NA	NA	NA	NA	NA	NA	NA	NA	NA	NA	NA	NA	NA	FALSE	BOr2D2E2F	Bowness	Restored	unknown function	FALSE
vRhyme_bin_1__BOr2D2E2F_000000055334_5	vRhyme_unbinned_36__BAr3G3H3I_000000362095_12	vRhyme_bin_1__BOr2D2E2F_000000055334	BOr2D2E2F_vRhyme_bin_1	NA	NA	PF12850.11	Calcineurin-like phosphoesterase superfamily domain	NA	NA	NA	NA	phrog_547	phosphoesterase	phrog_547	phosphoesterase	PHROG	TRUE	BOr2D2E2F	Bowness	Restored	other	FALSE
vRhyme_bin_1__BOr2D2E2F_000000055334_6	vRhyme_bin_14__BAr1A1B1C_000000143383_20	vRhyme_bin_1__BOr2D2E2F_000000055334	BOr2D2E2F_vRhyme_bin_1	NA	NA	NA	NA	NA	NA	NA	NA	NA	NA	NA	NA	NA	TRUE	BOr2D2E2F	Bowness	Restored	unknown function	FALSE
vRhyme_bin_1__BOr2D2E2F_000000055334_7	vRhyme_bin_1__BOr2D2E2F_000000055334_7	vRhyme_bin_1__BOr2D2E2F_000000055334	BOr2D2E2F_vRhyme_bin_1	NA	NA	NA	NA	NA	NA	NA	NA	NA	NA	NA	NA	NA	TRUE	BOr2D2E2F	Bowness	Restored	unknown function	FALSE
vRhyme_bin_1__BOr2D2E2F_000000055334_8	vRhyme_bin_2__BOr1A1B1C_000000184173_14	vRhyme_bin_1__BOr2D2E2F_000000055334	BOr2D2E2F_vRhyme_bin_1	NA	NA	NA	NA	NA	NA	NA	NA	NA	NA	NA	NA	NA	TRUE	BOr2D2E2F	Bowness	Restored	unknown function	FALSE
vRhyme_bin_1__BOr2D2E2F_000000055334_9	vRhyme_bin_2__BOr1A1B1C_000000184173_13	vRhyme_bin_1__BOr2D2E2F_000000055334	BOr2D2E2F_vRhyme_bin_1	NA	NA	NA	NA	NA	NA	NA	NA	NA	NA	NA	NA	NA	TRUE	BOr2D2E2F	Bowness	Restored	unknown function	FALSE
vRhyme_bin_1__BOr2D2E2F_000000181945_1	vRhyme_bin_1__BOr2D2E2F_000000181945_3	vRhyme_bin_1__BOr2D2E2F_000000181945	BOr2D2E2F_vRhyme_bin_1	NA	NA	NA	NA	NA	NA	NA	NA	NA	NA	NA	NA	NA	TRUE	BOr2D2E2F	Bowness	Restored	unknown function	FALSE
vRhyme_bin_1__BOr2D2E2F_000000181945_10	vRhyme_bin_1__BOr2D2E2F_000000181945_10	vRhyme_bin_1__BOr2D2E2F_000000181945	BOr2D2E2F_vRhyme_bin_1	NA	NA	NA	NA	NA	NA	NA	NA	NA	NA	NA	NA	NA	TRUE	BOr2D2E2F	Bowness	Restored	unknown function	FALSE
vRhyme_bin_1__BOr2D2E2F_000000181945_11	vRhyme_bin_1__BOr2D2E2F_000000181945_11	vRhyme_bin_1__BOr2D2E2F_000000181945	BOr2D2E2F_vRhyme_bin_1	NA	NA	NA	NA	NA	NA	NA	NA	NA	NA	NA	NA	NA	FALSE	BOr2D2E2F	Bowness	Restored	unknown function	FALSE
vRhyme_bin_1__BOr2D2E2F_000000181945_12	vRhyme_bin_1__BOr2D2E2F_000000181945_12	vRhyme_bin_1__BOr2D2E2F_000000181945	BOr2D2E2F_vRhyme_bin_1	NA	NA	NA	NA	NA	NA	NA	NA	NA	NA	NA	NA	NA	TRUE	BOr2D2E2F	Bowness	Restored	unknown function	FALSE
vRhyme_bin_1__BOr2D2E2F_000000181945_13	vRhyme_bin_1__BOr2D2E2F_000000181945_13	vRhyme_bin_1__BOr2D2E2F_000000181945	BOr2D2E2F_vRhyme_bin_1	NA	NA	NA	NA	NA	NA	NA	NA	NA	NA	NA	NA	NA	TRUE	BOr2D2E2F	Bowness	Restored	unknown function	FALSE
vRhyme_bin_1__BOr2D2E2F_000000181945_14	vRhyme_bin_1__BOr2D2E2F_000000181945_14	vRhyme_bin_1__BOr2D2E2F_000000181945	BOr2D2E2F_vRhyme_bin_1	NA	NA	NA	NA	NA	NA	NA	NA	phrog_3322	endonuclease	phrog_3322	endonuclease	PHROG	TRUE	BOr2D2E2F	Bowness	Restored	DNA, RNA and nucleotide metabolism	FALSE
vRhyme_bin_1__BOr2D2E2F_000000181945_2	vRhyme_bin_14__BAr1A1B1C_000000170023_10	vRhyme_bin_1__BOr2D2E2F_000000181945	BOr2D2E2F_vRhyme_bin_1	NA	NA	NA	NA	NA	NA	NA	NA	NA	NA	NA	NA	NA	FALSE	BOr2D2E2F	Bowness	Restored	unknown function	FALSE
vRhyme_bin_1__BOr2D2E2F_000000181945_3	vRhyme_bin_1__BOr2D2E2F_000000181945_3	vRhyme_bin_1__BOr2D2E2F_000000181945	BOr2D2E2F_vRhyme_bin_1	NA	NA	NA	NA	NA	NA	NA	NA	NA	NA	NA	NA	NA	TRUE	BOr2D2E2F	Bowness	Restored	unknown function	FALSE
vRhyme_bin_1__BOr2D2E2F_000000181945_4	vRhyme_bin_2__BOr1A1B1C_000000092687_1	vRhyme_bin_1__BOr2D2E2F_000000181945	BOr2D2E2F_vRhyme_bin_1	NA	NA	NA	NA	NA	NA	NA	NA	NA	NA	NA	NA	NA	TRUE	BOr2D2E2F	Bowness	Restored	unknown function	FALSE
vRhyme_bin_1__BOr2D2E2F_000000181945_5	vRhyme_bin_1__BOr2D2E2F_000000181945_5	vRhyme_bin_1__BOr2D2E2F_000000181945	BOr2D2E2F_vRhyme_bin_1	NA	NA	NA	NA	NA	NA	NA	NA	phrog_985	virion structural protein	phrog_985	virion structural protein	PHROG	TRUE	BOr2D2E2F	Bowness	Restored	head and packaging	FALSE
vRhyme_bin_1__BOr2D2E2F_000000181945_6	vRhyme_bin_1__BOr2D2E2F_000000181945_6	vRhyme_bin_1__BOr2D2E2F_000000181945	BOr2D2E2F_vRhyme_bin_1	NA	NA	PF01344.29	Kelch motif	NA	NA	NA	NA	phrog_12615	NA	PF01344.29	Kelch motif	Pfam	FALSE	BOr2D2E2F	Bowness	Restored	unknown function	FALSE
vRhyme_bin_1__BOr2D2E2F_000000181945_7	vRhyme_bin_1__BOr2D2E2F_000000181945_7	vRhyme_bin_1__BOr2D2E2F_000000181945	BOr2D2E2F_vRhyme_bin_1	NA	NA	NA	NA	NA	NA	NA	NA	NA	NA	NA	NA	NA	TRUE	BOr2D2E2F	Bowness	Restored	unknown function	FALSE
vRhyme_bin_1__BOr2D2E2F_000000181945_8	vRhyme_bin_1__BOr2D2E2F_000000181945_8	vRhyme_bin_1__BOr2D2E2F_000000181945	BOr2D2E2F_vRhyme_bin_1	NA	NA	NA	NA	NA	NA	NA	NA	NA	NA	NA	NA	NA	TRUE	BOr2D2E2F	Bowness	Restored	unknown function	FALSE
vRhyme_bin_1__BOr2D2E2F_000000181945_9	vRhyme_bin_1__BOr2D2E2F_000000181945_9	vRhyme_bin_1__BOr2D2E2F_000000181945	BOr2D2E2F_vRhyme_bin_1	NA	NA	NA	NA	NA	NA	NA	NA	NA	NA	NA	NA	NA	TRUE	BOr2D2E2F	Bowness	Restored	unknown function	FALSE
vRhyme_bin_1__BOr2D2E2F_000000218715_1	vRhyme_bin_1__BOr2D2E2F_000000218715_1	vRhyme_bin_1__BOr2D2E2F_000000218715	BOr2D2E2F_vRhyme_bin_1	NA	NA	NA	NA	NA	NA	NA	NA	NA	NA	NA	NA	NA	TRUE	BOr2D2E2F	Bowness	Restored	unknown function	FALSE
vRhyme_bin_1__BOr2D2E2F_000000218715_10	vRhyme_bin_14__BAr1A1B1C_000000077132_12	vRhyme_bin_1__BOr2D2E2F_000000218715	BOr2D2E2F_vRhyme_bin_1	NA	NA	PF08663.14	HalX domain	NA	NA	NA	NA	NA	NA	PF08663.14	HalX domain	Pfam	TRUE	BOr2D2E2F	Bowness	Restored	unknown function	FALSE
vRhyme_bin_1__BOr2D2E2F_000000218715_11	vRhyme_bin_14__BAr1A1B1C_000000077132_13	vRhyme_bin_1__BOr2D2E2F_000000218715	BOr2D2E2F_vRhyme_bin_1	NA	NA	NA	NA	NA	NA	NA	NA	NA	NA	NA	NA	NA	TRUE	BOr2D2E2F	Bowness	Restored	unknown function	FALSE
vRhyme_bin_1__BOr2D2E2F_000000218715_12	vRhyme_bin_9__LASCr2D2E2F_000000082961_1	vRhyme_bin_1__BOr2D2E2F_000000218715	BOr2D2E2F_vRhyme_bin_1	K14162	error-prone DNA polymerase [EC:2.7.7.7]	PF07733.16	Bacterial DNA polymerase III alpha NTPase domain	NA	NA	NA	NA	phrog_405	DNA polymerase	phrog_405	DNA polymerase	PHROG	TRUE	BOr2D2E2F	Bowness	Restored	DNA, RNA and nucleotide metabolism	FALSE
vRhyme_bin_1__BOr2D2E2F_000000218715_13	vRhyme_bin_14__BAr1A1B1C_000000077132_15	vRhyme_bin_1__BOr2D2E2F_000000218715	BOr2D2E2F_vRhyme_bin_1	NA	NA	NA	NA	NA	NA	NA	NA	NA	NA	NA	NA	NA	TRUE	BOr2D2E2F	Bowness	Restored	unknown function	FALSE
vRhyme_bin_1__BOr2D2E2F_000000218715_14	vRhyme_bin_14__BAr1A1B1C_000000077132_16	vRhyme_bin_1__BOr2D2E2F_000000218715	BOr2D2E2F_vRhyme_bin_1	NA	NA	NA	NA	NA	NA	NA	NA	phrog_1192	single strand DNA binding protein	phrog_1192	single strand DNA binding protein	PHROG	FALSE	BOr2D2E2F	Bowness	Restored	DNA, RNA and nucleotide metabolism	FALSE
vRhyme_bin_1__BOr2D2E2F_000000218715_15	vRhyme_bin_14__BAr1A1B1C_000000077132_17	vRhyme_bin_1__BOr2D2E2F_000000218715	BOr2D2E2F_vRhyme_bin_1	NA	NA	NA	NA	NA	NA	NA	NA	NA	NA	NA	NA	NA	TRUE	BOr2D2E2F	Bowness	Restored	unknown function	FALSE
vRhyme_bin_1__BOr2D2E2F_000000218715_16	vRhyme_bin_14__BAr1A1B1C_000000077132_18	vRhyme_bin_1__BOr2D2E2F_000000218715	BOr2D2E2F_vRhyme_bin_1	K03553	recombination protein RecA	PF00154.25	recA bacterial DNA recombination protein	NA	NA	NA	NA	phrog_8337	DNA repair protein	K03553	recombination protein RecA	KEGG	TRUE	BOr2D2E2F	Bowness	Restored	DNA, RNA and nucleotide metabolism	FALSE
vRhyme_bin_1__BOr2D2E2F_000000218715_17	vRhyme_bin_14__BAr1A1B1C_000000077132_19	vRhyme_bin_1__BOr2D2E2F_000000218715	BOr2D2E2F_vRhyme_bin_1	NA	NA	NA	NA	NA	NA	NA	NA	NA	NA	NA	NA	NA	FALSE	BOr2D2E2F	Bowness	Restored	unknown function	FALSE
vRhyme_bin_1__BOr2D2E2F_000000218715_18	vRhyme_bin_14__BAr1A1B1C_000000077132_20	vRhyme_bin_1__BOr2D2E2F_000000218715	BOr2D2E2F_vRhyme_bin_1	NA	NA	NA	NA	NA	NA	NA	NA	NA	NA	NA	NA	NA	TRUE	BOr2D2E2F	Bowness	Restored	unknown function	FALSE
vRhyme_bin_1__BOr2D2E2F_000000218715_19	vRhyme_bin_14__BAr1A1B1C_000000077132_21	vRhyme_bin_1__BOr2D2E2F_000000218715	BOr2D2E2F_vRhyme_bin_1	K00812	aspartate aminotransferase [EC:2.6.1.1]	PF04864.17	Allinase	NA	NA	NA	NA	phrog_5879	NA	K00812	aspartate aminotransferase [EC:2.6.1.1]	KEGG	TRUE	BOr2D2E2F	Bowness	Restored	unknown function	TRUE
vRhyme_bin_1__BOr2D2E2F_000000218715_2	vRhyme_bin_17__MHr3G3H3I_000000032834_4	vRhyme_bin_1__BOr2D2E2F_000000218715	BOr2D2E2F_vRhyme_bin_1	NA	NA	NA	NA	NA	NA	NA	NA	phrog_827	Holliday junction resolvase	phrog_827	Holliday junction resolvase	PHROG	TRUE	BOr2D2E2F	Bowness	Restored	DNA, RNA and nucleotide metabolism	FALSE
vRhyme_bin_1__BOr2D2E2F_000000218715_20	vRhyme_bin_14__BAr1A1B1C_000000077132_22	vRhyme_bin_1__BOr2D2E2F_000000218715	BOr2D2E2F_vRhyme_bin_1	NA	NA	NA	NA	NA	NA	NA	NA	NA	NA	NA	NA	NA	TRUE	BOr2D2E2F	Bowness	Restored	unknown function	FALSE
vRhyme_bin_1__BOr2D2E2F_000000218715_21	vRhyme_bin_14__BAr1A1B1C_000000077132_23	vRhyme_bin_1__BOr2D2E2F_000000218715	BOr2D2E2F_vRhyme_bin_1	NA	NA	NA	NA	NA	NA	NA	NA	NA	NA	NA	NA	NA	TRUE	BOr2D2E2F	Bowness	Restored	unknown function	FALSE
vRhyme_bin_1__BOr2D2E2F_000000218715_22	vRhyme_bin_1__BOr2D2E2F_000000218715_22	vRhyme_bin_1__BOr2D2E2F_000000218715	BOr2D2E2F_vRhyme_bin_1	NA	NA	NA	NA	NA	NA	NA	NA	NA	NA	NA	NA	NA	TRUE	BOr2D2E2F	Bowness	Restored	unknown function	FALSE
vRhyme_bin_1__BOr2D2E2F_000000218715_23	vRhyme_bin_17__MHr3G3H3I_000000032834_26	vRhyme_bin_1__BOr2D2E2F_000000218715	BOr2D2E2F_vRhyme_bin_1	NA	NA	NA	NA	NA	NA	NA	NA	NA	NA	NA	NA	NA	TRUE	BOr2D2E2F	Bowness	Restored	unknown function	FALSE
vRhyme_bin_1__BOr2D2E2F_000000218715_24	vRhyme_unbinned_95__LABRr1A1B1C_000000283624_23	vRhyme_bin_1__BOr2D2E2F_000000218715	BOr2D2E2F_vRhyme_bin_1	NA	NA	PF20274.2	Cyclic-phosphate processing Receiver domain	NA	NA	NA	NA	phrog_1479	NA	PF20274.2	Cyclic-phosphate processing Receiver domain	Pfam	TRUE	BOr2D2E2F	Bowness	Restored	unknown function	FALSE
vRhyme_bin_1__BOr2D2E2F_000000218715_25	vRhyme_bin_1__BOr2D2E2F_000000218715_25	vRhyme_bin_1__BOr2D2E2F_000000218715	BOr2D2E2F_vRhyme_bin_1	NA	NA	PF18902.4	Domain of unknown function (DUF5658)	NA	NA	NA	NA	NA	NA	PF18902.4	Domain of unknown function (DUF5658)	Pfam	TRUE	BOr2D2E2F	Bowness	Restored	unknown function	FALSE
vRhyme_bin_1__BOr2D2E2F_000000218715_26	vRhyme_bin_17__MHr3G3H3I_000000032834_28	vRhyme_bin_1__BOr2D2E2F_000000218715	BOr2D2E2F_vRhyme_bin_1	NA	NA	NA	NA	NA	NA	NA	NA	NA	NA	NA	NA	NA	TRUE	BOr2D2E2F	Bowness	Restored	unknown function	FALSE
vRhyme_bin_1__BOr2D2E2F_000000218715_27	vRhyme_unbinned_56__LASAr3G3H3I_000000217882|provirus_33526_55065_67	vRhyme_bin_1__BOr2D2E2F_000000218715	BOr2D2E2F_vRhyme_bin_1	K03581	exodeoxyribonuclease V alpha subunit [EC:3.1.11.5]	PF13604.10	AAA domain	NA	NA	NA	NA	phrog_25471	NA	K03581	exodeoxyribonuclease V alpha subunit [EC:3.1.11.5]	KEGG	TRUE	BOr2D2E2F	Bowness	Restored	unknown function	FALSE
vRhyme_bin_1__BOr2D2E2F_000000218715_28	vRhyme_bin_14__BAr1A1B1C_000000170023_27	vRhyme_bin_1__BOr2D2E2F_000000218715	BOr2D2E2F_vRhyme_bin_1	NA	NA	NA	NA	NA	NA	NA	NA	NA	NA	NA	NA	NA	TRUE	BOr2D2E2F	Bowness	Restored	unknown function	FALSE
vRhyme_bin_1__BOr2D2E2F_000000218715_29	vRhyme_bin_17__MHr3G3H3I_000000032834_33	vRhyme_bin_1__BOr2D2E2F_000000218715	BOr2D2E2F_vRhyme_bin_1	NA	NA	NA	NA	NA	NA	NA	NA	NA	NA	NA	NA	NA	FALSE	BOr2D2E2F	Bowness	Restored	unknown function	FALSE
vRhyme_bin_1__BOr2D2E2F_000000218715_29	vRhyme_bin_17__MHr3G3H3I_000000032834_33	vRhyme_bin_1__BOr2D2E2F_000000218715	BOr2D2E2F_vRhyme_bin_1	NA	NA	NA	NA	NA	NA	NA	NA	NA	NA	NA	NA	NA	TRUE	BOr2D2E2F	Bowness	Restored	unknown function	FALSE
vRhyme_bin_1__BOr2D2E2F_000000218715_3	vRhyme_bin_2__BOr1A1B1C_000000109926_9	vRhyme_bin_1__BOr2D2E2F_000000218715	BOr2D2E2F_vRhyme_bin_1	K00527	ribonucleoside-triphosphate reductase (thioredoxin) [EC:1.17.4.2]	PF17975.5	Ribonucleotide reductase alpha domain	NA	NA	NA	NA	phrog_367	ribonucleotide reductase	K00527	ribonucleoside-triphosphate reductase (thioredoxin) [EC:1.17.4.2]	KEGG	FALSE	BOr2D2E2F	Bowness	Restored	DNA, RNA and nucleotide metabolism	FALSE
vRhyme_bin_1__BOr2D2E2F_000000218715_30	vRhyme_bin_17__MHr3G3H3I_000000032834_34	vRhyme_bin_1__BOr2D2E2F_000000218715	BOr2D2E2F_vRhyme_bin_1	NA	NA	NA	NA	NA	NA	NA	NA	NA	NA	NA	NA	NA	TRUE	BOr2D2E2F	Bowness	Restored	unknown function	FALSE
vRhyme_bin_1__BOr2D2E2F_000000218715_31	vRhyme_bin_14__BAr1A1B1C_000000170023_23	vRhyme_bin_1__BOr2D2E2F_000000218715	BOr2D2E2F_vRhyme_bin_1	NA	NA	NA	NA	NA	NA	NA	NA	NA	NA	NA	NA	NA	FALSE	BOr2D2E2F	Bowness	Restored	unknown function	FALSE
vRhyme_bin_1__BOr2D2E2F_000000218715_32	vRhyme_bin_14__BAr1A1B1C_000000170023_22	vRhyme_bin_1__BOr2D2E2F_000000218715	BOr2D2E2F_vRhyme_bin_1	NA	NA	NA	NA	NA	NA	NA	NA	NA	NA	NA	NA	NA	TRUE	BOr2D2E2F	Bowness	Restored	unknown function	FALSE
vRhyme_bin_1__BOr2D2E2F_000000218715_33	vRhyme_bin_23__BAr1A1B1C_000000025829_55	vRhyme_bin_1__BOr2D2E2F_000000218715	BOr2D2E2F_vRhyme_bin_1	K01358	ATP-dependent Clp protease, protease subunit [EC:3.4.21.92]	PF00574.27	Clp protease	NA	NA	NA	NA	phrog_1827	ATP-dependent protease	K01358	ATP-dependent Clp protease, protease subunit [EC:3.4.21.92]	KEGG	FALSE	BOr2D2E2F	Bowness	Restored	other	FALSE
vRhyme_bin_1__BOr2D2E2F_000000218715_34	vRhyme_bin_17__MHr3G3H3I_000000032834_38	vRhyme_bin_1__BOr2D2E2F_000000218715	BOr2D2E2F_vRhyme_bin_1	NA	NA	NA	NA	NA	NA	NA	NA	NA	NA	NA	NA	NA	TRUE	BOr2D2E2F	Bowness	Restored	unknown function	FALSE
vRhyme_bin_1__BOr2D2E2F_000000218715_35	vRhyme_bin_14__BAr1A1B1C_000000170023_19	vRhyme_bin_1__BOr2D2E2F_000000218715	BOr2D2E2F_vRhyme_bin_1	NA	NA	NA	NA	NA	NA	NA	NA	NA	NA	NA	NA	NA	TRUE	BOr2D2E2F	Bowness	Restored	unknown function	FALSE
vRhyme_bin_1__BOr2D2E2F_000000218715_36	vRhyme_bin_17__MHr3G3H3I_000000032834_40	vRhyme_bin_1__BOr2D2E2F_000000218715	BOr2D2E2F_vRhyme_bin_1	NA	NA	NA	NA	NA	NA	NA	NA	NA	NA	NA	NA	NA	TRUE	BOr2D2E2F	Bowness	Restored	unknown function	FALSE
vRhyme_bin_1__BOr2D2E2F_000000218715_37	vRhyme_bin_17__MHr3G3H3I_000000032834_41	vRhyme_bin_1__BOr2D2E2F_000000218715	BOr2D2E2F_vRhyme_bin_1	NA	NA	NA	NA	NA	NA	NA	NA	NA	NA	NA	NA	NA	TRUE	BOr2D2E2F	Bowness	Restored	unknown function	FALSE
vRhyme_bin_1__BOr2D2E2F_000000218715_38	vRhyme_bin_17__MHr3G3H3I_000000032834_42	vRhyme_bin_1__BOr2D2E2F_000000218715	BOr2D2E2F_vRhyme_bin_1	NA	NA	NA	NA	NA	NA	NA	NA	NA	NA	NA	NA	NA	TRUE	BOr2D2E2F	Bowness	Restored	unknown function	FALSE
vRhyme_bin_1__BOr2D2E2F_000000218715_39	vRhyme_bin_1__BOr2D2E2F_000000218715_39	vRhyme_bin_1__BOr2D2E2F_000000218715	BOr2D2E2F_vRhyme_bin_1	NA	NA	NA	NA	NA	NA	NA	NA	NA	NA	NA	NA	NA	FALSE	BOr2D2E2F	Bowness	Restored	unknown function	FALSE
vRhyme_bin_1__BOr2D2E2F_000000218715_4	vRhyme_bin_14__BAr1A1B1C_000000077132_6	vRhyme_bin_1__BOr2D2E2F_000000218715	BOr2D2E2F_vRhyme_bin_1	NA	NA	PF11750.12	Protein of unknown function (DUF3307)	NA	NA	NA	NA	phrog_2470	membrane protein	phrog_2470	membrane protein	PHROG	TRUE	BOr2D2E2F	Bowness	Restored	moron, auxiliary metabolic gene and host takeover	FALSE
vRhyme_bin_1__BOr2D2E2F_000000218715_40	vRhyme_bin_17__MHr3G3H3I_000000032834_44	vRhyme_bin_1__BOr2D2E2F_000000218715	BOr2D2E2F_vRhyme_bin_1	NA	NA	NA	NA	NA	NA	NA	NA	NA	NA	NA	NA	NA	TRUE	BOr2D2E2F	Bowness	Restored	unknown function	FALSE
vRhyme_bin_1__BOr2D2E2F_000000218715_41	vRhyme_bin_17__MHr3G3H3I_000000032834_45	vRhyme_bin_1__BOr2D2E2F_000000218715	BOr2D2E2F_vRhyme_bin_1	NA	NA	NA	NA	NA	NA	NA	NA	NA	NA	NA	NA	NA	TRUE	BOr2D2E2F	Bowness	Restored	unknown function	FALSE
vRhyme_bin_1__BOr2D2E2F_000000218715_42	vRhyme_bin_14__BAr1A1B1C_000000170023_10	vRhyme_bin_1__BOr2D2E2F_000000218715	BOr2D2E2F_vRhyme_bin_1	NA	NA	NA	NA	NA	NA	NA	NA	NA	NA	NA	NA	NA	TRUE	BOr2D2E2F	Bowness	Restored	unknown function	FALSE
vRhyme_bin_1__BOr2D2E2F_000000218715_5	vRhyme_unbinned_39__BAr2D2E2F_000000268930_24	vRhyme_bin_1__BOr2D2E2F_000000218715	BOr2D2E2F_vRhyme_bin_1	K26529	Poxviridae dUTP diphosphatase [EC:3.6.1.23]	PF00692.23	dUTPase	NA	NA	NA	NA	NA	NA	PF00692.23	dUTPase	Pfam	TRUE	BOr2D2E2F	Bowness	Restored	unknown function	FALSE
vRhyme_bin_1__BOr2D2E2F_000000218715_6	vRhyme_bin_14__BAr1A1B1C_000000077132_8	vRhyme_bin_1__BOr2D2E2F_000000218715	BOr2D2E2F_vRhyme_bin_1	NA	NA	NA	NA	NA	NA	NA	NA	NA	NA	NA	NA	NA	TRUE	BOr2D2E2F	Bowness	Restored	unknown function	FALSE
vRhyme_bin_1__BOr2D2E2F_000000218715_7	vRhyme_bin_14__BAr1A1B1C_000000077132_9	vRhyme_bin_1__BOr2D2E2F_000000218715	BOr2D2E2F_vRhyme_bin_1	NA	NA	NA	NA	NA	NA	NA	NA	NA	NA	NA	NA	NA	FALSE	BOr2D2E2F	Bowness	Restored	unknown function	FALSE
vRhyme_bin_1__BOr2D2E2F_000000218715_8	vRhyme_bin_14__BAr1A1B1C_000000077132_10	vRhyme_bin_1__BOr2D2E2F_000000218715	BOr2D2E2F_vRhyme_bin_1	NA	NA	NA	NA	NA	NA	NA	NA	phrog_284	exonuclease	phrog_284	exonuclease	PHROG	TRUE	BOr2D2E2F	Bowness	Restored	DNA, RNA and nucleotide metabolism	FALSE
vRhyme_bin_1__BOr2D2E2F_000000218715_9	vRhyme_bin_17__MHr3G3H3I_000000032834_11	vRhyme_bin_1__BOr2D2E2F_000000218715	BOr2D2E2F_vRhyme_bin_1	NA	NA	NA	NA	NA	NA	NA	NA	NA	NA	NA	NA	NA	TRUE	BOr2D2E2F	Bowness	Restored	unknown function	FALSE
vRhyme_bin_1__BOr2D2E2F_000000244124_1	vRhyme_bin_1__BOr2D2E2F_000000244124_1	vRhyme_bin_1__BOr2D2E2F_000000244124	BOr2D2E2F_vRhyme_bin_1	NA	NA	NA	NA	GH19_1	chitinase (EC 3.2.1.14); lysozyme (EC 3.2.1.17); [reducing end] chitinase (EC 3.2.1.201)	NA	NA	phrog_9506	endolysin	GH19_1	chitinase (EC 3.2.1.14); lysozyme (EC 3.2.1.17); [reducing end] chitinase (EC 3.2.1.201)	dbCAN	FALSE	BOr2D2E2F	Bowness	Restored	lysis	FALSE
vRhyme_bin_1__BOr2D2E2F_000000244124_10	vRhyme_bin_1__BOr2D2E2F_000000244124_10	vRhyme_bin_1__BOr2D2E2F_000000244124	BOr2D2E2F_vRhyme_bin_1	NA	NA	NA	NA	NA	NA	NA	NA	NA	NA	NA	NA	NA	TRUE	BOr2D2E2F	Bowness	Restored	unknown function	FALSE
vRhyme_bin_1__BOr2D2E2F_000000244124_11	vRhyme_bin_1__BOr2D2E2F_000000244124_11	vRhyme_bin_1__BOr2D2E2F_000000244124	BOr2D2E2F_vRhyme_bin_1	NA	NA	NA	NA	NA	NA	NA	NA	phrog_16819	NA	phrog_16819	NA	PHROG	TRUE	BOr2D2E2F	Bowness	Restored	unknown function	FALSE
vRhyme_bin_1__BOr2D2E2F_000000244124_12	vRhyme_bin_14__BAr1A1B1C_000000345060_29	vRhyme_bin_1__BOr2D2E2F_000000244124	BOr2D2E2F_vRhyme_bin_1	NA	NA	PF18182.5	minimal CRISPR polymerase domain	NA	NA	NA	NA	NA	NA	PF18182.5	minimal CRISPR polymerase domain	Pfam	FALSE	BOr2D2E2F	Bowness	Restored	unknown function	FALSE
vRhyme_bin_1__BOr2D2E2F_000000244124_13	vRhyme_bin_14__BAr1A1B1C_000000345060_28	vRhyme_bin_1__BOr2D2E2F_000000244124	BOr2D2E2F_vRhyme_bin_1	NA	NA	NA	NA	NA	NA	NA	NA	NA	NA	NA	NA	NA	TRUE	BOr2D2E2F	Bowness	Restored	unknown function	FALSE
vRhyme_bin_1__BOr2D2E2F_000000244124_14	vRhyme_bin_14__BAr1A1B1C_000000345060_27	vRhyme_bin_1__BOr2D2E2F_000000244124	BOr2D2E2F_vRhyme_bin_1	NA	NA	NA	NA	NA	NA	NA	NA	phrog_21047	NA	phrog_21047	NA	PHROG	TRUE	BOr2D2E2F	Bowness	Restored	unknown function	FALSE
vRhyme_bin_1__BOr2D2E2F_000000244124_15	vRhyme_bin_14__BAr1A1B1C_000000345060_26	vRhyme_bin_1__BOr2D2E2F_000000244124	BOr2D2E2F_vRhyme_bin_1	NA	NA	NA	NA	NA	NA	NA	NA	NA	NA	NA	NA	NA	TRUE	BOr2D2E2F	Bowness	Restored	unknown function	FALSE
vRhyme_bin_1__BOr2D2E2F_000000244124_15	vRhyme_bin_14__BAr1A1B1C_000000345060_26	vRhyme_bin_1__BOr2D2E2F_000000244124	BOr2D2E2F_vRhyme_bin_1	NA	NA	NA	NA	NA	NA	NA	NA	NA	NA	NA	NA	NA	FALSE	BOr2D2E2F	Bowness	Restored	unknown function	FALSE
vRhyme_bin_1__BOr2D2E2F_000000244124_16	vRhyme_bin_14__BAr1A1B1C_000000345060_25	vRhyme_bin_1__BOr2D2E2F_000000244124	BOr2D2E2F_vRhyme_bin_1	NA	NA	NA	NA	NA	NA	NA	NA	NA	NA	NA	NA	NA	TRUE	BOr2D2E2F	Bowness	Restored	unknown function	FALSE
vRhyme_bin_1__BOr2D2E2F_000000244124_17	vRhyme_bin_14__BAr1A1B1C_000000345060_24	vRhyme_bin_1__BOr2D2E2F_000000244124	BOr2D2E2F_vRhyme_bin_1	NA	NA	NA	NA	NA	NA	NA	NA	phrog_2319	NA	phrog_2319	NA	PHROG	TRUE	BOr2D2E2F	Bowness	Restored	unknown function	FALSE
vRhyme_bin_1__BOr2D2E2F_000000244124_18	vRhyme_bin_1__BOr2D2E2F_000000244124_18	vRhyme_bin_1__BOr2D2E2F_000000244124	BOr2D2E2F_vRhyme_bin_1	NA	NA	NA	NA	NA	NA	NA	NA	NA	NA	NA	NA	NA	TRUE	BOr2D2E2F	Bowness	Restored	unknown function	FALSE
vRhyme_bin_1__BOr2D2E2F_000000244124_19	vRhyme_bin_14__BAr1A1B1C_000000345060_22	vRhyme_bin_1__BOr2D2E2F_000000244124	BOr2D2E2F_vRhyme_bin_1	NA	NA	NA	NA	NA	NA	NA	NA	NA	NA	NA	NA	NA	TRUE	BOr2D2E2F	Bowness	Restored	unknown function	FALSE
vRhyme_bin_1__BOr2D2E2F_000000244124_2	vRhyme_bin_1__BOr2D2E2F_000000244124_2	vRhyme_bin_1__BOr2D2E2F_000000244124	BOr2D2E2F_vRhyme_bin_1	NA	NA	NA	NA	NA	NA	NA	NA	NA	NA	NA	NA	NA	TRUE	BOr2D2E2F	Bowness	Restored	unknown function	FALSE
vRhyme_bin_1__BOr2D2E2F_000000244124_2	vRhyme_bin_1__BOr2D2E2F_000000244124_2	vRhyme_bin_1__BOr2D2E2F_000000244124	BOr2D2E2F_vRhyme_bin_1	NA	NA	NA	NA	NA	NA	NA	NA	NA	NA	NA	NA	NA	FALSE	BOr2D2E2F	Bowness	Restored	unknown function	FALSE
vRhyme_bin_1__BOr2D2E2F_000000244124_20	vRhyme_bin_1__BOr2D2E2F_000000244124_20	vRhyme_bin_1__BOr2D2E2F_000000244124	BOr2D2E2F_vRhyme_bin_1	NA	NA	NA	NA	NA	NA	NA	NA	NA	NA	NA	NA	NA	TRUE	BOr2D2E2F	Bowness	Restored	unknown function	FALSE
vRhyme_bin_1__BOr2D2E2F_000000244124_21	vRhyme_unbinned_1__SEr3G3H3I_000000005138_7	vRhyme_bin_1__BOr2D2E2F_000000244124	BOr2D2E2F_vRhyme_bin_1	K05967	uncharacterized protein	PF06941.16	5' nucleotidase, deoxy (Pyrimidine), cytosolic type C protein (NT5C)	NA	NA	NA	NA	phrog_420	unknown function	K05967	uncharacterized protein	KEGG	TRUE	BOr2D2E2F	Bowness	Restored	unknown function	FALSE
vRhyme_bin_1__BOr2D2E2F_000000244124_22	vRhyme_bin_1__BOr2D2E2F_000000244124_22	vRhyme_bin_1__BOr2D2E2F_000000244124	BOr2D2E2F_vRhyme_bin_1	NA	NA	NA	NA	NA	NA	NA	NA	NA	NA	NA	NA	NA	TRUE	BOr2D2E2F	Bowness	Restored	unknown function	FALSE
vRhyme_bin_1__BOr2D2E2F_000000244124_23	vRhyme_bin_1__BOr2D2E2F_000000244124_23	vRhyme_bin_1__BOr2D2E2F_000000244124	BOr2D2E2F_vRhyme_bin_1	NA	NA	NA	NA	NA	NA	NA	NA	NA	NA	NA	NA	NA	TRUE	BOr2D2E2F	Bowness	Restored	unknown function	FALSE
vRhyme_bin_1__BOr2D2E2F_000000244124_24	vRhyme_unbinned_124__SEr2D2E2F_000000238583_9	vRhyme_bin_1__BOr2D2E2F_000000244124	BOr2D2E2F_vRhyme_bin_1	NA	NA	NA	NA	NA	NA	NA	NA	phrog_4786	cysteine dioxygenase	phrog_4786	cysteine dioxygenase	PHROG	TRUE	BOr2D2E2F	Bowness	Restored	other	FALSE
vRhyme_bin_1__BOr2D2E2F_000000244124_25	vRhyme_bin_14__BAr1A1B1C_000000345060_15	vRhyme_bin_1__BOr2D2E2F_000000244124	BOr2D2E2F_vRhyme_bin_1	NA	NA	NA	NA	NA	NA	NA	NA	NA	NA	NA	NA	NA	TRUE	BOr2D2E2F	Bowness	Restored	unknown function	FALSE
vRhyme_bin_1__BOr2D2E2F_000000244124_26	vRhyme_bin_14__BAr1A1B1C_000000345060_14	vRhyme_bin_1__BOr2D2E2F_000000244124	BOr2D2E2F_vRhyme_bin_1	NA	NA	NA	NA	NA	NA	NA	NA	NA	NA	NA	NA	NA	FALSE	BOr2D2E2F	Bowness	Restored	unknown function	FALSE
vRhyme_bin_1__BOr2D2E2F_000000244124_27	vRhyme_bin_14__BAr1A1B1C_000000345060_13	vRhyme_bin_1__BOr2D2E2F_000000244124	BOr2D2E2F_vRhyme_bin_1	NA	NA	NA	NA	NA	NA	NA	NA	NA	NA	NA	NA	NA	TRUE	BOr2D2E2F	Bowness	Restored	unknown function	FALSE
vRhyme_bin_1__BOr2D2E2F_000000244124_28	vRhyme_bin_14__BAr1A1B1C_000000345060_12	vRhyme_bin_1__BOr2D2E2F_000000244124	BOr2D2E2F_vRhyme_bin_1	NA	NA	NA	NA	NA	NA	NA	NA	NA	NA	NA	NA	NA	TRUE	BOr2D2E2F	Bowness	Restored	unknown function	FALSE
vRhyme_bin_1__BOr2D2E2F_000000244124_28	vRhyme_bin_14__BAr1A1B1C_000000345060_12	vRhyme_bin_1__BOr2D2E2F_000000244124	BOr2D2E2F_vRhyme_bin_1	NA	NA	NA	NA	NA	NA	NA	NA	NA	NA	NA	NA	NA	FALSE	BOr2D2E2F	Bowness	Restored	unknown function	FALSE
vRhyme_bin_1__BOr2D2E2F_000000244124_29	vRhyme_bin_14__BAr1A1B1C_000000345060_11	vRhyme_bin_1__BOr2D2E2F_000000244124	BOr2D2E2F_vRhyme_bin_1	NA	NA	NA	NA	NA	NA	NA	NA	NA	NA	NA	NA	NA	FALSE	BOr2D2E2F	Bowness	Restored	unknown function	FALSE
vRhyme_bin_1__BOr2D2E2F_000000244124_3	vRhyme_bin_1__BOr2D2E2F_000000244124_3	vRhyme_bin_1__BOr2D2E2F_000000244124	BOr2D2E2F_vRhyme_bin_1	NA	NA	NA	NA	NA	NA	NA	NA	NA	NA	NA	NA	NA	TRUE	BOr2D2E2F	Bowness	Restored	unknown function	FALSE
vRhyme_bin_1__BOr2D2E2F_000000244124_30	vRhyme_bin_14__BAr1A1B1C_000000345060_10	vRhyme_bin_1__BOr2D2E2F_000000244124	BOr2D2E2F_vRhyme_bin_1	NA	NA	PF14025.10	Protein of unknown function (DUF4241)	NA	NA	NA	NA	NA	NA	PF14025.10	Protein of unknown function (DUF4241)	Pfam	TRUE	BOr2D2E2F	Bowness	Restored	unknown function	FALSE
vRhyme_bin_1__BOr2D2E2F_000000244124_31	vRhyme_unbinned_21__LASAr3G3H3I_000000128507_12	vRhyme_bin_1__BOr2D2E2F_000000244124	BOr2D2E2F_vRhyme_bin_1	NA	NA	PF13589.10	Histidine kinase-, DNA gyrase B-, and HSP90-like ATPase	NA	NA	NA	NA	NA	NA	PF13589.10	Histidine kinase-, DNA gyrase B-, and HSP90-like ATPase	Pfam	TRUE	BOr2D2E2F	Bowness	Restored	unknown function	FALSE
vRhyme_bin_1__BOr2D2E2F_000000244124_32	vRhyme_bin_8__MHr2D2E2F_000000270090_5	vRhyme_bin_1__BOr2D2E2F_000000244124	BOr2D2E2F_vRhyme_bin_1	NA	NA	NA	NA	NA	NA	NA	NA	NA	NA	NA	NA	NA	TRUE	BOr2D2E2F	Bowness	Restored	unknown function	FALSE
vRhyme_bin_1__BOr2D2E2F_000000244124_32	vRhyme_bin_8__MHr2D2E2F_000000270090_5	vRhyme_bin_1__BOr2D2E2F_000000244124	BOr2D2E2F_vRhyme_bin_1	NA	NA	NA	NA	NA	NA	NA	NA	NA	NA	NA	NA	NA	FALSE	BOr2D2E2F	Bowness	Restored	unknown function	FALSE
vRhyme_bin_1__BOr2D2E2F_000000244124_33	vRhyme_bin_2__LASAr3G3H3I_000000114498_6	vRhyme_bin_1__BOr2D2E2F_000000244124	BOr2D2E2F_vRhyme_bin_1	NA	NA	NA	NA	NA	NA	NA	NA	phrog_1384	Mom-like DNA modification protein	phrog_1384	Mom-like DNA modification protein	PHROG	TRUE	BOr2D2E2F	Bowness	Restored	other	FALSE
vRhyme_bin_1__BOr2D2E2F_000000244124_34	vRhyme_bin_2__BOr1A1B1C_000000188013_6	vRhyme_bin_1__BOr2D2E2F_000000244124	BOr2D2E2F_vRhyme_bin_1	K06975	uncharacterized protein	PF13508.11	Acetyltransferase (GNAT) domain	NA	NA	NA	NA	NA	NA	PF13508.11	Acetyltransferase (GNAT) domain	Pfam	TRUE	BOr2D2E2F	Bowness	Restored	unknown function	FALSE
vRhyme_bin_1__BOr2D2E2F_000000244124_35	vRhyme_bin_2__BOr1A1B1C_000000188013_5	vRhyme_bin_1__BOr2D2E2F_000000244124	BOr2D2E2F_vRhyme_bin_1	NA	NA	NA	NA	NA	NA	NA	NA	NA	NA	NA	NA	NA	TRUE	BOr2D2E2F	Bowness	Restored	unknown function	FALSE
vRhyme_bin_1__BOr2D2E2F_000000244124_36	vRhyme_bin_2__BOr1A1B1C_000000188013_4	vRhyme_bin_1__BOr2D2E2F_000000244124	BOr2D2E2F_vRhyme_bin_1	NA	NA	NA	NA	NA	NA	NA	NA	NA	NA	NA	NA	NA	TRUE	BOr2D2E2F	Bowness	Restored	unknown function	FALSE
vRhyme_bin_1__BOr2D2E2F_000000244124_37	vRhyme_bin_2__BOr1A1B1C_000000188013_3	vRhyme_bin_1__BOr2D2E2F_000000244124	BOr2D2E2F_vRhyme_bin_1	NA	NA	PF09339.14	IclR helix-turn-helix domain	NA	NA	NA	NA	phrog_11046	transcriptional regulator	PF09339.14	IclR helix-turn-helix domain	Pfam	TRUE	BOr2D2E2F	Bowness	Restored	transcription regulation	FALSE
vRhyme_bin_1__BOr2D2E2F_000000244124_38	vRhyme_bin_2__BOr1A1B1C_000000188013_2	vRhyme_bin_1__BOr2D2E2F_000000244124	BOr2D2E2F_vRhyme_bin_1	NA	NA	NA	NA	NA	NA	NA	NA	NA	NA	NA	NA	NA	TRUE	BOr2D2E2F	Bowness	Restored	unknown function	FALSE
vRhyme_bin_1__BOr2D2E2F_000000244124_39	vRhyme_bin_14__BAr1A1B1C_000000345060_1	vRhyme_bin_1__BOr2D2E2F_000000244124	BOr2D2E2F_vRhyme_bin_1	NA	NA	NA	NA	NA	NA	NA	NA	NA	NA	NA	NA	NA	TRUE	BOr2D2E2F	Bowness	Restored	unknown function	FALSE
vRhyme_bin_1__BOr2D2E2F_000000244124_4	vRhyme_bin_1__BOr2D2E2F_000000244124_4	vRhyme_bin_1__BOr2D2E2F_000000244124	BOr2D2E2F_vRhyme_bin_1	NA	NA	NA	NA	NA	NA	NA	NA	NA	NA	NA	NA	NA	TRUE	BOr2D2E2F	Bowness	Restored	unknown function	FALSE
vRhyme_bin_1__BOr2D2E2F_000000244124_40	vRhyme_bin_1__BOr2D2E2F_000000244124_40	vRhyme_bin_1__BOr2D2E2F_000000244124	BOr2D2E2F_vRhyme_bin_1	K18377	lysozyme-related protein Hpa2	PF01464.24	Transglycosylase SLT domain	GH23	lysozyme type G (EC 3.2.1.17); peptidoglycan lyase (EC 4.2.2.n1) also known in the literature as peptidoglycan lytic transglycosylase; chitinase (EC 3.2.1.14)	NA	NA	phrog_21776	transglycosylase	GH23	lysozyme type G (EC 3.2.1.17); peptidoglycan lyase (EC 4.2.2.n1) also known in the literature as peptidoglycan lytic transglycosylase; chitinase (EC 3.2.1.14)	dbCAN	TRUE	BOr2D2E2F	Bowness	Restored	other	FALSE
vRhyme_bin_1__BOr2D2E2F_000000244124_41	vRhyme_bin_1__BOr2D2E2F_000000244124_41	vRhyme_bin_1__BOr2D2E2F_000000244124	BOr2D2E2F_vRhyme_bin_1	NA	NA	PF00293.32	NUDIX domain	NA	NA	NA	NA	NA	NA	PF00293.32	NUDIX domain	Pfam	TRUE	BOr2D2E2F	Bowness	Restored	unknown function	FALSE
vRhyme_bin_1__BOr2D2E2F_000000244124_5	vRhyme_bin_1__BOr2D2E2F_000000244124_5	vRhyme_bin_1__BOr2D2E2F_000000244124	BOr2D2E2F_vRhyme_bin_1	NA	NA	NA	NA	NA	NA	NA	NA	NA	NA	NA	NA	NA	TRUE	BOr2D2E2F	Bowness	Restored	unknown function	FALSE
vRhyme_bin_1__BOr2D2E2F_000000244124_6	vRhyme_bin_1__BOr2D2E2F_000000244124_6	vRhyme_bin_1__BOr2D2E2F_000000244124	BOr2D2E2F_vRhyme_bin_1	NA	NA	NA	NA	NA	NA	NA	NA	NA	NA	NA	NA	NA	TRUE	BOr2D2E2F	Bowness	Restored	unknown function	FALSE
vRhyme_bin_1__BOr2D2E2F_000000244124_7	vRhyme_bin_1__BOr2D2E2F_000000244124_7	vRhyme_bin_1__BOr2D2E2F_000000244124	BOr2D2E2F_vRhyme_bin_1	NA	NA	NA	NA	NA	NA	NA	NA	phrog_279	tail sheath	phrog_279	tail sheath	PHROG	TRUE	BOr2D2E2F	Bowness	Restored	tail	FALSE
vRhyme_bin_1__BOr2D2E2F_000000244124_8	vRhyme_bin_14__BAr1A1B1C_000000420625_13	vRhyme_bin_1__BOr2D2E2F_000000244124	BOr2D2E2F_vRhyme_bin_1	NA	NA	PF11697.12	Protein of unknown function (DUF3293)	NA	NA	NA	NA	phrog_12251	NA	phrog_12251	NA	PHROG	TRUE	BOr2D2E2F	Bowness	Restored	unknown function	FALSE
vRhyme_bin_1__BOr2D2E2F_000000244124_9	vRhyme_bin_1__BOr2D2E2F_000000244124_9	vRhyme_bin_1__BOr2D2E2F_000000244124	BOr2D2E2F_vRhyme_bin_1	NA	NA	NA	NA	NA	NA	NA	NA	NA	NA	NA	NA	NA	TRUE	BOr2D2E2F	Bowness	Restored	unknown function	FALSE
vRhyme_bin_1__BOr3G3H3I_000000006822_1	vRhyme_bin_1__BOr3G3H3I_000000006822_1	vRhyme_bin_1__BOr3G3H3I_000000006822	BOr3G3H3I_vRhyme_bin_1	NA	NA	NA	NA	NA	NA	NA	NA	NA	NA	NA	NA	NA	TRUE	BOr3G3H3I	Bowness	Damaged	unknown function	FALSE
vRhyme_bin_1__BOr3G3H3I_000000006822_10	vRhyme_bin_1__BOr3G3H3I_000000006822_10	vRhyme_bin_1__BOr3G3H3I_000000006822	BOr3G3H3I_vRhyme_bin_1	NA	NA	NA	NA	NA	NA	NA	NA	NA	NA	NA	NA	NA	FALSE	BOr3G3H3I	Bowness	Damaged	unknown function	FALSE
vRhyme_bin_1__BOr3G3H3I_000000006822_11	vRhyme_bin_19__LAWAr2D2E2F_000000181860_37	vRhyme_bin_1__BOr3G3H3I_000000006822	BOr3G3H3I_vRhyme_bin_1	NA	NA	NA	NA	NA	NA	NA	NA	NA	NA	NA	NA	NA	TRUE	BOr3G3H3I	Bowness	Damaged	unknown function	FALSE
vRhyme_bin_1__BOr3G3H3I_000000006822_12	vRhyme_bin_1__BOr3G3H3I_000000006822_12	vRhyme_bin_1__BOr3G3H3I_000000006822	BOr3G3H3I_vRhyme_bin_1	NA	NA	NA	NA	NA	NA	NA	NA	NA	NA	NA	NA	NA	FALSE	BOr3G3H3I	Bowness	Damaged	unknown function	FALSE
vRhyme_bin_1__BOr3G3H3I_000000006822_13	vRhyme_bin_1__BOr3G3H3I_000000006822_13	vRhyme_bin_1__BOr3G3H3I_000000006822	BOr3G3H3I_vRhyme_bin_1	NA	NA	NA	NA	NA	NA	NA	NA	NA	NA	NA	NA	NA	TRUE	BOr3G3H3I	Bowness	Damaged	unknown function	FALSE
vRhyme_bin_1__BOr3G3H3I_000000006822_14	vRhyme_bin_1__BOr3G3H3I_000000006822_14	vRhyme_bin_1__BOr3G3H3I_000000006822	BOr3G3H3I_vRhyme_bin_1	NA	NA	NA	NA	NA	NA	NA	NA	NA	NA	NA	NA	NA	TRUE	BOr3G3H3I	Bowness	Damaged	unknown function	FALSE
vRhyme_bin_1__BOr3G3H3I_000000006822_15	vRhyme_bin_1__BOr3G3H3I_000000006822_15	vRhyme_bin_1__BOr3G3H3I_000000006822	BOr3G3H3I_vRhyme_bin_1	NA	NA	NA	NA	NA	NA	NA	NA	NA	NA	NA	NA	NA	FALSE	BOr3G3H3I	Bowness	Damaged	unknown function	FALSE
vRhyme_bin_1__BOr3G3H3I_000000006822_16	vRhyme_bin_1__BOr3G3H3I_000000006822_16	vRhyme_bin_1__BOr3G3H3I_000000006822	BOr3G3H3I_vRhyme_bin_1	K21514	23S rRNA (uridine2479-2'-O)-methyltransferase [EC:2.1.1.208]	PF00588.23	SpoU rRNA Methylase family	NA	NA	NA	NA	NA	NA	PF00588.23	SpoU rRNA Methylase family	Pfam	TRUE	BOr3G3H3I	Bowness	Damaged	unknown function	FALSE
vRhyme_bin_1__BOr3G3H3I_000000006822_17	vRhyme_bin_1__BOr3G3H3I_000000006822_17	vRhyme_bin_1__BOr3G3H3I_000000006822	BOr3G3H3I_vRhyme_bin_1	NA	NA	NA	NA	NA	NA	NA	NA	NA	NA	NA	NA	NA	FALSE	BOr3G3H3I	Bowness	Damaged	unknown function	FALSE
vRhyme_bin_1__BOr3G3H3I_000000006822_18	vRhyme_bin_1__BOr3G3H3I_000000006822_18	vRhyme_bin_1__BOr3G3H3I_000000006822	BOr3G3H3I_vRhyme_bin_1	NA	NA	NA	NA	NA	NA	NA	NA	NA	NA	NA	NA	NA	TRUE	BOr3G3H3I	Bowness	Damaged	unknown function	FALSE
vRhyme_bin_1__BOr3G3H3I_000000006822_19	vRhyme_bin_1__BOr3G3H3I_000000006822_19	vRhyme_bin_1__BOr3G3H3I_000000006822	BOr3G3H3I_vRhyme_bin_1	NA	NA	NA	NA	NA	NA	NA	NA	NA	NA	NA	NA	NA	TRUE	BOr3G3H3I	Bowness	Damaged	unknown function	FALSE
vRhyme_bin_1__BOr3G3H3I_000000006822_2	vRhyme_bin_1__BOr3G3H3I_000000006822_2	vRhyme_bin_1__BOr3G3H3I_000000006822	BOr3G3H3I_vRhyme_bin_1	NA	NA	NA	NA	NA	NA	NA	NA	NA	NA	NA	NA	NA	FALSE	BOr3G3H3I	Bowness	Damaged	unknown function	FALSE
vRhyme_bin_1__BOr3G3H3I_000000006822_20	vRhyme_bin_13__MHr3G3H3I_000000392507_19	vRhyme_bin_1__BOr3G3H3I_000000006822	BOr3G3H3I_vRhyme_bin_1	NA	NA	NA	NA	NA	NA	NA	NA	NA	NA	NA	NA	NA	FALSE	BOr3G3H3I	Bowness	Damaged	unknown function	FALSE
vRhyme_bin_1__BOr3G3H3I_000000006822_21	vRhyme_bin_1__BOr3G3H3I_000000006822_21	vRhyme_bin_1__BOr3G3H3I_000000006822	BOr3G3H3I_vRhyme_bin_1	NA	NA	NA	NA	NA	NA	NA	NA	NA	NA	NA	NA	NA	TRUE	BOr3G3H3I	Bowness	Damaged	unknown function	FALSE
vRhyme_bin_1__BOr3G3H3I_000000006822_22	vRhyme_unbinned_4__MHr3G3H3I_000000025431_9	vRhyme_bin_1__BOr3G3H3I_000000006822	BOr3G3H3I_vRhyme_bin_1	NA	NA	NA	NA	NA	NA	NA	NA	NA	NA	NA	NA	NA	TRUE	BOr3G3H3I	Bowness	Damaged	unknown function	FALSE
vRhyme_bin_1__BOr3G3H3I_000000006822_23	vRhyme_bin_1__BOr3G3H3I_000000006822_23	vRhyme_bin_1__BOr3G3H3I_000000006822	BOr3G3H3I_vRhyme_bin_1	NA	NA	NA	NA	NA	NA	NA	NA	NA	NA	NA	NA	NA	TRUE	BOr3G3H3I	Bowness	Damaged	unknown function	FALSE
vRhyme_bin_1__BOr3G3H3I_000000006822_24	vRhyme_bin_2__MGr1A1B1C_000000223084_55	vRhyme_bin_1__BOr3G3H3I_000000006822	BOr3G3H3I_vRhyme_bin_1	NA	NA	NA	NA	NA	NA	NA	NA	NA	NA	NA	NA	NA	TRUE	BOr3G3H3I	Bowness	Damaged	unknown function	FALSE
vRhyme_bin_1__BOr3G3H3I_000000006822_25	vRhyme_unbinned_54__MHr2D2E2F_000000283952_25	vRhyme_bin_1__BOr3G3H3I_000000006822	BOr3G3H3I_vRhyme_bin_1	NA	NA	NA	NA	NA	NA	NA	NA	NA	NA	NA	NA	NA	FALSE	BOr3G3H3I	Bowness	Damaged	unknown function	FALSE
vRhyme_bin_1__BOr3G3H3I_000000006822_26	vRhyme_bin_1__BOr3G3H3I_000000006822_26	vRhyme_bin_1__BOr3G3H3I_000000006822	BOr3G3H3I_vRhyme_bin_1	NA	NA	NA	NA	NA	NA	NA	NA	NA	NA	NA	NA	NA	TRUE	BOr3G3H3I	Bowness	Damaged	unknown function	FALSE
vRhyme_bin_1__BOr3G3H3I_000000006822_27	vRhyme_bin_1__BOr3G3H3I_000000006822_27	vRhyme_bin_1__BOr3G3H3I_000000006822	BOr3G3H3I_vRhyme_bin_1	NA	NA	NA	NA	NA	NA	NA	NA	NA	NA	NA	NA	NA	FALSE	BOr3G3H3I	Bowness	Damaged	unknown function	FALSE
vRhyme_bin_1__BOr3G3H3I_000000006822_28	vRhyme_bin_1__BOr3G3H3I_000000006822_28	vRhyme_bin_1__BOr3G3H3I_000000006822	BOr3G3H3I_vRhyme_bin_1	NA	NA	NA	NA	NA	NA	NA	NA	NA	NA	NA	NA	NA	TRUE	BOr3G3H3I	Bowness	Damaged	unknown function	FALSE
vRhyme_bin_1__BOr3G3H3I_000000006822_29	vRhyme_bin_1__BOr3G3H3I_000000006822_29	vRhyme_bin_1__BOr3G3H3I_000000006822	BOr3G3H3I_vRhyme_bin_1	NA	NA	NA	NA	NA	NA	NA	NA	NA	NA	NA	NA	NA	TRUE	BOr3G3H3I	Bowness	Damaged	unknown function	FALSE
vRhyme_bin_1__BOr3G3H3I_000000006822_3	vRhyme_unbinned_34__BAr3G3H3I_000000350517_8	vRhyme_bin_1__BOr3G3H3I_000000006822	BOr3G3H3I_vRhyme_bin_1	NA	NA	NA	NA	NA	NA	NA	NA	NA	NA	NA	NA	NA	TRUE	BOr3G3H3I	Bowness	Damaged	unknown function	FALSE
vRhyme_bin_1__BOr3G3H3I_000000006822_30	vRhyme_bin_1__BOr3G3H3I_000000006822_30	vRhyme_bin_1__BOr3G3H3I_000000006822	BOr3G3H3I_vRhyme_bin_1	NA	NA	NA	NA	NA	NA	NA	NA	NA	NA	NA	NA	NA	FALSE	BOr3G3H3I	Bowness	Damaged	unknown function	FALSE
vRhyme_bin_1__BOr3G3H3I_000000006822_31	vRhyme_bin_1__BOr3G3H3I_000000006822_31	vRhyme_bin_1__BOr3G3H3I_000000006822	BOr3G3H3I_vRhyme_bin_1	NA	NA	NA	NA	NA	NA	NA	NA	NA	NA	NA	NA	NA	FALSE	BOr3G3H3I	Bowness	Damaged	unknown function	FALSE
vRhyme_bin_1__BOr3G3H3I_000000006822_32	vRhyme_unbinned_47__CRr2D2E2F_000000190725_32	vRhyme_bin_1__BOr3G3H3I_000000006822	BOr3G3H3I_vRhyme_bin_1	NA	NA	NA	NA	NA	NA	NA	NA	NA	NA	NA	NA	NA	TRUE	BOr3G3H3I	Bowness	Damaged	unknown function	FALSE
vRhyme_bin_1__BOr3G3H3I_000000006822_33	vRhyme_bin_1__BOr3G3H3I_000000006822_33	vRhyme_bin_1__BOr3G3H3I_000000006822	BOr3G3H3I_vRhyme_bin_1	NA	NA	NA	NA	NA	NA	NA	NA	NA	NA	NA	NA	NA	TRUE	BOr3G3H3I	Bowness	Damaged	unknown function	FALSE
vRhyme_bin_1__BOr3G3H3I_000000006822_34	vRhyme_bin_1__BOr3G3H3I_000000006822_34	vRhyme_bin_1__BOr3G3H3I_000000006822	BOr3G3H3I_vRhyme_bin_1	NA	NA	NA	NA	NA	NA	NA	NA	NA	NA	NA	NA	NA	TRUE	BOr3G3H3I	Bowness	Damaged	unknown function	FALSE
vRhyme_bin_1__BOr3G3H3I_000000006822_35	vRhyme_bin_1__BOr3G3H3I_000000006822_35	vRhyme_bin_1__BOr3G3H3I_000000006822	BOr3G3H3I_vRhyme_bin_1	NA	NA	NA	NA	NA	NA	NA	NA	NA	NA	NA	NA	NA	TRUE	BOr3G3H3I	Bowness	Damaged	unknown function	FALSE
vRhyme_bin_1__BOr3G3H3I_000000006822_36	vRhyme_bin_1__BOr3G3H3I_000000006822_36	vRhyme_bin_1__BOr3G3H3I_000000006822	BOr3G3H3I_vRhyme_bin_1	NA	NA	NA	NA	NA	NA	NA	NA	NA	NA	NA	NA	NA	TRUE	BOr3G3H3I	Bowness	Damaged	unknown function	FALSE
vRhyme_bin_1__BOr3G3H3I_000000006822_37	vRhyme_bin_1__BOr3G3H3I_000000006822_37	vRhyme_bin_1__BOr3G3H3I_000000006822	BOr3G3H3I_vRhyme_bin_1	NA	NA	NA	NA	NA	NA	NA	NA	NA	NA	NA	NA	NA	TRUE	BOr3G3H3I	Bowness	Damaged	unknown function	FALSE
vRhyme_bin_1__BOr3G3H3I_000000006822_38	vRhyme_bin_1__BOr3G3H3I_000000006822_38	vRhyme_bin_1__BOr3G3H3I_000000006822	BOr3G3H3I_vRhyme_bin_1	NA	NA	NA	NA	NA	NA	NA	NA	NA	NA	NA	NA	NA	TRUE	BOr3G3H3I	Bowness	Damaged	unknown function	FALSE
vRhyme_bin_1__BOr3G3H3I_000000006822_39	vRhyme_bin_2__MGr1A1B1C_000000223084_3	vRhyme_bin_1__BOr3G3H3I_000000006822	BOr3G3H3I_vRhyme_bin_1	NA	NA	PF01402.25	Ribbon-helix-helix protein, copG family	NA	NA	NA	NA	NA	NA	PF01402.25	Ribbon-helix-helix protein, copG family	Pfam	TRUE	BOr3G3H3I	Bowness	Damaged	unknown function	FALSE
vRhyme_bin_1__BOr3G3H3I_000000006822_4	vRhyme_bin_1__BOr3G3H3I_000000006822_4	vRhyme_bin_1__BOr3G3H3I_000000006822	BOr3G3H3I_vRhyme_bin_1	NA	NA	NA	NA	NA	NA	NA	NA	NA	NA	NA	NA	NA	TRUE	BOr3G3H3I	Bowness	Damaged	unknown function	FALSE
vRhyme_bin_1__BOr3G3H3I_000000006822_40	vRhyme_bin_1__BOr3G3H3I_000000006822_40	vRhyme_bin_1__BOr3G3H3I_000000006822	BOr3G3H3I_vRhyme_bin_1	NA	NA	NA	NA	NA	NA	NA	NA	NA	NA	NA	NA	NA	FALSE	BOr3G3H3I	Bowness	Damaged	unknown function	FALSE
vRhyme_bin_1__BOr3G3H3I_000000006822_5	vRhyme_unbinned_34__BAr3G3H3I_000000350517_11	vRhyme_bin_1__BOr3G3H3I_000000006822	BOr3G3H3I_vRhyme_bin_1	NA	NA	NA	NA	NA	NA	NA	NA	NA	NA	NA	NA	NA	FALSE	BOr3G3H3I	Bowness	Damaged	unknown function	FALSE
vRhyme_bin_1__BOr3G3H3I_000000006822_6	vRhyme_unbinned_64__LASCr2D2E2F_000000226801_10	vRhyme_bin_1__BOr3G3H3I_000000006822	BOr3G3H3I_vRhyme_bin_1	NA	NA	NA	NA	NA	NA	NA	NA	NA	NA	NA	NA	NA	TRUE	BOr3G3H3I	Bowness	Damaged	unknown function	FALSE
vRhyme_bin_1__BOr3G3H3I_000000006822_7	vRhyme_unbinned_74__LABRr1A1B1C_000000200388_42	vRhyme_bin_1__BOr3G3H3I_000000006822	BOr3G3H3I_vRhyme_bin_1	K03657	ATP-dependent DNA helicase UvrD/PcrA [EC:5.6.2.4]	PF00580.25	UvrD/REP helicase N-terminal domain	NA	NA	NA	NA	phrog_1967	DNA helicase	phrog_1967	DNA helicase	PHROG	TRUE	BOr3G3H3I	Bowness	Damaged	DNA, RNA and nucleotide metabolism	FALSE
vRhyme_bin_1__BOr3G3H3I_000000006822_8	vRhyme_bin_1__BOr3G3H3I_000000006822_8	vRhyme_bin_1__BOr3G3H3I_000000006822	BOr3G3H3I_vRhyme_bin_1	NA	NA	NA	NA	NA	NA	NA	NA	NA	NA	NA	NA	NA	TRUE	BOr3G3H3I	Bowness	Damaged	unknown function	FALSE
vRhyme_bin_1__BOr3G3H3I_000000006822_9	vRhyme_bin_1__BOr3G3H3I_000000006822_9	vRhyme_bin_1__BOr3G3H3I_000000006822	BOr3G3H3I_vRhyme_bin_1	NA	NA	NA	NA	NA	NA	NA	NA	NA	NA	NA	NA	NA	TRUE	BOr3G3H3I	Bowness	Damaged	unknown function	FALSE
vRhyme_bin_1__BOr3G3H3I_000000079008_1	vRhyme_unbinned_28__BAr3G3H3I_000000310167_28	vRhyme_bin_1__BOr3G3H3I_000000079008	BOr3G3H3I_vRhyme_bin_1	NA	NA	NA	NA	NA	NA	NA	NA	NA	NA	NA	NA	NA	TRUE	BOr3G3H3I	Bowness	Damaged	unknown function	FALSE
vRhyme_bin_1__BOr3G3H3I_000000079008_10	vRhyme_unbinned_14__LASYr2D2E2F_000000143977_7	vRhyme_bin_1__BOr3G3H3I_000000079008	BOr3G3H3I_vRhyme_bin_1	NA	NA	NA	NA	NA	NA	NA	NA	phrog_1731	virion structural protein	phrog_1731	virion structural protein	PHROG	TRUE	BOr3G3H3I	Bowness	Damaged	head and packaging	FALSE
vRhyme_bin_1__BOr3G3H3I_000000079008_11	vRhyme_unbinned_14__LASYr2D2E2F_000000143977_6	vRhyme_bin_1__BOr3G3H3I_000000079008	BOr3G3H3I_vRhyme_bin_1	K21511	Enterobacteria phage capsid assembly protease [EC:3.4.21.-]	PF01343.22	Peptidase family S49	NA	NA	NA	NA	phrog_53	head maturation protease	phrog_53	head maturation protease	PHROG	TRUE	BOr3G3H3I	Bowness	Damaged	head and packaging	FALSE
vRhyme_bin_1__BOr3G3H3I_000000079008_12	vRhyme_bin_14__MHr1A1B1C_000000272202_5	vRhyme_bin_1__BOr3G3H3I_000000079008	BOr3G3H3I_vRhyme_bin_1	NA	NA	NA	NA	NA	NA	NA	NA	phrog_25139	NA	phrog_25139	NA	PHROG	FALSE	BOr3G3H3I	Bowness	Damaged	unknown function	FALSE
vRhyme_bin_1__BOr3G3H3I_000000079008_2	vRhyme_unbinned_14__LASYr2D2E2F_000000143977_15	vRhyme_bin_1__BOr3G3H3I_000000079008	BOr3G3H3I_vRhyme_bin_1	NA	NA	NA	NA	NA	NA	NA	NA	NA	NA	NA	NA	NA	TRUE	BOr3G3H3I	Bowness	Damaged	unknown function	FALSE
vRhyme_bin_1__BOr3G3H3I_000000079008_3	vRhyme_unbinned_14__LASYr2D2E2F_000000143977_14	vRhyme_bin_1__BOr3G3H3I_000000079008	BOr3G3H3I_vRhyme_bin_1	NA	NA	NA	NA	NA	NA	NA	NA	NA	NA	NA	NA	NA	TRUE	BOr3G3H3I	Bowness	Damaged	unknown function	FALSE
vRhyme_bin_1__BOr3G3H3I_000000079008_4	vRhyme_unbinned_65__MHr2D2E2F_000000330115_11	vRhyme_bin_1__BOr3G3H3I_000000079008	BOr3G3H3I_vRhyme_bin_1	NA	NA	NA	NA	NA	NA	NA	NA	NA	NA	NA	NA	NA	TRUE	BOr3G3H3I	Bowness	Damaged	unknown function	FALSE
vRhyme_bin_1__BOr3G3H3I_000000079008_5	vRhyme_bin_14__MHr1A1B1C_000000272202_12	vRhyme_bin_1__BOr3G3H3I_000000079008	BOr3G3H3I_vRhyme_bin_1	NA	NA	PF10758.13	Protein of unknown function (DUF2586)	NA	NA	NA	NA	phrog_907	tail sheath	PF10758.13	Protein of unknown function (DUF2586)	Pfam	TRUE	BOr3G3H3I	Bowness	Damaged	tail	FALSE
vRhyme_bin_1__BOr3G3H3I_000000079008_6	vRhyme_unbinned_40__LABRr1A1B1C_000000088469_12	vRhyme_bin_1__BOr3G3H3I_000000079008	BOr3G3H3I_vRhyme_bin_1	NA	NA	NA	NA	NA	NA	NA	NA	NA	NA	NA	NA	NA	TRUE	BOr3G3H3I	Bowness	Damaged	unknown function	FALSE
vRhyme_bin_1__BOr3G3H3I_000000079008_7	vRhyme_unbinned_18__LABRr1A1B1C_000000024860_12	vRhyme_bin_1__BOr3G3H3I_000000079008	BOr3G3H3I_vRhyme_bin_1	NA	NA	NA	NA	NA	NA	NA	NA	NA	NA	NA	NA	NA	TRUE	BOr3G3H3I	Bowness	Damaged	unknown function	FALSE
vRhyme_bin_1__BOr3G3H3I_000000079008_8	vRhyme_unbinned_1__MHr3G3H3I_000000016670_8	vRhyme_bin_1__BOr3G3H3I_000000079008	BOr3G3H3I_vRhyme_bin_1	NA	NA	PF07030.16	Bacteriophage Mu, Gp36	NA	NA	NA	NA	NA	NA	PF07030.16	Bacteriophage Mu, Gp36	Pfam	TRUE	BOr3G3H3I	Bowness	Damaged	unknown function	FALSE
vRhyme_bin_1__BOr3G3H3I_000000079008_9	vRhyme_unbinned_18__LABRr1A1B1C_000000024860_9	vRhyme_bin_1__BOr3G3H3I_000000079008	BOr3G3H3I_vRhyme_bin_1	NA	NA	PF10124.13	Mu-like prophage major head subunit gpT	NA	NA	NA	NA	phrog_371	major head protein	phrog_371	major head protein	PHROG	TRUE	BOr3G3H3I	Bowness	Damaged	head and packaging	FALSE
vRhyme_bin_1__BOr3G3H3I_000000127856_1	vRhyme_bin_1__BOr3G3H3I_000000127856_1	vRhyme_bin_1__BOr3G3H3I_000000127856	BOr3G3H3I_vRhyme_bin_1	NA	NA	PF09297.15	NADH pyrophosphatase zinc ribbon domain	NA	NA	NA	NA	NA	NA	PF09297.15	NADH pyrophosphatase zinc ribbon domain	Pfam	TRUE	BOr3G3H3I	Bowness	Damaged	unknown function	FALSE
vRhyme_bin_1__BOr3G3H3I_000000127856_10	vRhyme_bin_1__BOr3G3H3I_000000127856_10	vRhyme_bin_1__BOr3G3H3I_000000127856	BOr3G3H3I_vRhyme_bin_1	K20388	HTH-type transcriptional regulator, cytolysin regulator	PF01381.26	Helix-turn-helix	NA	NA	NA	NA	phrog_2104	NA	phrog_2104	NA	PHROG	TRUE	BOr3G3H3I	Bowness	Damaged	unknown function	FALSE
vRhyme_bin_1__BOr3G3H3I_000000127856_11	vRhyme_unbinned_18__LAWAr2D2E2F_000000052446_8	vRhyme_bin_1__BOr3G3H3I_000000127856	BOr3G3H3I_vRhyme_bin_1	NA	NA	PF10979.12	Protein of unknown function (DUF2786)	NA	NA	NA	NA	NA	NA	PF10979.12	Protein of unknown function (DUF2786)	Pfam	TRUE	BOr3G3H3I	Bowness	Damaged	unknown function	FALSE
vRhyme_bin_1__BOr3G3H3I_000000127856_12	vRhyme_unbinned_87__BAr1A1B1C_000000151518|provirus_3_26353_32	vRhyme_bin_1__BOr3G3H3I_000000127856	BOr3G3H3I_vRhyme_bin_1	NA	NA	PF02195.22	ParB/Sulfiredoxin domain	NA	NA	NA	NA	NA	NA	PF02195.22	ParB/Sulfiredoxin domain	Pfam	FALSE	BOr3G3H3I	Bowness	Damaged	unknown function	FALSE
vRhyme_bin_1__BOr3G3H3I_000000127856_13	vRhyme_bin_1__BOr3G3H3I_000000127856_13	vRhyme_bin_1__BOr3G3H3I_000000127856	BOr3G3H3I_vRhyme_bin_1	NA	NA	NA	NA	NA	NA	NA	NA	NA	NA	NA	NA	NA	TRUE	BOr3G3H3I	Bowness	Damaged	unknown function	FALSE
vRhyme_bin_1__BOr3G3H3I_000000127856_13	vRhyme_bin_1__BOr3G3H3I_000000127856_13	vRhyme_bin_1__BOr3G3H3I_000000127856	BOr3G3H3I_vRhyme_bin_1	NA	NA	NA	NA	NA	NA	NA	NA	NA	NA	NA	NA	NA	FALSE	BOr3G3H3I	Bowness	Damaged	unknown function	FALSE
vRhyme_bin_1__BOr3G3H3I_000000127856_14	vRhyme_bin_1__BOr3G3H3I_000000127856_14	vRhyme_bin_1__BOr3G3H3I_000000127856	BOr3G3H3I_vRhyme_bin_1	NA	NA	NA	NA	NA	NA	NA	NA	NA	NA	NA	NA	NA	TRUE	BOr3G3H3I	Bowness	Damaged	unknown function	FALSE
vRhyme_bin_1__BOr3G3H3I_000000127856_15	vRhyme_bin_1__BOr3G3H3I_000000127856_15	vRhyme_bin_1__BOr3G3H3I_000000127856	BOr3G3H3I_vRhyme_bin_1	NA	NA	NA	NA	NA	NA	NA	NA	NA	NA	NA	NA	NA	TRUE	BOr3G3H3I	Bowness	Damaged	unknown function	FALSE
vRhyme_bin_1__BOr3G3H3I_000000127856_16	vRhyme_bin_1__BOr3G3H3I_000000127856_16	vRhyme_bin_1__BOr3G3H3I_000000127856	BOr3G3H3I_vRhyme_bin_1	NA	NA	NA	NA	NA	NA	NA	NA	NA	NA	NA	NA	NA	FALSE	BOr3G3H3I	Bowness	Damaged	unknown function	FALSE
vRhyme_bin_1__BOr3G3H3I_000000127856_17	vRhyme_bin_2__LASAr3G3H3I_000000256212_3	vRhyme_bin_1__BOr3G3H3I_000000127856	BOr3G3H3I_vRhyme_bin_1	NA	NA	NA	NA	NA	NA	NA	NA	NA	NA	NA	NA	NA	FALSE	BOr3G3H3I	Bowness	Damaged	unknown function	FALSE
vRhyme_bin_1__BOr3G3H3I_000000127856_17	vRhyme_bin_2__LASAr3G3H3I_000000256212_3	vRhyme_bin_1__BOr3G3H3I_000000127856	BOr3G3H3I_vRhyme_bin_1	NA	NA	NA	NA	NA	NA	NA	NA	NA	NA	NA	NA	NA	TRUE	BOr3G3H3I	Bowness	Damaged	unknown function	FALSE
vRhyme_bin_1__BOr3G3H3I_000000127856_18	vRhyme_bin_1__BOr3G3H3I_000000127856_18	vRhyme_bin_1__BOr3G3H3I_000000127856	BOr3G3H3I_vRhyme_bin_1	NA	NA	NA	NA	NA	NA	NA	NA	NA	NA	NA	NA	NA	FALSE	BOr3G3H3I	Bowness	Damaged	unknown function	FALSE
vRhyme_bin_1__BOr3G3H3I_000000127856_18	vRhyme_bin_1__BOr3G3H3I_000000127856_18	vRhyme_bin_1__BOr3G3H3I_000000127856	BOr3G3H3I_vRhyme_bin_1	NA	NA	NA	NA	NA	NA	NA	NA	NA	NA	NA	NA	NA	TRUE	BOr3G3H3I	Bowness	Damaged	unknown function	FALSE
vRhyme_bin_1__BOr3G3H3I_000000127856_19	vRhyme_bin_2__BOr1A1B1C_000000109926_9	vRhyme_bin_1__BOr3G3H3I_000000127856	BOr3G3H3I_vRhyme_bin_1	NA	NA	PF03477.20	ATP cone domain	NA	NA	NA	NA	phrog_367	ribonucleotide reductase	phrog_367	ribonucleotide reductase	PHROG	TRUE	BOr3G3H3I	Bowness	Damaged	DNA, RNA and nucleotide metabolism	FALSE
vRhyme_bin_1__BOr3G3H3I_000000127856_2	vRhyme_bin_1__BOr3G3H3I_000000127856_2	vRhyme_bin_1__BOr3G3H3I_000000127856	BOr3G3H3I_vRhyme_bin_1	NA	NA	NA	NA	NA	NA	NA	NA	phrog_8231	NA	phrog_8231	NA	PHROG	FALSE	BOr3G3H3I	Bowness	Damaged	unknown function	FALSE
vRhyme_bin_1__BOr3G3H3I_000000127856_2	vRhyme_bin_1__BOr3G3H3I_000000127856_2	vRhyme_bin_1__BOr3G3H3I_000000127856	BOr3G3H3I_vRhyme_bin_1	NA	NA	NA	NA	NA	NA	NA	NA	phrog_8231	NA	phrog_8231	NA	PHROG	TRUE	BOr3G3H3I	Bowness	Damaged	unknown function	FALSE
vRhyme_bin_1__BOr3G3H3I_000000127856_20	vRhyme_bin_1__BOr3G3H3I_000000127856_20	vRhyme_bin_1__BOr3G3H3I_000000127856	BOr3G3H3I_vRhyme_bin_1	NA	NA	NA	NA	NA	NA	NA	NA	NA	NA	NA	NA	NA	TRUE	BOr3G3H3I	Bowness	Damaged	unknown function	FALSE
vRhyme_bin_1__BOr3G3H3I_000000127856_21	vRhyme_bin_1__BOr3G3H3I_000000127856_21	vRhyme_bin_1__BOr3G3H3I_000000127856	BOr3G3H3I_vRhyme_bin_1	NA	NA	PF11523.12	Protein of unknown function (DUF3223)	NA	NA	NA	NA	NA	NA	PF11523.12	Protein of unknown function (DUF3223)	Pfam	TRUE	BOr3G3H3I	Bowness	Damaged	unknown function	FALSE
vRhyme_bin_1__BOr3G3H3I_000000127856_22	vRhyme_bin_1__BOr3G3H3I_000000127856_22	vRhyme_bin_1__BOr3G3H3I_000000127856	BOr3G3H3I_vRhyme_bin_1	NA	NA	NA	NA	NA	NA	NA	NA	NA	NA	NA	NA	NA	TRUE	BOr3G3H3I	Bowness	Damaged	unknown function	FALSE
vRhyme_bin_1__BOr3G3H3I_000000127856_23	vRhyme_bin_1__BOr3G3H3I_000000127856_23	vRhyme_bin_1__BOr3G3H3I_000000127856	BOr3G3H3I_vRhyme_bin_1	NA	NA	NA	NA	NA	NA	NA	NA	NA	NA	NA	NA	NA	TRUE	BOr3G3H3I	Bowness	Damaged	unknown function	FALSE
vRhyme_bin_1__BOr3G3H3I_000000127856_24	vRhyme_bin_1__BOr3G3H3I_000000127856_41	vRhyme_bin_1__BOr3G3H3I_000000127856	BOr3G3H3I_vRhyme_bin_1	NA	NA	NA	NA	NA	NA	NA	NA	NA	NA	NA	NA	NA	TRUE	BOr3G3H3I	Bowness	Damaged	unknown function	FALSE
vRhyme_bin_1__BOr3G3H3I_000000127856_25	vRhyme_bin_1__BOr3G3H3I_000000127856_25	vRhyme_bin_1__BOr3G3H3I_000000127856	BOr3G3H3I_vRhyme_bin_1	NA	NA	NA	NA	NA	NA	NA	NA	NA	NA	NA	NA	NA	FALSE	BOr3G3H3I	Bowness	Damaged	unknown function	FALSE
vRhyme_bin_1__BOr3G3H3I_000000127856_26	vRhyme_bin_1__BOr3G3H3I_000000127856_26	vRhyme_bin_1__BOr3G3H3I_000000127856	BOr3G3H3I_vRhyme_bin_1	NA	NA	NA	NA	NA	NA	NA	NA	phrog_1907	DNA polymerase	phrog_1907	DNA polymerase	PHROG	TRUE	BOr3G3H3I	Bowness	Damaged	DNA, RNA and nucleotide metabolism	FALSE
vRhyme_bin_1__BOr3G3H3I_000000127856_27	vRhyme_bin_1__BOr3G3H3I_000000127856_27	vRhyme_bin_1__BOr3G3H3I_000000127856	BOr3G3H3I_vRhyme_bin_1	NA	NA	NA	NA	NA	NA	NA	NA	NA	NA	NA	NA	NA	TRUE	BOr3G3H3I	Bowness	Damaged	unknown function	FALSE
vRhyme_bin_1__BOr3G3H3I_000000127856_28	vRhyme_bin_1__BOr3G3H3I_000000127856_28	vRhyme_bin_1__BOr3G3H3I_000000127856	BOr3G3H3I_vRhyme_bin_1	NA	NA	NA	NA	NA	NA	NA	NA	NA	NA	NA	NA	NA	TRUE	BOr3G3H3I	Bowness	Damaged	unknown function	FALSE
vRhyme_bin_1__BOr3G3H3I_000000127856_29	vRhyme_unbinned_32__BAr3G3H3I_000000327760_34	vRhyme_bin_1__BOr3G3H3I_000000127856	BOr3G3H3I_vRhyme_bin_1	NA	NA	NA	NA	NA	NA	NA	NA	NA	NA	NA	NA	NA	FALSE	BOr3G3H3I	Bowness	Damaged	unknown function	FALSE
vRhyme_bin_1__BOr3G3H3I_000000127856_29	vRhyme_unbinned_32__BAr3G3H3I_000000327760_34	vRhyme_bin_1__BOr3G3H3I_000000127856	BOr3G3H3I_vRhyme_bin_1	NA	NA	NA	NA	NA	NA	NA	NA	NA	NA	NA	NA	NA	TRUE	BOr3G3H3I	Bowness	Damaged	unknown function	FALSE
vRhyme_bin_1__BOr3G3H3I_000000127856_3	vRhyme_bin_1__BOr3G3H3I_000000127856_3	vRhyme_bin_1__BOr3G3H3I_000000127856	BOr3G3H3I_vRhyme_bin_1	NA	NA	NA	NA	NA	NA	NA	NA	NA	NA	NA	NA	NA	TRUE	BOr3G3H3I	Bowness	Damaged	unknown function	FALSE
vRhyme_bin_1__BOr3G3H3I_000000127856_30	vRhyme_bin_1__BOr3G3H3I_000000127856_30	vRhyme_bin_1__BOr3G3H3I_000000127856	BOr3G3H3I_vRhyme_bin_1	NA	NA	NA	NA	NA	NA	NA	NA	NA	NA	NA	NA	NA	FALSE	BOr3G3H3I	Bowness	Damaged	unknown function	FALSE
vRhyme_bin_1__BOr3G3H3I_000000127856_30	vRhyme_bin_1__BOr3G3H3I_000000127856_30	vRhyme_bin_1__BOr3G3H3I_000000127856	BOr3G3H3I_vRhyme_bin_1	NA	NA	NA	NA	NA	NA	NA	NA	NA	NA	NA	NA	NA	TRUE	BOr3G3H3I	Bowness	Damaged	unknown function	FALSE
vRhyme_bin_1__BOr3G3H3I_000000127856_31	vRhyme_unbinned_28__LABRr1A1B1C_000000051651_4	vRhyme_bin_1__BOr3G3H3I_000000127856	BOr3G3H3I_vRhyme_bin_1	NA	NA	NA	NA	NA	NA	NA	NA	NA	NA	NA	NA	NA	TRUE	BOr3G3H3I	Bowness	Damaged	unknown function	FALSE
vRhyme_bin_1__BOr3G3H3I_000000127856_32	vRhyme_bin_1__BOr3G3H3I_000000127856_32	vRhyme_bin_1__BOr3G3H3I_000000127856	BOr3G3H3I_vRhyme_bin_1	NA	NA	NA	NA	NA	NA	NA	NA	NA	NA	NA	NA	NA	TRUE	BOr3G3H3I	Bowness	Damaged	unknown function	FALSE
vRhyme_bin_1__BOr3G3H3I_000000127856_33	vRhyme_bin_1__BOr3G3H3I_000000127856_33	vRhyme_bin_1__BOr3G3H3I_000000127856	BOr3G3H3I_vRhyme_bin_1	NA	NA	NA	NA	NA	NA	NA	NA	NA	NA	NA	NA	NA	TRUE	BOr3G3H3I	Bowness	Damaged	unknown function	FALSE
vRhyme_bin_1__BOr3G3H3I_000000127856_33	vRhyme_bin_1__BOr3G3H3I_000000127856_33	vRhyme_bin_1__BOr3G3H3I_000000127856	BOr3G3H3I_vRhyme_bin_1	NA	NA	NA	NA	NA	NA	NA	NA	NA	NA	NA	NA	NA	FALSE	BOr3G3H3I	Bowness	Damaged	unknown function	FALSE
vRhyme_bin_1__BOr3G3H3I_000000127856_34	vRhyme_bin_2__LASAr3G3H3I_000000230908_12	vRhyme_bin_1__BOr3G3H3I_000000127856	BOr3G3H3I_vRhyme_bin_1	NA	NA	PF05014.19	Nucleoside 2-deoxyribosyltransferase	NA	NA	NA	NA	NA	NA	PF05014.19	Nucleoside 2-deoxyribosyltransferase	Pfam	TRUE	BOr3G3H3I	Bowness	Damaged	unknown function	FALSE
vRhyme_bin_1__BOr3G3H3I_000000127856_35	vRhyme_bin_1__BOr3G3H3I_000000127856_35	vRhyme_bin_1__BOr3G3H3I_000000127856	BOr3G3H3I_vRhyme_bin_1	NA	NA	NA	NA	NA	NA	NA	NA	NA	NA	NA	NA	NA	TRUE	BOr3G3H3I	Bowness	Damaged	unknown function	FALSE
vRhyme_bin_1__BOr3G3H3I_000000127856_36	vRhyme_bin_1__BOr3G3H3I_000000127856_36	vRhyme_bin_1__BOr3G3H3I_000000127856	BOr3G3H3I_vRhyme_bin_1	NA	NA	NA	NA	NA	NA	NA	NA	NA	NA	NA	NA	NA	FALSE	BOr3G3H3I	Bowness	Damaged	unknown function	FALSE
vRhyme_bin_1__BOr3G3H3I_000000127856_37	vRhyme_bin_1__BOr3G3H3I_000000127856_37	vRhyme_bin_1__BOr3G3H3I_000000127856	BOr3G3H3I_vRhyme_bin_1	NA	NA	PF13248.10	zinc-ribbon domain	NA	NA	NA	NA	NA	NA	PF13248.10	zinc-ribbon domain	Pfam	FALSE	BOr3G3H3I	Bowness	Damaged	unknown function	FALSE
vRhyme_bin_1__BOr3G3H3I_000000127856_38	vRhyme_bin_1__BOr3G3H3I_000000127856_38	vRhyme_bin_1__BOr3G3H3I_000000127856	BOr3G3H3I_vRhyme_bin_1	NA	NA	NA	NA	NA	NA	NA	NA	NA	NA	NA	NA	NA	TRUE	BOr3G3H3I	Bowness	Damaged	unknown function	FALSE
vRhyme_bin_1__BOr3G3H3I_000000127856_39	vRhyme_unbinned_79__LASCr2D2E2F_000000293477_58	vRhyme_bin_1__BOr3G3H3I_000000127856	BOr3G3H3I_vRhyme_bin_1	K06884	uncharacterized protein	PF10685.13	Stress-induced bacterial acidophilic repeat motif	NA	NA	NA	NA	NA	NA	K06884	uncharacterized protein	KEGG	TRUE	BOr3G3H3I	Bowness	Damaged	unknown function	FALSE
vRhyme_bin_1__BOr3G3H3I_000000127856_4	vRhyme_unbinned_4__SEr2D2E2F_000000008772_4	vRhyme_bin_1__BOr3G3H3I_000000127856	BOr3G3H3I_vRhyme_bin_1	NA	NA	NA	NA	NA	NA	NA	NA	phrog_3848	NA	phrog_3848	NA	PHROG	TRUE	BOr3G3H3I	Bowness	Damaged	unknown function	FALSE
vRhyme_bin_1__BOr3G3H3I_000000127856_40	vRhyme_bin_1__BOr3G3H3I_000000127856_40	vRhyme_bin_1__BOr3G3H3I_000000127856	BOr3G3H3I_vRhyme_bin_1	NA	NA	NA	NA	NA	NA	NA	NA	NA	NA	NA	NA	NA	FALSE	BOr3G3H3I	Bowness	Damaged	unknown function	FALSE
vRhyme_bin_1__BOr3G3H3I_000000127856_41	vRhyme_bin_1__BOr3G3H3I_000000127856_41	vRhyme_bin_1__BOr3G3H3I_000000127856	BOr3G3H3I_vRhyme_bin_1	NA	NA	NA	NA	NA	NA	NA	NA	NA	NA	NA	NA	NA	TRUE	BOr3G3H3I	Bowness	Damaged	unknown function	FALSE
vRhyme_bin_1__BOr3G3H3I_000000127856_42	vRhyme_bin_1__BOr3G3H3I_000000127856_42	vRhyme_bin_1__BOr3G3H3I_000000127856	BOr3G3H3I_vRhyme_bin_1	NA	NA	NA	NA	NA	NA	NA	NA	NA	NA	NA	NA	NA	FALSE	BOr3G3H3I	Bowness	Damaged	unknown function	FALSE
vRhyme_bin_1__BOr3G3H3I_000000127856_43	vRhyme_bin_1__BOr3G3H3I_000000127856_43	vRhyme_bin_1__BOr3G3H3I_000000127856	BOr3G3H3I_vRhyme_bin_1	NA	NA	NA	NA	NA	NA	NA	NA	NA	NA	NA	NA	NA	TRUE	BOr3G3H3I	Bowness	Damaged	unknown function	FALSE
vRhyme_bin_1__BOr3G3H3I_000000127856_44	vRhyme_bin_6__MHr2D2E2F_000000349608_8	vRhyme_bin_1__BOr3G3H3I_000000127856	BOr3G3H3I_vRhyme_bin_1	K04484	DNA repair protein RadB	PF06745.17	KaiC	NA	NA	NA	NA	phrog_6891	ATPase	PF06745.17	KaiC	Pfam	TRUE	BOr3G3H3I	Bowness	Damaged	other	FALSE
vRhyme_bin_1__BOr3G3H3I_000000127856_45	vRhyme_bin_1__BOr3G3H3I_000000127856_45	vRhyme_bin_1__BOr3G3H3I_000000127856	BOr3G3H3I_vRhyme_bin_1	NA	NA	NA	NA	NA	NA	NA	NA	NA	NA	NA	NA	NA	FALSE	BOr3G3H3I	Bowness	Damaged	unknown function	FALSE
vRhyme_bin_1__BOr3G3H3I_000000127856_45	vRhyme_bin_1__BOr3G3H3I_000000127856_45	vRhyme_bin_1__BOr3G3H3I_000000127856	BOr3G3H3I_vRhyme_bin_1	NA	NA	NA	NA	NA	NA	NA	NA	NA	NA	NA	NA	NA	TRUE	BOr3G3H3I	Bowness	Damaged	unknown function	FALSE
vRhyme_bin_1__BOr3G3H3I_000000127856_46	vRhyme_bin_1__BOr3G3H3I_000000127856_46	vRhyme_bin_1__BOr3G3H3I_000000127856	BOr3G3H3I_vRhyme_bin_1	NA	NA	NA	NA	NA	NA	NA	NA	NA	NA	NA	NA	NA	TRUE	BOr3G3H3I	Bowness	Damaged	unknown function	FALSE
vRhyme_bin_1__BOr3G3H3I_000000127856_47	vRhyme_bin_3__LASAr3G3H3I_000000129100_23	vRhyme_bin_1__BOr3G3H3I_000000127856	BOr3G3H3I_vRhyme_bin_1	NA	NA	NA	NA	NA	NA	NA	NA	NA	NA	NA	NA	NA	TRUE	BOr3G3H3I	Bowness	Damaged	unknown function	FALSE
vRhyme_bin_1__BOr3G3H3I_000000127856_48	vRhyme_unbinned_1__LABRr1A1B1C_000000000562_25	vRhyme_bin_1__BOr3G3H3I_000000127856	BOr3G3H3I_vRhyme_bin_1	K20885	beta-1,2-mannobiose phosphorylase / 1,2-beta-oligomannan phosphorylase [EC:2.4.1.339 2.4.1.340]	PF00535.30	Glycosyl transferase family 2	GT2_Glycos_transf_2	cellulose synthase (EC 2.4.1.12); chitin synthase (EC 2.4.1.16); dolichyl-phosphate beta-D-mannosyltransferase (EC 2.4.1.83); dolichyl-phosphate beta-glucosyltransferase (EC 2.4.1.117); N-acetylglucosaminyltransferase (EC 2.4.1.-); N-acetylgalactosaminyltransferase (EC 2.4.1.-); hyaluronan synthase (EC 2.4.1.212); chitin oligosaccharide synthase (EC 2.4.1.-); beta-1,3-glucan synthase (EC 2.4.1.34…	NA	NA	phrog_13126	beta-1	phrog_13126	beta-1	PHROG	TRUE	BOr3G3H3I	Bowness	Damaged	moron, auxiliary metabolic gene and host takeover	FALSE
vRhyme_bin_1__BOr3G3H3I_000000127856_49	vRhyme_bin_1__BOr3G3H3I_000000127856_49	vRhyme_bin_1__BOr3G3H3I_000000127856	BOr3G3H3I_vRhyme_bin_1	NA	NA	NA	NA	NA	NA	NA	NA	NA	NA	NA	NA	NA	FALSE	BOr3G3H3I	Bowness	Damaged	unknown function	FALSE
vRhyme_bin_1__BOr3G3H3I_000000127856_5	vRhyme_bin_1__BOr3G3H3I_000000127856_5	vRhyme_bin_1__BOr3G3H3I_000000127856	BOr3G3H3I_vRhyme_bin_1	NA	NA	NA	NA	NA	NA	NA	NA	NA	NA	NA	NA	NA	TRUE	BOr3G3H3I	Bowness	Damaged	unknown function	FALSE
vRhyme_bin_1__BOr3G3H3I_000000127856_6	vRhyme_bin_1__BOr3G3H3I_000000127856_6	vRhyme_bin_1__BOr3G3H3I_000000127856	BOr3G3H3I_vRhyme_bin_1	NA	NA	NA	NA	NA	NA	NA	NA	NA	NA	NA	NA	NA	TRUE	BOr3G3H3I	Bowness	Damaged	unknown function	FALSE
vRhyme_bin_1__BOr3G3H3I_000000127856_7	vRhyme_bin_1__BOr3G3H3I_000000127856_7	vRhyme_bin_1__BOr3G3H3I_000000127856	BOr3G3H3I_vRhyme_bin_1	NA	NA	NA	NA	NA	NA	NA	NA	NA	NA	NA	NA	NA	TRUE	BOr3G3H3I	Bowness	Damaged	unknown function	FALSE
vRhyme_bin_1__BOr3G3H3I_000000127856_8	vRhyme_unbinned_39__BAr3G3H3I_000000387055_6	vRhyme_bin_1__BOr3G3H3I_000000127856	BOr3G3H3I_vRhyme_bin_1	NA	NA	NA	NA	NA	NA	NA	NA	NA	NA	NA	NA	NA	TRUE	BOr3G3H3I	Bowness	Damaged	unknown function	FALSE
vRhyme_bin_1__BOr3G3H3I_000000127856_9	vRhyme_bin_1__BOr3G3H3I_000000127856_9	vRhyme_bin_1__BOr3G3H3I_000000127856	BOr3G3H3I_vRhyme_bin_1	NA	NA	NA	NA	NA	NA	NA	NA	NA	NA	NA	NA	NA	FALSE	BOr3G3H3I	Bowness	Damaged	unknown function	FALSE
vRhyme_bin_1__BOr3G3H3I_000000127856_9	vRhyme_bin_1__BOr3G3H3I_000000127856_9	vRhyme_bin_1__BOr3G3H3I_000000127856	BOr3G3H3I_vRhyme_bin_1	NA	NA	NA	NA	NA	NA	NA	NA	NA	NA	NA	NA	NA	TRUE	BOr3G3H3I	Bowness	Damaged	unknown function	FALSE
vRhyme_bin_1__BOr3G3H3I_000000323108_1	vRhyme_bin_1__BOr3G3H3I_000000323108_1	vRhyme_bin_1__BOr3G3H3I_000000323108	BOr3G3H3I_vRhyme_bin_1	NA	NA	NA	NA	NA	NA	NA	NA	NA	NA	NA	NA	NA	TRUE	BOr3G3H3I	Bowness	Damaged	unknown function	FALSE
vRhyme_bin_1__BOr3G3H3I_000000323108_1	vRhyme_bin_1__BOr3G3H3I_000000323108_1	vRhyme_bin_1__BOr3G3H3I_000000323108	BOr3G3H3I_vRhyme_bin_1	NA	NA	NA	NA	NA	NA	NA	NA	NA	NA	NA	NA	NA	FALSE	BOr3G3H3I	Bowness	Damaged	unknown function	FALSE
vRhyme_bin_1__BOr3G3H3I_000000323108_10	vRhyme_bin_1__BOr3G3H3I_000000323108_10	vRhyme_bin_1__BOr3G3H3I_000000323108	BOr3G3H3I_vRhyme_bin_1	NA	NA	NA	NA	NA	NA	NA	NA	NA	NA	NA	NA	NA	TRUE	BOr3G3H3I	Bowness	Damaged	unknown function	FALSE
vRhyme_bin_1__BOr3G3H3I_000000323108_11	vRhyme_bin_1__BOr3G3H3I_000000323108_11	vRhyme_bin_1__BOr3G3H3I_000000323108	BOr3G3H3I_vRhyme_bin_1	NA	NA	NA	NA	NA	NA	NA	NA	NA	NA	NA	NA	NA	TRUE	BOr3G3H3I	Bowness	Damaged	unknown function	FALSE
vRhyme_bin_1__BOr3G3H3I_000000323108_12	vRhyme_bin_1__BOr3G3H3I_000000323108_12	vRhyme_bin_1__BOr3G3H3I_000000323108	BOr3G3H3I_vRhyme_bin_1	NA	NA	NA	NA	NA	NA	NA	NA	NA	NA	NA	NA	NA	TRUE	BOr3G3H3I	Bowness	Damaged	unknown function	FALSE
vRhyme_bin_1__BOr3G3H3I_000000323108_13	vRhyme_bin_1__BOr3G3H3I_000000323108_13	vRhyme_bin_1__BOr3G3H3I_000000323108	BOr3G3H3I_vRhyme_bin_1	NA	NA	NA	NA	NA	NA	NA	NA	NA	NA	NA	NA	NA	TRUE	BOr3G3H3I	Bowness	Damaged	unknown function	FALSE
vRhyme_bin_1__BOr3G3H3I_000000323108_14	vRhyme_bin_1__BOr3G3H3I_000000323108_14	vRhyme_bin_1__BOr3G3H3I_000000323108	BOr3G3H3I_vRhyme_bin_1	NA	NA	PF09926.13	Uncharacterized small protein (DUF2158)	NA	NA	NA	NA	phrog_3261	NA	phrog_3261	NA	PHROG	TRUE	BOr3G3H3I	Bowness	Damaged	unknown function	FALSE
vRhyme_bin_1__BOr3G3H3I_000000323108_15	vRhyme_bin_1__BOr3G3H3I_000000323108_15	vRhyme_bin_1__BOr3G3H3I_000000323108	BOr3G3H3I_vRhyme_bin_1	NA	NA	NA	NA	NA	NA	NA	NA	NA	NA	NA	NA	NA	FALSE	BOr3G3H3I	Bowness	Damaged	unknown function	FALSE
vRhyme_bin_1__BOr3G3H3I_000000323108_16	vRhyme_bin_1__BOr3G3H3I_000000323108_16	vRhyme_bin_1__BOr3G3H3I_000000323108	BOr3G3H3I_vRhyme_bin_1	NA	NA	NA	NA	NA	NA	NA	NA	NA	NA	NA	NA	NA	TRUE	BOr3G3H3I	Bowness	Damaged	unknown function	FALSE
vRhyme_bin_1__BOr3G3H3I_000000323108_17	vRhyme_unbinned_56__LASAr3G3H3I_000000217882|provirus_33526_55065_67	vRhyme_bin_1__BOr3G3H3I_000000323108	BOr3G3H3I_vRhyme_bin_1	K26900	Mesyanzhinovviridae Dda-like helicase	PF13604.10	AAA domain	NA	NA	NA	NA	NA	NA	K26900	Mesyanzhinovviridae Dda-like helicase	KEGG	TRUE	BOr3G3H3I	Bowness	Damaged	unknown function	FALSE
vRhyme_bin_1__BOr3G3H3I_000000323108_18	vRhyme_bin_1__BOr3G3H3I_000000323108_18	vRhyme_bin_1__BOr3G3H3I_000000323108	BOr3G3H3I_vRhyme_bin_1	NA	NA	NA	NA	NA	NA	NA	NA	NA	NA	NA	NA	NA	TRUE	BOr3G3H3I	Bowness	Damaged	unknown function	FALSE
vRhyme_bin_1__BOr3G3H3I_000000323108_19	vRhyme_bin_1__CRr3G3H3I_000000277486_42	vRhyme_bin_1__BOr3G3H3I_000000323108	BOr3G3H3I_vRhyme_bin_1	K14440	SWI/SNF-related matrix-associated actin-dependent regulator of chromatin subfamily A-like protein 1 [EC:5.6.2.-]	PF00176.27	SNF2-related domain	NA	NA	NA	NA	phrog_11354	NA	K14440	SWI/SNF-related matrix-associated actin-dependent regulator of chromatin subfamily A-like protein 1 [EC:5.6.2.-]	KEGG	FALSE	BOr3G3H3I	Bowness	Damaged	unknown function	FALSE
vRhyme_bin_1__BOr3G3H3I_000000323108_2	vRhyme_bin_1__BOr3G3H3I_000000323108_2	vRhyme_bin_1__BOr3G3H3I_000000323108	BOr3G3H3I_vRhyme_bin_1	NA	NA	NA	NA	NA	NA	NA	NA	NA	NA	NA	NA	NA	TRUE	BOr3G3H3I	Bowness	Damaged	unknown function	FALSE
vRhyme_bin_1__BOr3G3H3I_000000323108_20	vRhyme_bin_1__BOr3G3H3I_000000323108_20	vRhyme_bin_1__BOr3G3H3I_000000323108	BOr3G3H3I_vRhyme_bin_1	NA	NA	NA	NA	NA	NA	NA	NA	NA	NA	NA	NA	NA	TRUE	BOr3G3H3I	Bowness	Damaged	unknown function	FALSE
vRhyme_bin_1__BOr3G3H3I_000000323108_21	vRhyme_bin_1__BOr3G3H3I_000000323108_21	vRhyme_bin_1__BOr3G3H3I_000000323108	BOr3G3H3I_vRhyme_bin_1	NA	NA	NA	NA	NA	NA	NA	NA	NA	NA	NA	NA	NA	TRUE	BOr3G3H3I	Bowness	Damaged	unknown function	FALSE
vRhyme_bin_1__BOr3G3H3I_000000323108_22	vRhyme_bin_1__BOr3G3H3I_000000323108_22	vRhyme_bin_1__BOr3G3H3I_000000323108	BOr3G3H3I_vRhyme_bin_1	NA	NA	NA	NA	NA	NA	NA	NA	NA	NA	NA	NA	NA	TRUE	BOr3G3H3I	Bowness	Damaged	unknown function	FALSE
vRhyme_bin_1__BOr3G3H3I_000000323108_23	vRhyme_bin_1__BOr3G3H3I_000000323108_23	vRhyme_bin_1__BOr3G3H3I_000000323108	BOr3G3H3I_vRhyme_bin_1	NA	NA	NA	NA	NA	NA	NA	NA	NA	NA	NA	NA	NA	TRUE	BOr3G3H3I	Bowness	Damaged	unknown function	FALSE
vRhyme_bin_1__BOr3G3H3I_000000323108_24	vRhyme_bin_1__BOr3G3H3I_000000323108_24	vRhyme_bin_1__BOr3G3H3I_000000323108	BOr3G3H3I_vRhyme_bin_1	NA	NA	NA	NA	NA	NA	NA	NA	NA	NA	NA	NA	NA	TRUE	BOr3G3H3I	Bowness	Damaged	unknown function	FALSE
vRhyme_bin_1__BOr3G3H3I_000000323108_25	vRhyme_bin_1__BOr3G3H3I_000000323108_25	vRhyme_bin_1__BOr3G3H3I_000000323108	BOr3G3H3I_vRhyme_bin_1	NA	NA	NA	NA	NA	NA	NA	NA	NA	NA	NA	NA	NA	TRUE	BOr3G3H3I	Bowness	Damaged	unknown function	FALSE
vRhyme_bin_1__BOr3G3H3I_000000323108_26	vRhyme_bin_1__BOr3G3H3I_000000323108_26	vRhyme_bin_1__BOr3G3H3I_000000323108	BOr3G3H3I_vRhyme_bin_1	NA	NA	NA	NA	NA	NA	NA	NA	NA	NA	NA	NA	NA	TRUE	BOr3G3H3I	Bowness	Damaged	unknown function	FALSE
vRhyme_bin_1__BOr3G3H3I_000000323108_27	vRhyme_bin_2__BOr2D2E2F_000000145563_23	vRhyme_bin_1__BOr3G3H3I_000000323108	BOr3G3H3I_vRhyme_bin_1	NA	NA	NA	NA	NA	NA	NA	NA	NA	NA	NA	NA	NA	TRUE	BOr3G3H3I	Bowness	Damaged	unknown function	FALSE
vRhyme_bin_1__BOr3G3H3I_000000323108_28	vRhyme_bin_2__MGr1A1B1C_000000147712_95	vRhyme_bin_1__BOr3G3H3I_000000323108	BOr3G3H3I_vRhyme_bin_1	NA	NA	PF00856.32	SET domain	NA	NA	NA	NA	NA	NA	PF00856.32	SET domain	Pfam	TRUE	BOr3G3H3I	Bowness	Damaged	unknown function	FALSE
vRhyme_bin_1__BOr3G3H3I_000000323108_29	vRhyme_bin_1__BOr3G3H3I_000000323108_29	vRhyme_bin_1__BOr3G3H3I_000000323108	BOr3G3H3I_vRhyme_bin_1	NA	NA	NA	NA	NA	NA	NA	NA	NA	NA	NA	NA	NA	TRUE	BOr3G3H3I	Bowness	Damaged	unknown function	FALSE
vRhyme_bin_1__BOr3G3H3I_000000323108_3	vRhyme_bin_1__BOr3G3H3I_000000323108_3	vRhyme_bin_1__BOr3G3H3I_000000323108	BOr3G3H3I_vRhyme_bin_1	NA	NA	NA	NA	NA	NA	NA	NA	NA	NA	NA	NA	NA	TRUE	BOr3G3H3I	Bowness	Damaged	unknown function	FALSE
vRhyme_bin_1__BOr3G3H3I_000000323108_30	vRhyme_bin_1__BOr3G3H3I_000000323108_30	vRhyme_bin_1__BOr3G3H3I_000000323108	BOr3G3H3I_vRhyme_bin_1	NA	NA	NA	NA	NA	NA	NA	NA	NA	NA	NA	NA	NA	TRUE	BOr3G3H3I	Bowness	Damaged	unknown function	FALSE
vRhyme_bin_1__BOr3G3H3I_000000323108_31	vRhyme_unbinned_25__MGr2D2E2F_000000063852_23	vRhyme_bin_1__BOr3G3H3I_000000323108	BOr3G3H3I_vRhyme_bin_1	NA	NA	NA	NA	NA	NA	NA	NA	NA	NA	NA	NA	NA	TRUE	BOr3G3H3I	Bowness	Damaged	unknown function	FALSE
vRhyme_bin_1__BOr3G3H3I_000000323108_32	vRhyme_unbinned_97__MGr2D2E2F_000000281196|provirus_1412_64830_21	vRhyme_bin_1__BOr3G3H3I_000000323108	BOr3G3H3I_vRhyme_bin_1	K10979	DNA end-binding protein Ku	PF02735.20	Ku70/Ku80 beta-barrel domain	NA	NA	NA	NA	phrog_4873	Ku-like DNA end binding	K10979	DNA end-binding protein Ku	KEGG	TRUE	BOr3G3H3I	Bowness	Damaged	DNA, RNA and nucleotide metabolism	FALSE
vRhyme_bin_1__BOr3G3H3I_000000323108_33	vRhyme_bin_1__BOr3G3H3I_000000323108_33	vRhyme_bin_1__BOr3G3H3I_000000323108	BOr3G3H3I_vRhyme_bin_1	NA	NA	NA	NA	NA	NA	NA	NA	NA	NA	NA	NA	NA	TRUE	BOr3G3H3I	Bowness	Damaged	unknown function	FALSE
vRhyme_bin_1__BOr3G3H3I_000000323108_34	vRhyme_bin_1__BOr3G3H3I_000000323108_34	vRhyme_bin_1__BOr3G3H3I_000000323108	BOr3G3H3I_vRhyme_bin_1	NA	NA	NA	NA	NA	NA	NA	NA	NA	NA	NA	NA	NA	TRUE	BOr3G3H3I	Bowness	Damaged	unknown function	FALSE
vRhyme_bin_1__BOr3G3H3I_000000323108_35	vRhyme_bin_1__BOr3G3H3I_000000323108_35	vRhyme_bin_1__BOr3G3H3I_000000323108	BOr3G3H3I_vRhyme_bin_1	NA	NA	NA	NA	NA	NA	NA	NA	NA	NA	NA	NA	NA	TRUE	BOr3G3H3I	Bowness	Damaged	unknown function	FALSE
vRhyme_bin_1__BOr3G3H3I_000000323108_36	vRhyme_bin_1__BOr3G3H3I_000000323108_36	vRhyme_bin_1__BOr3G3H3I_000000323108	BOr3G3H3I_vRhyme_bin_1	NA	NA	NA	NA	NA	NA	NA	NA	NA	NA	NA	NA	NA	FALSE	BOr3G3H3I	Bowness	Damaged	unknown function	FALSE
vRhyme_bin_1__BOr3G3H3I_000000323108_37	vRhyme_bin_1__BOr3G3H3I_000000323108_37	vRhyme_bin_1__BOr3G3H3I_000000323108	BOr3G3H3I_vRhyme_bin_1	NA	NA	NA	NA	NA	NA	NA	NA	NA	NA	NA	NA	NA	TRUE	BOr3G3H3I	Bowness	Damaged	unknown function	FALSE
vRhyme_bin_1__BOr3G3H3I_000000323108_37	vRhyme_bin_1__BOr3G3H3I_000000323108_37	vRhyme_bin_1__BOr3G3H3I_000000323108	BOr3G3H3I_vRhyme_bin_1	NA	NA	NA	NA	NA	NA	NA	NA	NA	NA	NA	NA	NA	FALSE	BOr3G3H3I	Bowness	Damaged	unknown function	FALSE
vRhyme_bin_1__BOr3G3H3I_000000323108_4	vRhyme_bin_1__BOr3G3H3I_000000323108_4	vRhyme_bin_1__BOr3G3H3I_000000323108	BOr3G3H3I_vRhyme_bin_1	NA	NA	NA	NA	NA	NA	NA	NA	NA	NA	NA	NA	NA	FALSE	BOr3G3H3I	Bowness	Damaged	unknown function	FALSE
vRhyme_bin_1__BOr3G3H3I_000000323108_4	vRhyme_bin_1__BOr3G3H3I_000000323108_4	vRhyme_bin_1__BOr3G3H3I_000000323108	BOr3G3H3I_vRhyme_bin_1	NA	NA	NA	NA	NA	NA	NA	NA	NA	NA	NA	NA	NA	TRUE	BOr3G3H3I	Bowness	Damaged	unknown function	FALSE
vRhyme_bin_1__BOr3G3H3I_000000323108_5	vRhyme_bin_1__BOr3G3H3I_000000323108_5	vRhyme_bin_1__BOr3G3H3I_000000323108	BOr3G3H3I_vRhyme_bin_1	NA	NA	NA	NA	NA	NA	NA	NA	NA	NA	NA	NA	NA	TRUE	BOr3G3H3I	Bowness	Damaged	unknown function	FALSE
vRhyme_bin_1__BOr3G3H3I_000000323108_6	vRhyme_bin_1__BOr3G3H3I_000000323108_6	vRhyme_bin_1__BOr3G3H3I_000000323108	BOr3G3H3I_vRhyme_bin_1	NA	NA	NA	NA	NA	NA	NA	NA	NA	NA	NA	NA	NA	TRUE	BOr3G3H3I	Bowness	Damaged	unknown function	FALSE
vRhyme_bin_1__BOr3G3H3I_000000323108_7	vRhyme_bin_10__CRr2D2E2F_000000254623_347	vRhyme_bin_1__BOr3G3H3I_000000323108	BOr3G3H3I_vRhyme_bin_1	K03465	thymidylate synthase (FAD) [EC:2.1.1.148]	PF02511.19	Thymidylate synthase complementing protein	NA	NA	NA	NA	NA	NA	PF02511.19	Thymidylate synthase complementing protein	Pfam	TRUE	BOr3G3H3I	Bowness	Damaged	unknown function	FALSE
vRhyme_bin_1__BOr3G3H3I_000000323108_8	vRhyme_unbinned_67__CRr1A1B1C_000000266091|provirus_2_12800_6	vRhyme_bin_1__BOr3G3H3I_000000323108	BOr3G3H3I_vRhyme_bin_1	NA	NA	NA	NA	NA	NA	NA	NA	NA	NA	NA	NA	NA	TRUE	BOr3G3H3I	Bowness	Damaged	unknown function	FALSE
vRhyme_bin_1__BOr3G3H3I_000000323108_9	vRhyme_bin_1__BOr3G3H3I_000000323108_9	vRhyme_bin_1__BOr3G3H3I_000000323108	BOr3G3H3I_vRhyme_bin_1	NA	NA	NA	NA	NA	NA	NA	NA	NA	NA	NA	NA	NA	TRUE	BOr3G3H3I	Bowness	Damaged	unknown function	FALSE
vRhyme_bin_1__CRr3G3H3I_000000277486_1	vRhyme_bin_15__SEr2D2E2F_000000074271_28	vRhyme_bin_1__CRr3G3H3I_000000277486	CRr3G3H3I_vRhyme_bin_1	NA	NA	NA	NA	NA	NA	NA	NA	NA	NA	NA	NA	NA	TRUE	CRr3G3H3I	Crocach	Damaged	unknown function	FALSE
vRhyme_bin_1__CRr3G3H3I_000000277486_10	vRhyme_unbinned_39__LASCr2D2E2F_000000152555_36	vRhyme_bin_1__CRr3G3H3I_000000277486	CRr3G3H3I_vRhyme_bin_1	NA	NA	NA	NA	NA	NA	NA	NA	NA	NA	NA	NA	NA	TRUE	CRr3G3H3I	Crocach	Damaged	unknown function	FALSE
vRhyme_bin_1__CRr3G3H3I_000000277486_11	vRhyme_bin_3__BOr3G3H3I_000000039770_12	vRhyme_bin_1__CRr3G3H3I_000000277486	CRr3G3H3I_vRhyme_bin_1	NA	NA	NA	NA	NA	NA	NA	NA	NA	NA	NA	NA	NA	FALSE	CRr3G3H3I	Crocach	Damaged	unknown function	FALSE
vRhyme_bin_1__CRr3G3H3I_000000277486_12	vRhyme_unbinned_25__BAr1A1B1C_000000129611_29	vRhyme_bin_1__CRr3G3H3I_000000277486	CRr3G3H3I_vRhyme_bin_1	NA	NA	NA	NA	NA	NA	NA	NA	NA	NA	NA	NA	NA	TRUE	CRr3G3H3I	Crocach	Damaged	unknown function	FALSE
vRhyme_bin_1__CRr3G3H3I_000000277486_13	vRhyme_bin_1__CRr3G3H3I_000000277486_13	vRhyme_bin_1__CRr3G3H3I_000000277486	CRr3G3H3I_vRhyme_bin_1	NA	NA	NA	NA	NA	NA	NA	NA	NA	NA	NA	NA	NA	TRUE	CRr3G3H3I	Crocach	Damaged	unknown function	FALSE
vRhyme_bin_1__CRr3G3H3I_000000277486_14	vRhyme_bin_4__CRr2D2E2F_000000293597_1	vRhyme_bin_1__CRr3G3H3I_000000277486	CRr3G3H3I_vRhyme_bin_1	NA	NA	NA	NA	NA	NA	NA	NA	NA	NA	NA	NA	NA	TRUE	CRr3G3H3I	Crocach	Damaged	unknown function	FALSE
vRhyme_bin_1__CRr3G3H3I_000000277486_15	vRhyme_unbinned_25__BAr1A1B1C_000000129611_30	vRhyme_bin_1__CRr3G3H3I_000000277486	CRr3G3H3I_vRhyme_bin_1	NA	NA	NA	NA	NA	NA	NA	NA	NA	NA	NA	NA	NA	TRUE	CRr3G3H3I	Crocach	Damaged	unknown function	FALSE
vRhyme_bin_1__CRr3G3H3I_000000277486_16	vRhyme_bin_2__MHr1A1B1C_000000233600_11	vRhyme_bin_1__CRr3G3H3I_000000277486	CRr3G3H3I_vRhyme_bin_1	NA	NA	NA	NA	NA	NA	NA	NA	NA	NA	NA	NA	NA	TRUE	CRr3G3H3I	Crocach	Damaged	unknown function	FALSE
vRhyme_bin_1__CRr3G3H3I_000000277486_17	vRhyme_bin_2__MHr1A1B1C_000000233600_10	vRhyme_bin_1__CRr3G3H3I_000000277486	CRr3G3H3I_vRhyme_bin_1	NA	NA	NA	NA	NA	NA	NA	NA	NA	NA	NA	NA	NA	FALSE	CRr3G3H3I	Crocach	Damaged	unknown function	FALSE
vRhyme_bin_1__CRr3G3H3I_000000277486_18	vRhyme_bin_6__MHr2D2E2F_000000349608_8	vRhyme_bin_1__CRr3G3H3I_000000277486	CRr3G3H3I_vRhyme_bin_1	K07331	archaeal flagellar protein FlaH	PF13481.10	AAA domain	NA	NA	NA	NA	phrog_17317	NA	PF13481.10	AAA domain	Pfam	TRUE	CRr3G3H3I	Crocach	Damaged	unknown function	FALSE
vRhyme_bin_1__CRr3G3H3I_000000277486_18	vRhyme_bin_6__MHr2D2E2F_000000349608_8	vRhyme_bin_1__CRr3G3H3I_000000277486	CRr3G3H3I_vRhyme_bin_1	K07331	archaeal flagellar protein FlaH	PF13481.10	AAA domain	NA	NA	NA	NA	phrog_17317	NA	PF13481.10	AAA domain	Pfam	FALSE	CRr3G3H3I	Crocach	Damaged	unknown function	FALSE
vRhyme_bin_1__CRr3G3H3I_000000277486_19	vRhyme_bin_1__BOr3G3H3I_000000127856_41	vRhyme_bin_1__CRr3G3H3I_000000277486	CRr3G3H3I_vRhyme_bin_1	NA	NA	NA	NA	NA	NA	NA	NA	NA	NA	NA	NA	NA	TRUE	CRr3G3H3I	Crocach	Damaged	unknown function	FALSE
vRhyme_bin_1__CRr3G3H3I_000000277486_2	vRhyme_bin_15__BAr1A1B1C_000000388356_5	vRhyme_bin_1__CRr3G3H3I_000000277486	CRr3G3H3I_vRhyme_bin_1	NA	NA	NA	NA	NA	NA	NA	NA	NA	NA	NA	NA	NA	TRUE	CRr3G3H3I	Crocach	Damaged	unknown function	FALSE
vRhyme_bin_1__CRr3G3H3I_000000277486_20	vRhyme_unbinned_19__BOr2D2E2F_000000127533_6	vRhyme_bin_1__CRr3G3H3I_000000277486	CRr3G3H3I_vRhyme_bin_1	NA	NA	NA	NA	NA	NA	NA	NA	NA	NA	NA	NA	NA	TRUE	CRr3G3H3I	Crocach	Damaged	unknown function	FALSE
vRhyme_bin_1__CRr3G3H3I_000000277486_21	vRhyme_unbinned_83__SEr3G3H3I_000000135656_19	vRhyme_bin_1__CRr3G3H3I_000000277486	CRr3G3H3I_vRhyme_bin_1	NA	NA	NA	NA	NA	NA	NA	NA	NA	NA	NA	NA	NA	TRUE	CRr3G3H3I	Crocach	Damaged	unknown function	FALSE
vRhyme_bin_1__CRr3G3H3I_000000277486_22	vRhyme_unbinned_19__BOr2D2E2F_000000127533_5	vRhyme_bin_1__CRr3G3H3I_000000277486	CRr3G3H3I_vRhyme_bin_1	NA	NA	NA	NA	NA	NA	NA	NA	NA	NA	NA	NA	NA	TRUE	CRr3G3H3I	Crocach	Damaged	unknown function	FALSE
vRhyme_bin_1__CRr3G3H3I_000000277486_23	vRhyme_unbinned_19__BOr2D2E2F_000000127533_4	vRhyme_bin_1__CRr3G3H3I_000000277486	CRr3G3H3I_vRhyme_bin_1	NA	NA	NA	NA	NA	NA	NA	NA	NA	NA	NA	NA	NA	TRUE	CRr3G3H3I	Crocach	Damaged	unknown function	FALSE
vRhyme_bin_1__CRr3G3H3I_000000277486_24	vRhyme_bin_19__LABRr1A1B1C_000000189826_16	vRhyme_bin_1__CRr3G3H3I_000000277486	CRr3G3H3I_vRhyme_bin_1	NA	NA	NA	NA	NA	NA	NA	NA	phrog_3301	pyrophosphatase	phrog_3301	pyrophosphatase	PHROG	TRUE	CRr3G3H3I	Crocach	Damaged	other	FALSE
vRhyme_bin_1__CRr3G3H3I_000000277486_25	vRhyme_bin_14__CRr1A1B1C_000000353888_17	vRhyme_bin_1__CRr3G3H3I_000000277486	CRr3G3H3I_vRhyme_bin_1	NA	NA	NA	NA	NA	NA	NA	NA	NA	NA	NA	NA	NA	TRUE	CRr3G3H3I	Crocach	Damaged	unknown function	FALSE
vRhyme_bin_1__CRr3G3H3I_000000277486_26	vRhyme_unbinned_21__LAWAr2D2E2F_000000071319_12	vRhyme_bin_1__CRr3G3H3I_000000277486	CRr3G3H3I_vRhyme_bin_1	NA	NA	NA	NA	NA	NA	NA	NA	NA	NA	NA	NA	NA	TRUE	CRr3G3H3I	Crocach	Damaged	unknown function	FALSE
vRhyme_bin_1__CRr3G3H3I_000000277486_26	vRhyme_unbinned_21__LAWAr2D2E2F_000000071319_12	vRhyme_bin_1__CRr3G3H3I_000000277486	CRr3G3H3I_vRhyme_bin_1	NA	NA	NA	NA	NA	NA	NA	NA	NA	NA	NA	NA	NA	FALSE	CRr3G3H3I	Crocach	Damaged	unknown function	FALSE
vRhyme_bin_1__CRr3G3H3I_000000277486_27	vRhyme_unbinned_11__BAr2D2E2F_000000100894_43	vRhyme_bin_1__CRr3G3H3I_000000277486	CRr3G3H3I_vRhyme_bin_1	NA	NA	NA	NA	NA	NA	NA	NA	NA	NA	NA	NA	NA	TRUE	CRr3G3H3I	Crocach	Damaged	unknown function	FALSE
vRhyme_bin_1__CRr3G3H3I_000000277486_28	vRhyme_unbinned_53__BAr3G3H3I_000000372451|provirus_7496_70090_31	vRhyme_bin_1__CRr3G3H3I_000000277486	CRr3G3H3I_vRhyme_bin_1	NA	NA	NA	NA	NA	NA	NA	NA	NA	NA	NA	NA	NA	TRUE	CRr3G3H3I	Crocach	Damaged	unknown function	FALSE
vRhyme_bin_1__CRr3G3H3I_000000277486_28	vRhyme_unbinned_53__BAr3G3H3I_000000372451|provirus_7496_70090_31	vRhyme_bin_1__CRr3G3H3I_000000277486	CRr3G3H3I_vRhyme_bin_1	NA	NA	NA	NA	NA	NA	NA	NA	NA	NA	NA	NA	NA	FALSE	CRr3G3H3I	Crocach	Damaged	unknown function	FALSE
vRhyme_bin_1__CRr3G3H3I_000000277486_29	vRhyme_bin_1__CRr3G3H3I_000000277486_29	vRhyme_bin_1__CRr3G3H3I_000000277486	CRr3G3H3I_vRhyme_bin_1	NA	NA	NA	NA	NA	NA	NA	NA	NA	NA	NA	NA	NA	FALSE	CRr3G3H3I	Crocach	Damaged	unknown function	FALSE
vRhyme_bin_1__CRr3G3H3I_000000277486_3	vRhyme_bin_15__SEr2D2E2F_000000074271_30	vRhyme_bin_1__CRr3G3H3I_000000277486	CRr3G3H3I_vRhyme_bin_1	NA	NA	NA	NA	NA	NA	NA	NA	NA	NA	NA	NA	NA	TRUE	CRr3G3H3I	Crocach	Damaged	unknown function	FALSE
vRhyme_bin_1__CRr3G3H3I_000000277486_30	vRhyme_bin_3__CRr2D2E2F_000000000351_12	vRhyme_bin_1__CRr3G3H3I_000000277486	CRr3G3H3I_vRhyme_bin_1	NA	NA	NA	NA	NA	NA	NA	NA	NA	NA	NA	NA	NA	TRUE	CRr3G3H3I	Crocach	Damaged	unknown function	FALSE
vRhyme_bin_1__CRr3G3H3I_000000277486_31	vRhyme_bin_2__BAr2D2E2F_000000280346_3	vRhyme_bin_1__CRr3G3H3I_000000277486	CRr3G3H3I_vRhyme_bin_1	NA	NA	PF00684.23	DnaJ central domain	NA	NA	NA	NA	NA	NA	PF00684.23	DnaJ central domain	Pfam	TRUE	CRr3G3H3I	Crocach	Damaged	unknown function	FALSE
vRhyme_bin_1__CRr3G3H3I_000000277486_32	vRhyme_bin_2__BAr2D2E2F_000000280346_4	vRhyme_bin_1__CRr3G3H3I_000000277486	CRr3G3H3I_vRhyme_bin_1	NA	NA	NA	NA	NA	NA	NA	NA	NA	NA	NA	NA	NA	TRUE	CRr3G3H3I	Crocach	Damaged	unknown function	FALSE
vRhyme_bin_1__CRr3G3H3I_000000277486_33	vRhyme_unbinned_6__MGr3G3H3I_000000012933_19	vRhyme_bin_1__CRr3G3H3I_000000277486	CRr3G3H3I_vRhyme_bin_1	NA	NA	NA	NA	NA	NA	NA	NA	NA	NA	NA	NA	NA	FALSE	CRr3G3H3I	Crocach	Damaged	unknown function	FALSE
vRhyme_bin_1__CRr3G3H3I_000000277486_33	vRhyme_unbinned_6__MGr3G3H3I_000000012933_19	vRhyme_bin_1__CRr3G3H3I_000000277486	CRr3G3H3I_vRhyme_bin_1	NA	NA	NA	NA	NA	NA	NA	NA	NA	NA	NA	NA	NA	TRUE	CRr3G3H3I	Crocach	Damaged	unknown function	FALSE
vRhyme_bin_1__CRr3G3H3I_000000277486_34	vRhyme_unbinned_6__MGr3G3H3I_000000012933_18	vRhyme_bin_1__CRr3G3H3I_000000277486	CRr3G3H3I_vRhyme_bin_1	NA	NA	NA	NA	NA	NA	NA	NA	NA	NA	NA	NA	NA	TRUE	CRr3G3H3I	Crocach	Damaged	unknown function	FALSE
vRhyme_bin_1__CRr3G3H3I_000000277486_35	vRhyme_unbinned_6__MGr3G3H3I_000000012933_17	vRhyme_bin_1__CRr3G3H3I_000000277486	CRr3G3H3I_vRhyme_bin_1	NA	NA	NA	NA	NA	NA	NA	NA	NA	NA	NA	NA	NA	TRUE	CRr3G3H3I	Crocach	Damaged	unknown function	FALSE
vRhyme_bin_1__CRr3G3H3I_000000277486_36	vRhyme_unbinned_6__MGr3G3H3I_000000012933_16	vRhyme_bin_1__CRr3G3H3I_000000277486	CRr3G3H3I_vRhyme_bin_1	NA	NA	NA	NA	NA	NA	NA	NA	NA	NA	NA	NA	NA	TRUE	CRr3G3H3I	Crocach	Damaged	unknown function	FALSE
vRhyme_bin_1__CRr3G3H3I_000000277486_37	vRhyme_unbinned_6__MGr3G3H3I_000000012933_15	vRhyme_bin_1__CRr3G3H3I_000000277486	CRr3G3H3I_vRhyme_bin_1	NA	NA	PF10979.12	Protein of unknown function (DUF2786)	NA	NA	NA	NA	NA	NA	PF10979.12	Protein of unknown function (DUF2786)	Pfam	TRUE	CRr3G3H3I	Crocach	Damaged	unknown function	FALSE
vRhyme_bin_1__CRr3G3H3I_000000277486_38	vRhyme_bin_3__CRr2D2E2F_000000000351_4	vRhyme_bin_1__CRr3G3H3I_000000277486	CRr3G3H3I_vRhyme_bin_1	NA	NA	NA	NA	NA	NA	NA	NA	NA	NA	NA	NA	NA	TRUE	CRr3G3H3I	Crocach	Damaged	unknown function	FALSE
vRhyme_bin_1__CRr3G3H3I_000000277486_39	vRhyme_bin_14__CRr1A1B1C_000000167526_29	vRhyme_bin_1__CRr3G3H3I_000000277486	CRr3G3H3I_vRhyme_bin_1	NA	NA	PF03175.17	DNA polymerase type B, organellar and viral	NA	NA	NA	NA	phrog_11768	DNA polymerase	phrog_11768	DNA polymerase	PHROG	FALSE	CRr3G3H3I	Crocach	Damaged	DNA, RNA and nucleotide metabolism	FALSE
vRhyme_bin_1__CRr3G3H3I_000000277486_4	vRhyme_bin_15__SEr2D2E2F_000000074271_31	vRhyme_bin_1__CRr3G3H3I_000000277486	CRr3G3H3I_vRhyme_bin_1	NA	NA	NA	NA	NA	NA	NA	NA	NA	NA	NA	NA	NA	TRUE	CRr3G3H3I	Crocach	Damaged	unknown function	FALSE
vRhyme_bin_1__CRr3G3H3I_000000277486_40	vRhyme_unbinned_39__LASCr2D2E2F_000000152555_7	vRhyme_bin_1__CRr3G3H3I_000000277486	CRr3G3H3I_vRhyme_bin_1	K06223	DNA adenine methylase [EC:2.1.1.72]	NA	NA	NA	NA	NA	NA	NA	NA	K06223	DNA adenine methylase [EC:2.1.1.72]	KEGG	TRUE	CRr3G3H3I	Crocach	Damaged	unknown function	FALSE
vRhyme_bin_1__CRr3G3H3I_000000277486_41	vRhyme_bin_2__MHr1A1B1C_000000093873_4	vRhyme_bin_1__CRr3G3H3I_000000277486	CRr3G3H3I_vRhyme_bin_1	NA	NA	NA	NA	NA	NA	NA	NA	NA	NA	NA	NA	NA	FALSE	CRr3G3H3I	Crocach	Damaged	unknown function	FALSE
vRhyme_bin_1__CRr3G3H3I_000000277486_41	vRhyme_bin_2__MHr1A1B1C_000000093873_4	vRhyme_bin_1__CRr3G3H3I_000000277486	CRr3G3H3I_vRhyme_bin_1	NA	NA	NA	NA	NA	NA	NA	NA	NA	NA	NA	NA	NA	TRUE	CRr3G3H3I	Crocach	Damaged	unknown function	FALSE
vRhyme_bin_1__CRr3G3H3I_000000277486_42	vRhyme_bin_1__CRr3G3H3I_000000277486_42	vRhyme_bin_1__CRr3G3H3I_000000277486	CRr3G3H3I_vRhyme_bin_1	K26901	Mesyanzhinovviridae DNA helicase	PF00271.35	Helicase conserved C-terminal domain	NA	NA	NA	NA	phrog_11354	NA	K26901	Mesyanzhinovviridae DNA helicase	KEGG	TRUE	CRr3G3H3I	Crocach	Damaged	unknown function	FALSE
vRhyme_bin_1__CRr3G3H3I_000000277486_43	vRhyme_unbinned_15__BAr1A1B1C_000000074765_22	vRhyme_bin_1__CRr3G3H3I_000000277486	CRr3G3H3I_vRhyme_bin_1	NA	NA	NA	NA	NA	NA	NA	NA	NA	NA	NA	NA	NA	TRUE	CRr3G3H3I	Crocach	Damaged	unknown function	FALSE
vRhyme_bin_1__CRr3G3H3I_000000277486_43	vRhyme_unbinned_15__BAr1A1B1C_000000074765_22	vRhyme_bin_1__CRr3G3H3I_000000277486	CRr3G3H3I_vRhyme_bin_1	NA	NA	NA	NA	NA	NA	NA	NA	NA	NA	NA	NA	NA	FALSE	CRr3G3H3I	Crocach	Damaged	unknown function	FALSE
vRhyme_bin_1__CRr3G3H3I_000000277486_44	vRhyme_unbinned_21__SEr3G3H3I_000000042914_25	vRhyme_bin_1__CRr3G3H3I_000000277486	CRr3G3H3I_vRhyme_bin_1	NA	NA	PF10979.12	Protein of unknown function (DUF2786)	NA	NA	NA	NA	NA	NA	PF10979.12	Protein of unknown function (DUF2786)	Pfam	TRUE	CRr3G3H3I	Crocach	Damaged	unknown function	FALSE
vRhyme_bin_1__CRr3G3H3I_000000277486_45	vRhyme_unbinned_21__SEr3G3H3I_000000042914_24	vRhyme_bin_1__CRr3G3H3I_000000277486	CRr3G3H3I_vRhyme_bin_1	NA	NA	NA	NA	NA	NA	NA	NA	NA	NA	NA	NA	NA	TRUE	CRr3G3H3I	Crocach	Damaged	unknown function	FALSE
vRhyme_bin_1__CRr3G3H3I_000000277486_46	vRhyme_unbinned_21__SEr3G3H3I_000000042914_23	vRhyme_bin_1__CRr3G3H3I_000000277486	CRr3G3H3I_vRhyme_bin_1	NA	NA	NA	NA	NA	NA	NA	NA	NA	NA	NA	NA	NA	TRUE	CRr3G3H3I	Crocach	Damaged	unknown function	FALSE
vRhyme_bin_1__CRr3G3H3I_000000277486_47	vRhyme_unbinned_87__BAr1A1B1C_000000151518|provirus_3_26353_32	vRhyme_bin_1__CRr3G3H3I_000000277486	CRr3G3H3I_vRhyme_bin_1	NA	NA	NA	NA	NA	NA	NA	NA	NA	NA	NA	NA	NA	TRUE	CRr3G3H3I	Crocach	Damaged	unknown function	FALSE
vRhyme_bin_1__CRr3G3H3I_000000277486_48	vRhyme_bin_10__MGr2D2E2F_000000118369_9	vRhyme_bin_1__CRr3G3H3I_000000277486	CRr3G3H3I_vRhyme_bin_1	NA	NA	NA	NA	NA	NA	NA	NA	NA	NA	NA	NA	NA	TRUE	CRr3G3H3I	Crocach	Damaged	unknown function	FALSE
vRhyme_bin_1__CRr3G3H3I_000000277486_49	vRhyme_bin_10__MGr2D2E2F_000000118369_10	vRhyme_bin_1__CRr3G3H3I_000000277486	CRr3G3H3I_vRhyme_bin_1	NA	NA	NA	NA	NA	NA	NA	NA	NA	NA	NA	NA	NA	TRUE	CRr3G3H3I	Crocach	Damaged	unknown function	FALSE
vRhyme_bin_1__CRr3G3H3I_000000277486_5	vRhyme_unbinned_25__BAr1A1B1C_000000129611_23	vRhyme_bin_1__CRr3G3H3I_000000277486	CRr3G3H3I_vRhyme_bin_1	NA	NA	NA	NA	NA	NA	NA	NA	NA	NA	NA	NA	NA	TRUE	CRr3G3H3I	Crocach	Damaged	unknown function	FALSE
vRhyme_bin_1__CRr3G3H3I_000000277486_50	vRhyme_bin_10__MGr2D2E2F_000000118369_11	vRhyme_bin_1__CRr3G3H3I_000000277486	CRr3G3H3I_vRhyme_bin_1	NA	NA	NA	NA	NA	NA	NA	NA	NA	NA	NA	NA	NA	TRUE	CRr3G3H3I	Crocach	Damaged	unknown function	FALSE
vRhyme_bin_1__CRr3G3H3I_000000277486_51	vRhyme_unbinned_21__SEr3G3H3I_000000042914_17	vRhyme_bin_1__CRr3G3H3I_000000277486	CRr3G3H3I_vRhyme_bin_1	NA	NA	NA	NA	NA	NA	NA	NA	NA	NA	NA	NA	NA	TRUE	CRr3G3H3I	Crocach	Damaged	unknown function	FALSE
vRhyme_bin_1__CRr3G3H3I_000000277486_52	vRhyme_bin_1__LABRr1A1B1C_000000110519_1	vRhyme_bin_1__CRr3G3H3I_000000277486	CRr3G3H3I_vRhyme_bin_1	NA	NA	NA	NA	NA	NA	NA	NA	NA	NA	NA	NA	NA	TRUE	CRr3G3H3I	Crocach	Damaged	unknown function	FALSE
vRhyme_bin_1__CRr3G3H3I_000000277486_53	vRhyme_bin_3__CRr2D2E2F_000000128854_12	vRhyme_bin_1__CRr3G3H3I_000000277486	CRr3G3H3I_vRhyme_bin_1	NA	NA	NA	NA	NA	NA	NA	NA	NA	NA	NA	NA	NA	TRUE	CRr3G3H3I	Crocach	Damaged	unknown function	FALSE
vRhyme_bin_1__CRr3G3H3I_000000277486_53	vRhyme_bin_3__CRr2D2E2F_000000128854_12	vRhyme_bin_1__CRr3G3H3I_000000277486	CRr3G3H3I_vRhyme_bin_1	NA	NA	NA	NA	NA	NA	NA	NA	NA	NA	NA	NA	NA	FALSE	CRr3G3H3I	Crocach	Damaged	unknown function	FALSE
vRhyme_bin_1__CRr3G3H3I_000000277486_54	vRhyme_bin_3__CRr2D2E2F_000000128854_13	vRhyme_bin_1__CRr3G3H3I_000000277486	CRr3G3H3I_vRhyme_bin_1	NA	NA	NA	NA	NA	NA	NA	NA	NA	NA	NA	NA	NA	TRUE	CRr3G3H3I	Crocach	Damaged	unknown function	FALSE
vRhyme_bin_1__CRr3G3H3I_000000277486_55	vRhyme_bin_3__CRr2D2E2F_000000128854_14	vRhyme_bin_1__CRr3G3H3I_000000277486	CRr3G3H3I_vRhyme_bin_1	NA	NA	NA	NA	NA	NA	NA	NA	NA	NA	NA	NA	NA	TRUE	CRr3G3H3I	Crocach	Damaged	unknown function	FALSE
vRhyme_bin_1__CRr3G3H3I_000000277486_56	vRhyme_bin_3__CRr2D2E2F_000000128854_15	vRhyme_bin_1__CRr3G3H3I_000000277486	CRr3G3H3I_vRhyme_bin_1	NA	NA	NA	NA	NA	NA	NA	NA	NA	NA	NA	NA	NA	TRUE	CRr3G3H3I	Crocach	Damaged	unknown function	FALSE
vRhyme_bin_1__CRr3G3H3I_000000277486_57	vRhyme_bin_3__CRr2D2E2F_000000128854_16	vRhyme_bin_1__CRr3G3H3I_000000277486	CRr3G3H3I_vRhyme_bin_1	NA	NA	NA	NA	NA	NA	NA	NA	phrog_4496	NA	phrog_4496	NA	PHROG	TRUE	CRr3G3H3I	Crocach	Damaged	unknown function	FALSE
vRhyme_bin_1__CRr3G3H3I_000000277486_58	vRhyme_unbinned_34__BOr2D2E2F_000000142906|provirus_3_53996_27	vRhyme_bin_1__CRr3G3H3I_000000277486	CRr3G3H3I_vRhyme_bin_1	NA	NA	NA	NA	NA	NA	NA	NA	NA	NA	NA	NA	NA	TRUE	CRr3G3H3I	Crocach	Damaged	unknown function	FALSE
vRhyme_bin_1__CRr3G3H3I_000000277486_58	vRhyme_unbinned_34__BOr2D2E2F_000000142906|provirus_3_53996_27	vRhyme_bin_1__CRr3G3H3I_000000277486	CRr3G3H3I_vRhyme_bin_1	NA	NA	NA	NA	NA	NA	NA	NA	NA	NA	NA	NA	NA	FALSE	CRr3G3H3I	Crocach	Damaged	unknown function	FALSE
vRhyme_bin_1__CRr3G3H3I_000000277486_59	vRhyme_bin_14__CRr1A1B1C_000000167526_9	vRhyme_bin_1__CRr3G3H3I_000000277486	CRr3G3H3I_vRhyme_bin_1	NA	NA	NA	NA	NA	NA	NA	NA	NA	NA	NA	NA	NA	TRUE	CRr3G3H3I	Crocach	Damaged	unknown function	FALSE
vRhyme_bin_1__CRr3G3H3I_000000277486_6	vRhyme_bin_15__SEr2D2E2F_000000074271_33	vRhyme_bin_1__CRr3G3H3I_000000277486	CRr3G3H3I_vRhyme_bin_1	NA	NA	NA	NA	NA	NA	NA	NA	NA	NA	NA	NA	NA	TRUE	CRr3G3H3I	Crocach	Damaged	unknown function	FALSE
vRhyme_bin_1__CRr3G3H3I_000000277486_60	vRhyme_bin_3__CRr2D2E2F_000000128854_19	vRhyme_bin_1__CRr3G3H3I_000000277486	CRr3G3H3I_vRhyme_bin_1	NA	NA	NA	NA	NA	NA	NA	NA	NA	NA	NA	NA	NA	TRUE	CRr3G3H3I	Crocach	Damaged	unknown function	FALSE
vRhyme_bin_1__CRr3G3H3I_000000277486_61	vRhyme_bin_14__CRr1A1B1C_000000167526_7	vRhyme_bin_1__CRr3G3H3I_000000277486	CRr3G3H3I_vRhyme_bin_1	NA	NA	NA	NA	NA	NA	NA	NA	NA	NA	NA	NA	NA	TRUE	CRr3G3H3I	Crocach	Damaged	unknown function	FALSE
vRhyme_bin_1__CRr3G3H3I_000000277486_62	vRhyme_bin_14__CRr1A1B1C_000000167526_5	vRhyme_bin_1__CRr3G3H3I_000000277486	CRr3G3H3I_vRhyme_bin_1	NA	NA	NA	NA	NA	NA	NA	NA	phrog_9027	NA	phrog_9027	NA	PHROG	TRUE	CRr3G3H3I	Crocach	Damaged	unknown function	FALSE
vRhyme_bin_1__CRr3G3H3I_000000277486_63	vRhyme_unbinned_15__BAr1A1B1C_000000074765_4	vRhyme_bin_1__CRr3G3H3I_000000277486	CRr3G3H3I_vRhyme_bin_1	NA	NA	NA	NA	NA	NA	NA	NA	NA	NA	NA	NA	NA	TRUE	CRr3G3H3I	Crocach	Damaged	unknown function	FALSE
vRhyme_bin_1__CRr3G3H3I_000000277486_64	vRhyme_unbinned_2__MGr3G3H3I_000000004931_4	vRhyme_bin_1__CRr3G3H3I_000000277486	CRr3G3H3I_vRhyme_bin_1	NA	NA	NA	NA	NA	NA	NA	NA	NA	NA	NA	NA	NA	TRUE	CRr3G3H3I	Crocach	Damaged	unknown function	FALSE
vRhyme_bin_1__CRr3G3H3I_000000277486_65	vRhyme_unbinned_15__BAr1A1B1C_000000074765_2	vRhyme_bin_1__CRr3G3H3I_000000277486	CRr3G3H3I_vRhyme_bin_1	NA	NA	NA	NA	NA	NA	NA	NA	NA	NA	NA	NA	NA	TRUE	CRr3G3H3I	Crocach	Damaged	unknown function	FALSE
vRhyme_bin_1__CRr3G3H3I_000000277486_66	vRhyme_bin_15__SEr2D2E2F_000000000474_1	vRhyme_bin_1__CRr3G3H3I_000000277486	CRr3G3H3I_vRhyme_bin_1	NA	NA	NA	NA	NA	NA	NA	NA	NA	NA	NA	NA	NA	TRUE	CRr3G3H3I	Crocach	Damaged	unknown function	FALSE
vRhyme_bin_1__CRr3G3H3I_000000277486_7	vRhyme_unbinned_15__BAr1A1B1C_000000074765_62	vRhyme_bin_1__CRr3G3H3I_000000277486	CRr3G3H3I_vRhyme_bin_1	NA	NA	NA	NA	NA	NA	NA	NA	NA	NA	NA	NA	NA	TRUE	CRr3G3H3I	Crocach	Damaged	unknown function	FALSE
vRhyme_bin_1__CRr3G3H3I_000000277486_8	vRhyme_unbinned_15__BAr1A1B1C_000000074765_61	vRhyme_bin_1__CRr3G3H3I_000000277486	CRr3G3H3I_vRhyme_bin_1	NA	NA	NA	NA	NA	NA	NA	NA	NA	NA	NA	NA	NA	TRUE	CRr3G3H3I	Crocach	Damaged	unknown function	FALSE
vRhyme_bin_1__CRr3G3H3I_000000277486_9	vRhyme_bin_15__SEr2D2E2F_000000074271_42	vRhyme_bin_1__CRr3G3H3I_000000277486	CRr3G3H3I_vRhyme_bin_1	NA	NA	NA	NA	NA	NA	NA	NA	NA	NA	NA	NA	NA	TRUE	CRr3G3H3I	Crocach	Damaged	unknown function	FALSE
vRhyme_bin_1__CRr3G3H3I_000000291524_1	vRhyme_unbinned_15__BAr1A1B1C_000000074765_96	vRhyme_bin_1__CRr3G3H3I_000000291524	CRr3G3H3I_vRhyme_bin_1	NA	NA	NA	NA	NA	NA	NA	NA	NA	NA	NA	NA	NA	TRUE	CRr3G3H3I	Crocach	Damaged	unknown function	FALSE
vRhyme_bin_1__CRr3G3H3I_000000291524_10	vRhyme_bin_14__CRr1A1B1C_000000216104_1	vRhyme_bin_1__CRr3G3H3I_000000291524	CRr3G3H3I_vRhyme_bin_1	NA	NA	PF11753.12	Protein of unknwon function (DUF3310)	NA	NA	NA	NA	phrog_4472	nucleotide kinase	phrog_4472	nucleotide kinase	PHROG	TRUE	CRr3G3H3I	Crocach	Damaged	other	FALSE
vRhyme_bin_1__CRr3G3H3I_000000291524_11	vRhyme_unbinned_89__LASCr2D2E2F_000000339790_24	vRhyme_bin_1__CRr3G3H3I_000000291524	CRr3G3H3I_vRhyme_bin_1	NA	NA	NA	NA	NA	NA	NA	NA	NA	NA	NA	NA	NA	TRUE	CRr3G3H3I	Crocach	Damaged	unknown function	FALSE
vRhyme_bin_1__CRr3G3H3I_000000291524_12	vRhyme_bin_1__BAr2D2E2F_000000017828_3	vRhyme_bin_1__CRr3G3H3I_000000291524	CRr3G3H3I_vRhyme_bin_1	NA	NA	NA	NA	NA	NA	NA	NA	NA	NA	NA	NA	NA	TRUE	CRr3G3H3I	Crocach	Damaged	unknown function	FALSE
vRhyme_bin_1__CRr3G3H3I_000000291524_13	vRhyme_unbinned_27__BAr1A1B1C_000000152875_7	vRhyme_bin_1__CRr3G3H3I_000000291524	CRr3G3H3I_vRhyme_bin_1	NA	NA	PF09723.14	Zinc ribbon domain	NA	NA	NA	NA	NA	NA	PF09723.14	Zinc ribbon domain	Pfam	FALSE	CRr3G3H3I	Crocach	Damaged	unknown function	FALSE
vRhyme_bin_1__CRr3G3H3I_000000291524_14	vRhyme_bin_13__MHr3G3H3I_000000385566_12	vRhyme_bin_1__CRr3G3H3I_000000291524	CRr3G3H3I_vRhyme_bin_1	NA	NA	PF01464.24	Transglycosylase SLT domain	GH23	lysozyme type G (EC 3.2.1.17); peptidoglycan lyase (EC 4.2.2.n1) also known in the literature as peptidoglycan lytic transglycosylase; chitinase (EC 3.2.1.14)	NA	NA	NA	NA	PF01464.24	Transglycosylase SLT domain	Pfam	FALSE	CRr3G3H3I	Crocach	Damaged	unknown function	FALSE
vRhyme_bin_1__CRr3G3H3I_000000291524_15	vRhyme_bin_3__CRr2D2E2F_000000122303_11	vRhyme_bin_1__CRr3G3H3I_000000291524	CRr3G3H3I_vRhyme_bin_1	NA	NA	NA	NA	NA	NA	NA	NA	NA	NA	NA	NA	NA	TRUE	CRr3G3H3I	Crocach	Damaged	unknown function	FALSE
vRhyme_bin_1__CRr3G3H3I_000000291524_16	vRhyme_bin_3__CRr2D2E2F_000000122303_14	vRhyme_bin_1__CRr3G3H3I_000000291524	CRr3G3H3I_vRhyme_bin_1	NA	NA	NA	NA	NA	NA	NA	NA	NA	NA	NA	NA	NA	TRUE	CRr3G3H3I	Crocach	Damaged	unknown function	FALSE
vRhyme_bin_1__CRr3G3H3I_000000291524_17	vRhyme_bin_3__CRr2D2E2F_000000122303_15	vRhyme_bin_1__CRr3G3H3I_000000291524	CRr3G3H3I_vRhyme_bin_1	NA	NA	NA	NA	NA	NA	NA	NA	NA	NA	NA	NA	NA	TRUE	CRr3G3H3I	Crocach	Damaged	unknown function	FALSE
vRhyme_bin_1__CRr3G3H3I_000000291524_18	vRhyme_bin_3__CRr2D2E2F_000000122303_22	vRhyme_bin_1__CRr3G3H3I_000000291524	CRr3G3H3I_vRhyme_bin_1	NA	NA	NA	NA	NA	NA	NA	NA	NA	NA	NA	NA	NA	TRUE	CRr3G3H3I	Crocach	Damaged	unknown function	FALSE
vRhyme_bin_1__CRr3G3H3I_000000291524_19	vRhyme_bin_1__CRr3G3H3I_000000291524_19	vRhyme_bin_1__CRr3G3H3I_000000291524	CRr3G3H3I_vRhyme_bin_1	NA	NA	NA	NA	NA	NA	NA	NA	NA	NA	NA	NA	NA	TRUE	CRr3G3H3I	Crocach	Damaged	unknown function	FALSE
vRhyme_bin_1__CRr3G3H3I_000000291524_2	vRhyme_unbinned_15__BAr1A1B1C_000000074765_95	vRhyme_bin_1__CRr3G3H3I_000000291524	CRr3G3H3I_vRhyme_bin_1	NA	NA	NA	NA	NA	NA	NA	NA	NA	NA	NA	NA	NA	TRUE	CRr3G3H3I	Crocach	Damaged	unknown function	FALSE
vRhyme_bin_1__CRr3G3H3I_000000291524_20	vRhyme_unbinned_87__BAr1A1B1C_000000151518|provirus_3_26353_3	vRhyme_bin_1__CRr3G3H3I_000000291524	CRr3G3H3I_vRhyme_bin_1	NA	NA	NA	NA	NA	NA	NA	NA	phrog_2772	NA	phrog_2772	NA	PHROG	TRUE	CRr3G3H3I	Crocach	Damaged	unknown function	FALSE
vRhyme_bin_1__CRr3G3H3I_000000291524_21	vRhyme_unbinned_34__LASAr3G3H3I_000000271313_18	vRhyme_bin_1__CRr3G3H3I_000000291524	CRr3G3H3I_vRhyme_bin_1	NA	NA	NA	NA	NA	NA	NA	NA	NA	NA	NA	NA	NA	TRUE	CRr3G3H3I	Crocach	Damaged	unknown function	FALSE
vRhyme_bin_1__CRr3G3H3I_000000291524_22	vRhyme_bin_10__MGr2D2E2F_000000161684_13	vRhyme_bin_1__CRr3G3H3I_000000291524	CRr3G3H3I_vRhyme_bin_1	NA	NA	NA	NA	NA	NA	NA	NA	NA	NA	NA	NA	NA	TRUE	CRr3G3H3I	Crocach	Damaged	unknown function	FALSE
vRhyme_bin_1__CRr3G3H3I_000000291524_23	vRhyme_bin_1__CRr3G3H3I_000000291524_23	vRhyme_bin_1__CRr3G3H3I_000000291524	CRr3G3H3I_vRhyme_bin_1	NA	NA	NA	NA	NA	NA	NA	NA	NA	NA	NA	NA	NA	TRUE	CRr3G3H3I	Crocach	Damaged	unknown function	FALSE
vRhyme_bin_1__CRr3G3H3I_000000291524_24	vRhyme_bin_1__CRr3G3H3I_000000291524_24	vRhyme_bin_1__CRr3G3H3I_000000291524	CRr3G3H3I_vRhyme_bin_1	NA	NA	NA	NA	NA	NA	NA	NA	NA	NA	NA	NA	NA	TRUE	CRr3G3H3I	Crocach	Damaged	unknown function	FALSE
vRhyme_bin_1__CRr3G3H3I_000000291524_25	vRhyme_unbinned_25__BAr1A1B1C_000000129611_14	vRhyme_bin_1__CRr3G3H3I_000000291524	CRr3G3H3I_vRhyme_bin_1	NA	NA	NA	NA	NA	NA	NA	NA	NA	NA	NA	NA	NA	TRUE	CRr3G3H3I	Crocach	Damaged	unknown function	FALSE
vRhyme_bin_1__CRr3G3H3I_000000291524_26	vRhyme_bin_1__CRr3G3H3I_000000291524_26	vRhyme_bin_1__CRr3G3H3I_000000291524	CRr3G3H3I_vRhyme_bin_1	NA	NA	NA	NA	NA	NA	NA	NA	NA	NA	NA	NA	NA	TRUE	CRr3G3H3I	Crocach	Damaged	unknown function	FALSE
vRhyme_bin_1__CRr3G3H3I_000000291524_27	vRhyme_bin_1__CRr3G3H3I_000000291524_27	vRhyme_bin_1__CRr3G3H3I_000000291524	CRr3G3H3I_vRhyme_bin_1	NA	NA	NA	NA	NA	NA	NA	NA	NA	NA	NA	NA	NA	TRUE	CRr3G3H3I	Crocach	Damaged	unknown function	FALSE
vRhyme_bin_1__CRr3G3H3I_000000291524_28	vRhyme_bin_15__SEr2D2E2F_000000074271_27	vRhyme_bin_1__CRr3G3H3I_000000291524	CRr3G3H3I_vRhyme_bin_1	NA	NA	NA	NA	NA	NA	NA	NA	NA	NA	NA	NA	NA	FALSE	CRr3G3H3I	Crocach	Damaged	unknown function	FALSE
vRhyme_bin_1__CRr3G3H3I_000000291524_29	vRhyme_bin_1__CRr3G3H3I_000000291524_29	vRhyme_bin_1__CRr3G3H3I_000000291524	CRr3G3H3I_vRhyme_bin_1	NA	NA	NA	NA	NA	NA	NA	NA	NA	NA	NA	NA	NA	TRUE	CRr3G3H3I	Crocach	Damaged	unknown function	FALSE
vRhyme_bin_1__CRr3G3H3I_000000291524_3	vRhyme_unbinned_15__BAr1A1B1C_000000074765_94	vRhyme_bin_1__CRr3G3H3I_000000291524	CRr3G3H3I_vRhyme_bin_1	NA	NA	NA	NA	NA	NA	NA	NA	NA	NA	NA	NA	NA	TRUE	CRr3G3H3I	Crocach	Damaged	unknown function	FALSE
vRhyme_bin_1__CRr3G3H3I_000000291524_4	vRhyme_unbinned_25__BAr1A1B1C_000000129611_64	vRhyme_bin_1__CRr3G3H3I_000000291524	CRr3G3H3I_vRhyme_bin_1	NA	NA	NA	NA	NA	NA	NA	NA	NA	NA	NA	NA	NA	TRUE	CRr3G3H3I	Crocach	Damaged	unknown function	FALSE
vRhyme_bin_1__CRr3G3H3I_000000291524_5	vRhyme_unbinned_27__BAr1A1B1C_000000152875_2	vRhyme_bin_1__CRr3G3H3I_000000291524	CRr3G3H3I_vRhyme_bin_1	NA	NA	NA	NA	NA	NA	NA	NA	NA	NA	NA	NA	NA	TRUE	CRr3G3H3I	Crocach	Damaged	unknown function	FALSE
vRhyme_bin_1__CRr3G3H3I_000000291524_6	vRhyme_unbinned_10__LABRr1A1B1C_000000013495_7	vRhyme_bin_1__CRr3G3H3I_000000291524	CRr3G3H3I_vRhyme_bin_1	NA	NA	NA	NA	NA	NA	NA	NA	NA	NA	NA	NA	NA	FALSE	CRr3G3H3I	Crocach	Damaged	unknown function	FALSE
vRhyme_bin_1__CRr3G3H3I_000000291524_7	vRhyme_unbinned_10__LABRr1A1B1C_000000013495_8	vRhyme_bin_1__CRr3G3H3I_000000291524	CRr3G3H3I_vRhyme_bin_1	NA	NA	NA	NA	NA	NA	NA	NA	NA	NA	NA	NA	NA	TRUE	CRr3G3H3I	Crocach	Damaged	unknown function	FALSE
vRhyme_bin_1__CRr3G3H3I_000000291524_8	vRhyme_bin_1__CRr3G3H3I_000000291524_8	vRhyme_bin_1__CRr3G3H3I_000000291524	CRr3G3H3I_vRhyme_bin_1	K07729	putative transcriptional regulator	PF11753.12	Protein of unknwon function (DUF3310)	NA	NA	NA	NA	phrog_11324	nucleotide kinase	phrog_11324	nucleotide kinase	PHROG	TRUE	CRr3G3H3I	Crocach	Damaged	other	FALSE
vRhyme_bin_1__CRr3G3H3I_000000291524_9	vRhyme_bin_3__BOr3G3H3I_000000330242_15	vRhyme_bin_1__CRr3G3H3I_000000291524	CRr3G3H3I_vRhyme_bin_1	NA	NA	NA	NA	NA	NA	NA	NA	NA	NA	NA	NA	NA	TRUE	CRr3G3H3I	Crocach	Damaged	unknown function	FALSE
vRhyme_bin_1__LABRr1A1B1C_000000009395_1	vRhyme_bin_1__LABRr1A1B1C_000000009395_1	vRhyme_bin_1__LABRr1A1B1C_000000009395	LABRr1A1B1C_vRhyme_bin_1	NA	NA	NA	NA	NA	NA	NA	NA	NA	NA	NA	NA	NA	TRUE	LABRr1A1B1C	Langwell	Natural	unknown function	FALSE
vRhyme_bin_1__LABRr1A1B1C_000000009395_10	vRhyme_unbinned_47__BAr3G3H3I_000000442576_25	vRhyme_bin_1__LABRr1A1B1C_000000009395	LABRr1A1B1C_vRhyme_bin_1	K00525	ribonucleoside-diphosphate reductase alpha chain [EC:1.17.4.1]	PF02867.19	Ribonucleotide reductase, barrel domain	NA	NA	NA	NA	phrog_84	ribonucleoside-diphosphate reductase large subunit	K00525	ribonucleoside-diphosphate reductase alpha chain [EC:1.17.4.1]	KEGG	TRUE	LABRr1A1B1C	Langwell	Natural	DNA, RNA and nucleotide metabolism	FALSE
vRhyme_bin_1__LABRr1A1B1C_000000009395_11	vRhyme_unbinned_43__BAr3G3H3I_000000400492_11	vRhyme_bin_1__LABRr1A1B1C_000000009395	LABRr1A1B1C_vRhyme_bin_1	NA	NA	NA	NA	NA	NA	NA	NA	NA	NA	NA	NA	NA	TRUE	LABRr1A1B1C	Langwell	Natural	unknown function	FALSE
vRhyme_bin_1__LABRr1A1B1C_000000009395_12	vRhyme_bin_1__LABRr1A1B1C_000000009395_12	vRhyme_bin_1__LABRr1A1B1C_000000009395	LABRr1A1B1C_vRhyme_bin_1	NA	NA	NA	NA	NA	NA	NA	NA	NA	NA	NA	NA	NA	TRUE	LABRr1A1B1C	Langwell	Natural	unknown function	FALSE
vRhyme_bin_1__LABRr1A1B1C_000000009395_13	vRhyme_bin_1__LABRr1A1B1C_000000009395_13	vRhyme_bin_1__LABRr1A1B1C_000000009395	LABRr1A1B1C_vRhyme_bin_1	NA	NA	NA	NA	NA	NA	NA	NA	NA	NA	NA	NA	NA	TRUE	LABRr1A1B1C	Langwell	Natural	unknown function	FALSE
vRhyme_bin_1__LABRr1A1B1C_000000009395_2	vRhyme_bin_1__LABRr1A1B1C_000000009395_2	vRhyme_bin_1__LABRr1A1B1C_000000009395	LABRr1A1B1C_vRhyme_bin_1	NA	NA	NA	NA	NA	NA	NA	NA	phrog_21869	NA	phrog_21869	NA	PHROG	FALSE	LABRr1A1B1C	Langwell	Natural	unknown function	FALSE
vRhyme_bin_1__LABRr1A1B1C_000000009395_3	vRhyme_bin_1__LABRr1A1B1C_000000009395_3	vRhyme_bin_1__LABRr1A1B1C_000000009395	LABRr1A1B1C_vRhyme_bin_1	NA	NA	NA	NA	NA	NA	NA	NA	phrog_21869	NA	phrog_21869	NA	PHROG	TRUE	LABRr1A1B1C	Langwell	Natural	unknown function	FALSE
vRhyme_bin_1__LABRr1A1B1C_000000009395_4	vRhyme_bin_1__LABRr1A1B1C_000000009395_4	vRhyme_bin_1__LABRr1A1B1C_000000009395	LABRr1A1B1C_vRhyme_bin_1	NA	NA	NA	NA	NA	NA	NA	NA	NA	NA	NA	NA	NA	TRUE	LABRr1A1B1C	Langwell	Natural	unknown function	FALSE
vRhyme_bin_1__LABRr1A1B1C_000000009395_5	vRhyme_bin_11__MHr2D2E2F_000000049988_2	vRhyme_bin_1__LABRr1A1B1C_000000009395	LABRr1A1B1C_vRhyme_bin_1	NA	NA	NA	NA	NA	NA	NA	NA	NA	NA	NA	NA	NA	TRUE	LABRr1A1B1C	Langwell	Natural	unknown function	FALSE
vRhyme_bin_1__LABRr1A1B1C_000000009395_6	vRhyme_bin_10__MHr2D2E2F_000000055562_15	vRhyme_bin_1__LABRr1A1B1C_000000009395	LABRr1A1B1C_vRhyme_bin_1	NA	NA	PF05272.15	Virulence-associated protein E-like domain	NA	NA	NA	NA	phrog_1313	DNA helicase	phrog_1313	DNA helicase	PHROG	TRUE	LABRr1A1B1C	Langwell	Natural	DNA, RNA and nucleotide metabolism	FALSE
vRhyme_bin_1__LABRr1A1B1C_000000009395_7	vRhyme_bin_1__LABRr1A1B1C_000000009395_7	vRhyme_bin_1__LABRr1A1B1C_000000009395	LABRr1A1B1C_vRhyme_bin_1	K07319	adenine-specific DNA-methyltransferase [EC:2.1.1.72]	PF01555.22	DNA methylase	NA	NA	NA	NA	phrog_18293	methyltransferase	K07319	adenine-specific DNA-methyltransferase [EC:2.1.1.72]	KEGG	TRUE	LABRr1A1B1C	Langwell	Natural	other	FALSE
vRhyme_bin_1__LABRr1A1B1C_000000009395_8	vRhyme_bin_1__LABRr1A1B1C_000000009395_8	vRhyme_bin_1__LABRr1A1B1C_000000009395	LABRr1A1B1C_vRhyme_bin_1	NA	NA	NA	NA	NA	NA	NA	NA	NA	NA	NA	NA	NA	TRUE	LABRr1A1B1C	Langwell	Natural	unknown function	FALSE
vRhyme_bin_1__LABRr1A1B1C_000000009395_9	vRhyme_bin_1__LABRr1A1B1C_000000009395_9	vRhyme_bin_1__LABRr1A1B1C_000000009395	LABRr1A1B1C_vRhyme_bin_1	NA	NA	NA	NA	NA	NA	NA	NA	NA	NA	NA	NA	NA	TRUE	LABRr1A1B1C	Langwell	Natural	unknown function	FALSE
vRhyme_bin_1__LABRr1A1B1C_000000017423_1	vRhyme_bin_1__LABRr1A1B1C_000000017423_1	vRhyme_bin_1__LABRr1A1B1C_000000017423	LABRr1A1B1C_vRhyme_bin_1	NA	NA	NA	NA	NA	NA	NA	NA	NA	NA	NA	NA	NA	TRUE	LABRr1A1B1C	Langwell	Natural	unknown function	FALSE
vRhyme_bin_1__LABRr1A1B1C_000000017423_10	vRhyme_bin_1__LABRr1A1B1C_000000017423_10	vRhyme_bin_1__LABRr1A1B1C_000000017423	LABRr1A1B1C_vRhyme_bin_1	NA	NA	NA	NA	NA	NA	NA	NA	NA	NA	NA	NA	NA	TRUE	LABRr1A1B1C	Langwell	Natural	unknown function	FALSE
vRhyme_bin_1__LABRr1A1B1C_000000017423_11	vRhyme_bin_1__LABRr1A1B1C_000000017423_11	vRhyme_bin_1__LABRr1A1B1C_000000017423	LABRr1A1B1C_vRhyme_bin_1	NA	NA	NA	NA	NA	NA	NA	NA	NA	NA	NA	NA	NA	TRUE	LABRr1A1B1C	Langwell	Natural	unknown function	FALSE
vRhyme_bin_1__LABRr1A1B1C_000000017423_12	vRhyme_bin_1__LABRr1A1B1C_000000017423_12	vRhyme_bin_1__LABRr1A1B1C_000000017423	LABRr1A1B1C_vRhyme_bin_1	NA	NA	NA	NA	NA	NA	NA	NA	NA	NA	NA	NA	NA	TRUE	LABRr1A1B1C	Langwell	Natural	unknown function	FALSE
vRhyme_bin_1__LABRr1A1B1C_000000017423_13	vRhyme_bin_1__LABRr1A1B1C_000000017423_13	vRhyme_bin_1__LABRr1A1B1C_000000017423	LABRr1A1B1C_vRhyme_bin_1	NA	NA	PF05658.18	YadA head domain repeat (2 copies)	NA	NA	NA	NA	NA	NA	PF05658.18	YadA head domain repeat (2 copies)	Pfam	TRUE	LABRr1A1B1C	Langwell	Natural	unknown function	FALSE
vRhyme_bin_1__LABRr1A1B1C_000000017423_14	vRhyme_bin_1__LABRr1A1B1C_000000017423_14	vRhyme_bin_1__LABRr1A1B1C_000000017423	LABRr1A1B1C_vRhyme_bin_1	NA	NA	NA	NA	NA	NA	NA	NA	NA	NA	NA	NA	NA	TRUE	LABRr1A1B1C	Langwell	Natural	unknown function	FALSE
vRhyme_bin_1__LABRr1A1B1C_000000017423_15	vRhyme_bin_1__LABRr1A1B1C_000000017423_15	vRhyme_bin_1__LABRr1A1B1C_000000017423	LABRr1A1B1C_vRhyme_bin_1	NA	NA	NA	NA	NA	NA	NA	NA	NA	NA	NA	NA	NA	FALSE	LABRr1A1B1C	Langwell	Natural	unknown function	FALSE
vRhyme_bin_1__LABRr1A1B1C_000000017423_16	vRhyme_bin_1__LABRr1A1B1C_000000017423_16	vRhyme_bin_1__LABRr1A1B1C_000000017423	LABRr1A1B1C_vRhyme_bin_1	NA	NA	NA	NA	NA	NA	NA	NA	NA	NA	NA	NA	NA	TRUE	LABRr1A1B1C	Langwell	Natural	unknown function	FALSE
vRhyme_bin_1__LABRr1A1B1C_000000017423_17	vRhyme_bin_1__LABRr1A1B1C_000000017423_17	vRhyme_bin_1__LABRr1A1B1C_000000017423	LABRr1A1B1C_vRhyme_bin_1	NA	NA	NA	NA	NA	NA	NA	NA	NA	NA	NA	NA	NA	TRUE	LABRr1A1B1C	Langwell	Natural	unknown function	FALSE
vRhyme_bin_1__LABRr1A1B1C_000000017423_18	vRhyme_bin_1__LABRr1A1B1C_000000017423_18	vRhyme_bin_1__LABRr1A1B1C_000000017423	LABRr1A1B1C_vRhyme_bin_1	NA	NA	NA	NA	NA	NA	NA	NA	NA	NA	NA	NA	NA	FALSE	LABRr1A1B1C	Langwell	Natural	unknown function	FALSE
vRhyme_bin_1__LABRr1A1B1C_000000017423_2	vRhyme_bin_1__LABRr1A1B1C_000000017423_2	vRhyme_bin_1__LABRr1A1B1C_000000017423	LABRr1A1B1C_vRhyme_bin_1	NA	NA	NA	NA	NA	NA	NA	NA	NA	NA	NA	NA	NA	FALSE	LABRr1A1B1C	Langwell	Natural	unknown function	FALSE
vRhyme_bin_1__LABRr1A1B1C_000000017423_3	vRhyme_bin_1__LABRr1A1B1C_000000017423_3	vRhyme_bin_1__LABRr1A1B1C_000000017423	LABRr1A1B1C_vRhyme_bin_1	NA	NA	NA	NA	NA	NA	NA	NA	NA	NA	NA	NA	NA	TRUE	LABRr1A1B1C	Langwell	Natural	unknown function	FALSE
vRhyme_bin_1__LABRr1A1B1C_000000017423_4	vRhyme_bin_1__LABRr1A1B1C_000000017423_4	vRhyme_bin_1__LABRr1A1B1C_000000017423	LABRr1A1B1C_vRhyme_bin_1	NA	NA	NA	NA	NA	NA	NA	NA	NA	NA	NA	NA	NA	TRUE	LABRr1A1B1C	Langwell	Natural	unknown function	FALSE
vRhyme_bin_1__LABRr1A1B1C_000000017423_5	vRhyme_bin_1__LABRr1A1B1C_000000017423_5	vRhyme_bin_1__LABRr1A1B1C_000000017423	LABRr1A1B1C_vRhyme_bin_1	NA	NA	NA	NA	NA	NA	NA	NA	NA	NA	NA	NA	NA	TRUE	LABRr1A1B1C	Langwell	Natural	unknown function	FALSE
vRhyme_bin_1__LABRr1A1B1C_000000017423_6	vRhyme_bin_1__LABRr1A1B1C_000000017423_6	vRhyme_bin_1__LABRr1A1B1C_000000017423	LABRr1A1B1C_vRhyme_bin_1	NA	NA	NA	NA	NA	NA	NA	NA	NA	NA	NA	NA	NA	TRUE	LABRr1A1B1C	Langwell	Natural	unknown function	FALSE
vRhyme_bin_1__LABRr1A1B1C_000000017423_7	vRhyme_bin_1__LABRr1A1B1C_000000017423_7	vRhyme_bin_1__LABRr1A1B1C_000000017423	LABRr1A1B1C_vRhyme_bin_1	NA	NA	NA	NA	NA	NA	NA	NA	NA	NA	NA	NA	NA	FALSE	LABRr1A1B1C	Langwell	Natural	unknown function	FALSE
vRhyme_bin_1__LABRr1A1B1C_000000017423_8	vRhyme_bin_1__LABRr1A1B1C_000000017423_8	vRhyme_bin_1__LABRr1A1B1C_000000017423	LABRr1A1B1C_vRhyme_bin_1	NA	NA	PF13730.10	Helix-turn-helix domain	NA	NA	NA	NA	NA	NA	PF13730.10	Helix-turn-helix domain	Pfam	TRUE	LABRr1A1B1C	Langwell	Natural	unknown function	FALSE
vRhyme_bin_1__LABRr1A1B1C_000000017423_9	vRhyme_bin_1__LABRr1A1B1C_000000017423_9	vRhyme_bin_1__LABRr1A1B1C_000000017423	LABRr1A1B1C_vRhyme_bin_1	NA	NA	NA	NA	NA	NA	NA	NA	NA	NA	NA	NA	NA	TRUE	LABRr1A1B1C	Langwell	Natural	unknown function	FALSE
vRhyme_bin_1__LABRr1A1B1C_000000037686_1	vRhyme_bin_1__LABRr1A1B1C_000000037686_1	vRhyme_bin_1__LABRr1A1B1C_000000037686	LABRr1A1B1C_vRhyme_bin_1	NA	NA	NA	NA	NA	NA	NA	NA	NA	NA	NA	NA	NA	TRUE	LABRr1A1B1C	Langwell	Natural	unknown function	FALSE
vRhyme_bin_1__LABRr1A1B1C_000000037686_10	vRhyme_bin_1__LABRr1A1B1C_000000037686_10	vRhyme_bin_1__LABRr1A1B1C_000000037686	LABRr1A1B1C_vRhyme_bin_1	NA	NA	NA	NA	NA	NA	NA	NA	NA	NA	NA	NA	NA	TRUE	LABRr1A1B1C	Langwell	Natural	unknown function	FALSE
vRhyme_bin_1__LABRr1A1B1C_000000037686_11	vRhyme_bin_1__LABRr1A1B1C_000000037686_11	vRhyme_bin_1__LABRr1A1B1C_000000037686	LABRr1A1B1C_vRhyme_bin_1	NA	NA	NA	NA	NA	NA	NA	NA	NA	NA	NA	NA	NA	TRUE	LABRr1A1B1C	Langwell	Natural	unknown function	FALSE
vRhyme_bin_1__LABRr1A1B1C_000000037686_12	vRhyme_bin_1__LABRr1A1B1C_000000037686_12	vRhyme_bin_1__LABRr1A1B1C_000000037686	LABRr1A1B1C_vRhyme_bin_1	NA	NA	NA	NA	NA	NA	NA	NA	NA	NA	NA	NA	NA	TRUE	LABRr1A1B1C	Langwell	Natural	unknown function	FALSE
vRhyme_bin_1__LABRr1A1B1C_000000037686_13	vRhyme_bin_1__LABRr1A1B1C_000000037686_13	vRhyme_bin_1__LABRr1A1B1C_000000037686	LABRr1A1B1C_vRhyme_bin_1	NA	NA	NA	NA	NA	NA	NA	NA	NA	NA	NA	NA	NA	TRUE	LABRr1A1B1C	Langwell	Natural	unknown function	FALSE
vRhyme_bin_1__LABRr1A1B1C_000000037686_14	vRhyme_bin_1__LABRr1A1B1C_000000037686_14	vRhyme_bin_1__LABRr1A1B1C_000000037686	LABRr1A1B1C_vRhyme_bin_1	NA	NA	NA	NA	NA	NA	NA	NA	NA	NA	NA	NA	NA	TRUE	LABRr1A1B1C	Langwell	Natural	unknown function	FALSE
vRhyme_bin_1__LABRr1A1B1C_000000037686_15	vRhyme_bin_1__LABRr1A1B1C_000000037686_15	vRhyme_bin_1__LABRr1A1B1C_000000037686	LABRr1A1B1C_vRhyme_bin_1	NA	NA	NA	NA	NA	NA	NA	NA	NA	NA	NA	NA	NA	TRUE	LABRr1A1B1C	Langwell	Natural	unknown function	FALSE
vRhyme_bin_1__LABRr1A1B1C_000000037686_16	vRhyme_bin_1__LABRr1A1B1C_000000037686_16	vRhyme_bin_1__LABRr1A1B1C_000000037686	LABRr1A1B1C_vRhyme_bin_1	NA	NA	NA	NA	NA	NA	NA	NA	NA	NA	NA	NA	NA	FALSE	LABRr1A1B1C	Langwell	Natural	unknown function	FALSE
vRhyme_bin_1__LABRr1A1B1C_000000037686_17	vRhyme_bin_1__LABRr1A1B1C_000000037686_17	vRhyme_bin_1__LABRr1A1B1C_000000037686	LABRr1A1B1C_vRhyme_bin_1	NA	NA	NA	NA	NA	NA	NA	NA	NA	NA	NA	NA	NA	TRUE	LABRr1A1B1C	Langwell	Natural	unknown function	FALSE
vRhyme_bin_1__LABRr1A1B1C_000000037686_18	vRhyme_bin_1__LABRr1A1B1C_000000037686_18	vRhyme_bin_1__LABRr1A1B1C_000000037686	LABRr1A1B1C_vRhyme_bin_1	NA	NA	NA	NA	NA	NA	NA	NA	NA	NA	NA	NA	NA	TRUE	LABRr1A1B1C	Langwell	Natural	unknown function	FALSE
vRhyme_bin_1__LABRr1A1B1C_000000037686_19	vRhyme_bin_1__LABRr1A1B1C_000000037686_19	vRhyme_bin_1__LABRr1A1B1C_000000037686	LABRr1A1B1C_vRhyme_bin_1	NA	NA	NA	NA	NA	NA	NA	NA	NA	NA	NA	NA	NA	FALSE	LABRr1A1B1C	Langwell	Natural	unknown function	FALSE
vRhyme_bin_1__LABRr1A1B1C_000000037686_2	vRhyme_bin_8__MHr2D2E2F_000000270090_23	vRhyme_bin_1__LABRr1A1B1C_000000037686	LABRr1A1B1C_vRhyme_bin_1	NA	NA	NA	NA	NA	NA	NA	NA	NA	NA	NA	NA	NA	FALSE	LABRr1A1B1C	Langwell	Natural	unknown function	FALSE
vRhyme_bin_1__LABRr1A1B1C_000000037686_20	vRhyme_unbinned_52__BAr3G3H3I_000000318147|provirus_1_12066_19	vRhyme_bin_1__LABRr1A1B1C_000000037686	LABRr1A1B1C_vRhyme_bin_1	NA	NA	NA	NA	NA	NA	NA	NA	phrog_6246	NA	phrog_6246	NA	PHROG	TRUE	LABRr1A1B1C	Langwell	Natural	unknown function	FALSE
vRhyme_bin_1__LABRr1A1B1C_000000037686_21	vRhyme_bin_1__LABRr1A1B1C_000000037686_21	vRhyme_bin_1__LABRr1A1B1C_000000037686	LABRr1A1B1C_vRhyme_bin_1	NA	NA	NA	NA	NA	NA	NA	NA	NA	NA	NA	NA	NA	TRUE	LABRr1A1B1C	Langwell	Natural	unknown function	FALSE
vRhyme_bin_1__LABRr1A1B1C_000000037686_22	vRhyme_bin_1__LABRr1A1B1C_000000037686_22	vRhyme_bin_1__LABRr1A1B1C_000000037686	LABRr1A1B1C_vRhyme_bin_1	NA	NA	NA	NA	NA	NA	NA	NA	NA	NA	NA	NA	NA	FALSE	LABRr1A1B1C	Langwell	Natural	unknown function	FALSE
vRhyme_bin_1__LABRr1A1B1C_000000037686_23	vRhyme_bin_1__LABRr1A1B1C_000000037686_23	vRhyme_bin_1__LABRr1A1B1C_000000037686	LABRr1A1B1C_vRhyme_bin_1	NA	NA	NA	NA	NA	NA	NA	NA	NA	NA	NA	NA	NA	TRUE	LABRr1A1B1C	Langwell	Natural	unknown function	FALSE
vRhyme_bin_1__LABRr1A1B1C_000000037686_24	vRhyme_bin_1__LABRr1A1B1C_000000037686_24	vRhyme_bin_1__LABRr1A1B1C_000000037686	LABRr1A1B1C_vRhyme_bin_1	NA	NA	NA	NA	NA	NA	NA	NA	NA	NA	NA	NA	NA	TRUE	LABRr1A1B1C	Langwell	Natural	unknown function	FALSE
vRhyme_bin_1__LABRr1A1B1C_000000037686_25	vRhyme_unbinned_48__BAr1A1B1C_000000246458_23	vRhyme_bin_1__LABRr1A1B1C_000000037686	LABRr1A1B1C_vRhyme_bin_1	NA	NA	NA	NA	NA	NA	NA	NA	NA	NA	NA	NA	NA	TRUE	LABRr1A1B1C	Langwell	Natural	unknown function	FALSE
vRhyme_bin_1__LABRr1A1B1C_000000037686_26	vRhyme_bin_1__LABRr1A1B1C_000000037686_26	vRhyme_bin_1__LABRr1A1B1C_000000037686	LABRr1A1B1C_vRhyme_bin_1	NA	NA	NA	NA	NA	NA	NA	NA	NA	NA	NA	NA	NA	FALSE	LABRr1A1B1C	Langwell	Natural	unknown function	FALSE
vRhyme_bin_1__LABRr1A1B1C_000000037686_27	vRhyme_bin_1__LABRr1A1B1C_000000037686_27	vRhyme_bin_1__LABRr1A1B1C_000000037686	LABRr1A1B1C_vRhyme_bin_1	NA	NA	NA	NA	NA	NA	NA	NA	NA	NA	NA	NA	NA	TRUE	LABRr1A1B1C	Langwell	Natural	unknown function	FALSE
vRhyme_bin_1__LABRr1A1B1C_000000037686_28	vRhyme_bin_1__LABRr1A1B1C_000000037686_28	vRhyme_bin_1__LABRr1A1B1C_000000037686	LABRr1A1B1C_vRhyme_bin_1	NA	NA	NA	NA	NA	NA	NA	NA	NA	NA	NA	NA	NA	FALSE	LABRr1A1B1C	Langwell	Natural	unknown function	FALSE
vRhyme_bin_1__LABRr1A1B1C_000000037686_29	vRhyme_unbinned_48__BAr1A1B1C_000000246458_15	vRhyme_bin_1__LABRr1A1B1C_000000037686	LABRr1A1B1C_vRhyme_bin_1	NA	NA	NA	NA	NA	NA	NA	NA	NA	NA	NA	NA	NA	FALSE	LABRr1A1B1C	Langwell	Natural	unknown function	FALSE
vRhyme_bin_1__LABRr1A1B1C_000000037686_3	vRhyme_bin_1__LABRr1A1B1C_000000037686_3	vRhyme_bin_1__LABRr1A1B1C_000000037686	LABRr1A1B1C_vRhyme_bin_1	NA	NA	NA	NA	NA	NA	NA	NA	NA	NA	NA	NA	NA	TRUE	LABRr1A1B1C	Langwell	Natural	unknown function	FALSE
vRhyme_bin_1__LABRr1A1B1C_000000037686_30	vRhyme_bin_1__LABRr1A1B1C_000000037686_30	vRhyme_bin_1__LABRr1A1B1C_000000037686	LABRr1A1B1C_vRhyme_bin_1	NA	NA	NA	NA	NA	NA	NA	NA	NA	NA	NA	NA	NA	FALSE	LABRr1A1B1C	Langwell	Natural	unknown function	FALSE
vRhyme_bin_1__LABRr1A1B1C_000000037686_31	vRhyme_bin_1__LABRr1A1B1C_000000037686_31	vRhyme_bin_1__LABRr1A1B1C_000000037686	LABRr1A1B1C_vRhyme_bin_1	NA	NA	NA	NA	NA	NA	NA	NA	NA	NA	NA	NA	NA	TRUE	LABRr1A1B1C	Langwell	Natural	unknown function	FALSE
vRhyme_bin_1__LABRr1A1B1C_000000037686_4	vRhyme_bin_1__LABRr1A1B1C_000000037686_4	vRhyme_bin_1__LABRr1A1B1C_000000037686	LABRr1A1B1C_vRhyme_bin_1	NA	NA	NA	NA	NA	NA	NA	NA	NA	NA	NA	NA	NA	TRUE	LABRr1A1B1C	Langwell	Natural	unknown function	FALSE
vRhyme_bin_1__LABRr1A1B1C_000000037686_5	vRhyme_bin_1__LABRr1A1B1C_000000037686_5	vRhyme_bin_1__LABRr1A1B1C_000000037686	LABRr1A1B1C_vRhyme_bin_1	NA	NA	NA	NA	NA	NA	NA	NA	NA	NA	NA	NA	NA	TRUE	LABRr1A1B1C	Langwell	Natural	unknown function	FALSE
vRhyme_bin_1__LABRr1A1B1C_000000037686_6	vRhyme_bin_1__LABRr1A1B1C_000000037686_6	vRhyme_bin_1__LABRr1A1B1C_000000037686	LABRr1A1B1C_vRhyme_bin_1	NA	NA	NA	NA	NA	NA	NA	NA	NA	NA	NA	NA	NA	TRUE	LABRr1A1B1C	Langwell	Natural	unknown function	FALSE
vRhyme_bin_1__LABRr1A1B1C_000000037686_7	vRhyme_unbinned_48__BAr1A1B1C_000000246458_10	vRhyme_bin_1__LABRr1A1B1C_000000037686	LABRr1A1B1C_vRhyme_bin_1	NA	NA	NA	NA	NA	NA	NA	NA	NA	NA	NA	NA	NA	TRUE	LABRr1A1B1C	Langwell	Natural	unknown function	FALSE
vRhyme_bin_1__LABRr1A1B1C_000000037686_8	vRhyme_bin_1__LABRr1A1B1C_000000037686_8	vRhyme_bin_1__LABRr1A1B1C_000000037686	LABRr1A1B1C_vRhyme_bin_1	NA	NA	NA	NA	NA	NA	NA	NA	NA	NA	NA	NA	NA	TRUE	LABRr1A1B1C	Langwell	Natural	unknown function	FALSE
vRhyme_bin_1__LABRr1A1B1C_000000037686_9	vRhyme_bin_1__LABRr1A1B1C_000000037686_9	vRhyme_bin_1__LABRr1A1B1C_000000037686	LABRr1A1B1C_vRhyme_bin_1	NA	NA	NA	NA	NA	NA	NA	NA	NA	NA	NA	NA	NA	TRUE	LABRr1A1B1C	Langwell	Natural	unknown function	FALSE
vRhyme_bin_1__LABRr1A1B1C_000000110519_1	vRhyme_bin_1__LABRr1A1B1C_000000110519_1	vRhyme_bin_1__LABRr1A1B1C_000000110519	LABRr1A1B1C_vRhyme_bin_1	NA	NA	NA	NA	NA	NA	NA	NA	NA	NA	NA	NA	NA	FALSE	LABRr1A1B1C	Langwell	Natural	unknown function	FALSE
vRhyme_bin_1__LABRr1A1B1C_000000110519_10	vRhyme_bin_1__LABRr1A1B1C_000000110519_10	vRhyme_bin_1__LABRr1A1B1C_000000110519	LABRr1A1B1C_vRhyme_bin_1	NA	NA	NA	NA	NA	NA	NA	NA	NA	NA	NA	NA	NA	TRUE	LABRr1A1B1C	Langwell	Natural	unknown function	FALSE
vRhyme_bin_1__LABRr1A1B1C_000000110519_11	vRhyme_bin_1__LABRr1A1B1C_000000110519_11	vRhyme_bin_1__LABRr1A1B1C_000000110519	LABRr1A1B1C_vRhyme_bin_1	NA	NA	NA	NA	NA	NA	NA	NA	NA	NA	NA	NA	NA	TRUE	LABRr1A1B1C	Langwell	Natural	unknown function	FALSE
vRhyme_bin_1__LABRr1A1B1C_000000110519_12	vRhyme_bin_1__LABRr1A1B1C_000000110519_12	vRhyme_bin_1__LABRr1A1B1C_000000110519	LABRr1A1B1C_vRhyme_bin_1	NA	NA	NA	NA	NA	NA	NA	NA	NA	NA	NA	NA	NA	TRUE	LABRr1A1B1C	Langwell	Natural	unknown function	FALSE
vRhyme_bin_1__LABRr1A1B1C_000000110519_13	vRhyme_bin_1__BAr2D2E2F_000000370749_45	vRhyme_bin_1__LABRr1A1B1C_000000110519	LABRr1A1B1C_vRhyme_bin_1	NA	NA	NA	NA	NA	NA	NA	NA	NA	NA	NA	NA	NA	TRUE	LABRr1A1B1C	Langwell	Natural	unknown function	FALSE
vRhyme_bin_1__LABRr1A1B1C_000000110519_14	vRhyme_bin_1__LABRr1A1B1C_000000110519_14	vRhyme_bin_1__LABRr1A1B1C_000000110519	LABRr1A1B1C_vRhyme_bin_1	NA	NA	NA	NA	NA	NA	NA	NA	NA	NA	NA	NA	NA	FALSE	LABRr1A1B1C	Langwell	Natural	unknown function	FALSE
vRhyme_bin_1__LABRr1A1B1C_000000110519_15	vRhyme_bin_1__LABRr1A1B1C_000000110519_15	vRhyme_bin_1__LABRr1A1B1C_000000110519	LABRr1A1B1C_vRhyme_bin_1	NA	NA	NA	NA	NA	NA	NA	NA	NA	NA	NA	NA	NA	TRUE	LABRr1A1B1C	Langwell	Natural	unknown function	FALSE
vRhyme_bin_1__LABRr1A1B1C_000000110519_16	vRhyme_unbinned_48__BAr1A1B1C_000000246458_31	vRhyme_bin_1__LABRr1A1B1C_000000110519	LABRr1A1B1C_vRhyme_bin_1	NA	NA	NA	NA	NA	NA	NA	NA	NA	NA	NA	NA	NA	FALSE	LABRr1A1B1C	Langwell	Natural	unknown function	FALSE
vRhyme_bin_1__LABRr1A1B1C_000000110519_17	vRhyme_unbinned_40__BAr3G3H3I_000000388052_6	vRhyme_bin_1__LABRr1A1B1C_000000110519	LABRr1A1B1C_vRhyme_bin_1	NA	NA	NA	NA	NA	NA	NA	NA	NA	NA	NA	NA	NA	TRUE	LABRr1A1B1C	Langwell	Natural	unknown function	FALSE
vRhyme_bin_1__LABRr1A1B1C_000000110519_18	vRhyme_bin_1__LABRr1A1B1C_000000110519_18	vRhyme_bin_1__LABRr1A1B1C_000000110519	LABRr1A1B1C_vRhyme_bin_1	NA	NA	NA	NA	NA	NA	NA	NA	NA	NA	NA	NA	NA	TRUE	LABRr1A1B1C	Langwell	Natural	unknown function	FALSE
vRhyme_bin_1__LABRr1A1B1C_000000110519_19	vRhyme_bin_1__LABRr1A1B1C_000000110519_19	vRhyme_bin_1__LABRr1A1B1C_000000110519	LABRr1A1B1C_vRhyme_bin_1	NA	NA	NA	NA	NA	NA	NA	NA	NA	NA	NA	NA	NA	FALSE	LABRr1A1B1C	Langwell	Natural	unknown function	FALSE
vRhyme_bin_1__LABRr1A1B1C_000000110519_2	vRhyme_unbinned_48__BAr1A1B1C_000000246458_18	vRhyme_bin_1__LABRr1A1B1C_000000110519	LABRr1A1B1C_vRhyme_bin_1	NA	NA	PF13441.10	YMGG-like Gly-zipper	NA	NA	NA	NA	NA	NA	PF13441.10	YMGG-like Gly-zipper	Pfam	TRUE	LABRr1A1B1C	Langwell	Natural	unknown function	FALSE
vRhyme_bin_1__LABRr1A1B1C_000000110519_20	vRhyme_bin_1__LABRr1A1B1C_000000110519_20	vRhyme_bin_1__LABRr1A1B1C_000000110519	LABRr1A1B1C_vRhyme_bin_1	NA	NA	NA	NA	NA	NA	NA	NA	NA	NA	NA	NA	NA	FALSE	LABRr1A1B1C	Langwell	Natural	unknown function	FALSE
vRhyme_bin_1__LABRr1A1B1C_000000110519_21	vRhyme_unbinned_79__LABRr1A1B1C_000000204750_60	vRhyme_bin_1__LABRr1A1B1C_000000110519	LABRr1A1B1C_vRhyme_bin_1	NA	NA	NA	NA	NA	NA	NA	NA	NA	NA	NA	NA	NA	FALSE	LABRr1A1B1C	Langwell	Natural	unknown function	FALSE
vRhyme_bin_1__LABRr1A1B1C_000000110519_22	vRhyme_bin_1__LABRr1A1B1C_000000110519_22	vRhyme_bin_1__LABRr1A1B1C_000000110519	LABRr1A1B1C_vRhyme_bin_1	NA	NA	NA	NA	NA	NA	NA	NA	NA	NA	NA	NA	NA	FALSE	LABRr1A1B1C	Langwell	Natural	unknown function	FALSE
vRhyme_bin_1__LABRr1A1B1C_000000110519_22	vRhyme_bin_1__LABRr1A1B1C_000000110519_22	vRhyme_bin_1__LABRr1A1B1C_000000110519	LABRr1A1B1C_vRhyme_bin_1	NA	NA	NA	NA	NA	NA	NA	NA	NA	NA	NA	NA	NA	TRUE	LABRr1A1B1C	Langwell	Natural	unknown function	FALSE
vRhyme_bin_1__LABRr1A1B1C_000000110519_23	vRhyme_bin_1__LABRr1A1B1C_000000110519_23	vRhyme_bin_1__LABRr1A1B1C_000000110519	LABRr1A1B1C_vRhyme_bin_1	NA	NA	NA	NA	NA	NA	NA	NA	NA	NA	NA	NA	NA	TRUE	LABRr1A1B1C	Langwell	Natural	unknown function	FALSE
vRhyme_bin_1__LABRr1A1B1C_000000110519_24	vRhyme_bin_3__CRr2D2E2F_000000122303_22	vRhyme_bin_1__LABRr1A1B1C_000000110519	LABRr1A1B1C_vRhyme_bin_1	NA	NA	NA	NA	NA	NA	NA	NA	phrog_19005	NA	phrog_19005	NA	PHROG	FALSE	LABRr1A1B1C	Langwell	Natural	unknown function	FALSE
vRhyme_bin_1__LABRr1A1B1C_000000110519_25	vRhyme_bin_1__LABRr1A1B1C_000000110519_25	vRhyme_bin_1__LABRr1A1B1C_000000110519	LABRr1A1B1C_vRhyme_bin_1	NA	NA	NA	NA	NA	NA	NA	NA	NA	NA	NA	NA	NA	TRUE	LABRr1A1B1C	Langwell	Natural	unknown function	FALSE
vRhyme_bin_1__LABRr1A1B1C_000000110519_26	vRhyme_bin_1__LABRr1A1B1C_000000110519_26	vRhyme_bin_1__LABRr1A1B1C_000000110519	LABRr1A1B1C_vRhyme_bin_1	NA	NA	NA	NA	NA	NA	NA	NA	NA	NA	NA	NA	NA	TRUE	LABRr1A1B1C	Langwell	Natural	unknown function	FALSE
vRhyme_bin_1__LABRr1A1B1C_000000110519_26	vRhyme_bin_1__LABRr1A1B1C_000000110519_26	vRhyme_bin_1__LABRr1A1B1C_000000110519	LABRr1A1B1C_vRhyme_bin_1	NA	NA	NA	NA	NA	NA	NA	NA	NA	NA	NA	NA	NA	FALSE	LABRr1A1B1C	Langwell	Natural	unknown function	FALSE
vRhyme_bin_1__LABRr1A1B1C_000000110519_27	vRhyme_bin_15__BAr1A1B1C_000000388356_5	vRhyme_bin_1__LABRr1A1B1C_000000110519	LABRr1A1B1C_vRhyme_bin_1	NA	NA	PF01471.22	Putative peptidoglycan binding domain	NA	NA	NA	NA	NA	NA	PF01471.22	Putative peptidoglycan binding domain	Pfam	TRUE	LABRr1A1B1C	Langwell	Natural	unknown function	FALSE
vRhyme_bin_1__LABRr1A1B1C_000000110519_28	vRhyme_bin_1__LABRr1A1B1C_000000110519_28	vRhyme_bin_1__LABRr1A1B1C_000000110519	LABRr1A1B1C_vRhyme_bin_1	NA	NA	PF01471.22	Putative peptidoglycan binding domain	NA	NA	NA	NA	NA	NA	PF01471.22	Putative peptidoglycan binding domain	Pfam	TRUE	LABRr1A1B1C	Langwell	Natural	unknown function	FALSE
vRhyme_bin_1__LABRr1A1B1C_000000110519_29	vRhyme_bin_1__LABRr1A1B1C_000000110519_29	vRhyme_bin_1__LABRr1A1B1C_000000110519	LABRr1A1B1C_vRhyme_bin_1	NA	NA	NA	NA	NA	NA	NA	NA	NA	NA	NA	NA	NA	TRUE	LABRr1A1B1C	Langwell	Natural	unknown function	FALSE
vRhyme_bin_1__LABRr1A1B1C_000000110519_3	vRhyme_bin_1__LABRr1A1B1C_000000110519_3	vRhyme_bin_1__LABRr1A1B1C_000000110519	LABRr1A1B1C_vRhyme_bin_1	NA	NA	NA	NA	NA	NA	NA	NA	NA	NA	NA	NA	NA	TRUE	LABRr1A1B1C	Langwell	Natural	unknown function	FALSE
vRhyme_bin_1__LABRr1A1B1C_000000110519_30	vRhyme_unbinned_48__BAr1A1B1C_000000246458_50	vRhyme_bin_1__LABRr1A1B1C_000000110519	LABRr1A1B1C_vRhyme_bin_1	NA	NA	NA	NA	NA	NA	NA	NA	NA	NA	NA	NA	NA	TRUE	LABRr1A1B1C	Langwell	Natural	unknown function	FALSE
vRhyme_bin_1__LABRr1A1B1C_000000110519_31	vRhyme_bin_1__LABRr1A1B1C_000000110519_31	vRhyme_bin_1__LABRr1A1B1C_000000110519	LABRr1A1B1C_vRhyme_bin_1	NA	NA	NA	NA	NA	NA	NA	NA	NA	NA	NA	NA	NA	TRUE	LABRr1A1B1C	Langwell	Natural	unknown function	FALSE
vRhyme_bin_1__LABRr1A1B1C_000000110519_32	vRhyme_bin_1__LABRr1A1B1C_000000110519_32	vRhyme_bin_1__LABRr1A1B1C_000000110519	LABRr1A1B1C_vRhyme_bin_1	NA	NA	NA	NA	NA	NA	NA	NA	NA	NA	NA	NA	NA	TRUE	LABRr1A1B1C	Langwell	Natural	unknown function	FALSE
vRhyme_bin_1__LABRr1A1B1C_000000110519_33	vRhyme_bin_1__LABRr1A1B1C_000000110519_33	vRhyme_bin_1__LABRr1A1B1C_000000110519	LABRr1A1B1C_vRhyme_bin_1	NA	NA	NA	NA	NA	NA	NA	NA	NA	NA	NA	NA	NA	TRUE	LABRr1A1B1C	Langwell	Natural	unknown function	FALSE
vRhyme_bin_1__LABRr1A1B1C_000000110519_34	vRhyme_unbinned_48__BAr3G3H3I_000000442688_36	vRhyme_bin_1__LABRr1A1B1C_000000110519	LABRr1A1B1C_vRhyme_bin_1	NA	NA	PF08924.15	Rv2525c-like, glycoside hydrolase-like domain	NA	NA	NA	NA	NA	NA	PF08924.15	Rv2525c-like, glycoside hydrolase-like domain	Pfam	TRUE	LABRr1A1B1C	Langwell	Natural	unknown function	FALSE
vRhyme_bin_1__LABRr1A1B1C_000000110519_35	vRhyme_bin_1__LABRr1A1B1C_000000110519_35	vRhyme_bin_1__LABRr1A1B1C_000000110519	LABRr1A1B1C_vRhyme_bin_1	NA	NA	NA	NA	NA	NA	NA	NA	NA	NA	NA	NA	NA	TRUE	LABRr1A1B1C	Langwell	Natural	unknown function	FALSE
vRhyme_bin_1__LABRr1A1B1C_000000110519_36	vRhyme_bin_1__LABRr1A1B1C_000000110519_39	vRhyme_bin_1__LABRr1A1B1C_000000110519	LABRr1A1B1C_vRhyme_bin_1	NA	NA	PF01391.22	Collagen triple helix repeat (20 copies)	NA	NA	NA	NA	NA	NA	PF01391.22	Collagen triple helix repeat (20 copies)	Pfam	TRUE	LABRr1A1B1C	Langwell	Natural	unknown function	FALSE
vRhyme_bin_1__LABRr1A1B1C_000000110519_37	vRhyme_bin_1__LABRr1A1B1C_000000110519_39	vRhyme_bin_1__LABRr1A1B1C_000000110519	LABRr1A1B1C_vRhyme_bin_1	K06236	collagen type I alpha	PF01391.22	Collagen triple helix repeat (20 copies)	NA	NA	NA	NA	phrog_18350	tail fiber protein	K06236	collagen type I alpha	KEGG	TRUE	LABRr1A1B1C	Langwell	Natural	tail	FALSE
vRhyme_bin_1__LABRr1A1B1C_000000110519_38	vRhyme_bin_1__LABRr1A1B1C_000000110519_38	vRhyme_bin_1__LABRr1A1B1C_000000110519	LABRr1A1B1C_vRhyme_bin_1	NA	NA	NA	NA	NA	NA	NA	NA	NA	NA	NA	NA	NA	TRUE	LABRr1A1B1C	Langwell	Natural	unknown function	FALSE
vRhyme_bin_1__LABRr1A1B1C_000000110519_39	vRhyme_bin_1__LABRr1A1B1C_000000110519_39	vRhyme_bin_1__LABRr1A1B1C_000000110519	LABRr1A1B1C_vRhyme_bin_1	K19479	collagen type X alpha	PF01391.22	Collagen triple helix repeat (20 copies)	NA	NA	NA	NA	phrog_366	tail fiber protein	K19479	collagen type X alpha	KEGG	FALSE	LABRr1A1B1C	Langwell	Natural	tail	FALSE
vRhyme_bin_1__LABRr1A1B1C_000000110519_4	vRhyme_unbinned_48__BAr1A1B1C_000000246458_17	vRhyme_bin_1__LABRr1A1B1C_000000110519	LABRr1A1B1C_vRhyme_bin_1	NA	NA	NA	NA	NA	NA	NA	NA	NA	NA	NA	NA	NA	FALSE	LABRr1A1B1C	Langwell	Natural	unknown function	FALSE
vRhyme_bin_1__LABRr1A1B1C_000000110519_40	vRhyme_bin_1__LABRr1A1B1C_000000110519_39	vRhyme_bin_1__LABRr1A1B1C_000000110519	LABRr1A1B1C_vRhyme_bin_1	NA	NA	PF01391.22	Collagen triple helix repeat (20 copies)	NA	NA	NA	NA	phrog_30509	collagen like minor tail	PF01391.22	Collagen triple helix repeat (20 copies)	Pfam	FALSE	LABRr1A1B1C	Langwell	Natural	tail	FALSE
vRhyme_bin_1__LABRr1A1B1C_000000110519_41	vRhyme_bin_11__MHr2D2E2F_000000084120_9	vRhyme_bin_1__LABRr1A1B1C_000000110519	LABRr1A1B1C_vRhyme_bin_1	NA	NA	NA	NA	NA	NA	NA	NA	NA	NA	NA	NA	NA	TRUE	LABRr1A1B1C	Langwell	Natural	unknown function	FALSE
vRhyme_bin_1__LABRr1A1B1C_000000110519_42	vRhyme_bin_1__LABRr1A1B1C_000000110519_42	vRhyme_bin_1__LABRr1A1B1C_000000110519	LABRr1A1B1C_vRhyme_bin_1	NA	NA	NA	NA	NA	NA	NA	NA	NA	NA	NA	NA	NA	TRUE	LABRr1A1B1C	Langwell	Natural	unknown function	FALSE
vRhyme_bin_1__LABRr1A1B1C_000000110519_43	vRhyme_bin_1__LABRr1A1B1C_000000110519_43	vRhyme_bin_1__LABRr1A1B1C_000000110519	LABRr1A1B1C_vRhyme_bin_1	NA	NA	NA	NA	NA	NA	NA	NA	NA	NA	NA	NA	NA	FALSE	LABRr1A1B1C	Langwell	Natural	unknown function	FALSE
vRhyme_bin_1__LABRr1A1B1C_000000110519_44	vRhyme_bin_1__LABRr1A1B1C_000000110519_44	vRhyme_bin_1__LABRr1A1B1C_000000110519	LABRr1A1B1C_vRhyme_bin_1	NA	NA	NA	NA	NA	NA	NA	NA	NA	NA	NA	NA	NA	TRUE	LABRr1A1B1C	Langwell	Natural	unknown function	FALSE
vRhyme_bin_1__LABRr1A1B1C_000000110519_45	vRhyme_bin_1__LABRr1A1B1C_000000110519_45	vRhyme_bin_1__LABRr1A1B1C_000000110519	LABRr1A1B1C_vRhyme_bin_1	NA	NA	NA	NA	NA	NA	NA	NA	NA	NA	NA	NA	NA	TRUE	LABRr1A1B1C	Langwell	Natural	unknown function	FALSE
vRhyme_bin_1__LABRr1A1B1C_000000110519_46	vRhyme_bin_1__LABRr1A1B1C_000000110519_46	vRhyme_bin_1__LABRr1A1B1C_000000110519	LABRr1A1B1C_vRhyme_bin_1	NA	NA	NA	NA	NA	NA	NA	NA	NA	NA	NA	NA	NA	TRUE	LABRr1A1B1C	Langwell	Natural	unknown function	FALSE
vRhyme_bin_1__LABRr1A1B1C_000000110519_47	vRhyme_unbinned_48__BAr1A1B1C_000000246458_20	vRhyme_bin_1__LABRr1A1B1C_000000110519	LABRr1A1B1C_vRhyme_bin_1	NA	NA	NA	NA	NA	NA	NA	NA	NA	NA	NA	NA	NA	TRUE	LABRr1A1B1C	Langwell	Natural	unknown function	FALSE
vRhyme_bin_1__LABRr1A1B1C_000000110519_5	vRhyme_bin_1__LABRr1A1B1C_000000110519_5	vRhyme_bin_1__LABRr1A1B1C_000000110519	LABRr1A1B1C_vRhyme_bin_1	NA	NA	NA	NA	NA	NA	NA	NA	NA	NA	NA	NA	NA	TRUE	LABRr1A1B1C	Langwell	Natural	unknown function	FALSE
vRhyme_bin_1__LABRr1A1B1C_000000110519_6	vRhyme_bin_1__LABRr1A1B1C_000000110519_6	vRhyme_bin_1__LABRr1A1B1C_000000110519	LABRr1A1B1C_vRhyme_bin_1	NA	NA	NA	NA	NA	NA	NA	NA	NA	NA	NA	NA	NA	TRUE	LABRr1A1B1C	Langwell	Natural	unknown function	FALSE
vRhyme_bin_1__LABRr1A1B1C_000000110519_7	vRhyme_bin_1__LABRr1A1B1C_000000110519_7	vRhyme_bin_1__LABRr1A1B1C_000000110519	LABRr1A1B1C_vRhyme_bin_1	NA	NA	NA	NA	NA	NA	NA	NA	NA	NA	NA	NA	NA	TRUE	LABRr1A1B1C	Langwell	Natural	unknown function	FALSE
vRhyme_bin_1__LABRr1A1B1C_000000110519_8	vRhyme_bin_1__LABRr1A1B1C_000000110519_8	vRhyme_bin_1__LABRr1A1B1C_000000110519	LABRr1A1B1C_vRhyme_bin_1	NA	NA	NA	NA	NA	NA	NA	NA	NA	NA	NA	NA	NA	TRUE	LABRr1A1B1C	Langwell	Natural	unknown function	FALSE
vRhyme_bin_1__LABRr1A1B1C_000000110519_9	vRhyme_bin_1__LABRr1A1B1C_000000110519_9	vRhyme_bin_1__LABRr1A1B1C_000000110519	LABRr1A1B1C_vRhyme_bin_1	NA	NA	NA	NA	NA	NA	NA	NA	NA	NA	NA	NA	NA	TRUE	LABRr1A1B1C	Langwell	Natural	unknown function	FALSE
vRhyme_bin_1__LABRr1A1B1C_000000136170_1	vRhyme_bin_1__LABRr1A1B1C_000000136170_1	vRhyme_bin_1__LABRr1A1B1C_000000136170	LABRr1A1B1C_vRhyme_bin_1	NA	NA	NA	NA	NA	NA	NA	NA	NA	NA	NA	NA	NA	TRUE	LABRr1A1B1C	Langwell	Natural	unknown function	FALSE
vRhyme_bin_1__LABRr1A1B1C_000000136170_10	vRhyme_bin_1__LABRr1A1B1C_000000136170_10	vRhyme_bin_1__LABRr1A1B1C_000000136170	LABRr1A1B1C_vRhyme_bin_1	NA	NA	NA	NA	NA	NA	NA	NA	NA	NA	NA	NA	NA	FALSE	LABRr1A1B1C	Langwell	Natural	unknown function	FALSE
vRhyme_bin_1__LABRr1A1B1C_000000136170_11	vRhyme_bin_1__LABRr1A1B1C_000000136170_11	vRhyme_bin_1__LABRr1A1B1C_000000136170	LABRr1A1B1C_vRhyme_bin_1	NA	NA	NA	NA	NA	NA	NA	NA	NA	NA	NA	NA	NA	TRUE	LABRr1A1B1C	Langwell	Natural	unknown function	FALSE
vRhyme_bin_1__LABRr1A1B1C_000000136170_12	vRhyme_bin_1__LABRr1A1B1C_000000136170_12	vRhyme_bin_1__LABRr1A1B1C_000000136170	LABRr1A1B1C_vRhyme_bin_1	NA	NA	NA	NA	NA	NA	NA	NA	NA	NA	NA	NA	NA	TRUE	LABRr1A1B1C	Langwell	Natural	unknown function	FALSE
vRhyme_bin_1__LABRr1A1B1C_000000136170_13	vRhyme_bin_1__LABRr1A1B1C_000000136170_13	vRhyme_bin_1__LABRr1A1B1C_000000136170	LABRr1A1B1C_vRhyme_bin_1	NA	NA	NA	NA	NA	NA	NA	NA	NA	NA	NA	NA	NA	TRUE	LABRr1A1B1C	Langwell	Natural	unknown function	FALSE
vRhyme_bin_1__LABRr1A1B1C_000000136170_14	vRhyme_bin_1__LABRr1A1B1C_000000136170_14	vRhyme_bin_1__LABRr1A1B1C_000000136170	LABRr1A1B1C_vRhyme_bin_1	NA	NA	NA	NA	NA	NA	NA	NA	NA	NA	NA	NA	NA	TRUE	LABRr1A1B1C	Langwell	Natural	unknown function	FALSE
vRhyme_bin_1__LABRr1A1B1C_000000136170_15	vRhyme_unbinned_39__BAr3G3H3I_000000387055_11	vRhyme_bin_1__LABRr1A1B1C_000000136170	LABRr1A1B1C_vRhyme_bin_1	NA	NA	NA	NA	NA	NA	NA	NA	NA	NA	NA	NA	NA	TRUE	LABRr1A1B1C	Langwell	Natural	unknown function	FALSE
vRhyme_bin_1__LABRr1A1B1C_000000136170_16	vRhyme_unbinned_46__BAr3G3H3I_000000433105_76	vRhyme_bin_1__LABRr1A1B1C_000000136170	LABRr1A1B1C_vRhyme_bin_1	NA	NA	NA	NA	NA	NA	NA	NA	NA	NA	NA	NA	NA	TRUE	LABRr1A1B1C	Langwell	Natural	unknown function	FALSE
vRhyme_bin_1__LABRr1A1B1C_000000136170_17	vRhyme_bin_1__LABRr1A1B1C_000000136170_17	vRhyme_bin_1__LABRr1A1B1C_000000136170	LABRr1A1B1C_vRhyme_bin_1	NA	NA	NA	NA	NA	NA	NA	NA	NA	NA	NA	NA	NA	FALSE	LABRr1A1B1C	Langwell	Natural	unknown function	FALSE
vRhyme_bin_1__LABRr1A1B1C_000000136170_18	vRhyme_bin_1__LABRr1A1B1C_000000136170_18	vRhyme_bin_1__LABRr1A1B1C_000000136170	LABRr1A1B1C_vRhyme_bin_1	NA	NA	NA	NA	NA	NA	NA	NA	phrog_15946	NA	phrog_15946	NA	PHROG	FALSE	LABRr1A1B1C	Langwell	Natural	unknown function	FALSE
vRhyme_bin_1__LABRr1A1B1C_000000136170_19	vRhyme_unbinned_174__SEr2D2E2F_000000008979|provirus_4258_11065_20	vRhyme_bin_1__LABRr1A1B1C_000000136170	LABRr1A1B1C_vRhyme_bin_1	NA	NA	NA	NA	NA	NA	NA	NA	phrog_4652	NA	phrog_4652	NA	PHROG	TRUE	LABRr1A1B1C	Langwell	Natural	unknown function	FALSE
vRhyme_bin_1__LABRr1A1B1C_000000136170_2	vRhyme_bin_1__LABRr1A1B1C_000000136170_2	vRhyme_bin_1__LABRr1A1B1C_000000136170	LABRr1A1B1C_vRhyme_bin_1	NA	NA	NA	NA	NA	NA	NA	NA	NA	NA	NA	NA	NA	TRUE	LABRr1A1B1C	Langwell	Natural	unknown function	FALSE
vRhyme_bin_1__LABRr1A1B1C_000000136170_20	vRhyme_bin_1__LABRr1A1B1C_000000136170_20	vRhyme_bin_1__LABRr1A1B1C_000000136170	LABRr1A1B1C_vRhyme_bin_1	NA	NA	NA	NA	NA	NA	NA	NA	NA	NA	NA	NA	NA	TRUE	LABRr1A1B1C	Langwell	Natural	unknown function	FALSE
vRhyme_bin_1__LABRr1A1B1C_000000136170_21	vRhyme_bin_1__LABRr1A1B1C_000000136170_20	vRhyme_bin_1__LABRr1A1B1C_000000136170	LABRr1A1B1C_vRhyme_bin_1	NA	NA	NA	NA	NA	NA	NA	NA	NA	NA	NA	NA	NA	TRUE	LABRr1A1B1C	Langwell	Natural	unknown function	FALSE
vRhyme_bin_1__LABRr1A1B1C_000000136170_3	vRhyme_bin_1__LABRr1A1B1C_000000136170_3	vRhyme_bin_1__LABRr1A1B1C_000000136170	LABRr1A1B1C_vRhyme_bin_1	NA	NA	NA	NA	NA	NA	NA	NA	NA	NA	NA	NA	NA	TRUE	LABRr1A1B1C	Langwell	Natural	unknown function	FALSE
vRhyme_bin_1__LABRr1A1B1C_000000136170_4	vRhyme_bin_1__LABRr1A1B1C_000000136170_4	vRhyme_bin_1__LABRr1A1B1C_000000136170	LABRr1A1B1C_vRhyme_bin_1	NA	NA	NA	NA	NA	NA	NA	NA	NA	NA	NA	NA	NA	TRUE	LABRr1A1B1C	Langwell	Natural	unknown function	FALSE
vRhyme_bin_1__LABRr1A1B1C_000000136170_5	vRhyme_unbinned_43__MHr3G3H3I_000000328556_31	vRhyme_bin_1__LABRr1A1B1C_000000136170	LABRr1A1B1C_vRhyme_bin_1	NA	NA	PF18299.5	ATP-grasp domain, R2K clade family 2	NA	NA	NA	NA	phrog_7313	NA	PF18299.5	ATP-grasp domain, R2K clade family 2	Pfam	TRUE	LABRr1A1B1C	Langwell	Natural	unknown function	FALSE
vRhyme_bin_1__LABRr1A1B1C_000000136170_6	vRhyme_bin_1__LABRr1A1B1C_000000136170_6	vRhyme_bin_1__LABRr1A1B1C_000000136170	LABRr1A1B1C_vRhyme_bin_1	NA	NA	NA	NA	NA	NA	NA	NA	NA	NA	NA	NA	NA	TRUE	LABRr1A1B1C	Langwell	Natural	unknown function	FALSE
vRhyme_bin_1__LABRr1A1B1C_000000136170_7	vRhyme_unbinned_4__MHr3G3H3I_000000025431_40	vRhyme_bin_1__LABRr1A1B1C_000000136170	LABRr1A1B1C_vRhyme_bin_1	NA	NA	NA	NA	NA	NA	NA	NA	phrog_2834	NA	phrog_2834	NA	PHROG	TRUE	LABRr1A1B1C	Langwell	Natural	unknown function	FALSE
vRhyme_bin_1__LABRr1A1B1C_000000136170_8	vRhyme_bin_1__LABRr1A1B1C_000000136170_8	vRhyme_bin_1__LABRr1A1B1C_000000136170	LABRr1A1B1C_vRhyme_bin_1	NA	NA	NA	NA	NA	NA	NA	NA	NA	NA	NA	NA	NA	TRUE	LABRr1A1B1C	Langwell	Natural	unknown function	FALSE
vRhyme_bin_1__LABRr1A1B1C_000000136170_9	vRhyme_bin_1__LABRr1A1B1C_000000136170_9	vRhyme_bin_1__LABRr1A1B1C_000000136170	LABRr1A1B1C_vRhyme_bin_1	NA	NA	NA	NA	NA	NA	NA	NA	NA	NA	NA	NA	NA	TRUE	LABRr1A1B1C	Langwell	Natural	unknown function	FALSE
vRhyme_bin_1__LABRr1A1B1C_000000171311_1	vRhyme_bin_2__MGr1A1B1C_000000223084_167	vRhyme_bin_1__LABRr1A1B1C_000000171311	LABRr1A1B1C_vRhyme_bin_1	NA	NA	NA	NA	NA	NA	NA	NA	NA	NA	NA	NA	NA	TRUE	LABRr1A1B1C	Langwell	Natural	unknown function	FALSE
vRhyme_bin_1__LABRr1A1B1C_000000171311_10	vRhyme_bin_1__LABRr1A1B1C_000000171311_10	vRhyme_bin_1__LABRr1A1B1C_000000171311	LABRr1A1B1C_vRhyme_bin_1	NA	NA	PF13560.10	Helix-turn-helix domain	NA	NA	NA	NA	NA	NA	PF13560.10	Helix-turn-helix domain	Pfam	TRUE	LABRr1A1B1C	Langwell	Natural	unknown function	FALSE
vRhyme_bin_1__LABRr1A1B1C_000000171311_11	vRhyme_bin_1__LABRr1A1B1C_000000171311_11	vRhyme_bin_1__LABRr1A1B1C_000000171311	LABRr1A1B1C_vRhyme_bin_1	NA	NA	NA	NA	NA	NA	NA	NA	NA	NA	NA	NA	NA	TRUE	LABRr1A1B1C	Langwell	Natural	unknown function	FALSE
vRhyme_bin_1__LABRr1A1B1C_000000171311_12	vRhyme_bin_1__LABRr1A1B1C_000000171311_12	vRhyme_bin_1__LABRr1A1B1C_000000171311	LABRr1A1B1C_vRhyme_bin_1	NA	NA	NA	NA	NA	NA	NA	NA	NA	NA	NA	NA	NA	TRUE	LABRr1A1B1C	Langwell	Natural	unknown function	FALSE
vRhyme_bin_1__LABRr1A1B1C_000000171311_13	vRhyme_bin_13__MHr3G3H3I_000000154336_2	vRhyme_bin_1__LABRr1A1B1C_000000171311	LABRr1A1B1C_vRhyme_bin_1	NA	NA	NA	NA	NA	NA	NA	NA	NA	NA	NA	NA	NA	TRUE	LABRr1A1B1C	Langwell	Natural	unknown function	FALSE
vRhyme_bin_1__LABRr1A1B1C_000000171311_14	vRhyme_bin_1__LABRr1A1B1C_000000171311_14	vRhyme_bin_1__LABRr1A1B1C_000000171311	LABRr1A1B1C_vRhyme_bin_1	NA	NA	NA	NA	NA	NA	NA	NA	NA	NA	NA	NA	NA	TRUE	LABRr1A1B1C	Langwell	Natural	unknown function	FALSE
vRhyme_bin_1__LABRr1A1B1C_000000171311_15	vRhyme_bin_1__LABRr1A1B1C_000000171311_15	vRhyme_bin_1__LABRr1A1B1C_000000171311	LABRr1A1B1C_vRhyme_bin_1	NA	NA	NA	NA	NA	NA	NA	NA	NA	NA	NA	NA	NA	FALSE	LABRr1A1B1C	Langwell	Natural	unknown function	FALSE
vRhyme_bin_1__LABRr1A1B1C_000000171311_16	vRhyme_bin_15__BAr1A1B1C_000000441278_4	vRhyme_bin_1__LABRr1A1B1C_000000171311	LABRr1A1B1C_vRhyme_bin_1	NA	NA	NA	NA	NA	NA	NA	NA	NA	NA	NA	NA	NA	TRUE	LABRr1A1B1C	Langwell	Natural	unknown function	FALSE
vRhyme_bin_1__LABRr1A1B1C_000000171311_17	vRhyme_unbinned_41__MGr2D2E2F_000000120439_12	vRhyme_bin_1__LABRr1A1B1C_000000171311	LABRr1A1B1C_vRhyme_bin_1	NA	NA	NA	NA	NA	NA	NA	NA	phrog_27761	NA	phrog_27761	NA	PHROG	TRUE	LABRr1A1B1C	Langwell	Natural	unknown function	FALSE
vRhyme_bin_1__LABRr1A1B1C_000000171311_18	vRhyme_bin_1__LABRr1A1B1C_000000171311_18	vRhyme_bin_1__LABRr1A1B1C_000000171311	LABRr1A1B1C_vRhyme_bin_1	NA	NA	NA	NA	NA	NA	NA	NA	phrog_19384	NA	phrog_19384	NA	PHROG	FALSE	LABRr1A1B1C	Langwell	Natural	unknown function	FALSE
vRhyme_bin_1__LABRr1A1B1C_000000171311_19	vRhyme_bin_1__LABRr1A1B1C_000000171311_19	vRhyme_bin_1__LABRr1A1B1C_000000171311	LABRr1A1B1C_vRhyme_bin_1	NA	NA	NA	NA	NA	NA	NA	NA	NA	NA	NA	NA	NA	TRUE	LABRr1A1B1C	Langwell	Natural	unknown function	FALSE
vRhyme_bin_1__LABRr1A1B1C_000000171311_2	vRhyme_bin_1__LABRr1A1B1C_000000171311_2	vRhyme_bin_1__LABRr1A1B1C_000000171311	LABRr1A1B1C_vRhyme_bin_1	NA	NA	NA	NA	NA	NA	NA	NA	NA	NA	NA	NA	NA	TRUE	LABRr1A1B1C	Langwell	Natural	unknown function	FALSE
vRhyme_bin_1__LABRr1A1B1C_000000171311_20	vRhyme_bin_1__LABRr1A1B1C_000000171311_20	vRhyme_bin_1__LABRr1A1B1C_000000171311	LABRr1A1B1C_vRhyme_bin_1	NA	NA	NA	NA	NA	NA	NA	NA	phrog_1672	NA	phrog_1672	NA	PHROG	TRUE	LABRr1A1B1C	Langwell	Natural	unknown function	FALSE
vRhyme_bin_1__LABRr1A1B1C_000000171311_21	vRhyme_unbinned_43__BAr3G3H3I_000000400492_25	vRhyme_bin_1__LABRr1A1B1C_000000171311	LABRr1A1B1C_vRhyme_bin_1	NA	NA	NA	NA	NA	NA	NA	NA	NA	NA	NA	NA	NA	TRUE	LABRr1A1B1C	Langwell	Natural	unknown function	FALSE
vRhyme_bin_1__LABRr1A1B1C_000000171311_22	vRhyme_bin_1__LABRr1A1B1C_000000171311_22	vRhyme_bin_1__LABRr1A1B1C_000000171311	LABRr1A1B1C_vRhyme_bin_1	NA	NA	NA	NA	NA	NA	NA	NA	NA	NA	NA	NA	NA	TRUE	LABRr1A1B1C	Langwell	Natural	unknown function	FALSE
vRhyme_bin_1__LABRr1A1B1C_000000171311_23	vRhyme_bin_2__MGr1A1B1C_000000147712_27	vRhyme_bin_1__LABRr1A1B1C_000000171311	LABRr1A1B1C_vRhyme_bin_1	NA	NA	NA	NA	NA	NA	NA	NA	NA	NA	NA	NA	NA	TRUE	LABRr1A1B1C	Langwell	Natural	unknown function	FALSE
vRhyme_bin_1__LABRr1A1B1C_000000171311_24	vRhyme_bin_1__LABRr1A1B1C_000000171311_24	vRhyme_bin_1__LABRr1A1B1C_000000171311	LABRr1A1B1C_vRhyme_bin_1	NA	NA	NA	NA	NA	NA	NA	NA	NA	NA	NA	NA	NA	TRUE	LABRr1A1B1C	Langwell	Natural	unknown function	FALSE
vRhyme_bin_1__LABRr1A1B1C_000000171311_25	vRhyme_bin_1__LABRr1A1B1C_000000171311_25	vRhyme_bin_1__LABRr1A1B1C_000000171311	LABRr1A1B1C_vRhyme_bin_1	NA	NA	NA	NA	NA	NA	NA	NA	NA	NA	NA	NA	NA	TRUE	LABRr1A1B1C	Langwell	Natural	unknown function	FALSE
vRhyme_bin_1__LABRr1A1B1C_000000171311_26	vRhyme_bin_1__LABRr1A1B1C_000000171311_26	vRhyme_bin_1__LABRr1A1B1C_000000171311	LABRr1A1B1C_vRhyme_bin_1	NA	NA	NA	NA	NA	NA	NA	NA	NA	NA	NA	NA	NA	TRUE	LABRr1A1B1C	Langwell	Natural	unknown function	FALSE
vRhyme_bin_1__LABRr1A1B1C_000000171311_27	vRhyme_bin_1__LABRr1A1B1C_000000171311_27	vRhyme_bin_1__LABRr1A1B1C_000000171311	LABRr1A1B1C_vRhyme_bin_1	NA	NA	NA	NA	NA	NA	NA	NA	NA	NA	NA	NA	NA	TRUE	LABRr1A1B1C	Langwell	Natural	unknown function	FALSE
vRhyme_bin_1__LABRr1A1B1C_000000171311_28	vRhyme_unbinned_53__BAr3G3H3I_000000372451|provirus_7496_70090_70	vRhyme_bin_1__LABRr1A1B1C_000000171311	LABRr1A1B1C_vRhyme_bin_1	NA	NA	NA	NA	NA	NA	NA	NA	NA	NA	NA	NA	NA	TRUE	LABRr1A1B1C	Langwell	Natural	unknown function	FALSE
vRhyme_bin_1__LABRr1A1B1C_000000171311_29	vRhyme_bin_1__LABRr1A1B1C_000000171311_29	vRhyme_bin_1__LABRr1A1B1C_000000171311	LABRr1A1B1C_vRhyme_bin_1	NA	NA	NA	NA	NA	NA	NA	NA	NA	NA	NA	NA	NA	TRUE	LABRr1A1B1C	Langwell	Natural	unknown function	FALSE
vRhyme_bin_1__LABRr1A1B1C_000000171311_3	vRhyme_bin_1__LABRr1A1B1C_000000171311_3	vRhyme_bin_1__LABRr1A1B1C_000000171311	LABRr1A1B1C_vRhyme_bin_1	NA	NA	NA	NA	NA	NA	NA	NA	NA	NA	NA	NA	NA	TRUE	LABRr1A1B1C	Langwell	Natural	unknown function	FALSE
vRhyme_bin_1__LABRr1A1B1C_000000171311_30	vRhyme_unbinned_43__BAr3G3H3I_000000400492_14	vRhyme_bin_1__LABRr1A1B1C_000000171311	LABRr1A1B1C_vRhyme_bin_1	NA	NA	NA	NA	NA	NA	NA	NA	NA	NA	NA	NA	NA	FALSE	LABRr1A1B1C	Langwell	Natural	unknown function	FALSE
vRhyme_bin_1__LABRr1A1B1C_000000171311_31	vRhyme_bin_1__LABRr1A1B1C_000000171311_31	vRhyme_bin_1__LABRr1A1B1C_000000171311	LABRr1A1B1C_vRhyme_bin_1	NA	NA	PF14528.10	LAGLIDADG-like domain	NA	NA	NA	NA	NA	NA	PF14528.10	LAGLIDADG-like domain	Pfam	TRUE	LABRr1A1B1C	Langwell	Natural	unknown function	FALSE
vRhyme_bin_1__LABRr1A1B1C_000000171311_32	vRhyme_bin_1__LABRr1A1B1C_000000171311_32	vRhyme_bin_1__LABRr1A1B1C_000000171311	LABRr1A1B1C_vRhyme_bin_1	NA	NA	NA	NA	NA	NA	NA	NA	NA	NA	NA	NA	NA	TRUE	LABRr1A1B1C	Langwell	Natural	unknown function	FALSE
vRhyme_bin_1__LABRr1A1B1C_000000171311_33	vRhyme_bin_1__LABRr1A1B1C_000000171311_33	vRhyme_bin_1__LABRr1A1B1C_000000171311	LABRr1A1B1C_vRhyme_bin_1	NA	NA	NA	NA	NA	NA	NA	NA	NA	NA	NA	NA	NA	TRUE	LABRr1A1B1C	Langwell	Natural	unknown function	FALSE
vRhyme_bin_1__LABRr1A1B1C_000000171311_4	vRhyme_unbinned_93__MGr3G3H3I_000000010460|provirus_1_14105_9	vRhyme_bin_1__LABRr1A1B1C_000000171311	LABRr1A1B1C_vRhyme_bin_1	NA	NA	PF09414.14	RNA ligase	NA	NA	NA	NA	phrog_24030	RNA ligase	phrog_24030	RNA ligase	PHROG	TRUE	LABRr1A1B1C	Langwell	Natural	DNA, RNA and nucleotide metabolism	FALSE
vRhyme_bin_1__LABRr1A1B1C_000000171311_5	vRhyme_bin_1__LABRr1A1B1C_000000171311_5	vRhyme_bin_1__LABRr1A1B1C_000000171311	LABRr1A1B1C_vRhyme_bin_1	NA	NA	NA	NA	NA	NA	NA	NA	NA	NA	NA	NA	NA	TRUE	LABRr1A1B1C	Langwell	Natural	unknown function	FALSE
vRhyme_bin_1__LABRr1A1B1C_000000171311_6	vRhyme_bin_1__LABRr1A1B1C_000000171311_6	vRhyme_bin_1__LABRr1A1B1C_000000171311	LABRr1A1B1C_vRhyme_bin_1	NA	NA	NA	NA	NA	NA	NA	NA	phrog_15460	terminase	phrog_15460	terminase	PHROG	TRUE	LABRr1A1B1C	Langwell	Natural	head and packaging	FALSE
vRhyme_bin_1__LABRr1A1B1C_000000171311_7	vRhyme_bin_1__LABRr1A1B1C_000000171311_7	vRhyme_bin_1__LABRr1A1B1C_000000171311	LABRr1A1B1C_vRhyme_bin_1	K07465	putative RecB family exonuclease	PF12705.11	PD-(D/E)XK nuclease superfamily	NA	NA	NA	NA	NA	NA	PF12705.11	PD-(D/E)XK nuclease superfamily	Pfam	TRUE	LABRr1A1B1C	Langwell	Natural	unknown function	FALSE
vRhyme_bin_1__LABRr1A1B1C_000000171311_8	vRhyme_bin_1__LABRr1A1B1C_000000171311_8	vRhyme_bin_1__LABRr1A1B1C_000000171311	LABRr1A1B1C_vRhyme_bin_1	NA	NA	NA	NA	NA	NA	NA	NA	NA	NA	NA	NA	NA	TRUE	LABRr1A1B1C	Langwell	Natural	unknown function	FALSE
vRhyme_bin_1__LABRr1A1B1C_000000171311_9	vRhyme_bin_1__LABRr1A1B1C_000000171311_9	vRhyme_bin_1__LABRr1A1B1C_000000171311	LABRr1A1B1C_vRhyme_bin_1	NA	NA	NA	NA	NA	NA	NA	NA	NA	NA	NA	NA	NA	TRUE	LABRr1A1B1C	Langwell	Natural	unknown function	FALSE
vRhyme_bin_1__LABRr1A1B1C_000000237844_1	vRhyme_unbinned_4__MHr3G3H3I_000000025431_67	vRhyme_bin_1__LABRr1A1B1C_000000237844	LABRr1A1B1C_vRhyme_bin_1	NA	NA	NA	NA	NA	NA	NA	NA	NA	NA	NA	NA	NA	FALSE	LABRr1A1B1C	Langwell	Natural	unknown function	FALSE
vRhyme_bin_1__LABRr1A1B1C_000000237844_10	vRhyme_bin_1__LABRr1A1B1C_000000237844_10	vRhyme_bin_1__LABRr1A1B1C_000000237844	LABRr1A1B1C_vRhyme_bin_1	NA	NA	NA	NA	NA	NA	NA	NA	NA	NA	NA	NA	NA	FALSE	LABRr1A1B1C	Langwell	Natural	unknown function	FALSE
vRhyme_bin_1__LABRr1A1B1C_000000237844_10	vRhyme_bin_1__LABRr1A1B1C_000000237844_10	vRhyme_bin_1__LABRr1A1B1C_000000237844	LABRr1A1B1C_vRhyme_bin_1	NA	NA	NA	NA	NA	NA	NA	NA	NA	NA	NA	NA	NA	TRUE	LABRr1A1B1C	Langwell	Natural	unknown function	FALSE
vRhyme_bin_1__LABRr1A1B1C_000000237844_11	vRhyme_bin_1__LABRr1A1B1C_000000237844_11	vRhyme_bin_1__LABRr1A1B1C_000000237844	LABRr1A1B1C_vRhyme_bin_1	NA	NA	NA	NA	NA	NA	NA	NA	NA	NA	NA	NA	NA	TRUE	LABRr1A1B1C	Langwell	Natural	unknown function	FALSE
vRhyme_bin_1__LABRr1A1B1C_000000237844_12	vRhyme_bin_1__LABRr1A1B1C_000000237844_12	vRhyme_bin_1__LABRr1A1B1C_000000237844	LABRr1A1B1C_vRhyme_bin_1	NA	NA	NA	NA	NA	NA	NA	NA	NA	NA	NA	NA	NA	TRUE	LABRr1A1B1C	Langwell	Natural	unknown function	FALSE
vRhyme_bin_1__LABRr1A1B1C_000000237844_13	vRhyme_bin_1__LABRr1A1B1C_000000237844_13	vRhyme_bin_1__LABRr1A1B1C_000000237844	LABRr1A1B1C_vRhyme_bin_1	NA	NA	NA	NA	NA	NA	NA	NA	NA	NA	NA	NA	NA	TRUE	LABRr1A1B1C	Langwell	Natural	unknown function	FALSE
vRhyme_bin_1__LABRr1A1B1C_000000237844_14	vRhyme_unbinned_50__LASCr2D2E2F_000000189876_27	vRhyme_bin_1__LABRr1A1B1C_000000237844	LABRr1A1B1C_vRhyme_bin_1	NA	NA	NA	NA	NA	NA	NA	NA	NA	NA	NA	NA	NA	TRUE	LABRr1A1B1C	Langwell	Natural	unknown function	FALSE
vRhyme_bin_1__LABRr1A1B1C_000000237844_14	vRhyme_unbinned_50__LASCr2D2E2F_000000189876_27	vRhyme_bin_1__LABRr1A1B1C_000000237844	LABRr1A1B1C_vRhyme_bin_1	NA	NA	NA	NA	NA	NA	NA	NA	NA	NA	NA	NA	NA	FALSE	LABRr1A1B1C	Langwell	Natural	unknown function	FALSE
vRhyme_bin_1__LABRr1A1B1C_000000237844_15	vRhyme_bin_1__LABRr1A1B1C_000000237844_15	vRhyme_bin_1__LABRr1A1B1C_000000237844	LABRr1A1B1C_vRhyme_bin_1	NA	NA	NA	NA	NA	NA	NA	NA	NA	NA	NA	NA	NA	TRUE	LABRr1A1B1C	Langwell	Natural	unknown function	FALSE
vRhyme_bin_1__LABRr1A1B1C_000000237844_16	vRhyme_unbinned_53__BAr1A1B1C_000000259479_6	vRhyme_bin_1__LABRr1A1B1C_000000237844	LABRr1A1B1C_vRhyme_bin_1	NA	NA	NA	NA	NA	NA	NA	NA	NA	NA	NA	NA	NA	TRUE	LABRr1A1B1C	Langwell	Natural	unknown function	FALSE
vRhyme_bin_1__LABRr1A1B1C_000000237844_17	vRhyme_bin_1__LABRr1A1B1C_000000237844_17	vRhyme_bin_1__LABRr1A1B1C_000000237844	LABRr1A1B1C_vRhyme_bin_1	NA	NA	NA	NA	NA	NA	NA	NA	NA	NA	NA	NA	NA	FALSE	LABRr1A1B1C	Langwell	Natural	unknown function	FALSE
vRhyme_bin_1__LABRr1A1B1C_000000237844_17	vRhyme_bin_1__LABRr1A1B1C_000000237844_17	vRhyme_bin_1__LABRr1A1B1C_000000237844	LABRr1A1B1C_vRhyme_bin_1	NA	NA	NA	NA	NA	NA	NA	NA	NA	NA	NA	NA	NA	TRUE	LABRr1A1B1C	Langwell	Natural	unknown function	FALSE
vRhyme_bin_1__LABRr1A1B1C_000000237844_18	vRhyme_bin_1__LABRr1A1B1C_000000237844_18	vRhyme_bin_1__LABRr1A1B1C_000000237844	LABRr1A1B1C_vRhyme_bin_1	NA	NA	NA	NA	NA	NA	NA	NA	NA	NA	NA	NA	NA	TRUE	LABRr1A1B1C	Langwell	Natural	unknown function	FALSE
vRhyme_bin_1__LABRr1A1B1C_000000237844_19	vRhyme_bin_1__LABRr1A1B1C_000000237844_19	vRhyme_bin_1__LABRr1A1B1C_000000237844	LABRr1A1B1C_vRhyme_bin_1	NA	NA	NA	NA	NA	NA	NA	NA	NA	NA	NA	NA	NA	TRUE	LABRr1A1B1C	Langwell	Natural	unknown function	FALSE
vRhyme_bin_1__LABRr1A1B1C_000000237844_2	vRhyme_bin_1__LABRr1A1B1C_000000237844_2	vRhyme_bin_1__LABRr1A1B1C_000000237844	LABRr1A1B1C_vRhyme_bin_1	NA	NA	NA	NA	NA	NA	NA	NA	NA	NA	NA	NA	NA	TRUE	LABRr1A1B1C	Langwell	Natural	unknown function	FALSE
vRhyme_bin_1__LABRr1A1B1C_000000237844_2	vRhyme_bin_1__LABRr1A1B1C_000000237844_2	vRhyme_bin_1__LABRr1A1B1C_000000237844	LABRr1A1B1C_vRhyme_bin_1	NA	NA	NA	NA	NA	NA	NA	NA	NA	NA	NA	NA	NA	FALSE	LABRr1A1B1C	Langwell	Natural	unknown function	FALSE
vRhyme_bin_1__LABRr1A1B1C_000000237844_20	vRhyme_bin_1__LABRr1A1B1C_000000237844_20	vRhyme_bin_1__LABRr1A1B1C_000000237844	LABRr1A1B1C_vRhyme_bin_1	NA	NA	NA	NA	NA	NA	NA	NA	NA	NA	NA	NA	NA	TRUE	LABRr1A1B1C	Langwell	Natural	unknown function	FALSE
vRhyme_bin_1__LABRr1A1B1C_000000237844_21	vRhyme_bin_1__LABRr1A1B1C_000000237844_21	vRhyme_bin_1__LABRr1A1B1C_000000237844	LABRr1A1B1C_vRhyme_bin_1	NA	NA	NA	NA	NA	NA	NA	NA	NA	NA	NA	NA	NA	TRUE	LABRr1A1B1C	Langwell	Natural	unknown function	FALSE
vRhyme_bin_1__LABRr1A1B1C_000000237844_22	vRhyme_bin_1__LABRr1A1B1C_000000237844_22	vRhyme_bin_1__LABRr1A1B1C_000000237844	LABRr1A1B1C_vRhyme_bin_1	NA	NA	NA	NA	NA	NA	NA	NA	NA	NA	NA	NA	NA	TRUE	LABRr1A1B1C	Langwell	Natural	unknown function	FALSE
vRhyme_bin_1__LABRr1A1B1C_000000237844_23	vRhyme_bin_1__LABRr1A1B1C_000000237844_23	vRhyme_bin_1__LABRr1A1B1C_000000237844	LABRr1A1B1C_vRhyme_bin_1	NA	NA	NA	NA	NA	NA	NA	NA	NA	NA	NA	NA	NA	TRUE	LABRr1A1B1C	Langwell	Natural	unknown function	FALSE
vRhyme_bin_1__LABRr1A1B1C_000000237844_24	vRhyme_bin_1__LABRr1A1B1C_000000237844_24	vRhyme_bin_1__LABRr1A1B1C_000000237844	LABRr1A1B1C_vRhyme_bin_1	NA	NA	NA	NA	NA	NA	NA	NA	NA	NA	NA	NA	NA	TRUE	LABRr1A1B1C	Langwell	Natural	unknown function	FALSE
vRhyme_bin_1__LABRr1A1B1C_000000237844_25	vRhyme_bin_1__LABRr1A1B1C_000000237844_25	vRhyme_bin_1__LABRr1A1B1C_000000237844	LABRr1A1B1C_vRhyme_bin_1	NA	NA	NA	NA	NA	NA	NA	NA	NA	NA	NA	NA	NA	FALSE	LABRr1A1B1C	Langwell	Natural	unknown function	FALSE
vRhyme_bin_1__LABRr1A1B1C_000000237844_25	vRhyme_bin_1__LABRr1A1B1C_000000237844_25	vRhyme_bin_1__LABRr1A1B1C_000000237844	LABRr1A1B1C_vRhyme_bin_1	NA	NA	NA	NA	NA	NA	NA	NA	NA	NA	NA	NA	NA	TRUE	LABRr1A1B1C	Langwell	Natural	unknown function	FALSE
vRhyme_bin_1__LABRr1A1B1C_000000237844_26	vRhyme_unbinned_46__BAr3G3H3I_000000433105_76	vRhyme_bin_1__LABRr1A1B1C_000000237844	LABRr1A1B1C_vRhyme_bin_1	NA	NA	NA	NA	NA	NA	NA	NA	NA	NA	NA	NA	NA	TRUE	LABRr1A1B1C	Langwell	Natural	unknown function	FALSE
vRhyme_bin_1__LABRr1A1B1C_000000237844_26	vRhyme_unbinned_46__BAr3G3H3I_000000433105_76	vRhyme_bin_1__LABRr1A1B1C_000000237844	LABRr1A1B1C_vRhyme_bin_1	NA	NA	NA	NA	NA	NA	NA	NA	NA	NA	NA	NA	NA	FALSE	LABRr1A1B1C	Langwell	Natural	unknown function	FALSE
vRhyme_bin_1__LABRr1A1B1C_000000237844_27	vRhyme_bin_11__MHr2D2E2F_000000342937_21	vRhyme_bin_1__LABRr1A1B1C_000000237844	LABRr1A1B1C_vRhyme_bin_1	K11089	60 kDa SS-A/Ro ribonucleoprotein	PF05731.15	TROVE domain	NA	NA	NA	NA	phrog_850	RNA-binding protein	K11089	60 kDa SS-A/Ro ribonucleoprotein	KEGG	FALSE	LABRr1A1B1C	Langwell	Natural	DNA, RNA and nucleotide metabolism	FALSE
vRhyme_bin_1__LABRr1A1B1C_000000237844_28	vRhyme_bin_1__LABRr1A1B1C_000000237844_28	vRhyme_bin_1__LABRr1A1B1C_000000237844	LABRr1A1B1C_vRhyme_bin_1	NA	NA	NA	NA	NA	NA	NA	NA	NA	NA	NA	NA	NA	TRUE	LABRr1A1B1C	Langwell	Natural	unknown function	FALSE
vRhyme_bin_1__LABRr1A1B1C_000000237844_28	vRhyme_bin_1__LABRr1A1B1C_000000237844_28	vRhyme_bin_1__LABRr1A1B1C_000000237844	LABRr1A1B1C_vRhyme_bin_1	NA	NA	NA	NA	NA	NA	NA	NA	NA	NA	NA	NA	NA	FALSE	LABRr1A1B1C	Langwell	Natural	unknown function	FALSE
vRhyme_bin_1__LABRr1A1B1C_000000237844_29	vRhyme_bin_1__LABRr1A1B1C_000000237844_29	vRhyme_bin_1__LABRr1A1B1C_000000237844	LABRr1A1B1C_vRhyme_bin_1	K09923	uncharacterized protein	PF04320.18	YggL 50S ribosome-binding protein	NA	NA	NA	NA	NA	NA	K09923	uncharacterized protein	KEGG	TRUE	LABRr1A1B1C	Langwell	Natural	unknown function	FALSE
vRhyme_bin_1__LABRr1A1B1C_000000237844_3	vRhyme_bin_1__LABRr1A1B1C_000000237844_3	vRhyme_bin_1__LABRr1A1B1C_000000237844	LABRr1A1B1C_vRhyme_bin_1	NA	NA	NA	NA	NA	NA	NA	NA	NA	NA	NA	NA	NA	FALSE	LABRr1A1B1C	Langwell	Natural	unknown function	FALSE
vRhyme_bin_1__LABRr1A1B1C_000000237844_3	vRhyme_bin_1__LABRr1A1B1C_000000237844_3	vRhyme_bin_1__LABRr1A1B1C_000000237844	LABRr1A1B1C_vRhyme_bin_1	NA	NA	NA	NA	NA	NA	NA	NA	NA	NA	NA	NA	NA	TRUE	LABRr1A1B1C	Langwell	Natural	unknown function	FALSE
vRhyme_bin_1__LABRr1A1B1C_000000237844_30	vRhyme_bin_1__LABRr1A1B1C_000000237844_30	vRhyme_bin_1__LABRr1A1B1C_000000237844	LABRr1A1B1C_vRhyme_bin_1	NA	NA	NA	NA	NA	NA	NA	NA	NA	NA	NA	NA	NA	TRUE	LABRr1A1B1C	Langwell	Natural	unknown function	FALSE
vRhyme_bin_1__LABRr1A1B1C_000000237844_31	vRhyme_bin_1__LABRr1A1B1C_000000237844_31	vRhyme_bin_1__LABRr1A1B1C_000000237844	LABRr1A1B1C_vRhyme_bin_1	NA	NA	NA	NA	NA	NA	NA	NA	NA	NA	NA	NA	NA	TRUE	LABRr1A1B1C	Langwell	Natural	unknown function	FALSE
vRhyme_bin_1__LABRr1A1B1C_000000237844_32	vRhyme_bin_1__LABRr1A1B1C_000000237844_32	vRhyme_bin_1__LABRr1A1B1C_000000237844	LABRr1A1B1C_vRhyme_bin_1	NA	NA	NA	NA	NA	NA	NA	NA	NA	NA	NA	NA	NA	TRUE	LABRr1A1B1C	Langwell	Natural	unknown function	FALSE
vRhyme_bin_1__LABRr1A1B1C_000000237844_32	vRhyme_bin_1__LABRr1A1B1C_000000237844_32	vRhyme_bin_1__LABRr1A1B1C_000000237844	LABRr1A1B1C_vRhyme_bin_1	NA	NA	NA	NA	NA	NA	NA	NA	NA	NA	NA	NA	NA	FALSE	LABRr1A1B1C	Langwell	Natural	unknown function	FALSE
vRhyme_bin_1__LABRr1A1B1C_000000237844_33	vRhyme_unbinned_76__MGr2D2E2F_000000278818_76	vRhyme_bin_1__LABRr1A1B1C_000000237844	LABRr1A1B1C_vRhyme_bin_1	NA	NA	NA	NA	NA	NA	NA	NA	NA	NA	NA	NA	NA	TRUE	LABRr1A1B1C	Langwell	Natural	unknown function	FALSE
vRhyme_bin_1__LABRr1A1B1C_000000237844_34	vRhyme_bin_2__MHr1A1B1C_000000233600_11	vRhyme_bin_1__LABRr1A1B1C_000000237844	LABRr1A1B1C_vRhyme_bin_1	NA	NA	NA	NA	NA	NA	NA	NA	NA	NA	NA	NA	NA	TRUE	LABRr1A1B1C	Langwell	Natural	unknown function	FALSE
vRhyme_bin_1__LABRr1A1B1C_000000237844_35	vRhyme_bin_1__LABRr1A1B1C_000000237844_35	vRhyme_bin_1__LABRr1A1B1C_000000237844	LABRr1A1B1C_vRhyme_bin_1	NA	NA	NA	NA	NA	NA	NA	NA	NA	NA	NA	NA	NA	TRUE	LABRr1A1B1C	Langwell	Natural	unknown function	FALSE
vRhyme_bin_1__LABRr1A1B1C_000000237844_36	vRhyme_bin_1__LABRr1A1B1C_000000237844_36	vRhyme_bin_1__LABRr1A1B1C_000000237844	LABRr1A1B1C_vRhyme_bin_1	NA	NA	NA	NA	NA	NA	NA	NA	NA	NA	NA	NA	NA	TRUE	LABRr1A1B1C	Langwell	Natural	unknown function	FALSE
vRhyme_bin_1__LABRr1A1B1C_000000237844_36	vRhyme_bin_1__LABRr1A1B1C_000000237844_36	vRhyme_bin_1__LABRr1A1B1C_000000237844	LABRr1A1B1C_vRhyme_bin_1	NA	NA	NA	NA	NA	NA	NA	NA	NA	NA	NA	NA	NA	FALSE	LABRr1A1B1C	Langwell	Natural	unknown function	FALSE
vRhyme_bin_1__LABRr1A1B1C_000000237844_37	vRhyme_unbinned_94__LAWAr2D2E2F_000000274784|provirus_10603_85088_49	vRhyme_bin_1__LABRr1A1B1C_000000237844	LABRr1A1B1C_vRhyme_bin_1	K06900	cGAMP-activated phospholipase [EC:3.1.1.32 3.1.1.-]	PF01734.26	Patatin-like phospholipase	NA	NA	NA	NA	phrog_25573	NA	phrog_25573	NA	PHROG	TRUE	LABRr1A1B1C	Langwell	Natural	unknown function	FALSE
vRhyme_bin_1__LABRr1A1B1C_000000237844_38	vRhyme_bin_1__LABRr1A1B1C_000000237844_38	vRhyme_bin_1__LABRr1A1B1C_000000237844	LABRr1A1B1C_vRhyme_bin_1	NA	NA	NA	NA	NA	NA	NA	NA	NA	NA	NA	NA	NA	TRUE	LABRr1A1B1C	Langwell	Natural	unknown function	FALSE
vRhyme_bin_1__LABRr1A1B1C_000000237844_39	vRhyme_bin_1__LABRr1A1B1C_000000237844_39	vRhyme_bin_1__LABRr1A1B1C_000000237844	LABRr1A1B1C_vRhyme_bin_1	NA	NA	NA	NA	NA	NA	NA	NA	NA	NA	NA	NA	NA	TRUE	LABRr1A1B1C	Langwell	Natural	unknown function	FALSE
vRhyme_bin_1__LABRr1A1B1C_000000237844_4	vRhyme_bin_1__LABRr1A1B1C_000000237844_4	vRhyme_bin_1__LABRr1A1B1C_000000237844	LABRr1A1B1C_vRhyme_bin_1	NA	NA	NA	NA	NA	NA	NA	NA	NA	NA	NA	NA	NA	TRUE	LABRr1A1B1C	Langwell	Natural	unknown function	FALSE
vRhyme_bin_1__LABRr1A1B1C_000000237844_4	vRhyme_bin_1__LABRr1A1B1C_000000237844_4	vRhyme_bin_1__LABRr1A1B1C_000000237844	LABRr1A1B1C_vRhyme_bin_1	NA	NA	NA	NA	NA	NA	NA	NA	NA	NA	NA	NA	NA	FALSE	LABRr1A1B1C	Langwell	Natural	unknown function	FALSE
vRhyme_bin_1__LABRr1A1B1C_000000237844_40	vRhyme_bin_1__LABRr1A1B1C_000000237844_40	vRhyme_bin_1__LABRr1A1B1C_000000237844	LABRr1A1B1C_vRhyme_bin_1	K03462	nicotinamide phosphoribosyltransferase [EC:2.4.2.12]	PF04095.20	Nicotinate phosphoribosyltransferase (NAPRTase) family	NA	NA	NA	NA	phrog_448	nicotinamide phosphoribosyl transferase	phrog_448	nicotinamide phosphoribosyl transferase	PHROG	TRUE	LABRr1A1B1C	Langwell	Natural	other	FALSE
vRhyme_bin_1__LABRr1A1B1C_000000237844_41	vRhyme_unbinned_140__SEr2D2E2F_000000265122_13	vRhyme_bin_1__LABRr1A1B1C_000000237844	LABRr1A1B1C_vRhyme_bin_1	K00948	ribose-phosphate pyrophosphokinase [EC:2.7.6.1]	PF00156.31	Phosphoribosyl transferase domain	NA	NA	NA	NA	phrog_619	ribose-phosphate pyrophosphokinase	phrog_619	ribose-phosphate pyrophosphokinase	PHROG	TRUE	LABRr1A1B1C	Langwell	Natural	other	FALSE
vRhyme_bin_1__LABRr1A1B1C_000000237844_42	vRhyme_bin_1__LABRr1A1B1C_000000237844_42	vRhyme_bin_1__LABRr1A1B1C_000000237844	LABRr1A1B1C_vRhyme_bin_1	NA	NA	NA	NA	NA	NA	NA	NA	NA	NA	NA	NA	NA	TRUE	LABRr1A1B1C	Langwell	Natural	unknown function	FALSE
vRhyme_bin_1__LABRr1A1B1C_000000237844_43	vRhyme_bin_1__LABRr1A1B1C_000000237844_43	vRhyme_bin_1__LABRr1A1B1C_000000237844	LABRr1A1B1C_vRhyme_bin_1	NA	NA	NA	NA	NA	NA	NA	NA	NA	NA	NA	NA	NA	TRUE	LABRr1A1B1C	Langwell	Natural	unknown function	FALSE
vRhyme_bin_1__LABRr1A1B1C_000000237844_44	vRhyme_bin_1__LABRr1A1B1C_000000237844_44	vRhyme_bin_1__LABRr1A1B1C_000000237844	LABRr1A1B1C_vRhyme_bin_1	NA	NA	NA	NA	NA	NA	NA	NA	NA	NA	NA	NA	NA	TRUE	LABRr1A1B1C	Langwell	Natural	unknown function	FALSE
vRhyme_bin_1__LABRr1A1B1C_000000237844_45	vRhyme_bin_1__LABRr1A1B1C_000000237844_45	vRhyme_bin_1__LABRr1A1B1C_000000237844	LABRr1A1B1C_vRhyme_bin_1	NA	NA	NA	NA	NA	NA	NA	NA	NA	NA	NA	NA	NA	FALSE	LABRr1A1B1C	Langwell	Natural	unknown function	FALSE
vRhyme_bin_1__LABRr1A1B1C_000000237844_46	vRhyme_bin_1__LABRr1A1B1C_000000237844_46	vRhyme_bin_1__LABRr1A1B1C_000000237844	LABRr1A1B1C_vRhyme_bin_1	NA	NA	NA	NA	NA	NA	NA	NA	NA	NA	NA	NA	NA	TRUE	LABRr1A1B1C	Langwell	Natural	unknown function	FALSE
vRhyme_bin_1__LABRr1A1B1C_000000237844_47	vRhyme_bin_1__LABRr1A1B1C_000000237844_47	vRhyme_bin_1__LABRr1A1B1C_000000237844	LABRr1A1B1C_vRhyme_bin_1	NA	NA	NA	NA	NA	NA	NA	NA	NA	NA	NA	NA	NA	TRUE	LABRr1A1B1C	Langwell	Natural	unknown function	FALSE
vRhyme_bin_1__LABRr1A1B1C_000000237844_48	vRhyme_bin_2__MGr1A1B1C_000000242649_7	vRhyme_bin_1__LABRr1A1B1C_000000237844	LABRr1A1B1C_vRhyme_bin_1	NA	NA	PF01844.27	HNH endonuclease	NA	NA	NA	NA	phrog_333	HNH endonuclease	PF01844.27	HNH endonuclease	Pfam	TRUE	LABRr1A1B1C	Langwell	Natural	DNA, RNA and nucleotide metabolism	FALSE
vRhyme_bin_1__LABRr1A1B1C_000000237844_49	vRhyme_bin_1__LABRr1A1B1C_000000237844_49	vRhyme_bin_1__LABRr1A1B1C_000000237844	LABRr1A1B1C_vRhyme_bin_1	NA	NA	NA	NA	NA	NA	NA	NA	NA	NA	NA	NA	NA	TRUE	LABRr1A1B1C	Langwell	Natural	unknown function	FALSE
vRhyme_bin_1__LABRr1A1B1C_000000237844_5	vRhyme_bin_2__MGr1A1B1C_000000223084_3	vRhyme_bin_1__LABRr1A1B1C_000000237844	LABRr1A1B1C_vRhyme_bin_1	NA	NA	NA	NA	NA	NA	NA	NA	NA	NA	NA	NA	NA	TRUE	LABRr1A1B1C	Langwell	Natural	unknown function	FALSE
vRhyme_bin_1__LABRr1A1B1C_000000237844_6	vRhyme_bin_1__LABRr1A1B1C_000000237844_6	vRhyme_bin_1__LABRr1A1B1C_000000237844	LABRr1A1B1C_vRhyme_bin_1	NA	NA	NA	NA	NA	NA	NA	NA	NA	NA	NA	NA	NA	TRUE	LABRr1A1B1C	Langwell	Natural	unknown function	FALSE
vRhyme_bin_1__LABRr1A1B1C_000000237844_7	vRhyme_bin_1__LABRr1A1B1C_000000237844_7	vRhyme_bin_1__LABRr1A1B1C_000000237844	LABRr1A1B1C_vRhyme_bin_1	NA	NA	NA	NA	NA	NA	NA	NA	NA	NA	NA	NA	NA	TRUE	LABRr1A1B1C	Langwell	Natural	unknown function	FALSE
vRhyme_bin_1__LABRr1A1B1C_000000237844_8	vRhyme_unbinned_112__LABRr1A1B1C_000000368313_20	vRhyme_bin_1__LABRr1A1B1C_000000237844	LABRr1A1B1C_vRhyme_bin_1	NA	NA	NA	NA	NA	NA	NA	NA	NA	NA	NA	NA	NA	TRUE	LABRr1A1B1C	Langwell	Natural	unknown function	FALSE
vRhyme_bin_1__LABRr1A1B1C_000000237844_8	vRhyme_unbinned_112__LABRr1A1B1C_000000368313_20	vRhyme_bin_1__LABRr1A1B1C_000000237844	LABRr1A1B1C_vRhyme_bin_1	NA	NA	NA	NA	NA	NA	NA	NA	NA	NA	NA	NA	NA	FALSE	LABRr1A1B1C	Langwell	Natural	unknown function	FALSE
vRhyme_bin_1__LABRr1A1B1C_000000237844_9	vRhyme_bin_1__LABRr1A1B1C_000000237844_9	vRhyme_bin_1__LABRr1A1B1C_000000237844	LABRr1A1B1C_vRhyme_bin_1	NA	NA	PF13560.10	Helix-turn-helix domain	NA	NA	NA	NA	NA	NA	PF13560.10	Helix-turn-helix domain	Pfam	FALSE	LABRr1A1B1C	Langwell	Natural	unknown function	FALSE
vRhyme_bin_1__LABRr1A1B1C_000000237844_9	vRhyme_bin_1__LABRr1A1B1C_000000237844_9	vRhyme_bin_1__LABRr1A1B1C_000000237844	LABRr1A1B1C_vRhyme_bin_1	NA	NA	PF13560.10	Helix-turn-helix domain	NA	NA	NA	NA	NA	NA	PF13560.10	Helix-turn-helix domain	Pfam	TRUE	LABRr1A1B1C	Langwell	Natural	unknown function	FALSE
vRhyme_bin_1__LABRr1A1B1C_000000244270_1	vRhyme_bin_1__LABRr1A1B1C_000000244270_1	vRhyme_bin_1__LABRr1A1B1C_000000244270	LABRr1A1B1C_vRhyme_bin_1	NA	NA	NA	NA	NA	NA	NA	NA	NA	NA	NA	NA	NA	TRUE	LABRr1A1B1C	Langwell	Natural	unknown function	FALSE
vRhyme_bin_1__LABRr1A1B1C_000000244270_10	vRhyme_bin_1__LABRr1A1B1C_000000244270_10	vRhyme_bin_1__LABRr1A1B1C_000000244270	LABRr1A1B1C_vRhyme_bin_1	NA	NA	PF04488.19	Glycosyltransferase sugar-binding region containing DXD motif	GT32	alpha-1,6-mannosyltransferase (EC 2.4.1.-); alpha-1,4-N-acetylglucosaminyltransferase (EC 2.4.1.-); alpha-1,4-N-acetylgalactosaminyltransferase (EC 2.4.1.-); GDP-Man: inositol-phosphorylceramide transferase (EC 2.4.1.-); UDP-Gal: beta-galactoside alpha-1,4-galactosyltransferase (EC 2.4.1.-); UDP-Gal: lactose/N-acetyl-lactosamine alpha-1,4-galactosyltransferase (EC 2.4.1.-); UDP-Glc: protein alpha…	NA	NA	NA	NA	GT32	alpha-1,6-mannosyltransferase (EC 2.4.1.-); alpha-1,4-N-acetylglucosaminyltransferase (EC 2.4.1.-); alpha-1,4-N-acetylgalactosaminyltransferase (EC 2.4.1.-); GDP-Man: inositol-phosphorylceramide transferase (EC 2.4.1.-); UDP-Gal: beta-galactoside alpha-1,4-galactosyltransferase (EC 2.4.1.-); UDP-Gal: lactose/N-acetyl-lactosamine alpha-1,4-galactosyltransferase (EC 2.4.1.-); UDP-Glc: protein alpha…	dbCAN	TRUE	LABRr1A1B1C	Langwell	Natural	unknown function	FALSE
vRhyme_bin_1__LABRr1A1B1C_000000244270_11	vRhyme_bin_11__MHr2D2E2F_000000286237_7	vRhyme_bin_1__LABRr1A1B1C_000000244270	LABRr1A1B1C_vRhyme_bin_1	K16698	teichuronic acid biosynthesis glycosyltransferase TuaG [EC:2.4.-.-]	PF00535.30	Glycosyl transferase family 2	GT2_Glycos_transf_2	cellulose synthase (EC 2.4.1.12); chitin synthase (EC 2.4.1.16); dolichyl-phosphate beta-D-mannosyltransferase (EC 2.4.1.83); dolichyl-phosphate beta-glucosyltransferase (EC 2.4.1.117); N-acetylglucosaminyltransferase (EC 2.4.1.-); N-acetylgalactosaminyltransferase (EC 2.4.1.-); hyaluronan synthase (EC 2.4.1.212); chitin oligosaccharide synthase (EC 2.4.1.-); beta-1,3-glucan synthase (EC 2.4.1.34…	NA	NA	NA	NA	K16698	teichuronic acid biosynthesis glycosyltransferase TuaG [EC:2.4.-.-]	KEGG	TRUE	LABRr1A1B1C	Langwell	Natural	unknown function	FALSE
vRhyme_bin_1__LABRr1A1B1C_000000244270_12	vRhyme_bin_1__LABRr1A1B1C_000000244270_12	vRhyme_bin_1__LABRr1A1B1C_000000244270	LABRr1A1B1C_vRhyme_bin_1	NA	NA	NA	NA	NA	NA	NA	NA	NA	NA	NA	NA	NA	TRUE	LABRr1A1B1C	Langwell	Natural	unknown function	FALSE
vRhyme_bin_1__LABRr1A1B1C_000000244270_13	vRhyme_bin_22__LAWAr2D2E2F_000000334769_20	vRhyme_bin_1__LABRr1A1B1C_000000244270	LABRr1A1B1C_vRhyme_bin_1	NA	NA	NA	NA	NA	NA	NA	NA	phrog_854	glucosyltransferase	phrog_854	glucosyltransferase	PHROG	TRUE	LABRr1A1B1C	Langwell	Natural	moron, auxiliary metabolic gene and host takeover	FALSE
vRhyme_bin_1__LABRr1A1B1C_000000244270_14	vRhyme_unbinned_90__CRr2D2E2F_000000179724|provirus_11926_74411_60	vRhyme_bin_1__LABRr1A1B1C_000000244270	LABRr1A1B1C_vRhyme_bin_1	K00059	3-oxoacyl-[acyl-carrier protein] reductase [EC:1.1.1.100]	PF00106.29	short chain dehydrogenase	NA	NA	NA	NA	NA	NA	K00059	3-oxoacyl-[acyl-carrier protein] reductase [EC:1.1.1.100]	KEGG	TRUE	LABRr1A1B1C	Langwell	Natural	unknown function	TRUE
vRhyme_bin_1__LABRr1A1B1C_000000244270_15	vRhyme_bin_13__MGr3G3H3I_000000017983_8	vRhyme_bin_1__LABRr1A1B1C_000000244270	LABRr1A1B1C_vRhyme_bin_1	K02472	UDP-N-acetyl-D-mannosaminuronic acid dehydrogenase [EC:1.1.1.336]	PF00984.23	UDP-glucose/GDP-mannose dehydrogenase family, central domain	NA	NA	NA	NA	phrog_9148	UDP-glucose dehydrogenase	phrog_9148	UDP-glucose dehydrogenase	PHROG	TRUE	LABRr1A1B1C	Langwell	Natural	other	FALSE
vRhyme_bin_1__LABRr1A1B1C_000000244270_16	vRhyme_bin_22__LAWAr2D2E2F_000000334769_20	vRhyme_bin_1__LABRr1A1B1C_000000244270	LABRr1A1B1C_vRhyme_bin_1	K21402	2-O-methyltransferase [EC:2.1.1.-]	PF05050.16	Methyltransferase FkbM domain	NA	NA	NA	NA	phrog_8156	methyltransferase	K21402	2-O-methyltransferase [EC:2.1.1.-]	KEGG	TRUE	LABRr1A1B1C	Langwell	Natural	other	FALSE
vRhyme_bin_1__LABRr1A1B1C_000000244270_17	vRhyme_bin_6__MHr2D2E2F_000000349608_8	vRhyme_bin_1__LABRr1A1B1C_000000244270	LABRr1A1B1C_vRhyme_bin_1	K04484	DNA repair protein RadB	PF13481.10	AAA domain	NA	NA	NA	NA	phrog_26214	NA	phrog_26214	NA	PHROG	FALSE	LABRr1A1B1C	Langwell	Natural	unknown function	FALSE
vRhyme_bin_1__LABRr1A1B1C_000000244270_18	vRhyme_bin_1__LABRr1A1B1C_000000244270_18	vRhyme_bin_1__LABRr1A1B1C_000000244270	LABRr1A1B1C_vRhyme_bin_1	NA	NA	NA	NA	NA	NA	NA	NA	NA	NA	NA	NA	NA	TRUE	LABRr1A1B1C	Langwell	Natural	unknown function	FALSE
vRhyme_bin_1__LABRr1A1B1C_000000244270_19	vRhyme_bin_1__LABRr1A1B1C_000000244270_19	vRhyme_bin_1__LABRr1A1B1C_000000244270	LABRr1A1B1C_vRhyme_bin_1	NA	NA	NA	NA	NA	NA	NA	NA	NA	NA	NA	NA	NA	TRUE	LABRr1A1B1C	Langwell	Natural	unknown function	FALSE
vRhyme_bin_1__LABRr1A1B1C_000000244270_2	vRhyme_bin_2__MGr1A1B1C_000000223084_55	vRhyme_bin_1__LABRr1A1B1C_000000244270	LABRr1A1B1C_vRhyme_bin_1	NA	NA	NA	NA	NA	NA	NA	NA	NA	NA	NA	NA	NA	TRUE	LABRr1A1B1C	Langwell	Natural	unknown function	FALSE
vRhyme_bin_1__LABRr1A1B1C_000000244270_3	vRhyme_bin_1__LABRr1A1B1C_000000244270_3	vRhyme_bin_1__LABRr1A1B1C_000000244270	LABRr1A1B1C_vRhyme_bin_1	NA	NA	NA	NA	NA	NA	NA	NA	phrog_10501	NA	phrog_10501	NA	PHROG	TRUE	LABRr1A1B1C	Langwell	Natural	unknown function	FALSE
vRhyme_bin_1__LABRr1A1B1C_000000244270_4	vRhyme_bin_1__LABRr1A1B1C_000000244270_4	vRhyme_bin_1__LABRr1A1B1C_000000244270	LABRr1A1B1C_vRhyme_bin_1	NA	NA	NA	NA	NA	NA	NA	NA	NA	NA	NA	NA	NA	TRUE	LABRr1A1B1C	Langwell	Natural	unknown function	FALSE
vRhyme_bin_1__LABRr1A1B1C_000000244270_5	vRhyme_bin_1__LABRr1A1B1C_000000244270_5	vRhyme_bin_1__LABRr1A1B1C_000000244270	LABRr1A1B1C_vRhyme_bin_1	NA	NA	NA	NA	NA	NA	NA	NA	NA	NA	NA	NA	NA	TRUE	LABRr1A1B1C	Langwell	Natural	unknown function	FALSE
vRhyme_bin_1__LABRr1A1B1C_000000244270_6	vRhyme_bin_1__LABRr1A1B1C_000000244270_6	vRhyme_bin_1__LABRr1A1B1C_000000244270	LABRr1A1B1C_vRhyme_bin_1	NA	NA	NA	NA	NA	NA	NA	NA	NA	NA	NA	NA	NA	TRUE	LABRr1A1B1C	Langwell	Natural	unknown function	FALSE
vRhyme_bin_1__LABRr1A1B1C_000000244270_7	vRhyme_bin_1__LABRr1A1B1C_000000244270_7	vRhyme_bin_1__LABRr1A1B1C_000000244270	LABRr1A1B1C_vRhyme_bin_1	NA	NA	NA	NA	NA	NA	NA	NA	NA	NA	NA	NA	NA	TRUE	LABRr1A1B1C	Langwell	Natural	unknown function	FALSE
vRhyme_bin_1__LABRr1A1B1C_000000244270_8	vRhyme_bin_1__LABRr1A1B1C_000000244270_8	vRhyme_bin_1__LABRr1A1B1C_000000244270	LABRr1A1B1C_vRhyme_bin_1	NA	NA	NA	NA	NA	NA	NA	NA	NA	NA	NA	NA	NA	TRUE	LABRr1A1B1C	Langwell	Natural	unknown function	FALSE
vRhyme_bin_1__LABRr1A1B1C_000000244270_9	vRhyme_bin_1__LABRr1A1B1C_000000244270_9	vRhyme_bin_1__LABRr1A1B1C_000000244270	LABRr1A1B1C_vRhyme_bin_1	NA	NA	NA	NA	NA	NA	NA	NA	NA	NA	NA	NA	NA	TRUE	LABRr1A1B1C	Langwell	Natural	unknown function	FALSE
vRhyme_bin_1__LASAr3G3H3I_000000016862_1	vRhyme_bin_1__LASAr3G3H3I_000000016862_1	vRhyme_bin_1__LASAr3G3H3I_000000016862	LASAr3G3H3I_vRhyme_bin_1	NA	NA	NA	NA	NA	NA	NA	NA	NA	NA	NA	NA	NA	FALSE	LASAr3G3H3I	Langwell	Damaged	unknown function	FALSE
vRhyme_bin_1__LASAr3G3H3I_000000016862_10	vRhyme_unbinned_25__MGr2D2E2F_000000063852_56	vRhyme_bin_1__LASAr3G3H3I_000000016862	LASAr3G3H3I_vRhyme_bin_1	NA	NA	PF07866.15	Protein of unknown function (DUF1653)	NA	NA	NA	NA	NA	NA	PF07866.15	Protein of unknown function (DUF1653)	Pfam	TRUE	LASAr3G3H3I	Langwell	Damaged	unknown function	FALSE
vRhyme_bin_1__LASAr3G3H3I_000000016862_11	vRhyme_bin_13__MHr3G3H3I_000000314387_13	vRhyme_bin_1__LASAr3G3H3I_000000016862	LASAr3G3H3I_vRhyme_bin_1	NA	NA	NA	NA	NA	NA	NA	NA	NA	NA	NA	NA	NA	TRUE	LASAr3G3H3I	Langwell	Damaged	unknown function	FALSE
vRhyme_bin_1__LASAr3G3H3I_000000016862_12	vRhyme_bin_2__BOr2D2E2F_000000182093_43	vRhyme_bin_1__LASAr3G3H3I_000000016862	LASAr3G3H3I_vRhyme_bin_1	NA	NA	NA	NA	NA	NA	NA	NA	NA	NA	NA	NA	NA	TRUE	LASAr3G3H3I	Langwell	Damaged	unknown function	FALSE
vRhyme_bin_1__LASAr3G3H3I_000000016862_13	vRhyme_bin_3__BOr2D2E2F_000000122188_10	vRhyme_bin_1__LASAr3G3H3I_000000016862	LASAr3G3H3I_vRhyme_bin_1	NA	NA	NA	NA	NA	NA	NA	NA	NA	NA	NA	NA	NA	FALSE	LASAr3G3H3I	Langwell	Damaged	unknown function	FALSE
vRhyme_bin_1__LASAr3G3H3I_000000016862_14	vRhyme_bin_3__BOr2D2E2F_000000122188_11	vRhyme_bin_1__LASAr3G3H3I_000000016862	LASAr3G3H3I_vRhyme_bin_1	NA	NA	NA	NA	NA	NA	NA	NA	NA	NA	NA	NA	NA	FALSE	LASAr3G3H3I	Langwell	Damaged	unknown function	FALSE
vRhyme_bin_1__LASAr3G3H3I_000000016862_14	vRhyme_bin_3__BOr2D2E2F_000000122188_11	vRhyme_bin_1__LASAr3G3H3I_000000016862	LASAr3G3H3I_vRhyme_bin_1	NA	NA	NA	NA	NA	NA	NA	NA	NA	NA	NA	NA	NA	TRUE	LASAr3G3H3I	Langwell	Damaged	unknown function	FALSE
vRhyme_bin_1__LASAr3G3H3I_000000016862_15	vRhyme_bin_3__BOr2D2E2F_000000122188_12	vRhyme_bin_1__LASAr3G3H3I_000000016862	LASAr3G3H3I_vRhyme_bin_1	NA	NA	PF09152.14	Domain of unknown function (DUF1937)	NA	NA	NA	NA	NA	NA	PF09152.14	Domain of unknown function (DUF1937)	Pfam	TRUE	LASAr3G3H3I	Langwell	Damaged	unknown function	FALSE
vRhyme_bin_1__LASAr3G3H3I_000000016862_16	vRhyme_unbinned_99__SEr3G3H3I_000000152470_16	vRhyme_bin_1__LASAr3G3H3I_000000016862	LASAr3G3H3I_vRhyme_bin_1	K23060	arginine/lysine/histidine transport system ATP-binding protein [EC:7.4.2.1]	PF00005.31	ABC transporter	NA	NA	NA	NA	phrog_23675	NA	K23060	arginine/lysine/histidine transport system ATP-binding protein [EC:7.4.2.1]	KEGG	TRUE	LASAr3G3H3I	Langwell	Damaged	unknown function	FALSE
vRhyme_bin_1__LASAr3G3H3I_000000016862_17	vRhyme_unbinned_52__LASCr2D2E2F_000000192775_239	vRhyme_bin_1__LASAr3G3H3I_000000016862	LASAr3G3H3I_vRhyme_bin_1	NA	NA	NA	NA	NA	NA	NA	NA	NA	NA	NA	NA	NA	FALSE	LASAr3G3H3I	Langwell	Damaged	unknown function	FALSE
vRhyme_bin_1__LASAr3G3H3I_000000016862_18	vRhyme_unbinned_52__LASCr2D2E2F_000000192775_240	vRhyme_bin_1__LASAr3G3H3I_000000016862	LASAr3G3H3I_vRhyme_bin_1	NA	NA	NA	NA	NA	NA	NA	NA	NA	NA	NA	NA	NA	TRUE	LASAr3G3H3I	Langwell	Damaged	unknown function	FALSE
vRhyme_bin_1__LASAr3G3H3I_000000016862_18	vRhyme_unbinned_52__LASCr2D2E2F_000000192775_240	vRhyme_bin_1__LASAr3G3H3I_000000016862	LASAr3G3H3I_vRhyme_bin_1	NA	NA	NA	NA	NA	NA	NA	NA	NA	NA	NA	NA	NA	FALSE	LASAr3G3H3I	Langwell	Damaged	unknown function	FALSE
vRhyme_bin_1__LASAr3G3H3I_000000016862_19	vRhyme_unbinned_56__MHr3G3H3I_000000325375|provirus_3_121665_37	vRhyme_bin_1__LASAr3G3H3I_000000016862	LASAr3G3H3I_vRhyme_bin_1	K02050	NitT/TauT family transport system permease protein	NA	NA	NA	NA	NA	NA	NA	NA	K02050	NitT/TauT family transport system permease protein	KEGG	TRUE	LASAr3G3H3I	Langwell	Damaged	unknown function	FALSE
vRhyme_bin_1__LASAr3G3H3I_000000016862_2	vRhyme_unbinned_17__CRr1A1B1C_000000072141_258	vRhyme_bin_1__LASAr3G3H3I_000000016862	LASAr3G3H3I_vRhyme_bin_1	NA	NA	NA	NA	NA	NA	NA	NA	NA	NA	NA	NA	NA	FALSE	LASAr3G3H3I	Langwell	Damaged	unknown function	FALSE
vRhyme_bin_1__LASAr3G3H3I_000000016862_20	vRhyme_bin_2__BOr2D2E2F_000000182093_27	vRhyme_bin_1__LASAr3G3H3I_000000016862	LASAr3G3H3I_vRhyme_bin_1	K12216	intracellular multiplication protein IcmN	PF00691.24	OmpA family	NA	NA	NA	NA	phrog_15381	NA	PF00691.24	OmpA family	Pfam	TRUE	LASAr3G3H3I	Langwell	Damaged	unknown function	FALSE
vRhyme_bin_1__LASAr3G3H3I_000000016862_21	vRhyme_unbinned_40__BAr3G3H3I_000000388052_2	vRhyme_bin_1__LASAr3G3H3I_000000016862	LASAr3G3H3I_vRhyme_bin_1	NA	NA	NA	NA	NA	NA	NA	NA	NA	NA	NA	NA	NA	TRUE	LASAr3G3H3I	Langwell	Damaged	unknown function	FALSE
vRhyme_bin_1__LASAr3G3H3I_000000016862_22	vRhyme_unbinned_4__MHr3G3H3I_000000025431_50	vRhyme_bin_1__LASAr3G3H3I_000000016862	LASAr3G3H3I_vRhyme_bin_1	NA	NA	NA	NA	NA	NA	NA	NA	NA	NA	NA	NA	NA	TRUE	LASAr3G3H3I	Langwell	Damaged	unknown function	FALSE
vRhyme_bin_1__LASAr3G3H3I_000000016862_23	vRhyme_bin_6__BOr3G3H3I_000000075960_164	vRhyme_bin_1__LASAr3G3H3I_000000016862	LASAr3G3H3I_vRhyme_bin_1	NA	NA	PF01381.26	Helix-turn-helix	NA	NA	NA	NA	NA	NA	PF01381.26	Helix-turn-helix	Pfam	FALSE	LASAr3G3H3I	Langwell	Damaged	unknown function	FALSE
vRhyme_bin_1__LASAr3G3H3I_000000016862_24	vRhyme_bin_6__BOr3G3H3I_000000075960_163	vRhyme_bin_1__LASAr3G3H3I_000000016862	LASAr3G3H3I_vRhyme_bin_1	NA	NA	PF16640.9	Bacterial Ig-like domain (group 3)	NA	NA	NA	NA	NA	NA	PF16640.9	Bacterial Ig-like domain (group 3)	Pfam	TRUE	LASAr3G3H3I	Langwell	Damaged	unknown function	FALSE
vRhyme_bin_1__LASAr3G3H3I_000000016862_25	vRhyme_bin_2__CRr1A1B1C_000000060534_5	vRhyme_bin_1__LASAr3G3H3I_000000016862	LASAr3G3H3I_vRhyme_bin_1	NA	NA	PF01327.25	Polypeptide deformylase	NA	NA	NA	NA	phrog_2890	peptide deformylase	PF01327.25	Polypeptide deformylase	Pfam	TRUE	LASAr3G3H3I	Langwell	Damaged	other	FALSE
vRhyme_bin_1__LASAr3G3H3I_000000016862_26	vRhyme_unbinned_14__BAr3G3H3I_000000117563_23	vRhyme_bin_1__LASAr3G3H3I_000000016862	LASAr3G3H3I_vRhyme_bin_1	NA	NA	NA	NA	NA	NA	NA	NA	NA	NA	NA	NA	NA	TRUE	LASAr3G3H3I	Langwell	Damaged	unknown function	FALSE
vRhyme_bin_1__LASAr3G3H3I_000000016862_27	vRhyme_unbinned_1__CRr1A1B1C_000000016669_14	vRhyme_bin_1__LASAr3G3H3I_000000016862	LASAr3G3H3I_vRhyme_bin_1	K26838	Mimiviridae cathepsin B cystein protease	NA	NA	NA	NA	NA	NA	NA	NA	K26838	Mimiviridae cathepsin B cystein protease	KEGG	TRUE	LASAr3G3H3I	Langwell	Damaged	unknown function	FALSE
vRhyme_bin_1__LASAr3G3H3I_000000016862_28	vRhyme_unbinned_75__LAWAr2D2E2F_000000311751_478	vRhyme_bin_1__LASAr3G3H3I_000000016862	LASAr3G3H3I_vRhyme_bin_1	NA	NA	NA	NA	NA	NA	NA	NA	NA	NA	NA	NA	NA	TRUE	LASAr3G3H3I	Langwell	Damaged	unknown function	FALSE
vRhyme_bin_1__LASAr3G3H3I_000000016862_29	vRhyme_unbinned_75__LAWAr2D2E2F_000000311751_477	vRhyme_bin_1__LASAr3G3H3I_000000016862	LASAr3G3H3I_vRhyme_bin_1	K05967	uncharacterized protein	PF06941.16	5' nucleotidase, deoxy (Pyrimidine), cytosolic type C protein (NT5C)	NA	NA	NA	NA	phrog_420	unknown function	PF06941.16	5' nucleotidase, deoxy (Pyrimidine), cytosolic type C protein (NT5C)	Pfam	FALSE	LASAr3G3H3I	Langwell	Damaged	unknown function	FALSE
vRhyme_bin_1__LASAr3G3H3I_000000016862_3	vRhyme_bin_17__BAr2D2E2F_000000399195_6	vRhyme_bin_1__LASAr3G3H3I_000000016862	LASAr3G3H3I_vRhyme_bin_1	NA	NA	PF14243.10	ATP-grasp domain, R2K clade family 3	NA	NA	NA	NA	NA	NA	PF14243.10	ATP-grasp domain, R2K clade family 3	Pfam	TRUE	LASAr3G3H3I	Langwell	Damaged	unknown function	FALSE
vRhyme_bin_1__LASAr3G3H3I_000000016862_30	vRhyme_bin_1__LASAr3G3H3I_000000016862_30	vRhyme_bin_1__LASAr3G3H3I_000000016862	LASAr3G3H3I_vRhyme_bin_1	NA	NA	NA	NA	NA	NA	NA	NA	NA	NA	NA	NA	NA	TRUE	LASAr3G3H3I	Langwell	Damaged	unknown function	FALSE
vRhyme_bin_1__LASAr3G3H3I_000000016862_31	vRhyme_unbinned_75__LAWAr2D2E2F_000000311751_475	vRhyme_bin_1__LASAr3G3H3I_000000016862	LASAr3G3H3I_vRhyme_bin_1	NA	NA	NA	NA	NA	NA	NA	NA	NA	NA	NA	NA	NA	TRUE	LASAr3G3H3I	Langwell	Damaged	unknown function	FALSE
vRhyme_bin_1__LASAr3G3H3I_000000016862_32	vRhyme_bin_10__CRr2D2E2F_000000254623_357	vRhyme_bin_1__LASAr3G3H3I_000000016862	LASAr3G3H3I_vRhyme_bin_1	NA	NA	NA	NA	NA	NA	NA	NA	NA	NA	NA	NA	NA	TRUE	LASAr3G3H3I	Langwell	Damaged	unknown function	FALSE
vRhyme_bin_1__LASAr3G3H3I_000000016862_33	vRhyme_bin_1__LASAr3G3H3I_000000016862_33	vRhyme_bin_1__LASAr3G3H3I_000000016862	LASAr3G3H3I_vRhyme_bin_1	NA	NA	NA	NA	NA	NA	NA	NA	NA	NA	NA	NA	NA	TRUE	LASAr3G3H3I	Langwell	Damaged	unknown function	FALSE
vRhyme_bin_1__LASAr3G3H3I_000000016862_33	vRhyme_bin_1__LASAr3G3H3I_000000016862_33	vRhyme_bin_1__LASAr3G3H3I_000000016862	LASAr3G3H3I_vRhyme_bin_1	NA	NA	NA	NA	NA	NA	NA	NA	NA	NA	NA	NA	NA	FALSE	LASAr3G3H3I	Langwell	Damaged	unknown function	FALSE
vRhyme_bin_1__LASAr3G3H3I_000000016862_34	vRhyme_unbinned_17__CRr1A1B1C_000000072141_290	vRhyme_bin_1__LASAr3G3H3I_000000016862	LASAr3G3H3I_vRhyme_bin_1	NA	NA	NA	NA	NA	NA	NA	NA	NA	NA	NA	NA	NA	TRUE	LASAr3G3H3I	Langwell	Damaged	unknown function	FALSE
vRhyme_bin_1__LASAr3G3H3I_000000016862_35	vRhyme_unbinned_42__BAr3G3H3I_000000392393_8	vRhyme_bin_1__LASAr3G3H3I_000000016862	LASAr3G3H3I_vRhyme_bin_1	NA	NA	NA	NA	NA	NA	NA	NA	NA	NA	NA	NA	NA	FALSE	LASAr3G3H3I	Langwell	Damaged	unknown function	FALSE
vRhyme_bin_1__LASAr3G3H3I_000000016862_36	vRhyme_unbinned_17__CRr1A1B1C_000000072141_292	vRhyme_bin_1__LASAr3G3H3I_000000016862	LASAr3G3H3I_vRhyme_bin_1	NA	NA	NA	NA	NA	NA	NA	NA	phrog_139	deoxynucleoside monophosphate kinase	phrog_139	deoxynucleoside monophosphate kinase	PHROG	TRUE	LASAr3G3H3I	Langwell	Damaged	other	FALSE
vRhyme_bin_1__LASAr3G3H3I_000000016862_37	vRhyme_bin_12__MHr3G3H3I_000000090584_48	vRhyme_bin_1__LASAr3G3H3I_000000016862	LASAr3G3H3I_vRhyme_bin_1	K07097	uncharacterized protein	PF02272.23	DHHA1 domain	NA	NA	NA	NA	phrog_4771	DHH phosphoesterase	K07097	uncharacterized protein	KEGG	FALSE	LASAr3G3H3I	Langwell	Damaged	other	FALSE
vRhyme_bin_1__LASAr3G3H3I_000000016862_38	vRhyme_unbinned_17__CRr1A1B1C_000000072141_294	vRhyme_bin_1__LASAr3G3H3I_000000016862	LASAr3G3H3I_vRhyme_bin_1	NA	NA	NA	NA	NA	NA	NA	NA	NA	NA	NA	NA	NA	TRUE	LASAr3G3H3I	Langwell	Damaged	unknown function	FALSE
vRhyme_bin_1__LASAr3G3H3I_000000016862_39	vRhyme_bin_10__CRr2D2E2F_000000254623_350	vRhyme_bin_1__LASAr3G3H3I_000000016862	LASAr3G3H3I_vRhyme_bin_1	NA	NA	NA	NA	NA	NA	NA	NA	NA	NA	NA	NA	NA	TRUE	LASAr3G3H3I	Langwell	Damaged	unknown function	FALSE
vRhyme_bin_1__LASAr3G3H3I_000000016862_4	vRhyme_unbinned_17__CRr1A1B1C_000000072141_260	vRhyme_bin_1__LASAr3G3H3I_000000016862	LASAr3G3H3I_vRhyme_bin_1	NA	NA	NA	NA	NA	NA	NA	NA	NA	NA	NA	NA	NA	FALSE	LASAr3G3H3I	Langwell	Damaged	unknown function	FALSE
vRhyme_bin_1__LASAr3G3H3I_000000016862_40	vRhyme_bin_3__BOr2D2E2F_000000237918_32	vRhyme_bin_1__LASAr3G3H3I_000000016862	LASAr3G3H3I_vRhyme_bin_1	NA	NA	NA	NA	NA	NA	NA	NA	NA	NA	NA	NA	NA	TRUE	LASAr3G3H3I	Langwell	Damaged	unknown function	FALSE
vRhyme_bin_1__LASAr3G3H3I_000000016862_41	vRhyme_bin_3__BOr2D2E2F_000000237918_31	vRhyme_bin_1__LASAr3G3H3I_000000016862	LASAr3G3H3I_vRhyme_bin_1	NA	NA	NA	NA	NA	NA	NA	NA	NA	NA	NA	NA	NA	TRUE	LASAr3G3H3I	Langwell	Damaged	unknown function	FALSE
vRhyme_bin_1__LASAr3G3H3I_000000016862_42	vRhyme_bin_10__CRr2D2E2F_000000254623_347	vRhyme_bin_1__LASAr3G3H3I_000000016862	LASAr3G3H3I_vRhyme_bin_1	K03465	thymidylate synthase (FAD) [EC:2.1.1.148]	PF02511.19	Thymidylate synthase complementing protein	NA	NA	NA	NA	NA	NA	PF02511.19	Thymidylate synthase complementing protein	Pfam	TRUE	LASAr3G3H3I	Langwell	Damaged	unknown function	FALSE
vRhyme_bin_1__LASAr3G3H3I_000000016862_43	vRhyme_bin_10__CRr2D2E2F_000000254623_346	vRhyme_bin_1__LASAr3G3H3I_000000016862	LASAr3G3H3I_vRhyme_bin_1	NA	NA	NA	NA	NA	NA	NA	NA	NA	NA	NA	NA	NA	TRUE	LASAr3G3H3I	Langwell	Damaged	unknown function	FALSE
vRhyme_bin_1__LASAr3G3H3I_000000016862_44	vRhyme_unbinned_56__MHr3G3H3I_000000325375|provirus_3_121665_12	vRhyme_bin_1__LASAr3G3H3I_000000016862	LASAr3G3H3I_vRhyme_bin_1	NA	NA	NA	NA	NA	NA	NA	NA	NA	NA	NA	NA	NA	TRUE	LASAr3G3H3I	Langwell	Damaged	unknown function	FALSE
vRhyme_bin_1__LASAr3G3H3I_000000016862_45	vRhyme_unbinned_56__MHr3G3H3I_000000325375|provirus_3_121665_11	vRhyme_bin_1__LASAr3G3H3I_000000016862	LASAr3G3H3I_vRhyme_bin_1	NA	NA	NA	NA	NA	NA	NA	NA	NA	NA	NA	NA	NA	FALSE	LASAr3G3H3I	Langwell	Damaged	unknown function	FALSE
vRhyme_bin_1__LASAr3G3H3I_000000016862_45	vRhyme_unbinned_56__MHr3G3H3I_000000325375|provirus_3_121665_11	vRhyme_bin_1__LASAr3G3H3I_000000016862	LASAr3G3H3I_vRhyme_bin_1	NA	NA	NA	NA	NA	NA	NA	NA	NA	NA	NA	NA	NA	TRUE	LASAr3G3H3I	Langwell	Damaged	unknown function	FALSE
vRhyme_bin_1__LASAr3G3H3I_000000016862_46	vRhyme_unbinned_56__MHr3G3H3I_000000325375|provirus_3_121665_10	vRhyme_bin_1__LASAr3G3H3I_000000016862	LASAr3G3H3I_vRhyme_bin_1	NA	NA	PF04664.17	Opioid growth factor receptor (OGFr) conserved region	NA	NA	NA	NA	NA	NA	PF04664.17	Opioid growth factor receptor (OGFr) conserved region	Pfam	TRUE	LASAr3G3H3I	Langwell	Damaged	unknown function	FALSE
vRhyme_bin_1__LASAr3G3H3I_000000016862_47	vRhyme_bin_14__BAr2D2E2F_000000323526_20	vRhyme_bin_1__LASAr3G3H3I_000000016862	LASAr3G3H3I_vRhyme_bin_1	K09935	N-glycosidase YbiA [EC:3.2.2.-]	PF08719.15	NADAR domain	NA	NA	NA	NA	phrog_1017	NA	phrog_1017	NA	PHROG	TRUE	LASAr3G3H3I	Langwell	Damaged	unknown function	FALSE
vRhyme_bin_1__LASAr3G3H3I_000000016862_48	vRhyme_unbinned_56__MHr3G3H3I_000000325375|provirus_3_121665_8	vRhyme_bin_1__LASAr3G3H3I_000000016862	LASAr3G3H3I_vRhyme_bin_1	NA	NA	NA	NA	NA	NA	NA	NA	NA	NA	NA	NA	NA	TRUE	LASAr3G3H3I	Langwell	Damaged	unknown function	FALSE
vRhyme_bin_1__LASAr3G3H3I_000000016862_49	vRhyme_unbinned_52__LASCr2D2E2F_000000192775_271	vRhyme_bin_1__LASAr3G3H3I_000000016862	LASAr3G3H3I_vRhyme_bin_1	NA	NA	NA	NA	NA	NA	NA	NA	NA	NA	NA	NA	NA	TRUE	LASAr3G3H3I	Langwell	Damaged	unknown function	FALSE
vRhyme_bin_1__LASAr3G3H3I_000000016862_5	vRhyme_unbinned_17__CRr1A1B1C_000000072141_261	vRhyme_bin_1__LASAr3G3H3I_000000016862	LASAr3G3H3I_vRhyme_bin_1	NA	NA	NA	NA	NA	NA	NA	NA	NA	NA	NA	NA	NA	TRUE	LASAr3G3H3I	Langwell	Damaged	unknown function	FALSE
vRhyme_bin_1__LASAr3G3H3I_000000016862_50	vRhyme_unbinned_52__LASCr2D2E2F_000000192775_272	vRhyme_bin_1__LASAr3G3H3I_000000016862	LASAr3G3H3I_vRhyme_bin_1	K24972	Vibrio phage 2-amino-2'-deoxyadenylo-succinate synthase [EC:6.3.4.25]	NA	NA	NA	NA	NA	NA	NA	NA	K24972	Vibrio phage 2-amino-2'-deoxyadenylo-succinate synthase [EC:6.3.4.25]	KEGG	TRUE	LASAr3G3H3I	Langwell	Damaged	unknown function	FALSE
vRhyme_bin_1__LASAr3G3H3I_000000016862_6	vRhyme_unbinned_17__CRr1A1B1C_000000072141_262	vRhyme_bin_1__LASAr3G3H3I_000000016862	LASAr3G3H3I_vRhyme_bin_1	NA	NA	NA	NA	NA	NA	NA	NA	NA	NA	NA	NA	NA	FALSE	LASAr3G3H3I	Langwell	Damaged	unknown function	FALSE
vRhyme_bin_1__LASAr3G3H3I_000000016862_7	vRhyme_bin_10__CRr2D2E2F_000000254623_382	vRhyme_bin_1__LASAr3G3H3I_000000016862	LASAr3G3H3I_vRhyme_bin_1	NA	NA	NA	NA	NA	NA	NA	NA	NA	NA	NA	NA	NA	TRUE	LASAr3G3H3I	Langwell	Damaged	unknown function	FALSE
vRhyme_bin_1__LASAr3G3H3I_000000016862_8	vRhyme_bin_10__CRr2D2E2F_000000254623_381	vRhyme_bin_1__LASAr3G3H3I_000000016862	LASAr3G3H3I_vRhyme_bin_1	NA	NA	NA	NA	NA	NA	NA	NA	NA	NA	NA	NA	NA	FALSE	LASAr3G3H3I	Langwell	Damaged	unknown function	FALSE
vRhyme_bin_1__LASAr3G3H3I_000000016862_9	vRhyme_unbinned_40__BAr3G3H3I_000000388052_12	vRhyme_bin_1__LASAr3G3H3I_000000016862	LASAr3G3H3I_vRhyme_bin_1	NA	NA	PF06941.16	5' nucleotidase, deoxy (Pyrimidine), cytosolic type C protein (NT5C)	NA	NA	NA	NA	phrog_420	unknown function	phrog_420	unknown function	PHROG	TRUE	LASAr3G3H3I	Langwell	Damaged	unknown function	FALSE
vRhyme_bin_1__LASAr3G3H3I_000000026356_1	vRhyme_bin_3__CRr3G3H3I_000000053723_34	vRhyme_bin_1__LASAr3G3H3I_000000026356	LASAr3G3H3I_vRhyme_bin_1	NA	NA	NA	NA	NA	NA	NA	NA	NA	NA	NA	NA	NA	TRUE	LASAr3G3H3I	Langwell	Damaged	unknown function	FALSE
vRhyme_bin_1__LASAr3G3H3I_000000026356_10	vRhyme_unbinned_56__MHr3G3H3I_000000325375|provirus_3_121665_168	vRhyme_bin_1__LASAr3G3H3I_000000026356	LASAr3G3H3I_vRhyme_bin_1	NA	NA	NA	NA	NA	NA	NA	NA	NA	NA	NA	NA	NA	TRUE	LASAr3G3H3I	Langwell	Damaged	unknown function	FALSE
vRhyme_bin_1__LASAr3G3H3I_000000026356_11	vRhyme_unbinned_56__MHr3G3H3I_000000325375|provirus_3_121665_169	vRhyme_bin_1__LASAr3G3H3I_000000026356	LASAr3G3H3I_vRhyme_bin_1	NA	NA	NA	NA	NA	NA	NA	NA	NA	NA	NA	NA	NA	TRUE	LASAr3G3H3I	Langwell	Damaged	unknown function	FALSE
vRhyme_bin_1__LASAr3G3H3I_000000026356_12	vRhyme_bin_1__LASAr3G3H3I_000000026356_12	vRhyme_bin_1__LASAr3G3H3I_000000026356	LASAr3G3H3I_vRhyme_bin_1	NA	NA	NA	NA	NA	NA	NA	NA	NA	NA	NA	NA	NA	TRUE	LASAr3G3H3I	Langwell	Damaged	unknown function	FALSE
vRhyme_bin_1__LASAr3G3H3I_000000026356_13	vRhyme_bin_1__LASAr3G3H3I_000000026356_13	vRhyme_bin_1__LASAr3G3H3I_000000026356	LASAr3G3H3I_vRhyme_bin_1	NA	NA	NA	NA	NA	NA	NA	NA	NA	NA	NA	NA	NA	TRUE	LASAr3G3H3I	Langwell	Damaged	unknown function	FALSE
vRhyme_bin_1__LASAr3G3H3I_000000026356_14	vRhyme_bin_20__SEr3G3H3I_000000269093_14	vRhyme_bin_1__LASAr3G3H3I_000000026356	LASAr3G3H3I_vRhyme_bin_1	NA	NA	NA	NA	NA	NA	NA	NA	NA	NA	NA	NA	NA	TRUE	LASAr3G3H3I	Langwell	Damaged	unknown function	FALSE
vRhyme_bin_1__LASAr3G3H3I_000000026356_15	vRhyme_bin_10__CRr2D2E2F_000000254623_507	vRhyme_bin_1__LASAr3G3H3I_000000026356	LASAr3G3H3I_vRhyme_bin_1	NA	NA	NA	NA	NA	NA	NA	NA	NA	NA	NA	NA	NA	TRUE	LASAr3G3H3I	Langwell	Damaged	unknown function	FALSE
vRhyme_bin_1__LASAr3G3H3I_000000026356_16	vRhyme_bin_10__CRr2D2E2F_000000254623_508	vRhyme_bin_1__LASAr3G3H3I_000000026356	LASAr3G3H3I_vRhyme_bin_1	NA	NA	NA	NA	NA	NA	NA	NA	NA	NA	NA	NA	NA	TRUE	LASAr3G3H3I	Langwell	Damaged	unknown function	FALSE
vRhyme_bin_1__LASAr3G3H3I_000000026356_17	vRhyme_bin_10__CRr2D2E2F_000000254623_509	vRhyme_bin_1__LASAr3G3H3I_000000026356	LASAr3G3H3I_vRhyme_bin_1	NA	NA	NA	NA	NA	NA	NA	NA	NA	NA	NA	NA	NA	TRUE	LASAr3G3H3I	Langwell	Damaged	unknown function	FALSE
vRhyme_bin_1__LASAr3G3H3I_000000026356_18	vRhyme_unbinned_10__BAr3G3H3I_000000073544_9	vRhyme_bin_1__LASAr3G3H3I_000000026356	LASAr3G3H3I_vRhyme_bin_1	NA	NA	NA	NA	NA	NA	NA	NA	NA	NA	NA	NA	NA	TRUE	LASAr3G3H3I	Langwell	Damaged	unknown function	FALSE
vRhyme_bin_1__LASAr3G3H3I_000000026356_19	vRhyme_bin_2__BAr2D2E2F_000000006577_28	vRhyme_bin_1__LASAr3G3H3I_000000026356	LASAr3G3H3I_vRhyme_bin_1	NA	NA	NA	NA	NA	NA	NA	NA	NA	NA	NA	NA	NA	TRUE	LASAr3G3H3I	Langwell	Damaged	unknown function	FALSE
vRhyme_bin_1__LASAr3G3H3I_000000026356_2	vRhyme_bin_6__BOr3G3H3I_000000075960_291	vRhyme_bin_1__LASAr3G3H3I_000000026356	LASAr3G3H3I_vRhyme_bin_1	NA	NA	NA	NA	NA	NA	NA	NA	NA	NA	NA	NA	NA	TRUE	LASAr3G3H3I	Langwell	Damaged	unknown function	FALSE
vRhyme_bin_1__LASAr3G3H3I_000000026356_20	vRhyme_bin_1__BOr1A1B1C_000000001978_37	vRhyme_bin_1__LASAr3G3H3I_000000026356	LASAr3G3H3I_vRhyme_bin_1	NA	NA	NA	NA	NA	NA	NA	NA	NA	NA	NA	NA	NA	TRUE	LASAr3G3H3I	Langwell	Damaged	unknown function	FALSE
vRhyme_bin_1__LASAr3G3H3I_000000026356_21	vRhyme_bin_1__LASYr2D2E2F_000000266515_14	vRhyme_bin_1__LASAr3G3H3I_000000026356	LASAr3G3H3I_vRhyme_bin_1	NA	NA	NA	NA	NA	NA	NA	NA	NA	NA	NA	NA	NA	FALSE	LASAr3G3H3I	Langwell	Damaged	unknown function	FALSE
vRhyme_bin_1__LASAr3G3H3I_000000026356_21	vRhyme_bin_1__LASYr2D2E2F_000000266515_14	vRhyme_bin_1__LASAr3G3H3I_000000026356	LASAr3G3H3I_vRhyme_bin_1	NA	NA	NA	NA	NA	NA	NA	NA	NA	NA	NA	NA	NA	TRUE	LASAr3G3H3I	Langwell	Damaged	unknown function	FALSE
vRhyme_bin_1__LASAr3G3H3I_000000026356_22	vRhyme_bin_12__BAr1A1B1C_000000364170_62	vRhyme_bin_1__LASAr3G3H3I_000000026356	LASAr3G3H3I_vRhyme_bin_1	NA	NA	NA	NA	NA	NA	NA	NA	NA	NA	NA	NA	NA	TRUE	LASAr3G3H3I	Langwell	Damaged	unknown function	FALSE
vRhyme_bin_1__LASAr3G3H3I_000000026356_23	vRhyme_bin_12__BAr1A1B1C_000000364170_61	vRhyme_bin_1__LASAr3G3H3I_000000026356	LASAr3G3H3I_vRhyme_bin_1	NA	NA	NA	NA	NA	NA	NA	NA	NA	NA	NA	NA	NA	FALSE	LASAr3G3H3I	Langwell	Damaged	unknown function	FALSE
vRhyme_bin_1__LASAr3G3H3I_000000026356_23	vRhyme_bin_12__BAr1A1B1C_000000364170_61	vRhyme_bin_1__LASAr3G3H3I_000000026356	LASAr3G3H3I_vRhyme_bin_1	NA	NA	NA	NA	NA	NA	NA	NA	NA	NA	NA	NA	NA	TRUE	LASAr3G3H3I	Langwell	Damaged	unknown function	FALSE
vRhyme_bin_1__LASAr3G3H3I_000000026356_24	vRhyme_unbinned_17__CRr1A1B1C_000000072141_130	vRhyme_bin_1__LASAr3G3H3I_000000026356	LASAr3G3H3I_vRhyme_bin_1	NA	NA	NA	NA	NA	NA	NA	NA	NA	NA	NA	NA	NA	TRUE	LASAr3G3H3I	Langwell	Damaged	unknown function	FALSE
vRhyme_bin_1__LASAr3G3H3I_000000026356_25	vRhyme_bin_3__BOr2D2E2F_000000143289_48	vRhyme_bin_1__LASAr3G3H3I_000000026356	LASAr3G3H3I_vRhyme_bin_1	NA	NA	NA	NA	NA	NA	NA	NA	NA	NA	NA	NA	NA	FALSE	LASAr3G3H3I	Langwell	Damaged	unknown function	FALSE
vRhyme_bin_1__LASAr3G3H3I_000000026356_25	vRhyme_bin_3__BOr2D2E2F_000000143289_48	vRhyme_bin_1__LASAr3G3H3I_000000026356	LASAr3G3H3I_vRhyme_bin_1	NA	NA	NA	NA	NA	NA	NA	NA	NA	NA	NA	NA	NA	TRUE	LASAr3G3H3I	Langwell	Damaged	unknown function	FALSE
vRhyme_bin_1__LASAr3G3H3I_000000026356_26	vRhyme_bin_1__MHr1A1B1C_000000136573_119	vRhyme_bin_1__LASAr3G3H3I_000000026356	LASAr3G3H3I_vRhyme_bin_1	NA	NA	NA	NA	NA	NA	NA	NA	NA	NA	NA	NA	NA	TRUE	LASAr3G3H3I	Langwell	Damaged	unknown function	FALSE
vRhyme_bin_1__LASAr3G3H3I_000000026356_27	vRhyme_unbinned_75__LAWAr2D2E2F_000000311751_635	vRhyme_bin_1__LASAr3G3H3I_000000026356	LASAr3G3H3I_vRhyme_bin_1	NA	NA	NA	NA	NA	NA	NA	NA	NA	NA	NA	NA	NA	TRUE	LASAr3G3H3I	Langwell	Damaged	unknown function	FALSE
vRhyme_bin_1__LASAr3G3H3I_000000026356_28	vRhyme_bin_3__BOr2D2E2F_000000143289_45	vRhyme_bin_1__LASAr3G3H3I_000000026356	LASAr3G3H3I_vRhyme_bin_1	NA	NA	NA	NA	NA	NA	NA	NA	NA	NA	NA	NA	NA	TRUE	LASAr3G3H3I	Langwell	Damaged	unknown function	FALSE
vRhyme_bin_1__LASAr3G3H3I_000000026356_29	vRhyme_unbinned_46__BAr3G3H3I_000000433105_72	vRhyme_bin_1__LASAr3G3H3I_000000026356	LASAr3G3H3I_vRhyme_bin_1	NA	NA	NA	NA	NA	NA	NA	NA	NA	NA	NA	NA	NA	FALSE	LASAr3G3H3I	Langwell	Damaged	unknown function	FALSE
vRhyme_bin_1__LASAr3G3H3I_000000026356_3	vRhyme_bin_6__BOr3G3H3I_000000075960_292	vRhyme_bin_1__LASAr3G3H3I_000000026356	LASAr3G3H3I_vRhyme_bin_1	NA	NA	NA	NA	NA	NA	NA	NA	NA	NA	NA	NA	NA	TRUE	LASAr3G3H3I	Langwell	Damaged	unknown function	FALSE
vRhyme_bin_1__LASAr3G3H3I_000000026356_30	vRhyme_bin_1__MGr3G3H3I_000000170033_57	vRhyme_bin_1__LASAr3G3H3I_000000026356	LASAr3G3H3I_vRhyme_bin_1	NA	NA	NA	NA	NA	NA	NA	NA	NA	NA	NA	NA	NA	TRUE	LASAr3G3H3I	Langwell	Damaged	unknown function	FALSE
vRhyme_bin_1__LASAr3G3H3I_000000026356_31	vRhyme_bin_3__CRr3G3H3I_000000053723_4	vRhyme_bin_1__LASAr3G3H3I_000000026356	LASAr3G3H3I_vRhyme_bin_1	NA	NA	NA	NA	NA	NA	NA	NA	NA	NA	NA	NA	NA	TRUE	LASAr3G3H3I	Langwell	Damaged	unknown function	FALSE
vRhyme_bin_1__LASAr3G3H3I_000000026356_31	vRhyme_bin_3__CRr3G3H3I_000000053723_4	vRhyme_bin_1__LASAr3G3H3I_000000026356	LASAr3G3H3I_vRhyme_bin_1	NA	NA	NA	NA	NA	NA	NA	NA	NA	NA	NA	NA	NA	FALSE	LASAr3G3H3I	Langwell	Damaged	unknown function	FALSE
vRhyme_bin_1__LASAr3G3H3I_000000026356_32	vRhyme_bin_3__CRr3G3H3I_000000053723_3	vRhyme_bin_1__LASAr3G3H3I_000000026356	LASAr3G3H3I_vRhyme_bin_1	NA	NA	NA	NA	NA	NA	NA	NA	NA	NA	NA	NA	NA	TRUE	LASAr3G3H3I	Langwell	Damaged	unknown function	FALSE
vRhyme_bin_1__LASAr3G3H3I_000000026356_33	vRhyme_unbinned_47__CRr2D2E2F_000000190725_34	vRhyme_bin_1__LASAr3G3H3I_000000026356	LASAr3G3H3I_vRhyme_bin_1	NA	NA	NA	NA	NA	NA	NA	NA	NA	NA	NA	NA	NA	TRUE	LASAr3G3H3I	Langwell	Damaged	unknown function	FALSE
vRhyme_bin_1__LASAr3G3H3I_000000026356_34	vRhyme_bin_6__BOr3G3H3I_000000075960_323	vRhyme_bin_1__LASAr3G3H3I_000000026356	LASAr3G3H3I_vRhyme_bin_1	NA	NA	NA	NA	NA	NA	NA	NA	NA	NA	NA	NA	NA	FALSE	LASAr3G3H3I	Langwell	Damaged	unknown function	FALSE
vRhyme_bin_1__LASAr3G3H3I_000000026356_35	vRhyme_bin_6__BOr3G3H3I_000000075960_324	vRhyme_bin_1__LASAr3G3H3I_000000026356	LASAr3G3H3I_vRhyme_bin_1	NA	NA	NA	NA	NA	NA	NA	NA	NA	NA	NA	NA	NA	FALSE	LASAr3G3H3I	Langwell	Damaged	unknown function	FALSE
vRhyme_bin_1__LASAr3G3H3I_000000026356_36	vRhyme_bin_6__BOr3G3H3I_000000075960_325	vRhyme_bin_1__LASAr3G3H3I_000000026356	LASAr3G3H3I_vRhyme_bin_1	NA	NA	PF09346.14	SMI1 / KNR4 family (SUKH-1)	NA	NA	NA	NA	NA	NA	PF09346.14	SMI1 / KNR4 family (SUKH-1)	Pfam	TRUE	LASAr3G3H3I	Langwell	Damaged	unknown function	FALSE
vRhyme_bin_1__LASAr3G3H3I_000000026356_37	vRhyme_unbinned_25__MHr3G3H3I_000000208846_6	vRhyme_bin_1__LASAr3G3H3I_000000026356	LASAr3G3H3I_vRhyme_bin_1	NA	NA	NA	NA	NA	NA	NA	NA	NA	NA	NA	NA	NA	TRUE	LASAr3G3H3I	Langwell	Damaged	unknown function	FALSE
vRhyme_bin_1__LASAr3G3H3I_000000026356_37	vRhyme_unbinned_25__MHr3G3H3I_000000208846_6	vRhyme_bin_1__LASAr3G3H3I_000000026356	LASAr3G3H3I_vRhyme_bin_1	NA	NA	NA	NA	NA	NA	NA	NA	NA	NA	NA	NA	NA	FALSE	LASAr3G3H3I	Langwell	Damaged	unknown function	FALSE
vRhyme_bin_1__LASAr3G3H3I_000000026356_38	vRhyme_bin_4__CRr2D2E2F_000000111978_26	vRhyme_bin_1__LASAr3G3H3I_000000026356	LASAr3G3H3I_vRhyme_bin_1	NA	NA	PF18907.4	Family of unknown function (DUF5662)	NA	NA	NA	NA	NA	NA	PF18907.4	Family of unknown function (DUF5662)	Pfam	FALSE	LASAr3G3H3I	Langwell	Damaged	unknown function	FALSE
vRhyme_bin_1__LASAr3G3H3I_000000026356_39	vRhyme_unbinned_56__MHr3G3H3I_000000325375|provirus_3_121665_197	vRhyme_bin_1__LASAr3G3H3I_000000026356	LASAr3G3H3I_vRhyme_bin_1	NA	NA	NA	NA	NA	NA	NA	NA	NA	NA	NA	NA	NA	TRUE	LASAr3G3H3I	Langwell	Damaged	unknown function	FALSE
vRhyme_bin_1__LASAr3G3H3I_000000026356_4	vRhyme_bin_6__BOr3G3H3I_000000075960_293	vRhyme_bin_1__LASAr3G3H3I_000000026356	LASAr3G3H3I_vRhyme_bin_1	NA	NA	NA	NA	NA	NA	NA	NA	NA	NA	NA	NA	NA	TRUE	LASAr3G3H3I	Langwell	Damaged	unknown function	FALSE
vRhyme_bin_1__LASAr3G3H3I_000000026356_40	vRhyme_unbinned_52__LASCr2D2E2F_000000192775_80	vRhyme_bin_1__LASAr3G3H3I_000000026356	LASAr3G3H3I_vRhyme_bin_1	NA	NA	NA	NA	NA	NA	NA	NA	NA	NA	NA	NA	NA	TRUE	LASAr3G3H3I	Langwell	Damaged	unknown function	FALSE
vRhyme_bin_1__LASAr3G3H3I_000000026356_41	vRhyme_unbinned_43__BAr3G3H3I_000000400492_11	vRhyme_bin_1__LASAr3G3H3I_000000026356	LASAr3G3H3I_vRhyme_bin_1	NA	NA	NA	NA	NA	NA	NA	NA	NA	NA	NA	NA	NA	TRUE	LASAr3G3H3I	Langwell	Damaged	unknown function	FALSE
vRhyme_bin_1__LASAr3G3H3I_000000026356_41	vRhyme_unbinned_43__BAr3G3H3I_000000400492_11	vRhyme_bin_1__LASAr3G3H3I_000000026356	LASAr3G3H3I_vRhyme_bin_1	NA	NA	NA	NA	NA	NA	NA	NA	NA	NA	NA	NA	NA	FALSE	LASAr3G3H3I	Langwell	Damaged	unknown function	FALSE
vRhyme_bin_1__LASAr3G3H3I_000000026356_42	vRhyme_unbinned_56__MHr3G3H3I_000000325375|provirus_3_121665_200	vRhyme_bin_1__LASAr3G3H3I_000000026356	LASAr3G3H3I_vRhyme_bin_1	NA	NA	NA	NA	NA	NA	NA	NA	NA	NA	NA	NA	NA	TRUE	LASAr3G3H3I	Langwell	Damaged	unknown function	FALSE
vRhyme_bin_1__LASAr3G3H3I_000000026356_43	vRhyme_bin_4__SEr2D2E2F_000000135075_21	vRhyme_bin_1__LASAr3G3H3I_000000026356	LASAr3G3H3I_vRhyme_bin_1	NA	NA	NA	NA	NA	NA	NA	NA	NA	NA	NA	NA	NA	TRUE	LASAr3G3H3I	Langwell	Damaged	unknown function	FALSE
vRhyme_bin_1__LASAr3G3H3I_000000026356_44	vRhyme_bin_1__LASAr3G3H3I_000000026356_44	vRhyme_bin_1__LASAr3G3H3I_000000026356	LASAr3G3H3I_vRhyme_bin_1	NA	NA	NA	NA	NA	NA	NA	NA	NA	NA	NA	NA	NA	TRUE	LASAr3G3H3I	Langwell	Damaged	unknown function	FALSE
vRhyme_bin_1__LASAr3G3H3I_000000026356_45	vRhyme_bin_4__SEr2D2E2F_000000135075_19	vRhyme_bin_1__LASAr3G3H3I_000000026356	LASAr3G3H3I_vRhyme_bin_1	NA	NA	NA	NA	NA	NA	NA	NA	NA	NA	NA	NA	NA	TRUE	LASAr3G3H3I	Langwell	Damaged	unknown function	FALSE
vRhyme_bin_1__LASAr3G3H3I_000000026356_46	vRhyme_bin_10__CRr2D2E2F_000000254623_538	vRhyme_bin_1__LASAr3G3H3I_000000026356	LASAr3G3H3I_vRhyme_bin_1	NA	NA	NA	NA	NA	NA	NA	NA	NA	NA	NA	NA	NA	TRUE	LASAr3G3H3I	Langwell	Damaged	unknown function	FALSE
vRhyme_bin_1__LASAr3G3H3I_000000026356_47	vRhyme_bin_1__BOr1A1B1C_000000247791_9	vRhyme_bin_1__LASAr3G3H3I_000000026356	LASAr3G3H3I_vRhyme_bin_1	NA	NA	NA	NA	NA	NA	NA	NA	NA	NA	NA	NA	NA	FALSE	LASAr3G3H3I	Langwell	Damaged	unknown function	FALSE
vRhyme_bin_1__LASAr3G3H3I_000000026356_47	vRhyme_bin_1__BOr1A1B1C_000000247791_9	vRhyme_bin_1__LASAr3G3H3I_000000026356	LASAr3G3H3I_vRhyme_bin_1	NA	NA	NA	NA	NA	NA	NA	NA	NA	NA	NA	NA	NA	TRUE	LASAr3G3H3I	Langwell	Damaged	unknown function	FALSE
vRhyme_bin_1__LASAr3G3H3I_000000026356_48	vRhyme_bin_10__CRr2D2E2F_000000254623_540	vRhyme_bin_1__LASAr3G3H3I_000000026356	LASAr3G3H3I_vRhyme_bin_1	NA	NA	NA	NA	NA	NA	NA	NA	NA	NA	NA	NA	NA	TRUE	LASAr3G3H3I	Langwell	Damaged	unknown function	FALSE
vRhyme_bin_1__LASAr3G3H3I_000000026356_49	vRhyme_bin_10__CRr2D2E2F_000000254623_541	vRhyme_bin_1__LASAr3G3H3I_000000026356	LASAr3G3H3I_vRhyme_bin_1	NA	NA	NA	NA	NA	NA	NA	NA	NA	NA	NA	NA	NA	FALSE	LASAr3G3H3I	Langwell	Damaged	unknown function	FALSE
vRhyme_bin_1__LASAr3G3H3I_000000026356_5	vRhyme_bin_6__BOr3G3H3I_000000075960_294	vRhyme_bin_1__LASAr3G3H3I_000000026356	LASAr3G3H3I_vRhyme_bin_1	NA	NA	NA	NA	NA	NA	NA	NA	NA	NA	NA	NA	NA	TRUE	LASAr3G3H3I	Langwell	Damaged	unknown function	FALSE
vRhyme_bin_1__LASAr3G3H3I_000000026356_5	vRhyme_bin_6__BOr3G3H3I_000000075960_294	vRhyme_bin_1__LASAr3G3H3I_000000026356	LASAr3G3H3I_vRhyme_bin_1	NA	NA	NA	NA	NA	NA	NA	NA	NA	NA	NA	NA	NA	FALSE	LASAr3G3H3I	Langwell	Damaged	unknown function	FALSE
vRhyme_bin_1__LASAr3G3H3I_000000026356_50	vRhyme_bin_2__BAr2D2E2F_000000006577_59	vRhyme_bin_1__LASAr3G3H3I_000000026356	LASAr3G3H3I_vRhyme_bin_1	NA	NA	NA	NA	NA	NA	NA	NA	NA	NA	NA	NA	NA	TRUE	LASAr3G3H3I	Langwell	Damaged	unknown function	FALSE
vRhyme_bin_1__LASAr3G3H3I_000000026356_51	vRhyme_bin_2__BAr2D2E2F_000000006577_60	vRhyme_bin_1__LASAr3G3H3I_000000026356	LASAr3G3H3I_vRhyme_bin_1	NA	NA	NA	NA	NA	NA	NA	NA	NA	NA	NA	NA	NA	TRUE	LASAr3G3H3I	Langwell	Damaged	unknown function	FALSE
vRhyme_bin_1__LASAr3G3H3I_000000026356_52	vRhyme_bin_2__BAr2D2E2F_000000006577_61	vRhyme_bin_1__LASAr3G3H3I_000000026356	LASAr3G3H3I_vRhyme_bin_1	NA	NA	NA	NA	NA	NA	NA	NA	NA	NA	NA	NA	NA	TRUE	LASAr3G3H3I	Langwell	Damaged	unknown function	FALSE
vRhyme_bin_1__LASAr3G3H3I_000000026356_53	vRhyme_bin_1__LASYr2D2E2F_000000266515_46	vRhyme_bin_1__LASAr3G3H3I_000000026356	LASAr3G3H3I_vRhyme_bin_1	NA	NA	NA	NA	NA	NA	NA	NA	NA	NA	NA	NA	NA	TRUE	LASAr3G3H3I	Langwell	Damaged	unknown function	FALSE
vRhyme_bin_1__LASAr3G3H3I_000000026356_54	vRhyme_bin_12__BAr1A1B1C_000000364170_30	vRhyme_bin_1__LASAr3G3H3I_000000026356	LASAr3G3H3I_vRhyme_bin_1	NA	NA	NA	NA	NA	NA	NA	NA	NA	NA	NA	NA	NA	FALSE	LASAr3G3H3I	Langwell	Damaged	unknown function	FALSE
vRhyme_bin_1__LASAr3G3H3I_000000026356_54	vRhyme_bin_12__BAr1A1B1C_000000364170_30	vRhyme_bin_1__LASAr3G3H3I_000000026356	LASAr3G3H3I_vRhyme_bin_1	NA	NA	NA	NA	NA	NA	NA	NA	NA	NA	NA	NA	NA	TRUE	LASAr3G3H3I	Langwell	Damaged	unknown function	FALSE
vRhyme_bin_1__LASAr3G3H3I_000000026356_55	vRhyme_bin_11__MHr2D2E2F_000000049988_52	vRhyme_bin_1__LASAr3G3H3I_000000026356	LASAr3G3H3I_vRhyme_bin_1	NA	NA	NA	NA	NA	NA	NA	NA	NA	NA	NA	NA	NA	TRUE	LASAr3G3H3I	Langwell	Damaged	unknown function	FALSE
vRhyme_bin_1__LASAr3G3H3I_000000026356_56	vRhyme_unbinned_17__CRr1A1B1C_000000072141_98	vRhyme_bin_1__LASAr3G3H3I_000000026356	LASAr3G3H3I_vRhyme_bin_1	NA	NA	PF14452.10	Multiubiquitin	NA	NA	NA	NA	NA	NA	PF14452.10	Multiubiquitin	Pfam	TRUE	LASAr3G3H3I	Langwell	Damaged	unknown function	FALSE
vRhyme_bin_1__LASAr3G3H3I_000000026356_57	vRhyme_unbinned_75__LAWAr2D2E2F_000000311751_29	vRhyme_bin_1__LASAr3G3H3I_000000026356	LASAr3G3H3I_vRhyme_bin_1	NA	NA	NA	NA	NA	NA	NA	NA	NA	NA	NA	NA	NA	TRUE	LASAr3G3H3I	Langwell	Damaged	unknown function	FALSE
vRhyme_bin_1__LASAr3G3H3I_000000026356_57	vRhyme_unbinned_75__LAWAr2D2E2F_000000311751_29	vRhyme_bin_1__LASAr3G3H3I_000000026356	LASAr3G3H3I_vRhyme_bin_1	NA	NA	NA	NA	NA	NA	NA	NA	NA	NA	NA	NA	NA	FALSE	LASAr3G3H3I	Langwell	Damaged	unknown function	FALSE
vRhyme_bin_1__LASAr3G3H3I_000000026356_58	vRhyme_bin_1__MHr1A1B1C_000000136573_151	vRhyme_bin_1__LASAr3G3H3I_000000026356	LASAr3G3H3I_vRhyme_bin_1	NA	NA	NA	NA	NA	NA	NA	NA	NA	NA	NA	NA	NA	TRUE	LASAr3G3H3I	Langwell	Damaged	unknown function	FALSE
vRhyme_bin_1__LASAr3G3H3I_000000026356_59	vRhyme_bin_1__MHr1A1B1C_000000136573_152	vRhyme_bin_1__LASAr3G3H3I_000000026356	LASAr3G3H3I_vRhyme_bin_1	NA	NA	NA	NA	NA	NA	NA	NA	NA	NA	NA	NA	NA	TRUE	LASAr3G3H3I	Langwell	Damaged	unknown function	FALSE
vRhyme_bin_1__LASAr3G3H3I_000000026356_6	vRhyme_unbinned_52__LASCr2D2E2F_000000192775_114	vRhyme_bin_1__LASAr3G3H3I_000000026356	LASAr3G3H3I_vRhyme_bin_1	NA	NA	NA	NA	NA	NA	NA	NA	NA	NA	NA	NA	NA	TRUE	LASAr3G3H3I	Langwell	Damaged	unknown function	FALSE
vRhyme_bin_1__LASAr3G3H3I_000000026356_60	vRhyme_bin_3__BOr2D2E2F_000000143289_13	vRhyme_bin_1__LASAr3G3H3I_000000026356	LASAr3G3H3I_vRhyme_bin_1	NA	NA	NA	NA	NA	NA	NA	NA	NA	NA	NA	NA	NA	TRUE	LASAr3G3H3I	Langwell	Damaged	unknown function	FALSE
vRhyme_bin_1__LASAr3G3H3I_000000026356_61	vRhyme_bin_2__MGr1A1B1C_000000147712_54	vRhyme_bin_1__LASAr3G3H3I_000000026356	LASAr3G3H3I_vRhyme_bin_1	NA	NA	NA	NA	NA	NA	NA	NA	NA	NA	NA	NA	NA	FALSE	LASAr3G3H3I	Langwell	Damaged	unknown function	FALSE
vRhyme_bin_1__LASAr3G3H3I_000000026356_62	vRhyme_bin_1__MGr3G3H3I_000000170033_25	vRhyme_bin_1__LASAr3G3H3I_000000026356	LASAr3G3H3I_vRhyme_bin_1	NA	NA	NA	NA	NA	NA	NA	NA	phrog_20290	lipoprotein	phrog_20290	lipoprotein	PHROG	TRUE	LASAr3G3H3I	Langwell	Damaged	other	FALSE
vRhyme_bin_1__LASAr3G3H3I_000000026356_63	vRhyme_unbinned_57__LASCr2D2E2F_000000203867_28	vRhyme_bin_1__LASAr3G3H3I_000000026356	LASAr3G3H3I_vRhyme_bin_1	NA	NA	NA	NA	NA	NA	NA	NA	NA	NA	NA	NA	NA	TRUE	LASAr3G3H3I	Langwell	Damaged	unknown function	FALSE
vRhyme_bin_1__LASAr3G3H3I_000000026356_64	vRhyme_bin_1__MHr1A1B1C_000000136573_157	vRhyme_bin_1__LASAr3G3H3I_000000026356	LASAr3G3H3I_vRhyme_bin_1	K07559	putative RNA 2'-phosphotransferase [EC:2.7.1.-]	PF01885.20	RNA 2'-phosphotransferase, Tpt1 / KptA family	NA	NA	NA	NA	phrog_5470	RNA 2'-phosphotransferase	K07559	putative RNA 2'-phosphotransferase [EC:2.7.1.-]	KEGG	TRUE	LASAr3G3H3I	Langwell	Damaged	DNA, RNA and nucleotide metabolism	FALSE
vRhyme_bin_1__LASAr3G3H3I_000000026356_65	vRhyme_bin_1__MHr1A1B1C_000000136573_158	vRhyme_bin_1__LASAr3G3H3I_000000026356	LASAr3G3H3I_vRhyme_bin_1	NA	NA	NA	NA	NA	NA	NA	NA	NA	NA	NA	NA	NA	TRUE	LASAr3G3H3I	Langwell	Damaged	unknown function	FALSE
vRhyme_bin_1__LASAr3G3H3I_000000026356_65	vRhyme_bin_1__MHr1A1B1C_000000136573_158	vRhyme_bin_1__LASAr3G3H3I_000000026356	LASAr3G3H3I_vRhyme_bin_1	NA	NA	NA	NA	NA	NA	NA	NA	NA	NA	NA	NA	NA	FALSE	LASAr3G3H3I	Langwell	Damaged	unknown function	FALSE
vRhyme_bin_1__LASAr3G3H3I_000000026356_66	vRhyme_bin_6__BOr3G3H3I_000000075960_355	vRhyme_bin_1__LASAr3G3H3I_000000026356	LASAr3G3H3I_vRhyme_bin_1	NA	NA	PF03551.18	Transcriptional regulator PadR-like family	NA	NA	NA	NA	NA	NA	PF03551.18	Transcriptional regulator PadR-like family	Pfam	TRUE	LASAr3G3H3I	Langwell	Damaged	unknown function	FALSE
vRhyme_bin_1__LASAr3G3H3I_000000026356_66	vRhyme_bin_6__BOr3G3H3I_000000075960_355	vRhyme_bin_1__LASAr3G3H3I_000000026356	LASAr3G3H3I_vRhyme_bin_1	NA	NA	PF03551.18	Transcriptional regulator PadR-like family	NA	NA	NA	NA	NA	NA	PF03551.18	Transcriptional regulator PadR-like family	Pfam	FALSE	LASAr3G3H3I	Langwell	Damaged	unknown function	FALSE
vRhyme_bin_1__LASAr3G3H3I_000000026356_67	vRhyme_bin_6__BOr3G3H3I_000000075960_356	vRhyme_bin_1__LASAr3G3H3I_000000026356	LASAr3G3H3I_vRhyme_bin_1	NA	NA	NA	NA	NA	NA	NA	NA	NA	NA	NA	NA	NA	TRUE	LASAr3G3H3I	Langwell	Damaged	unknown function	FALSE
vRhyme_bin_1__LASAr3G3H3I_000000026356_68	vRhyme_bin_6__BOr3G3H3I_000000075960_357	vRhyme_bin_1__LASAr3G3H3I_000000026356	LASAr3G3H3I_vRhyme_bin_1	NA	NA	NA	NA	NA	NA	NA	NA	NA	NA	NA	NA	NA	TRUE	LASAr3G3H3I	Langwell	Damaged	unknown function	FALSE
vRhyme_bin_1__LASAr3G3H3I_000000026356_69	vRhyme_bin_6__BOr3G3H3I_000000075960_358	vRhyme_bin_1__LASAr3G3H3I_000000026356	LASAr3G3H3I_vRhyme_bin_1	NA	NA	NA	NA	NA	NA	NA	NA	NA	NA	NA	NA	NA	TRUE	LASAr3G3H3I	Langwell	Damaged	unknown function	FALSE
vRhyme_bin_1__LASAr3G3H3I_000000026356_7	vRhyme_unbinned_56__MHr3G3H3I_000000325375|provirus_3_121665_165	vRhyme_bin_1__LASAr3G3H3I_000000026356	LASAr3G3H3I_vRhyme_bin_1	NA	NA	NA	NA	NA	NA	NA	NA	NA	NA	NA	NA	NA	FALSE	LASAr3G3H3I	Langwell	Damaged	unknown function	FALSE
vRhyme_bin_1__LASAr3G3H3I_000000026356_7	vRhyme_unbinned_56__MHr3G3H3I_000000325375|provirus_3_121665_165	vRhyme_bin_1__LASAr3G3H3I_000000026356	LASAr3G3H3I_vRhyme_bin_1	NA	NA	NA	NA	NA	NA	NA	NA	NA	NA	NA	NA	NA	TRUE	LASAr3G3H3I	Langwell	Damaged	unknown function	FALSE
vRhyme_bin_1__LASAr3G3H3I_000000026356_70	vRhyme_unbinned_52__LASCr2D2E2F_000000192775_50	vRhyme_bin_1__LASAr3G3H3I_000000026356	LASAr3G3H3I_vRhyme_bin_1	NA	NA	NA	NA	NA	NA	NA	NA	NA	NA	NA	NA	NA	TRUE	LASAr3G3H3I	Langwell	Damaged	unknown function	FALSE
vRhyme_bin_1__LASAr3G3H3I_000000026356_71	vRhyme_unbinned_56__MHr3G3H3I_000000325375|provirus_3_121665_229	vRhyme_bin_1__LASAr3G3H3I_000000026356	LASAr3G3H3I_vRhyme_bin_1	NA	NA	NA	NA	NA	NA	NA	NA	NA	NA	NA	NA	NA	TRUE	LASAr3G3H3I	Langwell	Damaged	unknown function	FALSE
vRhyme_bin_1__LASAr3G3H3I_000000026356_8	vRhyme_unbinned_52__LASCr2D2E2F_000000192775_112	vRhyme_bin_1__LASAr3G3H3I_000000026356	LASAr3G3H3I_vRhyme_bin_1	NA	NA	NA	NA	NA	NA	NA	NA	NA	NA	NA	NA	NA	TRUE	LASAr3G3H3I	Langwell	Damaged	unknown function	FALSE
vRhyme_bin_1__LASAr3G3H3I_000000026356_9	vRhyme_unbinned_52__LASCr2D2E2F_000000192775_111	vRhyme_bin_1__LASAr3G3H3I_000000026356	LASAr3G3H3I_vRhyme_bin_1	NA	NA	NA	NA	NA	NA	NA	NA	NA	NA	NA	NA	NA	TRUE	LASAr3G3H3I	Langwell	Damaged	unknown function	FALSE
vRhyme_bin_1__LASAr3G3H3I_000000026592_1	vRhyme_bin_1__LASAr3G3H3I_000000026592_1	vRhyme_bin_1__LASAr3G3H3I_000000026592	LASAr3G3H3I_vRhyme_bin_1	NA	NA	NA	NA	NA	NA	NA	NA	NA	NA	NA	NA	NA	TRUE	LASAr3G3H3I	Langwell	Damaged	unknown function	FALSE
vRhyme_bin_1__LASAr3G3H3I_000000026592_10	vRhyme_bin_11__LABRr1A1B1C_000000140205_29	vRhyme_bin_1__LASAr3G3H3I_000000026592	LASAr3G3H3I_vRhyme_bin_1	K01939	adenylosuccinate synthase [EC:6.3.4.4]	PF13238.10	AAA domain	NA	NA	NA	NA	NA	NA	K01939	adenylosuccinate synthase [EC:6.3.4.4]	KEGG	TRUE	LASAr3G3H3I	Langwell	Damaged	unknown function	FALSE
vRhyme_bin_1__LASAr3G3H3I_000000026592_11	vRhyme_bin_1__LASAr3G3H3I_000000026592_11	vRhyme_bin_1__LASAr3G3H3I_000000026592	LASAr3G3H3I_vRhyme_bin_1	NA	NA	PF06114.17	IrrE N-terminal-like domain	NA	NA	NA	NA	phrog_15329	NA	PF06114.17	IrrE N-terminal-like domain	Pfam	TRUE	LASAr3G3H3I	Langwell	Damaged	unknown function	FALSE
vRhyme_bin_1__LASAr3G3H3I_000000026592_12	vRhyme_bin_6__LASYr2D2E2F_000000262527_3	vRhyme_bin_1__LASAr3G3H3I_000000026592	LASAr3G3H3I_vRhyme_bin_1	NA	NA	NA	NA	NA	NA	NA	NA	NA	NA	NA	NA	NA	TRUE	LASAr3G3H3I	Langwell	Damaged	unknown function	FALSE
vRhyme_bin_1__LASAr3G3H3I_000000026592_13	vRhyme_bin_6__LASYr2D2E2F_000000262527_2	vRhyme_bin_1__LASAr3G3H3I_000000026592	LASAr3G3H3I_vRhyme_bin_1	NA	NA	PF01420.23	Type I restriction modification DNA specificity domain	NA	NA	NA	NA	NA	NA	PF01420.23	Type I restriction modification DNA specificity domain	Pfam	TRUE	LASAr3G3H3I	Langwell	Damaged	unknown function	FALSE
vRhyme_bin_1__LASAr3G3H3I_000000026592_14	vRhyme_bin_1__MGr3G3H3I_000000161985_3	vRhyme_bin_1__LASAr3G3H3I_000000026592	LASAr3G3H3I_vRhyme_bin_1	K03427	type I restriction enzyme M protein [EC:2.1.1.72]	PF02384.20	N-6 DNA Methylase	NA	NA	NA	NA	phrog_2713	NA	K03427	type I restriction enzyme M protein [EC:2.1.1.72]	KEGG	TRUE	LASAr3G3H3I	Langwell	Damaged	unknown function	FALSE
vRhyme_bin_1__LASAr3G3H3I_000000026592_15	vRhyme_unbinned_86__LABRr1A1B1C_000000223789_10	vRhyme_bin_1__LASAr3G3H3I_000000026592	LASAr3G3H3I_vRhyme_bin_1	K01153	type I restriction enzyme, R subunit [EC:3.1.21.3]	PF04851.19	Type III restriction enzyme, res subunit	NA	NA	NA	NA	phrog_16694	NA	phrog_16694	NA	PHROG	TRUE	LASAr3G3H3I	Langwell	Damaged	unknown function	FALSE
vRhyme_bin_1__LASAr3G3H3I_000000026592_16	vRhyme_bin_1__LASAr3G3H3I_000000026592_16	vRhyme_bin_1__LASAr3G3H3I_000000026592	LASAr3G3H3I_vRhyme_bin_1	NA	NA	NA	NA	NA	NA	NA	NA	NA	NA	NA	NA	NA	TRUE	LASAr3G3H3I	Langwell	Damaged	unknown function	FALSE
vRhyme_bin_1__LASAr3G3H3I_000000026592_17	vRhyme_bin_1__LASAr3G3H3I_000000026592_17	vRhyme_bin_1__LASAr3G3H3I_000000026592	LASAr3G3H3I_vRhyme_bin_1	NA	NA	NA	NA	NA	NA	NA	NA	NA	NA	NA	NA	NA	TRUE	LASAr3G3H3I	Langwell	Damaged	unknown function	FALSE
vRhyme_bin_1__LASAr3G3H3I_000000026592_18	vRhyme_bin_1__LASAr3G3H3I_000000026592_18	vRhyme_bin_1__LASAr3G3H3I_000000026592	LASAr3G3H3I_vRhyme_bin_1	NA	NA	NA	NA	NA	NA	NA	NA	NA	NA	NA	NA	NA	TRUE	LASAr3G3H3I	Langwell	Damaged	unknown function	FALSE
vRhyme_bin_1__LASAr3G3H3I_000000026592_2	vRhyme_unbinned_78__SEr2D2E2F_000000156392_7	vRhyme_bin_1__LASAr3G3H3I_000000026592	LASAr3G3H3I_vRhyme_bin_1	K21029	molybdopterin-synthase adenylyltransferase [EC:2.7.7.80]	PF00899.25	ThiF family	NA	NA	NA	NA	NA	NA	K21029	molybdopterin-synthase adenylyltransferase [EC:2.7.7.80]	KEGG	TRUE	LASAr3G3H3I	Langwell	Damaged	unknown function	FALSE
vRhyme_bin_1__LASAr3G3H3I_000000026592_3	vRhyme_bin_1__LASAr3G3H3I_000000026592_3	vRhyme_bin_1__LASAr3G3H3I_000000026592	LASAr3G3H3I_vRhyme_bin_1	NA	NA	NA	NA	NA	NA	NA	NA	NA	NA	NA	NA	NA	TRUE	LASAr3G3H3I	Langwell	Damaged	unknown function	FALSE
vRhyme_bin_1__LASAr3G3H3I_000000026592_4	vRhyme_bin_6__LASYr2D2E2F_000000262527_10	vRhyme_bin_1__LASAr3G3H3I_000000026592	LASAr3G3H3I_vRhyme_bin_1	NA	NA	NA	NA	NA	NA	NA	NA	NA	NA	NA	NA	NA	TRUE	LASAr3G3H3I	Langwell	Damaged	unknown function	FALSE
vRhyme_bin_1__LASAr3G3H3I_000000026592_5	vRhyme_unbinned_36__BAr2D2E2F_000000242832_15	vRhyme_bin_1__LASAr3G3H3I_000000026592	LASAr3G3H3I_vRhyme_bin_1	K22300	HTH-type transcriptional regulator, cell division transcriptional repressor	PF01381.26	Helix-turn-helix	NA	NA	NA	NA	phrog_3949	transcriptional repressor	K22300	HTH-type transcriptional regulator, cell division transcriptional repressor	KEGG	TRUE	LASAr3G3H3I	Langwell	Damaged	transcription regulation	FALSE
vRhyme_bin_1__LASAr3G3H3I_000000026592_6	vRhyme_bin_6__LASYr2D2E2F_000000262527_8	vRhyme_bin_1__LASAr3G3H3I_000000026592	LASAr3G3H3I_vRhyme_bin_1	NA	NA	PF06114.17	IrrE N-terminal-like domain	NA	NA	NA	NA	NA	NA	PF06114.17	IrrE N-terminal-like domain	Pfam	TRUE	LASAr3G3H3I	Langwell	Damaged	unknown function	FALSE
vRhyme_bin_1__LASAr3G3H3I_000000026592_7	vRhyme_bin_1__LASAr3G3H3I_000000026592_7	vRhyme_bin_1__LASAr3G3H3I_000000026592	LASAr3G3H3I_vRhyme_bin_1	NA	NA	NA	NA	NA	NA	NA	NA	NA	NA	NA	NA	NA	FALSE	LASAr3G3H3I	Langwell	Damaged	unknown function	FALSE
vRhyme_bin_1__LASAr3G3H3I_000000026592_8	vRhyme_unbinned_79__MGr2D2E2F_000000283754_23	vRhyme_bin_1__LASAr3G3H3I_000000026592	LASAr3G3H3I_vRhyme_bin_1	NA	NA	NA	NA	NA	NA	NA	NA	NA	NA	NA	NA	NA	FALSE	LASAr3G3H3I	Langwell	Damaged	unknown function	FALSE
vRhyme_bin_1__LASAr3G3H3I_000000026592_9	vRhyme_bin_6__LASYr2D2E2F_000000262527_6	vRhyme_bin_1__LASAr3G3H3I_000000026592	LASAr3G3H3I_vRhyme_bin_1	NA	NA	NA	NA	NA	NA	NA	NA	NA	NA	NA	NA	NA	TRUE	LASAr3G3H3I	Langwell	Damaged	unknown function	FALSE
vRhyme_bin_1__LASAr3G3H3I_000000042005_1	vRhyme_bin_1__LASAr3G3H3I_000000042005_1	vRhyme_bin_1__LASAr3G3H3I_000000042005	LASAr3G3H3I_vRhyme_bin_1	NA	NA	NA	NA	NA	NA	NA	NA	NA	NA	NA	NA	NA	TRUE	LASAr3G3H3I	Langwell	Damaged	unknown function	FALSE
vRhyme_bin_1__LASAr3G3H3I_000000042005_10	vRhyme_bin_19__LAWAr2D2E2F_000000240019_28	vRhyme_bin_1__LASAr3G3H3I_000000042005	LASAr3G3H3I_vRhyme_bin_1	K02314	replicative DNA helicase [EC:5.6.2.3]	PF03796.19	DnaB-like helicase C terminal domain	NA	NA	NA	NA	phrog_19	DnaB-like replicative helicase	phrog_19	DnaB-like replicative helicase	PHROG	FALSE	LASAr3G3H3I	Langwell	Damaged	DNA, RNA and nucleotide metabolism	FALSE
vRhyme_bin_1__LASAr3G3H3I_000000042005_11	vRhyme_unbinned_41__MGr2D2E2F_000000120439_48	vRhyme_bin_1__LASAr3G3H3I_000000042005	LASAr3G3H3I_vRhyme_bin_1	NA	NA	PF11978.12	Shoulder domain	NA	NA	NA	NA	NA	NA	PF11978.12	Shoulder domain	Pfam	TRUE	LASAr3G3H3I	Langwell	Damaged	unknown function	FALSE
vRhyme_bin_1__LASAr3G3H3I_000000042005_12	vRhyme_bin_2__BAr2D2E2F_000000384921_8	vRhyme_bin_1__LASAr3G3H3I_000000042005	LASAr3G3H3I_vRhyme_bin_1	NA	NA	NA	NA	NA	NA	NA	NA	NA	NA	NA	NA	NA	TRUE	LASAr3G3H3I	Langwell	Damaged	unknown function	FALSE
vRhyme_bin_1__LASAr3G3H3I_000000042005_13	vRhyme_bin_10__CRr2D2E2F_000000254623_155	vRhyme_bin_1__LASAr3G3H3I_000000042005	LASAr3G3H3I_vRhyme_bin_1	NA	NA	NA	NA	NA	NA	NA	NA	NA	NA	NA	NA	NA	TRUE	LASAr3G3H3I	Langwell	Damaged	unknown function	FALSE
vRhyme_bin_1__LASAr3G3H3I_000000042005_14	vRhyme_bin_10__CRr2D2E2F_000000254623_154	vRhyme_bin_1__LASAr3G3H3I_000000042005	LASAr3G3H3I_vRhyme_bin_1	NA	NA	NA	NA	NA	NA	NA	NA	NA	NA	NA	NA	NA	TRUE	LASAr3G3H3I	Langwell	Damaged	unknown function	FALSE
vRhyme_bin_1__LASAr3G3H3I_000000042005_15	vRhyme_bin_2__BOr2D2E2F_000000093088_9	vRhyme_bin_1__LASAr3G3H3I_000000042005	LASAr3G3H3I_vRhyme_bin_1	NA	NA	PF01807.24	CHC2 zinc finger	NA	NA	NA	NA	phrog_11992	NA	phrog_11992	NA	PHROG	TRUE	LASAr3G3H3I	Langwell	Damaged	unknown function	FALSE
vRhyme_bin_1__LASAr3G3H3I_000000042005_16	vRhyme_bin_3__BOr2D2E2F_000000198624_65	vRhyme_bin_1__LASAr3G3H3I_000000042005	LASAr3G3H3I_vRhyme_bin_1	NA	NA	NA	NA	NA	NA	NA	NA	NA	NA	NA	NA	NA	TRUE	LASAr3G3H3I	Langwell	Damaged	unknown function	FALSE
vRhyme_bin_1__LASAr3G3H3I_000000042005_17	vRhyme_unbinned_4__SEr3G3H3I_000000014076_2	vRhyme_bin_1__LASAr3G3H3I_000000042005	LASAr3G3H3I_vRhyme_bin_1	K03686	molecular chaperone DnaJ	PF01556.22	DnaJ C terminal domain	NA	NA	NA	NA	phrog_14336	NA	K03686	molecular chaperone DnaJ	KEGG	TRUE	LASAr3G3H3I	Langwell	Damaged	unknown function	FALSE
vRhyme_bin_1__LASAr3G3H3I_000000042005_18	vRhyme_unbinned_203__SEr2D2E2F_000000272502|provirus_10153_44953_23	vRhyme_bin_1__LASAr3G3H3I_000000042005	LASAr3G3H3I_vRhyme_bin_1	K02335	DNA polymerase I [EC:2.7.7.7]	PF00476.24	DNA polymerase family A	NA	NA	NA	NA	phrog_2573	DNA polymerase	K02335	DNA polymerase I [EC:2.7.7.7]	KEGG	TRUE	LASAr3G3H3I	Langwell	Damaged	DNA, RNA and nucleotide metabolism	FALSE
vRhyme_bin_1__LASAr3G3H3I_000000042005_19	vRhyme_bin_1__LASAr3G3H3I_000000042005_19	vRhyme_bin_1__LASAr3G3H3I_000000042005	LASAr3G3H3I_vRhyme_bin_1	NA	NA	NA	NA	NA	NA	NA	NA	NA	NA	NA	NA	NA	TRUE	LASAr3G3H3I	Langwell	Damaged	unknown function	FALSE
vRhyme_bin_1__LASAr3G3H3I_000000042005_2	vRhyme_unbinned_75__LAWAr2D2E2F_000000311751_283	vRhyme_bin_1__LASAr3G3H3I_000000042005	LASAr3G3H3I_vRhyme_bin_1	NA	NA	PF16190.9	Ubiquitin-activating enzyme E1 FCCH domain	NA	NA	NA	NA	NA	NA	PF16190.9	Ubiquitin-activating enzyme E1 FCCH domain	Pfam	TRUE	LASAr3G3H3I	Langwell	Damaged	unknown function	FALSE
vRhyme_bin_1__LASAr3G3H3I_000000042005_20	vRhyme_bin_20__LAWAr2D2E2F_000000243431_17	vRhyme_bin_1__LASAr3G3H3I_000000042005	LASAr3G3H3I_vRhyme_bin_1	K01494	dCTP deaminase [EC:3.5.4.13]	NA	NA	NA	NA	NA	NA	phrog_1663	dCTP deaminase	K01494	dCTP deaminase [EC:3.5.4.13]	KEGG	TRUE	LASAr3G3H3I	Langwell	Damaged	DNA, RNA and nucleotide metabolism	FALSE
vRhyme_bin_1__LASAr3G3H3I_000000042005_21	vRhyme_bin_3__BOr2D2E2F_000000198624_60	vRhyme_bin_1__LASAr3G3H3I_000000042005	LASAr3G3H3I_vRhyme_bin_1	NA	NA	NA	NA	NA	NA	NA	NA	NA	NA	NA	NA	NA	TRUE	LASAr3G3H3I	Langwell	Damaged	unknown function	FALSE
vRhyme_bin_1__LASAr3G3H3I_000000042005_22	vRhyme_bin_3__BOr2D2E2F_000000198624_59	vRhyme_bin_1__LASAr3G3H3I_000000042005	LASAr3G3H3I_vRhyme_bin_1	NA	NA	NA	NA	NA	NA	NA	NA	NA	NA	NA	NA	NA	TRUE	LASAr3G3H3I	Langwell	Damaged	unknown function	FALSE
vRhyme_bin_1__LASAr3G3H3I_000000042005_23	vRhyme_bin_2__BOr2D2E2F_000000093088_12	vRhyme_bin_1__LASAr3G3H3I_000000042005	LASAr3G3H3I_vRhyme_bin_1	NA	NA	NA	NA	NA	NA	NA	NA	NA	NA	NA	NA	NA	TRUE	LASAr3G3H3I	Langwell	Damaged	unknown function	FALSE
vRhyme_bin_1__LASAr3G3H3I_000000042005_24	vRhyme_bin_2__BAr2D2E2F_000000384921_19	vRhyme_bin_1__LASAr3G3H3I_000000042005	LASAr3G3H3I_vRhyme_bin_1	NA	NA	PF04542.18	Sigma-70 region 2	NA	NA	NA	NA	NA	NA	PF04542.18	Sigma-70 region 2	Pfam	TRUE	LASAr3G3H3I	Langwell	Damaged	unknown function	FALSE
vRhyme_bin_1__LASAr3G3H3I_000000042005_25	vRhyme_bin_12__BAr1A1B1C_000000070817_15	vRhyme_bin_1__LASAr3G3H3I_000000042005	LASAr3G3H3I_vRhyme_bin_1	K14415	tRNA-splicing ligase RtcB (3'-phosphate/5'-hydroxy nucleic acid ligase) [EC:6.5.1.8]	PF01139.21	tRNA-splicing ligase RtcB	NA	NA	NA	NA	phrog_1075	tRNA splicing ligase	K14415	tRNA-splicing ligase RtcB (3'-phosphate/5'-hydroxy nucleic acid ligase) [EC:6.5.1.8]	KEGG	TRUE	LASAr3G3H3I	Langwell	Damaged	DNA, RNA and nucleotide metabolism	FALSE
vRhyme_bin_1__LASAr3G3H3I_000000042005_26	vRhyme_bin_2__BAr2D2E2F_000000384921_21	vRhyme_bin_1__LASAr3G3H3I_000000042005	LASAr3G3H3I_vRhyme_bin_1	NA	NA	NA	NA	NA	NA	NA	NA	NA	NA	NA	NA	NA	TRUE	LASAr3G3H3I	Langwell	Damaged	unknown function	FALSE
vRhyme_bin_1__LASAr3G3H3I_000000042005_27	vRhyme_bin_12__BAr1A1B1C_000000070817_13	vRhyme_bin_1__LASAr3G3H3I_000000042005	LASAr3G3H3I_vRhyme_bin_1	NA	NA	PF06005.16	Cell division protein ZapB	NA	NA	NA	NA	NA	NA	PF06005.16	Cell division protein ZapB	Pfam	TRUE	LASAr3G3H3I	Langwell	Damaged	unknown function	FALSE
vRhyme_bin_1__LASAr3G3H3I_000000042005_28	vRhyme_bin_12__BAr1A1B1C_000000070817_12	vRhyme_bin_1__LASAr3G3H3I_000000042005	LASAr3G3H3I_vRhyme_bin_1	NA	NA	PF07282.15	Putative transposase DNA-binding domain	NA	NA	NA	NA	phrog_506	transposase	phrog_506	transposase	PHROG	TRUE	LASAr3G3H3I	Langwell	Damaged	integration and excision	FALSE
vRhyme_bin_1__LASAr3G3H3I_000000042005_29	vRhyme_bin_12__BAr1A1B1C_000000070817_11	vRhyme_bin_1__LASAr3G3H3I_000000042005	LASAr3G3H3I_vRhyme_bin_1	NA	NA	NA	NA	NA	NA	NA	NA	NA	NA	NA	NA	NA	TRUE	LASAr3G3H3I	Langwell	Damaged	unknown function	FALSE
vRhyme_bin_1__LASAr3G3H3I_000000042005_3	vRhyme_bin_19__LAWAr2D2E2F_000000240019_14	vRhyme_bin_1__LASAr3G3H3I_000000042005	LASAr3G3H3I_vRhyme_bin_1	NA	NA	NA	NA	NA	NA	NA	NA	phrog_5417	NA	phrog_5417	NA	PHROG	TRUE	LASAr3G3H3I	Langwell	Damaged	unknown function	FALSE
vRhyme_bin_1__LASAr3G3H3I_000000042005_30	vRhyme_bin_2__MGr1A1B1C_000000147712_23	vRhyme_bin_1__LASAr3G3H3I_000000042005	LASAr3G3H3I_vRhyme_bin_1	NA	NA	PF03692.19	Putative zinc- or iron-chelating domain	NA	NA	NA	NA	NA	NA	PF03692.19	Putative zinc- or iron-chelating domain	Pfam	TRUE	LASAr3G3H3I	Langwell	Damaged	unknown function	FALSE
vRhyme_bin_1__LASAr3G3H3I_000000042005_31	vRhyme_unbinned_75__LAWAr2D2E2F_000000311751_254	vRhyme_bin_1__LASAr3G3H3I_000000042005	LASAr3G3H3I_vRhyme_bin_1	NA	NA	NA	NA	NA	NA	NA	NA	NA	NA	NA	NA	NA	TRUE	LASAr3G3H3I	Langwell	Damaged	unknown function	FALSE
vRhyme_bin_1__LASAr3G3H3I_000000042005_32	vRhyme_unbinned_20__MHr3G3H3I_000000142985_87	vRhyme_bin_1__LASAr3G3H3I_000000042005	LASAr3G3H3I_vRhyme_bin_1	NA	NA	NA	NA	NA	NA	NA	NA	NA	NA	NA	NA	NA	TRUE	LASAr3G3H3I	Langwell	Damaged	unknown function	FALSE
vRhyme_bin_1__LASAr3G3H3I_000000042005_33	vRhyme_unbinned_75__LAWAr2D2E2F_000000311751_252	vRhyme_bin_1__LASAr3G3H3I_000000042005	LASAr3G3H3I_vRhyme_bin_1	NA	NA	NA	NA	NA	NA	NA	NA	NA	NA	NA	NA	NA	FALSE	LASAr3G3H3I	Langwell	Damaged	unknown function	FALSE
vRhyme_bin_1__LASAr3G3H3I_000000042005_34	vRhyme_bin_1__MHr1A1B1C_000000231818_100	vRhyme_bin_1__LASAr3G3H3I_000000042005	LASAr3G3H3I_vRhyme_bin_1	NA	NA	NA	NA	NA	NA	NA	NA	NA	NA	NA	NA	NA	TRUE	LASAr3G3H3I	Langwell	Damaged	unknown function	FALSE
vRhyme_bin_1__LASAr3G3H3I_000000042005_35	vRhyme_bin_6__BOr3G3H3I_000000137021_43	vRhyme_bin_1__LASAr3G3H3I_000000042005	LASAr3G3H3I_vRhyme_bin_1	NA	NA	PF00226.35	DnaJ domain	NA	NA	NA	NA	NA	NA	PF00226.35	DnaJ domain	Pfam	TRUE	LASAr3G3H3I	Langwell	Damaged	unknown function	FALSE
vRhyme_bin_1__LASAr3G3H3I_000000042005_36	vRhyme_bin_1__LASAr3G3H3I_000000042005_36	vRhyme_bin_1__LASAr3G3H3I_000000042005	LASAr3G3H3I_vRhyme_bin_1	NA	NA	NA	NA	NA	NA	NA	NA	NA	NA	NA	NA	NA	TRUE	LASAr3G3H3I	Langwell	Damaged	unknown function	FALSE
vRhyme_bin_1__LASAr3G3H3I_000000042005_4	vRhyme_bin_6__BOr3G3H3I_000000137021_11	vRhyme_bin_1__LASAr3G3H3I_000000042005	LASAr3G3H3I_vRhyme_bin_1	NA	NA	NA	NA	NA	NA	NA	NA	NA	NA	NA	NA	NA	TRUE	LASAr3G3H3I	Langwell	Damaged	unknown function	FALSE
vRhyme_bin_1__LASAr3G3H3I_000000042005_5	vRhyme_bin_6__BOr3G3H3I_000000137021_12	vRhyme_bin_1__LASAr3G3H3I_000000042005	LASAr3G3H3I_vRhyme_bin_1	NA	NA	NA	NA	NA	NA	NA	NA	NA	NA	NA	NA	NA	TRUE	LASAr3G3H3I	Langwell	Damaged	unknown function	FALSE
vRhyme_bin_1__LASAr3G3H3I_000000042005_6	vRhyme_bin_4__SEr2D2E2F_000000100252_6	vRhyme_bin_1__LASAr3G3H3I_000000042005	LASAr3G3H3I_vRhyme_bin_1	NA	NA	NA	NA	NA	NA	NA	NA	NA	NA	NA	NA	NA	TRUE	LASAr3G3H3I	Langwell	Damaged	unknown function	FALSE
vRhyme_bin_1__LASAr3G3H3I_000000042005_7	vRhyme_unbinned_79__LASCr2D2E2F_000000293477_188	vRhyme_bin_1__LASAr3G3H3I_000000042005	LASAr3G3H3I_vRhyme_bin_1	NA	NA	NA	NA	NA	NA	NA	NA	NA	NA	NA	NA	NA	TRUE	LASAr3G3H3I	Langwell	Damaged	unknown function	FALSE
vRhyme_bin_1__LASAr3G3H3I_000000042005_8	vRhyme_unbinned_44__LABRr1A1B1C_000000098547_7	vRhyme_bin_1__LASAr3G3H3I_000000042005	LASAr3G3H3I_vRhyme_bin_1	K26901	Mesyanzhinovviridae DNA helicase	PF00176.27	SNF2-related domain	NA	NA	NA	NA	phrog_11354	NA	K26901	Mesyanzhinovviridae DNA helicase	KEGG	TRUE	LASAr3G3H3I	Langwell	Damaged	unknown function	FALSE
vRhyme_bin_1__LASAr3G3H3I_000000042005_9	vRhyme_unbinned_79__LASCr2D2E2F_000000293477_186	vRhyme_bin_1__LASAr3G3H3I_000000042005	LASAr3G3H3I_vRhyme_bin_1	NA	NA	NA	NA	NA	NA	NA	NA	NA	NA	NA	NA	NA	FALSE	LASAr3G3H3I	Langwell	Damaged	unknown function	FALSE
vRhyme_bin_1__LASAr3G3H3I_000000080078_1	vRhyme_bin_1__LASYr2D2E2F_000000221954_14	vRhyme_bin_1__LASAr3G3H3I_000000080078	LASAr3G3H3I_vRhyme_bin_1	NA	NA	PF13177.10	DNA polymerase III, delta subunit	NA	NA	NA	NA	NA	NA	PF13177.10	DNA polymerase III, delta subunit	Pfam	FALSE	LASAr3G3H3I	Langwell	Damaged	unknown function	FALSE
vRhyme_bin_1__LASAr3G3H3I_000000080078_10	vRhyme_unbinned_79__LASCr2D2E2F_000000293477_348	vRhyme_bin_1__LASAr3G3H3I_000000080078	LASAr3G3H3I_vRhyme_bin_1	NA	NA	PF00533.30	BRCA1 C Terminus (BRCT) domain	NA	NA	NA	NA	phrog_3498	NAD-dependent DNA ligase	phrog_3498	NAD-dependent DNA ligase	PHROG	TRUE	LASAr3G3H3I	Langwell	Damaged	DNA, RNA and nucleotide metabolism	FALSE
vRhyme_bin_1__LASAr3G3H3I_000000080078_11	vRhyme_unbinned_56__LASAr3G3H3I_000000217882|provirus_33526_55065_67	vRhyme_bin_1__LASAr3G3H3I_000000080078	LASAr3G3H3I_vRhyme_bin_1	K03581	exodeoxyribonuclease V alpha subunit [EC:3.1.11.5]	PF13604.10	AAA domain	NA	NA	NA	NA	phrog_4412	exonuclease V	phrog_4412	exonuclease V	PHROG	FALSE	LASAr3G3H3I	Langwell	Damaged	DNA, RNA and nucleotide metabolism	FALSE
vRhyme_bin_1__LASAr3G3H3I_000000080078_12	vRhyme_bin_19__LAWAr2D2E2F_000000321320_20	vRhyme_bin_1__LASAr3G3H3I_000000080078	LASAr3G3H3I_vRhyme_bin_1	K03547	DNA repair protein SbcD/Mre11	PF00149.32	Calcineurin-like phosphoesterase	NA	NA	NA	NA	NA	NA	K03547	DNA repair protein SbcD/Mre11	KEGG	TRUE	LASAr3G3H3I	Langwell	Damaged	unknown function	FALSE
vRhyme_bin_1__LASAr3G3H3I_000000080078_13	vRhyme_unbinned_79__LASCr2D2E2F_000000293477_345	vRhyme_bin_1__LASAr3G3H3I_000000080078	LASAr3G3H3I_vRhyme_bin_1	K07465	putative RecB family exonuclease	PF12705.11	PD-(D/E)XK nuclease superfamily	NA	NA	NA	NA	NA	NA	PF12705.11	PD-(D/E)XK nuclease superfamily	Pfam	TRUE	LASAr3G3H3I	Langwell	Damaged	unknown function	FALSE
vRhyme_bin_1__LASAr3G3H3I_000000080078_14	vRhyme_bin_10__CRr2D2E2F_000000254623_317	vRhyme_bin_1__LASAr3G3H3I_000000080078	LASAr3G3H3I_vRhyme_bin_1	NA	NA	NA	NA	NA	NA	NA	NA	phrog_18563	NA	phrog_18563	NA	PHROG	TRUE	LASAr3G3H3I	Langwell	Damaged	unknown function	FALSE
vRhyme_bin_1__LASAr3G3H3I_000000080078_15	vRhyme_bin_1__LASAr3G3H3I_000000080078_15	vRhyme_bin_1__LASAr3G3H3I_000000080078	LASAr3G3H3I_vRhyme_bin_1	NA	NA	NA	NA	NA	NA	NA	NA	NA	NA	NA	NA	NA	TRUE	LASAr3G3H3I	Langwell	Damaged	unknown function	FALSE
vRhyme_bin_1__LASAr3G3H3I_000000080078_16	vRhyme_bin_17__LABRr1A1B1C_000000112876_16	vRhyme_bin_1__LASAr3G3H3I_000000080078	LASAr3G3H3I_vRhyme_bin_1	NA	NA	NA	NA	NA	NA	NA	NA	phrog_15167	ATPase	phrog_15167	ATPase	PHROG	TRUE	LASAr3G3H3I	Langwell	Damaged	other	FALSE
vRhyme_bin_1__LASAr3G3H3I_000000080078_17	vRhyme_bin_4__CRr2D2E2F_000000050618_2	vRhyme_bin_1__LASAr3G3H3I_000000080078	LASAr3G3H3I_vRhyme_bin_1	NA	NA	NA	NA	NA	NA	NA	NA	NA	NA	NA	NA	NA	TRUE	LASAr3G3H3I	Langwell	Damaged	unknown function	FALSE
vRhyme_bin_1__LASAr3G3H3I_000000080078_18	vRhyme_bin_1__LASYr2D2E2F_000000081852_6	vRhyme_bin_1__LASAr3G3H3I_000000080078	LASAr3G3H3I_vRhyme_bin_1	NA	NA	NA	NA	NA	NA	NA	NA	NA	NA	NA	NA	NA	FALSE	LASAr3G3H3I	Langwell	Damaged	unknown function	FALSE
vRhyme_bin_1__LASAr3G3H3I_000000080078_19	vRhyme_bin_4__CRr2D2E2F_000000050618_4	vRhyme_bin_1__LASAr3G3H3I_000000080078	LASAr3G3H3I_vRhyme_bin_1	NA	NA	NA	NA	NA	NA	NA	NA	NA	NA	NA	NA	NA	TRUE	LASAr3G3H3I	Langwell	Damaged	unknown function	FALSE
vRhyme_bin_1__LASAr3G3H3I_000000080078_2	vRhyme_unbinned_75__LAWAr2D2E2F_000000311751_446	vRhyme_bin_1__LASAr3G3H3I_000000080078	LASAr3G3H3I_vRhyme_bin_1	K02340	DNA polymerase III subunit delta [EC:2.7.7.7]	PF21694.1	DNA polymerase III delta subunit, C-terminal domain	NA	NA	NA	NA	NA	NA	K02340	DNA polymerase III subunit delta [EC:2.7.7.7]	KEGG	TRUE	LASAr3G3H3I	Langwell	Damaged	unknown function	FALSE
vRhyme_bin_1__LASAr3G3H3I_000000080078_3	vRhyme_unbinned_47__BAr3G3H3I_000000442576_25	vRhyme_bin_1__LASAr3G3H3I_000000080078	LASAr3G3H3I_vRhyme_bin_1	K00525	ribonucleoside-diphosphate reductase alpha chain [EC:1.17.4.1]	PF02867.19	Ribonucleotide reductase, barrel domain	NA	NA	NA	NA	phrog_84	ribonucleoside-diphosphate reductase large subunit	K00525	ribonucleoside-diphosphate reductase alpha chain [EC:1.17.4.1]	KEGG	FALSE	LASAr3G3H3I	Langwell	Damaged	DNA, RNA and nucleotide metabolism	FALSE
vRhyme_bin_1__LASAr3G3H3I_000000080078_4	vRhyme_unbinned_75__LAWAr2D2E2F_000000311751_444	vRhyme_bin_1__LASAr3G3H3I_000000080078	LASAr3G3H3I_vRhyme_bin_1	NA	NA	NA	NA	NA	NA	NA	NA	NA	NA	NA	NA	NA	TRUE	LASAr3G3H3I	Langwell	Damaged	unknown function	FALSE
vRhyme_bin_1__LASAr3G3H3I_000000080078_5	vRhyme_unbinned_75__LAWAr2D2E2F_000000311751_443	vRhyme_bin_1__LASAr3G3H3I_000000080078	LASAr3G3H3I_vRhyme_bin_1	NA	NA	NA	NA	NA	NA	NA	NA	NA	NA	NA	NA	NA	TRUE	LASAr3G3H3I	Langwell	Damaged	unknown function	FALSE
vRhyme_bin_1__LASAr3G3H3I_000000080078_6	vRhyme_bin_4__SEr2D2E2F_000000264504_9	vRhyme_bin_1__LASAr3G3H3I_000000080078	LASAr3G3H3I_vRhyme_bin_1	NA	NA	NA	NA	NA	NA	NA	NA	NA	NA	NA	NA	NA	TRUE	LASAr3G3H3I	Langwell	Damaged	unknown function	FALSE
vRhyme_bin_1__LASAr3G3H3I_000000080078_7	vRhyme_bin_17__MGr1A1B1C_000000218647_4	vRhyme_bin_1__LASAr3G3H3I_000000080078	LASAr3G3H3I_vRhyme_bin_1	NA	NA	PF01653.22	NAD-dependent DNA ligase adenylation domain	NA	NA	NA	NA	phrog_3869	NAD-dependent DNA ligase	phrog_3869	NAD-dependent DNA ligase	PHROG	TRUE	LASAr3G3H3I	Langwell	Damaged	DNA, RNA and nucleotide metabolism	FALSE
vRhyme_bin_1__LASAr3G3H3I_000000080078_8	vRhyme_bin_4__SEr2D2E2F_000000264504_11	vRhyme_bin_1__LASAr3G3H3I_000000080078	LASAr3G3H3I_vRhyme_bin_1	NA	NA	NA	NA	NA	NA	NA	NA	NA	NA	NA	NA	NA	TRUE	LASAr3G3H3I	Langwell	Damaged	unknown function	FALSE
vRhyme_bin_1__LASAr3G3H3I_000000080078_9	vRhyme_unbinned_17__CRr1A1B1C_000000072141_323	vRhyme_bin_1__LASAr3G3H3I_000000080078	LASAr3G3H3I_vRhyme_bin_1	NA	NA	NA	NA	NA	NA	NA	NA	NA	NA	NA	NA	NA	TRUE	LASAr3G3H3I	Langwell	Damaged	unknown function	FALSE
vRhyme_bin_1__LASAr3G3H3I_000000081818_1	vRhyme_bin_1__LASAr3G3H3I_000000081818_1	vRhyme_bin_1__LASAr3G3H3I_000000081818	LASAr3G3H3I_vRhyme_bin_1	NA	NA	NA	NA	NA	NA	NA	NA	NA	NA	NA	NA	NA	TRUE	LASAr3G3H3I	Langwell	Damaged	unknown function	FALSE
vRhyme_bin_1__LASAr3G3H3I_000000081818_10	vRhyme_bin_1__BOr1A1B1C_000000098696_15	vRhyme_bin_1__LASAr3G3H3I_000000081818	LASAr3G3H3I_vRhyme_bin_1	NA	NA	NA	NA	NA	NA	NA	NA	NA	NA	NA	NA	NA	TRUE	LASAr3G3H3I	Langwell	Damaged	unknown function	FALSE
vRhyme_bin_1__LASAr3G3H3I_000000081818_11	vRhyme_bin_1__BOr1A1B1C_000000098696_16	vRhyme_bin_1__LASAr3G3H3I_000000081818	LASAr3G3H3I_vRhyme_bin_1	NA	NA	NA	NA	NA	NA	NA	NA	NA	NA	NA	NA	NA	TRUE	LASAr3G3H3I	Langwell	Damaged	unknown function	FALSE
vRhyme_bin_1__LASAr3G3H3I_000000081818_12	vRhyme_bin_2__BAr2D2E2F_000000006577_91	vRhyme_bin_1__LASAr3G3H3I_000000081818	LASAr3G3H3I_vRhyme_bin_1	NA	NA	NA	NA	NA	NA	NA	NA	NA	NA	NA	NA	NA	TRUE	LASAr3G3H3I	Langwell	Damaged	unknown function	FALSE
[truncated: 81,313 more rows]
