# Supplementary material for: Ecosystem health shapes viral ecology in peatland soils
Source: Nat Microbiol. 2025 Dec 10;11(1):142–54. doi: 10.1038/s41564-025-02199-x (PMC12768967; doi:10.1038/s41564-025-02199-x)
Supplement: Supplementary file 9 — Statistical source data. [file 41564_2025_2199_MOESM9_ESM.xlsx]

## Sheet: Source Data Fig 5A
Source Data: Figure 5A. Abundance summaries of viruses and hosts in each sample, at the host-phylum level.
Sample	Site	Ecosystem Health	Host Phylum	mean_virus_abundance	mean_host_abundance	sd_virus_abundance	sd_host_abundance	se_virus_abundance	se_host_abundance	total_virus_abundance	total_host_abundance
BAr1A	Balmoral	Natural	Acidobacteriota	7.93147	7.01568	2.65149	3.18454	0.608293	0.730584	150.698	133.298
BAr1A	Balmoral	Natural	Actinomycetota	11.1169	5.7391	10.0927	7.3791	3.81467	2.78904	77.8184	40.1737
BAr1A	Balmoral	Natural	Armatimonadota	1.24305	1.07253	0.0143333	0	0.0101352	0	2.48611	2.14506
BAr1A	Balmoral	Natural	Desulfobacterota	6.70647	10.4363	NA	NA	NA	NA	6.70647	10.4363
BAr1A	Balmoral	Natural	Planctomycetota	1.38165	1.20214	0.141717	0	0.100209	0	2.76329	2.40428
BAr1A	Balmoral	Natural	Pseudomonadota	6.43171	5.56031	6.41867	3.2706	1.71546	0.874105	90.0439	77.8443
BAr1A	Balmoral	Natural	Thermoproteota	3.48417	2.34589	NA	NA	NA	NA	3.48417	2.34589
BAr1B	Balmoral	Natural	Acidobacteriota	8.85466	14.2044	9.53334	14.1613	1.74054	2.58549	265.64	426.131
BAr1B	Balmoral	Natural	Actinomycetota	6.17192	8.01919	3.47159	3.20939	1.09781	1.0149	61.7192	80.1919
BAr1B	Balmoral	Natural	Dependentiae	2.76841	2.95459	NA	NA	NA	NA	2.76841	2.95459
BAr1B	Balmoral	Natural	Desulfobacterota	3.66451	6.95389	1.4818	5.91673	0.560069	2.23631	25.6516	48.6773
BAr1B	Balmoral	Natural	Planctomycetota	5.45358	15.1967	2.73891	8.37113	0.968352	2.95964	43.6286	121.574
BAr1B	Balmoral	Natural	Pseudomonadota	6.72671	9.66579	7.06841	12.0784	2.04047	3.48673	80.7205	115.989
BAr1C	Balmoral	Natural	Acidobacteriota	8.91067	9.19895	6.62458	7.63533	1.23015	1.41785	258.41	266.77
BAr1C	Balmoral	Natural	Actinomycetota	7.9699	16.217	8.6295	19.589	2.60189	5.90629	87.6689	178.387
BAr1C	Balmoral	Natural	Dependentiae	1.25522	1.17241	NA	NA	NA	NA	1.25522	1.17241
BAr1C	Balmoral	Natural	Desulfobacterota	3.97437	8.69413	NA	NA	NA	NA	3.97437	8.69413
BAr1C	Balmoral	Natural	Planctomycetota	3.82769	3.92596	0.393244	1.19061	0.278065	0.841887	7.65538	7.85192
BAr1C	Balmoral	Natural	Pseudomonadota	11.7239	13.278	9.90092	9.74747	3.13095	3.08242	117.239	132.78
BAr1C	Balmoral	Natural	Thermoproteota	3.00364	2.05736	NA	NA	NA	NA	3.00364	2.05736
BAr2D	Balmoral	Restored	Actinomycetota	3.49112	5.81872	0	1.4271	0	0.823934	10.4733	17.4562
BAr2D	Balmoral	Restored	Pseudomonadota	1.96334	2.78095	0.276723	0.957708	0.159766	0.552933	5.89001	8.34285
BAr2E	Balmoral	Restored	Acidobacteriota	18.3676	18.2582	29.5158	24.3409	9.33373	7.69726	183.676	182.582
BAr2E	Balmoral	Restored	Actinomycetota	3.33636	8.53514	3.7197	10.618	1.2399	3.53932	30.0272	76.8163
BAr2E	Balmoral	Restored	Planctomycetota	1.62281	1.43333	0.139907	0	0.0989289	0	3.24561	2.86665
BAr2E	Balmoral	Restored	Pseudomonadota	16.9266	21.3057	9.11043	2.50928	6.44205	1.77433	33.8533	42.6114
BAr2F	Balmoral	Restored	Acidobacteriota	10.5721	19.0521	7.16677	23.4148	1.9154	6.25786	148.01	266.729
BAr2F	Balmoral	Restored	Actinomycetota	10.1628	14.1238	25.7979	24.2596	8.15802	7.67155	101.628	141.238
BAr2F	Balmoral	Restored	Planctomycetota	3.06655	6.89107	2.33886	4.83059	1.35034	2.78894	9.19966	20.6732
BAr2F	Balmoral	Restored	Pseudomonadota	6.63305	6.40367	8.27409	10.6068	3.70028	4.74351	33.1653	32.0183
BAr3G	Balmoral	Damaged	Actinomycetota	6.82815	5.87026	0.209732	1.30003	0.104866	0.650014	27.3126	23.481
BAr3G	Balmoral	Damaged	Pseudomonadota	3.37983	6.9971	NA	NA	NA	NA	3.37983	6.9971
BAr3H	Balmoral	Damaged	Actinomycetota	14.3698	6.34871	5.07399	1.43184	2.53699	0.715922	57.4791	25.3948
BAr3H	Balmoral	Damaged	Pseudomonadota	5.04819	7.76633	NA	NA	NA	NA	5.04819	7.76633
BAr3I	Balmoral	Damaged	Actinomycetota	6.79609	6.39848	2.86788	3.14198	1.28256	1.40514	33.9804	31.9924
BAr3I	Balmoral	Damaged	Pseudomonadota	2.61399	4.1733	2.26592	4.35638	1.60225	3.08043	5.22799	8.3466
BOr1A	Bowness	Natural	Acidobacteriota	5.3489	3.38501	7.89605	3.20224	3.94802	1.60112	21.3956	13.54
BOr1A	Bowness	Natural	Actinomycetota	2.00678	1.91102	NA	NA	NA	NA	2.00678	1.91102
BOr1A	Bowness	Natural	Desulfobacterota	9.18069	7.80744	8.04062	6.64351	4.02031	3.32176	36.7228	31.2298
BOr1A	Bowness	Natural	Desulfobacterota_B	1.77541	2.10644	0.0741834	0.904441	0.0524555	0.639536	3.55083	4.21288
BOr1A	Bowness	Natural	Pseudomonadota	3.30207	6.26401	1.76641	5.28742	0.489914	1.46647	42.9269	81.4322
BOr1A	Bowness	Natural	Thermoplasmatota	0.980727	1.27728	NA	NA	NA	NA	0.980727	1.27728
BOr1B	Bowness	Natural	Acidobacteriota	3.07688	6.24242	3.0693	0.0731628	1.77206	0.0422406	9.23065	18.7273
BOr1B	Bowness	Natural	Actinomycetota	2.47707	19.8073	NA	NA	NA	NA	2.47707	19.8073
BOr1B	Bowness	Natural	Desulfobacterota	9.85415	6.74863	4.71133	3.2884	2.35566	1.6442	39.4166	26.9945
BOr1B	Bowness	Natural	Pseudomonadota	3.56945	9.91798	2.61762	10.7269	0.989366	4.05437	24.9862	69.4259
BOr1C	Bowness	Natural	Acidobacteriota	3.83963	4.29703	3.4174	3.20562	1.7087	1.60281	15.3585	17.1881
BOr1C	Bowness	Natural	Actinomycetota	5.44941	17.2786	NA	NA	NA	NA	5.44941	17.2786
BOr1C	Bowness	Natural	Desulfobacterota	10.9988	11.5579	2.20597	3.25536	1.10299	1.62768	43.9951	46.2316
BOr1C	Bowness	Natural	Pseudomonadota	3.49364	6.55689	2.07429	10.2868	0.733372	3.63694	27.9492	52.4551
BOr1C	Bowness	Natural	Thermoplasmatota	2.96625	3.12952	0	2.11819	0	1.49779	5.9325	6.25904
BOr1C	Bowness	Natural	Verrucomicrobiota	1.83911	1.58946	NA	NA	NA	NA	1.83911	1.58946
BOr2D	Bowness	Restored	Acidobacteriota	5.97312	8.008	4.65824	4.74104	2.08323	2.12026	29.8656	40.04
BOr2D	Bowness	Restored	Actinomycetota	1.41807	1.50004	NA	NA	NA	NA	1.41807	1.50004
BOr2D	Bowness	Restored	Bacteroidota	1.31249	1.17166	0.148241	0	0.0741205	0	5.24995	4.68664
BOr2D	Bowness	Restored	Desulfobacterota	11.6639	10.4116	5.65448	6.90252	2.82724	3.45126	46.6555	41.6465
BOr2D	Bowness	Restored	Desulfobacterota_B	10.2776	10.5262	NA	NA	NA	NA	10.2776	10.5262
BOr2D	Bowness	Restored	Planctomycetota	3.64724	1.47815	NA	NA	NA	NA	3.64724	1.47815
BOr2D	Bowness	Restored	Pseudomonadota	7.13361	10.5727	7.34302	10.2609	1.89596	2.64934	107.004	158.59
BOr2D	Bowness	Restored	Thermoplasmatota	4.64681	4.38226	0	3.15253	0	2.22917	9.29362	8.76453
BOr2D	Bowness	Restored	Verrucomicrobiota	1.08686	1.14277	NA	NA	NA	NA	1.08686	1.14277
BOr2E	Bowness	Restored	Acidobacteriota	7.56631	10.2524	11.4193	15.0514	4.31609	5.6889	52.9642	71.7669
BOr2E	Bowness	Restored	Actinomycetota	1.74595	1.22275	0.620113	0.340255	0.358023	0.196446	5.23784	3.66825
BOr2E	Bowness	Restored	Desulfobacterota	9.40708	8.47784	5.10007	5.53208	2.55004	2.76604	37.6283	33.9114
BOr2E	Bowness	Restored	Desulfobacterota_B	8.5684	7.62744	NA	NA	NA	NA	8.5684	7.62744
BOr2E	Bowness	Restored	Pseudomonadota	5.578	8.24598	5.70202	7.71249	1.64603	2.22641	66.936	98.9518
BOr2E	Bowness	Restored	Thermoplasmatota	3.14367	5.56839	0	1.863	0	1.31734	6.28735	11.1368
BOr2E	Bowness	Restored	Verrucomicrobiota	1.36462	1.08097	NA	NA	NA	NA	1.36462	1.08097
BOr2F	Bowness	Restored	Acidobacteriota	4.25524	4.43882	3.96204	3.90644	1.77188	1.74701	21.2762	22.1941
BOr2F	Bowness	Restored	Desulfobacterota	11.0222	9.44288	5.49532	6.18542	2.74766	3.09271	44.0888	37.7715
BOr2F	Bowness	Restored	Desulfobacterota_B	9.7218	9.63631	NA	NA	NA	NA	9.7218	9.63631
BOr2F	Bowness	Restored	Pseudomonadota	3.93156	6.50123	2.24837	6.41586	0.600902	1.71471	55.0418	91.0172
BOr2F	Bowness	Restored	Verrucomicrobiota	1.72829	1.46765	NA	NA	NA	NA	1.72829	1.46765
BOr3G	Bowness	Damaged	Acidobacteriota	10.3033	13.6816	9.48179	0	6.70464	0	20.6066	27.3631
BOr3G	Bowness	Damaged	Actinomycetota	2.71876	16.0723	NA	NA	NA	NA	2.71876	16.0723
BOr3G	Bowness	Damaged	Desulfobacterota_B	7.35696	7.67428	1.81994	2.25666	1.05074	1.30288	22.0709	23.0229
BOr3G	Bowness	Damaged	Pseudomonadota	3.70483	15.9532	6.28025	16.7293	2.22041	5.91469	29.6387	127.626
BOr3H	Bowness	Damaged	Acidobacteriota	7.34705	10.6903	6.8492	0	4.84312	0	14.6941	21.3806
BOr3H	Bowness	Damaged	Actinomycetota	6.21329	19.1459	NA	NA	NA	NA	6.21329	19.1459
BOr3H	Bowness	Damaged	Desulfobacterota	5.5934	1.72333	NA	NA	NA	NA	5.5934	1.72333
BOr3H	Bowness	Damaged	Desulfobacterota_B	6.47355	7.39764	4.17232	1.86049	2.08616	0.930243	25.8942	29.5906
BOr3H	Bowness	Damaged	Pseudomonadota	4.45417	12.4033	6.70459	16.6478	2.5341	6.29228	31.1792	86.8233
BOr3I	Bowness	Damaged	Acidobacteriota	6.14274	5.18899	NA	NA	NA	NA	6.14274	5.18899
BOr3I	Bowness	Damaged	Actinomycetota	6.70288	19.0172	7.92765	0	5.6057	0	13.4058	38.0344
BOr3I	Bowness	Damaged	Desulfobacterota	2.22787	1.8195	NA	NA	NA	NA	2.22787	1.8195
BOr3I	Bowness	Damaged	Desulfobacterota_B	5.72285	5.81563	5.73712	4.29337	3.31233	2.47878	17.1686	17.4469
BOr3I	Bowness	Damaged	Pseudomonadota	3.7653	9.9462	3.71589	14.5303	1.85795	7.26513	15.0612	39.7848
CRr1A	Crocach	Natural	Acidobacteriota	7.34765	5.08355	3.33638	2.54245	1.17959	0.898894	58.7812	40.6684
CRr1A	Crocach	Natural	Actinomycetota	2.52139	3.16487	2.07994	2.47907	0.930177	1.10867	12.607	15.8244
CRr1A	Crocach	Natural	Desulfobacterota	1.65442	2.16209	0.140558	0.0869111	0.0993892	0.0614554	3.30884	4.32418
CRr1A	Crocach	Natural	Eremiobacterota	5.47463	5.70487	NA	NA	NA	NA	5.47463	5.70487
CRr1A	Crocach	Natural	Myxococcota	4.91842	5.33626	NA	NA	NA	NA	4.91842	5.33626
CRr1A	Crocach	Natural	Pseudomonadota	4.45944	17.742	3.78032	21.8548	1.13981	6.58947	49.0539	195.162
CRr1A	Crocach	Natural	Thermoplasmatota	3.19947	5.06354	NA	NA	NA	NA	3.19947	5.06354
CRr1B	Crocach	Natural	Acidobacteriota	11.5677	14.1125	7.05425	8.11831	2.49405	2.87026	92.5418	112.9
CRr1B	Crocach	Natural	Actinomycetota	6.79605	7.46041	6.59582	7.7208	4.66395	5.45943	13.5921	14.9208
CRr1B	Crocach	Natural	Bacteroidota	2.21229	1.74281	NA	NA	NA	NA	2.21229	1.74281
CRr1B	Crocach	Natural	Desulfobacterota	7.14249	17.6743	5.39438	8.46431	2.41244	3.78536	35.7124	88.3716
CRr1B	Crocach	Natural	Eremiobacterota	0.946264	0.938905	NA	NA	NA	NA	0.946264	0.938905
CRr1B	Crocach	Natural	Myxococcota	2.72113	2.68539	NA	NA	NA	NA	2.72113	2.68539
CRr1B	Crocach	Natural	Pseudomonadota	4.32525	23.8681	2.6404	28.465	0.796111	8.58252	47.5777	262.549
CRr1B	Crocach	Natural	Thermoplasmatota	25.742	36.8644	NA	NA	NA	NA	25.742	36.8644
CRr1B	Crocach	Natural	Verrucomicrobiota	1.54784	1.15295	NA	NA	NA	NA	1.54784	1.15295
CRr1C	Crocach	Natural	Acidobacteriota	6.99356	10.5178	5.34606	8.37486	1.6119	2.52511	76.9292	115.696
CRr1C	Crocach	Natural	Actinomycetota	4.69044	5.15838	3.78555	4.33708	2.67679	3.06678	9.38087	10.3168
CRr1C	Crocach	Natural	Bacteroidota	2.28791	2.12324	NA	NA	NA	NA	2.28791	2.12324
CRr1C	Crocach	Natural	Desulfobacterota	3.17623	9.22607	2.34529	3.39978	1.04884	1.52043	15.8812	46.1303
CRr1C	Crocach	Natural	Eremiobacterota	3.44572	3.41381	NA	NA	NA	NA	3.44572	3.41381
CRr1C	Crocach	Natural	Myxococcota	6.22138	6.40652	NA	NA	NA	NA	6.22138	6.40652
CRr1C	Crocach	Natural	Pseudomonadota	4.20272	18.8411	4.74447	17.0166	1.36961	4.91226	50.4327	226.093
CRr1C	Crocach	Natural	Thermoplasmatota	10.6665	16.1344	NA	NA	NA	NA	10.6665	16.1344
CRr2D	Crocach	Restored	Acidobacteriota	8.00011	9.78019	7.04901	10.4548	2.66428	3.95153	56.0008	68.4613
CRr2D	Crocach	Restored	Actinomycetota	5.11859	3.62616	2.90395	2.27913	1.29868	1.01926	25.593	18.1308
CRr2D	Crocach	Restored	Desulfobacterota	3.96989	5.9045	1.33728	1.07809	0.772079	0.622434	11.9097	17.7135
CRr2D	Crocach	Restored	Desulfobacterota_B	11.7924	19.2257	6.33956	0	3.66015	0	35.3771	57.6772
CRr2D	Crocach	Restored	Pseudomonadota	3.98961	14.2645	3.23334	17.982	0.741779	4.12536	75.8026	271.026
CRr2D	Crocach	Restored	Thermoplasmatota	30.5539	49.3198	NA	NA	NA	NA	30.5539	49.3198
CRr2E	Crocach	Restored	Acidobacteriota	11.5945	11.4612	7.70227	12.5888	2.72316	4.45081	92.7559	91.6898
CRr2E	Crocach	Restored	Actinomycetota	4.49113	5.17876	2.89658	2.55322	1.18252	1.04235	26.9468	31.0725
CRr2E	Crocach	Restored	Dependentiae	2.26186	2.50623	NA	NA	NA	NA	2.26186	2.50623
CRr2E	Crocach	Restored	Desulfobacterota	4.20145	6.03162	1.39518	0.487644	0.805505	0.281541	12.6044	18.0949
CRr2E	Crocach	Restored	Desulfobacterota_B	15.62	13.8722	10.6642	0	6.15699	0	46.8599	41.6167
CRr2E	Crocach	Restored	Myxococcota	1.28972	1.004	NA	NA	NA	NA	1.28972	1.004
CRr2E	Crocach	Restored	Planctomycetota	1.36353	1.01749	NA	NA	NA	NA	1.36353	1.01749
CRr2E	Crocach	Restored	Pseudomonadota	7.01532	15.2097	4.53007	14.9376	1.06775	3.52083	126.276	273.775
CRr2E	Crocach	Restored	Thermoplasmatota	38.9001	63.8241	NA	NA	NA	NA	38.9001	63.8241
CRr2F	Crocach	Restored	Acidobacteriota	4.16505	4.70826	2.57356	1.82941	0.713776	0.507388	54.1457	61.2074
CRr2F	Crocach	Restored	Actinomycetota	4.64374	8.484	2.17274	4.08112	1.25443	2.35624	13.9312	25.452
CRr2F	Crocach	Restored	Dependentiae	4.77361	4.93822	NA	NA	NA	NA	4.77361	4.93822
CRr2F	Crocach	Restored	Desulfobacterota	1.42686	3.01289	NA	NA	NA	NA	1.42686	3.01289
CRr2F	Crocach	Restored	Desulfobacterota_B	5.22529	3.1837	1.41021	0	0.99717	0	10.4506	6.36741
CRr2F	Crocach	Restored	Planctomycetota	1.26782	1.12371	NA	NA	NA	NA	1.26782	1.12371
CRr2F	Crocach	Restored	Pseudomonadota	4.68536	12.5611	2.50301	15.4481	0.55969	3.4543	93.7073	251.222
CRr2F	Crocach	Restored	Thermoplasmatota	60.8804	104.85	NA	NA	NA	NA	60.8804	104.85
CRr3G	Crocach	Damaged	Acidobacteriota	4.0602	7.75702	3.77547	7.67936	1.25849	2.55979	36.5418	69.8132
CRr3G	Crocach	Damaged	Actinomycetota	2.02062	2.86179	0.00459973	0.578742	0.0032525	0.409232	4.04125	5.72359
CRr3G	Crocach	Damaged	Bacteroidota	1.47126	1.40247	NA	NA	NA	NA	1.47126	1.40247
CRr3G	Crocach	Damaged	Desulfobacterota	12.6612	31.024	10.3483	24.9276	5.9746	14.392	37.9836	93.0719
CRr3G	Crocach	Damaged	Desulfobacterota_B	7.59899	4.01184	NA	NA	NA	NA	7.59899	4.01184
CRr3G	Crocach	Damaged	Myxococcota	1.41086	1.60511	NA	NA	NA	NA	1.41086	1.60511
CRr3G	Crocach	Damaged	Planctomycetota	2.45466	2.2548	1.77976	1.68992	1.25848	1.19496	4.90932	4.50961
CRr3G	Crocach	Damaged	Pseudomonadota	9.99592	26.5286	14.0023	40.1609	4.22184	12.109	109.955	291.815
CRr3G	Crocach	Damaged	Thermoplasmatota	17.3857	28.0028	NA	NA	NA	NA	17.3857	28.0028
CRr3H	Crocach	Damaged	Acidobacteriota	4.56382	8.33916	4.17809	7.2955	1.3927	2.43183	41.0744	75.0525
CRr3H	Crocach	Damaged	Actinomycetota	3.22325	4.5961	1.8401	2.97375	1.30115	2.10276	6.44651	9.19221
CRr3H	Crocach	Damaged	Bacteroidota	1.56455	1.30291	NA	NA	NA	NA	1.56455	1.30291
CRr3H	Crocach	Damaged	Desulfobacterota	10.8436	23.7605	8.83686	19.1677	5.10196	11.0665	32.5309	71.2814
CRr3H	Crocach	Damaged	Desulfobacterota_B	3.77502	3.52845	NA	NA	NA	NA	3.77502	3.52845
CRr3H	Crocach	Damaged	Eremiobacterota	3.50963	4.28019	NA	NA	NA	NA	3.50963	4.28019
CRr3H	Crocach	Damaged	Myxococcota	1.30066	1.41623	NA	NA	NA	NA	1.30066	1.41623
CRr3H	Crocach	Damaged	Planctomycetota	4.1395	3.62709	NA	NA	NA	NA	4.1395	3.62709
CRr3H	Crocach	Damaged	Pseudomonadota	6.2094	22.4386	4.14826	28.8766	1.1975	8.33595	74.5128	269.263
CRr3H	Crocach	Damaged	Thermoplasmatota	11.8818	20.5782	NA	NA	NA	NA	11.8818	20.5782
CRr3I	Crocach	Damaged	Acidobacteriota	2.64078	7.65057	1.91425	7.14102	0.577167	2.1531	29.0486	84.1562
CRr3I	Crocach	Damaged	Actinomycetota	1.42672	2.14335	0.110869	0.812486	0.0783964	0.574514	2.85345	4.2867
CRr3I	Crocach	Damaged	Bacteroidota	1.20432	1.31767	NA	NA	NA	NA	1.20432	1.31767
CRr3I	Crocach	Damaged	Dependentiae	1.44011	1.49091	NA	NA	NA	NA	1.44011	1.49091
CRr3I	Crocach	Damaged	Desulfobacterota	18.4788	39.7537	6.33404	0	4.47884	0	36.9577	79.5074
CRr3I	Crocach	Damaged	Desulfobacterota_B	4.54375	3.31461	NA	NA	NA	NA	4.54375	3.31461
CRr3I	Crocach	Damaged	Eremiobacterota	3.06528	3.36153	NA	NA	NA	NA	3.06528	3.36153
CRr3I	Crocach	Damaged	Myxococcota	1.28956	1.34359	NA	NA	NA	NA	1.28956	1.34359
CRr3I	Crocach	Damaged	Planctomycetota	3.645	3.13607	NA	NA	NA	NA	3.645	3.13607
CRr3I	Crocach	Damaged	Pseudomonadota	5.46107	27.4651	2.66118	42.8865	0.738078	11.8946	70.9939	357.046
CRr3I	Crocach	Damaged	Thermoplasmatota	28.9027	44.5246	NA	NA	NA	NA	28.9027	44.5246
LABRr1A	Langwell	Natural	Acidobacteriota	8.46937	18.0829	11.2689	17.7953	2.5198	3.97914	169.387	361.658
LABRr1A	Langwell	Natural	Actinomycetota	7.87508	8.90647	10.2099	10.7398	5.89467	6.2006	23.6252	26.7194
LABRr1A	Langwell	Natural	Desulfobacterota	9.77315	16.1412	12.4224	15.4292	2.53572	3.14947	234.556	387.389
LABRr1A	Langwell	Natural	Desulfobacterota_B	2.2896	4.20627	NA	NA	NA	NA	2.2896	4.20627
LABRr1A	Langwell	Natural	Myxococcota	10.4752	11.9251	1.8743	0	1.32533	0	20.9504	23.8503
LABRr1A	Langwell	Natural	Planctomycetota	18.4661	52.1784	13.6609	23.4485	6.10934	10.4865	92.3307	260.892
LABRr1A	Langwell	Natural	Pseudomonadota	3.83546	6.09005	1.98565	6.60883	0.550719	1.83296	49.861	79.1706
LABRr1A	Langwell	Natural	Thermoproteota	3.11014	3.26899	0.800288	0.932879	0.400144	0.466439	12.4406	13.076
LABRr1A	Langwell	Natural	Verrucomicrobiota	6.71408	7.63809	4.39774	4.61697	2.53904	2.66561	20.1422	22.9143
LABRr1B	Langwell	Natural	Acidobacteriota	7.60885	15.3957	9.1823	15.3105	2.00374	3.34102	159.786	323.311
LABRr1B	Langwell	Natural	Actinomycetota	6.60027	6.78269	8.60144	8.25043	4.96604	4.76339	19.8008	20.3481
LABRr1B	Langwell	Natural	Desulfobacterota	6.56519	10.7115	8.22071	9.88816	1.67805	2.01841	157.565	257.075
LABRr1B	Langwell	Natural	Desulfobacterota_B	1.56917	3.64151	NA	NA	NA	NA	1.56917	3.64151
LABRr1B	Langwell	Natural	Myxococcota	10.4205	11.6384	1.98356	0	1.40259	0	20.841	23.2768
LABRr1B	Langwell	Natural	Planctomycetota	16.7624	47.2181	12.4502	21.4632	5.56791	9.59865	83.8122	236.091
LABRr1B	Langwell	Natural	Pseudomonadota	3.35957	5.74613	1.9803	6.94725	0.549237	1.92682	43.6744	74.6997
LABRr1B	Langwell	Natural	Thermoproteota	1.94558	2.01405	0.364712	0.533153	0.182356	0.266577	7.78234	8.05619
LABRr1B	Langwell	Natural	Verrucomicrobiota	6.88923	6.04172	5.30973	4.19399	3.06558	2.4214	20.6677	18.1252
LABRr1C	Langwell	Natural	Acidobacteriota	9.85085	17.1766	11.0615	14.6092	3.33516	4.40484	108.359	188.943
LABRr1C	Langwell	Natural	Actinomycetota	2.13286	2.95916	1.55224	2.57515	0.776122	1.28757	8.53144	11.8366
LABRr1C	Langwell	Natural	Desulfobacterota	7.58744	10.4489	8.22085	7.90181	1.83824	1.7669	151.749	208.977
LABRr1C	Langwell	Natural	Desulfobacterota_B	2.05752	3.21945	0.597403	0.846755	0.344911	0.488874	6.17257	9.65835
LABRr1C	Langwell	Natural	Planctomycetota	22.1298	61.6007	22.8398	53.2957	8.63264	20.1439	154.908	431.205
LABRr1C	Langwell	Natural	Pseudomonadota	7.01891	8.57237	8.49348	10.3965	2.56088	3.13467	77.208	94.2961
LABRr1C	Langwell	Natural	Thermoproteota	1.38561	1.54168	0.273324	0.338125	0.136662	0.169062	5.54245	6.16671
LABRr1C	Langwell	Natural	Verrucomicrobiota	2.25593	2.9398	0.71296	1.69402	0.504139	1.19786	4.51186	5.8796
LASAr3G	Langwell	Damaged	Acidobacteriota	7.36643	8.5579	6.67555	7.03821	1.23962	1.30696	213.627	248.179
LASAr3G	Langwell	Damaged	Actinomycetota	2.13766	6.75106	1.35768	4.6894	0.329285	1.13735	36.3402	114.768
LASAr3G	Langwell	Damaged	Desulfobacterota	3.25311	3.04529	1.44281	1.54712	0.833009	0.893228	9.75934	9.13586
LASAr3G	Langwell	Damaged	Desulfobacterota_B	3.68241	4.28001	0.584244	1.55843	0.261282	0.696952	18.412	21.4001
LASAr3G	Langwell	Damaged	Planctomycetota	2.55824	6.67025	NA	NA	NA	NA	2.55824	6.67025
LASAr3G	Langwell	Damaged	Pseudomonadota	7.31152	18.2283	9.24674	20.8431	1.394	3.14221	321.707	802.047
LASAr3H	Langwell	Damaged	Acidobacteriota	5.08714	7.39446	3.49375	7.01961	0.672373	1.35092	137.353	199.65
LASAr3H	Langwell	Damaged	Actinomycetota	7.13687	7.68036	3.64859	5.05524	1.15378	1.59861	71.3687	76.8036
LASAr3H	Langwell	Damaged	Desulfobacterota	6.75737	4.16354	4.17093	1.63278	2.08546	0.816391	27.0295	16.6542
LASAr3H	Langwell	Damaged	Desulfobacterota_B	6.4655	10.9888	0.998831	5.12882	0.407771	2.09383	38.793	65.9328
LASAr3H	Langwell	Damaged	Planctomycetota	8.09678	23.3765	9.88126	30.4105	6.98711	21.5035	16.1936	46.7531
LASAr3H	Langwell	Damaged	Pseudomonadota	8.80679	19.054	8.82594	20.0964	1.31569	2.99579	396.306	857.431
LASAr3I	Langwell	Damaged	Acidobacteriota	5.17619	5.46706	3.96595	3.69275	0.701087	0.652791	165.638	174.946
LASAr3I	Langwell	Damaged	Actinomycetota	4.05509	12.7787	3.88326	13.4507	0.915293	3.17036	72.9916	230.017
LASAr3I	Langwell	Damaged	Desulfobacterota_B	8.67659	9.49415	6.6055	2.18574	2.69668	0.892325	52.0596	56.9649
LASAr3I	Langwell	Damaged	Planctomycetota	4.2182	25.8758	NA	NA	NA	NA	4.2182	25.8758
LASAr3I	Langwell	Damaged	Pseudomonadota	9.28862	17.4725	8.05503	17.1276	1.38143	2.93736	315.813	594.066
LASCr2D	Langwell	Restored	Acidobacteriota	7.19801	9.24717	8.72051	9.52228	1.85922	2.03016	158.356	203.438
LASCr2D	Langwell	Restored	Actinomycetota	7.6039	9.18984	7.35897	4.75735	5.20358	3.36395	15.2078	18.3797
LASCr2D	Langwell	Restored	Desulfobacterota	7.86874	7.87681	8.48159	4.61995	1.89654	1.03305	157.375	157.536
LASCr2D	Langwell	Restored	Desulfobacterota_B	2.66628	3.56997	0.530851	1.41847	0.306487	0.818956	7.99884	10.7099
LASCr2D	Langwell	Restored	Nitrospirota	3.96691	3.59525	NA	NA	NA	NA	3.96691	3.59525
LASCr2D	Langwell	Restored	Planctomycetota	17.8761	24.049	15.0959	18.1065	8.71562	10.4538	53.6284	72.147
LASCr2D	Langwell	Restored	Pseudomonadota	8.25295	11.4169	8.00362	12.5895	1.24996	1.96614	338.371	468.093
LASCr2D	Langwell	Restored	Thermoplasmatota	4.82645	6.85811	NA	NA	NA	NA	4.82645	6.85811
LASCr2D	Langwell	Restored	Thermoproteota	2.75679	2.64527	0.435231	0.108566	0.217616	0.0542832	11.0271	10.5811
LASCr2D	Langwell	Restored	Verrucomicrobiota	6.4075	10.1124	NA	NA	NA	NA	6.4075	10.1124
LASCr2E	Langwell	Restored	Acidobacteriota	6.75661	7.25919	6.51132	4.66232	1.15105	0.824189	216.212	232.294
LASCr2E	Langwell	Restored	Actinomycetota	3.29833	7.94187	2.25119	6.0917	0.711889	1.92637	32.9833	79.4187
LASCr2E	Langwell	Restored	Desulfobacterota	5.11193	6.7264	4.75287	4.88209	1.18822	1.22052	81.7908	107.622
LASCr2E	Langwell	Restored	Desulfobacterota_B	3.62575	5.34193	0.714425	0.375355	0.357213	0.187677	14.503	21.3677
LASCr2E	Langwell	Restored	Myxococcota	1.74352	0.926739	NA	NA	NA	NA	1.74352	0.926739
LASCr2E	Langwell	Restored	Nitrospirota	3.35561	4.30355	NA	NA	NA	NA	3.35561	4.30355
LASCr2E	Langwell	Restored	Planctomycetota	11.6581	17.1677	9.84932	12.8802	5.68651	7.43636	34.9742	51.5031
LASCr2E	Langwell	Restored	Pseudomonadota	8.17448	13.7967	6.41681	11.7211	0.926187	1.6918	392.375	662.239
LASCr2E	Langwell	Restored	Thermoproteota	2.216	2.07841	0.136902	0	0.0790405	0	6.64801	6.23522
LASCr2E	Langwell	Restored	Verrucomicrobiota	3.87505	5.69806	2.52217	2.66497	1.78344	1.88442	7.7501	11.3961
LASCr2F	Langwell	Restored	Acidobacteriota	7.38465	6.64124	7.50583	5.8219	1.63791	1.27044	155.078	139.466
LASCr2F	Langwell	Restored	Actinomycetota	4.50796	4.75156	4.30852	3.69179	3.04659	2.61049	9.01593	9.50312
LASCr2F	Langwell	Restored	Desulfobacterota	4.42197	5.53862	4.14027	2.32754	1.03507	0.581885	70.7515	88.618
LASCr2F	Langwell	Restored	Myxococcota	1.81393	1.58255	NA	NA	NA	NA	1.81393	1.58255
LASCr2F	Langwell	Restored	Nitrospirota	4.3484	4.65192	NA	NA	NA	NA	4.3484	4.65192
LASCr2F	Langwell	Restored	Planctomycetota	11.3458	15.7264	9.81604	11.8509	5.66729	6.84212	34.0375	47.1793
LASCr2F	Langwell	Restored	Pseudomonadota	8.23417	10.8834	6.6229	10.4208	1.06051	1.66867	321.133	424.454
LASCr2F	Langwell	Restored	Spirochaetota	1.13825	1.85238	NA	NA	NA	NA	1.13825	1.85238
LASCr2F	Langwell	Restored	Thermoplasmatota	1.23036	1.43935	NA	NA	NA	NA	1.23036	1.43935
LASCr2F	Langwell	Restored	Thermoproteota	1.92101	1.42568	1.192	0.116097	0.533078	0.05192	9.60505	7.1284
LASCr2F	Langwell	Restored	Verrucomicrobiota	3.71617	6.74339	0.912731	0.607274	0.645398	0.429408	7.43234	13.4868
MGr1A	Migneint	Natural	Acidobacteriota	3.50945	5.09523	0.317814	3.4254	0.224728	2.42212	7.01891	10.1905
MGr1A	Migneint	Natural	Actinomycetota	8.47063	22.363	8.7397	13.4719	3.08995	4.76303	67.7651	178.904
MGr1A	Migneint	Natural	Verrucomicrobiota	7.23397	4.26847	4.99936	0.463415	3.53508	0.327684	14.4679	8.53694
MGr1B	Migneint	Natural	Acidobacteriota	2.80514	2.88041	3.00963	2.02831	1.13754	0.766629	19.636	20.1629
MGr1B	Migneint	Natural	Actinomycetota	13.9875	32.3816	9.22216	14.2542	2.9163	4.50757	139.875	323.816
MGr1B	Migneint	Natural	Pseudomonadota	1.5376	1.4719	NA	NA	NA	NA	1.5376	1.4719
MGr1B	Migneint	Natural	Verrucomicrobiota	15.8016	8.23857	10.369	1.60589	7.332	1.13553	31.6031	16.4771
MGr1C	Migneint	Natural	Acidobacteriota	2.58922	2.8359	2.92942	2.06777	1.31008	0.924736	12.9461	14.1795
MGr1C	Migneint	Natural	Actinomycetota	6.24612	15.1437	6.3329	9.89934	2.00264	3.13044	62.4612	151.437
MGr1C	Migneint	Natural	Pseudomonadota	2.3746	1.86383	NA	NA	NA	NA	2.3746	1.86383
MGr1C	Migneint	Natural	Verrucomicrobiota	5.75481	4.33201	4.62376	0.766866	3.26949	0.542256	11.5096	8.66401
MGr2D	Migneint	Restored	Acidobacteriota	3.7156	1.46697	1.84055	0	0.920276	0	14.8624	5.86789
MGr2D	Migneint	Restored	Actinomycetota	4.01016	8.04006	0.968348	0	0.684725	0	8.02032	16.0801
MGr2D	Migneint	Restored	Verrucomicrobiota	1.27814	1.34469	NA	NA	NA	NA	1.27814	1.34469
MGr2E	Migneint	Restored	Acidobacteriota	5.09283	4.29873	2.43893	1.45243	0.812978	0.484143	45.8355	38.6885
MGr2E	Migneint	Restored	Actinomycetota	4.30912	8.07065	2.30499	1.05596	1.33079	0.609661	12.9274	24.212
MGr2E	Migneint	Restored	Dependentiae	1.55944	1.66885	NA	NA	NA	NA	1.55944	1.66885
MGr2E	Migneint	Restored	Verrucomicrobiota	2.97909	1.46106	NA	NA	NA	NA	2.97909	1.46106
MGr2F	Migneint	Restored	Acidobacteriota	5.68462	7.26264	3.20251	1.96936	1.13226	0.696275	45.477	58.1011
MGr2F	Migneint	Restored	Actinomycetota	2.81207	6.23568	1.36623	0.0900031	0.788795	0.0519633	8.4362	18.7071
MGr2F	Migneint	Restored	Verrucomicrobiota	1.62757	1.58061	1.0627	0.431622	0.751445	0.305203	3.25514	3.16123
MGr3G	Migneint	Damaged	Acidobacteriota	9.34798	14.1396	5.87272	8.32401	2.21968	3.14618	65.4359	98.9774
MGr3G	Migneint	Damaged	Actinomycetota	6.99273	16.0707	6.52004	6.77884	3.26002	3.38942	27.9709	64.2829
MGr3G	Migneint	Damaged	Dependentiae	4.19585	4.60109	NA	NA	NA	NA	4.19585	4.60109
MGr3G	Migneint	Damaged	Desulfobacterota_B	3.40258	13.3268	NA	NA	NA	NA	3.40258	13.3268
MGr3G	Migneint	Damaged	Verrucomicrobiota	6.03505	6.07309	6.70639	6.57363	3.87194	3.79528	18.1052	18.2193
MGr3H	Migneint	Damaged	Acidobacteriota	7.90749	9.25545	4.9512	2.76311	1.56571	0.873773	79.0749	92.5545
MGr3H	Migneint	Damaged	Actinomycetota	6.86181	11.2127	2.70858	0	1.91526	0	13.7236	22.4254
MGr3H	Migneint	Damaged	Dependentiae	3.13465	3.56333	NA	NA	NA	NA	3.13465	3.56333
MGr3H	Migneint	Damaged	Desulfobacterota_B	5.8622	29.6553	NA	NA	NA	NA	5.8622	29.6553
MGr3H	Migneint	Damaged	Verrucomicrobiota	2.73713	2.42717	0.0254607	0.979055	0.0180035	0.692296	5.47427	4.85435
MGr3I	Migneint	Damaged	Acidobacteriota	16.284	12.536	14.0424	13.1895	4.96475	4.66319	130.272	100.288
MGr3I	Migneint	Damaged	Actinomycetota	5.40152	7.95606	2.66957	0	1.88767	0	10.803	15.9121
MGr3I	Migneint	Damaged	Dependentiae	2.56481	2.70659	NA	NA	NA	NA	2.56481	2.70659
MGr3I	Migneint	Damaged	Desulfobacterota_B	5.90547	27.5712	NA	NA	NA	NA	5.90547	27.5712
MGr3I	Migneint	Damaged	Verrucomicrobiota	8.34225	8.26785	NA	NA	NA	NA	8.34225	8.26785
MHr1A	Moor_House	Natural	Acidobacteriota	5.92098	6.80087	4.21578	4.41333	1.40526	1.47111	53.2888	61.2078
MHr1A	Moor_House	Natural	Actinomycetota	3.77037	7.30848	4.04731	6.43777	2.02365	3.21888	15.0815	29.2339
MHr1A	Moor_House	Natural	Eremiobacterota	6.79826	7.68491	NA	NA	NA	NA	6.79826	7.68491
MHr1A	Moor_House	Natural	Myxococcota	4.58964	5.08001	NA	NA	NA	NA	4.58964	5.08001
MHr1A	Moor_House	Natural	Pseudomonadota	8.82989	14.0819	7.11295	13.4901	1.97278	3.74147	114.789	183.065
MHr1B	Moor_House	Natural	Acidobacteriota	5.31023	7.56372	4.19359	6.74797	1.12078	1.80347	74.3432	105.892
MHr1B	Moor_House	Natural	Actinomycetota	5.33046	9.34077	4.08017	6.64093	1.66572	2.71115	31.9827	56.0446
MHr1B	Moor_House	Natural	Desulfobacterota	2.95939	17.1696	1.13204	0	0.80047	0	5.91879	34.3391
MHr1B	Moor_House	Natural	Eremiobacterota	1.65707	1.7474	NA	NA	NA	NA	1.65707	1.7474
MHr1B	Moor_House	Natural	Myxococcota	3.21077	3.24469	NA	NA	NA	NA	3.21077	3.24469
MHr1B	Moor_House	Natural	Pseudomonadota	6.82499	12.0001	3.81344	12.7724	0.984627	3.29782	102.375	180.001
MHr1B	Moor_House	Natural	Verrucomicrobiota	4.23629	5.15442	NA	NA	NA	NA	4.23629	5.15442
MHr1C	Moor_House	Natural	Acidobacteriota	4.40777	5.25351	2.33094	3.8809	0.702806	1.17014	48.4855	57.7886
MHr1C	Moor_House	Natural	Actinomycetota	3.11943	5.58002	1.74716	2.76241	0.713273	1.12775	18.7166	33.4801
MHr1C	Moor_House	Natural	Desulfobacterota	2.61301	13.7271	0.777796	0	0.549985	0	5.22602	27.4543
MHr1C	Moor_House	Natural	Eremiobacterota	3.07312	3.42532	NA	NA	NA	NA	3.07312	3.42532
MHr1C	Moor_House	Natural	Myxococcota	2.89268	3.01538	NA	NA	NA	NA	2.89268	3.01538
MHr1C	Moor_House	Natural	Pseudomonadota	6.01427	10.9993	4.19749	8.88043	1.08379	2.29292	90.2141	164.989
MHr1C	Moor_House	Natural	Verrucomicrobiota	2.6046	3.51545	NA	NA	NA	NA	2.6046	3.51545
MHr2D	Moor_House	Restored	Acidobacteriota	26.996	9.77012	42.9521	13.6036	12.3992	3.92703	323.952	117.241
MHr2D	Moor_House	Restored	Actinomycetota	11.6273	19.803	8.19128	23.2749	3.66325	10.4089	58.1367	99.0149
MHr2D	Moor_House	Restored	Desulfobacterota	9.20019	10.7431	5.33459	0	3.07992	0	27.6006	32.2293
MHr2D	Moor_House	Restored	Desulfobacterota_B	9.90343	14.6828	7.37908	0	3.30002	0	49.5172	73.414
MHr2D	Moor_House	Restored	Pseudomonadota	16.316	22.9872	14.367	14.5397	5.8653	5.93581	97.8962	137.923
MHr2E	Moor_House	Restored	Acidobacteriota	10.369	6.96163	8.77651	4.43822	2.9255	1.47941	93.3211	62.6547
MHr2E	Moor_House	Restored	Actinomycetota	6.57978	37.3891	7.67694	30.5699	2.31468	9.21718	72.3775	411.28
MHr2E	Moor_House	Restored	Desulfobacterota	1.88438	1.99199	0.483935	0	0.342194	0	3.76877	3.98398
MHr2E	Moor_House	Restored	Desulfobacterota_B	7.1666	9.47712	7.54218	5.08987	2.38505	1.60956	71.666	94.7712
MHr2E	Moor_House	Restored	Planctomycetota	1.52772	2.33722	NA	NA	NA	NA	1.52772	2.33722
MHr2E	Moor_House	Restored	Pseudomonadota	10.874	17.067	6.33149	10.2804	2.39308	3.88564	76.1178	119.469
MHr2F	Moor_House	Restored	Acidobacteriota	11.9974	8.20074	17.2696	8.83589	4.78972	2.45063	155.966	106.61
MHr2F	Moor_House	Restored	Actinomycetota	6.89174	28.8814	8.00659	29.7053	2.41408	8.95649	75.8091	317.695
MHr2F	Moor_House	Restored	Desulfobacterota	5.60221	5.5625	4.00231	0	2.31073	0	16.8066	16.6875
MHr2F	Moor_House	Restored	Desulfobacterota_B	6.24762	8.77454	5.70929	3.79485	1.80544	1.20004	62.4762	87.7454
MHr2F	Moor_House	Restored	Pseudomonadota	3.42302	7.07033	1.81564	4.01826	0.741234	1.64045	20.5381	42.422
MHr3G	Moor_House	Damaged	Acidobacteriota	10.9396	6.03476	19.655	4.58189	8.78999	2.04909	54.6979	30.1738
MHr3G	Moor_House	Damaged	Actinomycetota	4.08916	13.6294	3.60924	14.1608	1.36416	5.35226	28.6241	95.406
MHr3G	Moor_House	Damaged	Desulfobacterota	3.49579	1.29431	NA	NA	NA	NA	3.49579	1.29431
MHr3G	Moor_House	Damaged	Desulfobacterota_B	7.30436	10.539	6.59441	7.99746	2.94911	3.57658	36.5218	52.6952
MHr3G	Moor_House	Damaged	Planctomycetota	6.16604	2.04901	2.21318	0	1.56496	0	12.3321	4.09802
MHr3G	Moor_House	Damaged	Pseudomonadota	2.86642	6.52475	2.17874	5.72502	0.628948	1.65267	34.3971	78.297
MHr3H	Moor_House	Damaged	Acidobacteriota	7.65076	12.7245	9.78	22.0221	2.445	5.50553	122.412	203.592
MHr3H	Moor_House	Damaged	Actinomycetota	1.59509	5.21701	0.569868	5.18401	0.402957	3.66565	3.19018	10.434
MHr3H	Moor_House	Damaged	Desulfobacterota	5.4902	10.2686	6.00983	10.0724	2.4535	4.11205	32.9412	61.6113
MHr3H	Moor_House	Damaged	Desulfobacterota_B	7.36367	9.73957	7.75261	7.66375	3.46707	3.42733	36.8183	48.6978
MHr3H	Moor_House	Damaged	Planctomycetota	2.5949	5.27557	1.99935	5.92653	1.41376	4.19069	5.1898	10.5511
MHr3H	Moor_House	Damaged	Pseudomonadota	6.19748	7.3279	4.16894	3.09319	1.38965	1.03106	55.7773	65.9511
MHr3I	Moor_House	Damaged	Acidobacteriota	6.64439	7.23764	4.93008	11.1445	1.07583	2.43193	139.532	151.99
MHr3I	Moor_House	Damaged	Actinomycetota	2.18875	3.38349	0.845086	0.765663	0.422543	0.382832	8.75501	13.534
MHr3I	Moor_House	Damaged	Dependentiae	1.87657	2.06829	NA	NA	NA	NA	1.87657	2.06829
MHr3I	Moor_House	Damaged	Desulfobacterota	34.5772	68.6848	11.4767	0	8.11522	0	69.1544	137.37
MHr3I	Moor_House	Damaged	Eremiobacterota	1.51128	1.88963	NA	NA	NA	NA	1.51128	1.88963
MHr3I	Moor_House	Damaged	Planctomycetota	5.17372	4.11516	NA	NA	NA	NA	5.17372	4.11516
MHr3I	Moor_House	Damaged	Pseudomonadota	7.30321	8.83128	4.96601	8.93302	1.28222	2.3065	109.548	132.469
MHr3I	Moor_House	Damaged	Verrucomicrobiota	1.64417	2.39989	0.451318	0.0293942	0.31913	0.0207848	3.28834	4.79977
SEr2D	Stean	Restored	Desulfobacterota	5.07568	14.0317	0	5.65241	0	3.99686	10.1514	28.0634
SEr2D	Stean	Restored	Dormibacterota	1.70034	7.32135	NA	NA	NA	NA	1.70034	7.32135
SEr2E	Stean	Restored	Acidobacteriota	0.981201	6.18946	NA	NA	NA	NA	0.981201	6.18946
SEr2E	Stean	Restored	Desulfobacterota	5.05372	5.99687	0	3.99794	0	2.82697	10.1074	11.9937
SEr2F	Stean	Restored	Acidobacteriota	1.22766	4.71101	NA	NA	NA	NA	1.22766	4.71101
SEr2F	Stean	Restored	Desulfobacterota	8.30537	5.78155	0	0.860246	0	0.608286	16.6107	11.5631
SEr3I	Stean	Damaged	Actinomycetota	6.88189	13.5557	NA	NA	NA	NA	6.88189	13.5557
SEr3I	Stean	Damaged	Desulfobacterota	104.702	2.86018	143.433	0	101.422	0	209.405	5.72036

## Sheet: Source Data Fig 5B-C
Source Data: Figure 5B-C. Abundance of lysogenic viruses in each sample.
Sample	Site	Ecosystem Health	total_abundance	total_abundance_norm	mean_abundance	mean_abundance_norm	sd_abundance	sd_abundance_norm	n	se_abundance	se_abundance_norm
BAr1A	Balmoral	Natural	373.552	0.25598	6.22587	0.00426633	5.65169	0.00387287	60	0.729631	0.000499985
BAr1B	Balmoral	Natural	512.33	0.355565	5.33677	0.0037038	6.24118	0.00433148	96	0.636988	0.000442079
BAr1C	Balmoral	Natural	581.48	0.29041	7.65106	0.00382118	8.65181	0.00432099	76	0.992431	0.000495651
BAr2D	Balmoral	Restored	16.4578	0.0534966	2.05722	0.00668708	0.815191	0.0026498	8	0.288213	0.000936847
BAr2E	Balmoral	Restored	381.095	0.256863	6.92899	0.00467023	10.8402	0.00730642	55	1.46169	0.000985198
BAr2F	Balmoral	Restored	468.965	0.34852	7.44389	0.00553207	12.085	0.00898122	63	1.52257	0.00113153
BAr3G	Balmoral	Damaged	17.7262	0.0321843	4.43156	0.00804608	2.8385	0.00515369	4	1.41925	0.00257684
BAr3H	Balmoral	Damaged	31.3034	0.0640005	7.82585	0.0160001	6.29113	0.0128624	4	3.14557	0.00643118
BAr3I	Balmoral	Damaged	21.5909	0.0768451	3.59848	0.0128075	3.01929	0.0107461	6	1.23262	0.00438707
BOr1A	Bowness	Natural	165.522	0.181449	2.80546	0.0030754	1.92007	0.00210482	59	0.249971	0.000274024
BOr1B	Bowness	Natural	163.358	0.242643	4.41507	0.00655793	3.64767	0.00541806	37	0.599673	0.000890724
BOr1C	Bowness	Natural	168.664	0.215187	4.21659	0.00537967	3.03198	0.00386831	40	0.479398	0.000611633
BOr2D	Bowness	Restored	277.696	0.247798	4.78787	0.00427238	4.81624	0.0042977	58	0.632404	0.000564316
BOr2E	Bowness	Restored	197.718	0.223477	4.20676	0.00475482	5.44024	0.006149	47	0.793541	0.000896924
BOr2F	Bowness	Restored	190.92	0.266135	4.06213	0.00566244	2.59943	0.0036235	47	0.379166	0.000528542
BOr3G	Bowness	Damaged	238.388	0.284103	5.81435	0.00692933	4.84744	0.005777	41	0.757043	0.000902216
BOr3H	Bowness	Damaged	240.324	0.275774	6.32432	0.00725721	4.56369	0.00523687	38	0.740328	0.000849532
BOr3I	Bowness	Damaged	147.125	0.296445	4.45832	0.00898319	4.69306	0.00945616	33	0.816956	0.00164611
CRr1A	Crocach	Natural	297.806	0.290905	4.44487	0.00434187	5.04217	0.00492533	67	0.616	0.000601724
CRr1B	Crocach	Natural	471.799	0.304243	5.24221	0.00338048	4.82403	0.00311081	90	0.508497	0.000327909
CRr1C	Crocach	Natural	460.087	0.294156	5.54322	0.00354405	6.27951	0.0040148	83	0.689266	0.000440681
CRr2D	Crocach	Restored	506.391	0.260181	5.88827	0.00302536	5.17133	0.002657	86	0.557639	0.000286512
CRr2E	Crocach	Restored	538.315	0.218852	6.48572	0.00263677	6.55682	0.00266567	83	0.719704	0.000292595
CRr2F	Crocach	Restored	358.347	0.236108	4.90886	0.00323435	5.16595	0.00340374	73	0.604628	0.000398378
CRr3G	Crocach	Damaged	601.709	0.311172	6.9162	0.0035767	6.99577	0.00361785	87	0.750025	0.000387874
CRr3H	Crocach	Damaged	420.276	0.278137	5.06356	0.00335105	4.63637	0.00306833	83	0.508908	0.000336794
CRr3I	Crocach	Damaged	447.908	0.275638	5.4623	0.00336143	5.68391	0.00349781	82	0.627683	0.000386269
LABRr1A	Langwell	Natural	488.107	0.228905	7.62668	0.00357664	10.3478	0.00485276	64	1.29348	0.000606595
LABRr1B	Langwell	Natural	407.285	0.207191	6.17098	0.00313926	8.11416	0.00412779	66	0.998784	0.000508095
LABRr1C	Langwell	Natural	401.965	0.241993	7.4438	0.00448135	8.65762	0.0052121	54	1.17815	0.000709277
LASAr3G	Langwell	Damaged	348.859	0.29599	5.13028	0.00435279	5.48088	0.00465025	68	0.664654	0.000563926
LASAr3H	Langwell	Damaged	546.466	0.336097	7.38467	0.00454186	7.24763	0.00445757	74	0.84252	0.000518182
LASAr3I	Langwell	Damaged	430.65	0.352688	6.2413	0.00511141	6.10922	0.00500324	69	0.735464	0.00060232
LASCr2D	Langwell	Restored	571.817	0.295397	6.57261	0.00339536	7.53751	0.00389382	87	0.808106	0.000417462
LASCr2E	Langwell	Restored	612.906	0.247566	5.78213	0.00233552	5.7321	0.00231532	106	0.556751	0.000224883
LASCr2F	Langwell	Restored	487.629	0.244326	5.60493	0.00280835	7.43708	0.00372635	87	0.797338	0.000399506
MGr1A	Migneint	Natural	475.501	0.199459	7.66937	0.00321709	6.89861	0.00289378	62	0.876124	0.00036751
MGr1B	Migneint	Natural	513.431	0.243112	5.83444	0.00276264	6.07627	0.00287714	88	0.647733	0.000306705
MGr1C	Migneint	Natural	305.603	0.219748	4.07471	0.00292997	4.69783	0.00337804	75	0.542459	0.000390062
MGr2D	Migneint	Restored	593.536	0.256453	9.42121	0.00407068	16.5449	0.00714866	63	2.08446	0.000900646
MGr2E	Migneint	Restored	471.988	0.233786	5.75595	0.00285105	6.40546	0.00317276	82	0.707365	0.000350373
MGr2F	Migneint	Restored	385.325	0.252113	4.94006	0.00323222	5.30424	0.0034705	78	0.600587	0.000392957
MGr3G	Migneint	Damaged	498.893	0.255863	5.66924	0.00290753	5.75018	0.00294905	88	0.612971	0.000314369
MGr3H	Migneint	Damaged	792.285	0.271011	8.80317	0.00301124	14.6703	0.00501818	90	1.54639	0.000528962
MGr3I	Migneint	Damaged	598.813	0.292318	8.67845	0.0042365	9.7465	0.00475788	69	1.17334	0.000572781
MHr1A	Moor House	Natural	297.178	0.344302	4.57197	0.00529695	5.3908	0.00624563	65	0.668647	0.000774675
MHr1B	Moor House	Natural	408.84	0.30509	4.75395	0.00354756	4.20457	0.00313759	86	0.45339	0.000338335
MHr1C	Moor House	Natural	328.036	0.307199	4.49364	0.00420821	4.008	0.00375341	73	0.469101	0.000439304
MHr2D	Moor House	Restored	560.868	0.360377	10.1976	0.00655231	17.1275	0.011005	55	2.30947	0.00148392
MHr2E	Moor House	Restored	440.853	0.271289	8.47794	0.00521711	6.96013	0.00428308	52	0.965196	0.000593957
MHr2F	Moor House	Restored	403.245	0.310308	7.33173	0.00564197	7.54608	0.00580693	55	1.01751	0.000783006
MHr3G	Moor House	Damaged	206.688	0.140169	4.21811	0.00286059	4.14069	0.00280808	49	0.591527	0.000401154
MHr3H	Moor House	Damaged	368.258	0.197376	5.18673	0.00277994	6.44175	0.0034526	71	0.764495	0.000409748
MHr3I	Moor House	Damaged	537.303	0.268882	6.10571	0.00305548	6.25849	0.00313193	88	0.667157	0.000333865
SEr2D	Stean	Restored	539.774	0.170766	6.2043	0.00196282	7.35906	0.00232815	87	0.788974	0.000249604
SEr2E	Stean	Restored	666.59	0.1768	7.48978	0.00198652	7.95265	0.00210929	89	0.842979	0.000223584
SEr2F	Stean	Restored	608.77	0.209449	7.70595	0.00265126	8.44853	0.00290674	79	0.950534	0.000327034
SEr3G	Stean	Damaged	940.488	0.239579	11.1963	0.00285213	12.3292	0.00314074	84	1.34523	0.000342682
SEr3H	Stean	Damaged	1249.82	0.257368	15.2417	0.00313863	17.6723	0.00363915	82	1.95158	0.000401877
SEr3I	Stean	Damaged	2905.25	0.194234	19.7636	0.00132132	28.441	0.00190145	147	2.34578	0.000156829

## Sheet: Source Data Fig 5C Eco Index
Source Data: Figure 5. Ecosystem health index used in Figure 5C.
Sample	Ecosystem health index
BAr1A	-0.872389
BAr1B	-0.320732
BAr1C	0.08977
BAr2D	-0.861788
BAr2E	-0.438827
BAr2F	-0.325096
BAr3G	-0.755041
BAr3H	-0.831613
BAr3I	-1.49795
BOr1A	0.0665417
BOr1B	0.0068892
BOr1C	-0.112365
BOr2D	0.299487
BOr2E	0.111499
BOr2F	0.195822
BOr3G	-0.626652
BOr3H	-0.935412
BOr3I	-0.381937
CRr1A	0.13712
CRr1B	0.52921
CRr1C	0.974647
CRr2D	-0.0333065
CRr2E	0.173642
CRr2F	0.401447
CRr3G	0.16811
CRr3H	0.0423926
CRr3I	0.46535
LABRr1A	0.709029
LABRr1B	0.318795
LABRr1C	0.704355
LASAr3G	-0.37491
LASAr3H	-0.0447983
LASAr3I	-0.384445
LASCr2D	0.0111326
LASCr2E	0.10548
LASCr2F	-0.437896
LASYr2D
LASYr2E
LASYr2F
LAWAr2D
LAWAr2E
LAWAr2F
MGr1A	1.03983
MGr1B	1.39635
MGr1C	0.7765
MGr2D	0.688061
MGr2E	0.919581
MGr2F	0.364005
MGr3G	-0.0264483
MGr3H	0.202462
MGr3I	-0.0411498
MHr1A	-0.252022
MHr1B	0.551377
MHr1C	0.555763
MHr2D	-0.188796
MHr2E	0.024698
MHr2F	-0.240793
MHr3G	0.0088316
MHr3H	-0.582884
MHr3I	0.0680851
SEr2D	0.0553057
SEr2E	0.462908
SEr2F	0.0161038
SEr3G	-0.922147
SEr3H	-0.763943
SEr3I	-0.627715
