# Supplementary material for: Ecosystem health shapes viral ecology in peatland soils
Source: Nat Microbiol. 2025 Dec 10;11(1):142–54. doi: 10.1038/s41564-025-02199-x (PMC12768967; doi:10.1038/s41564-025-02199-x)
Supplement: Supplementary file 10 — Statistical source data. [file 41564_2025_2199_MOESM10_ESM.xlsx]

## Sheet: Source Data Extended Data Fig 1
Source Data: Extended Data Figure 1. Environmental data use for Principal Components Analyses (PCA) in Extended Data Figure 1 A-B.
Sample	Site	Ecosystem Health	Years Since Restoration	Total carbon (% sample mass)	Total nitrogen (% sample mass)	Oxygen concentration (mg/L, avg. 0-5cm and 5-10 cm)	pH	Conductivity	Moisture content (% sample mass)	Ecosystem health index
BAr1A	Balmoral	Natural		1.1701	46.2754	9.874	3.73	46.7	84.034	-0.872389
BAr1B	Balmoral	Natural		1.1706	46.4256	8.8665	3.8	28.7	85.8169	-0.320732
BAr1C	Balmoral	Natural		1.24744	49.7867	7.0405	3.91	21.9	89.6146	0.08977
BAr2D	Balmoral	Restored		1.12118	51.1254	9.2875	3.71	20.9	85.7111	-0.861788
BAr2E	Balmoral	Restored		1.54025	52.0727	8.2275	3.73	25.3	85.6451	-0.438827
BAr2F	Balmoral	Restored		1.51894	51.1537	8.3215	3.51	38.9	83.3903	-0.325096
BAr3G	Balmoral	Damaged		1.4845	42.3586	9.4475	3.6	35.1	74.3388	-0.755041
BAr3H	Balmoral	Damaged		1.80952	50.7378	9.353	3.59	42.4	74.8275	-0.831613
BAr3I	Balmoral	Damaged		1.42125	47.0256	10.2955	3.62	34.8	67.3559	-1.49795
BOr1A	Bowness	Natural		1.43583	47.2362	6.98	3.62	41.1	88.1993	0.0665417
BOr1B	Bowness	Natural		1.55789	48.2564	6.694	3.7	47.8	86.0316	0.0068892
BOr1C	Bowness	Natural		1.35833	46.2914	6.0255	3.69	44.9	83.0758	-0.112365
BOr2D	Bowness	Restored		1.60162	49.2904	8.0655	4.15	31	86.8676	0.299487
BOr2E	Bowness	Restored		1.73812	47.9855	7.7955	4.04	30.2	84.3796	0.111499
BOr2F	Bowness	Restored		1.67793	49.5277	8.814	4.06	30.8	85.6626	0.195822
BOr3G	Bowness	Damaged		1.71341	46.6493	9.889	3.6	35.1	80.0267	-0.626652
BOr3H	Bowness	Damaged		1.79789	45.1265	9.846	3.59	42.4	77.9081	-0.935412
BOr3I	Bowness	Damaged		2.24376	49.9775	8.8085	3.62	34.8	83.4931	-0.381937
CRr1A	Crocach	Natural		2.02141	47.8991	6.276	3.99	46.2	85.2849	0.13712
CRr1B	Crocach	Natural		1.82974	49.006	5.5245	4.04	30.8	87.6924	0.52921
CRr1C	Crocach	Natural		1.76004	47.2488	5.7825	4.13	25.9	89.186	0.974647
CRr2D	Crocach	Restored		1.35869	53.1673	4.99	4.03	35.9	81.0668	-0.0333065
CRr2E	Crocach	Restored		1.95844	49.324	7.184	4.02	41.8	83.3473	0.173642
CRr2F	Crocach	Restored		2.16965	49.8805	7.5285	4.1	33.5	82.4071	0.401447
CRr3G	Crocach	Damaged		1.50505	51.3308		3.83	43.8	88.0275	0.16811
CRr3H	Crocach	Damaged		1.6274	46.7761	8.0785	3.89	58.7	88.8066	0.0423926
CRr3I	Crocach	Damaged		1.71163	43.6964	7.498	4.16	45.1	88.6873	0.46535
LABRr1A	Langwell	Natural		1.78555	49.9068	6.2085	4.15	25.7	88.7391	0.709029
LABRr1B	Langwell	Natural		1.28409	44.3434		4.02	23	91.8122	0.318795
LABRr1C	Langwell	Natural		1.78104	47.6965	6.8445	3.99	22.7	88.5664	0.704355
LASAr3G	Langwell	Damaged		1.39072	46.8396	8.545	3.78	55.6	87.608	-0.37491
LASAr3H	Langwell	Damaged		1.96921	50.2805		3.84	62.3	87.4121	-0.0447983
LASAr3I	Langwell	Damaged		1.70464	45.574		3.82	63.8	87.8007	-0.384445
LASCr2D	Langwell	Restored	6	0.972394	41.4437				89.8648	0.0111326
LASCr2E	Langwell	Restored	6	1.06159	46.2696	8.546			90.1001	0.10548
LASCr2F	Langwell	Restored	6	1.26636	51.3852	10.155			88.3227	-0.437896
LASYr2D	Langwell	Restored	2	1.76611	50.8051		3.78	52.5	86.7744
LASYr2E	Langwell	Restored	2	1.6722	48.0318	6.596	3.94	46.7	86.9076
LASYr2F	Langwell	Restored	2	1.44124	45.8933		3.85	37.2	88.31
LAWAr2D	Langwell	Restored	3	1.59757	51.3869	7.6905			87.7506
LAWAr2E	Langwell	Restored	3	1.78481	50.2543	9.2735			89.4887
LAWAr2F	Langwell	Restored	3	1.52994	46.6724	9.174			86.279
MGr1A	Migneint	Natural		1.87553	49.5198	5.394	3.79	48.8	93.1649	1.03983
MGr1B	Migneint	Natural		2.43835	50.848	2.6115	3.94	28.8	91.0577	1.39635
MGr1C	Migneint	Natural		2.18223	43.8888	3.838	3.92	30.1	87.4574	0.7765
MGr2D	Migneint	Restored		1.96656	45.5387	7.686	3.83	30.4	89.5031	0.688061
MGr2E	Migneint	Restored		1.98373	48.8485	3.2345	3.91	48.6	87.6656	0.919581
MGr2F	Migneint	Restored		2.31626	51.894	6.0275	3.85	37.5	86.4502	0.364005
MGr3G	Migneint	Damaged		1.76644	50.1678	5.87	3.88	37.9	87.3802	-0.0264483
MGr3H	Migneint	Damaged		1.915	47.0184	9.2865	3.86	33.1	88.8171	0.202462
MGr3I	Migneint	Damaged		2.01007	49.9753	6.8585	3.75	34.8	87.2099	-0.0411498
MHr1A	Moor_House	Natural		1.33729	47.9735	10.5	3.75	54.1	88.6084	-0.252022
MHr1B	Moor_House	Natural		1.55269	49.4758	7.5605	3.98	25.9	92.0621	0.551377
MHr1C	Moor_House	Natural		1.39356	49.3565	8.2995	3.95	30	92.1217	0.555763
MHr2D	Moor_House	Restored		1.76102	50.6426	9.138	3.89	37.1	86.3606	-0.188796
MHr2E	Moor_House	Restored		1.99438	50.988	8.686	3.91	30.6	85.6975	0.024698
MHr2F	Moor_House	Restored		1.49937	48.643	10.3225	3.74	36.9	89.386	-0.240793
MHr3G	Moor_House	Damaged		1.54112	49.8532	8.286	3.7	38.9	89.5532	0.0088316
MHr3H	Moor_House	Damaged		1.58327	50.6842	9.7405	3.64	39.2	89.2661	-0.582884
MHr3I	Moor_House	Damaged		1.75374	47.8636	7.1335	3.7	38.7	87.4732	0.0680851
SEr2D	Stean	Restored		1.12111	46.4433		3.86	39.7	91.9185	0.0553057
SEr2E	Stean	Restored		1.00635	45.6214		3.96	32.2	90.9369	0.462908
SEr2F	Stean	Restored		1.24582	45.0165	8.943	4.02	27.8	88.3197	0.0161038
SEr3G	Stean	Damaged		1.15039	52.867		3.82	54.8	85.4828	-0.922147
SEr3H	Stean	Damaged		0.911092	49.6423	9.726	3.75	44.5	89.0595	-0.763943
SEr3I	Stean	Damaged		1.36379	51.8697	9.927	3.74	47	85.2075	-0.627715
