# Supplementary material for: Ecosystem health shapes viral ecology in peatland soils
Source: Nat Microbiol. 2025 Dec 10;11(1):142–54. doi: 10.1038/s41564-025-02199-x (PMC12768967; doi:10.1038/s41564-025-02199-x)
Supplement: Supplementary file 11 — Statistical source data. [file 41564_2025_2199_MOESM11_ESM.xlsx]

## Sheet: Source Data Extended Data Fig 2
Source Data: Extended Data Figure 2. Species-representative host genome (rows) read-mapping data for each sample (columns) used for genome analyses. A minimum covered fraction of 0.5 was used to establish the detection of a genome in a sample. Sample names were mapped to their corresponding ecosystem health statuses and sample sites (see 'Source Data Extended Data Fig 2 Meta') for sample groups.
Host	BAr1A Covered Fraction	BAr1A Read Count	BAr1A Trimmed Mean	BAr1B Covered Fraction	BAr1B Read Count	BAr1B Trimmed Mean	BAr1C Covered Fraction	BAr1C Read Count	BAr1C Trimmed Mean	BAr2D Covered Fraction	BAr2D Read Count	BAr2D Trimmed Mean	BAr2E Covered Fraction	BAr2E Read Count	BAr2E Trimmed Mean	BAr2F Covered Fraction	BAr2F Read Count	BAr2F Trimmed Mean	BAr3G Covered Fraction	BAr3G Read Count	BAr3G Trimmed Mean	BAr3H Covered Fraction	BAr3H Read Count	BAr3H Trimmed Mean	BAr3I Covered Fraction	BAr3I Read Count	BAr3I Trimmed Mean	BOr1A Covered Fraction	BOr1A Read Count	BOr1A Trimmed Mean	BOr1B Covered Fraction	BOr1B Read Count	BOr1B Trimmed Mean	BOr1C Covered Fraction	BOr1C Read Count	BOr1C Trimmed Mean	BOr2D Covered Fraction	BOr2D Read Count	BOr2D Trimmed Mean	BOr2E Covered Fraction	BOr2E Read Count	BOr2E Trimmed Mean	BOr2F Covered Fraction	BOr2F Read Count	BOr2F Trimmed Mean	BOr3G Covered Fraction	BOr3G Read Count	BOr3G Trimmed Mean	BOr3H Covered Fraction
CRr3G3H3I__bin_97	0.0455246	0	0	0.0475719	0	0	0.0876383	0	0	0.0999286	0	0	0.0863414	0	0	0.0958619	0	0	0.12404	0	0	0.258759	0	0	0.123872	0	0	0.0672803	0	0	0.0687499	0	0	0.0776181	0	0	0.0648162	0	0	0.0498831	0	0	0.0621578	0	0	0.100511	0	0	0.109785
MGr2D2E2F__bin_102	0.0122506	0	0	0.118603	0	0	0.0259699	0	0	0.0146554	0	0	0.0120112	0	0	0.0171007	0	0	0.0104866	0	0	0.0321139	0	0	0.0128866	0	0	0.177933	0	0	0.186537	0	0	0.422828	0	0	0.579676	23270	1.48243	0.657357	29801	1.94876	0.493812	0	0	0.0160303	0	0	0.0110042
MGr2D2E2F__bin_107	0.00316291	0	0	0.00361565	0	0	0.00338376	0	0	0.000376866	0	0	0.00104467	0	0	0.00049068	0	0	0.000248732	0	0	0.000457264	0	0	0.000245968	0	0	0.00184765	0	0	0.000351993	0	0	0.000944678	0	0	0.00126401	0	0	0.00153359	0	0	0.000844432	0	0	0.000404252	0	0	0.000194714
BOr1A1B1C__bin_57	0.21438	0	0	0.121574	0	0	0.340614	0	0	0.770255	157074	5.84008	0.134466	0	0	0.235256	0	0	0.199939	0	0	0.372952	0	0	0.293163	0	0	0.875441	81756	3.53837	0.98711	234499	10.4878	0.99691	481075	22.0926	0.9173	100674	4.41023	0.683778	42814	1.76373	0.988002	300177	13.169	0.988116	258956	11.7567	0.995774
CRr2D2E2F__bin_21	0.61209	51818	1.34897	0.743532	79789	2.02902	0.946628	187539	5.96384	0.184867	0	0	0.522714	60117	1.10931	0.713802	83826	1.95042	0.0393239	0	0	0.382957	0	0	0.148597	0	0	0.773642	90458	2.45227	0.81743	109478	2.93048	0.855403	128718	3.53684	0.876001	140736	3.94355	0.630109	58127	1.49667	0.765623	95293	2.47624	0.342192	0	0	0.518952
SEr2D2E2F__bin_42	0.0474222	0	0	0.186751	0	0	0.0973323	0	0	0.0236089	0	0	0.0242427	0	0	0.053178	0	0	0.00507881	0	0	0.00935878	0	0	0.00578682	0	0	0.13346	0	0	0.0689379	0	0	0.111234	0	0	0.0729689	0	0	0.111903	0	0	0.0771287	0	0	0.0379839	0	0	0.0803257
LASYr2D2E2F__bin_2	0.0830011	0	0	0.0727742	0	0	0.0520174	0	0	0.0439777	0	0	0.035442	0	0	0.072583	0	0	0.0216102	0	0	0.0277731	0	0	0.0379201	0	0	0.10801	0	0	0.252425	0	0	0.456724	0	0	0.168964	0	0	0.0549407	0	0	0.170608	0	0	0.603105	54302	1.43807	0.799692
SEr3G3H3I__bin_90	0.183369	0	0	0.156884	0	0	0.112055	0	0	0.0750426	0	0	0.230527	0	0	0.0996425	0	0	0.0456606	0	0	0.0612555	0	0	0.0427372	0	0	0.171605	0	0	0.0954337	0	0	0.508891	38937	1.02049	0.167622	0	0	0.170253	0	0	0.157131	0	0	0.0436525	0	0	0.0477523
CRr1A1B1C__bin_11	0.688155	233381	3.27713	0.96743	1486131	22.7307	0.695903	212698	3.08407	0.101716	0	0	0.497253	0	0	0.778067	871498	12.4689	0.0445053	0	0	0.130318	0	0	0.134681	0	0	0.797428	535069	7.64386	0.635685	211866	2.81682	0.581537	144370	1.88637	0.797593	738287	10.7814	0.801236	729690	10.5297	0.798859	793384	11.1774	0.753849	584444	8.19748	0.761134
CRr1A1B1C__bin_138	0.526574	61665	1.5127	0.418294	0	0	0.567767	54366	1.35394	0.513718	67310	1.54051	0.413005	0	0	0.588485	85131	1.95364	0.497132	0	0	0.523664	51009	1.24941	0.596177	63784	1.642	0.396834	0	0	0.528341	59034	1.38967	0.631169	89251	2.27257	0.31031	0	0	0.226865	0	0	0.428384	0	0	0.507898	53956	1.20483	0.573046
LABRr1A1B1C__bin_32	0.0112518	0	0	0.244796	0	0	0.0235005	0	0	0.0174408	0	0	0.0241454	0	0	0.0327367	0	0	0.000205085	0	0	0.00428173	0	0	0.000415298	0	0	0.233962	0	0	0.0367741	0	0	0.0950701	0	0	0.0403562	0	0	0.0373449	0	0	0.0357333	0	0	0.0267175	0	0	0.021044
SEr3G3H3I__bin_216	0.963864	294662	10.4363	0.723832	59993	1.99732	0.968262	225227	8.69413	0.0256378	0	0	0.0781197	0	0	0.0171319	0	0	0.00086916	0	0	0.0234323	0	0	0.00105649	0	0	0.335053	0	0	0.0322972	0	0	0.141827	0	0	0.548431	39589	1.19206	0.617724	48810	1.50117	0.312131	0	0	0.00626305	0	0	0.00695924
BAr1A1B1C__bin_108	0.156313	0	0	0.835439	162123	2.63129	0.997731	783624	14.4825	0.071815	0	0	0.0964943	0	0	0.204062	0	0	0.177263	0	0	0.187339	0	0	0.555163	73613	1.09287	0.159478	0	0	0.149046	0	0	0.24509	0	0	0.0398557	0	0	0.0271367	0	0	0.0506638	0	0	0.161238	0	0	0.307361
SEr2D2E2F__bin_135	0.0646572	0	0	0.98717	300043	8.46432	0.183394	0	0	0.0895908	0	0	0.348562	0	0	0.248091	0	0	0.000707452	0	0	0.395663	0	0	0.00473809	0	0	0.8726	126297	3.29325	0.9825	295477	7.93789	0.997378	516999	14.232	0.994646	390742	10.6307	0.985008	285766	7.69745	0.990121	353483	9.24953	0.163835	0	0	0.409452
MGr1A1B1C__bin_104	0.00652157	0	0	0.275039	0	0	0.558861	39021	1.00435	0.00680115	0	0	0.00636062	0	0	0.00429747	0	0	0.00575123	0	0	0.00453681	0	0	0.00512035	0	0	0.0265466	0	0	0.00461624	0	0	0.00598202	0	0	0.00598327	0	0	0.0049446	0	0	0.00451304	0	0	0.0137668	0	0	0.00868063
BAr2D2E2F__bin_44	0.506373	47581	1.06283	0.231205	0	0	0.505297	44489	0.979707	0.973771	892862	26.5174	0.749341	96299	2.31966	0.757648	95617	2.3921	0.856062	105647	3.09132	0.932423	200445	5.81289	0.933107	192597	5.76174	0.171278	0	0	0.635223	60615	1.55303	0.771421	91859	2.48623	0.112986	0	0	0.0899525	0	0	0.822763	123110	3.26648	0.827486	113085	3.10181	0.92606
MGr3G3H3I__bin_125	0.00804242	0	0	0.00755443	0	0	0.0245306	0	0	0.0138359	0	0	0.0163011	0	0	0.0136266	0	0	0.0133583	0	0	0.012532	0	0	0.0184153	0	0	0.0210314	0	0	0.0500236	0	0	0.0856531	0	0	0.208805	0	0	0.172074	0	0	0.466454	0	0	0.0286534	0	0	0.0240706
BOr1A1B1C__bin_20	0.0965213	0	0	0.0960874	0	0	0.260446	0	0	0.128145	0	0	0.0951303	0	0	0.105522	0	0	0.0628837	0	0	0.0687893	0	0	0.0820149	0	0	0.969967	191988	7.16889	0.526654	38593	1.12068	0.893363	105611	3.78571	0.935587	163087	6.00353	0.796096	79934	2.75335	0.616755	53633	1.5801	0.195043	0	0	0.283356
MHr1A1B1C__bin_78	0.959505	555386	15.7007	0.970846	1223615	35.3048	0.975259	1136050	35.0263	0.841168	146679	3.86104	0.953224	704034	19.5314	0.962519	901633	25.3701	0.069027	0	0	0.0792847	0	0	0.0486832	0	0	0.877362	249817	6.2202	0.683802	115480	2.65074	0.764319	200630	4.81251	0.651239	95323	2.21473	0.644122	97031	2.229	0.755347	187970	4.43013	0.62747	92925	2.08717	0.72994
BAr2D2E2F__bin_2	0.107872	0	0	0.0334486	0	0	0.174481	0	0	0.983954	289345	7.42308	0.665162	74442	1.67791	0.366275	0	0	0.866675	208257	4.96687	0.951899	298697	7.6077	0.957364	274308	7.04306	0.0450007	0	0	0.0667882	0	0	0.107186	0	0	0.0492615	0	0	0.0376728	0	0	0.0476977	0	0	0.29443	0	0	0.382776
LASAr3G3H3I__bin_54	0.0760813	0	0	0.0717027	0	0	0.0972195	0	0	0.0633656	0	0	0.0606573	0	0	0.0601074	0	0	0.0593404	0	0	0.0699144	0	0	0.0725435	0	0	0.0873899	0	0	0.140257	0	0	0.0928566	0	0	0.0866713	0	0	0.0617745	0	0	0.146477	0	0	0.251951	0	0	0.261957
BOr2D2E2F__bin_74	0.592048	228576	3.32044	0.587847	375179	5.42446	0.661029	331253	5.20087	0.617574	359049	4.75184	0.700705	653821	8.98138	0.727805	709194	10.2917	0.619284	329270	4.57685	0.623918	383039	5.16289	0.67134	431869	6.11864	0.992834	2026481	34.596	0.991981	3752359	63.7092	0.992864	3184001	54.8351	0.996565	3438709	60.2572	0.992775	2489872	41.1347	0.996029	3451213	58.62	0.98899	2823380	48.5445	0.991873
MHr2D2E2F__bin_49	0.00471252	0	0	0.00694116	0	0	0.00614947	0	0	0.00408788	0	0	0.00513767	0	0	0.00540312	0	0	0.00360734	0	0	0.00355213	0	0	0.00420564	0	0	0.0195815	0	0	0.00565262	0	0	0.0098527	0	0	0.00604838	0	0	0.00652856	0	0	0.00551425	0	0	0.00577128	0	0	0.00574762
BOr2D2E2F__bin_32	0.470127	0	0	0.352722	0	0	0.876791	175939	5.5434	0.00428324	0	0	0.00252782	0	0	0.0239681	0	0	0.00113384	0	0	0.00198098	0	0	0.00171392	0	0	0.859269	106859	3.01154	0.692315	63711	1.7195	0.934977	147763	4.30098	0.98506	252594	7.44861	0.910708	131728	3.77429	0.895243	130571	3.63184	0.0365749	0	0	0.122551
BAr2D2E2F__bin_37	0.749677	121803	2.26512	0.962927	269963	6.24815	0.987022	573080	14.5647	0.176878	0	0	0.985642	477630	11.0165	0.990734	3969872	96.3499	0.13941	0	0	0.230765	0	0	0.415836	0	0	0.952146	293881	6.70537	0.948935	291443	6.65923	0.942687	314574	7.28765	0.29506	0	0	0.331554	0	0	0.728681	111517	2.21898	0.974279	725146	17.1666	0.966242
LABRr1A1B1C__bin_19	0.00254642	0	0	0.00313887	0	0	0.00407063	0	0	0.00207066	0	0	0.00246863	0	0	0.00213675	0	0	0.00189452	0	0	0.00214149	0	0	0.00246879	0	0	0.00403617	0	0	0.00190147	0	0	0.00259243	0	0	0.00498674	0	0	0.00606524	0	0	0.00196788	0	0	0.00206781	0	0	0.0018961
MHr2D2E2F__bin_75	0.402347	0	0	0.207147	0	0	0.312563	0	0	0.00767447	0	0	0.0486853	0	0	0.0117863	0	0	0.000307237	0	0	0.00262185	0	0	0.000465768	0	0	0.127306	0	0	0.0114498	0	0	0.0996597	0	0	0.0732817	0	0	0.0671395	0	0	0.0360714	0	0	0.00664849	0	0	0.00584278
LAWAr2D2E2F__bin_155	0.711722	69232	2.33388	0.185707	0	0	0.255513	0	0	0.125175	0	0	0.141306	0	0	0.155499	0	0	0.684163	168099	6.07126	0.622912	82886	2.79462	0.767841	144628	5.18567	0.177308	0	0	0.283793	0	0	0.360286	0	0	0.186024	0	0	0.159803	0	0	0.240727	0	0	0.350242	0	0	0.447505
SEr2D2E2F__bin_145	0.0619615	0	0	0.218952	0	0	0.0484449	0	0	0.023589	0	0	0.0524872	0	0	0.0362914	0	0	0.0183653	0	0	0.0312204	0	0	0.0164107	0	0	0.298961	0	0	0.0717731	0	0	0.24019	0	0	0.0803521	0	0	0.140481	0	0	0.0530005	0	0	0.0166745	0	0	0.0156207
CRr2D2E2F__bin_61	0.447663	0	0	0.302852	0	0	0.077904	0	0	0.0287636	0	0	0.100056	0	0	0.143622	0	0	0.0155337	0	0	0.0338744	0	0	0.0139299	0	0	0.112819	0	0	0.123104	0	0	0.287701	0	0	0.150858	0	0	0.27914	0	0	0.0843658	0	0	0.0192201	0	0	0.0190601
LASCr2D2E2F__bin_89	0.484232	0	0	0.92638	832119	9.4057	0.846644	395511	4.76785	0.0613716	0	0	0.325378	0	0	0.7568	419489	4.10213	0.0335887	0	0	0.0548352	0	0	0.0750458	0	0	0.587663	218090	2.00633	0.305763	0	0	0.2521	0	0	0.37083	0	0	0.359025	0	0	0.371054	0	0	0.451794	0	0	0.427784
BOr2D2E2F__bin_30	0.12085	0	0	0.193756	0	0	0.377243	0	0	0.320874	0	0	0.242814	0	0	0.165223	0	0	0.203967	0	0	0.167204	0	0	0.268776	0	0	0.856392	137034	3.47041	0.704258	86621	2.03163	0.823042	123705	3.06117	0.964002	248918	6.57278	0.822121	114710	2.80116	0.823957	125596	3.06161	0.524665	92862	1.98798	0.683996
BAr1A1B1C__bin_100	0.984183	267899	7.77353	0.985558	278693	8.17364	0.992569	297111	9.25882	0.0984671	0	0	0.978472	301982	8.4721	0.624669	67525	1.65935	0.00839962	0	0	0.0242476	0	0	0.00855384	0	0	0.440803	0	0	0.0984591	0	0	0.136238	0	0	0.166117	0	0	0.170547	0	0	0.130549	0	0	0.063583	0	0	0.0893443
MGr2D2E2F__bin_116	0.0571828	0	0	0.0957087	0	0	0.0826202	0	0	0.0280407	0	0	0.0203939	0	0	0.0497519	0	0	0.00787946	0	0	0.0102252	0	0	0.00713775	0	0	0.0258959	0	0	0.0187719	0	0	0.0236857	0	0	0.0307674	0	0	0.0183566	0	0	0.0267475	0	0	0.0207696	0	0	0.0205284
SEr3G3H3I__bin_180	0.00812012	0	0	0.0626778	0	0	0.0422836	0	0	0.00636202	0	0	0.0358709	0	0	0.0421436	0	0	0.000679303	0	0	0.00141831	0	0	0.00123307	0	0	0.96694	471644	17.3663	0.955439	256481	9.21884	0.958987	279634	10.1465	0.964899	501380	18.6407	0.964435	432902	15.9431	0.964106	480876	17.2069	0.317756	0	0	0.672409
LABRr1A1B1C__bin_86	0.00360137	0	0	0.0246229	0	0	0.004211	0	0	0.00113066	0	0	0.0017694	0	0	0.00360943	0	0	0.000184003	0	0	0.0018772	0	0	0.000158602	0	0	0.0936772	0	0	0.0366995	0	0	0.0457138	0	0	0.0605363	0	0	0.0904153	0	0	0.0591274	0	0	0.0118387	0	0	0.0113834
CRr2D2E2F__bin_63	0.908604	276299	4.62373	0.965187	657260	11.6118	0.944203	317571	5.49692	0.202775	0	0	0.323027	0	0	0.972978	643044	10.668	0.174955	0	0	0.213931	0	0	0.522373	134252	1.46453	0.879084	565163	7.6272	0.682422	416584	4.30137	0.60822	358663	3.75543	0.863258	554990	7.46293	0.755749	435142	4.92061	0.812616	469768	5.86061	0.465828	0	0	0.547824
LASYr2D2E2F__bin_98	0.862811	241083	5.30924	0.897072	479704	10.9694	0.916837	503374	12.2384	0.113932	0	0	0.258546	0	0	0.85641	219017	4.6784	0.100819	0	0	0.114943	0	0	0.12057	0	0	0.700975	116652	2.15011	0.360268	0	0	0.616472	85537	1.59764	0.659503	139935	2.10874	0.485125	0	0	0.460845	0	0	0.416983	0	0	0.454665
SEr3G3H3I__bin_84	0.032919	0	0	0.030888	0	0	0.0353157	0	0	0.00223638	0	0	0.00145426	0	0	0.00554793	0	0	0.000172092	0	0	0.0188712	0	0	0.000749248	0	0	0.198471	0	0	0.0452873	0	0	0.269544	0	0	0.110827	0	0	0.206977	0	0	0.0680736	0	0	0.0022587	0	0	0.00448372
MHr2D2E2F__bin_102	0.00635709	0	0	0.00673589	0	0	0.0106038	0	0	0.0262395	0	0	0.00870191	0	0	0.0076618	0	0	0.107795	0	0	0.0870799	0	0	0.141403	0	0	0.00883625	0	0	0.00845651	0	0	0.00929748	0	0	0.00737487	0	0	0.00611736	0	0	0.00816896	0	0	0.0150294	0	0	0.0149165
BAr1A1B1C__bin_60	0.855405	207253	3.19368	0.91763	269142	4.25694	0.996596	1089321	18.9829	0.669433	125283	1.78243	0.950352	613845	9.45253	0.86296	233112	3.4975	0.0879627	0	0	0.0994547	0	0	0.485432	0	0	0.201149	0	0	0.0483775	0	0	0.0677611	0	0	0.0247702	0	0	0.0327106	0	0	0.0260962	0	0	0.0223074	0	0	0.022432
CRr1A1B1C__bin_31	0.157262	0	0	0.0565409	0	0	0.177534	0	0	0.225083	0	0	0.137573	0	0	0.077126	0	0	0.0651136	0	0	0.0605583	0	0	0.0588524	0	0	0.352019	0	0	0.355207	0	0	0.348147	0	0	0.373955	0	0	0.229031	0	0	0.492262	0	0	0.164822	0	0	0.233126
SEr3G3H3I__bin_195	0.0311661	0	0	0.0194998	0	0	0.0539681	0	0	0.00962512	0	0	0.0291145	0	0	0.0111395	0	0	0.0127153	0	0	0.0133346	0	0	0.015186	0	0	0.0241622	0	0	0.0275911	0	0	0.0320763	0	0	0.0352143	0	0	0.0312464	0	0	0.0300339	0	0	0.021906	0	0	0.0293932
MGr3G3H3I__bin_81	0.000859915	0	0	0.000963727	0	0	0.00184918	0	0	0.00158549	0	0	0.00120632	0	0	0.00116358	0	0	0.00137675	0	0	0.00241431	0	0	0.00129182	0	0	0.0140218	0	0	0.0011658	0	0	0.00273685	0	0	0.0045344	0	0	0.00301609	0	0	0.00192745	0	0	0.00118911	0	0	0.00121077
LABRr1A1B1C__bin_26	0.0702228	0	0	0.129917	0	0	0.0873909	0	0	0.0238981	0	0	0.135729	0	0	0.0527622	0	0	0.0163861	0	0	0.0230392	0	0	0.0156558	0	0	0.0824274	0	0	0.146731	0	0	0.135921	0	0	0.170078	0	0	0.075666	0	0	0.0896562	0	0	0.0833547	0	0	0.0915883
LAWAr2D2E2F__bin_98	0.0883944	0	0	0.198697	0	0	0.055071	0	0	0.0394726	0	0	0.0825892	0	0	0.124792	0	0	0.415227	0	0	0.371347	0	0	0.391509	0	0	0.4939	0	0	0.50765	56942	1.06132	0.427952	0	0	0.180562	0	0	0.0832209	0	0	0.262949	0	0	0.417878	0	0	0.511293
BAr1A1B1C__bin_67	0.960842	311786	5.6887	0.353398	0	0	0.94732	244269	4.58775	0.114941	0	0	0.445336	0	0	0.468154	0	0	0.127541	0	0	0.114403	0	0	0.282209	0	0	0.0445333	0	0	0.0261442	0	0	0.0413216	0	0	0.0231441	0	0	0.0306405	0	0	0.0126937	0	0	0.0253569	0	0	0.0305544
MHr2D2E2F__bin_126	0.143963	0	0	0.0997143	0	0	0.135151	0	0	0.230412	0	0	0.093742	0	0	0.100172	0	0	0.297628	0	0	0.365871	0	0	0.291505	0	0	0.249695	0	0	0.218278	0	0	0.292255	0	0	0.239869	0	0	0.193869	0	0	0.261302	0	0	0.343042	0	0	0.347516
MGr1A1B1C__bin_132	0.0144898	0	0	0.0429349	0	0	0.0238168	0	0	0.00329172	0	0	0.00688786	0	0	0.00647179	0	0	0.00348661	0	0	0.00574279	0	0	0.00323178	0	0	0.0160715	0	0	0.00807681	0	0	0.00973596	0	0	0.0103836	0	0	0.0104032	0	0	0.00788135	0	0	0.00543043	0	0	0.0044713
LABRr1A1B1C__bin_96	0.0330931	0	0	0.105247	0	0	0.499111	0	0	0.0032177	0	0	0.0689686	0	0	0.00820149	0	0	0.000377567	0	0	0.00672827	0	0	0.000720288	0	0	0.375278	0	0	0.0441144	0	0	0.0697568	0	0	0.233892	0	0	0.0685456	0	0	0.120427	0	0	0.00957723	0	0	0.00406722
LAWAr2D2E2F__bin_95	0.0323632	0	0	0.200703	0	0	0.0324382	0	0	0.012453	0	0	0.0270689	0	0	0.0121319	0	0	0.00794561	0	0	0.010186	0	0	0.00544406	0	0	0.0562568	0	0	0.0157517	0	0	0.0538071	0	0	0.0265515	0	0	0.055	0	0	0.0166521	0	0	0.0383719	0	0	0.0175282
CRr3G3H3I__bin_43	0.247711	0	0	0.646235	75639	1.45164	0.466077	0	0	0.126905	0	0	0.963993	309381	6.38493	0.80268	144448	2.63213	0.165781	0	0	0.478355	0	0	0.224958	0	0	0.156877	0	0	0.0894727	0	0	0.255968	0	0	0.0752865	0	0	0.0632743	0	0	0.0735241	0	0	0.227384	0	0	0.320807
MGr1A1B1C__bin_10	0.344868	0	0	0.676651	71009	1.61832	0.632855	52253	1.24634	0.0122742	0	0	0.0110776	0	0	0.0164599	0	0	0.00814218	0	0	0.012178	0	0	0.00842811	0	0	0.132136	0	0	0.00832277	0	0	0.00973895	0	0	0.153681	0	0	0.0893916	0	0	0.0222951	0	0	0.00741253	0	0	0.00792573
MGr3G3H3I__bin_147	0.0399658	0	0	0.0691942	0	0	0.0505448	0	0	0.0215926	0	0	0.0343396	0	0	0.051999	0	0	0.0337696	0	0	0.0342362	0	0	0.0294354	0	0	0.0666324	0	0	0.27508	0	0	0.27901	0	0	0.160329	0	0	0.217073	0	0	0.2904	0	0	0.365443	0	0	0.331339
BOr1A1B1C__bin_33	0.282022	0	0	0.106868	0	0	0.186398	0	0	0.0412685	0	0	0.710973	125294	3.25208	0.242532	0	0	0.0308457	0	0	0.0427817	0	0	0.0387271	0	0	0.475471	0	0	0.93426	121193	4.7304	0.860071	85671	3.2986	0.877891	111250	4.26944	0.452547	0	0	0.617293	49395	1.6355	0.623792	66081	2.06226	0.696842
MGr2D2E2F__bin_9	0.0310934	0	0	0.346814	0	0	0.0547377	0	0	0.00807133	0	0	0.00347137	0	0	0.00274647	0	0	0.0002008	0	0	0.000587436	0	0	0.000184096	0	0	0.282706	0	0	0.00468939	0	0	0.173677	0	0	0.0367412	0	0	0.12408	0	0	0.0121374	0	0	0.00145188	0	0	0.00149156
SEr3G3H3I__bin_11	0.0618143	0	0	0.0801016	0	0	0.0592005	0	0	0.0304545	0	0	0.0441927	0	0	0.0580292	0	0	0.0119375	0	0	0.0123371	0	0	0.0116924	0	0	0.0564888	0	0	0.047512	0	0	0.0516709	0	0	0.0571672	0	0	0.0546922	0	0	0.0613921	0	0	0.0509961	0	0	0.0590992
LASCr2D2E2F__bin_103	0.00278231	0	0	0.00755137	0	0	0.00306102	0	0	0.00038443	0	0	0.00274173	0	0	0.00119921	0	0	0.000290992	0	0	0.000337978	0	0	0.000494953	0	0	0.0146505	0	0	0.00176357	0	0	0.00335041	0	0	0.00561267	0	0	0.00528057	0	0	0.000994177	0	0	0.0078493	0	0	0.00469912
BOr3G3H3I__bin_14	0.049015	0	0	0.00984391	0	0	0.0385599	0	0	0.677858	48164	1.80604	0.0753619	0	0	0.181315	0	0	0.0112742	0	0	0.0126276	0	0	0.0188663	0	0	0.817828	60857	2.67338	0.755455	49753	2.13709	0.967119	135351	6.24425	0.227172	0	0	0.14304	0	0	0.491546	0	0	0.63401	34193	1.42367	0.920612
LASAr3G3H3I__bin_1	0.856591	145009	3.14738	0.689612	86314	1.73549	0.976476	312230	7.74606	0.0585404	0	0	0.831344	149234	3.07345	0.46603	0	0	0.145857	0	0	0.146717	0	0	0.1384	0	0	0.751068	107162	2.22584	0.867159	167074	3.64783	0.893826	178949	3.98396	0.95457	307583	6.83495	0.847202	151782	3.25542	0.816632	141923	2.96597	0.80927	125400	2.70347	0.769651
MGr3G3H3I__bin_4	0.108798	0	0	0.124554	0	0	0.100764	0	0	0.00524303	0	0	0.0287885	0	0	0.00954124	0	0	0.000734366	0	0	0.00361271	0	0	0.00118339	0	0	0.045063	0	0	0.0144666	0	0	0.0304608	0	0	0.0339997	0	0	0.0322222	0	0	0.0234666	0	0	0.00403652	0	0	0.00485443
BOr3G3H3I__bin_33	0.234095	0	0	0.283172	0	0	0.16289	0	0	0.230929	0	0	0.0932557	0	0	0.285975	0	0	0.419992	0	0	0.38855	0	0	0.404332	0	0	0.577405	40323	1.4669	0.377213	0	0	0.470612	0	0	0.313012	0	0	0.280793	0	0	0.416372	0	0	0.956524	145723	6.16529	0.98117
SEr2D2E2F__bin_92	0.936294	316937	8.06221	0.809765	128920	2.88588	0.948168	481400	13.148	0.895462	230240	5.47707	0.868563	171998	4.10641	0.804875	132568	2.99906	0.909237	243777	6.28516	0.927949	351714	8.96062	0.863773	164504	4.07153	0.722359	101562	2.22183	0.689083	93595	2.07838	0.828778	155012	3.64655	0.804853	172715	3.83394	0.583398	83496	1.64256	0.66709	95005	2.01941	0.768298	112990	2.57282	0.816438
CRr3G3H3I__bin_51	0.0652879	0	0	0.0740747	0	0	0.0892494	0	0	0.0783723	0	0	0.09576	0	0	0.0823255	0	0	0.0592255	0	0	0.254476	0	0	0.0678445	0	0	0.0686673	0	0	0.0415339	0	0	0.051065	0	0	0.0716398	0	0	0.0506429	0	0	0.0486873	0	0	0.0448365	0	0	0.0491483
MHr3G3H3I__bin_85	0.053394	0	0	0.970961	77920	6.13377	0.100557	0	0	0.277858	0	0	0.0428736	0	0	0.289805	0	0	0.00957249	0	0	0.447257	0	0	0.00849308	0	0	0.596968	18527	1.27728	0.148884	0	0	0.930493	60242	4.62731	0.958472	85286	6.61144	0.903019	57391	4.25105	0.524323	15950	1.0578	0.00805883	0	0	0.00440235
BAr3G3H3I__bin_15	0.415349	0	0	0.21346	0	0	0.561257	60812	1.01449	0.774043	146775	2.44646	0.493851	0	0	0.55233	75823	1.1467	0.971334	373038	6.9971	0.979578	426157	7.76633	0.97146	389862	7.25373	0.091825	0	0	0.170647	0	0	0.353312	0	0	0.0483461	0	0	0.0346151	0	0	0.0992925	0	0	0.308693	0	0	0.442777
CRr1A1B1C__bin_98	0.698643	37564	1.79902	0.746918	43250	2.06393	0.905971	70860	3.74101	0.0807425	0	0	0.832488	63693	3.05692	0.800486	55068	2.65203	0.156966	0	0	0.146203	0	0	0.0984929	0	0	0.405809	0	0	0.480932	0	0	0.365969	0	0	0.498035	0	0	0.42678	0	0	0.269314	0	0	0.340338	0	0	0.341814
SEr3G3H3I__bin_276	0.497441	0	0	0.721522	131419	3.44626	0.732098	177228	5.05561	0.596288	166036	4.07348	0.464224	0	0	0.754179	266713	7.58726	0.459081	0	0	0.469511	0	0	0.58641	92787	2.30492	0.518954	63598	1.3884	0.319981	0	0	0.349894	0	0	0.382814	0	0	0.308536	0	0	0.35819	0	0	0.540892	80027	1.81396	0.553728
MHr2D2E2F__bin_27	0.0954189	0	0	0.240253	0	0	0.071131	0	0	0.0523376	0	0	0.0399183	0	0	0.384901	0	0	0.045916	0	0	0.045328	0	0	0.0579429	0	0	0.239549	0	0	0.557903	51821	1.47036	0.561649	51945	1.48959	0.115031	0	0	0.0803183	0	0	0.117257	0	0	0.358655	0	0	0.616733
MGr3G3H3I__bin_163	0.0525335	0	0	0.431979	0	0	0.205588	0	0	0.00445177	0	0	0.246584	0	0	0.467497	0	0	0.00119548	0	0	0.0483833	0	0	0.00756639	0	0	0.0522422	0	0	0.0333475	0	0	0.0873333	0	0	0.0402989	0	0	0.0385529	0	0	0.0757366	0	0	0.026166	0	0	0.0296288
LASYr2D2E2F__bin_46	0.0428853	0	0	0.0409907	0	0	0.0566418	0	0	0.147288	0	0	0.0444349	0	0	0.0566547	0	0	0.0877929	0	0	0.0964395	0	0	0.202859	0	0	0.256374	0	0	0.382846	0	0	0.414883	0	0	0.362601	0	0	0.253887	0	0	0.451966	0	0	0.534368	126310	1.10712	0.592262
SEr3G3H3I__bin_261	0.312152	0	0	0.310865	0	0	0.222812	0	0	0.0378214	0	0	0.667393	115183	1.72861	0.040294	0	0	0.0154401	0	0	0.0248299	0	0	0.0128495	0	0	0.430672	0	0	0.0444636	0	0	0.125194	0	0	0.268527	0	0	0.416151	0	0	0.216154	0	0	0.0243165	0	0	0.0188285
SEr3G3H3I__bin_75	0.946657	264872	5.36594	0.436419	0	0	0.443631	0	0	0.0447992	0	0	0.0256793	0	0	0.0577422	0	0	0.00164596	0	0	0.0246131	0	0	0.00264783	0	0	0.0997751	0	0	0.225662	0	0	0.172135	0	0	0.107228	0	0	0.228326	0	0	0.144169	0	0	0.0329718	0	0	0.0661752
MHr3G3H3I__bin_66	0.0461958	0	0	0.286553	0	0	0.155089	0	0	0.013231	0	0	0.128283	0	0	0.183189	0	0	0.0288686	0	0	0.0901434	0	0	0.0208618	0	0	0.167572	0	0	0.453739	0	0	0.279245	0	0	0.545496	48484	1.13903	0.295973	0	0	0.339853	0	0	0.171609	0	0	0.189924
SEr3G3H3I__bin_7	0.0616797	0	0	0.107089	0	0	0.0673925	0	0	0.0656616	0	0	0.115269	0	0	0.0950234	0	0	0.0590542	0	0	0.0907406	0	0	0.0784059	0	0	0.232916	0	0	0.175527	0	0	0.222595	0	0	0.156224	0	0	0.129222	0	0	0.179381	0	0	0.270445	0	0	0.261731
BAr1A1B1C__bin_72	0.986029	204109	9.40012	0.319222	0	0	0.147093	0	0	0.0546613	0	0	0.517527	34260	1.19671	0.0958841	0	0	0.0245521	0	0	0.037105	0	0	0.0253887	0	0	0.154702	0	0	0.241638	0	0	0.256187	0	0	0.441655	0	0	0.702893	49047	2.02121	0.266286	0	0	0.113564	0	0	0.0852369
BOr3G3H3I__bin_18	0.0174786	0	0	0.0262464	0	0	0.03382	0	0	0.0597169	0	0	0.025802	0	0	0.0272397	0	0	0.117479	0	0	0.0966654	0	0	0.203561	0	0	0.663309	59204	1.61871	0.932164	177464	5.23818	0.961199	323792	9.88479	0.149164	0	0	0.200623	0	0	0.33796	0	0	0.956649	246054	7.42808	0.836319
LAWAr2D2E2F__bin_138	0.0438168	0	0	0.100718	0	0	0.0407735	0	0	0.00401863	0	0	0.0176551	0	0	0.00725796	0	0	0.000217657	0	0	0.0144976	0	0	0.00039777	0	0	0.0567667	0	0	0.0482902	0	0	0.0634276	0	0	0.0676176	0	0	0.0618756	0	0	0.062903	0	0	0.00780015	0	0	0.0135225
BAr3G3H3I__bin_39	0.0138425	0	0	0.0105785	0	0	0.0427356	0	0	0.114701	0	0	0.022891	0	0	0.0189529	0	0	0.901165	65953	3.97687	0.92635	75860	4.46755	0.887605	64485	3.82784	0.0145134	0	0	0.0186826	0	0	0.0370743	0	0	0.0108105	0	0	0.00857002	0	0	0.0128733	0	0	0.0636097	0	0	0.0605821
LABRr1A1B1C__bin_71	0.0463673	0	0	0.0603755	0	0	0.0489456	0	0	0.0143484	0	0	0.0256431	0	0	0.0340093	0	0	0.0116069	0	0	0.0132238	0	0	0.0130492	0	0	0.0381637	0	0	0.0273783	0	0	0.0302642	0	0	0.0366749	0	0	0.0379642	0	0	0.0330734	0	0	0.0311309	0	0	0.0312695
LASAr3G3H3I__bin_9	0.00105526	0	0	0.0011882	0	0	0.00250558	0	0	0.00276019	0	0	0.00204067	0	0	0.0018882	0	0	0.00470172	0	0	0.00557447	0	0	0.00551814	0	0	0.0274179	0	0	0.736822	21575	2.01595	0.94315	48319	4.80662	0.575057	13578	1.21702	0.320285	0	0	0.543002	13302	1.14461	0.00902189	0	0	0.00852018
LASCr2D2E2F__bin_30	0.0321587	0	0	0.0326716	0	0	0.0305463	0	0	0.00585616	0	0	0.015505	0	0	0.0128541	0	0	0.00360059	0	0	0.0150581	0	0	0.00517505	0	0	0.0289941	0	0	0.0236434	0	0	0.0235465	0	0	0.0321104	0	0	0.0324472	0	0	0.0239256	0	0	0.0158769	0	0	0.0139736
LABRr1A1B1C__bin_20	0.0249853	0	0	0.0136818	0	0	0.0203017	0	0	0.00190624	0	0	0.0111679	0	0	0.0026059	0	0	0.000620521	0	0	0.00139318	0	0	0.00104861	0	0	0.0104627	0	0	0.00441081	0	0	0.00764365	0	0	0.012595	0	0	0.0127903	0	0	0.0101164	0	0	0.00480123	0	0	0.00389337
LABRr1A1B1C__bin_94	0.0272171	0	0	0.147787	0	0	0.0344228	0	0	0.0114673	0	0	0.0157688	0	0	0.0402498	0	0	0.00672099	0	0	0.00832942	0	0	0.00971524	0	0	0.0433851	0	0	0.0242422	0	0	0.0225471	0	0	0.034465	0	0	0.035224	0	0	0.0328892	0	0	0.0326751	0	0	0.0331301
SEr3G3H3I__bin_121	0.931756	126245	5.18961	0.970661	328151	14.0321	0.873742	71101	3.03595	0.150397	0	0	0.941923	266560	10.8615	0.875248	91530	3.64018	0.17946	0	0	0.271834	0	0	0.244674	0	0	0.964003	206153	8.30488	0.966817	263834	10.6465	0.917538	144044	5.59418	0.962279	208979	8.35145	0.975542	379759	15.5999	0.960596	249142	9.74765	0.966617	294901	11.3909	0.937523
LABRr1A1B1C__bin_31	0.0273861	0	0	0.0411844	0	0	0.0427687	0	0	0.0148492	0	0	0.0145055	0	0	0.0157978	0	0	0.0376043	0	0	0.0447809	0	0	0.0354752	0	0	0.104296	0	0	0.0631056	0	0	0.0619509	0	0	0.0785818	0	0	0.0464035	0	0	0.0609296	0	0	0.0547555	0	0	0.0801977
LABRr1A1B1C__bin_12	0.0207346	0	0	0.0283051	0	0	0.0239328	0	0	0.0127766	0	0	0.0150012	0	0	0.0120644	0	0	0.0120426	0	0	0.0135872	0	0	0.0123243	0	0	0.0224318	0	0	0.00993025	0	0	0.0108135	0	0	0.0152698	0	0	0.0156144	0	0	0.0119383	0	0	0.0090024	0	0	0.0105239
BOr1A1B1C__bin_87	0.0734773	0	0	0.0705929	0	0	0.102863	0	0	0.150465	0	0	0.12859	0	0	0.137945	0	0	0.163556	0	0	0.159536	0	0	0.178383	0	0	0.995493	677051	12.8273	0.990559	532928	9.62192	0.996742	751280	14.2544	0.862887	230827	3.40603	0.42448	0	0	0.843164	215559	3.16802	0.947638	315028	5.45827	0.87369
SEr2D2E2F__bin_99	0.277558	0	0	0.233836	0	0	0.46289	0	0	0.141691	0	0	0.432303	0	0	0.442872	0	0	0.354936	0	0	0.276981	0	0	0.275843	0	0	0.159291	0	0	0.194589	0	0	0.24848	0	0	0.225469	0	0	0.139901	0	0	0.151758	0	0	0.162219	0	0	0.183713
BAr2D2E2F__bin_127	0.136318	0	0	0.00513662	0	0	0.00903686	0	0	0.142129	0	0	0.99607	114865	8.61236	0.257189	0	0	0.0198998	0	0	0.0277849	0	0	0.0269629	0	0	0.251333	0	0	0.0740882	0	0	0.0975201	0	0	0.0475138	0	0	0.02863	0	0	0.0642655	0	0	0.0360014	0	0	0.0430357
LASCr2D2E2F__bin_86	0.065574	0	0	0.161696	0	0	0.230486	0	0	0.0512053	0	0	0.0376642	0	0	0.115333	0	0	0.0444739	0	0	0.0567568	0	0	0.0450172	0	0	0.508069	32482	1.08203	0.803445	77796	2.87378	0.632499	52187	1.83898	0.92214	132148	5.14343	0.864106	87907	3.28917	0.883772	103231	3.82462	0.38362	0	0	0.47405
LABRr1A1B1C__bin_118	0.0019031	0	0	0.0121501	0	0	0.00615966	0	0	0.0012313	0	0	0.00447861	0	0	0.00230315	0	0	0.000239342	0	0	0.000489062	0	0	0.000334009	0	0	0.0108477	0	0	0.0027095	0	0	0.00450597	0	0	0.00530609	0	0	0.00391187	0	0	0.00250538	0	0	0.00164048	0	0	0.00120205
SEr3G3H3I__bin_29	0.106408	0	0	0.17397	0	0	0.127927	0	0	0.029188	0	0	0.203841	0	0	0.0690351	0	0	0.00994859	0	0	0.0173148	0	0	0.00921864	0	0	0.607406	39560	1.34851	0.230312	0	0	0.177907	0	0	0.382627	0	0	0.500394	28724	0.948996	0.279789	0	0	0.0291656	0	0	0.0488619
BAr3G3H3I__bin_6	0.242061	0	0	0.108852	0	0	0.69431	45953	1.60546	0.625725	49022	1.57392	0.490472	0	0	0.292576	0	0	0.982641	239119	9.61232	0.967443	181774	6.99871	0.98894	300135	12.0007	0.185605	0	0	0.585474	45979	1.41188	0.671746	58456	1.90014	0.149209	0	0	0.0952542	0	0	0.318981	0	0	0.518855	39749	1.13091	0.710333
BOr2D2E2F__bin_33	0.949107	395957	10.9477	0.875375	168866	4.22316	0.949399	292787	8.44056	0.0704508	0	0	0.173775	0	0	0.41836	0	0	0.0778411	0	0	0.058113	0	0	0.0686507	0	0	0.954406	304543	8.17239	0.945872	231745	6.15794	0.701106	79037	1.91501	0.989319	485071	13.1969	0.984087	1166662	32.2848	0.981864	426281	11.1984	0.525304	63565	1.21524	0.519077
BOr2D2E2F__bin_11	0.19467	0	0	0.349171	0	0	0.190839	0	0	0.298446	0	0	0.112344	0	0	0.225813	0	0	0.333804	0	0	0.366509	0	0	0.418923	0	0	0.907201	195584	3.86538	0.919827	213090	4.2176	0.674551	91561	1.66081	0.918817	207284	4.10991	0.915072	205412	4.01522	0.987896	446047	8.86347	0.854158	153819	2.97992	0.897068
MGr3G3H3I__bin_48	0.149683	0	0	0.236773	0	0	0.185102	0	0	0.0686091	0	0	0.119006	0	0	0.148599	0	0	0.0220394	0	0	0.0353641	0	0	0.030616	0	0	0.0756275	0	0	0.0404862	0	0	0.0411071	0	0	0.0497782	0	0	0.0479786	0	0	0.0422178	0	0	0.0507591	0	0	0.0407936
MGr1A1B1C__bin_68	0.278065	0	0	0.60268	65453	1.30859	0.609673	54115	1.16338	0.121776	0	0	0.149197	0	0	0.177822	0	0	0.126005	0	0	0.473538	0	0	0.167827	0	0	0.19788	0	0	0.227749	0	0	0.401621	0	0	0.163053	0	0	0.0770343	0	0	0.145617	0	0	0.132208	0	0	0.154061
MGr3G3H3I__bin_92	0.00587012	0	0	0.0205227	0	0	0.0332621	0	0	0.00444967	0	0	0.0046323	0	0	0.00289285	0	0	0.00428084	0	0	0.00688879	0	0	0.00390503	0	0	0.0130438	0	0	0.0087508	0	0	0.0279659	0	0	0.0512329	0	0	0.0318433	0	0	0.0124148	0	0	0.00902758	0	0	0.00592856
SEr3G3H3I__bin_13	0.124039	0	0	0.0237171	0	0	0.0432301	0	0	0.0299607	0	0	0.0268359	0	0	0.0190969	0	0	0.0307453	0	0	0.0351535	0	0	0.0457685	0	0	0.0313762	0	0	0.0263593	0	0	0.0296079	0	0	0.0357133	0	0	0.026757	0	0	0.0273524	0	0	0.0324288	0	0	0.0293188
BAr2D2E2F__bin_94	0.317513	0	0	0.185859	0	0	0.667932	63507	1.59902	0.983276	284819	7.47868	0.794889	100070	2.48567	0.604806	57831	1.35419	0.537425	45402	1.05504	0.738671	86605	2.14276	0.77142	91087	2.3455	0.150797	0	0	0.355556	0	0	0.593682	63666	1.48826	0.217915	0	0	0.153798	0	0	0.496372	0	0	0.590301	60295	1.39874	0.687037
MGr3G3H3I__bin_152	0.0740416	0	0	0.0500088	0	0	0.0591645	0	0	0.153659	0	0	0.109881	0	0	0.106679	0	0	0.234187	0	0	0.190876	0	0	0.253032	0	0	0.0261814	0	0	0.0304569	0	0	0.0499851	0	0	0.0265046	0	0	0.0204081	0	0	0.0369711	0	0	0.0525765	0	0	0.0552579
SEr2D2E2F__bin_128	0.0617482	0	0	0.0497518	0	0	0.14489	0	0	0.0928214	0	0	0.0796602	0	0	0.0853521	0	0	0.148011	0	0	0.183096	0	0	0.149148	0	0	0.727756	69244	1.96231	0.887441	128158	3.78443	0.839065	101207	2.96148	0.959736	262356	8.05143	0.806117	90303	2.60452	0.903725	147234	4.26684	0.472097	0	0	0.466531
MGr3G3H3I__bin_115	0.235066	0	0	0.966489	215885	16.9833	0.467964	0	0	0.703664	28042	1.93602	0.148332	0	0	0.302649	0	0	0.000869176	0	0	0.0112681	0	0	0.000688428	0	0	0.533682	16962	1.10628	0.0217747	0	0	0.0186533	0	0	0.0182368	0	0	0.0138388	0	0	0.0050734	0	0	0.00144258	0	0	0.00144995
MGr2D2E2F__bin_76	0.101037	0	0	0.0754261	0	0	0.0989872	0	0	0.0293568	0	0	0.0270676	0	0	0.0186006	0	0	0.00962943	0	0	0.015101	0	0	0.0123652	0	0	0.372304	0	0	0.0261089	0	0	0.0272966	0	0	0.0676185	0	0	0.0938787	0	0	0.0334099	0	0	0.00774964	0	0	0.00904605
SEr3G3H3I__bin_85	0.0297804	0	0	0.0360066	0	0	0.102044	0	0	0.0222944	0	0	0.0256353	0	0	0.0294929	0	0	0.0310299	0	0	0.0325514	0	0	0.0530735	0	0	0.05255	0	0	0.385114	0	0	0.0722736	0	0	0.718128	132430	1.9458	0.292361	0	0	0.533855	81921	1.10708	0.364739	0	0	0.514523
SEr3G3H3I__bin_28	0.0671048	0	0	0.0683348	0	0	0.0575367	0	0	0.180002	0	0	0.107735	0	0	0.148921	0	0	0.196743	0	0	0.196461	0	0	0.199387	0	0	0.146901	0	0	0.275507	0	0	0.231094	0	0	0.0311124	0	0	0.0343084	0	0	0.0439382	0	0	0.441655	0	0	0.52251
SEr3G3H3I__bin_173	0.059747	0	0	0.0127637	0	0	0.0163414	0	0	0.00796871	0	0	0.0156534	0	0	0.00780974	0	0	0.0265655	0	0	0.0330123	0	0	0.0169315	0	0	0.0131205	0	0	0.0138436	0	0	0.0160764	0	0	0.0161017	0	0	0.0181177	0	0	0.0128284	0	0	0.0101297	0	0	0.00877707
BAr3G3H3I__bin_76	0.000917557	0	0	0.00164614	0	0	0.00127776	0	0	0.0434963	0	0	0.00369888	0	0	0.000826825	0	0	0.932236	42060	3.96843	0.726863	21723	1.88099	0.818567	28030	2.52899	0.000770202	0	0	0.000619436	0	0	0.00144899	0	0	0.00235495	0	0	0.00156292	0	0	0.00106696	0	0	0.00209844	0	0	0.00240066
MGr2D2E2F__bin_71	0.00183914	0	0	0.0243004	0	0	0.00619111	0	0	0.00446027	0	0	0.00197765	0	0	0.0034365	0	0	0.00397357	0	0	0.00772866	0	0	0.00399435	0	0	0.0180854	0	0	0.00465168	0	0	0.0533652	0	0	0.145689	0	0	0.153694	0	0	0.0874708	0	0	0.00262932	0	0	0.00148529
CRr3G3H3I__bin_5	0.173643	0	0	0.263707	0	0	0.179547	0	0	0.0576157	0	0	0.0602865	0	0	0.243009	0	0	0.0379074	0	0	0.079958	0	0	0.0987949	0	0	0.47695	0	0	0.605439	77277	1.92074	0.599793	72794	1.83205	0.574853	84120	1.93867	0.293868	0	0	0.594598	75662	1.817	0.216322	0	0	0.556304
LASAr3G3H3I__bin_142	0.788915	79115	3.37799	0.303447	0	0	0.286429	0	0	0.151121	0	0	0.520794	32746	1.21869	0.110882	0	0	0.418048	0	0	0.63376	47416	1.96305	0.306076	0	0	0.0913493	0	0	0.0653007	0	0	0.148438	0	0	0.0741706	0	0	0.0557322	0	0	0.0682621	0	0	0.22925	0	0	0.308813
SEr3G3H3I__bin_119	0.742491	51368	2.34589	0.318748	0	0	0.757345	41365	2.05736	0.00516586	0	0	0.0329564	0	0	0.00428769	0	0	0.000487021	0	0	0.00792736	0	0	0.000300043	0	0	0.0928644	0	0	0.0131851	0	0	0.0183864	0	0	0.0591363	0	0	0.0502312	0	0	0.0147332	0	0	0.00220934	0	0	0.00352624
MGr2D2E2F__bin_111	0.0610059	0	0	0.384144	0	0	0.04824	0	0	0.0321195	0	0	0.0731643	0	0	0.0460481	0	0	0.0158641	0	0	0.093901	0	0	0.0121716	0	0	0.114883	0	0	0.272365	0	0	0.33647	0	0	0.41691	0	0	0.474986	0	0	0.402659	0	0	0.013071	0	0	0.0105589
LAWAr2D2E2F__bin_62	0.84909	241913	6.70197	0.444626	0	0	0.251271	0	0	0.00756324	0	0	0.0403295	0	0	0.106048	0	0	0.0079806	0	0	0.01282	0	0	0.00720185	0	0	0.145552	0	0	0.145406	0	0	0.0905529	0	0	0.168218	0	0	0.156257	0	0	0.115724	0	0	0.0682776	0	0	0.0548739
CRr2D2E2F__bin_11	0.58958	81707	1.47325	0.730715	105870	2.31309	0.827974	166934	3.98744	0.0548623	0	0	0.0582669	0	0	0.221016	0	0	0.038737	0	0	0.0458384	0	0	0.0733513	0	0	0.378832	0	0	0.185853	0	0	0.264036	0	0	0.406372	0	0	0.260356	0	0	0.33306	0	0	0.127872	0	0	0.143751
SEr3G3H3I__bin_231	0.0235883	0	0	0.0158846	0	0	0.0230067	0	0	0.0127457	0	0	0.0268627	0	0	0.0132424	0	0	0.013832	0	0	0.0159456	0	0	0.0117623	0	0	0.200096	0	0	0.976471	209200	8.82646	0.87193	79881	3.27494	0.331082	0	0	0.315578	0	0	0.514682	29161	1.03559	0.345646	0	0	0.43429
SEr3G3H3I__bin_262	0.000805602	0	0	0.0156849	0	0	0.00126001	0	0	0.000861507	0	0	0.000708127	0	0	0.000202117	0	0	0.000108943	0	0	0.00111523	0	0	0.000223619	0	0	0.0533933	0	0	0.0181862	0	0	0.106715	0	0	0.0690151	0	0	0.102906	0	0	0.0646273	0	0	0.000657956	0	0	0.000587717
SEr2D2E2F__bin_75	0.694419	82786	2.97764	0.243908	0	0	0.406127	0	0	0.0734623	0	0	0.192	0	0	0.0513486	0	0	0.00891074	0	0	0.0142966	0	0	0.0115906	0	0	0.0452626	0	0	0.0463596	0	0	0.0389618	0	0	0.0448913	0	0	0.0490435	0	0	0.0391701	0	0	0.0183705	0	0	0.0221216
SEr3G3H3I__bin_69	0.0873851	0	0	0.0485316	0	0	0.0629824	0	0	0.0211171	0	0	0.0928031	0	0	0.0428417	0	0	0.0192433	0	0	0.0256469	0	0	0.0184734	0	0	0.0439039	0	0	0.0325182	0	0	0.0452157	0	0	0.0445611	0	0	0.049916	0	0	0.0342071	0	0	0.0126003	0	0	0.0132266
SEr2D2E2F__bin_57	0.248143	0	0	0.855713	47110	2.95459	0.619093	18584	1.17241	0.0219219	0	0	0.395039	0	0	0.303563	0	0	0.00249079	0	0	0.0251462	0	0	0.00198723	0	0	0.190218	0	0	0.0358777	0	0	0.0291712	0	0	0.0282683	0	0	0.0788033	0	0	0.0479892	0	0	0.0427998	0	0	0.0379307
LASAr3G3H3I__bin_135	0.0520002	0	0	0.148617	0	0	0.0565518	0	0	0.0606069	0	0	0.031255	0	0	0.777796	71260	2.27932	0.0404705	0	0	0.0493447	0	0	0.0559603	0	0	0.846965	88403	2.89913	0.927312	124351	4.19777	0.638262	47283	1.46548	0.577252	42038	1.2347	0.756635	65533	2.11303	0.913768	125640	4.10931	0.98223	216930	7.55034	0.992676
SEr3G3H3I__bin_203	0.755904	56589	2.22186	0.728278	50162	1.97232	0.913875	98736	4.3782	0.0153475	0	0	0.0173378	0	0	0.0568566	0	0	0.000632357	0	0	0.0246273	0	0	0.00083754	0	0	0.225204	0	0	0.117632	0	0	0.218403	0	0	0.404247	0	0	0.422747	0	0	0.268278	0	0	0.0103178	0	0	0.0139014
CRr1A1B1C__bin_52	0.11608	0	0	0.0707827	0	0	0.357598	0	0	0.0328396	0	0	0.030192	0	0	0.0197356	0	0	0.0120984	0	0	0.0187895	0	0	0.0128291	0	0	0.741981	48745	2.15826	0.120134	0	0	0.103261	0	0	0.379979	0	0	0.576435	30241	1.25374	0.169942	0	0	0.0113628	0	0	0.0116994
MGr1A1B1C__bin_50	0.0468013	0	0	0.159067	0	0	0.0905598	0	0	0.0395273	0	0	0.0465926	0	0	0.0596211	0	0	0.0203299	0	0	0.0293252	0	0	0.0323861	0	0	0.0741141	0	0	0.0384582	0	0	0.0569195	0	0	0.156916	0	0	0.193159	0	0	0.0632094	0	0	0.0212566	0	0	0.0227667
MGr3G3H3I__bin_117	0.0281828	0	0	0.562916	28478	1.07791	0.477795	0	0	0.21857	0	0	0.165332	0	0	0.982885	157837	6.64337	0.181308	0	0	0.157704	0	0	0.624623	34654	1.33895	0.0697379	0	0	0.0179066	0	0	0.0201823	0	0	0.0153307	0	0	0.0118582	0	0	0.0173426	0	0	0.0221477	0	0	0.0233165
BAr3G3H3I__bin_23	0.00024974	0	0	0.000377716	0	0	0.000554149	0	0	0.0226071	0	0	0.00894094	0	0	0.00106233	0	0	0.741489	11213	1.84304	0.877755	18788	3.0981	0.717457	10849	1.74963	0.000672186	0	0	0.000703248	0	0	0.00141644	0	0	0.00170221	0	0	0.000919441	0	0	0.00133443	0	0	0.00935966	0	0	0.00561356
MGr1A1B1C__bin_144	0.0212899	0	0	0.233576	0	0	0.072274	0	0	0.0209313	0	0	0.146906	0	0	0.184	0	0	0.0973597	0	0	0.156265	0	0	0.0885246	0	0	0.0324391	0	0	0.0455047	0	0	0.0346989	0	0	0.0181438	0	0	0.0153192	0	0	0.059438	0	0	0.322669	0	0	0.275832
BAr1A1B1C__bin_104	0.98107	370050	9.11546	0.882836	142706	3.32302	0.992957	577684	15.5594	0.117581	0	0	0.267741	0	0	0.872153	165782	3.68864	0.0478778	0	0	0.173515	0	0	0.246486	0	0	0.446258	0	0	0.43878	0	0	0.637933	70028	1.52088	0.890492	187040	4.38515	0.603936	68489	1.40452	0.835052	146355	3.27347	0.0887022	0	0	0.0908904
LASAr3G3H3I__bin_35	0.903768	266724	5.23803	0.92845	335218	6.4106	0.867967	252779	4.67091	0.0761378	0	0	0.232279	0	0	0.599787	112986	1.79617	0.0580185	0	0	0.123633	0	0	0.065791	0	0	0.964369	644766	13.2145	0.960436	444894	9.05883	0.894726	253718	5.06094	0.959156	1332653	27.8946	0.945627	947602	19.6973	0.935554	530624	10.6047	0.89494	291070	5.79942	0.926417
CRr3G3H3I__bin_72	0.0570989	0	0	0.0852547	0	0	0.107314	0	0	0.133627	0	0	0.110196	0	0	0.204739	0	0	0.155246	0	0	0.206764	0	0	0.138358	0	0	0.0961622	0	0	0.483499	0	0	0.123853	0	0	0.179966	0	0	0.337058	0	0	0.115154	0	0	0.464839	0	0	0.166238
LAWAr2D2E2F__bin_69	0.00502006	0	0	0.025559	0	0	0.0108902	0	0	0.00291999	0	0	0.0106701	0	0	0.00647748	0	0	0.00060116	0	0	0.00217763	0	0	0.00073979	0	0	0.0179714	0	0	0.00715723	0	0	0.0110894	0	0	0.021205	0	0	0.0189915	0	0	0.0067836	0	0	0.00432717	0	0	0.00364845
MHr2D2E2F__bin_132	0.0359821	0	0	0.0243175	0	0	0.0507186	0	0	0.0486971	0	0	0.0391648	0	0	0.042452	0	0	0.0466514	0	0	0.0471104	0	0	0.0606796	0	0	0.0314057	0	0	0.048984	0	0	0.0521833	0	0	0.0374656	0	0	0.0308086	0	0	0.041305	0	0	0.0496405	0	0	0.0568457
SEr3G3H3I__bin_9	0.077834	0	0	0.137218	0	0	0.436604	0	0	0.0805552	0	0	0.132327	0	0	0.0992527	0	0	0.0788968	0	0	0.0880067	0	0	0.10083	0	0	0.396849	0	0	0.142195	0	0	0.22573	0	0	0.449805	0	0	0.525036	41891	1.10903	0.377346	0	0	0.106998	0	0	0.141304
BAr3G3H3I__bin_68	0.0132043	0	0	0.00838179	0	0	0.0150992	0	0	0.1188	0	0	0.0269679	0	0	0.0151326	0	0	0.906271	50082	3.43268	0.816301	39230	2.55527	0.687772	26836	1.6943	0.0144411	0	0	0.0393475	0	0	0.0511464	0	0	0.0133251	0	0	0.0107312	0	0	0.0324984	0	0	0.0876276	0	0	0.119258
CRr3G3H3I__bin_86	0.0106048	0	0	0.0124246	0	0	0.0113111	0	0	0.00156918	0	0	0.00902692	0	0	0.0109886	0	0	0.001444	0	0	0.0124878	0	0	0.00180149	0	0	0.00688815	0	0	0.00227008	0	0	0.00223184	0	0	0.00425842	0	0	0.00303446	0	0	0.00313619	0	0	0.0023819	0	0	0.00187544
LASYr2D2E2F__bin_54	0.247209	0	0	0.277841	0	0	0.38853	0	0	0.482735	0	0	0.355045	0	0	0.537308	116633	1.93165	0.610054	189809	3.89468	0.603409	215344	4.3056	0.678923	222384	4.56194	0.613337	139218	2.30352	0.605191	212448	2.90553	0.585676	173506	2.66685	0.496484	0	0	0.300051	0	0	0.412687	0	0	0.799834	276415	5.6714	0.785471
BAr2D2E2F__bin_42	0.838651	187502	3.36393	0.991998	702606	13.4983	0.982736	541989	10.2053	0.0589578	0	0	0.989361	732049	13.4717	0.997063	4274476	81.3844	0.0206679	0	0	0.0686326	0	0	0.09477	0	0	0.591556	79238	1.30171	0.281331	0	0	0.118376	0	0	0.235269	0	0	0.0867812	0	0	0.0482086	0	0	0.0308837	0	0	0.0263221
CRr3G3H3I__bin_98	0.165931	0	0	0.253949	0	0	0.204542	0	0	0.0325586	0	0	0.208694	0	0	0.129619	0	0	0.0171808	0	0	0.0670584	0	0	0.0287489	0	0	0.085623	0	0	0.138296	0	0	0.153928	0	0	0.291456	0	0	0.345032	0	0	0.227266	0	0	0.0441114	0	0	0.0521513
SEr3G3H3I__bin_159	0.0113185	0	0	0.00793053	0	0	0.0124486	0	0	0.0100439	0	0	0.0111835	0	0	0.00859389	0	0	0.00913021	0	0	0.0107567	0	0	0.0105452	0	0	0.0544257	0	0	0.0222464	0	0	0.0318736	0	0	0.0912537	0	0	0.227445	0	0	0.161791	0	0	0.0515708	0	0	0.0405525
SEr3G3H3I__bin_258	0.169607	0	0	0.0909079	0	0	0.165363	0	0	0.00811884	0	0	0.37191	0	0	0.0921016	0	0	0.00766648	0	0	0.0148204	0	0	0.0118523	0	0	0.0530951	0	0	0.0393601	0	0	0.0815433	0	0	0.0679708	0	0	0.086232	0	0	0.0638291	0	0	0.0893068	0	0	0.0855751
BAr2D2E2F__bin_124	0.221381	0	0	0.256986	0	0	0.221625	0	0	0.199453	0	0	0.98867	662585	19.2704	0.271567	0	0	0.263968	0	0	0.211039	0	0	0.220376	0	0	0.105748	0	0	0.0920631	0	0	0.108949	0	0	0.0567144	0	0	0.0494621	0	0	0.0731202	0	0	0.100159	0	0	0.105476
MHr1A1B1C__bin_37	0.313915	0	0	0.195498	0	0	0.832971	118720	2.78796	0.765307	225242	4.57371	0.881957	261644	5.76255	0.712941	102127	2.0859	0.7353	103312	2.28652	0.596161	67242	1.37387	0.730141	106427	2.32037	0.407933	0	0	0.539251	62809	1.22173	0.61399	79262	1.60449	0.625152	84247	1.68923	0.35564	0	0	0.475281	0	0	0.675296	98403	2.01376	0.767081
SEr3G3H3I__bin_68	0.0847666	0	0	0.298549	0	0	0.478994	0	0	0.0639419	0	0	0.0570451	0	0	0.0985043	0	0	0.0131108	0	0	0.178305	0	0	0.0158153	0	0	0.228907	0	0	0.52596	41369	1.09055	0.376469	0	0	0.785667	90684	2.60351	0.835675	107763	3.143	0.758494	86538	2.40352	0.111887	0	0	0.16698
SEr3G3H3I__bin_103	0.576083	125908	1.20214	0.401908	0	0	0.164888	0	0	0.0104947	0	0	0.618524	151304	1.43333	0.164494	0	0	0.0054403	0	0	0.0177685	0	0	0.0064995	0	0	0.0723509	0	0	0.0584213	0	0	0.0670018	0	0	0.121107	0	0	0.0994528	0	0	0.0859486	0	0	0.0132204	0	0	0.0225295
MGr3G3H3I__bin_97	0.0460689	0	0	0.0532477	0	0	0.0688688	0	0	0.0989572	0	0	0.0957505	0	0	0.0983949	0	0	0.127761	0	0	0.142413	0	0	0.132466	0	0	0.077749	0	0	0.0809244	0	0	0.088201	0	0	0.0751993	0	0	0.0605373	0	0	0.0729588	0	0	0.116519	0	0	0.127861
MGr1A1B1C__bin_94	0.0261876	0	0	0.0728262	0	0	0.0133646	0	0	0.00746196	0	0	0.0115772	0	0	0.00515291	0	0	0.0028399	0	0	0.0208448	0	0	0.00473164	0	0	0.0177096	0	0	0.00266914	0	0	0.00877598	0	0	0.0165055	0	0	0.0132629	0	0	0.0093537	0	0	0.00806372	0	0	0.00451888
MGr1A1B1C__bin_51	0.495	0	0	0.516795	58904	0.990363	0.805128	110945	2.29527	0.505533	134059	2.19435	0.527573	91396	1.31207	0.85313	278400	5.54215	0.500814	147558	2.51561	0.486885	0	0	0.64643	198197	3.55751	0.330042	0	0	0.165742	0	0	0.25974	0	0	0.814091	232726	4.04141	0.369205	0	0	0.456016	0	0	0.273891	0	0	0.349669
BOr3G3H3I__bin_85	0.1345	0	0	0.131512	0	0	0.288075	0	0	0.103599	0	0	0.110076	0	0	0.104351	0	0	0.0680814	0	0	0.0880583	0	0	0.0863439	0	0	0.843818	131533	3.53957	0.851536	130102	3.54178	0.745735	85548	2.24086	0.914431	337074	9.61701	0.863132	250198	7.02793	0.895503	224977	6.10886	0.927	170460	4.66559	0.948584
BAr3G3H3I__bin_3	0.645277	31071	1.81809	0.292628	0	0	0.598177	21270	1.27064	0.767095	88792	5.09972	0.609428	29452	1.58754	0.396147	0	0	0.968441	106807	6.77312	0.829445	59975	3.48795	0.938915	107696	6.50433	0.348979	0	0	0.357421	0	0	0.263782	0	0	0.0451731	0	0	0.049984	0	0	0.0480153	0	0	0.547016	25035	1.26252	0.55746
LABRr1A1B1C__bin_80	0.0385099	0	0	0.256194	0	0	0.0691731	0	0	0.00722777	0	0	0.00905835	0	0	0.0253783	0	0	0.00396056	0	0	0.00912151	0	0	0.00564877	0	0	0.0829911	0	0	0.0128577	0	0	0.0974068	0	0	0.0515302	0	0	0.0466718	0	0	0.0323946	0	0	0.0128741	0	0	0.0087743
MGr2D2E2F__bin_53	0.00280298	0	0	0.0146604	0	0	0.00363717	0	0	0.00110029	0	0	0.00197697	0	0	0.00131757	0	0	0.000577978	0	0	0.000668184	0	0	0.000828578	0	0	0.00311278	0	0	0.000940878	0	0	0.00186247	0	0	0.00254579	0	0	0.00219143	0	0	0.00221463	0	0	0.00107417	0	0	0.000889366
LASCr2D2E2F__bin_31	0.113344	0	0	0.668954	32717	1.92877	0.88396	57631	3.90854	0.385926	0	0	0.349678	0	0	0.431102	0	0	0.00124404	0	0	0.00135607	0	0	0.00204914	0	0	0.434566	0	0	0.0781419	0	0	0.0799117	0	0	0.306817	0	0	0.231198	0	0	0.0576602	0	0	0.00416861	0	0	0.011094
MGr2D2E2F__bin_113	0.0174309	0	0	0.0888574	0	0	0.0901484	0	0	0.00812484	0	0	0.0124012	0	0	0.0117152	0	0	0.00804432	0	0	0.00908717	0	0	0.00808197	0	0	0.018535	0	0	0.00733124	0	0	0.0112856	0	0	0.0177872	0	0	0.0206036	0	0	0.00930898	0	0	0.00844463	0	0	0.0072471
LABRr1A1B1C__bin_136	0.00306136	0	0	0.00706753	0	0	0.034697	0	0	0.000718321	0	0	0.000412145	0	0	0.000708614	0	0	0.000241058	0	0	0.000266135	0	0	0.000200612	0	0	0.037087	0	0	0.00235153	0	0	0.00261969	0	0	0.0117095	0	0	0.0125973	0	0	0.00351637	0	0	0.000294851	0	0	0.00041538
MGr3G3H3I__bin_15	0.00106824	0	0	0.00124008	0	0	0.00202844	0	0	0.000922523	0	0	0.00144709	0	0	0.00555925	0	0	0.103745	0	0	0.0239027	0	0	0.0713232	0	0	0.00569391	0	0	0.00200583	0	0	0.00991109	0	0	0.0059361	0	0	0.00618331	0	0	0.00365492	0	0	0.00151794	0	0	0.00112301
CRr1A1B1C__bin_125	0.52759	28170	1.01738	0.69745	44793	1.73863	0.951035	238739	10.8003	0.126915	0	0	0.142165	0	0	0.088836	0	0	0.0936681	0	0	0.129983	0	0	0.106922	0	0	0.244002	0	0	0.071176	0	0	0.0805629	0	0	0.191274	0	0	0.132071	0	0	0.0879536	0	0	0.0597068	0	0	0.0689025
CRr2D2E2F__bin_13	0.0704689	0	0	0.152011	0	0	0.0878468	0	0	0.0127355	0	0	0.0447264	0	0	0.0581264	0	0	0.00882068	0	0	0.0675247	0	0	0.0106023	0	0	0.0607565	0	0	0.03982	0	0	0.0631865	0	0	0.0563076	0	0	0.0601996	0	0	0.0504395	0	0	0.0304919	0	0	0.0295063
MGr3G3H3I__bin_159	0.0885063	0	0	0.158179	0	0	0.0829344	0	0	0.0370897	0	0	0.0733209	0	0	0.0398975	0	0	0.031735	0	0	0.0340547	0	0	0.0205525	0	0	0.04579	0	0	0.0259533	0	0	0.0421582	0	0	0.0389903	0	0	0.0399602	0	0	0.0281851	0	0	0.0108279	0	0	0.0126743
SEr3G3H3I__bin_176	0.504809	92279	1.65596	0.652979	83322	1.81993	0.382824	0	0	0.0222069	0	0	0.0667693	0	0	0.106613	0	0	0.0151398	0	0	0.0323645	0	0	0.00904856	0	0	0.124853	0	0	0.0842477	0	0	0.167818	0	0	0.2104	0	0	0.0696414	0	0	0.0514667	0	0	0.0311003	0	0	0.0300644
SEr3G3H3I__bin_83	0.863327	65697	3.25488	0.444173	0	0	0.390392	0	0	0.042907	0	0	0.317733	0	0	0.378977	0	0	0.00332894	0	0	0.0446199	0	0	0.00349814	0	0	0.23832	0	0	0.213785	0	0	0.121104	0	0	0.450952	0	0	0.246854	0	0	0.205576	0	0	0.0154169	0	0	0.0305342
BAr2D2E2F__bin_51	0.306112	0	0	0.571907	28809	1.24933	0.357788	0	0	0.0248436	0	0	0.709226	36699	1.85062	0.986287	122646	6.79399	0.00961686	0	0	0.0118176	0	0	0.0111956	0	0	0.0983956	0	0	0.0354269	0	0	0.0463887	0	0	0.026907	0	0	0.0225039	0	0	0.0328529	0	0	0.0371204	0	0	0.056653
SEr2D2E2F__bin_124	0.00137108	0	0	0.00220573	0	0	0.00152181	0	0	0.00087516	0	0	0.00106154	0	0	0.000911625	0	0	0.544751	10107	1.03456	0.485146	0	0	0.212914	0	0	0.00251933	0	0	0.0692867	0	0	0.111823	0	0	0.0207648	0	0	0.0420571	0	0	0.104984	0	0	0.136376	0	0	0.177018
LAWAr2D2E2F__bin_24	0.0110226	0	0	0.156624	0	0	0.0167883	0	0	0.00814671	0	0	0.00599646	0	0	0.0129107	0	0	0.00162835	0	0	0.0174752	0	0	0.00438722	0	0	0.124992	0	0	0.0754062	0	0	0.264773	0	0	0.217665	0	0	0.271453	0	0	0.154865	0	0	0.0432773	0	0	0.0518145
MGr2D2E2F__bin_27	0.136906	0	0	0.176965	0	0	0.0876501	0	0	0.0212585	0	0	0.0285218	0	0	0.156388	0	0	0.00525324	0	0	0.0113628	0	0	0.00657211	0	0	0.068849	0	0	0.0423311	0	0	0.0531065	0	0	0.0629654	0	0	0.101683	0	0	0.105901	0	0	0.0130061	0	0	0.0118036
MGr3G3H3I__bin_82	0.475298	0	0	0.831153	257465	9.55086	0.616904	97518	3.70484	0.299283	0	0	0.652952	231517	7.96827	0.678828	346834	12.308	0.358881	0	0	0.452658	0	0	0.529665	61511	2.23074	0.60221	116654	4.21907	0.628073	233207	8.42455	0.63217	223396	8.17069	0.683317	175904	6.47368	0.714487	130242	4.8636	0.670813	205667	7.38403	0.629822	278712	10.0504	0.644049
BOr3G3H3I__bin_49	0.0233161	0	0	0.025347	0	0	0.0303629	0	0	0.0393141	0	0	0.0184509	0	0	0.0220753	0	0	0.0195157	0	0	0.0225404	0	0	0.0336871	0	0	0.853662	156639	3.06822	0.984113	459594	9.37071	0.989225	594836	12.3534	0.98388	442752	9.06947	0.733211	106278	2.0038	0.974513	370853	7.30661	0.993336	706589	14.7007	0.996715
BAr2D2E2F__bin_7	0.484588	0	0	0.312624	0	0	0.879462	75797	2.77396	0.0321141	0	0	0.994199	261577	9.04265	0.90465	105770	3.59767	0.016147	0	0	0.0350881	0	0	0.0296189	0	0	0.0369792	0	0	0.0107522	0	0	0.0130205	0	0	0.0117813	0	0	0.0143665	0	0	0.0099289	0	0	0.0134487	0	0	0.0132514
MHr1A1B1C__bin_47	0.601537	32434	1.29742	0.206391	0	0	0.738357	44699	1.97133	0.418113	0	0	0.471213	0	0	0.730086	51293	2.1254	0.529853	35740	1.36743	0.454116	0	0	0.510022	36519	1.37218	0.167289	0	0	0.272966	0	0	0.426494	0	0	0.264557	0	0	0.125722	0	0	0.257338	0	0	0.252414	0	0	0.270143
CRr1A1B1C__bin_29	0.110235	0	0	0.0886435	0	0	0.114815	0	0	0.0453845	0	0	0.236601	0	0	0.0706022	0	0	0.0387024	0	0	0.0835209	0	0	0.0313595	0	0	0.0277406	0	0	0.0206766	0	0	0.0271247	0	0	0.0258515	0	0	0.0255624	0	0	0.0200097	0	0	0.012283	0	0	0.0125299
LASAr3G3H3I__bin_140	0.258152	0	0	0.254067	0	0	0.393907	0	0	0.383066	0	0	0.414098	0	0	0.446945	0	0	0.196239	0	0	0.188799	0	0	0.268285	0	0	0.228023	0	0	0.297477	0	0	0.306144	0	0	0.255698	0	0	0.208914	0	0	0.250507	0	0	0.346676	0	0	0.507228
SEr3G3H3I__bin_235	0.60337	26174	1.35727	0.416611	0	0	0.511984	15879	0.851746	0.0409126	0	0	0.356544	0	0	0.370071	0	0	0.0281406	0	0	0.057475	0	0	0.0246032	0	0	0.0750985	0	0	0.118758	0	0	0.121558	0	0	0.12611	0	0	0.0701454	0	0	0.0815171	0	0	0.0832536	0	0	0.109704
CRr1A1B1C__bin_136	0.487571	0	0	0.162964	0	0	0.974813	168158	5.26493	0.0721384	0	0	0.0214706	0	0	0.6133	51036	1.33404	0.00282439	0	0	0.063433	0	0	0.00326891	0	0	0.529003	40893	1.03313	0.680985	61472	1.65255	0.779117	80636	2.25038	0.522439	41136	1.02927	0.332255	0	0	0.695684	68220	1.80428	0.264046	0	0	0.499754
SEr3G3H3I__bin_186	0.174529	0	0	0.0534176	0	0	0.216923	0	0	0.067594	0	0	0.782757	13510	2.92364	0.0194617	0	0	0.000355076	0	0	0.00181799	0	0	0.00112382	0	0	0.0337216	0	0	0.0107677	0	0	0.0129052	0	0	0.0414817	0	0	0.0360065	0	0	0.0147534	0	0	0.00384547	0	0	0.00453609
SEr3G3H3I__bin_25	0.19662	0	0	0.0824307	0	0	0.0485351	0	0	0.0167205	0	0	0.151305	0	0	0.0646128	0	0	0.0130234	0	0	0.0153355	0	0	0.0248599	0	0	0.107233	0	0	0.0418868	0	0	0.0631044	0	0	0.0648155	0	0	0.149033	0	0	0.0406788	0	0	0.0198416	0	0	0.0192523
SEr2D2E2F__bin_167	0.00296666	0	0	0.0032266	0	0	0.00479658	0	0	0.00138969	0	0	0.00415506	0	0	0.00290468	0	0	0.00182225	0	0	0.0020642	0	0	0.00190857	0	0	0.0446046	0	0	0.0356659	0	0	0.179927	0	0	0.213915	0	0	0.0456353	0	0	0.0410784	0	0	0.00537578	0	0	0.00375082
LASAr3G3H3I__bin_79	0.962936	412655	14.3945	0.858363	143669	4.88065	0.961992	256179	9.48812	0.745842	73760	2.27808	0.971417	398892	13.5758	0.917599	154480	5.1879	0.194318	0	0	0.207082	0	0	0.218865	0	0	0.574106	54919	1.63059	0.705823	61147	1.88759	0.795522	79886	2.56475	0.282525	0	0	0.331446	0	0	0.299448	0	0	0.599371	45027	1.33642	0.514797
LASYr2D2E2F__bin_101	0.0791035	0	0	0.292025	0	0	0.574143	63843	1.26793	0.0586834	0	0	0.117533	0	0	0.254209	0	0	0.0610851	0	0	0.0589127	0	0	0.0886273	0	0	0.469511	0	0	0.581452	98865	1.62801	0.589757	91031	1.51691	0.731239	126685	2.48124	0.456771	0	0	0.545958	79792	1.32192	0.511037	82588	1.18328	0.557819
MGr2D2E2F__bin_5	0.00177655	0	0	0.0957562	0	0	0.0052305	0	0	0.00183016	0	0	0.00171331	0	0	0.00212317	0	0	0.0012574	0	0	0.00166986	0	0	0.00153064	0	0	0.0165703	0	0	0.00353332	0	0	0.00863631	0	0	0.0167876	0	0	0.0121457	0	0	0.00453232	0	0	0.00339358	0	0	0.00240213
LAWAr2D2E2F__bin_156	0.0371732	0	0	0.116749	0	0	0.0325047	0	0	0.0151653	0	0	0.0259416	0	0	0.0241956	0	0	0.0152019	0	0	0.0220368	0	0	0.011136	0	0	0.415992	0	0	0.308383	0	0	0.0633384	0	0	0.234259	0	0	0.484189	0	0	0.182898	0	0	0.0586192	0	0	0.0337631
SEr3G3H3I__bin_3	0.00875016	0	0	0.00605873	0	0	0.00363237	0	0	0.000967454	0	0	0.00777497	0	0	0.00382343	0	0	0.00110182	0	0	0.00158702	0	0	0.00156015	0	0	0.00329405	0	0	0.00253644	0	0	0.00324068	0	0	0.00292923	0	0	0.00282616	0	0	0.00310852	0	0	0.00157414	0	0	0.00287365
MGr1A1B1C__bin_70	0.0100718	0	0	0.079272	0	0	0.347547	0	0	0.0230845	0	0	0.0033633	0	0	0.0102241	0	0	0.000486986	0	0	0.000805333	0	0	8.77607e-05	0	0	0.0448207	0	0	0.00303032	0	0	0.00183093	0	0	0.0402064	0	0	0.0225502	0	0	0.00711119	0	0	0.00138438	0	0	0.0002151
CRr3G3H3I__bin_90	0.197036	0	0	0.554834	52917	1.72948	0.292059	0	0	0.112248	0	0	0.547193	49804	1.58035	0.52609	37951	1.1814	0.166985	0	0	0.299942	0	0	0.253407	0	0	0.463185	0	0	0.498237	0	0	0.523016	68082	2.40952	0.548753	65546	2.17831	0.435341	0	0	0.595518	73987	2.53419	0.643987	173649	6.58902	0.648096
MGr3G3H3I__bin_85	0.0445958	0	0	0.152533	0	0	0.213165	0	0	0.0292239	0	0	0.0329304	0	0	0.0571999	0	0	0.0105939	0	0	0.0128832	0	0	0.010861	0	0	0.106931	0	0	0.0414082	0	0	0.101679	0	0	0.0894901	0	0	0.095191	0	0	0.058392	0	0	0.0259139	0	0	0.0251043
MHr2D2E2F__bin_20	0.0451333	0	0	0.0521237	0	0	0.0549454	0	0	0.00470067	0	0	0.0177644	0	0	0.0315943	0	0	0.00830008	0	0	0.0112048	0	0	0.00818159	0	0	0.0225644	0	0	0.100901	0	0	0.0399937	0	0	0.0216097	0	0	0.0244028	0	0	0.0528869	0	0	0.127507	0	0	0.194853
SEr3G3H3I__bin_219	0.301065	0	0	0.0381815	0	0	0.10275	0	0	0.043821	0	0	0.489686	0	0	0.0403792	0	0	0.0822266	0	0	0.0902977	0	0	0.0988953	0	0	0.0105805	0	0	0.00542664	0	0	0.0095037	0	0	0.0369255	0	0	0.026809	0	0	0.0289559	0	0	0.00231365	0	0	0.00211003
MGr2D2E2F__bin_123	0.0013725	0	0	0.00120998	0	0	0.00475814	0	0	0.00213528	0	0	0.000955716	0	0	0.000697967	0	0	0.00207595	0	0	0.00303017	0	0	0.00177134	0	0	0.0470011	0	0	0.00171949	0	0	0.00454476	0	0	0.0107721	0	0	0.00599703	0	0	0.00203806	0	0	0.00110229	0	0	0.000608228
CRr1A1B1C__bin_104	0.277333	0	0	0.292618	0	0	0.992168	212852	7.2988	0.0354038	0	0	0.273193	0	0	0.709225	61413	1.7662	0.0198315	0	0	0.0441311	0	0	0.0357022	0	0	0.0574512	0	0	0.0165319	0	0	0.0188581	0	0	0.156515	0	0	0.0855592	0	0	0.0682984	0	0	0.0143972	0	0	0.0127984
MGr1A1B1C__bin_97	0.00484053	0	0	0.0115191	0	0	0.0083593	0	0	0.0102463	0	0	0.00672171	0	0	0.00809434	0	0	0.0810215	0	0	0.0871905	0	0	0.101613	0	0	0.00758681	0	0	0.0126034	0	0	0.00901611	0	0	0.0097394	0	0	0.00953958	0	0	0.00962948	0	0	0.0109841	0	0	0.00981065
CRr3G3H3I__bin_93	0.897823	142231	3.66759	0.938639	173576	4.51939	0.985536	274267	7.72928	0.0479494	0	0	0.541534	57211	1.2222	0.674566	126898	3.04146	0.100156	0	0	0.205432	0	0	0.353134	0	0	0.253265	0	0	0.0291481	0	0	0.0324874	0	0	0.036795	0	0	0.0334382	0	0	0.0356116	0	0	0.024557	0	0	0.0258782
BAr2D2E2F__bin_106	0.227278	0	0	0.994089	334981	15.0764	0.992596	221657	10.5736	0.201628	0	0	0.988701	194803	8.30743	0.992152	266686	11.6629	0.00609566	0	0	0.00243201	0	0	0.037055	0	0	0.909786	171350	7.27699	0.649891	49867	1.89991	0.852889	177483	7.62106	0.631074	45914	1.74443	0.723359	64832	2.57334	0.664874	55471	2.06562	0.139505	0	0	0.157034
LASCr2D2E2F__bin_117	0.348711	0	0	0.533804	33777	1.22374	0.386344	0	0	0.0223442	0	0	0.182184	0	0	0.179129	0	0	0.0147937	0	0	0.0335799	0	0	0.0175838	0	0	0.231001	0	0	0.275079	0	0	0.247098	0	0	0.249931	0	0	0.264917	0	0	0.206948	0	0	0.0857486	0	0	0.0885892
MGr1A1B1C__bin_55	0.0350785	0	0	0.278804	0	0	0.0693224	0	0	0.00882856	0	0	0.0276064	0	0	0.0296285	0	0	0.0138443	0	0	0.0199474	0	0	0.0271113	0	0	0.140915	0	0	0.10649	0	0	0.263105	0	0	0.26284	0	0	0.408021	0	0	0.214669	0	0	0.0724606	0	0	0.059677
MHr1A1B1C__bin_101	0.577464	57039	1.32148	0.778958	105563	2.54795	0.860717	106451	3.06149	0.0761236	0	0	0.4337	0	0	0.092492	0	0	0.0181525	0	0	0.263427	0	0	0.0228169	0	0	0.190597	0	0	0.0520419	0	0	0.0436194	0	0	0.312793	0	0	0.467663	0	0	0.225881	0	0	0.0525287	0	0	0.037093
BAr2D2E2F__bin_26	0.267868	0	0	0.0906237	0	0	0.554587	32579	0.956551	0.986317	274038	8.43952	0.987182	302198	9.36999	0.387558	0	0	0.05775	0	0	0.0659275	0	0	0.0723769	0	0	0.189533	0	0	0.474678	0	0	0.643118	52459	1.47315	0.493193	0	0	0.2386	0	0	0.578405	47204	1.2498	0.70696	62413	1.79416	0.72445
LAWAr2D2E2F__bin_79	0.979947	198738	6.83525	0.996947	767886	27.2027	0.292831	0	0	0.0610665	0	0	0.14533	0	0	0.987022	306541	10.4875	0.028095	0	0	0.0963528	0	0	0.0521658	0	0	0.98563	284599	9.64812	0.936728	188300	6.25366	0.867879	147988	4.90133	0.982145	354085	12.0948	0.947254	162314	5.42379	0.960776	222875	7.28398	0.733099	68947	2.17773	0.856025
BAr3G3H3I__bin_85	0.546957	61816	1.41651	0.186891	0	0	0.618781	70234	1.74679	0.50011	58085	1.19607	0.214819	0	0	0.236323	0	0	0.891439	155347	3.98973	0.957848	254265	6.47676	0.932213	232614	5.90247	0.090832	0	0	0.173173	0	0	0.192103	0	0	0.111255	0	0	0.0741756	0	0	0.156015	0	0	0.493599	0	0	0.486973
BAr2D2E2F__bin_130	0.262512	0	0	0.369414	0	0	0.317886	0	0	0.184143	0	0	0.730842	102086	3.12058	0.983145	311220	12.9826	0.173633	0	0	0.211938	0	0	0.299619	0	0	0.30713	0	0	0.397343	0	0	0.407816	0	0	0.326482	0	0	0.296594	0	0	0.34548	0	0	0.354834	0	0	0.378474
SEr3G3H3I__bin_77	0.205312	0	0	0.708105	109392	2.438	0.693433	65000	1.90933	0.182124	0	0	0.812697	149866	3.80979	0.657967	139943	2.67544	0.185422	0	0	0.205691	0	0	0.253698	0	0	0.262326	0	0	0.260499	0	0	0.263403	0	0	0.228207	0	0	0.209707	0	0	0.244251	0	0	0.288655	0	0	0.293127
SEr2D2E2F__bin_48	0.207775	0	0	0.288036	0	0	0.161102	0	0	0.0217806	0	0	0.06814	0	0	0.0795894	0	0	0.0138693	0	0	0.0192083	0	0	0.0120469	0	0	0.110499	0	0	0.101671	0	0	0.173982	0	0	0.168865	0	0	0.232468	0	0	0.163	0	0	0.0214989	0	0	0.0436971
MGr3G3H3I__bin_131	0.0165006	0	0	0.0261443	0	0	0.0292324	0	0	0.00401385	0	0	0.00884377	0	0	0.0251554	0	0	0.00266623	0	0	0.0117427	0	0	0.00347764	0	0	0.119309	0	0	0.452644	0	0	0.661269	113369	1.58946	0.552999	84849	1.14277	0.536526	80833	1.08097	0.623868	109421	1.46765	0.00977541	0	0	0.0218744
SEr2D2E2F__bin_67	0.555558	47001	1.19491	0.203179	0	0	0.121607	0	0	0.0147745	0	0	0.161401	0	0	0.496968	0	0	0.0353319	0	0	0.0610541	0	0	0.0281123	0	0	0.849232	119627	3.37953	0.942193	251544	7.34599	0.84716	115653	3.28883	0.925209	201599	5.86629	0.899635	165320	4.7379	0.93419	245291	6.95449	0.959673	476434	14.3455	0.960762
SEr3G3H3I__bin_267	0.021184	0	0	0.026815	0	0	0.0314718	0	0	0.0207416	0	0	0.0166141	0	0	0.0239611	0	0	0.0101711	0	0	0.0126164	0	0	0.0111533	0	0	0.136089	0	0	0.0501017	0	0	0.0681705	0	0	0.245813	0	0	0.229859	0	0	0.167198	0	0	0.0496901	0	0	0.0684659
MGr3G3H3I__bin_132	0.0110846	0	0	0.0227644	0	0	0.0141741	0	0	0.0108455	0	0	0.0099324	0	0	0.0137119	0	0	0.0131102	0	0	0.0126391	0	0	0.0138039	0	0	0.0141255	0	0	0.00856259	0	0	0.0138701	0	0	0.0261189	0	0	0.0425369	0	0	0.0230319	0	0	0.00885557	0	0	0.00828962
CRr1A1B1C__bin_28	0.429372	0	0	0.334629	0	0	0.859083	79788	2.77718	0.0502894	0	0	0.394252	0	0	0.0903278	0	0	0.066282	0	0	0.124269	0	0	0.0475257	0	0	0.121276	0	0	0.131303	0	0	0.182329	0	0	0.344838	0	0	0.166253	0	0	0.137885	0	0	0.0253979	0	0	0.0252151
SEr2D2E2F__bin_107	0.0400054	0	0	0.0339314	0	0	0.0594678	0	0	0.152616	0	0	0.0498351	0	0	0.0636356	0	0	0.0668659	0	0	0.0924194	0	0	0.0959542	0	0	0.13553	0	0	0.0580368	0	0	0.113687	0	0	0.123719	0	0	0.144089	0	0	0.0736272	0	0	0.0677388	0	0	0.0674796
MGr3G3H3I__bin_121	0.000538703	0	0	0.00127031	0	0	0.000877927	0	0	0.00333524	0	0	0.00145937	0	0	0.0122203	0	0	0.0075517	0	0	0.0101679	0	0	0.0069982	0	0	0.00433428	0	0	0.111647	0	0	0.185063	0	0	0.0993509	0	0	0.0552321	0	0	0.0999351	0	0	0.0106129	0	0	0.00742073
MGr3G3H3I__bin_91	0.996918	162111	11.0886	0.962658	79220	5.39465	0.99787	144708	10.6816	0.0655834	0	0	0.0162891	0	0	0.0784557	0	0	0.000194157	0	0	0.217278	0	0	0.00123171	0	0	0.948414	75563	4.94755	0.238656	0	0	0.941788	75738	4.9874	0.896448	60244	3.91567	0.913258	65975	4.27261	0.505717	18480	1.0374	0.016246	0	0	0.0265188
BAr1A1B1C__bin_47	0.841925	113998	2.92827	0.759273	84582	2.12344	0.950478	156273	4.34475	0.0666026	0	0	0.566205	60414	1.2778	0.745777	93781	2.22291	0.1163	0	0	0.156984	0	0	0.129824	0	0	0.273928	0	0	0.146336	0	0	0.146753	0	0	0.328296	0	0	0.268992	0	0	0.176644	0	0	0.079374	0	0	0.0934279
LASAr3G3H3I__bin_128	0.0223867	0	0	0.0594908	0	0	0.0624719	0	0	0.0123427	0	0	0.0106368	0	0	0.0112389	0	0	0.0148434	0	0	0.030798	0	0	0.0177422	0	0	0.672618	115606	2.39183	0.745716	160279	3.37973	0.638109	96003	1.95617	0.539575	66159	1.2847	0.451856	0	0	0.614981	94615	1.85692	0.410326	0	0	0.642913
LABRr1A1B1C__bin_124	0.0119835	0	0	0.048265	0	0	0.0120871	0	0	0.00113416	0	0	0.0083733	0	0	0.00352683	0	0	0.000397791	0	0	0.000593516	0	0	0.000384976	0	0	0.0101992	0	0	0.00116801	0	0	0.00269699	0	0	0.0104463	0	0	0.0123005	0	0	0.00231633	0	0	0.00126284	0	0	0.0010655
LAWAr2D2E2F__bin_7	0.200321	0	0	0.714255	61895	1.7876	0.0494215	0	0	0.029521	0	0	0.106654	0	0	0.0467789	0	0	0.0745734	0	0	0.0908167	0	0	0.0566456	0	0	0.147491	0	0	0.135055	0	0	0.219216	0	0	0.207479	0	0	0.484572	0	0	0.209759	0	0	0.0458466	0	0	0.0348579
MHr2D2E2F__bin_48	0.0192876	0	0	0.0273064	0	0	0.0393848	0	0	0.0980259	0	0	0.0463288	0	0	0.0380561	0	0	0.0911882	0	0	0.077299	0	0	0.0936705	0	0	0.0671794	0	0	0.0496745	0	0	0.0746849	0	0	0.0439908	0	0	0.0420235	0	0	0.0563812	0	0	0.0741283	0	0	0.0864969
CRr3G3H3I__bin_47	0.174744	0	0	0.242538	0	0	0.564007	64146	1.18609	0.194279	0	0	0.738895	125249	2.57464	0.323899	0	0	0.11885	0	0	0.156505	0	0	0.178101	0	0	0.147392	0	0	0.161339	0	0	0.171031	0	0	0.145927	0	0	0.115565	0	0	0.146209	0	0	0.157792	0	0	0.170026
CRr1A1B1C__bin_124	0.0242669	0	0	0.185595	0	0	0.562548	72433	2.32713	0.0271057	0	0	0.0235984	0	0	0.0346075	0	0	0.0146501	0	0	0.0643865	0	0	0.0212711	0	0	0.0595312	0	0	0.020996	0	0	0.0184199	0	0	0.0177245	0	0	0.00917987	0	0	0.011289	0	0	0.0132061	0	0	0.0130988
LABRr1A1B1C__bin_139	0.739702	83330	2.63354	0.954457	264901	9.08339	0.820367	90079	3.04455	0.111525	0	0	0.678441	61715	1.85649	0.839737	109694	3.52955	0.0179205	0	0	0.286308	0	0	0.0273141	0	0	0.499752	0	0	0.251683	0	0	0.518479	36758	1.0439	0.445686	0	0	0.510362	36785	1.0263	0.377351	0	0	0.0675433	0	0	0.0612315
SEr3G3H3I__bin_10	0.823799	112450	3.45964	0.0495026	0	0	0.0479322	0	0	0.0215719	0	0	0.357566	0	0	0.195461	0	0	0.0131089	0	0	0.02675	0	0	0.0147798	0	0	0.0909172	0	0	0.0435435	0	0	0.0796815	0	0	0.110118	0	0	0.131261	0	0	0.0984905	0	0	0.0139462	0	0	0.0146318
SEr2D2E2F__bin_6	0.53602	66647	1.84163	0.243417	0	0	0.214065	0	0	0.15039	0	0	0.678885	71974	2.25309	0.276752	0	0	0.0455351	0	0	0.091412	0	0	0.0441888	0	0	0.112346	0	0	0.0723276	0	0	0.108743	0	0	0.119576	0	0	0.134244	0	0	0.104049	0	0	0.0767609	0	0	0.0811589
MHr3G3H3I__bin_38	0.013794	0	0	0.153849	0	0	0.0158581	0	0	0.0206936	0	0	0.0110724	0	0	0.0165939	0	0	0.0250424	0	0	0.0128231	0	0	0.014738	0	0	0.125067	0	0	0.00877256	0	0	0.0124128	0	0	0.0657002	0	0	0.194947	0	0	0.357456	0	0	0.0459576	0	0	0.0463485
MGr2D2E2F__bin_108	0.654885	291850	3.61901	0.767918	405733	4.77558	0.752055	422392	5.5829	0.702431	608906	7.43979	0.971606	2383900	34.5016	0.921157	1431073	19.6526	0.697267	554708	6.98935	0.676831	622580	7.58814	0.739662	712488	9.09863	0.679734	740949	8.54089	0.735402	1639343	19.8073	0.767925	1401731	17.2786	0.579571	725761	7.24345	0.594856	1193610	13.4833	0.646408	866974	9.18527	0.754528	1288467	16.0723	0.802917
LABRr1A1B1C__bin_138	0.00103529	0	0	0.00138517	0	0	0.000726385	0	0	0.00137698	0	0	0.0012852	0	0	0.000757931	0	0	0.000829217	0	0	0.00101604	0	0	0.00120245	0	0	0.00158428	0	0	0.000742363	0	0	0.00181494	0	0	0.00421205	0	0	0.00392076	0	0	0.00141221	0	0	0.0010484	0	0	0.00139746
LASCr2D2E2F__bin_94	0.02442	0	0	0.0167873	0	0	0.0246708	0	0	0.0390251	0	0	0.0449188	0	0	0.0207116	0	0	0.0167314	0	0	0.0172279	0	0	0.0216493	0	0	0.498241	0	0	0.0359518	0	0	0.0439242	0	0	0.231299	0	0	0.510865	16801	1.00786	0.0655023	0	0	0.0256498	0	0	0.0220083
BAr1A1B1C__bin_103	0.498898	0	0	0.996561	373474	11.3673	0.999888	4977566	162.416	0.0146421	0	0	0.0233075	0	0	0.190488	0	0	0.00577216	0	0	0.00764447	0	0	0.00790618	0	0	0.415835	0	0	0.00420825	0	0	0.00649952	0	0	0.00627098	0	0	0.00804244	0	0	0.00488485	0	0	0.0170645	0	0	0.0126581
MHr1A1B1C__bin_83	0.424776	0	0	0.842617	74008	2.71231	0.90468	83654	3.27263	0.102229	0	0	0.699374	63630	1.91796	0.944284	140850	5.18746	0.0584854	0	0	0.142014	0	0	0.0703688	0	0	0.741695	59445	2.03406	0.533816	32561	1.04654	0.222615	0	0	0.916894	113490	4.13043	0.80492	71615	2.49478	0.789678	71974	2.44933	0.142814	0	0	0.226422
CRr1A1B1C__bin_96	0.974612	1920918	57.6744	0.966126	308903	8.9986	0.979353	1083624	34.5666	0.149548	0	0	0.954502	244061	6.69789	0.963754	307117	8.68728	0.12596	0	0	0.195977	0	0	0.142728	0	0	0.389797	0	0	0.0727246	0	0	0.0908715	0	0	0.141701	0	0	0.224321	0	0	0.0888867	0	0	0.0962574	0	0	0.0911283
LASAr3G3H3I__bin_72	0.594859	42900	1.3063	0.680628	52073	1.6708	0.807205	72852	2.54467	0.709749	151073	4.82526	0.863789	184618	6.07249	0.927389	184473	6.24096	0.654989	75300	2.43606	0.647314	78136	2.45131	0.707657	96173	3.1431	0.258956	0	0	0.323338	0	0	0.315345	0	0	0.254868	0	0	0.158323	0	0	0.221566	0	0	0.25331	0	0	0.278959
MHr2D2E2F__bin_21	0.00668827	0	0	0.00783087	0	0	0.00996304	0	0	0.00944746	0	0	0.00811501	0	0	0.0101354	0	0	0.0157106	0	0	0.0201001	0	0	0.0177222	0	0	0.00980621	0	0	0.00930396	0	0	0.0123279	0	0	0.0099913	0	0	0.00825819	0	0	0.00941539	0	0	0.0122682	0	0	0.012299
LABRr1A1B1C__bin_134	0.0121313	0	0	0.017046	0	0	0.0166782	0	0	0.0297966	0	0	0.0133519	0	0	0.0145911	0	0	0.0129945	0	0	0.0147456	0	0	0.0249444	0	0	0.0166126	0	0	0.0150265	0	0	0.0184941	0	0	0.0197753	0	0	0.0146828	0	0	0.0159542	0	0	0.0182875	0	0	0.0205617
MHr2D2E2F__bin_85	0.0579259	0	0	0.0549339	0	0	0.0684252	0	0	0.0451216	0	0	0.0755249	0	0	0.112734	0	0	0.0863275	0	0	0.104429	0	0	0.111462	0	0	0.202087	0	0	0.194883	0	0	0.180905	0	0	0.113295	0	0	0.0830727	0	0	0.120484	0	0	0.393905	0	0	0.366313
BAr1A1B1C__bin_86	0.985365	282115	8.16797	0.587404	48594	1.2597	0.486939	0	0	0.0456835	0	0	0.29772	0	0	0.264775	0	0	0.140721	0	0	0.198359	0	0	0.126093	0	0	0.529087	49380	1.17683	0.148502	0	0	0.251484	0	0	0.309747	0	0	0.430614	0	0	0.218291	0	0	0.289939	0	0	0.210837
MGr3G3H3I__bin_9	0.0218421	0	0	0.0685651	0	0	0.0205555	0	0	0.0609986	0	0	0.0205282	0	0	0.0666773	0	0	0.0831188	0	0	0.0648491	0	0	0.05793	0	0	0.0248493	0	0	0.0205575	0	0	0.0293805	0	0	0.0358872	0	0	0.0594811	0	0	0.0373832	0	0	0.0347049	0	0	0.0446299
MGr3G3H3I__bin_71	0.164847	0	0	0.489839	0	0	0.130104	0	0	0.0761346	0	0	0.136293	0	0	0.101298	0	0	0.0398618	0	0	0.0504252	0	0	0.0399196	0	0	0.138231	0	0	0.0527071	0	0	0.0792479	0	0	0.0624037	0	0	0.0675827	0	0	0.0525168	0	0	0.0466771	0	0	0.0496511
LABRr1A1B1C__bin_59	0.035889	0	0	0.0495474	0	0	0.0810077	0	0	0.0270636	0	0	0.0345584	0	0	0.0504873	0	0	0.0256798	0	0	0.028874	0	0	0.0425338	0	0	0.110746	0	0	0.0444578	0	0	0.0500986	0	0	0.0440298	0	0	0.0334156	0	0	0.0370741	0	0	0.031403	0	0	0.0309385
SEr3G3H3I__bin_163	0.183578	0	0	0.0967197	0	0	0.148595	0	0	0.0259161	0	0	0.514	91732	1.23364	0.150148	0	0	0.202812	0	0	0.193403	0	0	0.180733	0	0	0.111183	0	0	0.33957	0	0	0.321741	0	0	0.447633	0	0	0.280949	0	0	0.27235	0	0	0.365568	0	0	0.398276
LASYr2D2E2F__bin_88	0.402375	0	0	0.292184	0	0	0.715567	105877	2.94292	0.34166	0	0	0.259878	0	0	0.351105	0	0	0.461368	0	0	0.385184	0	0	0.709885	104485	2.78986	0.651482	70074	1.74674	0.774922	119208	3.04544	0.822855	146567	3.87945	0.53103	59418	1.35245	0.35712	0	0	0.650793	81261	1.92615	0.724373	102102	2.45992	0.829447
SEr2D2E2F__bin_26	0.945648	77360	4.88181	0.0837137	0	0	0.0252978	0	0	0.00143299	0	0	0.000524416	0	0	0.000215936	0	0	0.000749028	0	0	0.0008194	0	0	0.000376924	0	0	0.119501	0	0	0.097027	0	0	0.0513807	0	0	0.0953044	0	0	0.233298	0	0	0.146999	0	0	0.00316674	0	0	0.0162579
SEr3G3H3I__bin_177	0.231712	0	0	0.110698	0	0	0.18909	0	0	0.0397007	0	0	0.624268	42796	1.6579	0.0792571	0	0	0.0304354	0	0	0.0852417	0	0	0.0159452	0	0	0.0535928	0	0	0.30256	0	0	0.520731	27001	1.08111	0.351393	0	0	0.261373	0	0	0.212258	0	0	0.0456963	0	0	0.109611
SEr3G3H3I__bin_127	0.0131057	0	0	0.0136555	0	0	0.0112993	0	0	0.0093312	0	0	0.0191706	0	0	0.0145767	0	0	0.00543039	0	0	0.00663974	0	0	0.00632477	0	0	0.280876	0	0	0.019186	0	0	0.0414438	0	0	0.0107338	0	0	0.0129038	0	0	0.0179015	0	0	0.00986469	0	0	0.00951335
LABRr1A1B1C__bin_116	0.0632315	0	0	0.141147	0	0	0.071789	0	0	0.0397287	0	0	0.047301	0	0	0.0404492	0	0	0.0582313	0	0	0.0679003	0	0	0.0583009	0	0	0.0529268	0	0	0.0371473	0	0	0.0439433	0	0	0.0457543	0	0	0.0346854	0	0	0.0549464	0	0	0.0373735	0	0	0.0387722
MHr2D2E2F__bin_120	0.0391405	0	0	0.0362033	0	0	0.034418	0	0	0.019135	0	0	0.0190916	0	0	0.0541703	0	0	0.0603284	0	0	0.0606512	0	0	0.0593434	0	0	0.0718866	0	0	0.0626106	0	0	0.085341	0	0	0.045918	0	0	0.034455	0	0	0.0408801	0	0	0.110931	0	0	0.111589
MGr2D2E2F__bin_117	0.000532147	0	0	0.000385187	0	0	0.000971278	0	0	0.000236186	0	0	0.000275259	0	0	0.00024435	0	0	5.51101e-05	0	0	0.000129465	0	0	0.000155416	0	0	0.000237061	0	0	7.58128e-05	0	0	0.000272343	0	0	0.000937454	0	0	0.000772999	0	0	0.000363027	0	0	0.000168829	0	0	8.13529e-05
BOr3G3H3I__bin_37	0.134136	0	0	0.0917283	0	0	0.239264	0	0	0.191978	0	0	0.0779422	0	0	0.0976438	0	0	0.251431	0	0	0.285237	0	0	0.468585	0	0	0.957798	466256	7.45643	0.953822	453132	7.11672	0.96861	559854	9.06864	0.970483	646409	10.4946	0.938515	731815	11.7059	0.924072	552448	8.53525	0.983603	707067	11.5469	0.991813
LASAr3G3H3I__bin_57	0.0307231	0	0	0.0403541	0	0	0.107729	0	0	0.0192367	0	0	0.0319098	0	0	0.032304	0	0	0.0319082	0	0	0.0236989	0	0	0.0263402	0	0	0.134668	0	0	0.369986	0	0	0.498174	0	0	0.557967	29666	1.41149	0.41044	0	0	0.503029	24210	1.10542	0.12509	0	0	0.113135
BAr1A1B1C__bin_48	0.980007	202420	9.62399	0.674904	41330	1.81617	0.653016	30038	1.38879	0.0115688	0	0	0.327703	0	0	0.10835	0	0	0.00221498	0	0	0.00631694	0	0	0.00158505	0	0	0.186829	0	0	0.0267214	0	0	0.0523612	0	0	0.102383	0	0	0.14806	0	0	0.0498284	0	0	0.02581	0	0	0.0274637
BAr2D2E2F__bin_71	0.922095	216491	12.1613	0.94097	814699	47.3136	0.946359	319017	19.2598	0.726782	47237	2.29595	0.97691	849167	47.2985	0.989517	1194155	67.8058	0.638172	34293	1.69599	0.848726	76953	4.07585	0.917864	153846	8.59607	0.920033	278641	15.1655	0.933922	603868	33.2535	0.936299	572980	31.8792	0.924364	417755	23.0362	0.902891	266262	14.4855	0.926891	481354	25.8621	0.93093	763640	42.6234	0.937038
LASYr2D2E2F__bin_106	0.0254956	0	0	0.0391294	0	0	0.0389878	0	0	0.0306457	0	0	0.0267689	0	0	0.0247204	0	0	0.0328863	0	0	0.0362917	0	0	0.0402887	0	0	0.0457095	0	0	0.0694507	0	0	0.0710217	0	0	0.040434	0	0	0.0317193	0	0	0.044992	0	0	0.0610545	0	0	0.0793688
LASAr3G3H3I__bin_7	0.144103	0	0	0.136713	0	0	0.185312	0	0	0.139826	0	0	0.127798	0	0	0.107966	0	0	0.177705	0	0	0.167371	0	0	0.14534	0	0	0.120312	0	0	0.100556	0	0	0.113683	0	0	0.124825	0	0	0.106459	0	0	0.116623	0	0	0.152646	0	0	0.122168
LASCr2D2E2F__bin_124	0.00775024	0	0	0.168749	0	0	0.163593	0	0	0.00248797	0	0	0.0072107	0	0	0.0240523	0	0	0.00100765	0	0	0.00709428	0	0	0.000535285	0	0	0.183601	0	0	0.209355	0	0	0.36505	0	0	0.388306	0	0	0.380617	0	0	0.228952	0	0	0.18946	0	0	0.18805
MHr1A1B1C__bin_12	0.259665	0	0	0.0716748	0	0	0.32168	0	0	0.527483	46306	1.712	0.346366	0	0	0.182726	0	0	0.446504	0	0	0.319157	0	0	0.318127	0	0	0.39659	0	0	0.362494	0	0	0.445731	0	0	0.453457	0	0	0.298646	0	0	0.39348	0	0	0.245768	0	0	0.391457
BAr1A1B1C__bin_80	0.99314	578791	17.2011	0.952314	217407	6.33815	0.985238	334674	10.4618	0.0700665	0	0	0.157999	0	0	0.400698	0	0	0.10565	0	0	0.116261	0	0	0.227184	0	0	0.762754	170188	4.62082	0.312171	0	0	0.388548	0	0	0.692893	137000	3.62677	0.758667	168787	4.4787	0.526457	62634	1.47329	0.450557	0	0	0.421718
LASCr2D2E2F__bin_65	0.00770306	0	0	0.0388336	0	0	0.174217	0	0	0.00281253	0	0	0.00334766	0	0	0.00292598	0	0	0.000652002	0	0	0.00156542	0	0	0.00130059	0	0	0.147613	0	0	0.0706389	0	0	0.120117	0	0	0.104398	0	0	0.0583745	0	0	0.0496048	0	0	0.017934	0	0	0.0125147
CRr3G3H3I__bin_20	0.47433	0	0	0.746341	56705	1.99872	0.278956	0	0	0.0151514	0	0	0.888611	101515	3.59591	0.0933627	0	0	0.000690292	0	0	0.124328	0	0	0.000854471	0	0	0.154235	0	0	0.0261358	0	0	0.0423793	0	0	0.0509291	0	0	0.0358602	0	0	0.0251865	0	0	0.017706	0	0	0.0154323
BAr3G3H3I__bin_54	0.417649	0	0	0.223897	0	0	0.37872	0	0	0.984596	1174297	25.4214	0.887441	278306	4.96674	0.908209	316818	5.96315	0.993568	992289	22.1733	0.9939	1276346	28.0674	0.995753	1301405	29.1092	0.271757	0	0	0.364858	0	0	0.437142	0	0	0.227837	0	0	0.177015	0	0	0.270512	0	0	0.591339	218967	3.30696	0.707877
SEr2D2E2F__bin_169	0.00844713	0	0	0.00663414	0	0	0.00271901	0	0	0.002256	0	0	0.00341687	0	0	0.00292861	0	0	0.0325548	0	0	0.0515641	0	0	0.106912	0	0	0.00675799	0	0	0.00559522	0	0	0.00682849	0	0	0.00651077	0	0	0.00427287	0	0	0.00624592	0	0	0.023819	0	0	0.0419861
BOr2D2E2F__bin_15	0.00531624	0	0	0.0425507	0	0	0.0149503	0	0	0.008639	0	0	0.00265596	0	0	0.00872278	0	0	0.00347996	0	0	0.0138335	0	0	0.00541643	0	0	0.178887	0	0	0.0158563	0	0	0.673268	15343	1.63174	0.763317	19719	2.15309	0.980303	59977	6.88573	0.154523	0	0	0.0043005	0	0	0.00286412
CRr2D2E2F__bin_78	0.621527	50277	1.41762	0.681165	58014	1.67335	0.87404	86505	2.86053	0.0521788	0	0	0.69213	76073	2.01813	0.494815	0	0	0.0377873	0	0	0.0564974	0	0	0.0320748	0	0	0.105299	0	0	0.0239539	0	0	0.0301214	0	0	0.0332632	0	0	0.0377471	0	0	0.0237435	0	0	0.0159164	0	0	0.0158021
CRr2D2E2F__bin_49	0.32475	0	0	0.343676	0	0	0.119109	0	0	0.0445777	0	0	0.162771	0	0	0.098406	0	0	0.1621	0	0	0.13169	0	0	0.0974366	0	0	0.234034	0	0	0.463765	0	0	0.45446	0	0	0.386134	0	0	0.64309	44671	1.61735	0.333848	0	0	0.0858354	0	0	0.1337
BAr1A1B1C__bin_42	0.992342	438152	9.94243	0.995229	494547	11.4751	0.997886	491853	12.0809	0.107005	0	0	0.262323	0	0	0.853252	146800	3.04487	0.191347	0	0	0.140249	0	0	0.164384	0	0	0.440622	0	0	0.0456802	0	0	0.0614944	0	0	0.502564	55234	0.992169	0.260508	0	0	0.365062	0	0	0.211223	0	0	0.112291
MHr3G3H3I__bin_20	0.288915	0	0	0.563981	57244	1.3997	0.193533	0	0	0.0710366	0	0	0.115467	0	0	0.190886	0	0	0.0374056	0	0	0.0485382	0	0	0.0401217	0	0	0.168657	0	0	0.0881143	0	0	0.0968431	0	0	0.130919	0	0	0.142274	0	0	0.121148	0	0	0.0851429	0	0	0.0817589
LABRr1A1B1C__bin_68	0.00149338	0	0	0.015837	0	0	0.00717001	0	0	0.00614958	0	0	0.0012548	0	0	0.0030156	0	0	0.0066622	0	0	0.011572	0	0	0.00926494	0	0	0.0240509	0	0	0.00725715	0	0	0.0684441	0	0	0.190808	0	0	0.204643	0	0	0.11431	0	0	0.00335634	0	0	0.00375177
SEr2D2E2F__bin_97	0.3034	0	0	0.158432	0	0	0.197352	0	0	0.107455	0	0	0.225293	0	0	0.164378	0	0	0.0362791	0	0	0.0599091	0	0	0.0620364	0	0	0.242265	0	0	0.103394	0	0	0.194527	0	0	0.170249	0	0	0.241623	0	0	0.129606	0	0	0.0819318	0	0	0.0704596
CRr2D2E2F__bin_5	0.948114	369270	6.86914	0.926937	231795	4.42368	0.909968	177731	3.59002	0.0284867	0	0	0.708831	111082	1.92448	0.204894	0	0	0.00143973	0	0	0.0603703	0	0	0.00155436	0	0	0.256217	0	0	0.0277998	0	0	0.0696664	0	0	0.0962049	0	0	0.154766	0	0	0.0506505	0	0	0.0178019	0	0	0.0154825
MHr1A1B1C__bin_14	0.0163525	0	0	0.0158986	0	0	0.383225	0	0	0.00967911	0	0	0.00201076	0	0	0.0249263	0	0	0.000434741	0	0	0.02055	0	0	0.00102689	0	0	0.0263217	0	0	0.00150082	0	0	0.00204058	0	0	0.00328516	0	0	0.0040426	0	0	0.00144949	0	0	0.000598328	0	0	0.000559561
LASYr2D2E2F__bin_96	0.0230824	0	0	0.0242832	0	0	0.0409511	0	0	0.0697233	0	0	0.038309	0	0	0.038279	0	0	0.0617039	0	0	0.0561657	0	0	0.0688584	0	0	0.784632	63643	2.37124	0.0571053	0	0	0.115887	0	0	0.106628	0	0	0.287265	0	0	0.113304	0	0	0.278082	0	0	0.311551
MGr3G3H3I__bin_42	0.68307	106236	2.38125	0.804366	219348	5.1503	0.778547	590471	15.3428	0.0743343	0	0	0.047265	0	0	0.368675	0	0	0.0903467	0	0	0.0220133	0	0	0.0509519	0	0	0.232744	0	0	0.0264319	0	0	0.0289374	0	0	0.0301978	0	0	0.0358135	0	0	0.0252774	0	0	0.0437669	0	0	0.0375431
CRr1A1B1C__bin_120	0.551588	146804	2.17001	0.563656	140047	1.75881	0.660708	190213	2.99155	0.60907	354696	5.26455	0.802089	556256	8.21295	0.923121	648385	10.5046	0.605968	318738	4.92548	0.604535	346563	5.05565	0.68707	402387	6.25887	0.650516	397741	5.45246	0.694492	802618	11.2676	0.858457	740342	11.0261	0.519797	408289	5.09775	0.523927	791214	11.0979	0.550589	494430	6.53234	0.713281	707017	10.7105	0.741335
SEr3G3H3I__bin_143	0.194612	0	0	0.127905	0	0	0.173708	0	0	0.0161907	0	0	0.306535	0	0	0.0854031	0	0	0.00539417	0	0	0.0467654	0	0	0.00457224	0	0	0.241595	0	0	0.349984	0	0	0.304934	0	0	0.634138	62658	1.47815	0.483401	0	0	0.455622	0	0	0.134267	0	0	0.179281
LABRr1A1B1C__bin_44	0.893876	266983	7.96923	0.914833	588242	18.3596	0.936762	398438	12.8363	0.781408	244319	6.10424	0.921093	592568	16.3563	0.946776	772867	22.7906	0.845764	244113	6.54212	0.829827	270050	6.94276	0.895375	330935	9.06421	0.86275	451715	11.6772	0.852039	888881	23.0997	0.832469	744860	19.6889	0.70032	449728	10.4114	0.691496	562657	13.2507	0.817565	529207	12.4684	0.861592	676916	17.9261	0.892148
MGr2D2E2F__bin_25	0.00419631	0	0	0.00672336	0	0	0.00883227	0	0	0.00402281	0	0	0.00462169	0	0	0.00424367	0	0	0.00464382	0	0	0.00513682	0	0	0.0046006	0	0	0.00561659	0	0	0.00318963	0	0	0.00425442	0	0	0.00734561	0	0	0.0068402	0	0	0.00413717	0	0	0.00315282	0	0	0.00352857
CRr1A1B1C__bin_45	0.0482807	0	0	0.113915	0	0	0.448956	0	0	0.0286348	0	0	0.0621901	0	0	0.155588	0	0	0.0183942	0	0	0.120388	0	0	0.0294782	0	0	0.0521586	0	0	0.034655	0	0	0.0284153	0	0	0.0328314	0	0	0.0178722	0	0	0.0186712	0	0	0.0183194	0	0	0.0188866
MGr1A1B1C__bin_74	0.935052	257394	6.21497	0.692633	77613	1.71815	0.325843	0	0	0.0457089	0	0	0.121357	0	0	0.263532	0	0	0.0373477	0	0	0.0637054	0	0	0.0474805	0	0	0.31007	0	0	0.0289349	0	0	0.0592587	0	0	0.0650631	0	0	0.138121	0	0	0.0355325	0	0	0.0391167	0	0	0.0400087
BAr1A1B1C__bin_122	0.81802	87279	2.52318	0.991329	283982	8.98345	0.996687	520424	17.6533	0.030435	0	0	0.10225	0	0	0.552963	44259	1.14435	0.0125699	0	0	0.0240908	0	0	0.0190055	0	0	0.643196	54829	1.48093	0.0569004	0	0	0.0654575	0	0	0.213903	0	0	0.278006	0	0	0.102693	0	0	0.0359343	0	0	0.0320071
LASCr2D2E2F__bin_59	0.0712056	0	0	0.106459	0	0	0.132144	0	0	0.0123294	0	0	0.0452383	0	0	0.0418036	0	0	0.00640135	0	0	0.0125018	0	0	0.00778666	0	0	0.143812	0	0	0.0831776	0	0	0.112525	0	0	0.191684	0	0	0.158739	0	0	0.147815	0	0	0.0563878	0	0	0.0706738
CRr3G3H3I__bin_3	0.0774774	0	0	0.132677	0	0	0.170554	0	0	0.343352	0	0	0.305588	0	0	0.299452	0	0	0.284849	0	0	0.402725	0	0	0.276106	0	0	0.356248	0	0	0.180069	0	0	0.274804	0	0	0.301347	0	0	0.325984	0	0	0.231111	0	0	0.316032	0	0	0.281121
SEr3G3H3I__bin_108	0.0545809	0	0	0.105389	0	0	0.0928582	0	0	0.0115491	0	0	0.0579572	0	0	0.0362345	0	0	0.0220646	0	0	0.0360196	0	0	0.0200343	0	0	0.111801	0	0	0.105382	0	0	0.220167	0	0	0.172783	0	0	0.275741	0	0	0.158181	0	0	0.0470305	0	0	0.0515116
SEr2D2E2F__bin_66	0.116334	0	0	0.535629	37717	1.13802	0.558293	46785	1.40853	0.142168	0	0	0.0975299	0	0	0.463153	0	0	0.114156	0	0	0.166772	0	0	0.133955	0	0	0.32979	0	0	0.0866007	0	0	0.10259	0	0	0.297285	0	0	0.200621	0	0	0.164058	0	0	0.0533902	0	0	0.0655346
LASAr3G3H3I__bin_124	0.126914	0	0	0.140976	0	0	0.12696	0	0	0.117168	0	0	0.174269	0	0	0.2918	0	0	0.117342	0	0	0.112589	0	0	0.117126	0	0	0.449461	0	0	0.142623	0	0	0.19724	0	0	0.540455	29736	1.2313	0.488549	0	0	0.380842	0	0	0.260592	0	0	0.247054
CRr2D2E2F__bin_117	0.931612	187977	4.77403	0.900061	149853	3.82158	0.982681	581656	16.6516	0.0218299	0	0	0.205389	0	0	0.166621	0	0	0.00891561	0	0	0.0136491	0	0	0.00934917	0	0	0.628315	63579	1.45924	0.208163	0	0	0.290083	0	0	0.75548	92884	2.22027	0.439275	0	0	0.547404	54072	1.1659	0.182094	0	0	0.241524
SEr3G3H3I__bin_199	0.652581	54389	1.50745	0.827232	85201	2.53487	0.649672	45139	1.33185	0.0554054	0	0	0.551168	44990	1.15801	0.545675	42174	1.10293	0.0657235	0	0	0.073398	0	0	0.140958	0	0	0.607653	48162	1.29897	0.733936	69655	1.94999	0.428234	0	0	0.802159	86203	2.47275	0.629436	52060	1.40312	0.66032	60346	1.60782	0.399938	0	0	0.421922
LASYr2D2E2F__bin_65	0.00762971	0	0	0.0611179	0	0	0.0437122	0	0	0.00687243	0	0	0.0861338	0	0	0.160786	0	0	0.00121211	0	0	0.00175715	0	0	0.00167804	0	0	0.738717	79722	2.54966	0.968062	209560	7.86953	0.838078	102179	3.5387	0.525448	45141	1.27131	0.701454	64673	2.05233	0.682033	66293	2.00076	0.938679	147733	5.63868	0.951479
BOr3G3H3I__bin_31	0.0191976	0	0	0.0176499	0	0	0.129516	0	0	0.0821059	0	0	0.0351137	0	0	0.0296291	0	0	0.201129	0	0	0.184541	0	0	0.276853	0	0	0.142644	0	0	0.362427	0	0	0.415015	0	0	0.0824723	0	0	0.0734224	0	0	0.282582	0	0	0.592525	35125	1.33062	0.967575
BOr1A1B1C__bin_27	0.242824	0	0	0.2832	0	0	0.253276	0	0	0.174866	0	0	0.221242	0	0	0.529727	132916	1.96203	0.146849	0	0	0.177223	0	0	0.323863	0	0	0.984592	557050	10.9398	0.940181	377727	7.10098	0.955019	404585	7.90976	0.905007	471351	9.04143	0.801242	255195	4.46364	0.915828	373536	7.0687	0.676338	161053	2.37951	0.784547
LASYr2D2E2F__bin_33	0.171389	0	0	0.154328	0	0	0.145913	0	0	0.145497	0	0	0.169645	0	0	0.18774	0	0	0.475818	0	0	0.367011	0	0	0.436052	0	0	0.591814	73352	1.37191	0.862784	181215	3.76626	0.762138	123135	2.43312	0.810802	144400	2.96015	0.699376	96329	1.9204	0.751396	125744	2.43912	0.940599	437799	9.79934	0.944425
BOr2D2E2F__bin_26	0.0131961	0	0	0.0132618	0	0	0.0326152	0	0	0.0271394	0	0	0.0166596	0	0	0.0126149	0	0	0.0606333	0	0	0.0567769	0	0	0.0449238	0	0	0.57384	66577	1.20287	0.84429	146079	2.88613	0.891634	172264	3.47162	0.9639	259296	5.30192	0.830774	135850	2.67246	0.897079	186449	3.63282	0.757733	109072	2.12191	0.798647
LASYr2D2E2F__bin_82	0.0198841	0	0	0.0379017	0	0	0.0423813	0	0	0.0110406	0	0	0.0114206	0	0	0.0110039	0	0	0.0163894	0	0	0.0258661	0	0	0.0185309	0	0	0.10026	0	0	0.138265	0	0	0.0991118	0	0	0.124878	0	0	0.075493	0	0	0.0972576	0	0	0.111572	0	0	0.144837
MHr2D2E2F__bin_37	0.0318799	0	0	0.514516	37433	0.99829	0.0191138	0	0	0.0266542	0	0	0.00764925	0	0	0.0233434	0	0	0.0084124	0	0	0.0122713	0	0	0.00885332	0	0	0.116673	0	0	0.013276	0	0	0.0332003	0	0	0.0384367	0	0	0.0682062	0	0	0.0396809	0	0	0.0105051	0	0	0.00942784
LASAr3G3H3I__bin_93	0.237951	0	0	0.235045	0	0	0.190057	0	0	0.0658153	0	0	0.130502	0	0	0.17673	0	0	0.040916	0	0	0.0450543	0	0	0.049511	0	0	0.676248	66647	1.73989	0.781767	98271	2.62434	0.899141	170320	4.86653	0.938271	246970	7.10718	0.937678	245002	7.00638	0.930279	245035	6.81528	0.168475	0	0	0.314633
MGr1A1B1C__bin_134	0.00950561	0	0	0.0207513	0	0	0.0240659	0	0	0.00940587	0	0	0.0116475	0	0	0.0112354	0	0	0.0150434	0	0	0.0183049	0	0	0.0297225	0	0	0.0123023	0	0	0.0589895	0	0	0.188029	0	0	0.0106974	0	0	0.0121498	0	0	0.030812	0	0	0.100785	0	0	0.188078
MHr2D2E2F__bin_129	0.0177462	0	0	0.0260453	0	0	0.0191671	0	0	0.0115445	0	0	0.0155732	0	0	0.0281946	0	0	0.229581	0	0	0.212057	0	0	0.204931	0	0	0.0256077	0	0	0.0279873	0	0	0.0368396	0	0	0.0207161	0	0	0.0180129	0	0	0.0231707	0	0	0.0401038	0	0	0.0399401
BAr3G3H3I__bin_32	0.380391	0	0	0.0388867	0	0	0.243379	0	0	0.905913	100181	3.77025	0.244905	0	0	0.419262	0	0	0.970685	138667	5.57721	0.978094	163040	6.42612	0.994693	244728	9.89955	0.0593219	0	0	0.0571632	0	0	0.0578805	0	0	0.041635	0	0	0.0402469	0	0	0.0588048	0	0	0.0562051	0	0	0.0902008
MGr2D2E2F__bin_63	0.0228293	0	0	0.311756	0	0	0.0605969	0	0	0.0187875	0	0	0.075711	0	0	0.0228293	0	0	0.00131661	0	0	0.00871034	0	0	0.00136176	0	0	0.152744	0	0	0.0498751	0	0	0.147753	0	0	0.239351	0	0	0.33785	0	0	0.0959413	0	0	0.0132459	0	0	0.0266006
BAr1A1B1C__bin_118	0.664454	91902	1.57462	0.983592	526039	10.2538	0.998183	1689855	35.1585	0.0335104	0	0	0.514161	69344	1.03659	0.96763	692223	12.7308	0.0220706	0	0	0.0258641	0	0	0.0401239	0	0	0.670299	97412	1.65808	0.0534886	0	0	0.0477106	0	0	0.171431	0	0	0.0553609	0	0	0.041992	0	0	0.0276627	0	0	0.0258374
LASYr2D2E2F__bin_91	0.0282388	0	0	0.024185	0	0	0.0292717	0	0	0.0231951	0	0	0.020664	0	0	0.0270574	0	0	0.0328575	0	0	0.037913	0	0	0.0406912	0	0	0.0427358	0	0	0.0662303	0	0	0.0410199	0	0	0.0390165	0	0	0.0313464	0	0	0.0393436	0	0	0.0925729	0	0	0.0723623
BAr2D2E2F__bin_125	0.122504	0	0	0.0278395	0	0	0.0727786	0	0	0.992992	208521	10.0067	0.777383	51773	2.32385	0.398592	0	0	0.283173	0	0	0.347672	0	0	0.658299	44084	1.78712	0.0150873	0	0	0.0276602	0	0	0.0285577	0	0	0.0136257	0	0	0.00863319	0	0	0.0314545	0	0	0.109874	0	0	0.100986
LABRr1A1B1C__bin_29	0.0332902	0	0	0.0161579	0	0	0.0290875	0	0	0.0104771	0	0	0.0237759	0	0	0.0123178	0	0	0.00725241	0	0	0.0111353	0	0	0.00920413	0	0	0.0138581	0	0	0.00993112	0	0	0.0132204	0	0	0.009983	0	0	0.0121386	0	0	0.0114032	0	0	0.00690249	0	0	0.00773265
MHr3G3H3I__bin_100	0.0287871	0	0	0.0384005	0	0	0.0436731	0	0	0.0394409	0	0	0.0322212	0	0	0.0408661	0	0	0.0287789	0	0	0.0285859	0	0	0.037885	0	0	0.119969	0	0	0.109824	0	0	0.149498	0	0	0.0974377	0	0	0.0642327	0	0	0.0904833	0	0	0.0964837	0	0	0.101317
SEr2D2E2F__bin_78	0.0898072	0	0	0.0744896	0	0	0.15088	0	0	0.00786538	0	0	0.0608834	0	0	0.0238895	0	0	0.00949747	0	0	0.014432	0	0	0.00994508	0	0	0.0673567	0	0	0.073378	0	0	0.0779605	0	0	0.11771	0	0	0.0817037	0	0	0.0700359	0	0	0.0150467	0	0	0.0265595
BAr3G3H3I__bin_95	0.00865946	0	0	0.0061849	0	0	0.0116722	0	0	0.0236649	0	0	0.00986833	0	0	0.00891938	0	0	0.988831	298466	10.4901	0.986069	276671	9.42068	0.969581	199460	6.85508	0.00603357	0	0	0.00621506	0	0	0.00987562	0	0	0.00415452	0	0	0.00334986	0	0	0.00539054	0	0	0.0111891	0	0	0.0107492
BOr2D2E2F__bin_44	0.392481	0	0	0.936982	189268	6.74952	0.802396	64359	2.33825	0.11557	0	0	0.509687	59089	1.51182	0.600994	53267	1.46393	0.152825	0	0	0.207006	0	0	0.222808	0	0	0.762182	85681	2.74597	0.691192	94464	2.91294	0.623803	94574	2.93187	0.985995	294358	10.5262	0.966713	217798	7.62744	0.983978	277548	9.63631	0.944333	300393	10.2685	0.943972
CRr3G3H3I__bin_99	0.0566092	0	0	0.0420131	0	0	0.15472	0	0	0.0513936	0	0	0.0334991	0	0	0.0258952	0	0	0.697303	28057	1.7445	0.521868	18200	1.02886	0.763258	34555	2.17244	0.0398174	0	0	0.0349577	0	0	0.040182	0	0	0.0426748	0	0	0.0306304	0	0	0.0408311	0	0	0.0332676	0	0	0.0354279
MGr3G3H3I__bin_57	0.0192622	0	0	0.0309053	0	0	0.0429602	0	0	0.112183	0	0	0.0580926	0	0	0.0458606	0	0	0.0796723	0	0	0.0669237	0	0	0.0884555	0	0	0.108923	0	0	0.0652	0	0	0.0995638	0	0	0.0776436	0	0	0.0632797	0	0	0.111784	0	0	0.0758812	0	0	0.0902802
LASAr3G3H3I__bin_69	0.0218379	0	0	0.00677954	0	0	0.0181883	0	0	0.0709605	0	0	0.0888383	0	0	0.0187939	0	0	0.25957	0	0	0.169615	0	0	0.462638	0	0	0.00414775	0	0	0.00660925	0	0	0.0083147	0	0	0.0138977	0	0	0.0101623	0	0	0.0128568	0	0	0.0161986	0	0	0.0120258
BAr2D2E2F__bin_126	0.206594	0	0	0.0534484	0	0	0.835754	115623	2.50572	0.991864	495112	10.6016	0.482168	0	0	0.743405	104474	2.03882	0.0627837	0	0	0.0957292	0	0	0.0750112	0	0	0.247983	0	0	0.305643	0	0	0.503957	55421	0.987422	0.373917	0	0	0.246718	0	0	0.539191	65835	1.1688	0.230071	0	0	0.38851
CRr3G3H3I__bin_105	0.0993284	0	0	0.144357	0	0	0.262406	0	0	0.0337743	0	0	0.114387	0	0	0.129434	0	0	0.278844	0	0	0.381226	0	0	0.374331	0	0	0.0714123	0	0	0.089568	0	0	0.0523923	0	0	0.103707	0	0	0.0800659	0	0	0.103194	0	0	0.108225	0	0	0.097811
BAr3G3H3I__bin_8	0.267573	0	0	0.0554297	0	0	0.11125	0	0	0.272736	0	0	0.220723	0	0	0.295677	0	0	0.855147	123226	2.93938	0.843378	127614	2.92967	0.982202	347474	8.60957	0.0300708	0	0	0.0428371	0	0	0.049631	0	0	0.0328486	0	0	0.0309285	0	0	0.0841276	0	0	0.134333	0	0	0.183602
LABRr1A1B1C__bin_36	0.00129724	0	0	0.00142229	0	0	0.00111566	0	0	0.000416834	0	0	0.00105787	0	0	0.000672302	0	0	0.000514095	0	0	0.000430412	0	0	0.000538094	0	0	0.00137492	0	0	0.000734827	0	0	0.00115071	0	0	0.00290078	0	0	0.0027031	0	0	0.000723459	0	0	0.000914192	0	0	0.000846615
CRr3G3H3I__bin_11	0.0964452	0	0	0.423574	0	0	0.170568	0	0	0.00987583	0	0	0.0903564	0	0	0.100081	0	0	0.00353056	0	0	0.0633196	0	0	0.00463673	0	0	0.163556	0	0	0.120339	0	0	0.29051	0	0	0.309878	0	0	0.422217	0	0	0.276028	0	0	0.0548829	0	0	0.0885612
LABRr1A1B1C__bin_15	0.0826543	0	0	0.0896778	0	0	0.0632351	0	0	0.00204203	0	0	0.0194715	0	0	0.00509234	0	0	0.00102169	0	0	0.00199777	0	0	0.00106998	0	0	0.0206385	0	0	0.00740891	0	0	0.0113226	0	0	0.0164507	0	0	0.022381	0	0	0.0117049	0	0	0.0049971	0	0	0.00420569
SEr2D2E2F__bin_29	0.568939	46433	1.89427	0.385007	0	0	0.786564	73188	3.53416	0.0125074	0	0	0.0420916	0	0	0.0169304	0	0	0.000384421	0	0	0.0194926	0	0	0.000433465	0	0	0.267119	0	0	0.0631356	0	0	0.094133	0	0	0.381372	0	0	0.450145	0	0	0.126099	0	0	0.0109419	0	0	0.0526477
LASYr2D2E2F__bin_31	0.954269	255398	6.39483	0.965792	330583	8.37572	0.933679	165965	4.36003	0.0859394	0	0	0.0790302	0	0	0.931319	227457	5.48047	0.0310708	0	0	0.122176	0	0	0.0383683	0	0	0.851663	134876	3.17914	0.725655	89941	2.04908	0.933599	231852	5.73911	0.892874	168578	4.04537	0.607309	64989	1.41076	0.739932	98499	2.19446	0.638031	69609	1.52444	0.830798
LABRr1A1B1C__bin_78	0.0603924	0	0	0.665047	48893	1.54319	0.16998	0	0	0.0267956	0	0	0.0520998	0	0	0.0479567	0	0	0.014285	0	0	0.0189648	0	0	0.0217802	0	0	0.194834	0	0	0.0427772	0	0	0.107971	0	0	0.142577	0	0	0.384816	0	0	0.0652669	0	0	0.0398969	0	0	0.0372518
BAr1A1B1C__bin_85	0.988444	591121	13.1582	0.929973	203718	4.42647	0.958303	217227	5.01382	0.0311564	0	0	0.0513663	0	0	0.363097	0	0	0.0275294	0	0	0.0363564	0	0	0.0440517	0	0	0.927304	365133	7.82334	0.613912	77054	1.48274	0.650806	83597	1.6521	0.759343	125136	2.50348	0.834201	165162	3.39049	0.549619	67263	1.22316	0.834671	171331	3.59237	0.648207
MGr1A1B1C__bin_9	0.000485927	0	0	0.002857	0	0	0.000975449	0	0	0.00275478	0	0	0.00159801	0	0	0.00109667	0	0	0.0112585	0	0	0.00794947	0	0	0.00706802	0	0	0.00130882	0	0	0.00349086	0	0	0.0241576	0	0	0.00879805	0	0	0.00938208	0	0	0.00788013	0	0	0.00316726	0	0	0.0041951
SEr2D2E2F__bin_80	0.417369	0	0	0.237501	0	0	0.732233	64608	1.87277	0.309229	0	0	0.305428	0	0	0.213108	0	0	0.158768	0	0	0.236775	0	0	0.235383	0	0	0.277708	0	0	0.336827	0	0	0.29712	0	0	0.452281	0	0	0.263791	0	0	0.276648	0	0	0.177424	0	0	0.172327
MGr3G3H3I__bin_77	0.00999815	0	0	0.0152253	0	0	0.0103539	0	0	0.0100927	0	0	0.0103198	0	0	0.0476446	0	0	0.29073	0	0	0.226337	0	0	0.32311	0	0	0.0178153	0	0	0.0264515	0	0	0.0258302	0	0	0.0197894	0	0	0.0193415	0	0	0.0369686	0	0	0.0453162	0	0	0.0422744
BAr3G3H3I__bin_81	0.0555901	0	0	0.00434423	0	0	0.0115959	0	0	0.130376	0	0	0.0161354	0	0	0.0329246	0	0	0.972788	237364	5.48175	0.912907	166937	3.70475	0.979661	271144	6.23627	0.00553752	0	0	0.0476642	0	0	0.0183606	0	0	0.00351407	0	0	0.00676026	0	0	0.0391762	0	0	0.383502	0	0	0.366021
LASCr2D2E2F__bin_104	0.180705	0	0	0.315507	0	0	0.150586	0	0	0.0391013	0	0	0.137651	0	0	0.0892664	0	0	0.0270143	0	0	0.0321297	0	0	0.0221882	0	0	0.0689466	0	0	0.0463841	0	0	0.0750372	0	0	0.049994	0	0	0.0398129	0	0	0.0419954	0	0	0.0353546	0	0	0.0212593
MGr2D2E2F__bin_129	0.187402	0	0	0.769654	199100	2.43421	0.216824	0	0	0.0271473	0	0	0.121572	0	0	0.0601377	0	0	0.0153886	0	0	0.0223654	0	0	0.01684	0	0	0.192954	0	0	0.0792612	0	0	0.108307	0	0	0.111674	0	0	0.0934608	0	0	0.0848984	0	0	0.0528942	0	0	0.0610171
BAr2D2E2F__bin_111	0.841149	364382	8.71065	0.555319	67531	1.56642	0.768756	103837	2.65231	0.707534	82966	2.03535	0.992132	862748	23.08	0.682485	78790	1.90922	0.0193177	0	0	0.239204	0	0	0.0437842	0	0	0.558381	122028	2.76048	0.488623	0	0	0.502386	87078	1.92054	0.602289	182399	4.21549	0.518756	99090	2.18046	0.546509	124480	2.73094	0.214797	0	0	0.292449
BOr3G3H3I__bin_96	0.0331734	0	0	0.0197493	0	0	0.0330705	0	0	0.0868241	0	0	0.0637221	0	0	0.0358615	0	0	0.0449464	0	0	0.0529459	0	0	0.0492561	0	0	0.205623	0	0	0.426979	0	0	0.612673	38854	1.56072	0.0911552	0	0	0.0528963	0	0	0.117637	0	0	0.765136	53938	2.32482	0.905905
CRr2D2E2F__bin_44	0.138583	0	0	0.0472097	0	0	0.26364	0	0	0.0472405	0	0	0.0380121	0	0	0.0367129	0	0	0.0101659	0	0	0.267563	0	0	0.0112278	0	0	0.860392	90611	3.11922	0.212961	0	0	0.363652	0	0	0.666982	58241	1.82273	0.496936	0	0	0.312719	0	0	0.026238	0	0	0.0314461
LASYr2D2E2F__bin_93	0.03737	0	0	0.0407672	0	0	0.0559732	0	0	0.0598493	0	0	0.0400233	0	0	0.10869	0	0	0.0391593	0	0	0.0410223	0	0	0.0601488	0	0	0.829648	283086	2.87617	0.754848	222377	2.21633	0.906684	396917	4.16214	0.97607	867823	9.41052	0.832385	289839	2.97357	0.912409	440213	4.49609	0.903251	380927	3.98838	0.934327
BAr1A1B1C__bin_138	0.981226	215424	6.87631	0.680809	54877	1.64897	0.961802	138129	4.74931	0.024169	0	0	0.0643587	0	0	0.00314042	0	0	0.000368781	0	0	0.0100615	0	0	0.000299804	0	0	0.400003	0	0	0.0925664	0	0	0.105584	0	0	0.0895947	0	0	0.05475	0	0	0.0160298	0	0	0.0120426	0	0	0.0398135
SEr2D2E2F__bin_150	0.822945	87780	2.66363	0.122617	0	0	0.0931547	0	0	0.0521701	0	0	0.265402	0	0	0.0266873	0	0	0.0266935	0	0	0.0533048	0	0	0.0367394	0	0	0.188132	0	0	0.0410403	0	0	0.0750398	0	0	0.205188	0	0	0.401658	0	0	0.137122	0	0	0.0205043	0	0	0.0192375
MGr1A1B1C__bin_54	0.0843291	0	0	0.634755	73307	1.57966	0.566311	52641	1.1617	0.0178669	0	0	0.0398782	0	0	0.0173464	0	0	0.00878862	0	0	0.0140718	0	0	0.00907933	0	0	0.0964007	0	0	0.0145299	0	0	0.0358209	0	0	0.0744252	0	0	0.0562788	0	0	0.0252429	0	0	0.0172201	0	0	0.0147261
BAr1A1B1C__bin_79	0.162835	0	0	0.524692	16817	0.967603	0.988118	86942	5.95805	0.111228	0	0	0.0830392	0	0	0.108674	0	0	0.0320129	0	0	0.0381678	0	0	0.0478972	0	0	0.377151	0	0	0.322169	0	0	0.433176	0	0	0.473264	0	0	0.213131	0	0	0.325947	0	0	0.159766	0	0	0.199889
LABRr1A1B1C__bin_77	0.00742339	0	0	0.015696	0	0	0.0102562	0	0	0.00892616	0	0	0.00532505	0	0	0.0050106	0	0	0.00573472	0	0	0.00608423	0	0	0.00616776	0	0	0.0108044	0	0	0.00451567	0	0	0.00629523	0	0	0.010285	0	0	0.00986387	0	0	0.00635214	0	0	0.00913651	0	0	0.00716586
SEr3G3H3I__bin_39	0.129906	0	0	0.0617465	0	0	0.131068	0	0	0.0172027	0	0	0.244102	0	0	0.0271324	0	0	0.0474462	0	0	0.0563585	0	0	0.0570513	0	0	0.0117255	0	0	0.00284704	0	0	0.00638729	0	0	0.0182462	0	0	0.018755	0	0	0.0131463	0	0	0.0017264	0	0	0.00219112
BAr1A1B1C__bin_89	0.184154	0	0	0.959132	325824	5.74876	0.998944	2613123	51.1571	0.0284343	0	0	0.0770254	0	0	0.268974	0	0	0.0194329	0	0	0.0331023	0	0	0.0330562	0	0	0.284057	0	0	0.0397266	0	0	0.0324019	0	0	0.0425284	0	0	0.0223791	0	0	0.0225923	0	0	0.0218351	0	0	0.0212202
MGr1A1B1C__bin_131	0.000776844	0	0	0.0306855	0	0	0.00243957	0	0	0.00222413	0	0	0.000654915	0	0	0.00280734	0	0	0.000202885	0	0	0.00057495	0	0	0.000225024	0	0	0.127337	0	0	0.0257039	0	0	0.194129	0	0	0.0799951	0	0	0.161731	0	0	0.0646271	0	0	0.00397905	0	0	0.0028959
SEr3G3H3I__bin_275	0.212608	0	0	0.125477	0	0	0.397103	0	0	0.0822164	0	0	0.935661	297792	8.83539	0.188965	0	0	0.0134083	0	0	0.0882354	0	0	0.0106467	0	0	0.365509	0	0	0.19018	0	0	0.262527	0	0	0.403031	0	0	0.392831	0	0	0.252082	0	0	0.0146328	0	0	0.0161377
MGr2D2E2F__bin_77	0.0207584	0	0	0.0287418	0	0	0.0291053	0	0	0.00750912	0	0	0.0195649	0	0	0.0162332	0	0	0.00687756	0	0	0.00797644	0	0	0.00671945	0	0	0.0167404	0	0	0.0123045	0	0	0.0145216	0	0	0.021149	0	0	0.0228637	0	0	0.0158119	0	0	0.00953827	0	0	0.00903766
SEr2D2E2F__bin_114	0.154327	0	0	0.464945	0	0	0.167542	0	0	0.0743641	0	0	0.331206	0	0	0.796166	101854	2.54722	0.00865366	0	0	0.0760776	0	0	0.0111843	0	0	0.0914535	0	0	0.265707	0	0	0.157597	0	0	0.177808	0	0	0.233292	0	0	0.243647	0	0	0.0868455	0	0	0.139707
LAWAr2D2E2F__bin_48	0.278868	0	0	0.51394	118437	2.26378	0.316879	0	0	0.138156	0	0	0.225607	0	0	0.30053	0	0	0.0367409	0	0	0.103008	0	0	0.0491138	0	0	0.320382	0	0	0.0769019	0	0	0.222475	0	0	0.223173	0	0	0.471802	0	0	0.141083	0	0	0.0855101	0	0	0.0722072
MGr1A1B1C__bin_69	0.170954	0	0	0.331223	0	0	0.156919	0	0	0.0155258	0	0	0.0164237	0	0	0.0353559	0	0	0.0161056	0	0	0.033925	0	0	0.0180478	0	0	0.164898	0	0	0.0996101	0	0	0.123586	0	0	0.173197	0	0	0.0954397	0	0	0.123303	0	0	0.103644	0	0	0.134994
MGr1A1B1C__bin_32	0.00574934	0	0	0.0673077	0	0	0.17923	0	0	0.00861165	0	0	0.00448156	0	0	0.00826243	0	0	0.00626925	0	0	0.0200003	0	0	0.00691268	0	0	0.0236346	0	0	0.0187179	0	0	0.0590194	0	0	0.0636183	0	0	0.0678837	0	0	0.0251039	0	0	0.011488	0	0	0.00812711
BAr1A1B1C__bin_116	0.753266	64923	2.23567	0.957411	144421	5.34428	0.77521	53021	1.97344	0.0419871	0	0	0.134588	0	0	0.50121	37338	1.04182	0.0724401	0	0	0.127703	0	0	0.0609123	0	0	0.268924	0	0	0.215223	0	0	0.231267	0	0	0.129129	0	0	0.072465	0	0	0.154902	0	0	0.570843	42786	1.29018	0.375021
MHr2D2E2F__bin_133	0.0416612	0	0	0.0416852	0	0	0.0585315	0	0	0.0816088	0	0	0.0928248	0	0	0.0697008	0	0	0.12304	0	0	0.103783	0	0	0.112749	0	0	0.0625355	0	0	0.0687788	0	0	0.0670545	0	0	0.0569477	0	0	0.0639857	0	0	0.0665399	0	0	0.111946	0	0	0.134839
SEr2D2E2F__bin_46	0.00100062	0	0	0.000498757	0	0	0.00201279	0	0	0.00489235	0	0	0.000650582	0	0	0.000337832	0	0	0.00105256	0	0	0.0186323	0	0	0.000972432	0	0	0.143233	0	0	0.0528896	0	0	0.0512064	0	0	0.544307	47945	1.17166	0.459129	0	0	0.225865	0	0	0.00939137	0	0	0.0223806
LABRr1A1B1C__bin_56	0.107891	0	0	0.0989572	0	0	0.0726065	0	0	0.0230978	0	0	0.0360128	0	0	0.034811	0	0	0.00953539	0	0	0.0146618	0	0	0.0109915	0	0	0.539091	22085	1.16632	0.0608137	0	0	0.0773869	0	0	0.692534	36190	1.94677	0.649641	30685	1.69225	0.769189	45048	2.61573	0.0361618	0	0	0.0453584
LAWAr2D2E2F__bin_134	0.125261	0	0	0.192628	0	0	0.132229	0	0	0.0614254	0	0	0.0873447	0	0	0.116685	0	0	0.0198279	0	0	0.0282559	0	0	0.0266831	0	0	0.101002	0	0	0.0387639	0	0	0.0429951	0	0	0.0438485	0	0	0.0460843	0	0	0.0433535	0	0	0.0401262	0	0	0.0368038
CRr3G3H3I__bin_118	0.281161	0	0	0.576818	98528	1.43183	0.197627	0	0	0.126432	0	0	0.282276	0	0	0.24978	0	0	0.0469867	0	0	0.132299	0	0	0.0525291	0	0	0.25825	0	0	0.134577	0	0	0.165665	0	0	0.143352	0	0	0.156032	0	0	0.143089	0	0	0.0877426	0	0	0.104699
MGr1A1B1C__bin_125	0.000913824	0	0	0.00536704	0	0	0.00105085	0	0	0.00512236	0	0	0.00251276	0	0	0.00565448	0	0	0.0258014	0	0	0.0241447	0	0	0.0177681	0	0	0.00293619	0	0	0.00350437	0	0	0.0143976	0	0	0.0185948	0	0	0.0182564	0	0	0.00716533	0	0	0.00607842	0	0	0.00410757
LABRr1A1B1C__bin_2	0.00364783	0	0	0.00230847	0	0	0.00356558	0	0	0.000298736	0	0	0.00157455	0	0	0.000725109	0	0	0.000174675	0	0	0.000221989	0	0	0.000192556	0	0	0.00304293	0	0	0.000925367	0	0	0.00167303	0	0	0.00508869	0	0	0.00547958	0	0	0.00300277	0	0	0.00045113	0	0	0.000370807
LASCr2D2E2F__bin_22	0.024335	0	0	0.0938162	0	0	0.0277204	0	0	0.0148325	0	0	0.0136534	0	0	0.014735	0	0	0.00932457	0	0	0.0131062	0	0	0.00972351	0	0	0.0455083	0	0	0.0133598	0	0	0.0216881	0	0	0.0298115	0	0	0.0433117	0	0	0.0276109	0	0	0.0207039	0	0	0.013536
SEr3G3H3I__bin_73	0.0426115	0	0	0.0209161	0	0	0.0477012	0	0	0.0224346	0	0	0.0270006	0	0	0.024474	0	0	0.0105812	0	0	0.0215497	0	0	0.0112178	0	0	0.264004	0	0	0.158308	0	0	0.957492	154121	5.59242	0.238157	0	0	0.137383	0	0	0.178722	0	0	0.019654	0	0	0.0297053
MGr3G3H3I__bin_73	0.0420965	0	0	0.0612869	0	0	0.0543703	0	0	0.039874	0	0	0.042091	0	0	0.0431554	0	0	0.0387301	0	0	0.0440806	0	0	0.0392466	0	0	0.0344756	0	0	0.030577	0	0	0.0378247	0	0	0.0372909	0	0	0.0329717	0	0	0.0336729	0	0	0.0383517	0	0	0.0370744
MGr1A1B1C__bin_90	0.0204517	0	0	0.573993	44919	1.24301	0.229298	0	0	0.00877323	0	0	0.0229407	0	0	0.0246405	0	0	0.0138166	0	0	0.0166444	0	0	0.0126741	0	0	0.0745504	0	0	0.0137471	0	0	0.0158042	0	0	0.0229603	0	0	0.0213499	0	0	0.014689	0	0	0.0103607	0	0	0.0107371
CRr2D2E2F__bin_104	0.277686	0	0	0.804596	120366	2.95524	0.928951	354275	9.82866	0.0851111	0	0	0.921903	389069	9.79191	0.82231	146652	3.50487	0.0329369	0	0	0.0652711	0	0	0.033604	0	0	0.273595	0	0	0.206808	0	0	0.193488	0	0	0.126864	0	0	0.0522226	0	0	0.0758946	0	0	0.0422225	0	0	0.0384826
LASCr2D2E2F__bin_3	0.0294244	0	0	0.0141543	0	0	0.0150586	0	0	0.00134787	0	0	0.0110945	0	0	0.00148895	0	0	0.000462146	0	0	0.00149639	0	0	0.00176603	0	0	0.137996	0	0	0.0180707	0	0	0.0409381	0	0	0.190704	0	0	0.145064	0	0	0.123507	0	0	0.0127635	0	0	0.0141831
CRr1A1B1C__bin_23	0.0198016	0	0	0.0408892	0	0	0.0521465	0	0	0.0326369	0	0	0.02455	0	0	0.0374305	0	0	0.0192882	0	0	0.0338322	0	0	0.0235681	0	0	0.0610572	0	0	0.0255382	0	0	0.0668109	0	0	0.179934	0	0	0.072366	0	0	0.045976	0	0	0.0152092	0	0	0.0151255
BOr3G3H3I__bin_53	0.0385244	0	0	0.0370842	0	0	0.114347	0	0	0.578227	136765	4.63785	0.323802	0	0	0.301689	0	0	0.161904	0	0	0.154237	0	0	0.183242	0	0	0.0961533	0	0	0.133825	0	0	0.136598	0	0	0.0638802	0	0	0.0571712	0	0	0.0884359	0	0	0.868363	93181	3.35754	0.919793
MHr2D2E2F__bin_50	0.11629	0	0	0.0858927	0	0	0.165705	0	0	0.180832	0	0	0.13873	0	0	0.152462	0	0	0.201883	0	0	0.194668	0	0	0.251955	0	0	0.117506	0	0	0.18731	0	0	0.194118	0	0	0.130992	0	0	0.112172	0	0	0.152442	0	0	0.186258	0	0	0.211032
LAWAr2D2E2F__bin_112	0.431679	0	0	0.321351	0	0	0.447631	0	0	0.214708	0	0	0.253972	0	0	0.402621	0	0	0.209365	0	0	0.21511	0	0	0.270607	0	0	0.690141	287695	6.27758	0.50419	257349	4.14128	0.520847	200483	3.58438	0.666368	451619	11.5741	0.654759	301042	4.74434	0.677643	306306	6.81711	0.387395	0	0	0.435555
SEr2D2E2F__bin_162	0.311811	0	0	0.0857859	0	0	0.177124	0	0	0.0282884	0	0	0.829392	169551	3.81635	0.0368508	0	0	0.0235192	0	0	0.0787192	0	0	0.0301165	0	0	0.0446843	0	0	0.12555	0	0	0.172846	0	0	0.155491	0	0	0.122803	0	0	0.0922736	0	0	0.0850418	0	0	0.107608
MHr2D2E2F__bin_5	0.157743	0	0	0.0381721	0	0	0.0780942	0	0	0.0616117	0	0	0.0479279	0	0	0.0372454	0	0	0.209105	0	0	0.234434	0	0	0.3345	0	0	0.0298982	0	0	0.036365	0	0	0.0461644	0	0	0.0271974	0	0	0.0239697	0	0	0.0263688	0	0	0.0448058	0	0	0.0600509
SEr3G3H3I__bin_272	0.54457	50068	1.07253	0.072132	0	0	0.303212	0	0	0.0079292	0	0	0.0089628	0	0	0.010592	0	0	0.00291921	0	0	0.00363058	0	0	0.00312401	0	0	0.0199464	0	0	0.010449	0	0	0.0162698	0	0	0.0157339	0	0	0.0231214	0	0	0.0174453	0	0	0.0165076	0	0	0.0198734
SEr2D2E2F__bin_41	0.121454	0	0	0.0716721	0	0	0.0774837	0	0	0.0300471	0	0	0.102999	0	0	0.0597111	0	0	0.0411836	0	0	0.0489694	0	0	0.0386025	0	0	0.0721652	0	0	0.0835165	0	0	0.106264	0	0	0.0946528	0	0	0.133488	0	0	0.073274	0	0	0.0869959	0	0	0.0759725
BAr1A1B1C__bin_58	0.955796	282414	4.77895	0.857296	169473	2.82204	0.956216	234003	4.22585	0.189652	0	0	0.761594	141343	2.18392	0.743047	126664	2.00128	0.0182677	0	0	0.0357633	0	0	0.0204666	0	0	0.503365	64770	0.946503	0.253878	0	0	0.153225	0	0	0.494333	0	0	0.386608	0	0	0.263167	0	0	0.0960306	0	0	0.0945952
SEr3G3H3I__bin_282	0.00215997	0	0	0.00191282	0	0	0.00749346	0	0	0.00161169	0	0	0.00162161	0	0	0.00182326	0	0	0.00119872	0	0	0.00169714	0	0	0.00124181	0	0	0.0203976	0	0	0.00375859	0	0	0.00855372	0	0	0.00944937	0	0	0.00525893	0	0	0.00165284	0	0	0.00167632	0	0	0.00166494
CRr3G3H3I__bin_38	0.66687	60424	1.74253	0.66934	54881	1.62181	0.905239	105504	3.53797	0.0339071	0	0	0.733102	80956	2.22614	0.594351	47517	1.33311	0.0163568	0	0	0.101229	0	0	0.0178591	0	0	0.708	66364	1.90898	0.561528	44840	1.21981	0.65684	57962	1.63341	0.86109	112163	3.35752	0.919842	151388	4.62561	0.720666	73725	2.06422	0.076819	0	0	0.115977
BAr1A1B1C__bin_33	0.992972	752464	24.4998	0.875553	107607	3.35273	0.978153	219666	7.4198	0.0985765	0	0	0.455746	0	0	0.408325	0	0	0.0930593	0	0	0.0451591	0	0	0.0614765	0	0	0.887307	141266	4.27921	0.255324	0	0	0.680569	64405	1.84371	0.86702	135213	4.09722	0.894653	170160	5.21389	0.740888	84247	2.39018	0.790358	92578	2.75925	0.713279
BOr3G3H3I__bin_50	0.032687	0	0	0.0288069	0	0	0.0805287	0	0	0.0276522	0	0	0.0714338	0	0	0.0312587	0	0	0.0194658	0	0	0.0309273	0	0	0.0255915	0	0	0.187191	0	0	0.891241	94475	3.73293	0.924945	110976	4.45123	0.847308	78997	3.07535	0.43514	0	0	0.710645	54615	1.98588	0.948287	124498	5.08707	0.946413
LASYr2D2E2F__bin_67	0.170902	0	0	0.172423	0	0	0.190814	0	0	0.079532	0	0	0.104641	0	0	0.156166	0	0	0.0634784	0	0	0.0813522	0	0	0.102701	0	0	0.162902	0	0	0.146142	0	0	0.16224	0	0	0.135214	0	0	0.0956614	0	0	0.242742	0	0	0.513866	61771	1.13483	0.616239
SEr2D2E2F__bin_123	0.823238	85272	2.7128	0.492432	0	0	0.0416382	0	0	0.0257775	0	0	0.0733933	0	0	0.260649	0	0	0.0124485	0	0	0.0199382	0	0	0.0101731	0	0	0.0891233	0	0	0.106155	0	0	0.0644376	0	0	0.0426551	0	0	0.0428404	0	0	0.0299552	0	0	0.0406016	0	0	0.0248739
MGr3G3H3I__bin_138	0.0602589	0	0	0.0986154	0	0	0.129286	0	0	0.0161914	0	0	0.0841535	0	0	0.118322	0	0	0.0582383	0	0	0.0470376	0	0	0.0394105	0	0	0.0430998	0	0	0.0888299	0	0	0.0504498	0	0	0.0589324	0	0	0.0576161	0	0	0.0499472	0	0	0.0804041	0	0	0.0671987
MHr2D2E2F__bin_41	0.0297509	0	0	0.0540538	0	0	0.0528272	0	0	0.0325131	0	0	0.0280656	0	0	0.0248363	0	0	0.0359278	0	0	0.0449419	0	0	0.0414443	0	0	0.053918	0	0	0.0698904	0	0	0.0774764	0	0	0.0516647	0	0	0.0319329	0	0	0.0500171	0	0	0.0650979	0	0	0.073454
LASAr3G3H3I__bin_11	0.00896619	0	0	0.0096299	0	0	0.0105747	0	0	0.0265828	0	0	0.00990851	0	0	0.0123924	0	0	0.00631262	0	0	0.0136592	0	0	0.0095878	0	0	0.0421502	0	0	0.102574	0	0	0.0932454	0	0	0.0606608	0	0	0.0919366	0	0	0.179911	0	0	0.236036	0	0	0.0395325
BOr1A1B1C__bin_77	0.22572	0	0	0.176092	0	0	0.189179	0	0	0.296917	0	0	0.310832	0	0	0.535517	109779	1.73716	0.219829	0	0	0.338454	0	0	0.504025	87470	1.41763	0.996561	2184495	53.6307	0.9836	954976	22.3456	0.98564	939735	22.549	0.972978	944305	22.4106	0.960004	579177	13.0457	0.983081	790585	18.1077	0.969374	631753	14.789	0.969704
MGr3G3H3I__bin_156	0.0215922	0	0	0.032102	0	0	0.0505538	0	0	0.00683166	0	0	0.04824	0	0	0.00990963	0	0	0.0225627	0	0	0.0114704	0	0	0.0208583	0	0	0.481133	0	0	0.301347	0	0	0.941853	219260	4.91259	0.499557	0	0	0.66215	86062	1.73643	0.51784	60566	1.13255	0.0856846	0	0	0.300278
LASCr2D2E2F__bin_72	0.928282	618704	19.4714	0.72245	91964	2.40115	0.777457	101084	2.88364	0.324426	0	0	0.783412	179144	4.7961	0.595076	64919	1.65139	0.0219265	0	0	0.124292	0	0	0.0353776	0	0	0.830316	159694	4.41618	0.745655	110006	2.99864	0.764784	116247	3.25112	0.892111	275955	7.56127	0.859239	184947	4.98679	0.845543	175354	4.81831	0.435505	0	0	0.56447
CRr1A1B1C__bin_81	0.781458	162262	2.17613	0.590246	92095	1.18328	0.961131	318601	4.79344	0.261658	0	0	0.624004	113687	1.41429	0.919735	296523	4.07071	0.0271487	0	0	0.16459	0	0	0.226558	0	0	0.429405	0	0	0.321462	0	0	0.519432	81224	0.993483	0.284303	0	0	0.225552	0	0	0.189984	0	0	0.475688	0	0	0.356955
BAr2D2E2F__bin_96	0.154989	0	0	0.931265	130600	4.03464	0.867159	83857	2.64191	0.0486477	0	0	0.873327	109912	3.19748	0.998588	886903	27.7919	0.0350543	0	0	0.0408566	0	0	0.116958	0	0	0.297184	0	0	0.534099	39931	1.05214	0.371567	0	0	0.191547	0	0	0.161051	0	0	0.231787	0	0	0.625341	49772	1.36734	0.663052
LASCr2D2E2F__bin_66	0.0857561	0	0	0.123343	0	0	0.0988791	0	0	0.0381893	0	0	0.0508786	0	0	0.0561231	0	0	0.0283699	0	0	0.0303475	0	0	0.0300199	0	0	0.104566	0	0	0.0734098	0	0	0.0774032	0	0	0.104432	0	0	0.0812627	0	0	0.0891924	0	0	0.066619	0	0	0.0754278
BOr1A1B1C__bin_86	0.0132278	0	0	0.0214546	0	0	0.0360403	0	0	0.430781	0	0	0.165631	0	0	0.0195612	0	0	0.87569	329732	12.0147	0.873231	250172	8.79575	0.877207	256284	9.16924	0.640001	49987	1.48409	0.97841	194558	6.58229	0.997751	401642	14.0557	0.341088	0	0	0.27062	0	0	0.844346	97224	3.03033	0.991728	276301	9.49766	0.993589
MGr2D2E2F__bin_40	0.0284336	0	0	0.248499	0	0	0.158139	0	0	0.0114461	0	0	0.0213671	0	0	0.0268868	0	0	0.0087214	0	0	0.0138204	0	0	0.0104019	0	0	0.199904	0	0	0.0401374	0	0	0.217753	0	0	0.0868103	0	0	0.108811	0	0	0.0488529	0	0	0.00893385	0	0	0.00699298
LASAr3G3H3I__bin_66	0.379152	0	0	0.26219	0	0	0.265892	0	0	0.0534844	0	0	0.342936	0	0	0.230045	0	0	0.175646	0	0	0.111106	0	0	0.226631	0	0	0.480885	0	0	0.461039	0	0	0.568931	49028	1.32755	0.336107	0	0	0.348212	0	0	0.338949	0	0	0.450263	0	0	0.544199
LASCr2D2E2F__bin_126	0.156284	0	0	0.0961633	0	0	0.133921	0	0	0.0409427	0	0	0.0329908	0	0	0.0523866	0	0	0.0338404	0	0	0.0301389	0	0	0.0371561	0	0	0.162731	0	0	0.0390136	0	0	0.0593184	0	0	0.0824383	0	0	0.0696462	0	0	0.0425326	0	0	0.0461401	0	0	0.0432679
MGr3G3H3I__bin_142	0.577228	36503	1.16227	0.73596	59874	1.94123	0.909532	116706	4.30002	0.119327	0	0	0.56488	37580	1.15612	0.593597	43288	1.31078	0.10406	0	0	0.116725	0	0	0.114269	0	0	0.35505	0	0	0.429388	0	0	0.201472	0	0	0.83642	85798	2.87556	0.696464	56947	1.79018	0.539942	39747	1.13237	0.0762646	0	0	0.105747
MGr1A1B1C__bin_146	0.0085788	0	0	0.204947	0	0	0.0207564	0	0	0.00303157	0	0	0.00326586	0	0	0.0121509	0	0	0.000643352	0	0	0.00521958	0	0	0.000896725	0	0	0.0428965	0	0	0.00893978	0	0	0.024411	0	0	0.0243026	0	0	0.0338049	0	0	0.0206644	0	0	0.0054732	0	0	0.00511019
SEr3G3H3I__bin_170	0.0204221	0	0	0.00130413	0	0	0.00961012	0	0	0.00414058	0	0	0.00124324	0	0	0.000701723	0	0	0.000716502	0	0	0.00150454	0	0	0.00102096	0	0	0.0682941	0	0	0.0150483	0	0	0.0253684	0	0	0.00166001	0	0	0.00100263	0	0	0.00082646	0	0	0.000741923	0	0	0.000879666
SEr3G3H3I__bin_117	0.0816396	0	0	0.100926	0	0	0.125621	0	0	0.0927856	0	0	0.133076	0	0	0.135302	0	0	0.106934	0	0	0.113164	0	0	0.136629	0	0	0.231641	0	0	0.183418	0	0	0.395041	0	0	0.170767	0	0	0.188996	0	0	0.189273	0	0	0.127956	0	0	0.14132
MHr2D2E2F__bin_106	0.0263022	0	0	0.0284432	0	0	0.0372839	0	0	0.0624993	0	0	0.0567621	0	0	0.0510736	0	0	0.102896	0	0	0.0938034	0	0	0.0951677	0	0	0.0435206	0	0	0.0465826	0	0	0.0486539	0	0	0.039785	0	0	0.0384455	0	0	0.0421071	0	0	0.072555	0	0	0.0835158
LASYr2D2E2F__bin_36	0.15759	0	0	0.0935332	0	0	0.16714	0	0	0.173302	0	0	0.146476	0	0	0.163238	0	0	0.193966	0	0	0.1886	0	0	0.191552	0	0	0.205704	0	0	0.180796	0	0	0.163306	0	0	0.122998	0	0	0.231802	0	0	0.236896	0	0	0.481623	0	0	0.686222
LASCr2D2E2F__bin_48	0.922445	237740	5.1194	0.885765	176573	3.80684	0.927306	200765	4.64666	0.0343025	0	0	0.103249	0	0	0.189037	0	0	0.0275841	0	0	0.0380202	0	0	0.0284157	0	0	0.512374	57493	1.05587	0.032047	0	0	0.0531884	0	0	0.154866	0	0	0.352515	0	0	0.0463714	0	0	0.0570027	0	0	0.0314873
SEr3G3H3I__bin_168	0.0358366	0	0	0.0495988	0	0	0.104103	0	0	0.00765249	0	0	0.0193578	0	0	0.0162765	0	0	0.00359571	0	0	0.00631985	0	0	0.00560198	0	0	0.0847116	0	0	0.0502511	0	0	0.0596092	0	0	0.0879023	0	0	0.0784233	0	0	0.0688744	0	0	0.00458304	0	0	0.0100068
MHr2D2E2F__bin_7	0.1538	0	0	0.220198	0	0	0.156691	0	0	0.0761712	0	0	0.12376	0	0	0.151508	0	0	0.0400599	0	0	0.0517461	0	0	0.0487241	0	0	0.0867142	0	0	0.059024	0	0	0.0711071	0	0	0.0655703	0	0	0.0629127	0	0	0.0597582	0	0	0.0749623	0	0	0.0573519
MGr3G3H3I__bin_160	0.0137512	0	0	0.0230433	0	0	0.013595	0	0	0.0159532	0	0	0.0139483	0	0	0.050487	0	0	0.0119348	0	0	0.0137892	0	0	0.0179995	0	0	0.0148815	0	0	0.109948	0	0	0.0919322	0	0	0.0240208	0	0	0.0200093	0	0	0.0697233	0	0	0.121359	0	0	0.0665715
SEr2D2E2F__bin_5	0.889321	104225	4.83709	0.64288	39721	1.73414	0.766674	45211	2.2014	0.367207	0	0	0.991296	961113	45.1993	0.448314	0	0	0.000383472	0	0	0.0221333	0	0	0.000250446	0	0	0.124454	0	0	0.0152103	0	0	0.0142684	0	0	0.0448548	0	0	0.0470345	0	0	0.00768023	0	0	0.00140421	0	0	0.0113217
LASAr3G3H3I__bin_6	0.0678758	0	0	0.16782	0	0	0.494899	0	0	0.172028	0	0	0.928326	98538	5.15788	0.884021	69353	3.6015	0.230691	0	0	0.181105	0	0	0.222895	0	0	0.190482	0	0	0.320454	0	0	0.227273	0	0	0.513244	22136	0.995	0.745951	41932	2.08862	0.0783539	0	0	0.658727	33119	1.56912	0.626874
MHr2D2E2F__bin_59	0.215797	0	0	0.277026	0	0	0.215335	0	0	0.161662	0	0	0.197252	0	0	0.271621	0	0	0.0848699	0	0	0.091562	0	0	0.100861	0	0	0.117748	0	0	0.102351	0	0	0.121684	0	0	0.0590165	0	0	0.0530288	0	0	0.0759785	0	0	0.10564	0	0	0.109421
SEr2D2E2F__bin_83	0.282886	0	0	0.065381	0	0	0.0706224	0	0	0.0100343	0	0	0.0826802	0	0	0.0453475	0	0	0.0293812	0	0	0.031074	0	0	0.0244289	0	0	0.0475262	0	0	0.0793243	0	0	0.0986129	0	0	0.103221	0	0	0.166409	0	0	0.0974839	0	0	0.0463727	0	0	0.0463515
CRr2D2E2F__bin_119	0.74929	138615	3.90959	0.419449	0	0	0.381403	0	0	0.146453	0	0	0.355089	0	0	0.20455	0	0	0.00876823	0	0	0.0639963	0	0	0.0159919	0	0	0.343485	0	0	0.256232	0	0	0.273796	0	0	0.38036	0	0	0.305754	0	0	0.32891	0	0	0.105442	0	0	0.141123
MGr2D2E2F__bin_45	0.0154792	0	0	0.391224	0	0	0.0188738	0	0	0.0285106	0	0	0.00865698	0	0	0.010698	0	0	0.00671026	0	0	0.00964946	0	0	0.00764251	0	0	0.079908	0	0	0.00990163	0	0	0.0258574	0	0	0.0277114	0	0	0.0461207	0	0	0.0226448	0	0	0.00798406	0	0	0.00773491
LASAr3G3H3I__bin_113	0.791122	144531	2.95052	0.928524	341953	7.28291	0.933242	265996	6.36342	0.134071	0	0	0.815156	213653	3.56682	0.95424	647069	14.6809	0.054918	0	0	0.145572	0	0	0.0952509	0	0	0.673226	93889	1.84012	0.828052	191371	3.97881	0.494841	0	0	0.896963	292800	6.53207	0.793318	148421	3.09112	0.886813	291486	6.27361	0.899943	388900	8.7137	0.856178
SEr3G3H3I__bin_100	0.53342	42823	1.13339	0.641428	61470	1.71915	0.640462	55361	1.61801	0.593107	86357	2.22722	0.678117	105127	2.86826	0.742509	107887	3.04343	0.117797	0	0	0.134112	0	0	0.183542	0	0	0.205791	0	0	0.0996843	0	0	0.109716	0	0	0.156529	0	0	0.134462	0	0	0.0936225	0	0	0.0643254	0	0	0.0973058
BOr3G3H3I__bin_26	0.0127751	0	0	0.0129664	0	0	0.0240492	0	0	0.0101122	0	0	0.0112321	0	0	0.0119496	0	0	0.00700844	0	0	0.0083045	0	0	0.00950637	0	0	0.984256	207402	9.82618	0.428149	0	0	0.954021	116378	5.4555	0.980976	217453	10.3604	0.95292	125640	5.85306	0.935121	115844	5.23057	0.961295	119266	5.59725	0.987172
BAr1A1B1C__bin_127	0.99472	678353	22.4332	0.986258	216364	7.06555	0.994367	226849	7.80017	0.0273611	0	0	0.691148	60438	1.74124	0.693462	57750	1.6848	0.0112977	0	0	0.0199299	0	0	0.0147358	0	0	0.731058	65182	1.91102	0.215748	0	0	0.146082	0	0	0.644096	52857	1.50004	0.67232	56967	1.61564	0.314942	0	0	0.0488151	0	0	0.0428038
LASCr2D2E2F__bin_32	0.00878352	0	0	0.00674889	0	0	0.00659903	0	0	0.000584248	0	0	0.00371476	0	0	0.000911691	0	0	0.00019607	0	0	0.00055322	0	0	0.000226767	0	0	0.0168689	0	0	0.000725194	0	0	0.00125498	0	0	0.00439605	0	0	0.00575666	0	0	0.00113945	0	0	0.00502552	0	0	0.00251788
BAr2D2E2F__bin_8	0.481024	0	0	0.278544	0	0	0.733947	73577	1.79551	0.655119	72863	1.62681	0.986675	306668	7.46779	0.573417	56576	1.24033	0.69206	69842	1.67523	0.730153	86647	2.03113	0.643939	63144	1.47978	0.0784166	0	0	0.164445	0	0	0.275291	0	0	0.156023	0	0	0.0900103	0	0	0.244617	0	0	0.338114	0	0	0.340056
BOr2D2E2F__bin_49	0.104161	0	0	0.114495	0	0	0.196817	0	0	0.247758	0	0	0.207654	0	0	0.15685	0	0	0.0691519	0	0	0.0815984	0	0	0.0960332	0	0	0.867732	105635	3.7747	0.881651	122183	4.31802	0.873964	114191	4.05566	0.977548	269078	10.0629	0.97798	265370	9.92987	0.958078	208247	7.49368	0.785831	81808	2.72031	0.819226
BOr2D2E2F__bin_82	0.130356	0	0	0.226262	0	0	0.179626	0	0	0.0156059	0	0	0.0668806	0	0	0.0782826	0	0	0.00753415	0	0	0.0272231	0	0	0.00798506	0	0	0.263051	0	0	0.459879	0	0	0.588218	70274	1.30732	0.92603	214917	4.40655	0.81822	136722	2.70434	0.831775	152047	2.94187	0.276919	0	0	0.410107
CRr3G3H3I__bin_87	0.102311	0	0	0.648245	48644	1.46231	0.0966179	0	0	0.206989	0	0	0.732258	74942	2.18196	0.149933	0	0	0.15764	0	0	0.167779	0	0	0.148204	0	0	0.229611	0	0	0.0924104	0	0	0.139326	0	0	0.125358	0	0	0.116216	0	0	0.129879	0	0	0.193096	0	0	0.186357
SEr3G3H3I__bin_118	0.122418	0	0	0.112432	0	0	0.252271	0	0	0.386546	0	0	0.299028	0	0	0.191328	0	0	0.0940224	0	0	0.10432	0	0	0.121343	0	0	0.475389	0	0	0.501112	99910	1.75024	0.504157	96736	1.70159	0.535605	171288	3.2707	0.506871	160862	3.02734	0.49996	0	0	0.454101	0	0	0.496338
LASAr3G3H3I__bin_94	0.080737	0	0	0.174474	0	0	0.346005	0	0	0.166348	0	0	0.165707	0	0	0.604334	47069	1.36624	0.112866	0	0	0.13885	0	0	0.223056	0	0	0.231625	0	0	0.732927	65911	1.9966	0.340664	0	0	0.577884	43115	1.23549	0.353272	0	0	0.64044	53018	1.52332	0.841703	93779	2.94086	0.867013
LASAr3G3H3I__bin_91	0.0177669	0	0	0.0271804	0	0	0.0205814	0	0	0.032667	0	0	0.0189508	0	0	0.0277526	0	0	0.126399	0	0	0.0504149	0	0	0.067804	0	0	0.28335	0	0	0.355231	0	0	0.2688	0	0	0.0446695	0	0	0.052435	0	0	0.164574	0	0	0.72856	102452	3.05009	0.702052
BAr1A1B1C__bin_105	0.121818	0	0	0.990091	322935	7.58522	0.619066	53682	1.19098	0.88742	192406	4.28277	0.949237	447989	10.1749	0.59289	72348	1.35938	0.423131	0	0	0.536013	54090	1.10695	0.39149	0	0	0.304848	0	0	0.0213641	0	0	0.0235465	0	0	0.0223684	0	0	0.0176621	0	0	0.0684185	0	0	0.166762	0	0	0.193753
BOr3G3H3I__bin_91	0.0713556	0	0	0.661457	46487	1.7014	0.297757	0	0	0.0220889	0	0	0.0503715	0	0	0.585196	39205	1.33621	0.0366814	0	0	0.0362309	0	0	0.0466173	0	0	0.435005	0	0	0.626373	45057	1.51787	0.540255	36887	1.18557	0.627571	49297	1.58834	0.384718	0	0	0.817593	82303	2.91784	0.936847	128935	4.89956	0.979946
SEr2D2E2F__bin_94	0.0211737	0	0	0.0197138	0	0	0.0225197	0	0	0.0146013	0	0	0.0233207	0	0	0.018108	0	0	0.0134721	0	0	0.0153212	0	0	0.015221	0	0	0.269116	0	0	0.147805	0	0	0.174981	0	0	0.454022	0	0	0.426319	0	0	0.419995	0	0	0.0641201	0	0	0.062583
BAr1A1B1C__bin_12	0.982581	88242	7.05642	0.688331	23461	1.75707	0.554538	13164	0.992677	0.053983	0	0	0.0545121	0	0	0.0109843	0	0	0.000577204	0	0	0.00233407	0	0	0.000879034	0	0	0.441236	0	0	0.0112134	0	0	0.0204763	0	0	0.0364565	0	0	0.0885143	0	0	0.0256237	0	0	0.00360572	0	0	0.00253549
LASCr2D2E2F__bin_129	0.294189	0	0	0.636311	46698	1.47319	0.142479	0	0	0.0738414	0	0	0.107237	0	0	0.0794098	0	0	0.13517	0	0	0.123228	0	0	0.140989	0	0	0.138377	0	0	0.0554257	0	0	0.0676429	0	0	0.0740131	0	0	0.0535962	0	0	0.118301	0	0	0.0688943	0	0	0.0639722
BAr1A1B1C__bin_73	0.990501	554657	14.8112	0.389454	0	0	0.564788	47085	1.08039	0.388644	0	0	0.883171	182203	4.4716	0.226133	0	0	0.0626045	0	0	0.138513	0	0	0.0479748	0	0	0.181573	0	0	0.0981159	0	0	0.272763	0	0	0.170825	0	0	0.253612	0	0	0.122557	0	0	0.0720744	0	0	0.0751219
SEr2D2E2F__bin_113	0.0545337	0	0	0.0534273	0	0	0.0856802	0	0	0.0792469	0	0	0.0539054	0	0	0.0509663	0	0	0.0925872	0	0	0.0911783	0	0	0.0950927	0	0	0.053718	0	0	0.0451559	0	0	0.0471545	0	0	0.061752	0	0	0.0659687	0	0	0.0448747	0	0	0.0917825	0	0	0.0655259
BAr1A1B1C__bin_56	0.988213	394127	8.16704	0.994582	586951	12.4157	0.946902	193919	4.18552	0.0265043	0	0	0.971966	327074	6.50756	0.926069	214527	4.28981	0.017838	0	0	0.058663	0	0	0.0190479	0	0	0.445995	0	0	0.0153472	0	0	0.0226792	0	0	0.117545	0	0	0.095794	0	0	0.0303206	0	0	0.0133271	0	0	0.0155594
CRr3G3H3I__bin_64	0.00741968	0	0	0.00272044	0	0	0.00366281	0	0	0.930398	42105	4.62352	0.37208	0	0	0.0851802	0	0	0.184619	0	0	0.157694	0	0	0.569873	11018	1.14419	0.00257094	0	0	0.0289816	0	0	0.0516085	0	0	0.00349147	0	0	0.00348391	0	0	0.0161521	0	0	0.279684	0	0	0.180976
LASCr2D2E2F__bin_140	0.388187	0	0	0.436008	0	0	0.360006	0	0	0.00707865	0	0	0.0159212	0	0	0.0430303	0	0	0.0102088	0	0	0.0106008	0	0	0.00970794	0	0	0.0909886	0	0	0.128007	0	0	0.138461	0	0	0.0742599	0	0	0.0517626	0	0	0.0778984	0	0	0.064531	0	0	0.0557453
SEr2D2E2F__bin_178	0.0963334	0	0	0.367029	0	0	0.281577	0	0	0.0376184	0	0	0.113415	0	0	0.0743876	0	0	0.0313204	0	0	0.0507127	0	0	0.0319465	0	0	0.497397	0	0	0.203369	0	0	0.135454	0	0	0.34701	0	0	0.310124	0	0	0.15918	0	0	0.0377103	0	0	0.0309175
MGr3G3H3I__bin_155	0.0601415	0	0	0.139157	0	0	0.0715924	0	0	0.0779952	0	0	0.0978834	0	0	0.111913	0	0	0.065373	0	0	0.0674256	0	0	0.073354	0	0	0.0772132	0	0	0.0419815	0	0	0.0508489	0	0	0.0683818	0	0	0.0531301	0	0	0.0455489	0	0	0.0539723	0	0	0.0577189
CRr3G3H3I__bin_52	0.099934	0	0	0.282932	0	0	0.418872	0	0	0.155062	0	0	0.107199	0	0	0.336986	0	0	0.113493	0	0	0.251998	0	0	0.125276	0	0	0.236262	0	0	0.0775647	0	0	0.0875855	0	0	0.234293	0	0	0.159184	0	0	0.126166	0	0	0.0552744	0	0	0.0672108
SEr3G3H3I__bin_236	0.836088	95822	2.6913	0.55866	41628	1.09287	0.483091	0	0	0.060262	0	0	0.869871	118821	3.243	0.189965	0	0	0.000851616	0	0	0.00931626	0	0	0.00139656	0	0	0.644483	56439	1.48052	0.165044	0	0	0.334108	0	0	0.370096	0	0	0.482309	0	0	0.246176	0	0	0.0533962	0	0	0.0552147
BAr1A1B1C__bin_124	0.0576808	0	0	0.780886	48150	2.22721	0.995295	213010	11.0735	0.0783157	0	0	0.0838497	0	0	0.322948	0	0	0.06459	0	0	0.0706349	0	0	0.0746826	0	0	0.880379	81292	3.69757	0.140326	0	0	0.199058	0	0	0.647626	36532	1.56757	0.528344	26388	1.08012	0.208215	0	0	0.0787671	0	0	0.100943
MGr1A1B1C__bin_25	0.0774281	0	0	0.108325	0	0	0.119788	0	0	0.284458	0	0	0.227194	0	0	0.179799	0	0	0.326762	0	0	0.257614	0	0	0.202397	0	0	0.231164	0	0	0.128611	0	0	0.183577	0	0	0.149816	0	0	0.140197	0	0	0.15369	0	0	0.231424	0	0	0.232812
CRr1A1B1C__bin_77	0.0198091	0	0	0.978525	202773	8.16317	0.153156	0	0	0.0447092	0	0	0.0401973	0	0	0.123825	0	0	0.00109983	0	0	0.0107558	0	0	0.00138511	0	0	0.374596	0	0	0.0380714	0	0	0.0766195	0	0	0.0401766	0	0	0.0432865	0	0	0.0368544	0	0	0.0234968	0	0	0.0162571
LASAr3G3H3I__bin_2	0.00125819	0	0	0.0597743	0	0	0.0109007	0	0	0.00937906	0	0	0.0445879	0	0	0.0404862	0	0	0.0180895	0	0	0.0268311	0	0	0.0182409	0	0	0.0201835	0	0	0.656179	25153	1.53254	0.451005	0	0	0.464874	0	0	0.290625	0	0	0.479461	0	0	0.771984	35767	2.25262	0.843498
SEr2D2E2F__bin_161	0.676925	62996	1.76065	0.262051	0	0	0.757163	68465	2.07051	0.0487596	0	0	0.946477	255179	7.19322	0.334027	0	0	0.0240841	0	0	0.0352164	0	0	0.0364488	0	0	0.313788	0	0	0.368321	0	0	0.271984	0	0	0.347732	0	0	0.266049	0	0	0.216866	0	0	0.210142	0	0	0.279413
BAr1A1B1C__bin_132	0.981076	476593	9.74297	0.980466	510837	10.4756	0.994466	819159	18.0653	0.727153	276032	4.25269	0.79066	275004	4.05016	0.95281	464760	8.42349	0.598395	177624	2.55938	0.700875	244629	3.70825	0.815855	291507	4.78579	0.978897	1848764	37.8641	0.970149	1072106	19.3737	0.98057	1982168	40.4025	0.976211	2565123	52.8226	0.966952	1344323	25.2839	0.972934	1838059	36.0304	0.959684	617238	10.8426	0.969718
LASYr2D2E2F__bin_118	0.0561787	0	0	0.016283	0	0	0.0931495	0	0	0.0497359	0	0	0.0324719	0	0	0.0230823	0	0	0.130281	0	0	0.096645	0	0	0.135881	0	0	0.889775	85846	3.38883	0.689962	45450	1.69273	0.487985	0	0	0.987391	206772	8.49708	0.90728	94684	3.74502	0.95843	138797	5.44188	0.375237	0	0	0.452789
LAWAr2D2E2F__bin_93	0.034686	0	0	0.124015	0	0	0.0647272	0	0	0.0134854	0	0	0.025819	0	0	0.0224504	0	0	0.0102017	0	0	0.016676	0	0	0.0104252	0	0	0.0567879	0	0	0.0422345	0	0	0.0523379	0	0	0.0582254	0	0	0.0511271	0	0	0.0418952	0	0	0.0291517	0	0	0.0236302
CRr1A1B1C__bin_118	0.594001	121601	2.11187	0.480238	0	0	0.915748	197127	4.44468	0.173497	0	0	0.948033	2660018	64.3477	0.958476	622048	14.5572	0.0611816	0	0	0.108657	0	0	0.0702354	0	0	0.620442	84523	1.60469	0.916657	275881	6.28466	0.917274	302507	7.07317	0.896054	223988	4.87589	0.554259	111754	1.51712	0.826457	167062	3.4132	0.932961	573672	13.6816	0.930106
MGr2D2E2F__bin_80	0.202605	0	0	0.744665	180149	3.72664	0.665784	100886	2.38219	0.0633347	0	0	0.215142	0	0	0.62771	219592	2.63741	0.063829	0	0	0.0824197	0	0	0.0680271	0	0	0.241964	0	0	0.107464	0	0	0.103481	0	0	0.0911321	0	0	0.0885266	0	0	0.0871442	0	0	0.127975	0	0	0.113453
MHr2D2E2F__bin_10	0.00204664	0	0	0.00217026	0	0	0.00281789	0	0	0.00262644	0	0	0.00223632	0	0	0.00283233	0	0	0.00460125	0	0	0.00609037	0	0	0.00619812	0	0	0.00298545	0	0	0.00340443	0	0	0.00376441	0	0	0.003073	0	0	0.00233301	0	0	0.00309385	0	0	0.0100653	0	0	0.00751855
MGr3G3H3I__bin_76	0.00197161	0	0	0.0420226	0	0	0.00186792	0	0	0.00140255	0	0	0.000560104	0	0	0.00057114	0	0	0.000417684	0	0	0.000625276	0	0	0.000646098	0	0	0.0542933	0	0	0.0010946	0	0	0.00387367	0	0	0.0154129	0	0	0.0240343	0	0	0.0108781	0	0	0.00053845	0	0	0.00085723
MHr2D2E2F__bin_16	0.03191	0	0	0.0252087	0	0	0.0420953	0	0	0.0716027	0	0	0.0374368	0	0	0.0368495	0	0	0.0465119	0	0	0.0488311	0	0	0.0479186	0	0	0.0392606	0	0	0.0266723	0	0	0.0356371	0	0	0.0219941	0	0	0.0177408	0	0	0.0234688	0	0	0.0411739	0	0	0.0486921
CRr2D2E2F__bin_75	0.94825	227462	7.54195	0.971751	985594	34.8719	0.974033	554568	20.6512	0.142991	0	0	0.910778	184530	5.8369	0.94176	615794	20.9339	0.0970583	0	0	0.110336	0	0	0.218486	0	0	0.76734	79478	2.45473	0.0936815	0	0	0.0736476	0	0	0.120806	0	0	0.106615	0	0	0.129678	0	0	0.506873	39711	1.04575	0.327472
LAWAr2D2E2F__bin_144	0.329006	0	0	0.219883	0	0	0.240462	0	0	0.0654153	0	0	0.0701759	0	0	0.135215	0	0	0.0549632	0	0	0.0633196	0	0	0.0553576	0	0	0.145906	0	0	0.121432	0	0	0.13887	0	0	0.552854	124318	1.68557	0.246631	0	0	0.177761	0	0	0.13339	0	0	0.140869
LAWAr2D2E2F__bin_30	0.0192021	0	0	0.0265293	0	0	0.0213647	0	0	0.0175685	0	0	0.0208999	0	0	0.0285357	0	0	0.120831	0	0	0.105869	0	0	0.136203	0	0	0.0375524	0	0	0.0400464	0	0	0.0381167	0	0	0.0330314	0	0	0.0292302	0	0	0.0409563	0	0	0.0715566	0	0	0.063407
CRr3G3H3I__bin_129	0.534077	63942	1.13932	0.942426	241098	5.49936	0.971878	363633	8.77191	0.10995	0	0	0.369821	0	0	0.970033	482194	9.64741	0.223202	0	0	0.279969	0	0	0.195787	0	0	0.30628	0	0	0.148532	0	0	0.193593	0	0	0.177436	0	0	0.110959	0	0	0.116871	0	0	0.126823	0	0	0.144479
MGr1A1B1C__bin_1	0.0256108	0	0	0.0628577	0	0	0.0404145	0	0	0.00988065	0	0	0.0262359	0	0	0.0407423	0	0	0.0124805	0	0	0.0171291	0	0	0.0140186	0	0	0.0231609	0	0	0.0189961	0	0	0.0228436	0	0	0.0245178	0	0	0.0241311	0	0	0.0223199	0	0	0.0294425	0	0	0.0278349
BOr1A1B1C__bin_81	0.352158	0	0	0.161295	0	0	0.655182	16406	1.30531	0.0515698	0	0	0.919641	53087	4.15867	0.583586	16972	1.22055	0.0106006	0	0	0.0106965	0	0	0.00809573	0	0	0.995019	102498	8.27527	0.236082	0	0	0.318938	0	0	0.419958	0	0	0.343158	0	0	0.11269	0	0	0.037978	0	0	0.0400532
SEr3G3H3I__bin_132	0.517239	74859	1.88229	0.37109	0	0	0.367644	0	0	0.0468927	0	0	0.409684	0	0	0.440297	0	0	0.0257982	0	0	0.0302854	0	0	0.0199038	0	0	0.143706	0	0	0.0818332	0	0	0.165251	0	0	0.164691	0	0	0.122205	0	0	0.150105	0	0	0.0391945	0	0	0.0386732
MGr1A1B1C__bin_41	0.293581	0	0	0.661112	74559	2.82911	0.42713	0	0	0.166743	0	0	0.291517	0	0	0.649253	61878	2.39202	0.0418113	0	0	0.0760079	0	0	0.0602934	0	0	0.205961	0	0	0.117874	0	0	0.195068	0	0	0.12495	0	0	0.114061	0	0	0.105675	0	0	0.195544	0	0	0.194109
BAr3G3H3I__bin_79	0.0146444	0	0	0.0170892	0	0	0.0209483	0	0	0.0217056	0	0	0.00882665	0	0	0.0105675	0	0	0.990206	489805	8.81573	0.952855	305080	5.28725	0.946866	295459	5.22726	0.0196242	0	0	0.0170738	0	0	0.0304891	0	0	0.0236549	0	0	0.0214081	0	0	0.0672544	0	0	0.153085	0	0	0.119558
CRr3G3H3I__bin_131	0.246946	0	0	0.917578	139740	4.30179	0.771221	60768	1.88171	0.0705901	0	0	0.0683759	0	0	0.112556	0	0	0.0162964	0	0	0.339718	0	0	0.0196053	0	0	0.492434	0	0	0.286578	0	0	0.527614	39634	1.03239	0.531763	40704	1.06639	0.161552	0	0	0.135901	0	0	0.0785163	0	0	0.106602
MGr1A1B1C__bin_98	0.0291166	0	0	0.0356849	0	0	0.0447488	0	0	0.0237613	0	0	0.0265576	0	0	0.0270494	0	0	0.0570395	0	0	0.0594631	0	0	0.0534732	0	0	0.0196443	0	0	0.0193015	0	0	0.0267924	0	0	0.0219171	0	0	0.0186249	0	0	0.0184969	0	0	0.0279766	0	0	0.0300017
BOr3G3H3I__bin_97	0.056434	0	0	0.0740419	0	0	0.160918	0	0	0.448178	0	0	0.10366	0	0	0.153305	0	0	0.249266	0	0	0.206408	0	0	0.28065	0	0	0.983701	495829	14.5334	0.964903	222328	6.34899	0.977164	265873	7.71732	0.981366	378370	11.0392	0.964278	350384	10.1056	0.977386	337410	9.53069	0.977019	232526	6.70473	0.986943
MGr2D2E2F__bin_127	0.0909111	0	0	0.818029	71754	2.78797	0.298054	0	0	0.114576	0	0	0.0438746	0	0	0.0588173	0	0	0.00152398	0	0	0.00631195	0	0	0.00166227	0	0	0.225285	0	0	0.0402626	0	0	0.0752571	0	0	0.0389452	0	0	0.0394634	0	0	0.0357268	0	0	0.0177652	0	0	0.014491
BAr2D2E2F__bin_57	0.69897	85477	2.52264	0.458006	0	0	0.639276	61035	1.72868	0.158698	0	0	0.981771	324695	10.2505	0.683644	72906	2.04189	0.212948	0	0	0.198088	0	0	0.188894	0	0	0.123211	0	0	0.07648	0	0	0.0930352	0	0	0.0825518	0	0	0.0715332	0	0	0.0716385	0	0	0.0834343	0	0	0.0778458
SEr2D2E2F__bin_23	0.114135	0	0	0.0431543	0	0	0.0697712	0	0	0.0282212	0	0	0.0662777	0	0	0.0444756	0	0	0.0264149	0	0	0.0327172	0	0	0.0230954	0	0	0.0300149	0	0	0.0284618	0	0	0.0356482	0	0	0.0457238	0	0	0.0353249	0	0	0.0275268	0	0	0.0188759	0	0	0.0183684
LASYr2D2E2F__bin_4	0.36224	0	0	0.547887	45798	1.11312	0.525343	39735	0.954255	0.0179984	0	0	0.0360546	0	0	0.119856	0	0	0.203296	0	0	0.171247	0	0	0.320017	0	0	0.930612	217061	5.88182	0.685372	74673	1.87935	0.866963	136509	3.72281	0.973318	427320	12.1414	0.929095	198975	5.4343	0.861001	138687	3.64047	0.906363	162820	4.47529	0.897334
LASAr3G3H3I__bin_116	0.000485575	0	0	0.00693863	0	0	0.000688313	0	0	0.000728196	0	0	0.000604891	0	0	0.00288487	0	0	0.00080065	0	0	0.00160063	0	0	0.000497872	0	0	0.0926833	0	0	0.0569023	0	0	0.066674	0	0	0.0834012	0	0	0.116741	0	0	0.0708766	0	0	0.0136752	0	0	0.0125761
BAr3G3H3I__bin_20	0.420622	0	0	0.449516	0	0	0.364398	0	0	0.370412	0	0	0.30581	0	0	0.744685	56921	2.86942	0.920121	73986	3.97254	0.783738	47284	2.35297	0.843755	54277	2.80497	0.124367	0	0	0.13413	0	0	0.142132	0	0	0.0986794	0	0	0.0968561	0	0	0.0977754	0	0	0.240376	0	0	0.279465
MHr2D2E2F__bin_42	0.0193628	0	0	0.0261458	0	0	0.0178122	0	0	0.0084583	0	0	0.0109105	0	0	0.018194	0	0	0.00421184	0	0	0.00399744	0	0	0.0057463	0	0	0.0162152	0	0	0.0140167	0	0	0.0143498	0	0	0.0189427	0	0	0.0194095	0	0	0.0220536	0	0	0.0192815	0	0	0.0215183
SEr3G3H3I__bin_86	0.0467757	0	0	0.0743447	0	0	0.101048	0	0	0.0191871	0	0	0.071173	0	0	0.121589	0	0	0.0505444	0	0	0.0474456	0	0	0.0368701	0	0	0.0567471	0	0	0.10338	0	0	0.0716855	0	0	0.0597647	0	0	0.0663031	0	0	0.0617182	0	0	0.0835641	0	0	0.111117
BAr1A1B1C__bin_31	0.00213695	0	NA	0.0303187	0	NA	0.998846	403824	NA	0.00309922	0	NA	0.0666275	0	NA	0.0274108	0	NA	0.00252978	0	NA	0.00268732	0	NA	0.00436805	0	NA	0.00419853	0	NA	0.00164431	0	NA	0.00222779	0	NA	0.00212418	0	NA	0.00194204	0	NA	0.00247127	0	NA	0.00169651	0	NA	0.0024268
SEr2D2E2F__bin_71	0.00630604	0	NA	0.0083033	0	NA	0.0171254	0	NA	0.00895071	0	NA	0.00389075	0	NA	0.00407183	0	NA	0.0344261	0	NA	0.0361431	0	NA	0.0666835	0	NA	0.00437095	0	NA	0.00418106	0	NA	0.00584978	0	NA	0.00446632	0	NA	0.00234596	0	NA	0.00374707	0	NA	0.00508936	0	NA	0.00726392
SEr3G3H3I__bin_35	0.201114	0	NA	0.153486	0	NA	0.170792	0	NA	0.0134667	0	NA	0.0844472	0	NA	0.0597864	0	NA	0.00217341	0	NA	0.013554	0	NA	0.00224648	0	NA	0.0381239	0	NA	0.031884	0	NA	0.0344167	0	NA	0.0636921	0	NA	0.0655681	0	NA	0.0371431	0	NA	0.0151087	0	NA	0.019795
SEr3G3H3I__bin_288	0.0354973	0	NA	0.0247424	0	NA	0.0164525	0	NA	0.0123522	0	NA	0.0140385	0	NA	0.00975266	0	NA	0.00967625	0	NA	0.0122675	0	NA	0.0139132	0	NA	0.014209	0	NA	0.0121693	0	NA	0.01602	0	NA	0.0166791	0	NA	0.0212207	0	NA	0.0131678	0	NA	0.00670086	0	NA	0.00788862
SEr3G3H3I__bin_206	0.0440993	0	NA	0.018639	0	NA	0.0324418	0	NA	0.00947733	0	NA	0.0268827	0	NA	0.021499	0	NA	0.00582856	0	NA	0.0110952	0	NA	0.006285	0	NA	0.0437088	0	NA	0.0318678	0	NA	0.0406537	0	NA	0.0590589	0	NA	0.0332992	0	NA	0.0226507	0	NA	0.0119274	0	NA	0.0142332
BAr2D2E2F__bin_86	0.00996136	0	NA	0.00225082	0	NA	0.00598334	0	NA	0.995979	167988	NA	0.303578	0	NA	0.0399207	0	NA	0.0066839	0	NA	0.0121695	0	NA	0.0180191	0	NA	0.0145661	0	NA	0.01155	0	NA	0.00754654	0	NA	0.00620727	0	NA	0.00481141	0	NA	0.00603848	0	NA	0.00590805	0	NA	0.00378238
[truncated: 131 more columns]

## Sheet: Source Data Ext. Data Fig2 PCoA
Source Data: Extended Data Figure 2. PCoA axes of host communities (Hellinger-transformed Bray-Curtis dissimilarity of normalized trimmed mean genome coverages) used in Extended Data Figure 2 A-B.
SampleID	site	treatment	Axis.1	Axis.2	Axis.3	Axis.4	Axis.5	Axis.6	Axis.7	Axis.8	Axis.9	Axis.10	Axis.11	Axis.12	Axis.13	Axis.14	Axis.15	Axis.16	Axis.17	Axis.18	Axis.19	Axis.20	Axis.21	Axis.22	Axis.23	Axis.24	Axis.25	Axis.26	Axis.27	Axis.28	Axis.29	Axis.30	Axis.31	Axis.32	Axis.33	Axis.34	Axis.35	Axis.36	Axis.37	Axis.38	Axis.39	Axis.40	Axis.41	Axis.42	Axis.43	Axis.44	Axis.45	Axis.46	index
BAr1A	Balmoral	NAT	0.00714021	0.193557	0.0339534	-0.0200854	-0.243772	-0.0797451	-0.282983	0.072833	-0.0922016	0.0727031	-0.0334713	-0.0328415	0.108913	0.141933	0.0373913	-0.0977078	0.158834	-0.125645	0.0754358	-0.0587076	0.0218703	-0.00587787	0.0117321	-0.0113654	-0.0199305	0.0610582	0.012931	-0.0193982	0.0256348	0.00161281	0.00286506	0.00787335	-0.000717948	-0.00133521	-0.0273353	0.00909445	0.0480571	0.00293448	-0.00485274	0.00956849	0.00215123	0.00202527	0.0025206	-0.00085168	0.00807759	0.00222551	-0.872389
BAr1B	Balmoral	NAT	-0.0644981	0.093693	0.0708495	0.126583	-0.123199	-0.0464061	-0.337644	0.17998	-0.0281632	0.0136241	-0.026313	0.0539544	-0.0437458	-0.00197132	0.0104987	-0.0317178	-0.0888703	0.0502826	-0.00382781	-0.0261961	-0.0424152	0.0397223	-0.0564427	0.0490689	-0.0163443	-0.0645042	-0.037938	-0.0504321	-0.00430258	0.034538	-0.0525276	-0.0560389	-0.0253776	-0.00243583	0.0254972	-0.0101082	0.0158988	-0.00515887	-0.00922544	-0.0183236	0.00144098	-0.00302263	-0.00396724	-0.00120632	0.00592835	-0.00650827	-0.320732
BAr1C	Balmoral	NAT	0.0484647	0.23973	-0.0241097	0.147958	-0.158418	-0.0573149	-0.260677	0.153693	-0.0189573	0.012629	-0.111118	-0.0487218	-0.0797074	-0.031135	-0.0362941	-0.130963	0.0144561	0.00750659	0.0315912	-0.0574638	-0.047986	0.0871947	-0.0402484	-0.0814429	0.00476655	-0.0486389	-0.00358862	0.0440817	-0.0289956	-0.0230808	-0.00862321	0.0465057	0.0163438	0.011013	-7.31412e-06	-0.00602491	-0.0415298	0.00952353	0.00814608	0.000868442	0.00155951	-0.0106323	-0.000670748	0.00280032	-0.00722681	0.00622483	0.08977
BAr2D	Balmoral	REST	0.259723	0.112794	-0.467108	-0.0554781	0.0380246	-0.0368064	-0.0281446	0.0662955	0.102967	0.07864	-0.20646	0.0509019	0.0011569	-0.0570517	0.0452954	0.244628	-0.0525261	-0.113989	-0.000333256	-0.00568849	-0.00527688	0.103761	0.0151621	-0.0268437	-0.0212786	0.0543858	0.00236309	0.00433124	-0.00825959	-0.0135816	-0.000464422	0.012091	0.010008	-0.00952232	0.020704	-0.0128581	0.00851008	0.0173886	0.00284437	0.00123031	-0.000806338	0.00197931	-0.0041502	-0.000503934	0.000964705	-0.00361814	-0.861788
BAr2E	Balmoral	REST	0.0812719	0.250171	-0.118898	-0.0577407	-0.0765119	0.0781556	-0.15525	0.227953	0.242027	0.0191347	-0.00095663	0.0322326	-0.147247	0.0979184	0.0344031	0.114743	0.0773797	-0.0332592	0.0349212	0.0503325	0.0534668	-0.132959	-0.00594007	0.0488569	0.0776368	-0.0426241	-0.00707053	0.0265889	0.0336725	-0.00388186	-0.00941718	-0.0181349	0.00273807	-0.00506173	-0.00230005	-0.00462296	-0.0255469	-0.0153729	0.00758785	-0.0090243	0.000214198	0.00141999	0.00403797	0.00143784	-0.000991276	0.00427235	-0.438827
BAr2F	Balmoral	REST	0.146894	0.200379	-0.0966527	0.0887823	-0.0583772	0.0905811	-0.211712	0.201717	0.101072	0.0138149	0.102901	0.0582712	-0.12333	-0.0693257	0.0080182	-0.024613	-0.0411016	0.12791	-0.126729	-0.0556601	0.00648577	-0.0278348	0.0555346	0.0349752	-0.0590043	0.0832002	0.0559786	-0.0428712	-0.0157645	-0.0056949	0.037346	0.0346023	0.0147316	-0.00572361	-0.00940316	0.0146152	0.00769566	-0.00936275	-0.00697836	0.0111372	-0.00529326	0.00188201	-0.00057199	0.00032062	0.00305808	0.00195182	-0.325096
BAr3G	Balmoral	DAM	0.268604	0.0658528	-0.585729	-0.117582	0.0252276	-0.0427882	-0.0788222	-0.19654	-0.076931	-0.0953584	0.104835	-0.0175497	-0.0209813	0.0193506	-0.0215118	-0.0668229	-0.00180101	0.016806	0.00266902	0.0128373	-0.000218075	-0.018091	0.0112714	-0.00149542	0.0113496	-0.00409681	-0.00160308	-0.0133913	0.000554359	-0.0253698	-0.01552	-0.0174174	0.0175878	-0.0150656	0.00440126	-0.0136454	0.00465235	0.0341517	0.0323247	-0.01812	0.0299049	0.00563456	-0.0115961	-0.00632727	-0.00913305	0.00414768	-0.755041
BAr3H	Balmoral	DAM	0.286291	0.0558008	-0.592489	-0.119871	0.0249294	-0.0355123	-0.0902235	-0.172227	-0.0700549	-0.0524299	0.0757822	-0.00622259	-0.0091666	0.0228113	-0.00418824	-0.0276123	0.0188436	-0.00879806	-0.0062042	0.0133876	0.00214061	-0.0331858	-0.00788006	-0.00290922	0.00367464	-0.0395456	0.0205929	0.00224558	0.00108164	0.0168589	-0.00843176	0.000911862	-0.0233642	-0.00714349	0.00236421	-0.0233209	-0.00258236	0.0073154	-0.0458873	0.0256608	-0.0292768	-0.0231425	0.00287978	0.0196349	0.00117747	0.000175413	-0.831613
BAr3I	Balmoral	DAM	0.283642	0.0737869	-0.57524	-0.0787413	0.0326851	-0.0391744	-0.0704224	-0.174864	-0.0542682	-0.0515199	0.053711	-0.00561979	-0.0330952	-0.0146816	-0.0147539	-0.0316791	-0.0103795	0.0243659	0.0178716	0.0021247	-0.0221088	0.016103	-0.0156475	0.0291236	-0.00553033	0.0133035	-0.0382831	0.0159808	0.00194804	0.00526642	0.013566	0.00100982	-0.00315698	0.0262314	-0.00895605	0.0374944	-0.00923968	-0.0514977	0.014122	-0.00222169	-0.00131409	0.0210182	0.00983513	-0.0141259	0.00756742	-0.00504239	-1.49795
BOr1A	Bowness	NAT	0.365135	-0.0285007	0.219502	0.04729	0.087363	-0.140356	-0.0582532	0.118139	-0.157641	-0.0523444	0.033939	-0.0065147	-0.0706356	0.0340799	-0.0333292	0.0586807	0.0403787	0.0441725	0.0226849	0.109713	-0.0163939	-0.00705321	-0.0574604	-0.00182082	-0.0707736	0.0414452	-0.0369039	0.0650021	0.0107195	0.0116806	0.038115	-0.016638	0.00901527	-0.0292105	0.0116528	0.034597	0.00187026	0.0168918	0.0163438	0.00608119	0.00773227	-0.0306313	0.00199348	-0.000108048	-0.0110348	-0.00814473	0.0665417
BOr1B	Bowness	NAT	0.439675	-0.0263918	0.175732	0.022015	0.197712	-0.0445957	0.076378	0.00456322	-0.0142454	-0.0121897	0.0288544	0.00475297	-0.0276876	0.0147973	-0.025444	-0.0443341	-0.0229468	0.0242767	-0.00819463	-0.0272498	0.0627755	-0.00290591	-0.07238	0.0108577	0.0271829	0.044964	-0.0357865	0.0199901	0.060669	0.0577591	0.0277081	0.0515243	-0.0313428	-0.00199065	0.000238466	-0.0547073	0.00147308	0.00566787	-0.0147522	0.000601418	-0.00941457	0.0155063	-0.0104775	-0.00342478	0.000531381	0.00274549	0.0068892
BOr1C	Bowness	NAT	0.418899	0.00411435	0.143456	0.0416274	0.21285	-0.0862657	0.0875449	0.0305505	-0.0159434	-0.0320491	-0.0392526	0.0120519	-0.0179826	-0.00212394	0.050556	-0.0484272	-0.000102469	-0.00593276	-0.0185715	-0.0217719	0.0581046	-0.0303076	-0.0776519	0.00766472	-0.00941095	-0.00539623	0.0958436	0.0744626	-0.0518132	0.010105	-0.0156378	0.00486668	0.0221445	0.0356097	0.0136664	-0.0224959	0.0179481	-0.00452112	-0.00340765	-0.0246813	0.0155157	0.0110456	0.0119402	0.00323537	0.00319458	-0.00622627	-0.112365
BOr2D	Bowness	REST	0.332079	-0.0184666	0.277221	0.0552965	0.145963	-0.11596	0.0325323	-0.0238567	-0.0669237	-0.116229	0.0490203	-0.0443464	-0.0636302	-0.0268001	0.0255882	0.0423003	-0.00460261	-0.0202329	0.00976884	-0.0751947	-0.0200846	0.0134809	0.0464673	-0.00435856	0.0182224	-0.0143768	-0.0196049	-0.00780031	-2.6937e-05	-0.0460144	0.00310798	-0.0370109	0.0221066	0.0288773	0.0278724	-0.0333493	0.00617849	-0.00747409	0.0537946	0.0263253	-0.0263489	-0.00926025	0.00588349	0.00405809	0.0193456	0.000998418	0.299487
BOr2E	Bowness	REST	0.31184	-0.0401893	0.269024	-0.00442759	0.156084	-0.145617	0.00596324	0.0260974	-0.128668	-0.143102	0.0423844	-0.0629565	-0.0997303	0.0288324	0.00907483	0.0908962	0.0707395	-0.0618217	-0.0128847	0.00557407	-0.0492721	0.0173767	0.0631841	-0.00651888	0.0149601	-0.0326408	0.00697522	-0.059027	-0.0676814	0.0081617	0.0132406	0.00650508	-0.0269879	-0.0145667	-0.022039	0.0205295	-0.00284359	-0.0143761	-0.0299852	-0.0189203	0.0197298	0.0249736	0.001423	0.00791296	0.00322984	0.00230896	0.111499
BOr2F	Bowness	REST	0.389081	-0.0321341	0.237133	0.0641541	0.191149	-0.0940332	0.0608469	0.0177116	-0.0495512	-0.0637401	0.00870543	-0.0305987	-0.0401016	-0.0421514	0.035641	0.00718946	0.0137575	-0.0509377	0.00871061	-0.0646718	0.0188708	-0.0195086	0.0109353	0.0398913	0.0127493	-0.00849214	-0.00859153	-0.0395027	0.0366231	-0.0305566	-0.0407693	-0.0024671	0.017152	-0.0163584	0.00479753	0.0366072	-0.023818	0.0169361	-0.0280463	0.0232326	-0.00928626	-0.00225092	-0.00973871	-0.0210679	-0.013639	0.000205369	0.195822
BOr3G	Bowness	DAM	0.471614	-0.0526471	0.0415554	0.0443368	0.211671	0.00348662	0.0313973	0.0531449	0.0807777	0.114122	-0.0211014	0.121429	0.103779	0.0781437	-0.0498139	-0.0513633	-0.0259647	0.0116415	-0.0160733	0.0136185	-0.0364697	-0.0145372	0.0316947	-0.0418923	0.0234371	-0.0113445	-0.0271041	-0.0128003	-0.01839	-0.000535262	-0.0364717	0.030957	-0.00237005	-0.0360801	-0.0196241	0.00375865	0.000249052	-0.00506849	0.028509	0.011417	0.0303647	0.00325848	0.00609986	-0.00766128	0.00104923	-0.0103736	-0.626652
BOr3H	Bowness	DAM	0.468461	-0.0683589	0.0491524	0.0404408	0.183594	0.00552167	0.0863496	0.0225532	0.0784538	0.135613	-0.0315674	0.0952613	0.10728	0.0446872	-0.0255609	-0.048125	-0.0285274	0.0316325	0.00307489	0.029017	-0.00573672	-0.0318455	0.0142353	-0.018913	0.00969753	-0.00848818	-0.0504581	0.00790562	-0.0341201	-0.0532597	-0.0322584	0.0124725	-0.00573708	0.0179735	-0.0161466	0.0110013	0.0021503	0.00901838	-0.0129757	-0.0243008	-0.0311601	-0.00166895	-0.00732294	0.00699573	0.00839575	0.0112244	-0.935412
BOr3I	Bowness	DAM	0.459829	0.0133623	-0.0750928	0.0610963	0.184282	-0.0509315	0.145974	0.031717	0.067386	0.086584	-0.120854	0.0443528	0.0979237	-0.030788	0.011945	-0.0387336	0.00838933	0.0152973	0.06234	0.0243805	-0.00970959	0.0445814	0.00204431	0.0131954	-0.0226326	-0.0347828	0.0568255	-0.0584536	0.0331306	0.0330072	0.0741533	-0.042232	-0.00406753	0.0173799	0.00730154	0.0100074	0.00154693	-0.0164372	-0.0200238	0.00812477	0.00628339	-0.0143618	0.00154303	0.00632114	-0.0049134	0.00819976	-0.381937
CRr1A	Crocach	NAT	-0.0630867	0.361959	-0.0663918	0.133285	-0.0988957	-0.00330763	0.110987	0.0482744	-0.0543559	-0.0123005	-0.0589276	-0.0640609	0.0859993	-0.0759295	-0.0156211	-0.0204634	0.046396	-0.0249975	-0.141595	0.0102688	0.0795721	-0.0497033	0.000305969	-0.0260062	-0.00616749	-0.0133007	-0.0131379	0.000888924	-0.00294447	0.00985102	0.00302301	-0.0346751	-0.0227057	-0.0121447	-0.00900922	-0.00556828	0.00903789	0.0219697	0.00412005	0.0102498	-0.00243306	-0.00850328	-0.013349	-0.000284367	0.01284	-0.0186461	0.13712
CRr1B	Crocach	NAT	-0.164073	0.282216	0.0277214	0.169252	-0.0485457	0.0306633	0.167012	-0.00864868	0.021526	0.00403193	0.0522579	-0.0574094	-0.0571864	-0.0119277	-0.0526142	-0.0366942	4.65858e-05	-0.0494305	0.0382447	0.0731187	-0.058381	-0.0146685	0.0308754	0.00920915	0.0208161	0.0264134	0.0356308	0.00328768	-0.0313146	0.00629344	-0.00464372	0.0327631	0.00922804	-0.0131744	0.0227747	-0.0312949	-0.0132777	0.00267061	-0.00549777	0.00583782	0.0152192	-0.020258	-0.0152808	0.0107057	0.00445896	0.00347035	0.52921
CRr1C	Crocach	NAT	-0.099486	0.331894	-0.0259796	0.199825	-0.078038	0.00077567	0.145699	0.0251221	0.0370981	0.0130647	-0.0366437	-0.112369	-0.0288709	-0.0453878	-0.0433631	-0.0431131	-0.0342745	-0.000632588	0.06535	0.00548183	-0.0254491	-0.000722415	-0.018781	0.0295709	-0.0160358	-0.0219189	-0.035445	0.00901147	0.0147709	0.0190971	-8.88096e-05	-0.0123928	-0.0041216	-0.00969787	0.0250425	0.0254752	0.00371848	-0.00598037	0.00581334	0.0211319	-0.0123133	0.0303055	-0.0165867	0.0111645	0.0014812	0.00558535	0.974647
CRr2D	Crocach	REST	-0.175299	0.133871	0.120224	0.0763293	-0.0741294	0.015295	-0.129426	-0.0654889	-0.141766	0.0256153	0.128719	0.13267	0.0827846	-0.0258007	-0.03006	0.0139278	-0.0852554	-0.0376185	0.0539455	0.020264	0.0690233	0.0142182	0.0297657	0.00977068	0.0721625	-0.0288638	0.0394208	-0.042496	0.0163331	0.00532047	0.0205318	0.0455483	0.0120851	-0.0142602	0.0547175	0.0186549	-0.0187096	-0.0015273	-0.00554438	-0.0134271	0.00556208	-0.0159689	0.0158091	-0.000219296	0.00534243	-0.00843682	-0.0333065
CRr2E	Crocach	REST	-0.141495	0.152984	0.14168	0.0613699	-0.0847286	-0.0241145	-0.125781	-0.0052863	-0.186409	0.0126986	0.0659462	0.0958892	0.127114	-0.0113369	-0.0327464	0.0724962	-0.11753	-0.0262456	0.0669317	0.0264781	0.0423366	-0.0502381	-0.0336743	0.0506718	-0.0640185	0.0547797	0.0051458	-0.000500438	-0.0190888	-0.0509212	-0.022962	-0.0255488	0.0221198	0.0105357	-0.0276158	-0.0313211	-0.0291483	0.000560696	-0.0072543	0.0129556	0.000330787	0.0210382	-0.00429476	0.00603465	-0.00516628	0.00800405	0.173642
CRr2F	Crocach	REST	-0.0749733	0.264442	0.12334	0.0254872	-0.0769399	0.0111709	-0.106024	0.0355316	-0.0925221	-0.0194162	0.107255	0.0747063	0.0469692	-0.0176113	-8.41536e-05	0.0746392	-0.0754351	-0.0277933	-0.0657802	0.0411085	-0.0846866	0.0170376	0.0326246	-0.0732539	0.0598193	-0.0439041	0.0249374	0.0865069	0.0414459	-0.00147967	0.0352883	-0.0165492	-0.0215579	0.0385745	-0.038462	0.00807215	0.0418995	-0.0150545	-0.0111393	0.00539268	0.000411779	0.00757959	-0.00975206	-0.00208787	-0.00719167	0.00173614	0.401447
CRr3G	Crocach	DAM	-0.271971	0.202777	0.0575557	0.0107273	0.0481327	0.137099	0.0723896	-0.0504102	0.0561899	-0.0598789	0.0533121	0.122195	-0.0654893	0.149352	0.0896793	0.0181891	-0.00519388	0.0318188	0.0434177	0.0481105	0.0608052	0.0343893	-0.0005877	-0.0787544	-0.0611628	-0.050776	0.0119899	-0.0241114	-0.0456067	0.0249005	0.000929432	0.0161842	-0.0400514	-0.00442987	0.000233422	-0.00185791	-0.00802847	0.0251635	0.0178198	0.0353381	-0.0250306	0.017376	0.00830125	-0.00390883	-0.00297621	-0.00330077	0.16811
CRr3H	Crocach	DAM	-0.148739	0.307772	-0.027872	0.0933585	0.0127059	0.0908246	0.179147	-0.0692306	0.0551737	-0.0747256	0.0278241	0.0157457	0.0120121	0.0645823	0.0890071	0.029562	0.0241355	0.0574652	0.0395159	-0.0265766	0.0349095	0.0681305	0.000368853	0.0146165	-0.0255307	0.0208029	0.00326324	0.0215137	-0.00824886	0.0482457	-0.078035	-0.0318135	0.0431378	0.0377458	-0.0284895	0.0243944	-0.00884329	-0.00453795	-0.0256743	-0.00689376	0.0192857	-0.0166806	-0.00236909	-2.82901e-05	0.00333187	-0.0034716	0.0423926
CRr3I	Crocach	DAM	-0.194987	0.316945	0.00634258	0.0647051	-0.00335529	0.072423	0.171502	-0.0471806	-0.00246835	-0.0352119	0.00574706	0.0286456	0.0233757	0.0756178	0.128233	-0.00407306	0.0088487	0.054721	-0.0257637	-0.0756608	-0.0250136	0.0269977	-0.0302713	0.00719895	0.00678116	0.00206268	-0.00191669	-2.91381e-06	0.0120804	-0.0199074	0.0590098	-0.00738547	0.00793857	-0.0374748	0.00346968	0.0125943	2.36356e-05	-0.000589986	0.0152287	-0.0122354	-0.00179515	0.00513341	0.00551854	0.00861325	-0.00585492	0.00990475	0.46535
LABRr1A	Langwell	NAT	-0.154056	-0.380525	-0.106794	0.0534928	-0.169197	-0.283589	0.154357	0.0928484	0.103904	0.00844305	0.134232	0.00494042	-0.00899587	0.00166189	-0.0260202	-0.00569892	-0.0187557	-0.053352	-0.0101204	-0.031333	0.00423734	-0.0233696	0.00811577	-0.0461341	-0.057075	-0.017196	-0.0236791	-0.00405077	0.0272375	-0.00601369	0.00322463	0.000518978	-0.00126575	0.0165603	-0.0133188	0.0076045	-0.00528518	0.00703082	-0.00279342	0.00659552	0.0062647	-0.0183472	0.0181113	-0.0154394	0.00339757	0.0068104	0.709029
LABRr1B	Langwell	NAT	-0.128904	-0.380357	-0.107065	0.0560201	-0.184384	-0.274932	0.165322	0.101416	0.102249	0.00508436	0.153001	0.0222845	-0.00850154	-0.00501103	-0.028089	0.00233273	-0.00431818	-0.0475342	-0.00173668	-0.0379498	0.00252656	-0.00847129	0.0186976	-0.0327302	-0.0610484	-0.0172502	-0.0187715	-0.0154583	0.0175527	-0.00148141	0.000296277	0.017351	-0.00120289	0.0185317	-0.012766	-0.00216336	-0.0232389	-0.00573529	-0.00143474	-0.0201798	0.0046095	0.0117907	-0.0137387	0.0277845	-0.00682775	-0.0132408	0.318795
LABRr1C	Langwell	NAT	-0.039792	-0.381454	-0.0926931	0.0269387	-0.26546	-0.235096	0.112238	0.12205	0.0736248	-0.053425	0.132098	0.109396	0.0685359	-0.0954988	0.0863481	-0.0063494	0.0239836	0.0302159	0.0311103	0.0156175	-0.016795	0.0298222	-0.0569357	0.00704104	0.0792288	0.0357976	0.0172169	0.000613523	-0.0391427	0.0220215	-0.0145927	-0.01776	-0.0185774	-0.015831	0.0134408	0.00632505	0.0323877	0.0200899	0.00610297	-0.00620966	-0.0197584	-0.00190829	-0.00520535	-0.016314	-0.000297579	0.00786002	0.704355
LASAr3G	Langwell	DAM	0.180701	-0.111274	0.192791	0.0600736	-0.0176205	0.235767	-0.115781	-0.176522	0.129369	0.102784	0.0834417	-0.0846923	-0.0323516	-0.0194668	0.0645744	-0.0530218	-0.0811463	-0.0592304	0.0193446	-0.0791992	-0.00432328	-0.0103064	0.0873851	-0.0208864	0.0382028	0.0632901	-0.0342358	0.0561293	-0.037582	0.031312	0.00284753	-0.0402161	-0.0126918	-0.00792899	0.00954182	0.0116737	-0.0142151	0.00450772	-0.0186761	-0.00180013	-0.0103022	-0.011764	0.00256827	0.00274534	-0.0100765	-0.00641008	-0.37491
LASAr3H	Langwell	DAM	0.146638	-0.206999	0.17811	0.0417862	-0.035766	0.246903	-0.0617784	-0.136137	0.0328951	0.0431152	0.0966009	-0.0583222	-0.0319512	-0.0231828	0.0227543	0.0289061	0.00745369	-0.0990433	-0.114657	0.0325531	0.0163762	0.0994924	-0.0937119	0.0143278	-0.00153847	0.00628805	0.0192197	-0.0327724	0.0662309	0.0194301	-0.0550683	0.0207836	-0.0178757	6.2613e-05	-0.0176683	0.00356037	-0.0160545	-0.0130918	0.0276145	-0.000324159	0.00573925	-0.00254439	0.00361034	0.00870046	-7.65526e-07	0.00790439	-0.0447983
LASAr3I	Langwell	DAM	0.200264	-0.210825	0.127597	0.0745592	-0.0848153	0.291524	-0.101483	-0.108506	0.0694112	0.165084	0.109212	-0.0890657	0.00107315	-0.0317565	0.0350375	-0.0155593	0.0578387	-0.00921957	0.00300046	0.0917406	-0.0241355	-0.0209042	0.014934	-0.00595817	-0.0651145	-0.0152271	0.0226093	-0.0103741	-0.0266066	-0.010053	0.00576366	-0.0244819	-0.00979719	0.0147159	0.0287973	-0.00798868	0.023976	0.0184664	0.0133926	-0.00481512	0.00807332	0.012826	-0.000417683	-0.00653146	-0.00116331	0.00469934	-0.384445
LASCr2D	Langwell	REST	-0.124915	-0.207911	0.126712	0.0971796	-0.196299	-0.203081	-0.0806561	-0.169357	0.0768039	-0.154093	-0.144034	-0.0215628	-0.0269494	0.0335792	-0.0338011	0.0288701	-0.0165241	0.0511178	-0.0444105	0.0695914	0.0356776	0.00420301	0.0243304	0.0251871	0.0106677	0.0331549	-0.046955	-0.00230303	-0.0288132	-0.0111384	-0.0310136	0.0289566	-0.0248068	0.00191812	0.023043	0.00178424	0.0471641	-0.0126523	-0.0161338	0.0127906	0.0197763	-0.0110193	0.0046538	0.0116231	-0.00152594	0.0109984	0.0111326
LASCr2E	Langwell	REST	0.106843	-0.173209	0.172427	0.139571	-0.0979934	-0.132739	-0.070375	-0.155426	0.103412	0.00256096	-0.124355	0.0581617	0.0377881	0.0547855	-0.0368515	-0.053321	-0.0266589	0.0714672	-0.022291	0.0595112	-0.001223	0.00758124	0.0590199	-0.00314902	0.00430825	-0.00693996	0.0284888	-0.0137914	0.0621914	-0.0078389	-0.00236707	-0.0372188	0.0282547	-0.012774	-0.014094	-0.00197656	-0.0104545	-0.0116466	0.0136039	0.00523327	0.0026147	0.00184933	-0.00281093	0.00893869	0.000194917	-0.0043542	0.10548
LASCr2F	Langwell	REST	-0.0754814	-0.169761	0.141733	0.0896677	-0.217678	-0.194919	-0.159016	-0.196153	0.0329431	-0.0825613	-0.139305	-0.0185181	-0.0215642	0.0546344	-0.0233614	0.0137532	0.0417708	0.0310536	-0.0205991	0.0231456	0.0343909	0.0251178	0.0415998	-0.0234401	0.0165343	0.0159297	0.0267062	-0.00474626	0.00604115	0.0203338	0.0303236	-0.00265507	0.0181685	0.0165993	-0.00700758	-0.0202021	-0.0365081	0.0170366	-0.00248352	-0.0264977	-0.0310243	0.0162761	-0.00708141	-0.0187041	-0.00416478	-0.00436044	-0.437896
MGr1A	Migneint	NAT	-0.397608	-0.186041	-0.0860512	0.0242967	0.232498	-0.133942	0.028128	0.00220209	-0.0483826	0.157529	0.0333767	-0.100628	-0.0570386	0.0940652	-0.0604692	0.0229391	-0.0441528	-0.00375051	-0.00629192	-0.0231876	0.0275591	0.0184808	0.0430909	0.00682704	-0.0460009	-0.0444936	0.0526969	0.0496627	0.0194649	0.0129665	-0.0140174	-0.000349754	0.0156446	-0.0488072	0.0306302	0.00345988	0.0195593	-0.00853253	-0.0107374	-0.0136147	-0.000144178	0.0073022	-0.0170945	-0.0186256	0.00973319	0.00670164	1.03983
MGr1B	Migneint	NAT	-0.369389	-0.0833027	-0.0256379	0.110477	0.129861	-0.00303477	0.0653543	-0.108012	-0.0518089	0.106034	-0.033154	0.113136	-0.107617	0.0391519	-0.156173	0.0403623	0.0362762	0.0337758	-0.0368724	-0.0542629	-0.0300436	-0.0123012	-0.0157339	-0.00366088	0.0375354	0.0188612	0.0160779	0.0348263	0.0115971	0.00252027	-0.0261267	-0.0021505	0.00619362	0.0145258	-0.00654347	0.0286419	0.00190585	0.0236269	-0.00995619	0.0294228	0.0044635	0.00458935	0.0116367	0.00127068	0.00654734	0.0052938	1.39635
MGr1C	Migneint	NAT	-0.338696	-0.108138	-0.0489646	0.14685	0.159589	0.0316897	0.0435594	-0.0793165	-0.0782353	0.120476	-0.0383117	0.10702	-0.0993174	-0.0144147	-0.147219	0.0307357	0.0996975	-0.00901335	0.0174615	-0.0656574	-0.0228206	-0.0315659	-0.0526784	-0.0339591	0.0165521	0.0516335	0.00934332	-0.0472609	-0.0222962	0.00280184	0.0035209	-0.0449604	-0.0289103	0.00587983	0.0123562	-0.0141114	0.00820943	-0.0213052	0.0156837	-0.0201251	-0.0110653	-0.00514435	0.00258536	0.00792953	-0.0124598	-0.00441851	0.7765
MGr2D	Migneint	REST	-0.335823	-0.197798	-0.136217	-0.0326194	0.258045	-0.141638	-0.073459	0.144895	0.00361067	0.0825292	0.0536066	-0.253246	0.0933403	0.156379	0.0287585	0.0199702	-0.0711571	0.040374	-0.0342197	-0.000905701	0.0570706	0.0374374	-0.0133967	0.0168346	0.0474683	0.00779106	-0.0284625	-0.0137299	-0.0189187	-0.0148852	0.0257056	-0.00518245	0.0155225	0.0184475	0.00551706	-0.0126907	0.0141449	-0.0080347	0.00550387	0.00754551	-0.00239431	-0.00136945	0.0151392	0.0100652	-0.0106848	-0.00292067	0.688061
MGr2E	Migneint	REST	-0.384755	-0.197148	-0.0613949	-0.000386741	0.27698	-0.0128512	-0.114261	0.0504327	0.00347752	-0.00155186	-0.0475854	-0.0528518	0.0359334	-0.0186202	0.0457564	-0.00462085	-0.00898023	0.00827212	-0.0135992	0.0248457	-0.0443366	-0.0209977	-0.00997352	0.0273687	0.0184967	0.019109	0.00538024	-0.0154783	-0.00882275	0.00948675	0.0406547	-0.0161312	-0.0472762	0.0438453	-0.0204793	-0.00185862	-0.0622668	0.043524	0.000809552	0.00505887	0.0313158	-0.00881125	-0.00432408	-0.00822778	0.0129847	0.00563184	0.919581
MGr2F	Migneint	REST	-0.349134	-0.179202	-0.0674665	0.0281311	0.325089	0.0661942	-0.102657	0.0685581	-0.0220487	0.0131515	0.0103999	-0.00372063	0.0544616	-0.0898738	-0.0115967	-0.0205473	0.0529044	0.00095455	0.0218577	0.0610692	0.0351978	0.0466112	-0.000484796	0.0307516	0.0493164	0.00619417	-0.0205427	-0.00547561	-0.0442994	0.0267689	0.000508194	0.0167403	0.0219133	-0.0236804	-0.0473437	0.0201222	-0.000222899	-0.0178307	0.0141691	0.0106323	-0.0197661	0.00291196	-0.0163726	0.00202565	-0.00017324	-0.0042046	0.364005
MGr3G	Migneint	DAM	-0.284505	-0.0837514	0.0273331	0.087085	0.194679	0.166079	-0.0834611	-0.045665	0.0393566	-0.0107517	0.0382214	0.123619	-0.0357466	-0.141608	0.0193954	-0.0132762	0.10023	-0.00581751	0.0117495	-0.000859659	0.0467682	0.0319823	0.0335388	0.0200186	-0.0200902	-0.0503332	-0.0983269	0.011562	0.0231147	-0.00500202	0.0429048	0.0132046	0.0603017	0.0171189	0.00789559	-0.0264888	0.0326107	0.0236946	-0.0216239	-0.00792056	0.0172097	0.00739492	0.00592346	0.00303389	0.000674143	0.000572191	-0.0264483
MGr3H	Migneint	DAM	-0.336354	-0.136163	-0.0247227	-0.0279401	0.292758	0.0685345	-0.0835845	0.0486419	0.0369829	-0.116125	-0.0340563	-2.56089e-05	0.051235	-0.111109	0.0479	-0.0388712	0.0689474	0.0211633	0.0271407	0.0151029	0.042819	0.00714257	0.0354295	-0.0262922	-0.0472396	0.00112713	0.0384164	0.0387705	0.0286105	-0.0801431	-0.0366621	0.00654271	-0.0612389	-0.00378507	0.0148954	-0.00498451	-0.00728747	-0.0476784	-0.00436183	-0.0035758	-0.00797497	-0.0115149	-0.00105032	-0.00627071	-0.00553748	-0.00111516	0.202462
MGr3I	Migneint	DAM	-0.343015	-0.204653	-0.03159	-0.0798428	0.272665	0.0152813	-0.0846926	0.0106755	-0.0082546	-0.120042	-0.0951334	-0.0237842	0.0379481	-0.0387343	0.136083	-0.0183252	-0.0459448	-0.0134735	0.00112413	0.00903598	-0.135572	-0.11508	-0.0147058	-0.0548605	-0.010502	0.018667	0.0218519	-0.0238756	0.0451151	0.0417126	-0.0413222	0.0213634	0.0428984	-0.014234	0.00896022	0.00227773	0.0178917	0.0184087	0.0020572	-0.00458213	-0.0136362	0.0106742	0.00940338	0.0104971	-0.00139339	-0.00303084	-0.0411498
MHr1A	Moor_House	NAT	-0.0429025	0.358077	-0.0722688	0.148264	-0.085631	-0.0106788	0.124949	0.0398747	-0.0530422	-0.0129691	-0.0553345	-0.0516034	0.104572	-0.0863786	-0.023595	-0.0149136	0.023266	-0.0274768	-0.124633	-0.00477837	0.0660196	-0.035474	0.00188026	-0.035864	0.0228045	-0.0290101	6.09532e-05	-0.0127546	-0.0233077	-0.00368769	-0.013648	-0.019134	0.0187649	-0.013302	0.00981458	0.0185498	-0.0130822	0.00553494	0.00552922	-0.00811599	0.000919463	0.00723235	0.0143663	-0.000341803	-0.0111281	0.0123375	-0.252022
MHr1B	Moor_House	NAT	-0.114087	0.304678	0.00260605	0.185824	-0.0535417	0.01992	0.182152	0.0089656	0.0181887	-0.0229292	0.0302011	-0.0805155	-0.0497473	-0.02738	-0.0430831	-0.00397949	-0.0174249	-0.0177815	0.0436259	0.0649924	-0.0439524	0.00585024	0.0231136	0.0297214	-0.00544345	0.0109047	0.00958359	-0.0224493	-0.00156895	0.0138963	0.00185163	0.0151853	0.0303206	-0.00530646	-0.0576382	-0.0337586	0.0121709	-0.0178713	0.0165951	-0.0213934	-0.0238317	-0.0231007	0.011996	-0.011976	0.00213342	0.000873968	0.551377
MHr1C	Moor_House	NAT	-0.0964935	0.326974	-0.034434	0.202147	-0.0734387	-0.000500469	0.163402	0.0191738	0.0253282	0.0231701	-0.0746197	-0.0858581	-0.0205988	-0.0559298	-0.0265621	-0.0424415	-0.0491562	-0.0163128	0.0569625	0.0386962	-0.0206443	-0.019416	0.00939443	0.027506	0.00710013	0.0301299	-0.0186229	-0.0107874	0.0258819	-0.0151825	-0.0061895	0.0251524	-0.0460849	0.031396	0.0169769	0.0079929	0.0132857	0.00713806	-0.00850507	-0.000811416	0.00716501	0.0210476	0.0203713	-0.0137874	-0.00444696	-0.0106629	0.555763
MHr2D	Moor_House	REST	-0.0286997	-0.418	-0.0946922	-0.0834714	-0.111522	0.307389	0.0865086	0.16174	-0.0797898	-0.200639	-0.118556	0.0763646	3.89659e-05	0.0230182	-0.0526285	-0.0678064	-0.0855124	-0.0781575	0.0262696	-0.0367706	0.0604542	-0.018479	0.0545083	-0.00858985	-0.0142444	0.0180463	-0.0137572	0.0327039	-0.00573984	0.0578824	0.0214041	-0.0202215	-0.0143304	-0.015943	0.00157135	0.00269905	-0.00640945	-0.0168891	0.0239414	-0.00385643	0.0141931	-0.000173602	0.000355949	0.00304579	0.00343037	0.00950127	-0.188796
MHr2E	Moor_House	REST	0.153912	-0.392368	-0.0921286	-0.0282974	-0.220785	0.351727	0.123238	0.144307	-0.15163	-0.0196433	-0.0259822	-0.0612476	0.00352442	0.0538313	-0.033652	0.0169884	0.0290878	0.0574725	0.00166824	0.0414877	-0.0134153	0.0387792	0.0022561	0.0139468	0.0100889	0.0134752	0.00516528	0.0150599	0.0285518	-0.0478027	-0.000857142	0.00682086	0.00318129	0.00163754	0.00986242	0.0362579	-0.0119813	0.030076	-0.0163333	-0.026949	-0.0262009	0.00553077	0.00771245	0.0119511	0.0105329	-0.00462993	0.024698
MHr2F	Moor_House	REST	0.124141	-0.42059	-0.0966252	-0.0309905	-0.233105	0.349308	0.142667	0.143124	-0.103941	-0.0162996	-0.0407414	-0.0321938	0.00220417	0.0549983	-0.0253728	0.0311577	0.0205366	0.0550607	-0.00573226	-0.025083	-0.0320836	-0.00308339	0.0065124	-0.003102	0.0332558	-0.0296498	0.0134128	-0.0357259	-0.00940414	-0.0122553	-0.0129906	0.00508286	0.0268245	0.0197478	-0.00136467	-0.0476368	0.0126019	-0.0169006	-0.0178574	0.0323068	0.0130236	-0.000430185	-0.00854896	-0.0164465	-0.0112564	-0.00575362	-0.240793
MHr3G	Moor_House	DAM	0.12585	-0.131018	0.0383376	0.176721	-0.243644	0.0113568	-0.0401723	-0.145665	-0.0767838	0.108452	-0.0201754	-0.103019	0.114464	-0.0966367	0.0737063	0.169843	0.0436754	0.135451	0.0697037	-0.0778741	0.00470299	-0.0740289	-0.016068	-0.0454078	-0.0108694	-0.0288123	-0.0185784	0.0159779	-0.00258387	0.0334148	0.0041959	0.0362669	-0.0138557	-0.0205581	-0.00985439	-0.00253949	-0.0170435	-0.0218047	0.00941087	-0.000523965	0.0138963	-0.00513383	-0.000299491	0.00110676	0.00659963	0.00240912	0.0088316
MHr3H	Moor_House	DAM	-0.132086	-0.331979	0.0381397	0.0812754	-0.150145	0.0422078	0.00234497	-0.19166	0.0755243	-0.00248794	-0.115033	0.0314177	-0.0264108	0.0170149	0.0408546	-0.0253965	-0.0603286	-0.101249	-0.0270616	-0.0337133	-0.0238436	-0.0464174	-0.0959426	0.0992977	-0.0222046	-0.064291	0.0137771	0.0185126	-0.0469308	-0.0441724	0.052786	0.022045	0.00921773	-0.0138203	-0.0269822	0.0217555	0.0122686	-0.00520481	-0.00184553	0.00867384	-0.00645259	-0.0101527	-0.00345415	-0.00421557	5.94104e-06	-0.00771271	-0.582884
MHr3I	Moor_House	DAM	-0.23074	0.284985	0.0321911	0.023608	0.0134919	0.0604544	0.148239	-0.0634397	-0.0291164	-0.0196586	0.0129707	0.0829741	0.00782096	0.135825	0.122406	-0.0145607	0.0100319	0.00955815	-0.0368683	-0.0305389	-0.0472723	0.00957561	-0.00931	0.00868766	0.0141368	0.0332396	-0.0377988	-0.00957732	0.0205528	-0.0566716	0.015388	0.00959936	-0.0232931	-0.00858409	0.01744	-0.0155369	-0.00356563	-0.0104227	-0.00386861	-0.0194553	0.0153904	-0.0119632	-0.0180056	-0.00435429	0.00257495	-0.00313448	0.0680851
SEr2D	Stean	REST	-0.0367161	0.198249	0.111719	-0.422525	-0.0202992	-0.0356503	0.0207521	0.00982579	-0.00742991	0.00628542	-0.00779799	0.037905	0.148734	0.0212605	-0.0710417	0.0386253	0.07023	0.00857079	-0.0473111	-0.0542985	-0.0678483	0.00972247	0.0779794	0.143654	-0.0443466	-0.034904	-0.000106827	0.0338657	-0.00815562	0.0499774	-0.0211772	0.0328707	-0.0254999	0.0223311	0.0171003	-0.00725688	-0.00589949	0.0157475	0.0271999	-0.00636878	-0.0161034	-0.0065518	0.00336191	0.000606104	-0.0111208	0.000509292	0.0553057
SEr2E	Stean	REST	-0.0891041	0.173472	0.165084	-0.439714	-0.0257653	0.075253	-0.0324726	-0.0201436	0.142658	-0.0737182	0.0488636	-0.0169984	0.118153	0.0287238	-0.114346	0.00750685	0.0302627	-0.0281304	-0.049822	0.0300808	-0.0570715	-0.00455713	-0.0787164	-0.0661251	-0.0275584	0.0255393	-0.037518	-0.00856163	-0.024503	0.00943541	0.0219617	-0.014437	0.0386695	-0.0102919	0.0413538	-0.00508889	-0.0289642	-0.0351222	-0.0326598	0.00323769	-0.00559558	0.00403083	0.00286062	-0.0130173	0.00773608	0.000616281	0.462908
SEr2F	Stean	REST	-0.000590305	0.158593	0.161723	-0.318252	0.0327806	0.10515	-0.0449819	-0.0354279	0.238825	-0.162662	0.0561785	-0.093591	0.0551628	-0.0438198	-0.163093	0.0429484	-0.0258742	0.0528811	0.0944993	-0.0749029	0.0237083	0.0215432	-0.0406118	-0.013016	0.025482	-0.00757874	0.0486219	-0.0118624	0.0123943	-0.0370676	0.0101061	-0.00648512	-0.0121846	-0.0146288	-0.0241717	0.0136649	0.0294048	0.033058	0.00689183	-0.00214897	0.0144465	0.00124488	-0.00449393	0.00668988	0.00198465	-0.004944	0.0161038
SEr3G	Stean	DAM	-0.0577474	0.105064	0.117998	-0.55734	-0.0507159	-0.0427888	0.0741971	-0.0253868	-0.0942677	0.119675	-0.0725524	-0.0155472	-0.1257	-0.0761835	0.0260797	-0.026568	-0.0625435	0.0297531	0.0038983	0.00472498	0.0151374	0.0190086	0.0104276	-0.0118958	-0.0163913	-0.014383	-0.0241157	-0.00636083	0.0055696	-0.0123678	-0.00740666	-0.0242478	-0.0220101	-0.0481177	-0.0513809	-0.0318829	0.00410461	0.00956025	-0.018833	-0.0132847	0.00109973	-0.00356209	0.0183971	-0.00208424	0.00103527	0.00178952	-0.922147
SEr3H	Stean	DAM	-0.0767705	0.104912	0.127496	-0.568736	-0.0573325	-0.0248517	0.0560554	-0.0353821	-0.0863612	0.105821	-0.0675256	-0.0114068	-0.111571	-0.0266195	0.0428312	-0.0143494	-0.0508271	0.0055613	0.011539	0.0223345	0.0661377	-0.052443	-0.00587117	-0.0517912	0.0080317	-0.000556243	-0.00720386	-0.0487085	-0.00280041	0.00922711	0.00103732	0.0281462	0.0165885	0.06293	0.0118868	0.0424828	0.0192536	-0.00798206	0.0208987	-0.00530021	-0.00249886	-0.0157426	-0.0225974	-0.000347779	-0.0022089	0.0023321	-0.763943
SEr3I	Stean	DAM	-0.110014	-0.113949	0.0778701	-0.383846	-0.220763	-0.207513	0.117011	0.0213252	-0.00907259	0.117582	0.00732159	0.0373278	-0.0396492	-0.0747884	0.0945229	-0.0761422	0.0654189	0.0162781	0.0047552	0.0358115	-0.0145621	0.0409907	0.0126904	0.0365952	0.0450208	0.0227259	0.0255802	0.0374102	-0.000736981	-0.0158392	-0.00407507	-0.0165101	0.0136591	-0.0169195	0.0141839	-0.00840813	-0.0258026	-0.0120286	0.00328963	0.0293505	0.0153143	0.020738	0.00478408	0.0112407	0.00305433	-0.00555998	-0.627715
