# Supplementary material for: Ecosystem health shapes viral ecology in peatland soils
Source: Nat Microbiol. 2025 Dec 10;11(1):142–54. doi: 10.1038/s41564-025-02199-x (PMC12768967; doi:10.1038/s41564-025-02199-x)
Supplement: Supplementary file 12 — Statistical source data. [file 41564_2025_2199_MOESM12_ESM.xlsx]

## Sheet: Source Data Extended Data Fig 3
Source Data: Extended Data Figure 3. Species-representative virus genome (rows) read-mapping data for each sample (columns) used for genome analyses. Mapped read counts used for DESeq2 differential abundance analysis are provided in columns with the suffix "Read Counts."
Virus	BAr1A Read Count	BAr1B Read Count	BAr1C Read Count	BAr2D Read Count	BAr2E Read Count	BAr2F Read Count	BAr3G Read Count	BAr3H Read Count	BAr3I Read Count	BOr1A Read Count	BOr1B Read Count	BOr1C Read Count	BOr2D Read Count	BOr2E Read Count	BOr2F Read Count	BOr3G Read Count	BOr3H Read Count	BOr3I Read Count	CRr1A Read Count	CRr1B Read Count	CRr1C Read Count	CRr2D Read Count	CRr2E Read Count	CRr2F Read Count	CRr3G Read Count	CRr3H Read Count	CRr3I Read Count	LABRr1A Read Count	LABRr1B Read Count	LABRr1C Read Count	LASAr3G Read Count	LASAr3H Read Count	LASAr3I Read Count	LASCr2D Read Count	LASCr2E Read Count	LASCr2F Read Count	MGr1A Read Count	MGr1B Read Count	MGr1C Read Count	MGr2D Read Count	MGr2E Read Count	MGr2F Read Count	MGr3G Read Count	MGr3H Read Count	MGr3I Read Count	MHr1A Read Count	MHr1B Read Count	MHr1C Read Count	MHr2D Read Count
BAr1A1B1C_vRhyme_unbinned_57	3381	4858	2166	0	2936	1792	0	0	0	492	0	0	0	0	0	0	0	0	940	1596	1313	1174	1284	769	1787	1059	1593	0	0	0	0	0	0	0	0	0	1457	0	0	1363	0	0	0	0	0	902	1311	872	0
LASCr2D2E2F_vRhyme_unbinned_97	0	187	0	0	0	0	0	0	0	0	0	0	0	0	0	0	0	0	0	0	0	590	439	311	328	272	196	448	297	354	0	0	0	709	1174	1374	197	353	0	0	182	0	172	0	234	0	0	0	0
MGr2D2E2F_vRhyme_unbinned_83	0	205	0	0	0	0	0	0	0	0	0	0	0	0	0	0	0	0	0	0	0	0	0	0	0	0	0	0	0	253	0	0	0	0	0	0	0	0	0	264	628	333	210	423	859	0	0	0	0
SEr3G3H3I_vRhyme_unbinned_89	0	0	0	0	0	0	0	0	0	0	0	0	0	0	0	0	0	0	0	0	0	0	0	0	0	0	0	0	0	0	0	0	0	0	0	0	0	0	0	0	0	0	0	0	0	0	0	0	0
LASCr2D2E2F_vRhyme_unbinned_81	0	0	230	0	6298	1485	0	0	0	156	600	750	493	97	293	1487	1031	546	763	1594	1117	0	0	252	120	513	256	0	0	0	1503	201	414	0	599	0	0	0	0	0	0	0	0	0	0	903	1426	757	0
LASCr2D2E2F_vRhyme_bin_16	0	0	0	0	0	0	0	0	0	0	0	0	0	0	0	1355	725	0	0	0	0	0	0	0	570	0	0	0	0	0	1303	634	0	834	4080	1423	0	0	0	0	0	0	0	0	0	0	0	0	0
BAr3G3H3I_vRhyme_unbinned_17	0	0	0	0	0	0	0	0	727	0	0	0	0	0	0	0	0	0	0	0	0	0	0	0	0	0	0	0	0	0	0	0	0	0	0	0	0	0	0	0	0	0	0	0	0	0	0	0	0
MGr1A1B1C_vRhyme_unbinned_16	0	0	0	0	0	0	0	0	0	0	0	0	0	0	0	0	0	0	0	0	0	0	0	0	2239	757	0	0	0	0	0	0	0	0	0	0	663	382	328	158	0	0	0	433	0	0	0	0	0
SEr3G3H3I_vRhyme_unbinned_69	157	0	0	0	0	0	0	0	0	0	0	0	0	0	0	0	0	0	0	0	0	0	0	0	0	0	0	0	0	0	0	0	0	0	0	0	0	0	0	0	0	0	0	0	0	0	0	0	0
MGr1A1B1C_vRhyme_unbinned_7	0	0	0	0	0	0	0	0	0	0	0	0	0	0	0	0	0	0	0	0	0	0	0	0	0	0	0	3030	3341	0	0	0	0	0	0	0	13150	0	0	0	0	0	0	0	0	0	0	0	0
SEr3G3H3I_vRhyme_unbinned_162	0	0	0	0	0	0	0	0	0	0	0	0	0	0	0	0	0	0	0	0	0	0	0	0	0	0	0	0	0	0	0	0	0	0	0	0	0	0	0	0	0	0	0	0	0	0	0	0	0
SEr3G3H3I_vRhyme_unbinned_207	0	0	0	0	0	0	0	0	0	0	0	0	0	0	0	0	0	0	0	0	0	0	0	0	0	0	0	0	0	0	0	0	0	0	0	0	0	0	0	0	0	0	0	0	0	0	0	0	0
LAWAr2D2E2F_vRhyme_unbinned_78	0	488	0	0	0	0	0	0	0	0	0	0	0	0	0	0	0	0	0	0	0	527	2264	0	2086	917	558	0	0	497	0	0	0	0	0	0	0	0	0	0	0	0	826	2464	1184	0	0	0	0
LABRr1A1B1C_vRhyme_unbinned_64	0	0	0	0	0	0	0	0	0	0	0	0	0	0	0	0	0	0	0	0	0	0	0	0	0	0	0	685	701	0	0	0	0	0	0	0	0	0	0	0	0	0	0	0	1011	0	0	0	0
SEr3G3H3I_vRhyme_unbinned_229	0	0	0	0	0	0	0	0	0	0	0	0	0	0	0	0	0	0	0	0	0	0	0	0	0	0	0	0	0	0	0	0	0	0	672	0	0	0	0	0	0	0	0	0	0	0	0	0	0
SEr3G3H3I_vRhyme_unbinned_118	0	0	0	0	0	0	0	0	0	0	0	0	0	0	0	0	0	0	0	0	0	0	0	0	0	0	0	0	0	0	0	0	0	0	0	0	0	0	0	0	0	0	0	0	0	0	0	0	0
MGr1A1B1C_vRhyme_unbinned_80	0	0	0	0	0	0	0	0	0	0	0	0	0	0	0	0	0	0	0	0	0	0	0	0	0	0	0	0	0	0	0	0	0	0	0	0	0	805	239	0	0	0	0	0	0	0	0	0	0
BOr1A1B1C_vRhyme_unbinned_15	0	0	0	0	0	0	0	0	0	289	161	1250	0	0	0	377	316	0	0	0	0	0	0	0	0	0	0	0	0	0	0	0	0	0	233	0	0	0	0	0	0	0	0	0	0	0	0	0	0
CRr3G3H3I_vRhyme_bin_12	0	0	0	0	0	0	0	0	0	0	0	0	0	0	0	0	0	0	954	1777	0	3220	0	0	2558	987	4081	0	0	0	0	0	0	0	0	0	1742	1773	0	2548	2109	1566	1446	3640	1115	755	1488	0	0
LABRr1A1B1C_vRhyme_unbinned_90	0	0	0	0	0	0	0	0	0	0	0	0	0	0	0	0	0	0	0	0	0	0	0	0	0	0	0	427	439	82	0	0	0	105	0	0	0	0	0	0	74	0	0	0	685	0	0	0	0
LABRr1A1B1C_vRhyme_unbinned_98	0	375	0	0	0	0	0	0	0	0	0	0	0	0	236	0	0	0	0	0	0	0	0	0	0	0	0	2307	1915	2286	0	1781	954	682	396	660	591	1224	576	0	765	478	588	0	0	0	0	0	303
SEr2D2E2F_vRhyme_unbinned_71	0	0	0	0	0	0	0	0	0	0	0	0	0	174	0	165	0	0	0	0	0	0	0	0	0	0	0	0	0	0	0	0	0	0	75	0	0	0	0	0	0	0	0	0	0	0	0	0	0
BAr1A1B1C_vRhyme_unbinned_27	467	361	961	0	223	0	0	0	0	0	0	0	156	0	0	0	0	0	505	0	316	0	341	0	0	0	0	0	0	0	0	0	0	0	0	0	0	0	0	0	0	0	0	0	0	281	0	0	0
BOr3G3H3I_vRhyme_unbinned_3	158	449	819	0	216	2922	0	0	0	663	422	390	0	0	287	763	469	211	0	178	103	171	419	509	691	1440	542	0	0	0	182	0	0	0	366	0	0	0	0	162	0	681	221	415	0	0	126	80	0
SEr2D2E2F_vRhyme_unbinned_79	0	0	0	0	0	0	0	0	0	0	0	0	299	193	0	0	0	0	0	0	0	0	562	0	0	0	0	0	0	0	0	0	0	0	0	0	0	0	0	0	0	0	0	0	0	0	0	0	0
MHr3G3H3I_vRhyme_unbinned_49	0	0	0	0	0	0	0	0	0	0	0	0	0	0	0	0	0	0	0	0	0	0	0	0	0	0	0	0	0	0	0	360	583	758	1171	496	0	0	0	0	0	0	191	0	482	0	0	0	1326
BAr1A1B1C_vRhyme_unbinned_18	1665	394	864	0	0	0	0	0	0	583	0	102	640	357	338	0	0	0	0	0	0	0	523	200	0	0	0	0	0	0	0	0	0	0	0	0	0	0	0	0	0	0	0	0	0	0	0	0	0
SEr2D2E2F_vRhyme_unbinned_164	0	0	0	0	0	0	0	0	0	0	0	0	0	0	0	0	0	0	0	0	0	0	0	0	0	0	0	0	0	0	0	0	0	0	0	0	0	0	0	0	0	0	0	0	0	0	0	0	0
BAr3G3H3I_vRhyme_bin_4	0	0	0	0	0	0	998	1508	1052	0	0	0	0	0	0	0	0	0	0	0	0	0	0	0	0	0	0	0	0	0	0	0	0	0	0	0	0	0	0	0	0	0	0	0	0	0	0	0	0
LASCr2D2E2F_vRhyme_unbinned_58	251	179	105	0	0	0	0	0	0	0	0	0	0	0	0	0	0	0	0	0	0	108	214	0	0	0	0	0	0	0	0	0	0	322	256	300	0	0	0	0	0	0	0	0	0	0	0	0	0
MHr3G3H3I_vRhyme_unbinned_14	0	0	0	0	0	0	0	0	0	0	0	0	0	0	0	0	0	0	0	0	0	0	0	0	0	0	0	0	0	0	0	0	0	0	185	87	0	188	618	0	0	0	0	0	160	0	0	0	0
BAr1A1B1C_vRhyme_bin_18	2246	759	577	0	1993	0	0	0	0	520	0	0	0	0	0	0	0	0	304	339	424	1871	2071	894	0	0	344	0	0	0	383	313	0	503	364	994	0	0	0	0	0	0	0	0	0	0	0	586	0
MHr3G3H3I_vRhyme_unbinned_54	0	0	0	0	0	0	0	0	0	0	0	0	0	0	0	0	0	0	0	0	0	0	0	0	0	0	0	0	0	0	0	0	0	0	872	0	0	676	2569	0	0	0	0	0	602	0	0	0	0
SEr2D2E2F_vRhyme_unbinned_64	0	191	0	0	495	424	0	0	0	0	0	128	0	0	0	363	121	0	0	0	0	775	109	0	1622	0	0	0	0	0	313	350	235	0	160	0	0	166	418	182	454	826	488	1113	568	0	0	0	1180
MHr2D2E2F_vRhyme_unbinned_12	0	0	0	0	0	0	0	0	0	0	0	0	0	0	0	0	0	0	0	0	0	0	0	0	212	0	0	0	0	0	0	0	0	0	0	0	0	0	0	0	219	138	215	242	160	0	0	0	736
LAWAr2D2E2F_vRhyme_unbinned_56	315	957	283	0	565	321	0	0	0	951	1100	490	2461	1915	566	742	516	267	475	415	405	983	2884	726	1415	1023	961	0	0	128	0	281	0	494	378	159	0	147	0	0	302	254	1333	3868	3201	280	276	512	0
LASAr3G3H3I_vRhyme_unbinned_35	0	0	0	0	127	95	0	0	0	0	0	0	0	0	0	0	0	0	0	0	0	0	0	0	0	0	0	0	0	0	382	901	255	0	0	0	0	1602	321	0	0	0	231	197	0	0	0	0	1485
LASAr3G3H3I_vRhyme_unbinned_20	0	0	0	0	0	0	0	0	0	0	0	108	0	0	0	0	0	0	0	0	0	0	0	0	0	0	0	0	0	0	0	760	493	0	0	0	0	0	0	0	0	0	0	0	0	0	0	0	399
LASAr3G3H3I_vRhyme_unbinned_27	0	0	0	0	0	0	0	0	0	0	0	0	0	268	0	0	0	0	0	0	0	0	0	0	0	0	0	0	0	0	0	635	197	0	0	0	0	0	0	0	0	104	0	0	0	0	0	0	0
SEr3G3H3I_vRhyme_unbinned_57	0	0	0	0	0	0	0	269	93	0	0	0	0	0	0	0	0	0	0	0	0	0	0	0	0	0	0	0	0	0	0	0	0	0	0	0	0	0	0	0	0	0	0	0	0	0	0	0	0
BAr3G3H3I_vRhyme_unbinned_13	0	0	137	727	0	0	396	991	1067	0	0	0	0	0	0	0	0	0	479	0	144	0	0	0	0	0	118	0	0	0	0	0	0	0	0	0	0	0	0	0	0	0	0	0	0	261	0	90	0
BOr1A1B1C_vRhyme_unbinned_17	0	0	0	0	0	0	0	0	0	870	363	323	472	256	211	0	0	160	0	0	0	0	0	0	0	0	0	0	0	0	0	0	0	0	0	0	0	0	0	0	0	0	0	0	0	0	0	0	0
BOr1A1B1C_vRhyme_unbinned_6	0	0	0	0	0	0	0	0	0	358	332	572	0	0	0	0	236	0	0	0	0	0	0	0	0	0	0	0	0	0	0	0	0	0	116	0	0	0	0	0	0	0	0	0	0	0	0	0	0
LAWAr2D2E2F_vRhyme_unbinned_19	0	0	0	0	0	0	0	0	0	0	0	0	0	0	0	0	0	0	0	0	0	0	0	0	0	0	0	0	82	0	0	132	0	117	116	167	0	0	0	0	0	0	0	0	0	0	0	0	0
LASYr2D2E2F_vRhyme_unbinned_21	0	0	0	0	0	0	0	0	0	300	145	0	0	0	0	0	0	0	0	0	0	0	0	0	0	0	0	0	0	0	0	0	0	314	272	181	0	0	0	0	0	0	0	0	0	0	0	0	0
MHr2D2E2F_vRhyme_unbinned_41	0	0	0	0	0	0	0	0	0	0	0	0	0	0	0	0	0	0	0	0	0	0	0	0	0	0	0	0	0	0	0	0	283	0	0	0	0	0	0	0	0	0	0	0	0	0	0	0	722
MGr1A1B1C_vRhyme_unbinned_45	0	0	0	0	0	0	0	0	0	0	0	0	0	0	0	0	0	0	0	0	0	0	0	757	654	355	449	0	0	0	0	0	0	0	0	0	1215	2669	949	0	345	529	1465	472	0	0	0	0	0
LABRr1A1B1C_vRhyme_bin_13	0	0	0	0	0	0	0	0	0	0	0	0	0	0	0	0	0	0	0	0	0	0	0	0	0	0	0	1001	1006	981	0	0	0	620	682	898	0	0	0	314	226	0	0	0	0	0	0	0	0
BAr1A1B1C_vRhyme_unbinned_56	0	475	4001	0	0	0	0	0	0	0	0	0	0	0	0	0	0	0	0	313	594	0	0	161	0	0	0	0	0	0	0	0	0	0	0	0	0	0	0	0	0	0	0	0	0	0	339	336	0
CRr3G3H3I_vRhyme_unbinned_97	300	511	0	0	1095	146	0	0	0	0	0	0	0	0	0	0	0	0	0	216	128	0	148	0	1525	772	551	0	0	0	0	0	0	172	123	0	0	136	0	0	278	209	1115	3287	2787	0	161	144	0
LAWAr2D2E2F_vRhyme_unbinned_88	317	186	175	0	0	0	0	0	0	138	0	0	0	0	0	0	0	0	0	0	0	0	116	0	0	0	0	86	0	0	0	0	0	340	247	392	0	0	0	0	0	0	0	0	0	0	0	0	0
BOr2D2E2F_vRhyme_unbinned_27	0	0	0	0	0	0	0	0	0	761	202	0	506	2288	519	0	0	0	0	0	0	0	0	0	0	0	0	0	0	0	0	0	0	0	0	0	0	0	0	0	0	0	0	0	0	0	0	0	0
MGr3G3H3I_vRhyme_unbinned_92	0	0	0	0	0	0	0	0	0	0	0	0	0	0	0	0	0	0	0	0	0	0	0	0	0	0	0	0	0	0	0	0	0	0	0	0	402	0	0	311	882	362	0	2969	1269	0	0	0	0
LASAr3G3H3I_vRhyme_unbinned_44	0	0	0	0	0	0	0	0	0	0	0	0	0	0	0	0	0	0	0	0	0	0	0	0	0	0	0	0	0	0	311	502	0	0	0	0	0	0	0	0	0	0	0	0	0	0	0	0	0
LASCr2D2E2F_vRhyme_bin_9	0	0	0	0	0	0	0	0	0	0	0	0	0	0	0	0	0	0	0	0	0	0	0	0	0	0	0	0	0	0	0	0	0	1491	1280	1622	0	0	0	0	0	0	0	0	0	0	0	0	0
CRr3G3H3I_vRhyme_unbinned_29	0	99	120	0	0	96	0	0	0	211	197	219	216	0	149	0	0	0	179	425	232	223	162	232	161	536	655	0	0	0	0	0	0	0	93	0	116	500	233	0	0	0	0	143	0	150	225	229	0
BAr3G3H3I_vRhyme_unbinned_12	0	0	0	0	168	0	672	1434	481	0	0	0	0	0	0	0	0	0	0	0	0	0	0	0	0	0	0	0	0	0	0	0	0	0	0	0	0	0	0	0	0	0	0	0	0	0	0	0	0
BOr2D2E2F_vRhyme_unbinned_8	0	0	0	0	0	0	0	0	0	2626	706	701	4429	2039	2357	0	517	0	0	0	0	0	0	0	0	0	0	0	0	0	0	0	0	0	0	0	0	0	0	0	0	0	0	0	0	0	0	0	0
SEr2D2E2F_vRhyme_unbinned_90	0	0	0	0	0	0	0	0	0	0	0	0	0	0	0	0	0	0	0	0	0	0	0	0	0	0	0	0	0	0	0	0	0	0	0	0	0	0	0	0	0	0	0	0	0	0	0	0	0
BAr2D2E2F_vRhyme_unbinned_62	751	3141	2003	0	593	2042	0	0	0	242	0	0	0	0	0	0	0	0	0	261	0	1457	793	637	1262	238	0	0	0	0	653	450	482	0	534	265	0	187	169	246	581	780	1951	1392	818	0	206	0	0
SEr3G3H3I_vRhyme_unbinned_171	0	0	0	0	0	0	0	0	0	0	0	0	0	0	0	0	0	0	0	0	0	0	0	0	0	0	0	0	0	0	0	0	0	0	0	0	0	0	0	0	0	0	0	0	0	0	0	0	0
MHr3G3H3I_vRhyme_unbinned_38	237	659	196	0	0	312	0	0	0	294	0	0	0	0	0	0	0	0	0	0	0	757	1061	1329	0	0	0	314	339	259	936	467	360	123	376	264	0	0	0	0	0	0	0	0	0	0	0	0	0
MGr1A1B1C_vRhyme_unbinned_11	0	0	0	0	0	0	0	0	0	0	0	0	0	0	0	0	0	0	0	0	0	0	0	0	0	0	0	2225	2195	241	0	0	0	0	0	0	7314	0	0	0	0	0	0	0	0	0	0	0	0
MHr2D2E2F_vRhyme_unbinned_76	0	0	0	0	0	0	0	0	0	0	0	0	0	0	0	0	0	0	0	0	0	0	0	0	0	0	0	0	0	0	0	0	0	0	0	0	0	0	0	0	0	0	0	0	0	0	0	0	298
LASCr2D2E2F_vRhyme_unbinned_55	0	0	0	0	0	0	0	0	0	185	0	0	143	177	0	0	0	0	0	0	0	0	0	0	95	0	0	0	0	0	0	0	0	289	365	274	0	0	0	0	0	0	0	0	0	0	0	0	0
LASCr2D2E2F_vRhyme_unbinned_123	0	0	0	0	0	0	0	0	0	0	0	0	0	0	0	0	0	0	0	0	0	238	243	0	0	0	0	0	103	0	0	0	0	347	753	887	0	0	165	0	0	0	0	0	0	0	0	0	0
MHr3G3H3I_vRhyme_bin_19	0	0	0	0	0	0	0	0	0	263	0	0	436	0	0	0	0	0	0	0	0	0	0	0	0	0	0	0	0	287	0	0	0	0	257	0	0	0	0	0	0	0	0	0	0	0	0	0	0
MHr1A1B1C_vRhyme_unbinned_33	0	0	0	0	0	0	0	0	0	157	0	0	0	150	0	0	0	0	0	1795	854	0	0	0	0	111	0	291	260	0	0	0	0	0	0	0	381	179	0	0	0	0	0	0	0	0	1314	416	0
MGr3G3H3I_vRhyme_unbinned_28	0	149	0	0	0	0	0	0	0	0	0	0	0	0	0	0	0	0	115	173	97	527	378	666	4974	1759	982	0	0	0	200	476	238	368	181	0	804	554	315	571	1920	847	2079	5470	2501	132	139	0	235
SEr3G3H3I_vRhyme_unbinned_97	0	0	0	0	0	0	0	0	0	0	0	0	0	0	0	0	0	0	0	0	0	0	0	0	0	0	0	0	0	0	0	0	0	0	0	0	0	0	0	0	0	0	0	0	0	0	0	0	0
LASYr2D2E2F_vRhyme_unbinned_15	0	0	222	0	0	726	0	0	0	280	728	553	454	417	657	0	563	430	0	0	0	0	0	0	1410	0	0	0	0	0	1184	1769	1240	0	0	0	0	957	0	0	0	0	0	0	0	0	0	0	0
SEr3G3H3I_vRhyme_unbinned_200	0	0	0	0	0	0	0	0	0	0	0	0	0	0	0	0	0	0	0	0	0	0	127	206	0	0	0	0	0	0	0	0	0	0	0	0	0	0	0	0	142	0	0	0	0	0	0	0	0
LASCr2D2E2F_vRhyme_unbinned_73	0	230	256	0	0	604	0	0	0	0	0	0	284	0	345	0	0	0	0	0	0	955	1231	0	634	0	0	0	0	0	1652	839	387	380	1174	383	0	0	0	0	0	0	0	0	0	0	0	0	0
MHr2D2E2F_vRhyme_unbinned_4	0	0	0	0	0	0	0	0	0	0	0	0	0	0	0	0	0	0	0	0	0	0	0	0	0	0	0	0	0	0	0	0	0	0	0	0	0	0	0	0	0	0	0	0	0	0	0	0	1010
LAWAr2D2E2F_vRhyme_unbinned_36	0	0	0	0	0	0	0	0	0	0	0	0	0	0	0	0	0	0	0	0	0	0	0	0	0	0	0	329	200	407	0	0	0	436	0	0	0	0	0	0	0	0	0	0	0	0	0	0	0
MGr1A1B1C_vRhyme_unbinned_85	0	0	0	0	0	0	0	0	0	0	0	0	0	0	0	0	0	0	0	0	0	0	0	0	0	0	0	0	0	0	0	0	0	0	0	0	0	1612	2184	0	3149	2203	307	7215	3126	0	0	0	0
CRr1A1B1C_vRhyme_unbinned_43	0	0	0	0	0	0	0	0	0	0	0	0	0	0	0	0	0	0	0	533	190	641	622	320	592	284	344	0	0	0	88	116	150	0	0	0	593	1944	1065	191	498	569	1197	580	257	0	396	129	0
CRr2D2E2F_vRhyme_unbinned_12	105	171	76	0	107	0	0	0	0	0	0	0	0	0	0	0	0	0	145	104	0	458	431	226	0	0	0	0	0	0	0	0	0	114	0	0	0	0	0	0	0	0	0	0	0	113	103	142	0
SEr3G3H3I_vRhyme_unbinned_86	0	0	0	0	0	0	0	0	0	0	0	0	1017	675	0	0	0	0	0	0	0	0	0	601	0	0	0	0	0	0	692	611	0	0	0	0	0	0	0	591	0	0	0	0	0	0	0	0	0
MHr3G3H3I_vRhyme_unbinned_55	0	0	0	0	0	0	0	0	0	0	0	0	0	0	0	0	0	0	0	106	0	0	0	0	0	92	0	109	81	0	0	60	0	185	150	75	0	0	0	0	0	0	0	0	0	0	83	0	0
LASCr2D2E2F_vRhyme_unbinned_93	0	0	148	0	0	0	0	0	0	93	0	0	271	0	107	0	0	0	0	0	0	119	0	0	0	0	0	0	0	0	459	265	98	214	407	228	0	0	0	0	90	0	259	0	0	0	0	0	0
CRr2D2E2F_vRhyme_unbinned_96	0	167	583	0	587	321	0	0	0	0	0	0	0	0	0	0	0	0	181	721	1370	243	83	1285	509	253	136	0	0	0	155	0	0	147	224	177	0	156	79	76	124	183	331	0	0	217	775	769	0
LASAr3G3H3I_vRhyme_unbinned_33	0	0	0	0	0	0	0	0	0	0	0	0	0	0	0	0	0	0	0	0	0	0	0	0	0	0	0	280	207	0	298	682	1054	1341	798	1045	482	1309	1057	0	200	0	262	326	0	0	0	0	0
MGr2D2E2F_vRhyme_unbinned_21	0	197	0	0	0	0	0	0	0	0	0	0	0	0	0	0	0	0	0	0	0	484	5153	0	607	262	423	0	0	0	0	0	0	0	0	0	263	675	922	1596	534	439	0	0	0	0	0	0	0
BAr2D2E2F_vRhyme_unbinned_55	1137	0	894	0	3780	2028	0	0	0	0	0	0	0	0	0	0	0	0	0	0	0	0	0	0	0	0	0	0	0	0	1224	619	0	0	0	0	0	0	0	0	0	0	542	0	0	0	0	0	0
SEr3G3H3I_vRhyme_bin_7	0	0	0	0	0	0	0	0	0	0	0	0	0	0	0	0	0	0	0	0	0	1774	6243	0	0	0	0	0	0	0	0	0	0	0	0	0	0	1838	2600	1828	1212	0	0	0	0	0	0	0	0
CRr3G3H3I_vRhyme_unbinned_18	0	0	0	0	0	0	0	0	0	0	0	0	0	0	0	0	0	0	0	0	0	0	0	0	4776	0	0	0	0	0	0	449	377	0	0	0	0	0	0	0	0	0	0	0	0	0	0	0	0
BAr1A1B1C_vRhyme_bin_10	0	774	1935	0	0	0	0	0	0	741	0	0	0	0	0	0	0	0	0	0	0	0	0	0	0	0	0	0	0	0	0	0	0	435	783	1035	0	0	0	0	0	0	0	0	0	0	0	0	0
MGr3G3H3I_vRhyme_unbinned_82	1421	0	911	0	0	0	0	0	0	0	0	0	0	0	0	0	0	0	0	0	0	6082	6988	1914	1846	0	0	0	0	0	0	0	553	0	0	0	0	0	0	0	0	839	4397	1756	1224	0	0	0	0
LABRr1A1B1C_vRhyme_unbinned_120	0	0	0	0	0	0	0	0	0	0	0	0	0	0	0	0	0	0	0	0	0	0	0	0	0	0	0	11657	7584	6755	0	0	0	0	0	0	0	0	0	0	0	0	0	0	0	0	0	0	0
MGr2D2E2F_vRhyme_unbinned_89	0	0	0	0	0	0	0	0	0	0	0	0	0	0	0	0	0	0	0	0	0	0	0	0	0	0	398	0	0	0	0	0	0	0	0	0	627	0	0	525	560	675	934	4942	257	0	0	0	0
SEr3G3H3I_vRhyme_unbinned_70	0	0	0	0	0	0	0	0	0	0	0	0	0	0	0	0	0	0	0	0	0	0	0	0	0	0	0	0	0	0	0	0	0	0	0	0	0	0	0	0	0	0	0	0	0	0	0	0	0
LASCr2D2E2F_vRhyme_unbinned_38	0	0	0	0	0	0	0	0	0	0	0	0	0	0	0	0	0	0	0	0	0	0	0	0	0	0	0	0	0	0	0	0	0	0	924	3568	0	0	0	0	0	0	0	0	0	0	0	0	0
SEr2D2E2F_vRhyme_bin_14	0	0	0	0	0	0	0	0	0	0	0	0	0	0	0	0	0	0	0	0	0	0	0	0	0	0	0	0	0	0	0	0	0	0	0	0	0	0	0	0	0	0	0	0	0	0	0	0	0
SEr2D2E2F_vRhyme_unbinned_24	0	0	0	0	0	0	0	0	0	0	0	0	0	0	0	0	0	0	0	0	0	0	0	211	0	0	0	0	0	0	0	0	0	0	0	0	0	0	0	0	0	0	0	0	0	0	0	0	0
LASCr2D2E2F_vRhyme_unbinned_100	0	0	0	0	0	0	0	0	0	0	0	0	0	0	0	0	0	0	0	0	0	0	0	0	0	0	0	0	0	0	0	0	0	206	326	389	0	0	0	0	0	0	0	0	0	0	0	0	0
MGr1A1B1C_vRhyme_unbinned_39	0	0	0	0	0	0	0	0	0	0	0	0	0	0	0	0	0	0	0	0	0	0	0	0	0	0	0	1169	846	0	0	0	0	0	0	0	1570	119	113	0	0	0	0	0	0	0	0	0	0
MHr2D2E2F_vRhyme_unbinned_5	0	0	0	0	0	0	0	0	0	0	0	0	0	0	0	0	0	0	0	0	0	0	0	0	0	0	0	0	0	0	0	0	0	0	0	0	0	0	0	0	0	0	0	0	0	0	0	0	384
BAr1A1B1C_vRhyme_unbinned_25	1669	1336	3764	515	866	0	0	0	0	0	0	0	485	571	0	0	0	0	2167	0	1186	0	951	544	0	0	600	0	0	0	0	0	0	0	0	0	0	0	0	0	0	0	0	0	0	1426	537	544	0
SEr3G3H3I_vRhyme_unbinned_211	0	0	0	0	0	0	0	0	0	0	0	0	0	0	0	0	0	0	162	142	0	101	0	0	0	0	173	0	0	0	0	0	0	0	0	0	0	0	0	0	0	0	0	0	0	136	158	0	0
CRr2D2E2F_vRhyme_unbinned_88	0	0	0	0	0	0	0	0	0	581	0	0	0	0	0	0	0	0	1396	1048	643	2597	3822	1990	0	2135	3369	0	0	0	0	0	0	0	0	0	0	0	0	0	0	0	0	0	0	1065	1218	677	0
BAr3G3H3I_vRhyme_unbinned_15	0	0	0	0	0	0	1320	508	172	0	0	0	0	0	0	0	0	0	0	0	0	0	0	0	0	0	0	0	0	189	136	0	258	0	370	161	0	0	0	0	0	0	0	0	0	0	0	0	0
MGr3G3H3I_vRhyme_unbinned_9	0	0	0	0	188	159	0	0	0	0	0	0	0	0	0	0	0	0	0	0	0	105	0	0	0	0	0	0	0	0	0	0	0	0	0	0	0	0	0	0	194	242	517	556	151	0	0	0	0
LASCr2D2E2F_vRhyme_unbinned_27	0	0	0	0	0	0	0	0	0	0	0	0	0	0	0	0	0	0	0	0	0	0	0	0	0	0	0	431	337	0	0	0	0	639	379	185	0	0	0	0	0	0	0	0	0	0	0	0	0
SEr3G3H3I_vRhyme_unbinned_18	0	0	0	0	0	0	0	0	0	0	0	0	0	0	0	0	0	0	0	0	0	0	0	0	0	0	0	0	0	0	0	0	0	0	0	0	0	0	0	0	0	0	0	0	0	0	0	0	0
SEr2D2E2F_vRhyme_unbinned_170	0	0	0	0	1090	0	0	0	0	0	0	0	0	0	0	0	0	0	0	0	0	0	0	1019	0	0	0	0	0	0	0	0	0	0	0	0	0	0	0	0	0	0	0	0	0	0	0	0	0
CRr2D2E2F_vRhyme_unbinned_37	0	0	0	0	0	0	0	0	0	0	0	0	0	0	0	0	0	0	0	743	433	288	467	783	0	0	243	0	0	0	0	174	0	330	134	115	0	178	0	0	0	0	0	0	0	0	701	383	0
MGr1A1B1C_vRhyme_unbinned_46	0	0	0	0	0	0	0	0	0	0	0	0	0	0	0	0	0	0	0	0	0	0	0	0	0	0	0	0	0	0	0	0	0	0	0	0	0	368	555	0	138	0	0	0	0	0	0	0	0
BOr1A1B1C_vRhyme_unbinned_13	0	0	0	0	0	0	0	0	0	957	155	320	1810	1117	922	706	1260	320	0	0	0	0	0	332	0	0	0	0	0	0	0	0	0	0	427	0	0	0	0	0	0	0	0	0	0	0	0	0	0
MGr1A1B1C_vRhyme_unbinned_48	0	0	0	0	0	0	0	0	0	0	0	0	0	0	0	0	0	0	0	680	318	894	893	441	812	406	407	0	0	0	244	190	273	0	0	0	824	2703	1529	250	639	852	1853	819	456	0	620	0	0
MGr2D2E2F_vRhyme_unbinned_74	0	0	52	0	0	0	0	0	0	0	0	0	0	0	0	0	0	0	0	255	179	0	155	0	169	123	128	174	105	0	0	0	0	226	254	227	307	294	164	456	348	226	164	426	414	0	191	165	463
CRr1A1B1C_vRhyme_unbinned_6	0	0	0	0	0	0	0	0	0	0	0	0	0	0	0	0	0	0	352	867	531	0	0	0	0	0	0	0	0	0	0	0	0	0	0	0	0	0	111	0	0	0	0	0	0	438	723	432	0
MHr2D2E2F_vRhyme_unbinned_43	0	0	0	0	0	0	0	0	0	0	0	0	0	0	0	0	0	0	0	0	0	0	0	0	0	0	0	0	0	0	592	2388	2246	0	0	0	0	0	0	0	0	0	0	0	0	0	0	0	2137
LAWAr2D2E2F_vRhyme_bin_8	0	1968	0	0	0	0	0	0	0	0	0	0	0	380	585	301	581	0	0	0	0	1045	862	467	0	0	0	1948	1937	1876	0	687	308	588	1026	951	0	0	0	0	617	529	1007	0	0	0	0	0	0
LASAr3G3H3I_vRhyme_unbinned_4	0	145	85	0	0	0	0	0	0	0	121	0	143	147	113	0	0	0	119	178	155	179	212	238	386	198	291	0	0	0	399	184	144	201	205	164	0	0	0	0	118	113	226	306	207	94	139	0	0
BAr3G3H3I_vRhyme_unbinned_19	0	0	0	0	0	0	915	1676	1826	0	0	0	0	0	0	0	0	0	0	0	0	0	0	0	0	0	0	0	0	0	0	0	0	0	0	0	0	0	0	0	0	0	0	0	0	0	0	0	0
LASCr2D2E2F_vRhyme_unbinned_91	0	0	0	0	0	0	0	0	0	0	0	0	0	0	0	0	0	0	0	0	0	0	0	0	0	0	0	358	238	0	0	0	0	293	239	130	0	0	0	0	0	0	0	0	0	0	0	0	0
SEr3G3H3I_vRhyme_unbinned_198	0	0	0	0	0	0	0	0	0	0	0	0	0	0	0	0	0	0	0	0	0	0	0	0	0	0	0	270	182	423	0	0	0	0	0	0	0	0	0	0	0	0	0	0	0	0	0	0	0
BAr2D2E2F_vRhyme_unbinned_10	431	0	404	0	1507	940	0	0	0	0	0	0	165	0	0	0	0	0	0	0	0	0	0	0	0	0	0	0	0	0	470	252	0	0	0	0	0	0	0	0	0	0	194	0	0	0	0	0	0
BAr2D2E2F_vRhyme_unbinned_40	1162	0	972	0	3868	2204	0	0	0	0	0	0	337	0	0	0	0	0	0	0	0	0	0	0	0	0	0	0	0	0	1255	728	0	0	0	0	0	0	0	0	0	0	669	0	0	0	0	0	0
MHr2D2E2F_vRhyme_unbinned_34	0	0	0	0	0	0	0	0	0	170	0	0	0	0	0	0	0	0	0	0	0	0	0	0	0	0	0	0	0	0	0	0	0	0	0	0	0	0	0	0	0	0	0	0	0	0	0	0	143
SEr2D2E2F_vRhyme_unbinned_29	0	0	0	0	0	0	0	0	0	0	369	286	0	0	0	440	560	258	0	0	0	0	0	0	0	0	0	0	0	0	515	789	476	0	346	0	0	0	0	0	0	0	0	0	0	0	0	0	0
CRr1A1B1C_vRhyme_unbinned_27	0	0	0	0	0	0	0	0	0	0	0	0	0	0	0	0	0	0	1284	0	0	0	0	0	0	0	0	0	0	0	0	0	0	207	0	0	0	0	0	0	0	0	0	248	0	171	0	0	0
MGr1A1B1C_vRhyme_unbinned_81	0	0	0	0	0	0	0	0	0	0	0	0	0	0	0	0	0	0	0	0	0	0	0	0	0	0	0	0	0	0	0	0	0	0	0	0	4246	5516	3859	320	1804	827	445	1549	2451	0	0	0	0
SEr3G3H3I_vRhyme_bin_16	0	0	0	0	0	0	0	0	0	0	0	0	0	0	0	0	0	0	0	0	0	0	0	0	0	0	0	0	0	0	0	0	0	0	0	0	0	0	0	0	0	0	0	0	0	0	0	0	0
MHr1A1B1C_vRhyme_unbinned_23	0	0	0	0	0	0	0	0	0	0	0	0	0	0	0	0	0	0	384	653	1066	184	407	220	0	184	254	0	0	0	0	0	0	0	0	0	0	0	0	0	0	0	0	0	0	300	717	1135	0
LABRr1A1B1C_vRhyme_unbinned_26	0	0	0	0	0	0	0	0	0	0	0	0	0	0	0	0	0	0	0	0	0	0	0	0	0	0	0	303	289	549	0	0	0	131	0	0	0	0	0	0	0	0	0	0	0	0	0	0	187
LASCr2D2E2F_vRhyme_unbinned_82	0	0	0	0	0	0	0	0	0	888	232	469	289	116	0	0	0	0	317	635	108	0	0	0	0	0	0	369	408	384	117	157	146	497	494	259	0	0	0	0	0	0	0	0	0	200	724	97	0
BOr1A1B1C_vRhyme_unbinned_14	0	0	0	0	0	0	0	0	0	169	453	255	273	746	354	214	302	158	0	0	0	0	0	0	0	0	0	0	0	0	0	493	154	0	108	0	0	0	0	0	0	0	0	0	0	0	0	0	0
MHr3G3H3I_vRhyme_unbinned_30	338	0	0	0	0	0	0	0	0	0	0	0	0	0	0	0	0	0	0	0	0	0	0	0	0	0	0	0	0	0	145	0	0	0	0	0	0	0	0	0	0	0	0	0	0	0	0	0	0
MGr1A1B1C_vRhyme_bin_10	0	0	0	0	0	0	0	0	0	0	0	0	0	0	0	0	0	0	0	0	0	0	0	0	0	0	0	1166	876	0	0	0	0	0	0	257	699	1057	1099	700	225	0	0	0	0	0	0	0	0
SEr2D2E2F_vRhyme_unbinned_36	161	0	0	0	161	0	0	0	0	0	0	0	0	0	0	0	0	0	0	0	0	0	0	119	99	0	96	0	0	0	0	0	0	0	0	0	0	0	0	0	0	0	0	0	0	0	0	0	0
MGr1A1B1C_vRhyme_unbinned_32	0	211	0	0	0	0	0	0	0	400	509	558	431	0	334	0	0	0	350	681	369	415	325	470	379	1002	1472	0	0	0	0	0	0	0	217	0	313	1174	547	0	0	0	213	0	0	248	461	320	0
MGr2D2E2F_vRhyme_unbinned_88	0	0	0	0	0	0	0	0	0	0	0	0	0	0	0	0	0	0	0	0	0	0	0	0	0	0	0	0	0	0	0	0	0	0	0	0	0	0	0	2668	2381	577	0	0	431	0	0	0	0
MGr3G3H3I_vRhyme_unbinned_103	0	0	0	0	0	0	0	0	0	250	0	1029	0	384	299	0	0	0	0	0	0	0	0	0	0	0	0	0	0	0	1811	1659	432	0	0	0	0	0	0	0	1573	713	602	2190	9097	0	0	0	0
SEr2D2E2F_vRhyme_unbinned_17	0	0	0	0	0	0	0	0	0	0	0	0	0	0	0	0	0	0	0	0	0	0	0	0	0	0	0	0	0	0	0	0	0	0	0	0	0	0	0	0	0	0	0	0	0	0	0	0	0
BAr1A1B1C_vRhyme_bin_27	1438	442	0	0	0	0	0	0	0	0	0	0	0	0	0	0	0	0	0	0	0	0	0	0	0	0	0	0	0	0	0	0	0	0	0	0	0	0	0	0	0	0	0	0	0	0	228	0	0
BOr2D2E2F_vRhyme_unbinned_5	0	0	0	0	0	0	0	0	0	739	311	0	3233	1812	1078	368	410	0	0	356	0	1771	2492	1236	0	0	588	0	0	0	0	784	0	1324	799	941	0	686	528	0	0	0	705	0	0	0	0	0	0
BAr3G3H3I_vRhyme_unbinned_4	0	0	0	0	0	0	360	562	291	0	0	0	0	0	0	0	0	0	0	0	0	0	0	0	0	0	0	0	0	0	0	0	0	0	0	0	0	0	0	0	0	0	0	0	0	0	0	0	0
LAWAr2D2E2F_vRhyme_unbinned_41	0	0	0	0	0	0	0	0	0	0	0	0	0	0	0	0	0	0	0	0	0	0	0	0	0	0	0	265	177	143	0	0	0	244	218	161	930	675	389	586	712	422	304	754	654	0	0	0	132
MGr2D2E2F_vRhyme_unbinned_97	0	0	0	0	0	0	0	0	0	0	0	0	0	0	0	0	0	0	0	0	0	0	0	0	0	0	0	0	0	0	0	0	0	0	2016	577	0	0	0	0	6294	0	0	0	1773	0	0	0	0
MGr2D2E2F_vRhyme_unbinned_59	0	0	0	0	0	0	0	0	0	0	0	0	0	0	0	0	0	0	0	0	0	0	0	0	0	0	0	0	0	0	0	0	0	0	322	108	0	0	0	0	1049	0	0	0	332	0	0	0	0
SEr3G3H3I_vRhyme_unbinned_227	0	0	0	0	0	0	0	0	0	0	0	0	0	0	0	0	0	0	0	0	0	0	0	0	0	0	0	0	0	0	0	0	0	0	0	0	0	0	0	0	0	0	0	0	0	0	0	0	0
SEr3G3H3I_vRhyme_unbinned_208	0	0	0	0	0	0	0	0	0	0	0	0	0	0	0	0	0	0	0	0	261	0	0	0	233	0	0	0	0	0	0	0	0	298	185	0	403	215	0	556	0	0	0	0	0	0	0	0	0
MGr1A1B1C_vRhyme_unbinned_12	0	0	0	0	0	0	0	0	0	0	0	0	0	0	0	0	0	0	0	0	0	0	0	0	0	0	0	0	0	0	0	0	0	0	0	0	270	1955	707	0	0	0	0	0	0	0	0	0	0
BOr2D2E2F_vRhyme_bin_8	0	0	0	0	0	0	0	0	0	1644	0	515	1799	2126	712	0	0	0	0	0	0	0	0	0	0	0	0	0	0	0	0	0	0	0	828	0	0	0	0	0	0	0	0	0	0	0	0	0	0
SEr3G3H3I_vRhyme_unbinned_248	0	0	0	0	0	0	0	0	0	0	0	0	0	0	0	0	0	0	0	0	0	182	508	0	187	0	126	0	0	0	0	0	0	0	0	0	365	567	369	255	346	0	0	0	208	0	0	0	0
MGr3G3H3I_vRhyme_unbinned_111	0	0	0	0	0	0	0	0	0	0	0	0	0	0	0	0	0	0	0	0	0	0	0	0	0	0	0	147	94	68	0	0	0	0	0	0	0	0	0	366	377	141	0	628	315	0	0	0	0
MHr3G3H3I_vRhyme_unbinned_19	0	0	0	0	0	0	0	0	0	0	0	0	0	0	0	0	0	0	0	0	0	553	606	0	0	0	0	253	238	371	261	601	302	284	556	115	0	0	0	0	0	0	268	0	0	0	0	0	0
MGr1A1B1C_vRhyme_unbinned_74	0	0	0	0	0	0	0	0	0	0	0	0	0	0	0	0	0	0	0	0	0	0	465	0	0	0	0	0	0	0	0	0	0	0	0	0	241	709	355	267	479	175	185	274	245	0	0	0	0
LASCr2D2E2F_vRhyme_unbinned_36	0	0	0	0	0	0	574	0	0	0	0	0	328	0	322	356	628	260	0	0	0	0	0	0	0	0	0	0	0	0	643	805	229	449	1727	567	0	0	0	0	0	0	0	0	0	0	0	0	0
BOr2D2E2F_vRhyme_unbinned_23	0	0	0	0	0	0	0	0	0	300	221	333	413	418	779	275	287	227	0	0	0	0	0	0	0	0	0	0	0	0	0	0	0	0	149	0	0	0	0	0	0	0	0	0	0	0	0	0	0
SEr3G3H3I_vRhyme_bin_27	0	0	0	0	0	0	0	0	0	0	0	0	0	0	0	0	0	0	0	0	0	0	0	0	0	0	0	0	0	0	0	0	0	0	0	0	0	0	0	0	0	0	0	0	0	0	0	0	0
SEr3G3H3I_vRhyme_unbinned_113	0	0	84	0	0	0	0	0	0	0	0	0	0	0	0	0	0	0	0	0	0	168	139	208	0	0	0	0	0	0	0	0	0	0	0	126	0	0	0	0	0	0	0	0	0	0	0	0	0
CRr1A1B1C_vRhyme_bin_6	0	0	0	0	0	0	0	0	0	0	0	0	0	0	0	0	0	0	2121	1901	1480	0	0	948	0	793	1012	0	0	0	0	0	0	0	0	0	0	0	0	0	0	0	0	0	0	1399	1677	1266	0
CRr2D2E2F_vRhyme_unbinned_3	212	0	166	0	0	0	0	0	0	0	0	0	0	0	0	0	0	0	0	0	0	269	1944	0	0	0	0	0	0	0	0	0	0	0	0	0	0	0	0	0	0	0	0	0	0	0	0	0	0
MGr2D2E2F_vRhyme_unbinned_36	0	322	0	0	0	0	0	0	0	0	0	0	0	0	0	0	0	0	0	0	0	0	0	0	0	0	0	0	0	376	0	0	0	0	0	0	0	0	0	275	985	477	349	715	1303	0	0	0	0
MHr2D2E2F_vRhyme_unbinned_36	0	0	0	0	0	0	0	0	0	0	0	0	0	0	0	0	0	0	0	0	0	0	0	0	0	0	0	0	0	0	0	0	0	0	0	0	0	0	0	0	0	0	0	0	0	0	0	0	143
BAr2D2E2F_vRhyme_bin_8	1753	0	1252	6827	3968	852	0	0	0	0	0	0	0	0	0	1367	1883	3657	0	0	0	0	0	0	0	0	0	0	0	0	0	0	0	0	1060	0	0	0	0	0	0	0	0	0	0	0	0	0	0
MHr2D2E2F_vRhyme_unbinned_15	0	445	0	0	0	0	0	0	0	0	0	0	0	0	0	0	0	0	0	0	0	0	0	0	0	0	0	0	0	0	0	0	0	0	0	0	813	649	484	735	658	982	316	1047	0	0	0	0	1004
BOr3G3H3I_vRhyme_unbinned_28	0	0	0	0	0	0	0	0	0	0	0	160	0	0	0	903	844	119	0	0	0	0	0	0	0	0	0	0	0	0	0	0	121	0	445	0	0	0	0	0	0	0	0	0	0	0	0	0	0
SEr2D2E2F_vRhyme_unbinned_156	0	182	0	0	0	0	0	0	0	0	0	0	0	0	0	0	0	0	0	0	0	248	143	290	726	435	555	152	0	0	0	132	0	272	146	0	223	146	0	338	784	388	177	1040	2083	0	0	0	153
BOr3G3H3I_vRhyme_unbinned_8	0	0	0	0	0	0	0	0	0	440	1122	1304	679	0	878	2345	2414	1147	0	0	0	0	0	0	0	0	0	0	0	0	0	0	0	0	1103	0	0	0	0	0	0	0	0	0	0	0	0	0	0
SEr2D2E2F_vRhyme_unbinned_85	0	0	0	0	0	0	0	0	0	270	515	439	1275	428	605	0	0	206	209	1196	750	362	281	472	0	251	228	0	0	0	689	371	0	0	230	0	0	0	0	0	0	0	0	0	0	228	1453	518	0
SEr2D2E2F_vRhyme_bin_19	651	525	863	0	0	0	0	0	0	226	0	0	0	0	0	0	0	0	0	314	327	433	745	767	387	0	356	1012	932	268	661	232	351	1181	1048	1201	654	292	322	385	0	0	0	0	0	0	0	307	0
SEr2D2E2F_vRhyme_unbinned_46	101	307	801	0	724	5821	0	0	0	444	440	423	0	0	204	1046	602	273	0	0	0	125	225	254	308	385	374	0	0	0	108	0	0	0	345	0	0	0	0	0	0	219	0	0	0	0	0	0	0
MGr2D2E2F_vRhyme_unbinned_72	0	0	0	0	0	0	0	0	0	0	0	0	0	0	0	0	0	0	0	0	0	0	0	0	0	0	0	0	0	0	0	0	0	0	0	0	288	1806	1619	0	557	531	0	2778	442	0	0	0	0
LASCr2D2E2F_vRhyme_unbinned_84	0	0	1069	0	0	0	0	0	0	0	0	0	0	0	0	0	0	0	0	0	395	0	0	0	0	0	0	1048	1378	0	0	0	0	1127	1589	1513	0	0	0	0	0	0	0	0	0	0	0	0	0
MGr3G3H3I_vRhyme_unbinned_39	0	0	0	0	0	0	0	0	0	0	0	0	0	0	0	0	0	0	0	0	0	0	0	0	0	0	0	0	0	0	0	0	0	0	0	0	0	0	0	118	339	223	0	164	308	0	0	0	0
BAr2D2E2F_vRhyme_unbinned_45	0	0	0	0	943	0	0	0	0	0	0	0	0	144	0	0	0	0	0	0	0	0	0	0	0	0	114	0	0	0	0	0	0	0	0	0	0	0	0	0	0	0	0	0	0	0	0	0	0
MGr3G3H3I_vRhyme_unbinned_43	0	0	0	0	0	0	0	0	0	0	0	0	0	0	0	0	0	0	0	0	0	359	0	0	463	309	468	0	0	0	0	0	0	0	0	0	0	0	0	0	0	202	545	1626	0	0	0	0	0
MHr1A1B1C_vRhyme_unbinned_1	0	0	0	0	0	0	0	0	0	0	0	0	0	0	212	0	0	0	0	303	2341	0	0	0	214	901	623	0	0	0	0	0	0	0	0	0	0	0	0	0	0	0	0	0	0	0	334	1639	0
LAWAr2D2E2F_vRhyme_unbinned_13	0	0	0	0	0	0	0	0	0	0	0	0	0	0	0	0	0	0	0	0	0	964	1688	1631	919	0	0	0	0	405	509	501	0	932	1386	630	450	0	0	0	469	0	0	0	0	0	0	0	0
SEr3G3H3I_vRhyme_unbinned_165	0	0	0	0	0	0	0	0	0	0	0	0	0	174	0	0	0	0	0	0	0	491	1002	648	185	0	175	0	0	0	0	216	157	178	171	0	196	0	120	187	186	142	0	377	0	0	0	0	0
MGr3G3H3I_vRhyme_unbinned_101	0	0	0	0	0	0	0	0	0	0	0	0	0	0	0	0	0	0	0	343	302	299	0	0	730	393	250	0	0	0	0	0	0	0	0	0	391	871	704	0	379	724	999	1088	266	0	271	0	0
BOr1A1B1C_vRhyme_unbinned_39	0	0	0	0	0	0	0	0	0	4177	1628	206	0	279	602	0	0	1220	0	0	0	0	0	0	0	0	0	0	0	0	0	0	0	0	0	0	0	0	0	0	0	0	0	0	0	0	0	0	0
BAr1A1B1C_vRhyme_unbinned_52	251	2417	2105	0	0	0	0	0	0	0	0	0	0	0	0	0	0	0	0	0	0	0	0	0	0	0	0	0	0	0	0	0	0	0	0	0	0	0	0	0	0	0	0	0	0	0	0	0	0
MGr1A1B1C_vRhyme_unbinned_70	0	0	0	0	0	0	0	0	0	0	0	0	0	0	0	0	0	0	0	0	0	0	0	0	115	0	116	0	0	0	0	0	0	0	0	0	499	460	350	157	351	517	893	590	0	0	0	0	0
LASAr3G3H3I_vRhyme_bin_2	0	0	0	0	0	0	0	0	0	0	0	0	0	0	0	0	1744	0	0	0	0	0	0	0	0	0	0	0	0	0	4706	7533	4921	0	3500	0	0	0	0	0	0	0	0	0	0	0	0	0	0
LABRr1A1B1C_vRhyme_unbinned_124	0	0	0	0	0	0	0	0	0	0	0	0	0	0	0	0	0	0	0	0	0	0	0	0	0	0	0	426	346	0	0	0	0	0	0	0	362	187	0	387	124	206	0	727	0	0	0	0	0
SEr2D2E2F_vRhyme_bin_1	0	0	0	0	0	0	0	0	0	0	0	0	0	0	0	0	0	0	0	0	0	0	0	0	0	0	0	0	0	0	0	0	0	0	0	0	0	0	0	0	0	0	0	0	0	0	0	0	0
MGr1A1B1C_vRhyme_unbinned_55	0	576	0	0	0	0	0	0	0	0	0	0	0	0	0	0	0	0	823	4350	2501	1865	3781	4354	5891	3888	4043	0	0	0	0	0	0	1116	1327	609	1173	3025	2130	0	348	0	1431	3860	9200	766	3535	2665	0
BOr3G3H3I_vRhyme_unbinned_12	0	0	0	0	0	0	0	0	0	171	675	512	330	0	415	1198	1476	657	0	0	0	0	0	0	0	0	0	0	0	0	0	0	0	0	560	0	0	0	0	0	0	0	0	0	0	0	0	0	0
MGr3G3H3I_vRhyme_unbinned_60	0	0	0	0	0	0	0	0	0	0	0	0	0	0	0	0	0	0	0	0	0	0	0	0	0	0	0	0	0	0	0	200	0	0	0	0	0	0	0	0	0	0	473	1080	0	0	0	0	0
LASCr2D2E2F_vRhyme_unbinned_22	0	0	0	0	0	0	0	0	0	0	0	0	486	0	0	0	0	0	0	0	0	0	0	0	232	279	299	0	0	0	0	0	0	1205	916	1609	275	269	0	0	0	0	0	0	0	0	0	0	0
SEr2D2E2F_vRhyme_unbinned_58	0	164	127	0	271	134	0	0	0	0	0	0	0	0	0	0	0	0	0	0	0	102	86	101	0	0	0	0	0	0	0	0	0	0	0	0	0	0	0	0	0	0	0	0	0	0	0	0	0
CRr2D2E2F_vRhyme_unbinned_19	0	891	1446	0	0	154	0	0	0	0	0	0	0	0	0	0	0	0	0	274	99	511	323	436	234	174	0	0	0	0	0	0	0	0	0	0	0	0	0	0	0	0	0	0	0	0	312	0	0
MGr2D2E2F_vRhyme_bin_7	0	0	0	0	0	0	0	0	0	0	0	0	0	0	0	0	0	0	0	3304	1633	0	0	0	0	0	0	3634	3297	0	0	0	0	0	0	0	7302	0	0	6753	0	0	0	0	0	0	2396	969	0
CRr2D2E2F_vRhyme_unbinned_77	0	169	0	0	0	141	0	0	0	0	0	0	0	0	0	0	0	0	267	543	225	541	357	437	293	562	963	0	0	0	149	208	91	0	0	0	0	359	264	0	158	182	367	517	0	249	425	286	0
LASYr2D2E2F_vRhyme_unbinned_5	0	0	0	0	0	0	0	0	0	0	0	0	0	0	0	136	162	0	0	0	0	0	0	0	0	0	0	0	0	0	0	0	0	0	0	0	0	0	0	0	0	0	0	0	0	0	0	0	0
MGr2D2E2F_vRhyme_unbinned_17	0	0	0	0	0	0	0	0	0	0	0	0	0	0	0	0	0	0	0	0	0	0	0	0	0	0	0	225	193	0	0	0	0	0	0	0	650	0	0	915	0	0	0	0	0	0	0	0	0
SEr3G3H3I_vRhyme_unbinned_90	0	0	0	0	0	0	0	0	0	0	0	0	0	0	0	0	0	0	0	0	0	0	0	0	0	0	0	0	0	0	0	0	0	0	0	0	0	0	0	0	0	0	0	0	0	0	0	0	0
CRr3G3H3I_vRhyme_unbinned_71	1049	293	355	0	0	0	0	0	0	0	0	0	0	0	0	0	0	0	0	266	547	262	1898	199	522	531	181	463	245	416	554	1562	419	1351	763	1255	0	586	1005	218	789	0	0	482	209	0	0	437	284
BOr2D2E2F_vRhyme_unbinned_31	0	0	0	0	0	0	0	0	0	183	0	0	1512	1996	541	0	0	0	0	0	0	0	0	0	0	0	0	0	0	0	0	0	0	0	0	0	0	0	0	0	0	0	0	0	0	0	0	0	0
MHr2D2E2F_vRhyme_unbinned_21	0	0	0	0	0	0	0	0	0	0	0	0	0	0	0	622	389	330	0	0	0	0	0	0	0	0	0	762	929	0	2787	1034	760	0	196	0	0	0	156	0	166	271	909	1756	0	0	0	0	1375
BAr1A1B1C_vRhyme_unbinned_49	0	0	590	0	0	0	0	0	0	0	0	0	0	0	0	0	0	0	0	0	186	0	0	0	0	0	0	424	517	0	0	0	0	445	599	668	0	0	0	0	0	0	0	0	0	0	0	0	0
MHr2D2E2F_vRhyme_bin_7	0	0	0	0	0	0	0	0	0	0	0	0	0	0	0	0	0	0	0	0	0	0	0	0	0	0	0	0	0	0	0	0	0	0	0	0	0	0	0	0	0	0	0	0	0	0	0	0	992
BOr1A1B1C_vRhyme_unbinned_22	0	0	0	0	0	0	0	0	115	1063	1022	1197	1429	1821	1398	1594	2222	728	0	0	0	0	0	0	0	0	0	0	0	0	0	0	0	0	751	0	0	0	0	0	0	0	0	0	0	0	0	0	0
SEr2D2E2F_vRhyme_unbinned_106	0	0	0	0	0	0	0	0	0	0	0	0	0	0	0	0	0	0	0	0	0	0	0	0	0	0	0	0	0	0	0	0	0	0	0	0	1709	0	0	1359	1368	578	0	0	668	0	0	0	0
SEr3G3H3I_vRhyme_unbinned_149	0	0	0	0	0	0	0	0	0	0	0	0	0	0	0	0	0	0	0	0	0	0	0	0	0	0	0	0	0	0	0	0	0	0	0	0	0	0	0	0	0	0	0	0	0	0	0	0	0
MHr3G3H3I_vRhyme_bin_13	0	0	0	0	0	0	0	0	0	0	0	0	0	0	0	0	0	0	0	0	0	0	0	0	2336	0	0	4151	3666	3144	0	0	0	2465	5768	3792	0	1562	0	0	0	0	2377	0	0	0	0	0	0
SEr3G3H3I_vRhyme_unbinned_181	0	0	0	0	0	0	0	0	0	0	0	0	0	0	0	0	0	0	0	0	0	0	0	0	0	0	0	0	0	0	0	0	0	0	0	0	0	0	0	0	0	0	0	0	0	0	0	0	0
MGr1A1B1C_vRhyme_unbinned_44	0	0	0	0	0	0	0	0	0	0	0	0	0	0	0	0	0	0	0	0	0	326	0	0	0	0	0	0	0	0	0	0	0	0	0	0	178	996	518	0	229	300	794	304	0	0	0	0	0
BAr3G3H3I_vRhyme_unbinned_10	0	0	0	0	0	0	1049	440	148	0	0	0	0	0	0	0	0	0	0	0	0	0	0	0	0	0	0	0	0	178	141	0	179	0	389	132	0	0	0	0	0	0	0	0	0	0	0	0	0
SEr3G3H3I_vRhyme_unbinned_146	0	0	0	0	0	0	0	0	0	0	0	0	0	0	0	0	0	0	0	0	0	0	0	0	0	0	0	0	0	0	0	0	0	0	0	105	0	0	0	0	0	0	0	0	0	0	0	0	0
BAr2D2E2F_vRhyme_bin_15	0	0	0	24917	0	2593	0	3403	0	0	0	0	0	0	0	0	0	0	0	0	0	0	0	0	0	0	0	0	0	0	0	0	0	0	0	0	0	0	0	0	0	0	0	0	0	0	0	0	0
CRr2D2E2F_vRhyme_unbinned_2	0	0	0	0	0	0	0	0	0	0	0	115	0	0	0	0	0	0	192	160	171	2200	4316	0	0	0	0	0	0	0	0	0	0	89	0	0	525	1437	527	1252	1346	724	581	593	652	147	0	171	0
MGr1A1B1C_vRhyme_unbinned_42	0	0	0	0	0	0	0	0	0	0	0	0	0	0	0	0	0	0	0	0	0	0	0	0	0	0	0	0	0	0	0	0	0	0	0	0	570	209	101	636	468	0	0	275	138	0	0	0	0
BAr2D2E2F_vRhyme_unbinned_26	561	0	489	0	1974	1224	0	0	0	0	0	0	189	0	0	0	0	0	0	0	0	0	0	0	0	0	0	0	0	0	642	311	0	0	0	0	0	0	0	0	0	0	295	0	0	0	0	0	0
BAr1A1B1C_vRhyme_bin_3	0	3355	1424	0	0	834	0	0	0	0	0	0	0	0	0	0	0	0	0	0	0	0	0	0	0	0	0	0	0	0	0	0	0	1625	1500	1352	0	0	0	0	0	783	1698	0	0	0	0	0	0
SEr3G3H3I_vRhyme_unbinned_19	0	0	0	0	0	0	0	0	0	0	0	0	0	0	0	0	0	0	0	0	0	0	0	0	0	0	0	0	0	0	0	0	0	0	0	0	0	0	0	0	0	0	0	0	0	0	0	0	0
LASYr2D2E2F_vRhyme_unbinned_4	0	0	0	0	0	0	0	0	0	0	0	0	0	0	159	0	169	0	0	0	0	0	0	0	0	0	0	0	0	0	0	0	0	0	0	0	0	0	0	0	0	0	0	0	0	0	0	0	0
SEr3G3H3I_vRhyme_unbinned_153	0	0	0	0	0	0	0	0	0	0	0	0	0	0	0	0	0	0	0	0	0	0	0	0	0	0	0	0	0	0	0	0	0	0	0	0	0	0	0	0	0	0	0	0	0	0	0	0	0
CRr2D2E2F_vRhyme_unbinned_23	0	0	0	0	0	0	0	0	0	0	205	239	0	332	0	0	0	0	0	0	0	766	1498	1022	333	213	309	0	0	0	0	454	222	299	287	0	364	0	172	247	247	261	235	626	0	0	0	0	0
BOr3G3H3I_vRhyme_unbinned_7	0	0	115	0	0	0	0	0	0	108	204	152	258	0	182	1072	698	191	0	0	0	0	0	0	0	0	0	0	0	0	0	0	0	0	323	0	0	0	0	0	0	0	0	0	0	0	0	0	0
MGr2D2E2F_vRhyme_unbinned_50	0	0	0	0	0	0	0	0	0	0	0	0	211	244	154	0	0	0	0	461	291	232	610	197	1151	784	953	0	0	0	0	236	0	412	323	275	365	374	245	1074	1054	391	0	492	484	0	296	265	0
LASYr2D2E2F_vRhyme_unbinned_12	0	0	0	0	0	0	0	0	0	304	216	439	1060	246	454	364	482	183	0	0	0	0	0	0	0	0	0	0	0	0	687	287	279	0	531	213	0	0	0	0	0	0	0	0	0	0	0	0	0
BAr2D2E2F_vRhyme_unbinned_7	545	0	432	0	1689	969	0	0	0	0	0	0	176	0	0	0	0	0	0	0	0	0	0	0	0	0	0	0	0	0	564	285	0	0	0	0	0	0	0	0	0	0	313	0	0	0	0	0	0
BAr3G3H3I_vRhyme_unbinned_33	0	0	0	0	0	0	898	396	120	0	0	0	0	0	0	0	0	0	0	0	0	0	0	0	0	0	0	0	0	0	0	0	129	0	242	0	0	0	0	0	0	0	0	0	0	0	0	0	0
SEr3G3H3I_vRhyme_unbinned_106	0	0	0	0	0	0	0	0	0	0	0	0	0	0	0	0	0	0	0	0	0	0	0	0	0	0	0	0	0	0	0	0	0	0	0	0	0	0	0	0	0	0	0	0	0	0	0	0	0
MHr2D2E2F_vRhyme_unbinned_27	0	0	0	0	0	0	0	0	0	0	0	0	0	0	0	0	103	0	0	0	0	0	0	0	0	0	0	0	0	0	0	0	0	0	0	0	0	0	0	0	0	0	0	0	0	0	0	0	0
SEr3G3H3I_vRhyme_unbinned_9	0	0	0	0	0	0	0	0	0	0	0	0	0	0	0	0	0	0	0	222	263	0	0	0	0	0	0	792	672	0	0	0	0	0	0	0	269	0	208	0	0	0	0	0	0	0	0	0	0
BAr2D2E2F_vRhyme_unbinned_15	431	986	646	196	1110	1261	227	283	303	285	0	0	0	0	0	0	0	0	180	0	0	421	505	0	0	0	0	273	359	298	0	0	0	0	0	0	0	0	0	0	501	0	550	0	0	268	0	0	0
MGr2D2E2F_vRhyme_unbinned_37	0	0	0	0	0	0	0	0	0	0	0	0	0	0	0	0	0	0	0	0	0	0	0	0	0	0	0	546	548	0	0	0	0	0	0	0	292	150	0	602	1683	377	306	574	1048	0	0	0	0
BAr1A1B1C_vRhyme_unbinned_47	3675	1197	1903	651	4964	1668	0	0	0	0	0	0	0	0	0	0	0	0	354	1135	879	1468	1457	650	801	946	827	0	0	0	1028	0	1089	0	389	373	0	353	0	0	0	0	0	0	0	417	840	678	0
LAWAr2D2E2F_vRhyme_bin_20	0	0	0	0	0	0	0	0	0	0	0	0	0	0	0	0	0	0	0	0	0	0	0	0	0	0	0	0	0	590	0	0	0	0	1415	0	0	0	0	990	0	0	608	1699	0	0	0	0	0
LABRr1A1B1C_vRhyme_bin_20	0	0	0	0	0	0	0	0	0	0	0	0	0	0	0	0	0	0	0	0	0	0	0	0	0	0	0	4695	3890	1093	0	0	0	0	0	0	0	0	0	0	0	0	0	0	0	0	0	0	0
MGr1A1B1C_vRhyme_unbinned_83	0	0	0	0	0	0	0	0	0	0	0	0	0	0	0	0	0	0	0	0	0	0	0	0	0	0	0	0	0	0	0	0	0	0	0	0	414	887	347	0	0	0	0	0	0	0	0	0	0
SEr2D2E2F_vRhyme_unbinned_87	0	0	0	0	0	0	0	0	0	0	0	247	0	0	0	669	376	0	0	0	0	0	0	0	0	0	0	0	0	0	0	0	0	0	149	0	0	0	0	0	0	0	0	0	0	0	0	0	0
SEr3G3H3I_vRhyme_unbinned_112	0	0	0	0	0	0	0	0	0	0	0	0	0	0	0	0	0	0	0	0	0	0	0	0	0	0	0	0	0	0	0	0	0	0	0	334	0	0	0	0	0	0	0	0	0	0	0	0	0
MGr1A1B1C_vRhyme_unbinned_31	0	0	0	0	0	0	0	0	0	0	0	0	0	0	0	0	0	0	0	266	0	271	194	1551	1611	1562	776	0	0	0	0	0	0	0	0	0	806	1162	541	1593	2479	4503	13674	7445	401	0	309	0	0
MHr3G3H3I_vRhyme_unbinned_53	0	231	0	0	0	0	0	0	0	0	0	0	0	0	0	0	0	0	0	0	0	0	0	0	0	0	0	8894	7192	5945	0	0	0	575	0	0	1159	857	0	2075	580	657	0	2599	5277	0	0	0	7855
BAr3G3H3I_vRhyme_unbinned_48	0	0	0	0	0	0	2173	832	296	0	0	0	0	0	0	0	0	0	0	0	0	0	0	0	0	0	0	0	0	262	209	0	322	0	478	0	0	0	0	0	0	0	0	0	0	0	0	0	0
BOr3G3H3I_vRhyme_unbinned_10	0	0	0	0	0	0	0	0	0	228	670	926	648	179	595	916	1205	604	0	0	0	0	0	0	0	0	0	0	0	0	0	0	218	0	608	0	0	0	0	0	0	0	0	0	0	0	0	0	0
LABRr1A1B1C_vRhyme_unbinned_5	0	0	0	0	0	0	0	0	0	0	0	0	0	0	0	0	0	0	0	0	0	0	0	0	0	0	0	1780	1097	0	0	0	0	0	0	0	0	0	0	0	0	0	0	0	0	0	0	0	0
LAWAr2D2E2F_vRhyme_unbinned_18	0	0	0	0	0	0	0	0	0	0	0	0	0	0	0	0	0	0	0	0	0	0	0	0	0	0	0	363	404	0	0	0	0	0	753	3125	0	511	0	0	0	0	0	0	0	0	0	0	0
CRr1A1B1C_vRhyme_unbinned_46	204	0	0	0	360	0	0	0	0	0	0	0	0	0	0	0	0	0	0	263	898	0	0	0	0	0	0	0	0	0	257	0	128	0	245	155	0	0	0	0	0	0	0	0	155	0	342	510	0
SEr2D2E2F_vRhyme_unbinned_41	131	83	0	0	178	0	0	0	0	0	0	0	0	0	0	0	0	0	0	0	0	104	127	119	134	128	0	0	0	0	0	0	0	0	0	0	0	0	0	0	0	0	0	0	0	0	0	0	0
MGr2D2E2F_vRhyme_unbinned_93	0	380	0	0	0	0	0	0	0	0	0	0	0	0	0	0	0	0	0	0	0	0	0	0	0	0	0	0	0	373	0	0	0	0	0	0	2092	0	0	10818	2248	2517	0	1285	2373	0	0	0	0
MHr1A1B1C_vRhyme_unbinned_37	0	0	0	0	0	0	0	0	0	0	0	0	0	0	0	0	0	0	527	346	270	0	0	109	0	0	0	0	0	0	0	0	0	0	0	0	0	0	0	0	0	0	0	0	0	362	333	214	0
BAr1A1B1C_vRhyme_unbinned_95	189	365	1131	0	0	0	0	0	0	0	0	0	0	0	0	0	0	0	0	0	0	0	0	0	0	0	0	0	0	0	0	0	0	0	0	0	0	0	0	0	0	0	0	0	0	0	0	0	0
SEr3G3H3I_vRhyme_unbinned_275	574	0	0	0	0	0	0	0	0	0	0	0	0	0	0	0	0	0	0	0	0	0	0	0	0	0	0	0	0	0	0	0	0	0	0	0	0	0	0	0	0	0	0	0	0	0	0	0	0
MHr2D2E2F_vRhyme_bin_6	0	0	0	0	0	0	0	0	0	0	0	0	0	0	0	0	0	0	0	0	0	0	0	0	0	0	0	0	0	0	0	0	0	0	0	0	0	0	0	0	0	0	0	0	0	0	0	0	2582
CRr3G3H3I_vRhyme_unbinned_2	0	0	0	0	0	0	0	0	0	0	0	0	0	0	0	0	0	0	0	2438	0	4755	6295	0	670	7663	0	1048	1107	0	0	0	0	0	0	0	0	786	1002	965	731	937	1777	1174	0	0	2140	0	739
SEr2D2E2F_vRhyme_unbinned_180	0	0	0	0	0	0	0	0	0	0	0	0	0	0	0	0	0	0	0	0	0	0	0	0	0	0	0	0	0	0	0	0	0	0	0	0	0	0	0	0	0	0	0	0	0	0	0	0	0
SEr3G3H3I_vRhyme_unbinned_249	0	0	0	0	0	0	0	0	0	0	0	0	0	0	0	0	0	0	0	0	0	0	0	0	0	0	0	0	0	0	0	0	0	0	0	0	0	0	0	0	0	0	0	0	0	0	0	0	0
MGr1A1B1C_vRhyme_unbinned_61	0	189	93	0	0	0	0	0	0	0	0	0	0	0	0	0	0	0	0	218	170	612	195	0	0	200	0	0	0	0	0	0	0	0	0	0	473	981	557	838	312	215	452	0	0	0	148	0	0
LAWAr2D2E2F_vRhyme_bin_27	0	0	0	0	0	0	0	0	0	0	0	0	0	0	0	0	0	0	0	0	0	0	0	0	0	0	0	0	0	0	916	478	1036	288	561	465	0	0	0	0	0	0	0	0	0	0	0	0	0
BOr1A1B1C_vRhyme_unbinned_41	0	0	0	0	0	0	0	0	0	127	75	163	0	0	0	0	0	80	0	0	0	0	0	0	0	0	0	0	0	0	0	0	0	0	0	0	0	0	0	0	0	0	0	0	0	0	0	0	0
SEr2D2E2F_vRhyme_unbinned_195	0	0	0	0	0	0	0	0	0	0	0	0	0	0	0	0	0	0	0	0	0	0	0	0	0	0	0	0	0	0	0	0	0	0	0	0	0	0	0	0	0	0	0	1438	0	0	0	0	0
MGr1A1B1C_vRhyme_unbinned_22	0	0	0	0	0	0	0	0	0	0	0	0	0	0	0	0	0	0	0	0	0	0	0	0	0	0	0	0	0	0	0	0	0	0	0	0	0	783	1108	0	265	0	0	0	0	0	0	0	0
LAWAr2D2E2F_vRhyme_unbinned_30	0	0	0	0	0	0	0	0	0	0	0	0	0	0	0	0	0	0	0	0	0	0	0	0	0	0	0	0	0	119	0	0	0	281	125	155	0	0	0	0	0	0	0	0	0	0	0	0	0
SEr3G3H3I_vRhyme_unbinned_202	0	0	0	0	0	0	0	0	0	0	0	0	0	0	0	0	0	0	0	0	0	0	0	0	0	0	0	147	138	993	0	0	0	0	0	0	0	0	0	0	0	0	0	0	0	0	0	0	2834
BAr1A1B1C_vRhyme_unbinned_63	447	987	1529	0	0	0	0	0	0	0	0	0	0	0	0	0	0	0	0	0	0	514	668	268	0	0	0	0	0	0	0	0	0	0	0	0	0	0	0	0	0	0	0	0	0	0	0	0	0
MHr2D2E2F_vRhyme_unbinned_66	0	0	0	0	0	0	0	0	0	0	0	0	0	0	0	0	0	0	0	0	0	0	0	0	0	0	0	0	0	0	0	0	439	0	0	0	0	0	0	0	0	0	0	0	0	0	0	0	1067
CRr3G3H3I_vRhyme_bin_15	0	0	0	0	0	0	0	0	0	0	0	0	0	0	0	0	0	0	905	8713	22072	0	0	832	0	1596	3180	0	0	0	0	0	0	0	0	0	0	0	0	0	0	0	0	0	0	1317	9383	11698	0
BAr3G3H3I_vRhyme_unbinned_21	0	0	0	0	0	0	1657	547	195	0	0	0	0	0	0	0	0	0	0	0	0	0	0	0	0	0	0	0	0	241	0	0	229	0	396	0	0	0	0	0	0	0	0	0	0	0	0	0	0
MGr1A1B1C_vRhyme_unbinned_41	0	0	0	0	0	0	0	0	0	0	0	0	0	0	0	0	0	0	0	0	0	0	0	0	0	0	0	0	0	0	0	0	0	0	0	0	4250	0	0	35336	499	831	0	0	0	0	0	0	0
MGr1A1B1C_vRhyme_bin_9	0	0	0	0	0	0	0	0	0	0	0	0	0	0	0	0	0	0	0	0	0	0	0	0	0	0	0	0	0	0	0	0	0	0	0	0	2000	1470	506	1359	2762	1008	1430	4126	2451	0	0	0	0
LASYr2D2E2F_vRhyme_unbinned_1	0	322	124	0	0	0	0	0	0	0	0	0	740	475	632	251	248	0	0	0	0	600	482	0	0	0	0	0	0	178	307	0	0	242	507	105	0	0	0	0	0	0	0	0	0	0	0	0	0
SEr3G3H3I_vRhyme_unbinned_175	0	0	0	0	0	0	0	0	0	0	0	0	0	0	0	0	0	0	0	0	0	0	0	0	0	0	0	0	0	0	0	0	0	0	0	0	0	0	0	0	0	0	0	0	0	0	0	0	0
MGr1A1B1C_vRhyme_unbinned_76	0	544	0	0	0	0	0	0	0	0	0	0	0	0	0	0	0	0	0	0	0	0	0	0	2488	0	0	956	831	0	0	0	0	0	0	0	4731	949	784	1984	1391	2121	768	12681	2574	0	0	0	1925
MGr3G3H3I_vRhyme_unbinned_87	0	0	0	0	0	0	0	0	0	0	0	0	0	0	0	0	0	0	0	0	0	160	0	0	203	163	259	0	0	0	0	0	0	0	0	0	0	0	0	0	0	91	213	776	0	0	0	0	0
MHr2D2E2F_vRhyme_unbinned_2	0	0	0	0	0	0	0	0	0	0	0	0	0	0	0	0	0	0	0	0	0	0	0	0	0	0	0	0	0	0	0	0	0	0	0	0	0	0	0	0	0	0	0	0	0	0	0	0	432
BOr2D2E2F_vRhyme_unbinned_25	1388	1626	2543	0	0	0	0	0	0	2921	234	0	665	1496	449	0	0	0	1980	1338	1354	5675	6250	2359	0	633	332	0	0	260	389	634	811	844	3457	2953	0	0	0	0	0	0	508	328	0	2009	1072	986	0
CRr2D2E2F_vRhyme_unbinned_32	0	0	0	0	0	0	0	0	0	0	0	0	0	0	0	0	0	0	0	226	0	803	0	0	369	121	532	0	0	0	0	0	0	0	0	0	245	134	0	394	361	203	160	444	265	0	0	0	0
SEr3G3H3I_vRhyme_unbinned_212	0	0	0	0	0	0	0	0	0	0	0	0	0	0	0	0	0	0	0	0	0	0	0	0	0	0	0	612	383	999	0	0	0	0	0	0	0	0	0	0	0	0	0	0	0	0	0	0	929
MGr2D2E2F_vRhyme_unbinned_31	0	0	0	0	0	0	0	0	0	0	0	0	0	0	0	0	0	0	0	0	0	0	0	0	0	0	0	0	0	0	0	0	0	0	0	0	778	0	0	1046	0	0	0	0	0	0	0	0	0
LASCr2D2E2F_vRhyme_unbinned_87	0	0	0	0	0	0	0	0	0	0	0	0	0	0	0	0	0	0	0	164	171	0	0	0	0	0	0	282	0	0	0	0	0	463	338	283	128	216	0	0	172	119	0	290	0	0	0	0	0
MGr1A1B1C_vRhyme_unbinned_25	0	0	0	0	0	0	0	0	0	0	0	0	0	0	0	0	0	0	0	0	0	0	0	0	0	0	262	0	0	0	0	0	0	0	0	0	877	1833	452	1162	2442	1384	1143	766	1094	0	0	0	0
LASAr3G3H3I_vRhyme_unbinned_50	0	0	0	0	0	0	0	0	0	0	0	0	0	0	0	0	0	0	0	0	0	0	0	0	0	0	0	0	0	0	435	2584	2637	0	0	0	0	0	0	0	0	0	0	0	0	0	0	0	2359
SEr3G3H3I_vRhyme_unbinned_282	0	0	0	0	0	0	0	0	0	0	0	0	0	0	0	0	0	0	0	0	0	0	0	0	0	0	0	0	0	0	0	0	0	0	0	0	0	0	0	0	0	0	0	0	0	0	0	0	0
MHr2D2E2F_vRhyme_unbinned_20	0	0	0	0	0	0	0	0	0	0	0	0	0	0	0	0	0	0	0	0	0	0	0	0	0	0	0	0	0	0	0	0	0	0	0	0	0	0	0	0	0	0	0	0	0	0	0	0	1695
SEr3G3H3I_vRhyme_unbinned_288	0	0	0	0	0	0	0	0	0	0	0	0	0	0	0	0	0	0	0	0	0	0	0	0	0	0	0	0	0	0	0	0	0	0	0	0	0	0	0	0	0	0	0	0	1057	0	0	0	0
LASCr2D2E2F_vRhyme_unbinned_20	0	0	0	0	0	0	0	0	0	0	0	0	0	0	0	0	0	0	0	0	0	0	0	0	0	0	0	0	0	0	0	0	0	379	245	351	0	0	0	0	0	0	0	0	0	0	0	0	0
CRr3G3H3I_vRhyme_unbinned_14	0	0	0	0	0	0	0	0	0	0	0	0	0	0	0	0	0	0	1161	794	547	145	0	358	235	643	741	0	0	0	0	0	0	0	0	0	0	0	0	0	0	0	0	0	0	841	802	525	0
LASCr2D2E2F_vRhyme_bin_13	0	0	0	0	0	0	0	0	0	0	0	0	0	0	0	0	0	0	0	0	0	0	0	0	0	0	0	1940	1584	1609	0	0	0	858	1491	4189	19369	3563	4163	1557	1758	0	0	1589	2077	0	0	0	0
LAWAr2D2E2F_vRhyme_unbinned_61	1443	530	1255	0	411	0	0	0	0	168	0	0	0	0	0	0	0	0	358	0	0	516	594	144	0	0	0	0	0	0	184	0	137	138	163	264	0	0	91	0	0	0	0	0	0	107	0	200	0
CRr3G3H3I_vRhyme_unbinned_88	232	245	0	0	0	0	0	0	0	364	311	247	797	512	309	456	538	218	260	461	508	2063	2623	1745	231	584	904	0	0	0	0	375	0	787	847	771	0	804	622	0	548	444	1111	0	0	359	494	384	0
SEr3G3H3I_vRhyme_bin_13	0	0	0	0	0	0	0	0	0	0	0	0	0	0	0	0	0	0	0	0	0	0	0	0	0	0	0	0	0	0	0	0	0	0	0	0	0	0	0	0	0	0	0	0	0	0	0	0	0
BAr3G3H3I_vRhyme_unbinned_3	0	0	0	0	0	0	1184	382	153	0	0	0	0	0	0	0	0	0	0	0	0	0	0	0	0	0	0	0	0	207	0	0	197	0	284	0	0	0	0	0	0	0	0	0	0	0	0	0	0
LABRr1A1B1C_vRhyme_unbinned_48	0	0	0	0	0	0	0	0	0	0	0	0	0	0	0	0	0	0	0	0	0	0	0	0	0	0	0	753	830	842	0	0	0	0	0	0	0	0	0	0	0	0	0	0	0	0	0	0	0
SEr3G3H3I_vRhyme_unbinned_111	0	0	0	0	0	0	0	0	0	0	0	0	0	0	0	0	0	0	0	0	0	0	0	0	0	0	0	0	0	0	0	0	0	0	0	0	0	0	0	0	0	0	0	0	0	0	0	0	0
MHr3G3H3I_vRhyme_bin_14	1593	1819	3157	0	0	0	0	0	0	0	0	0	0	0	0	0	0	0	849	4570	4950	2069	5147	6286	4275	2441	2280	0	0	0	0	0	0	1523	2586	1556	0	2442	1603	0	0	0	1235	2933	7293	895	3508	3608	0
CRr3G3H3I_vRhyme_unbinned_31	0	198	0	0	0	403	0	0	0	0	0	0	0	0	0	0	0	0	0	458	0	603	411	242	1332	550	578	0	0	0	0	0	0	0	0	0	219	573	495	0	0	329	670	552	0	0	502	0	0
SEr3G3H3I_vRhyme_unbinned_293	912	0	0	0	0	0	0	0	0	0	0	0	0	0	0	0	0	0	0	0	0	0	0	0	0	0	0	0	0	0	0	0	0	0	0	0	0	0	0	0	0	0	0	0	0	0	0	0	0
SEr3G3H3I_vRhyme_unbinned_281	0	0	0	0	0	0	0	0	0	0	0	0	0	0	0	0	0	0	0	0	0	0	0	0	0	0	0	0	0	0	0	0	0	0	0	0	0	0	0	0	0	0	0	0	0	0	0	0	0
LASAr3G3H3I_vRhyme_unbinned_13	0	0	0	0	0	0	0	0	0	0	0	0	0	0	0	422	337	0	0	0	0	0	0	0	0	0	0	0	0	0	1143	1106	1400	0	331	0	0	0	217	0	0	268	641	0	0	0	0	0	972
MHr1A1B1C_vRhyme_unbinned_21	0	546	0	0	0	199	0	0	0	0	0	0	0	0	0	0	0	0	1021	1584	965	1062	1000	769	1264	1246	1326	1308	1072	0	262	386	230	718	551	398	1960	2175	1540	528	562	415	1342	949	514	1118	1334	1001	0
MHr2D2E2F_vRhyme_unbinned_46	0	0	0	0	0	0	0	0	0	0	0	0	0	0	0	0	0	0	0	0	0	0	0	0	0	0	0	0	0	0	0	0	72	0	0	0	0	0	0	0	0	0	0	0	0	0	0	0	390
LABRr1A1B1C_vRhyme_unbinned_52	0	0	0	0	0	0	0	0	0	0	0	0	0	0	0	0	0	0	0	0	0	0	0	0	0	0	0	733	828	0	0	0	0	0	0	0	0	0	0	0	0	0	0	0	0	0	0	0	0
CRr2D2E2F_vRhyme_unbinned_6	0	0	0	0	0	0	0	0	0	0	0	0	0	0	0	0	0	0	0	0	0	276	486	493	274	0	0	0	0	0	0	0	0	223	349	226	0	0	0	0	0	0	0	0	0	0	0	0	0
SEr2D2E2F_vRhyme_unbinned_32	0	0	0	0	0	0	0	0	0	0	0	0	0	0	0	0	0	0	0	0	0	0	0	0	0	0	0	0	0	0	0	0	0	0	0	0	0	0	0	0	0	0	0	0	0	0	0	0	0
CRr1A1B1C_vRhyme_unbinned_1	0	0	0	0	0	0	0	0	0	0	0	0	0	0	0	0	0	0	0	568	592	0	0	0	0	0	0	0	0	0	0	0	0	0	0	0	0	0	0	0	0	0	0	0	0	0	602	301	0
MHr2D2E2F_vRhyme_unbinned_1	0	0	0	0	0	0	0	0	0	0	0	0	0	0	0	0	0	0	0	0	0	0	0	0	0	0	0	0	0	0	0	0	0	0	0	0	0	0	0	0	0	0	0	0	0	0	0	0	356
BAr1A1B1C_vRhyme_unbinned_38	826	0	0	0	0	0	0	0	0	0	0	0	0	0	0	0	0	0	0	0	0	123	651	0	0	0	0	264	193	171	0	0	0	363	333	338	0	0	0	0	0	0	0	0	0	0	0	0	0
CRr3G3H3I_vRhyme_unbinned_69	0	0	0	0	168	0	0	0	0	0	0	0	0	0	0	0	0	0	187	625	375	387	250	287	1675	953	963	0	0	0	0	0	0	0	0	0	0	560	354	0	0	0	493	0	0	266	479	294	0
MGr2D2E2F_vRhyme_unbinned_14	0	310	0	0	0	0	0	0	0	0	0	0	0	0	0	0	0	0	0	0	0	0	0	0	0	0	0	0	0	0	0	0	0	0	0	0	439	313	261	485	461	735	199	578	0	0	0	0	1227
CRr2D2E2F_vRhyme_unbinned_51	0	222	0	0	0	0	0	0	0	0	0	0	0	0	0	0	0	0	0	173	143	836	1040	398	480	307	239	0	0	0	0	0	0	0	0	0	0	338	198	0	0	0	519	187	0	0	132	0	0
MGr2D2E2F_vRhyme_unbinned_12	0	325	0	0	0	0	0	0	0	0	0	0	0	0	0	0	0	0	0	0	0	231	0	0	0	0	0	0	0	0	0	0	0	0	0	0	0	0	0	169	572	704	266	813	1895	0	0	0	0
BOr3G3H3I_vRhyme_unbinned_40	0	0	0	0	0	0	0	0	0	1055	1223	1812	0	0	0	1361	2613	4329	0	0	0	0	0	0	0	0	0	0	0	0	0	0	0	0	936	0	0	0	0	0	0	0	0	0	0	0	0	0	0
MGr2D2E2F_vRhyme_bin_12	0	0	0	0	0	0	0	0	0	0	0	0	0	0	0	0	0	0	0	0	0	0	0	0	0	0	0	0	0	0	0	0	0	0	0	0	2286	0	0	6658	0	0	0	0	0	0	0	0	0
MGr1A1B1C_vRhyme_unbinned_34	0	0	0	0	0	0	0	0	0	0	0	0	0	0	0	0	0	0	0	0	0	0	0	0	0	0	0	115	117	116	0	0	0	0	108	270	2886	406	439	171	136	0	0	160	308	0	0	0	0
MHr1A1B1C_vRhyme_unbinned_22	93	109	147	0	0	0	0	0	0	198	0	0	316	188	0	0	0	91	421	308	1132	0	0	0	0	158	223	0	0	0	0	0	0	0	0	106	0	0	0	0	0	0	0	0	0	419	334	729	0
BAr1A1B1C_vRhyme_unbinned_84	397	1822	937	0	315	1094	0	0	0	135	0	0	0	0	0	0	0	0	0	93	0	790	337	271	634	0	0	0	0	0	275	167	249	0	197	92	0	90	87	0	294	442	1042	880	579	0	0	0	0
MGr3G3H3I_vRhyme_unbinned_21	0	0	0	0	0	0	0	0	0	0	0	172	441	303	344	0	0	0	0	159	0	0	0	0	0	0	0	0	0	0	0	0	0	257	234	111	242	240	176	0	335	239	295	753	554	0	174	0	0
SEr2D2E2F_vRhyme_unbinned_70	0	0	0	0	0	0	0	0	0	571	0	571	0	390	0	0	0	0	0	0	0	0	0	0	0	0	0	0	0	0	0	0	0	865	377	622	0	0	0	0	0	0	0	0	0	0	0	0	0
CRr2D2E2F_vRhyme_bin_3	0	0	7051	0	0	0	0	0	0	0	0	0	0	0	0	0	0	0	3515	0	0	6865	43591	20594	0	0	0	0	0	1936	0	0	1549	6325	5739	7514	2197	0	2092	0	2103	1816	2358	3011	0	1975	0	0	0
SEr3G3H3I_vRhyme_unbinned_131	0	0	0	0	0	0	0	0	0	0	0	0	0	0	0	0	0	0	0	0	0	0	0	0	0	0	0	0	0	0	0	0	0	0	0	0	0	0	0	0	0	0	0	0	0	0	0	0	0
BAr3G3H3I_vRhyme_unbinned_7	0	0	0	0	0	0	779	677	956	0	0	0	0	0	0	0	0	0	0	0	0	0	0	0	0	0	0	0	0	0	0	0	0	0	0	0	0	0	0	0	0	0	0	0	0	0	0	0	0
MHr3G3H3I_vRhyme_unbinned_23	0	0	0	0	0	0	0	0	0	0	0	0	0	0	0	0	0	0	0	0	0	0	0	0	0	0	0	138	108	164	0	0	0	384	191	170	0	0	0	0	0	0	0	0	0	0	0	0	0
LABRr1A1B1C_vRhyme_unbinned_112	0	0	0	0	0	0	0	0	0	0	0	0	0	0	0	0	0	0	0	0	0	0	0	0	0	0	0	490	411	231	0	0	0	0	0	0	0	0	0	0	0	0	0	0	0	0	0	0	0
LASCr2D2E2F_vRhyme_unbinned_96	0	0	250	0	0	0	0	0	0	275	285	228	521	347	341	232	230	223	264	273	197	0	0	0	0	0	342	126	0	0	0	0	0	129	1077	292	0	0	0	0	0	0	0	0	0	366	0	165	0
LASCr2D2E2F_vRhyme_unbinned_112	0	0	0	0	0	0	0	0	0	0	0	0	0	0	0	0	0	0	0	0	0	0	0	0	0	0	0	0	0	0	0	0	0	0	19173	4644	0	0	0	0	0	0	0	0	0	0	0	0	0
MHr2D2E2F_vRhyme_unbinned_77	0	0	0	0	0	0	0	0	0	0	0	0	0	0	0	0	0	0	0	0	0	0	0	0	0	0	0	0	0	0	0	0	0	0	0	0	0	0	0	0	0	0	0	0	0	0	0	0	661
MHr1A1B1C_vRhyme_bin_3	0	322	773	0	0	0	0	0	0	230	0	255	520	318	231	0	0	0	649	1544	1621	2244	1300	1802	1462	1807	1066	687	656	0	260	352	384	226	337	243	580	600	279	647	282	231	487	369	0	637	1291	809	0
LAWAr2D2E2F_vRhyme_bin_30	0	1213	0	0	0	0	0	0	0	0	0	0	0	0	0	0	0	0	0	0	0	1150	1764	0	0	0	0	0	0	0	0	0	0	716	0	980	0	0	0	0	0	0	0	0	0	0	0	0	0
BAr1A1B1C_vRhyme_unbinned_74	0	1062	1437	0	0	0	0	0	0	387	0	0	177	0	0	0	0	0	0	0	0	425	0	248	0	0	0	0	0	0	0	0	0	469	404	255	0	0	0	0	0	0	331	0	0	0	0	0	0
BAr1A1B1C_vRhyme_unbinned_14	755	695	926	0	838	0	0	0	0	0	0	0	0	0	0	0	0	0	0	0	0	0	0	0	157	0	0	0	0	0	0	0	0	0	200	177	110	0	0	0	190	77	156	204	0	0	0	0	0
BAr3G3H3I_vRhyme_unbinned_53	0	0	0	0	0	0	5010	1869	645	0	0	0	0	0	0	0	0	0	0	0	0	0	0	0	0	0	0	0	0	717	0	0	819	0	1602	0	0	0	0	0	0	0	0	0	0	0	0	0	0
LAWAr2D2E2F_vRhyme_unbinned_5	0	0	0	0	0	0	0	0	0	0	0	0	0	0	0	0	0	0	0	0	0	0	0	0	0	0	0	0	0	333	0	0	0	588	390	530	0	0	0	0	0	0	0	0	0	0	0	0	0
SEr3G3H3I_vRhyme_unbinned_242	0	0	0	0	0	0	0	0	0	0	0	0	0	0	0	0	0	0	0	0	0	0	0	0	0	0	0	0	0	0	0	0	0	0	0	0	0	0	0	0	0	0	0	0	0	0	0	0	0
SEr2D2E2F_vRhyme_unbinned_119	0	0	0	0	0	0	0	0	0	0	434	294	0	143	229	176	269	251	0	0	0	0	0	0	0	0	0	0	0	0	1145	370	256	0	141	0	0	0	0	0	0	0	0	0	0	0	0	0	0
SEr2D2E2F_vRhyme_unbinned_104	0	0	0	0	0	0	0	0	0	0	182	187	0	0	0	269	264	0	0	0	0	0	0	0	0	0	0	0	0	0	276	484	274	0	193	0	0	0	0	0	0	0	0	0	0	0	0	0	0
SEr3G3H3I_vRhyme_unbinned_267	0	0	0	0	0	0	0	0	0	0	0	0	0	0	0	0	0	0	0	0	0	0	0	0	0	0	0	0	0	0	0	0	0	0	0	0	0	0	0	0	0	0	0	0	0	0	0	0	0
SEr2D2E2F_vRhyme_unbinned_50	0	156	171	0	99	1345	0	0	0	0	96	0	0	0	0	173	0	0	0	0	0	0	0	0	0	0	0	0	0	0	0	0	0	0	0	0	0	0	0	0	0	0	0	0	0	0	0	0	0
MHr2D2E2F_vRhyme_unbinned_3	0	0	0	0	0	0	0	0	0	0	0	0	0	0	0	0	0	0	0	0	0	0	0	0	0	0	0	0	0	0	0	0	0	0	0	0	0	0	0	0	0	0	0	0	0	0	0	0	1887
BOr3G3H3I_vRhyme_unbinned_17	0	0	0	0	187	0	0	0	0	0	112	354	0	0	0	529	456	432	0	0	0	0	0	0	0	201	89	0	0	0	0	0	80	0	162	0	0	0	0	0	0	0	0	0	0	0	0	0	0
SEr2D2E2F_vRhyme_unbinned_56	0	0	0	0	0	0	0	0	0	0	0	0	0	0	0	0	0	0	0	0	0	0	0	0	0	0	0	0	0	0	0	394	0	0	0	0	0	0	0	0	0	0	0	0	0	0	0	0	0
LABRr1A1B1C_vRhyme_bin_9	0	0	0	0	0	0	0	0	0	0	0	0	0	0	0	0	0	0	0	0	0	0	0	0	0	0	0	4317	3231	5270	0	0	0	0	0	0	0	0	0	0	0	0	0	0	0	0	0	0	2380
BAr3G3H3I_vRhyme_unbinned_32	0	0	0	0	0	0	2734	1029	381	0	0	0	0	0	0	0	0	0	0	0	0	0	0	0	0	0	0	0	0	374	0	0	444	0	759	282	0	0	0	0	0	0	0	0	0	0	0	0	0
BAr3G3H3I_vRhyme_unbinned_14	0	0	0	0	0	0	1851	636	233	0	0	0	0	0	0	0	0	0	0	0	0	0	0	0	0	0	0	0	0	224	190	0	296	0	605	0	0	0	0	0	0	0	0	0	0	0	0	0	0
MGr3G3H3I_vRhyme_bin_15	0	0	0	0	0	0	0	0	0	0	0	0	0	0	0	0	0	0	0	0	0	0	0	0	0	0	0	780	430	309	0	0	0	420	0	201	504	495	256	732	2173	980	996	2491	3828	0	0	0	0
SEr3G3H3I_vRhyme_bin_20	0	0	0	0	0	0	0	0	0	0	0	0	0	0	0	0	0	0	0	0	0	0	0	0	0	0	0	0	0	0	0	0	0	0	0	0	0	0	0	0	0	0	0	0	0	0	0	0	0
SEr3G3H3I_vRhyme_bin_26	0	0	0	0	0	0	0	0	0	0	0	0	0	0	0	0	0	0	0	0	0	0	0	0	0	0	0	0	0	0	0	0	0	0	0	0	0	0	0	0	0	0	0	0	0	0	0	0	0
SEr2D2E2F_vRhyme_unbinned_192	0	0	0	0	0	0	0	0	0	0	0	0	0	0	0	0	0	0	0	410	383	0	0	0	0	0	0	0	0	0	0	0	0	0	0	0	0	0	0	0	0	0	0	0	0	0	434	0	0
CRr3G3H3I_vRhyme_unbinned_17	0	0	0	0	0	0	0	0	0	0	0	0	0	0	0	0	0	0	0	0	0	0	0	0	1544	602	848	0	0	0	0	0	0	0	0	0	637	0	0	0	0	0	0	0	0	0	0	0	0
SEr3G3H3I_vRhyme_unbinned_196	699	141	398	0	0	0	0	0	0	0	0	0	0	0	0	0	0	0	175	169	207	532	578	175	188	0	0	204	180	0	0	0	0	0	157	260	0	230	257	218	0	0	0	0	0	0	0	214	0
SEr3G3H3I_vRhyme_unbinned_163	0	0	0	0	0	0	0	0	0	0	0	0	0	0	0	0	0	0	0	0	0	0	0	0	0	0	0	0	0	0	0	0	0	0	0	0	0	0	0	0	0	0	0	0	0	0	0	0	0
SEr2D2E2F_vRhyme_unbinned_116	0	0	0	0	0	0	0	0	0	0	122	0	0	0	0	222	269	138	0	0	0	0	0	0	0	0	0	0	0	0	214	372	213	0	121	0	0	0	0	0	0	0	0	0	0	0	0	0	0
BAr3G3H3I_vRhyme_unbinned_20	0	0	0	0	0	0	2601	2556	2647	0	0	0	0	0	0	0	0	0	0	0	0	0	0	0	0	410	0	0	0	0	0	0	0	0	0	0	0	0	0	0	0	0	0	0	0	0	0	0	0
MGr1A1B1C_vRhyme_unbinned_35	0	0	0	0	0	0	0	0	0	0	0	0	0	0	0	0	0	0	0	0	0	0	0	0	0	205	476	0	0	0	173	359	141	0	0	0	140	672	498	0	0	0	0	0	0	0	164	0	0
LASCr2D2E2F_vRhyme_unbinned_21	0	0	0	0	0	0	0	0	0	0	0	0	0	0	0	0	0	0	0	0	0	0	0	0	0	0	0	0	0	0	0	0	0	386	445	887	0	0	0	0	229	119	164	222	175	0	0	0	0
SEr3G3H3I_vRhyme_bin_23	0	0	0	0	0	0	0	0	0	0	0	0	0	0	0	0	0	0	0	0	0	0	0	0	0	0	0	0	0	0	0	0	0	0	0	0	0	0	0	0	0	0	0	0	0	0	0	0	0
LAWAr2D2E2F_vRhyme_unbinned_77	0	0	0	0	0	0	0	0	0	0	0	0	0	0	0	0	0	0	0	0	0	0	0	0	0	0	0	238	159	499	0	0	0	308	0	0	0	0	0	0	0	0	0	0	0	0	0	0	154
MGr2D2E2F_vRhyme_unbinned_30	0	0	0	0	0	0	0	0	0	0	0	0	0	0	0	0	0	0	0	0	0	0	0	0	0	0	0	0	0	0	0	0	0	0	293	0	0	0	0	0	913	0	0	0	245	0	0	0	0
SEr3G3H3I_vRhyme_unbinned_29	0	0	0	0	0	0	0	0	0	0	0	0	0	0	0	0	0	0	0	0	0	0	0	0	461	0	0	0	0	0	504	508	347	0	0	0	0	0	0	0	0	0	0	0	0	0	0	0	0
MGr1A1B1C_vRhyme_unbinned_86	0	0	0	0	0	0	0	0	0	0	0	0	0	0	0	0	0	0	0	0	0	515	178	0	0	0	0	0	0	0	0	0	0	0	0	0	444	2112	1438	0	468	604	1172	731	0	0	0	0	0
SEr3G3H3I_vRhyme_unbinned_65	0	466	306	0	680	786	0	0	0	0	0	0	0	0	0	0	0	0	0	0	0	823	615	957	4141	1738	1335	0	0	0	870	978	578	356	431	0	820	955	649	514	1549	893	2004	4392	1896	0	0	0	452
CRr3G3H3I_vRhyme_unbinned_93	0	152	0	0	0	0	0	0	0	0	0	0	0	0	0	0	0	0	0	328	0	0	176	206	826	409	688	0	0	0	0	0	0	0	0	0	409	653	634	0	331	195	0	541	982	0	189	0	0
LABRr1A1B1C_vRhyme_unbinned_20	0	0	0	0	0	0	0	0	0	0	0	0	0	0	0	0	0	0	0	0	0	0	0	0	0	0	0	619	428	537	0	0	0	0	0	0	0	0	0	0	0	0	0	0	0	0	0	0	0
LABRr1A1B1C_vRhyme_unbinned_47	0	0	0	0	0	0	0	0	0	0	0	0	0	0	0	0	0	0	0	0	0	0	0	0	0	0	0	1672	1547	0	0	0	0	0	0	0	546	0	0	0	0	0	0	0	0	0	0	0	443
BAr2D2E2F_vRhyme_unbinned_30	897	401	0	1355	676	0	711	382	625	0	0	0	0	0	0	0	0	0	0	0	173	0	0	0	1351	0	0	0	0	0	0	0	0	0	0	0	0	0	0	0	0	0	0	0	0	0	0	0	0
LABRr1A1B1C_vRhyme_unbinned_67	0	0	0	0	0	0	0	0	0	0	0	0	0	0	0	0	0	0	0	0	0	0	0	0	0	0	0	1341	1662	0	0	0	0	0	0	0	0	0	0	0	0	0	0	0	0	0	0	0	0
MGr3G3H3I_vRhyme_unbinned_51	0	238	0	0	0	291	0	0	0	0	0	0	0	0	0	0	0	0	0	113	0	134	0	0	0	0	318	0	0	0	0	0	0	0	0	0	124	321	334	0	317	389	546	765	0	0	0	0	0
SEr3G3H3I_vRhyme_unbinned_286	0	0	0	0	0	0	0	0	0	0	0	0	0	0	0	0	0	0	0	0	0	0	0	0	0	0	0	0	0	0	0	0	0	0	0	0	0	0	0	0	0	0	0	172	0	0	0	0	0
LAWAr2D2E2F_vRhyme_bin_13	6759	681	1146	0	0	0	0	0	0	939	0	0	1001	1397	789	586	0	0	0	0	0	424	1350	0	0	0	0	820	568	980	0	612	0	6667	3627	4424	0	0	0	0	0	0	0	0	0	0	0	0	0
BOr1A1B1C_vRhyme_unbinned_30	0	0	0	0	0	0	0	0	0	535	169	262	0	0	0	0	0	0	0	0	0	0	0	0	0	0	0	0	0	0	0	0	0	0	0	0	0	0	0	0	0	0	0	0	0	0	0	0	0
SEr3G3H3I_vRhyme_unbinned_255	0	0	0	0	0	0	0	0	0	0	0	0	0	0	0	0	0	0	0	0	0	0	0	0	0	0	0	0	0	0	0	0	0	0	0	0	0	0	0	0	0	0	0	0	0	0	0	0	0
SEr2D2E2F_vRhyme_unbinned_129	0	0	221	0	0	256	0	0	0	0	0	0	236	0	0	0	0	0	0	0	0	0	0	0	0	0	0	0	0	0	288	0	0	0	0	0	0	0	0	0	0	0	0	0	0	0	0	0	0
CRr1A1B1C_vRhyme_unbinned_58	0	0	922	0	0	0	0	0	0	897	0	436	765	775	427	0	0	0	0	5937	2284	0	519	0	1255	1298	1237	1773	1438	767	610	0	0	834	939	750	1668	1546	745	747	660	0	493	1718	494	0	4502	1374	0
LASCr2D2E2F_vRhyme_unbinned_107	0	0	0	0	0	0	0	0	0	0	0	0	0	0	0	0	0	0	0	0	0	0	0	0	0	0	0	1429	1268	315	0	0	0	732	389	329	0	0	0	0	0	0	0	0	0	0	0	0	0
BAr1A1B1C_vRhyme_unbinned_78	1857	240	347	0	0	0	0	0	0	0	0	0	0	0	0	0	0	0	0	0	0	0	274	113	0	0	0	0	0	0	0	0	0	1042	265	339	0	0	0	0	0	0	0	0	0	0	0	0	0
SEr2D2E2F_vRhyme_unbinned_23	0	0	0	0	0	0	0	0	0	0	0	0	0	404	0	0	0	0	0	335	0	394	1085	884	0	0	0	0	0	0	0	268	0	1336	379	360	0	0	0	0	0	0	173	0	0	0	300	0	0
LABRr1A1B1C_vRhyme_bin_12	0	0	0	0	0	0	0	0	0	0	0	0	0	0	0	0	0	0	0	0	0	0	0	0	0	0	0	5389	5133	0	0	0	0	0	0	0	2690	874	0	0	0	0	0	0	0	0	0	0	0
MGr2D2E2F_vRhyme_unbinned_86	0	0	0	0	0	0	0	0	0	0	0	0	0	0	0	0	0	0	0	0	0	0	0	0	0	0	0	0	0	0	0	0	0	0	0	0	0	0	0	1445	1253	262	0	0	283	0	0	0	0
SEr2D2E2F_vRhyme_unbinned_144	0	0	0	0	0	0	0	0	0	0	0	0	0	0	0	0	0	0	0	0	0	0	0	0	0	0	0	0	0	0	0	0	0	0	0	0	0	0	0	0	0	0	0	0	0	0	0	0	0
MHr1A1B1C_vRhyme_bin_9	0	0	0	0	0	0	0	0	0	0	0	0	0	0	0	0	0	0	955	0	1300	0	0	0	0	350	0	0	0	0	0	0	0	0	0	0	0	0	0	0	0	0	0	0	0	1320	0	1288	0
MHr1A1B1C_vRhyme_unbinned_41	0	0	0	0	0	0	0	0	0	0	0	0	711	0	568	0	0	0	3747	1681	941	565	383	649	0	0	355	0	0	0	0	0	0	0	0	0	0	339	0	0	0	0	0	434	0	4870	1901	1158	0
SEr2D2E2F_vRhyme_unbinned_74	0	0	0	0	0	0	0	0	0	0	0	0	0	0	0	0	0	0	0	131	0	0	0	0	240	179	0	0	0	0	0	0	0	0	0	0	0	0	0	0	0	0	303	940	150	0	0	0	0
MGr2D2E2F_vRhyme_unbinned_58	0	5912	0	0	0	0	0	0	0	0	0	0	0	0	0	0	0	0	0	0	0	3291	1416	0	0	0	0	0	0	0	0	0	0	0	0	0	0	0	0	6214	19041	17051	4688	5344	38594	0	0	0	0
MGr1A1B1C_vRhyme_unbinned_21	0	0	0	0	0	0	0	0	0	0	0	0	0	0	0	0	0	0	0	0	0	0	0	0	0	0	0	0	0	0	0	0	0	0	0	0	0	0	1621	0	336	90	0	0	0	0	0	0	0
CRr2D2E2F_vRhyme_bin_6	437	1484	5803	0	0	1155	0	0	0	387	0	0	0	0	0	0	0	0	0	0	0	0	0	3258	0	0	0	0	0	0	0	0	0	0	0	0	0	0	0	0	0	0	0	0	0	0	0	0	0
SEr3G3H3I_vRhyme_unbinned_278	0	0	0	0	0	0	0	0	0	0	0	0	0	0	0	0	331	0	0	0	0	0	0	0	0	0	0	0	0	0	0	0	0	0	0	0	0	0	0	0	0	0	0	0	0	0	0	0	0
LASYr2D2E2F_vRhyme_bin_6	0	0	0	0	0	0	0	0	0	0	0	0	0	0	0	0	0	0	0	0	0	0	0	0	0	0	0	0	0	0	1701	4886	4014	5001	13130	16180	0	0	0	0	0	0	0	0	0	0	0	0	0
SEr3G3H3I_vRhyme_unbinned_164	0	0	0	0	0	0	0	0	0	0	0	0	0	0	0	0	0	0	0	0	0	0	0	0	240	168	0	0	0	0	0	112	0	126	0	125	0	0	0	0	0	0	0	0	0	0	0	0	0
BAr2D2E2F_vRhyme_unbinned_38	0	0	202	0	1976	663	0	0	0	0	0	0	0	0	0	0	0	0	0	0	0	0	0	0	0	0	0	0	0	0	0	0	0	0	0	0	0	0	0	0	0	0	0	0	0	0	0	0	1776
SEr3G3H3I_vRhyme_unbinned_264	0	0	0	0	0	0	0	0	0	0	0	0	0	0	0	0	0	0	0	0	0	0	0	0	0	0	0	0	0	0	0	0	0	0	0	0	0	0	0	0	0	0	0	0	0	0	0	0	0
LABRr1A1B1C_vRhyme_unbinned_57	0	0	0	0	0	0	0	0	0	0	0	0	0	0	0	0	0	0	0	0	0	0	0	0	0	0	0	1014	1062	326	0	0	0	0	0	0	0	0	0	0	0	0	0	0	0	0	0	0	0
LABRr1A1B1C_vRhyme_unbinned_80	0	0	0	0	0	0	0	0	0	0	0	0	0	0	0	0	0	0	0	0	0	0	0	0	167	0	0	284	269	341	0	0	0	0	417	217	0	174	114	0	125	0	181	0	0	0	0	0	0
SEr3G3H3I_vRhyme_bin_25	0	0	0	0	0	0	0	0	0	0	0	0	0	0	0	0	0	0	0	0	0	0	0	0	0	0	0	0	0	0	0	0	0	0	0	0	0	0	0	0	0	0	0	0	0	0	0	0	0
SEr2D2E2F_vRhyme_unbinned_21	0	0	0	0	0	0	0	0	0	0	0	0	0	0	0	0	0	0	0	0	0	0	0	0	0	0	0	0	0	0	0	0	0	166	0	0	0	0	0	0	0	0	0	0	0	0	0	0	0
BOr1A1B1C_vRhyme_unbinned_36	2149	575	711	0	4185	585	0	0	0	1565	336	310	1307	3141	817	224	211	0	304	265	417	878	1227	416	588	383	181	461	423	541	491	619	171	3444	1781	2437	0	0	0	0	0	0	0	0	0	364	233	324	0
LASCr2D2E2F_vRhyme_unbinned_41	0	117	0	0	0	0	0	0	0	0	0	0	0	0	0	0	0	0	0	132	126	107	0	0	194	111	144	0	0	0	154	81	0	227	280	190	242	279	311	0	124	0	109	239	160	0	0	0	0
SEr2D2E2F_vRhyme_unbinned_121	0	0	0	0	0	0	0	0	0	0	0	0	0	0	0	0	0	0	0	0	0	0	0	529	0	0	0	0	0	0	0	0	0	0	120	163	0	0	0	0	0	0	0	0	0	0	0	0	0
SEr3G3H3I_vRhyme_unbinned_72	0	0	0	0	0	0	0	0	0	0	0	0	0	0	0	0	0	0	0	0	0	0	320	249	0	0	171	0	0	0	0	0	0	0	0	0	0	165	0	0	0	0	0	0	0	0	0	0	0
SEr3G3H3I_vRhyme_unbinned_150	0	0	0	0	0	0	0	0	0	0	0	0	0	0	0	0	0	0	0	0	0	0	0	0	0	0	0	0	0	0	0	0	0	0	0	0	0	0	0	0	0	0	0	0	0	0	0	0	0
SEr3G3H3I_vRhyme_unbinned_241	453	0	294	0	288	0	0	0	0	0	0	0	0	0	0	0	0	0	0	138	220	0	104	316	0	0	0	0	0	0	0	0	0	0	0	162	0	0	0	0	0	0	0	0	0	0	188	0	0
MHr3G3H3I_vRhyme_unbinned_15	0	0	0	0	0	0	0	0	0	0	0	0	0	0	0	0	0	0	0	0	0	0	0	0	0	0	0	0	0	0	0	0	0	0	655	269	0	0	789	0	0	0	0	0	220	0	0	0	0
MHr3G3H3I_vRhyme_unbinned_35	0	639	207	0	0	154	0	0	0	176	0	0	903	757	840	529	505	194	0	0	0	1551	1311	388	0	0	0	501	471	775	592	754	481	559	1202	315	0	223	0	0	207	167	625	0	0	0	0	0	0
MHr2D2E2F_vRhyme_unbinned_9	0	0	0	0	0	0	0	0	0	0	0	0	0	0	0	0	0	0	0	0	0	0	0	0	0	0	0	163	191	262	0	0	0	611	157	435	0	0	0	0	0	0	0	0	0	0	0	0	749
SEr2D2E2F_vRhyme_bin_9	0	0	0	0	0	0	0	0	0	0	0	0	0	0	0	0	0	0	0	0	0	0	0	0	0	0	0	0	0	0	0	0	0	0	0	0	0	0	0	0	0	0	0	0	0	0	0	0	0
SEr3G3H3I_vRhyme_unbinned_205	0	0	0	0	0	0	0	0	0	0	0	0	0	0	0	0	0	0	0	0	0	0	0	0	0	0	0	222	154	1095	0	0	0	0	0	0	0	0	0	0	0	0	0	0	0	0	0	0	2808
SEr2D2E2F_vRhyme_unbinned_173	0	0	0	0	0	0	0	0	0	0	0	0	0	0	0	0	0	0	0	0	0	0	0	0	0	0	0	0	0	0	0	0	0	0	0	0	0	0	0	0	0	0	0	0	0	0	0	0	0
CRr2D2E2F_vRhyme_unbinned_86	0	255	241	0	0	353	0	0	0	0	0	0	0	0	0	158	0	0	0	177	152	908	843	419	417	462	383	0	0	0	457	0	0	0	150	0	0	0	0	0	0	0	0	0	0	0	137	116	0
CRr3G3H3I_vRhyme_unbinned_10	0	284	325	0	1706	1143	0	0	0	0	0	0	0	0	0	0	0	0	297	1631	1225	900	784	1554	1875	1393	1991	0	0	0	712	301	0	0	0	0	330	996	791	0	0	372	1090	641	0	210	1655	1213	0
LAWAr2D2E2F_vRhyme_unbinned_89	0	0	0	0	0	0	0	0	0	0	0	0	0	0	0	0	0	0	0	0	0	412	484	320	1277	720	993	482	269	382	0	1153	0	520	808	1680	3676	2040	1618	9659	10489	7091	5670	24574	10735	0	0	0	0
BAr3G3H3I_vRhyme_unbinned_47	0	0	0	0	0	0	1541	480	160	0	0	0	0	0	0	0	0	0	0	0	0	0	0	0	0	0	0	0	0	169	0	0	217	0	502	0	0	0	0	0	0	0	0	0	0	0	0	0	0
LAWAr2D2E2F_vRhyme_bin_11	0	0	0	0	0	0	0	0	0	0	0	0	0	0	0	0	0	0	0	0	0	0	0	0	0	0	0	0	0	0	0	0	0	517	230	266	0	0	0	0	0	0	0	0	0	0	0	0	0
CRr3G3H3I_vRhyme_unbinned_81	0	0	0	0	0	0	0	0	0	0	0	0	0	0	0	0	0	0	0	0	0	0	0	0	536	521	198	0	0	0	0	0	0	0	0	0	105	0	0	0	410	182	241	405	448	0	0	0	0
CRr2D2E2F_vRhyme_unbinned_41	0	86	108	0	756	399	0	0	0	0	0	0	0	0	0	0	0	0	116	521	539	294	311	631	845	492	623	0	0	0	0	0	0	0	0	0	0	90	0	0	0	0	0	0	0	89	615	503	0
BOr2D2E2F_vRhyme_unbinned_3	191	553	117	0	456	168	0	0	0	306	377	165	336	593	457	356	271	0	194	179	159	366	952	231	809	463	356	0	0	0	255	559	131	207	266	0	0	80	0	0	116	85	508	1471	1191	110	132	194	0
SEr2D2E2F_vRhyme_unbinned_167	0	0	0	0	0	0	0	0	0	0	304	0	364	244	359	0	382	445	0	932	588	643	423	456	0	421	444	0	0	0	621	562	0	291	314	277	0	0	0	0	0	0	0	0	0	0	799	673	0
SEr3G3H3I_vRhyme_unbinned_137	0	0	0	0	0	0	0	0	0	0	0	0	0	0	0	0	0	0	0	0	0	0	0	0	0	0	0	0	0	0	0	0	0	0	0	0	0	0	0	0	0	0	0	0	0	0	0	0	0
SEr2D2E2F_vRhyme_unbinned_117	0	0	0	0	0	0	0	0	0	0	0	0	0	0	0	0	0	0	0	0	0	0	0	0	0	0	0	0	0	0	0	0	0	0	0	0	0	0	0	0	0	0	0	0	0	0	0	0	0
SEr2D2E2F_vRhyme_unbinned_89	0	0	0	0	0	0	0	0	0	0	0	0	0	0	0	0	0	0	0	0	0	0	460	0	0	0	0	0	0	0	0	0	0	0	0	0	0	0	0	0	0	0	0	0	0	0	0	0	0
LASAr3G3H3I_vRhyme_unbinned_7	0	0	0	0	0	0	0	0	0	0	0	0	0	0	0	0	0	0	0	0	0	0	0	0	0	0	0	0	0	0	2014	2244	1768	0	0	0	0	0	0	0	0	0	0	0	0	0	0	0	0
SEr2D2E2F_vRhyme_unbinned_4	344	0	0	0	0	0	0	0	0	0	0	0	0	0	0	0	0	0	0	0	0	0	218	0	0	0	0	0	0	0	0	0	0	399	314	193	0	0	0	0	0	0	0	0	0	0	0	0	0
MHr2D2E2F_vRhyme_unbinned_24	0	0	0	0	0	0	0	0	0	0	0	0	0	0	0	0	0	0	0	0	0	0	0	0	0	0	0	0	0	0	0	0	490	0	0	0	0	0	0	0	0	0	0	0	0	0	0	0	856
CRr1A1B1C_vRhyme_bin_13	0	706	1948	0	1170	0	0	0	0	0	0	0	0	0	0	0	0	0	405	2176	1938	403	0	0	1241	844	878	0	0	0	0	0	0	0	0	0	0	479	269	0	0	0	0	0	0	0	2059	1153	0
LASAr3G3H3I_vRhyme_unbinned_56	0	0	0	0	0	0	0	0	0	0	0	0	0	0	0	0	0	0	0	0	0	0	0	0	0	0	0	0	0	0	847	4376	2235	207	277	0	0	0	0	0	0	0	0	0	0	0	0	0	0
SEr3G3H3I_vRhyme_unbinned_141	149	0	0	0	0	0	0	0	0	0	0	0	0	0	0	0	0	0	0	0	0	0	0	0	0	0	0	0	0	0	0	0	0	0	0	0	0	0	0	0	0	0	0	0	0	0	0	0	0
LABRr1A1B1C_vRhyme_unbinned_37	0	0	0	0	0	0	0	0	0	0	0	0	0	0	0	0	0	0	0	0	0	0	0	0	0	0	0	3001	2552	2068	0	0	0	0	0	0	0	769	317	0	0	0	408	0	0	0	0	0	0
MHr1A1B1C_vRhyme_unbinned_28	0	0	0	0	0	0	0	0	0	0	0	0	0	0	0	0	0	0	135	273	597	0	0	178	0	0	0	0	0	0	0	0	0	0	0	0	0	0	0	0	0	0	0	0	0	154	197	549	0
MHr1A1B1C_vRhyme_unbinned_2	0	0	862	0	0	287	0	0	0	0	0	0	0	0	0	0	0	0	716	1328	1235	0	0	0	0	0	178	0	0	0	0	0	0	0	0	0	0	0	0	0	0	0	0	0	0	500	1273	876	0
MGr2D2E2F_vRhyme_unbinned_38	0	0	0	0	0	0	0	0	0	0	0	0	0	0	0	0	0	0	0	0	0	0	0	0	0	0	0	0	0	0	0	0	0	0	0	0	701	0	0	1398	3594	2486	814	2080	3769	0	0	0	0
LABRr1A1B1C_vRhyme_unbinned_59	0	0	0	0	0	0	0	0	0	0	0	0	0	0	0	0	0	0	0	0	0	0	0	0	0	0	0	2254	2019	0	0	0	0	0	0	0	1461	0	0	0	0	0	0	0	0	0	0	0	0
BOr1A1B1C_vRhyme_unbinned_1	0	0	0	0	0	0	0	0	0	495	440	747	211	0	0	0	240	0	0	0	0	0	0	0	0	0	0	0	0	0	0	0	0	0	0	0	0	0	0	0	0	0	0	0	0	0	0	0	0
BAr3G3H3I_vRhyme_unbinned_5	0	0	0	0	0	0	2472	2836	0	0	0	0	0	0	0	0	165	0	0	0	0	0	0	0	0	0	0	0	0	0	0	0	0	0	0	0	0	0	0	0	0	0	0	0	0	0	0	0	0
BOr1A1B1C_vRhyme_unbinned_27	0	0	0	0	0	0	0	0	0	0	812	1392	280	342	531	984	970	758	0	0	0	0	0	0	0	0	0	0	0	0	834	0	0	0	499	0	0	0	0	0	0	0	0	1029	0	0	0	0	0
SEr3G3H3I_vRhyme_unbinned_77	364	324	174	0	0	0	0	0	0	0	0	0	0	0	0	0	0	0	0	119	155	339	628	108	337	201	290	194	128	0	0	0	0	553	493	582	732	1034	1023	385	508	542	257	274	309	0	220	0	402
SEr3G3H3I_vRhyme_unbinned_270	0	0	0	0	0	1033	0	0	0	0	0	0	0	0	0	0	0	0	0	0	0	0	0	0	802	613	0	0	0	0	0	0	0	0	0	0	0	0	0	0	0	0	0	0	509	0	0	0	0
BAr1A1B1C_vRhyme_unbinned_20	1273	0	1021	0	642	0	0	0	0	0	0	0	323	382	151	0	0	0	1590	2194	2173	356	163	1164	1747	1357	2859	2584	2593	284	0	0	281	1295	2130	1338	999	2929	1163	225	2016	1021	1410	4349	1335	1476	1977	1306	0
MHr2D2E2F_vRhyme_unbinned_14	0	0	0	0	0	0	0	0	0	0	0	0	0	0	0	0	0	0	0	0	0	0	0	0	0	0	0	0	0	0	0	0	0	0	0	0	0	0	0	0	0	0	0	0	0	0	0	0	822
SEr3G3H3I_vRhyme_unbinned_199	0	0	0	0	0	0	0	0	0	0	0	0	0	0	0	0	0	0	0	0	0	183	0	307	0	0	0	0	0	0	0	0	0	0	0	0	0	0	0	0	0	0	0	0	0	0	0	0	0
SEr2D2E2F_vRhyme_unbinned_145	0	0	0	0	0	0	0	0	0	0	0	0	0	0	0	0	0	0	0	0	0	0	0	0	0	0	0	0	0	0	0	0	0	0	0	0	0	0	0	0	0	0	0	0	0	0	0	0	0
SEr3G3H3I_vRhyme_unbinned_48	0	0	0	0	0	0	0	0	0	0	0	0	0	0	0	0	0	0	0	0	0	0	0	0	0	0	0	0	0	0	0	0	0	0	0	0	0	0	0	0	0	0	0	0	0	0	0	0	0
SEr3G3H3I_vRhyme_unbinned_51	0	0	377	0	0	0	0	0	0	0	0	0	0	0	0	0	0	0	0	0	0	1457	2066	1011	0	0	0	0	0	277	0	0	0	1071	728	1230	0	329	0	376	395	313	0	0	0	0	0	0	0
MGr1A1B1C_vRhyme_unbinned_10	0	0	0	0	0	0	0	0	0	0	0	0	0	0	0	0	0	0	0	197	106	122	113	153	138	192	288	0	0	0	121	0	0	0	0	0	98	377	348	0	94	79	395	0	0	0	187	99	0
MGr1A1B1C_vRhyme_unbinned_78	0	0	0	0	0	0	0	0	0	0	0	0	0	0	0	0	0	0	226	319	247	187	134	0	125	128	324	0	0	0	0	0	0	0	0	0	528	1192	505	281	487	297	389	865	0	140	314	252	0
BOr2D2E2F_vRhyme_unbinned_17	0	665	0	0	0	0	0	0	0	0	0	0	805	691	770	170	229	0	0	686	567	330	465	238	0	0	0	3561	3169	5857	341	1847	642	3685	2385	2296	1430	2121	1445	729	2617	1186	2046	3438	768	0	716	489	921
CRr3G3H3I_vRhyme_unbinned_44	0	0	0	0	0	0	0	0	0	0	0	0	0	0	0	0	0	0	0	0	0	0	0	0	1878	688	0	0	0	0	0	0	0	0	0	0	484	259	210	200	0	126	0	354	0	0	0	0	0
SEr3G3H3I_vRhyme_unbinned_277	622	226	101	0	0	0	0	0	0	0	0	0	0	0	0	0	0	0	0	0	98	358	814	0	268	130	167	211	188	155	0	0	0	297	286	269	359	823	723	411	605	389	162	342	302	0	103	99	240
SEr2D2E2F_vRhyme_unbinned_159	0	0	0	0	0	0	0	0	0	0	0	0	0	0	0	0	0	0	0	0	0	0	0	0	0	0	0	0	0	0	0	0	0	0	0	0	0	0	0	0	0	0	0	0	0	0	0	0	0
LASAr3G3H3I_vRhyme_unbinned_28	0	0	0	0	0	454	0	0	0	189	578	465	427	182	517	559	601	490	0	0	0	0	0	0	462	0	0	0	0	0	1397	808	765	0	375	0	0	0	0	0	0	0	0	0	0	0	0	0	0
LASCr2D2E2F_vRhyme_unbinned_26	0	249	0	0	0	0	0	0	0	0	0	0	0	884	0	621	208	0	0	0	0	0	0	0	0	0	0	0	0	0	710	749	1559	2260	4187	4850	0	0	0	0	0	0	0	0	0	0	0	0	364
MHr1A1B1C_vRhyme_bin_8	0	0	0	0	0	0	0	0	0	0	0	0	0	0	0	0	0	0	0	1213	684	0	0	0	0	0	0	0	0	0	0	0	0	0	0	0	0	489	0	0	0	0	0	0	0	0	930	532	0
BAr3G3H3I_vRhyme_unbinned_27	0	0	0	0	0	0	519	2044	1553	0	0	0	0	0	0	0	0	0	0	0	0	0	0	0	0	0	0	0	0	0	0	0	0	0	0	0	0	0	0	0	0	0	0	0	0	0	0	0	0
CRr1A1B1C_vRhyme_unbinned_62	0	0	0	0	0	0	0	0	0	254	0	0	216	212	0	0	0	0	0	1781	715	0	0	0	435	495	0	0	0	0	0	0	0	0	0	0	0	0	0	0	0	0	0	0	0	0	1018	374	0
SEr2D2E2F_vRhyme_unbinned_141	0	0	0	0	0	0	0	0	0	0	0	0	0	0	0	0	0	0	0	0	0	0	0	0	0	0	0	0	0	0	0	0	0	0	0	0	0	0	0	0	0	0	0	0	0	0	0	0	168
BOr3G3H3I_vRhyme_unbinned_38	0	0	0	0	551	0	0	0	0	258	217	961	0	0	0	3346	2013	1351	0	0	0	0	0	0	0	0	0	0	0	0	0	0	0	0	518	0	0	0	0	0	0	0	0	0	0	0	0	0	0
SEr3G3H3I_vRhyme_unbinned_10	0	0	0	0	0	0	0	0	0	771	731	631	1022	529	683	0	0	0	0	0	0	0	0	0	0	0	0	0	0	0	646	1040	0	2432	2200	2229	0	0	0	0	0	0	0	0	0	0	0	0	0
BAr3G3H3I_vRhyme_unbinned_28	0	254	266	0	0	315	1512	3499	644	0	0	0	0	0	0	369	0	0	0	0	0	288	0	271	0	0	0	0	0	0	571	623	471	468	740	404	0	0	0	0	0	0	441	0	0	0	0	0	0
SEr3G3H3I_vRhyme_unbinned_8	0	0	0	0	0	373	0	0	0	187	457	401	321	221	389	0	377	0	0	0	0	0	0	0	0	0	0	0	0	0	730	1317	791	0	0	0	0	632	446	0	0	0	0	0	0	0	0	0	0
LABRr1A1B1C_vRhyme_unbinned_102	0	0	0	0	0	0	0	0	0	0	0	0	0	0	0	0	0	0	0	388	326	0	0	0	221	0	0	718	424	540	0	0	0	355	532	1475	522	1338	427	154	240	0	0	0	0	0	316	219	0
LAWAr2D2E2F_vRhyme_unbinned_23	0	0	0	0	0	0	0	0	0	0	0	0	0	0	0	0	0	0	0	0	0	0	0	0	0	0	0	553	574	896	0	0	0	390	0	152	0	0	0	0	0	0	0	0	0	0	0	0	0
SEr3G3H3I_vRhyme_unbinned_44	0	0	0	0	0	0	0	0	0	0	0	0	0	0	0	0	0	0	0	0	0	0	0	0	0	0	0	0	0	0	0	0	0	0	0	0	0	0	0	0	0	0	0	0	0	0	0	0	0
CRr3G3H3I_vRhyme_unbinned_3	0	144	210	0	0	0	0	0	0	197	0	281	317	348	147	0	0	0	323	1125	1104	453	328	294	831	512	599	2760	2652	846	748	687	424	994	1493	1245	480	1294	926	300	242	238	433	750	565	421	885	633	338
BOr2D2E2F_vRhyme_unbinned_26	339	928	849	0	436	1856	0	0	0	244	408	0	986	472	1053	683	312	0	283	658	504	3842	4788	1218	2081	1670	868	0	0	0	4704	2395	1310	755	2614	864	0	0	0	0	0	0	281	0	0	277	529	379	0
BAr1A1B1C_vRhyme_unbinned_65	0	745	6899	0	0	0	0	0	0	0	0	0	0	0	0	0	0	0	0	0	0	0	0	0	0	0	0	0	0	0	0	0	0	0	0	0	0	0	0	0	0	0	0	0	0	0	0	0	0
SEr3G3H3I_vRhyme_unbinned_143	466	0	234	0	707	348	0	0	0	0	0	0	0	0	0	0	0	0	0	0	0	0	0	0	0	0	0	0	0	0	0	0	0	0	0	0	0	0	0	0	0	0	0	0	0	0	0	0	0
BOr2D2E2F_vRhyme_unbinned_18	0	0	0	0	0	0	0	0	0	141	0	0	1025	157	291	0	0	0	0	0	0	0	0	0	0	0	0	0	0	0	0	0	0	0	0	0	0	0	0	0	0	0	0	0	0	0	0	0	0
SEr3G3H3I_vRhyme_bin_34	0	0	0	0	0	0	0	0	0	0	0	0	0	0	0	0	0	0	0	0	0	0	0	0	0	0	0	0	0	0	0	0	0	0	0	0	0	0	0	0	0	0	0	0	0	0	0	0	0
MHr3G3H3I_vRhyme_unbinned_26	0	380	544	0	0	738	0	0	0	0	0	0	0	0	0	0	0	0	485	616	784	322	167	261	561	805	872	0	0	0	0	0	0	0	0	0	0	513	216	0	0	101	520	132	0	509	549	447	0
LABRr1A1B1C_vRhyme_unbinned_18	0	0	0	0	0	0	0	0	0	0	0	0	0	0	0	0	0	0	0	0	182	0	0	0	0	0	0	626	497	222	0	0	0	118	96	205	462	609	701	467	638	215	0	0	0	0	0	201	0
LAWAr2D2E2F_vRhyme_unbinned_94	0	3059	0	0	0	0	0	0	0	0	0	0	0	0	0	0	0	0	0	5278	2479	1607	1722	0	0	0	0	7797	4822	9278	0	1287	0	8100	3317	3547	3869	0	0	20530	6099	5024	0	3309	0	0	3984	2967	3136
MHr2D2E2F_vRhyme_unbinned_23	0	0	0	0	0	0	0	0	0	0	0	0	0	0	0	0	0	0	0	0	0	0	0	0	0	0	0	0	0	0	0	0	0	0	0	0	0	0	0	0	0	0	0	0	0	0	0	0	567
MGr3G3H3I_vRhyme_unbinned_65	0	0	0	0	0	0	0	0	0	0	0	0	0	0	0	0	0	0	0	0	0	0	0	0	0	0	0	208	225	0	0	0	0	0	0	0	172	912	1384	0	2406	491	410	992	1595	0	0	0	388
LASCr2D2E2F_vRhyme_unbinned_114	1295	440	909	0	0	0	0	0	0	1001	835	414	1547	3511	1273	448	318	0	266	620	812	433	912	240	453	309	0	0	0	0	556	994	299	3444	1773	2118	0	0	0	0	0	0	0	0	0	288	459	664	0
LABRr1A1B1C_vRhyme_unbinned_114	0	0	0	0	0	0	0	0	0	0	0	0	0	0	0	0	0	0	0	0	0	0	0	0	0	0	0	581	401	246	0	0	0	0	0	0	0	0	0	0	0	0	0	0	0	0	0	0	0
BAr3G3H3I_vRhyme_unbinned_40	0	0	0	0	0	0	1122	421	142	0	0	0	0	0	0	0	0	0	0	0	0	0	0	0	0	0	0	0	0	148	0	0	145	0	367	123	0	0	0	0	0	0	0	0	0	0	0	0	0
SEr3G3H3I_vRhyme_unbinned_15	0	0	0	0	0	0	0	0	0	0	0	0	0	0	0	0	0	0	0	0	0	0	0	0	0	0	0	0	0	0	0	0	0	0	0	0	0	0	0	0	0	0	0	0	246	0	0	0	0
BOr2D2E2F_vRhyme_bin_6	0	0	0	0	0	0	0	0	0	1947	2740	3278	2516	1594	2556	2569	3172	2711	0	0	0	0	0	0	0	0	0	0	0	0	0	642	931	0	1194	0	0	0	0	0	0	0	0	0	0	0	0	0	0
LABRr1A1B1C_vRhyme_unbinned_58	0	0	0	0	0	0	0	0	0	0	0	0	0	0	0	0	0	0	0	0	0	0	0	0	0	0	0	2168	2243	2085	0	0	0	560	573	1453	0	0	0	0	0	0	0	0	0	0	0	0	0
BAr3G3H3I_vRhyme_unbinned_42	0	0	0	0	0	0	736	137	0	0	0	0	0	0	0	0	0	0	0	0	0	0	0	0	0	0	0	0	0	0	0	0	0	0	0	0	0	0	0	0	0	0	0	0	0	0	0	0	0
SEr3G3H3I_vRhyme_unbinned_45	0	0	0	0	0	0	0	0	0	202	0	0	359	239	310	251	190	0	0	0	0	0	0	0	0	0	0	0	0	0	0	0	0	0	0	0	0	0	0	0	0	0	0	0	0	0	0	0	0
SEr3G3H3I_vRhyme_unbinned_20	0	0	0	0	0	0	0	0	0	0	0	0	0	0	0	464	495	356	0	0	0	0	0	0	0	0	0	0	0	0	986	0	0	0	0	0	0	1054	0	0	0	0	968	0	0	0	0	0	0
SEr3G3H3I_vRhyme_unbinned_108	0	0	0	0	0	0	0	0	0	0	0	0	0	0	0	0	0	0	0	0	0	0	0	0	0	0	0	0	0	0	0	0	0	0	0	0	0	0	0	0	0	0	0	0	0	0	0	0	0
LABRr1A1B1C_vRhyme_unbinned_9	0	0	0	0	0	0	0	0	0	0	0	0	0	0	0	0	0	0	0	0	0	0	0	0	0	0	0	437	589	0	0	0	0	0	0	0	0	0	0	0	0	0	0	0	0	0	0	0	0
MGr2D2E2F_vRhyme_unbinned_48	0	187	0	0	0	0	0	0	0	0	0	0	0	0	0	0	0	0	0	0	0	0	0	0	0	0	0	0	0	195	0	0	0	0	0	0	0	0	0	185	610	216	0	374	740	0	0	0	0
SEr3G3H3I_vRhyme_unbinned_6	0	0	0	0	0	0	0	0	0	0	0	0	0	0	0	0	0	0	0	0	0	0	0	0	0	0	0	348	258	504	0	0	0	0	0	0	0	0	0	0	0	0	0	0	0	0	0	0	0
SEr2D2E2F_vRhyme_unbinned_154	0	0	0	0	0	0	0	0	0	0	0	0	0	0	0	0	0	0	0	0	0	0	0	0	0	0	0	0	0	0	0	0	0	0	0	0	0	0	0	0	0	0	0	0	0	0	0	0	0
LABRr1A1B1C_vRhyme_bin_18	0	0	0	0	0	0	0	0	0	0	0	0	0	0	0	0	0	0	0	0	0	0	0	0	0	0	0	1446	1156	1167	0	0	0	0	688	1999	21396	3392	3441	1477	956	0	0	1022	1917	0	0	0	0
LASAr3G3H3I_vRhyme_unbinned_40	530	537	850	0	537	2417	0	0	0	212	263	268	0	0	0	589	383	0	0	202	483	0	0	198	0	0	0	0	0	0	1709	0	349	0	275	0	0	0	0	0	0	0	0	0	0	0	220	265	0
MGr2D2E2F_vRhyme_unbinned_25	0	0	0	0	0	0	0	0	0	0	0	0	0	0	0	0	0	0	0	0	0	0	0	0	0	0	0	0	0	0	0	0	0	0	1357	381	0	0	0	0	4169	0	0	0	1209	0	0	0	0
LASYr2D2E2F_vRhyme_unbinned_27	150	223	0	0	0	0	0	0	0	603	439	198	1018	744	512	207	299	132	0	0	0	515	686	367	0	0	0	0	0	260	719	699	485	1119	1294	979	0	0	0	0	0	0	239	0	0	0	0	0	0
CRr2D2E2F_vRhyme_unbinned_28	0	187	92	0	0	0	0	0	0	0	0	0	0	0	0	0	0	0	0	177	155	846	941	443	485	347	230	0	0	0	0	0	0	0	0	0	112	397	199	85	0	110	472	267	0	0	151	0	0
SEr3G3H3I_vRhyme_unbinned_144	0	0	171	0	0	0	0	0	0	0	0	0	0	0	0	0	0	0	0	0	0	636	1168	576	0	0	0	0	0	0	0	0	0	394	281	440	0	0	0	0	188	0	0	0	0	0	0	0	0
BAr2D2E2F_vRhyme_unbinned_63	487	2052	1525	0	2120	13005	0	0	0	213	0	0	0	0	0	0	0	0	0	541	1059	396	0	858	0	366	537	0	0	0	0	0	0	0	0	0	0	0	0	0	0	0	0	0	0	410	593	604	0
LABRr1A1B1C_vRhyme_unbinned_43	0	0	0	0	0	0	0	0	0	0	0	0	0	0	0	0	0	0	0	0	0	0	0	0	0	0	0	1423	1360	0	0	0	0	0	0	0	0	0	0	0	0	0	0	0	0	0	0	0	0
BAr1A1B1C_vRhyme_unbinned_92	730	642	2097	0	0	0	0	0	0	215	0	0	316	0	173	0	0	0	451	451	293	610	1256	596	0	0	0	220	140	0	511	474	566	582	1229	1216	0	0	0	0	0	0	0	0	0	615	343	312	0
SEr2D2E2F_vRhyme_unbinned_39	207	159	0	0	257	0	0	0	0	0	0	0	0	0	0	0	0	0	0	0	0	0	176	223	204	179	0	0	0	0	0	0	0	0	0	0	0	0	0	0	0	0	0	0	0	0	0	0	0
LAWAr2D2E2F_vRhyme_unbinned_58	0	0	0	0	0	0	0	0	0	0	0	0	0	0	0	0	0	0	0	0	0	0	0	0	0	0	0	243	178	141	0	0	0	287	237	137	823	717	348	625	699	375	295	680	586	0	0	0	0
SEr3G3H3I_vRhyme_unbinned_192	146	0	0	99	322	118	0	0	0	0	0	0	0	0	0	0	0	0	107	113	153	0	0	0	0	109	117	0	0	0	0	0	0	0	0	0	0	0	0	0	0	0	0	0	0	0	111	156	0
LABRr1A1B1C_vRhyme_bin_15	0	0	0	0	0	0	0	0	0	0	0	0	0	0	0	0	0	0	0	0	0	0	0	0	0	0	0	8851	11739	0	0	0	0	0	0	0	0	0	0	0	0	0	0	0	0	0	0	0	0
BAr3G3H3I_vRhyme_unbinned_46	0	0	0	0	0	0	3264	1379	469	0	0	0	0	0	0	0	0	0	0	0	0	0	0	0	0	0	0	0	0	398	376	0	567	0	1008	335	0	0	0	0	0	0	0	0	0	0	0	0	0
CRr2D2E2F_vRhyme_unbinned_56	795	412	0	391	2431	301	0	0	0	378	190	487	0	0	0	0	0	170	139	0	0	385	2895	0	362	1032	409	218	226	0	0	0	283	0	154	0	0	171	197	0	0	0	0	300	0	130	0	0	2130
MGr2D2E2F_vRhyme_unbinned_63	0	0	0	0	0	0	0	0	0	0	0	0	0	0	0	0	0	0	0	0	0	0	0	0	0	0	0	0	0	0	0	0	0	316	0	0	2188	0	0	1391	1208	936	0	744	1750	0	0	0	0
SEr2D2E2F_vRhyme_unbinned_67	0	0	0	0	0	0	0	0	0	0	114	87	0	213	150	169	107	0	0	0	0	0	0	0	0	0	0	0	0	0	0	0	0	0	0	0	0	0	0	0	0	0	0	0	0	0	0	0	0
MGr1A1B1C_vRhyme_unbinned_56	0	1014	0	0	0	0	0	0	0	0	0	0	0	0	0	0	0	0	0	1235	681	419	411	0	0	0	0	1251	723	756	0	0	0	531	0	314	2840	0	0	14684	3417	3412	0	1877	3021	0	1049	774	0
SEr3G3H3I_vRhyme_unbinned_244	0	0	0	0	0	0	0	0	0	0	0	0	0	0	0	0	0	0	0	0	0	0	0	0	0	0	0	813	728	1733	0	0	0	0	0	0	0	0	0	0	0	0	0	0	0	0	0	0	0
CRr1A1B1C_vRhyme_bin_7	0	0	0	0	0	0	0	0	0	0	0	0	0	0	0	0	0	0	0	3658	3287	0	0	0	0	3217	2054	0	0	0	0	0	0	0	0	0	0	2216	0	0	0	0	0	0	0	0	3284	2569	0
SEr3G3H3I_vRhyme_bin_24	0	0	0	0	0	0	0	0	0	0	0	0	0	0	0	0	0	0	0	0	0	0	0	0	0	0	0	0	0	0	0	0	0	0	0	0	0	0	0	0	0	0	0	0	0	0	0	0	0
LAWAr2D2E2F_vRhyme_unbinned_53	0	0	0	0	0	0	0	0	0	0	0	0	0	0	0	0	0	0	0	0	0	0	0	0	0	0	0	251	267	331	0	0	0	188	0	0	0	0	0	0	0	0	0	0	0	0	0	0	0
BAr1A1B1C_vRhyme_unbinned_55	979	0	0	0	0	0	0	0	0	0	0	0	0	0	0	0	0	0	0	0	0	0	0	0	0	0	0	0	0	0	0	0	0	0	0	0	0	0	0	0	0	0	0	0	0	0	0	0	0
SEr3G3H3I_vRhyme_unbinned_158	115	0	0	0	0	0	0	0	0	0	0	0	0	0	0	0	0	0	0	0	0	0	0	0	0	0	0	0	0	0	0	0	0	0	0	0	0	0	0	0	0	0	0	0	0	0	0	0	0
MHr2D2E2F_vRhyme_bin_9	0	0	0	0	0	0	0	0	0	0	0	0	0	0	0	0	0	0	0	0	0	0	0	0	0	0	0	0	0	0	0	517	434	0	0	0	0	0	0	0	0	0	0	0	0	0	0	0	0
LASCr2D2E2F_vRhyme_unbinned_63	0	0	1131	0	0	0	0	0	0	0	0	0	0	0	0	0	0	0	0	0	303	0	0	0	0	0	0	984	1287	0	0	0	0	1136	1472	1521	0	0	0	0	0	0	0	0	0	0	0	0	0
SEr2D2E2F_vRhyme_unbinned_3	0	0	0	0	0	0	0	0	0	293	272	302	435	0	360	0	0	0	0	0	0	0	0	0	0	0	0	0	0	0	0	0	0	0	0	0	0	0	0	0	0	0	0	0	0	0	0	0	0
MHr3G3H3I_vRhyme_bin_3	0	0	0	0	0	0	0	0	0	0	0	0	0	0	0	0	0	0	0	0	0	0	0	0	0	0	0	603	526	0	0	0	0	539	0	424	0	0	0	0	0	0	0	0	0	0	0	0	2006
MGr1A1B1C_vRhyme_bin_17	0	0	0	0	0	0	0	0	0	0	0	0	0	0	0	0	0	0	0	0	0	0	0	0	712	0	0	0	0	0	0	0	0	0	501	532	1884	2307	1892	548	2400	748	608	1433	4092	0	0	0	680
MHr3G3H3I_vRhyme_bin_7	0	0	468	0	0	0	0	0	0	0	0	0	0	0	0	0	0	0	3674	2695	1871	0	0	651	1327	2067	2418	0	0	0	0	0	0	0	0	0	0	0	0	0	0	0	0	786	0	2446	2558	1912	0
CRr3G3H3I_vRhyme_unbinned_35	0	0	0	0	0	0	0	0	0	0	0	0	0	0	0	0	0	0	0	0	0	0	0	0	2253	1011	1121	0	0	0	0	0	0	0	0	0	0	0	0	0	0	0	0	0	0	0	0	0	0
BAr2D2E2F_vRhyme_unbinned_1	1165	0	3671	0	1302	5595	0	0	0	0	0	0	0	0	0	0	0	0	747	0	565	0	0	0	0	0	0	0	0	0	0	0	0	0	0	0	0	0	0	0	0	0	0	0	0	381	0	364	0
CRr1A1B1C_vRhyme_unbinned_3	278	175	616	0	222	642	0	0	0	134	0	159	0	0	0	172	0	0	663	369	875	0	143	131	259	223	203	0	0	0	0	0	165	0	0	0	0	0	0	0	0	0	0	0	0	648	375	451	0
MHr3G3H3I_vRhyme_unbinned_7	237	196	395	0	0	0	0	0	0	0	0	0	0	0	0	0	0	0	0	97	137	187	318	283	0	0	150	365	280	0	270	145	142	381	444	483	260	134	105	120	0	0	0	0	0	0	0	0	0
BOr2D2E2F_vRhyme_bin_7	0	0	0	0	0	0	0	0	0	2895	2926	2727	5171	2370	3409	0	0	0	0	0	0	0	0	0	0	0	0	0	0	0	0	0	0	0	0	0	0	0	0	0	0	0	0	0	0	0	0	0	0
BAr1A1B1C_vRhyme_unbinned_71	2246	2108	1560	0	0	1073	0	0	0	0	0	500	0	0	0	727	565	0	0	0	0	1475	2682	0	0	0	0	0	0	0	0	0	0	0	802	0	0	0	0	0	0	0	0	0	0	0	0	0	0
SEr3G3H3I_vRhyme_unbinned_290	0	0	0	0	0	0	0	0	0	0	0	0	227	0	0	0	0	0	0	0	0	0	0	0	0	0	0	0	0	0	0	0	0	0	0	0	0	0	0	0	0	0	0	0	0	0	0	0	0
MHr2D2E2F_vRhyme_bin_2	0	0	0	0	0	0	0	0	0	0	0	0	0	0	0	0	0	0	0	0	0	0	0	0	0	0	0	0	0	0	0	0	0	0	0	0	0	0	0	0	0	0	0	0	0	0	0	0	4262
BOr2D2E2F_vRhyme_unbinned_15	281	242	190	0	0	0	0	0	0	996	612	302	3193	2277	1146	215	265	0	0	0	0	1049	1361	603	0	0	0	316	271	541	805	998	458	2877	2392	2644	0	220	0	0	0	0	235	0	0	0	0	0	0
BAr3G3H3I_vRhyme_unbinned_41	0	0	0	0	0	0	603	657	193	0	0	0	0	0	0	0	0	0	0	0	0	0	0	0	0	0	0	0	0	0	0	0	0	0	0	0	0	0	0	0	0	0	0	0	0	0	0	0	0
BAr2D2E2F_vRhyme_unbinned_43	0	373	713	0	589	5418	0	0	0	440	360	0	0	0	0	767	454	0	0	0	0	0	0	0	0	0	0	0	0	0	255	0	0	0	297	0	0	0	0	0	0	0	0	0	0	0	0	0	0
MHr2D2E2F_vRhyme_bin_14	0	0	0	0	0	0	0	0	0	0	0	0	0	0	0	0	0	0	0	0	0	0	0	0	0	0	0	0	0	0	0	0	0	0	0	0	0	0	0	0	0	0	0	0	0	0	0	0	7608
CRr3G3H3I_vRhyme_unbinned_42	0	371	535	0	2094	1430	0	0	0	0	0	0	0	0	0	0	0	0	332	1978	1389	684	548	1213	1768	1452	1986	0	0	0	365	0	0	0	0	0	0	498	246	0	0	0	383	0	0	267	2112	1492	0
BAr1A1B1C_vRhyme_unbinned_76	2139	1210	248	0	0	0	0	0	0	2620	0	1728	324	333	0	0	0	0	0	0	0	0	846	0	0	0	0	0	0	0	0	0	0	0	335	321	0	0	0	0	0	0	0	0	0	0	0	0	0
CRr3G3H3I_vRhyme_unbinned_80	1177	1210	1316	0	0	722	0	0	0	1407	996	850	2404	1724	1110	806	900	606	889	774	1070	2415	3396	2317	958	906	1186	781	724	1266	1616	1844	1230	3497	3554	3101	395	1119	872	359	929	669	1471	992	612	801	797	800	455
SEr3G3H3I_vRhyme_unbinned_247	0	0	0	0	0	0	0	0	0	0	0	0	0	0	0	0	0	0	0	0	0	0	0	0	0	0	0	0	0	0	0	0	0	104	0	88	0	0	0	0	0	0	0	0	0	0	0	0	0
SEr3G3H3I_vRhyme_bin_1	0	0	0	0	0	0	0	0	0	0	0	0	0	0	0	0	0	0	0	0	0	0	0	0	0	0	0	0	0	0	0	0	0	0	0	0	0	0	0	0	0	0	0	0	0	0	0	0	0
MGr2D2E2F_vRhyme_unbinned_27	0	0	0	0	0	0	0	0	0	0	0	0	0	0	0	0	0	0	0	0	0	0	0	0	0	0	0	0	0	527	0	0	0	680	0	431	1302	0	0	9036	2729	906	0	0	0	0	0	0	0
SEr2D2E2F_vRhyme_unbinned_83	0	0	0	0	0	0	0	0	0	0	0	0	138	0	0	0	0	0	0	172	213	0	0	0	158	132	109	0	0	0	0	0	0	0	0	0	0	0	0	0	0	0	0	0	0	98	145	0	0
MGr3G3H3I_vRhyme_unbinned_48	194	0	189	0	133	0	0	0	0	0	0	0	0	0	0	0	0	0	239	0	150	105	220	0	0	105	0	122	132	175	0	0	0	0	0	0	0	184	164	159	187	110	144	0	276	120	0	0	0
MHr2D2E2F_vRhyme_bin_18	0	0	0	0	0	0	0	0	0	0	0	0	0	0	0	0	0	0	0	0	0	0	0	0	0	0	0	431	446	0	0	0	0	0	0	0	0	0	0	0	0	0	0	0	0	0	0	0	0
CRr2D2E2F_vRhyme_bin_2	0	0	0	0	0	0	0	0	0	0	0	0	0	0	0	0	0	0	0	0	0	1397	15205	0	0	0	0	0	0	0	0	0	0	0	0	0	0	959	1155	1118	0	0	0	0	0	0	0	0	0
CRr1A1B1C_vRhyme_unbinned_21	224	152	415	0	0	472	0	0	0	0	0	0	0	0	0	0	0	0	519	277	637	0	157	110	181	163	153	0	0	0	0	0	0	0	0	0	0	0	0	0	0	0	0	0	0	484	346	315	0
LASYr2D2E2F_vRhyme_bin_3	0	6839	0	0	0	4979	0	0	0	3358	2342	0	0	0	0	3601	3307	0	0	0	0	0	0	0	0	0	0	0	0	0	2490	14958	8640	0	5656	0	0	0	0	0	0	0	0	0	0	0	0	0	5721
BAr2D2E2F_vRhyme_bin_17	1561	0	4269	0	14384	0	0	0	0	0	0	0	0	0	0	0	0	0	0	0	0	0	0	0	0	0	0	0	0	0	0	0	0	0	0	0	0	0	0	0	0	0	0	0	0	0	0	0	0
SEr3G3H3I_vRhyme_unbinned_167	0	0	0	0	0	0	0	283	0	0	0	0	0	0	0	0	0	0	0	0	0	0	0	0	0	0	0	0	0	0	0	0	0	0	0	0	0	0	0	0	0	0	0	0	0	0	0	0	0
BOr3G3H3I_vRhyme_unbinned_19	0	0	0	0	0	0	892	552	365	0	0	0	0	0	0	907	773	1131	0	0	0	0	0	0	0	0	0	0	0	0	0	0	0	0	361	0	0	0	0	0	0	0	0	0	0	0	0	0	0
LASAr3G3H3I_vRhyme_bin_5	3046	786	3186	0	0	0	0	0	0	2904	0	1823	1873	1123	0	0	0	0	0	0	0	1693	5437	3081	0	0	0	0	0	0	2619	2654	1533	5756	7214	4873	0	0	0	0	0	0	0	0	0	0	0	0	0
BAr1A1B1C_vRhyme_unbinned_93	0	981	7607	0	0	0	0	0	0	0	0	0	0	0	0	0	0	0	0	0	0	0	0	0	0	0	0	0	0	0	0	0	0	0	0	0	0	0	0	0	0	0	0	0	0	0	0	0	0
SEr3G3H3I_vRhyme_unbinned_99	0	0	0	0	0	0	0	0	0	0	0	0	0	0	0	0	0	0	0	0	0	0	0	0	0	0	0	458	291	630	0	0	0	0	0	0	0	0	0	0	0	0	0	0	0	0	0	0	0
MHr3G3H3I_vRhyme_unbinned_4	0	0	0	0	0	0	0	0	0	0	0	0	0	0	0	0	0	0	0	0	0	0	0	0	0	0	0	0	0	0	0	0	0	0	791	348	0	674	2185	0	0	0	0	0	488	0	0	0	0
SEr3G3H3I_vRhyme_unbinned_102	0	0	0	0	0	0	0	0	0	0	0	0	0	0	0	0	0	0	0	0	0	0	0	0	0	0	0	0	0	0	0	0	0	0	0	0	0	0	0	0	0	0	0	0	0	0	0	0	0
BAr2D2E2F_vRhyme_unbinned_33	506	0	510	0	1642	864	0	0	0	0	0	0	160	0	0	0	0	0	0	0	0	0	0	0	0	0	0	0	0	0	564	265	0	0	0	0	0	0	0	0	0	0	274	0	0	0	0	0	0
SEr3G3H3I_vRhyme_unbinned_186	0	0	0	0	0	0	0	0	0	0	0	0	0	0	0	0	0	0	0	0	0	0	0	0	0	0	0	0	0	0	0	0	0	0	0	0	0	0	0	0	0	0	0	0	0	0	0	0	0
SEr2D2E2F_vRhyme_unbinned_93	0	0	0	0	0	0	0	0	0	0	0	0	0	0	0	0	0	0	0	0	0	0	0	0	0	0	0	0	0	0	0	0	0	0	0	0	0	0	0	0	0	0	0	0	0	0	0	0	0
LABRr1A1B1C_vRhyme_unbinned_2	0	0	0	0	0	0	0	0	0	0	0	0	0	0	0	0	0	0	0	0	0	0	0	0	0	0	0	984	919	1614	0	0	0	756	162	346	0	0	0	0	0	0	0	0	0	0	0	0	116
MHr3G3H3I_vRhyme_bin_12	0	0	0	0	0	0	0	0	0	0	0	0	0	0	0	0	0	0	0	0	0	0	0	0	0	0	0	8540	8191	5430	0	0	0	1175	0	0	0	0	0	0	0	0	0	0	1000	0	0	0	8459
LABRr1A1B1C_vRhyme_unbinned_12	0	0	0	0	0	0	0	0	0	0	0	0	0	0	0	0	0	0	0	0	0	0	0	0	0	0	0	937	824	0	0	0	0	0	0	0	0	0	0	0	0	0	0	0	0	0	0	0	0
LASAr3G3H3I_vRhyme_unbinned_38	0	0	0	0	0	0	0	0	0	0	0	0	0	0	0	0	0	0	0	0	0	0	0	0	0	0	0	0	0	0	0	625	405	0	0	0	0	0	0	0	0	0	0	0	0	0	0	0	342
SEr3G3H3I_vRhyme_unbinned_246	0	0	0	0	0	0	0	0	0	0	0	0	0	0	0	0	0	0	0	0	0	0	0	0	0	0	0	0	0	0	0	0	0	0	0	0	0	0	0	0	0	0	0	0	0	0	0	0	0
MGr1A1B1C_vRhyme_unbinned_5	0	0	0	0	0	0	0	0	0	0	0	0	0	0	0	0	0	0	0	0	0	0	0	0	0	0	0	209	159	192	0	0	0	100	137	310	3493	575	618	212	193	0	0	183	336	0	0	0	0
BAr1A1B1C_vRhyme_bin_21	1932	786	1067	0	0	0	0	0	0	0	0	0	0	0	0	0	0	0	0	0	0	5717	6595	2100	1809	0	0	0	0	0	0	0	0	0	0	0	0	0	0	0	0	0	2893	1315	992	0	0	0	0
CRr2D2E2F_vRhyme_unbinned_61	0	0	0	0	0	0	0	0	0	0	0	0	0	0	0	0	0	0	0	874	350	170	261	1012	0	159	438	0	0	0	0	0	0	0	0	0	0	0	0	0	0	0	0	0	0	0	907	402	0
BOr2D2E2F_vRhyme_unbinned_24	0	0	0	0	0	0	0	0	0	518	344	632	1441	512	731	596	822	373	0	0	0	0	0	0	0	0	0	0	0	230	737	430	413	175	757	234	0	0	0	0	0	0	0	0	0	0	0	0	0
BAr3G3H3I_vRhyme_unbinned_9	0	0	0	0	0	0	4552	6450	5652	0	0	0	0	0	0	0	0	0	0	0	0	0	0	0	0	0	0	0	0	0	0	0	0	0	0	0	0	0	0	0	0	0	0	0	0	0	0	0	0
LASCr2D2E2F_vRhyme_unbinned_33	0	0	0	0	0	0	0	0	0	0	0	0	0	0	0	0	0	0	0	0	0	0	0	0	0	0	0	184	207	168	0	0	0	422	434	495	0	0	0	125	0	0	0	0	0	0	0	0	0
BAr2D2E2F_vRhyme_unbinned_12	0	0	0	4911	371	260	0	0	260	0	0	0	0	0	0	0	0	0	0	0	0	0	0	0	0	0	0	0	0	0	0	0	0	0	0	0	0	0	0	0	0	0	0	0	0	0	0	0	0
LASCr2D2E2F_vRhyme_unbinned_115	0	0	0	0	0	0	0	0	0	0	0	0	0	0	0	0	0	0	0	512	246	0	0	0	0	426	0	679	512	293	252	214	295	607	638	356	0	254	0	0	0	0	0	0	0	0	464	0	249
SEr3G3H3I_vRhyme_unbinned_243	0	0	0	0	0	0	0	0	0	0	0	0	0	0	0	0	0	0	0	0	0	0	0	0	0	0	0	0	0	0	0	0	0	0	0	0	0	0	0	0	0	0	0	0	0	0	0	0	0
LASCr2D2E2F_vRhyme_unbinned_17	332	111	360	0	0	0	0	0	0	305	0	213	221	111	0	0	0	0	0	0	0	205	544	318	0	0	0	0	0	0	286	340	123	644	856	527	0	0	0	0	0	0	0	0	0	0	0	0	0
MGr1A1B1C_vRhyme_unbinned_3	0	0	0	0	0	0	0	0	0	179	205	242	166	0	0	0	0	0	129	239	179	153	0	167	0	423	527	0	0	0	0	0	0	0	0	0	0	411	217	0	0	0	0	0	0	0	197	125	0
CRr1A1B1C_vRhyme_unbinned_7	0	439	0	0	0	177	0	0	0	218	291	301	605	470	582	829	797	358	722	537	430	1757	1251	788	1148	1094	1259	724	613	749	586	1424	903	529	1134	239	0	372	482	0	208	153	760	385	0	753	580	469	0
BAr3G3H3I_vRhyme_unbinned_43	0	0	0	0	0	0	1651	651	222	0	0	0	0	0	0	0	0	0	0	0	0	0	0	0	0	0	0	0	0	234	0	0	263	0	538	186	0	0	0	0	0	0	0	0	0	0	0	0	0
BAr2D2E2F_vRhyme_unbinned_9	0	0	0	1371	219	0	0	0	174	0	0	0	0	0	0	0	0	166	0	0	0	0	0	0	0	0	0	0	0	0	0	0	0	0	0	0	0	0	0	0	0	0	0	0	0	0	0	0	0
LAWAr2D2E2F_vRhyme_bin_6	0	0	739	0	0	0	0	0	0	397	0	0	0	0	0	0	0	0	350	0	0	1363	1145	608	0	0	0	458	433	1282	0	0	0	608	543	888	0	0	0	0	0	0	0	533	461	0	0	0	0
BOr3G3H3I_vRhyme_bin_2	0	3012	0	0	0	3245	0	0	0	5843	14449	5725	7159	24875	11536	5341	7963	1948	0	0	0	0	1564	0	0	0	0	0	0	0	1866	10888	5176	2446	4220	1356	0	0	0	0	0	0	0	0	0	0	0	0	0
MGr2D2E2F_vRhyme_unbinned_19	214	0	0	0	0	0	0	0	0	0	0	0	0	0	0	0	0	0	562	243	396	751	425	287	1411	718	595	146	151	0	0	0	0	0	0	297	1055	772	256	872	481	567	453	880	510	619	306	0	0
CRr2D2E2F_vRhyme_unbinned_82	717	958	710	0	116	216	0	0	0	0	0	0	0	0	0	0	0	0	0	0	0	139	739	111	0	0	0	0	0	0	0	0	0	0	0	0	0	0	0	0	0	0	0	0	0	122	0	105	0
SEr2D2E2F_vRhyme_unbinned_102	0	0	0	0	0	0	0	0	0	0	0	0	0	0	0	0	0	0	0	0	0	0	0	0	0	0	0	0	0	0	0	0	0	0	0	0	0	0	0	0	0	0	0	0	0	0	0	0	0
LASYr2D2E2F_vRhyme_unbinned_19	0	0	0	0	0	0	0	0	0	0	0	0	0	0	0	0	0	0	0	0	0	0	0	0	0	0	0	0	0	0	154	0	468	0	0	0	0	0	0	0	0	0	0	0	0	0	0	0	0
BOr2D2E2F_vRhyme_bin_4	0	0	883	0	0	0	0	0	0	0	0	0	1840	1097	1047	0	0	0	0	436	0	0	0	0	0	0	414	0	0	0	0	0	0	1100	1549	1040	0	0	0	0	474	418	383	1030	653	0	384	0	0
SEr3G3H3I_vRhyme_unbinned_91	0	0	0	0	163	0	0	0	0	0	0	0	142	0	0	0	0	0	0	0	0	158	0	157	482	394	387	0	0	0	0	182	108	225	149	0	154	241	140	335	545	160	355	905	404	0	0	0	0
MHr1A1B1C_vRhyme_bin_10	2330	2257	4389	0	0	0	0	0	0	295	0	0	0	0	0	0	0	0	290	1717	4642	902	2943	3877	946	0	0	0	0	0	0	0	455	1030	2176	1627	0	0	0	0	0	0	0	0	0	594	1490	2409	0
MGr3G3H3I_vRhyme_unbinned_74	0	0	0	0	0	0	0	0	0	0	0	0	0	0	0	0	0	0	0	0	0	0	0	0	0	0	0	0	0	0	0	0	0	0	0	0	0	0	0	198	488	321	0	542	1091	0	0	0	0
LAWAr2D2E2F_vRhyme_bin_15	0	0	0	0	0	0	0	0	0	0	0	0	0	0	0	0	0	0	0	0	0	0	0	0	0	0	0	0	0	6958	0	0	0	0	2350	0	0	0	0	0	0	3583	5214	13321	0	0	0	0	0
BAr2D2E2F_vRhyme_unbinned_60	330	384	224	150	1047	381	0	0	0	0	0	0	0	0	0	0	0	0	116	0	121	0	0	0	0	0	0	0	0	0	0	0	0	0	0	0	0	0	0	0	0	0	0	0	0	128	0	0	0
LAWAr2D2E2F_vRhyme_unbinned_55	0	0	0	0	0	0	0	0	0	211	158	184	0	0	0	0	0	0	0	0	0	0	0	0	0	0	0	685	732	869	0	2220	460	661	953	284	0	0	0	0	0	0	0	0	0	0	0	0	0
SEr3G3H3I_vRhyme_unbinned_5	512	0	0	0	0	0	0	0	0	0	0	0	0	0	0	371	0	0	0	0	0	0	1840	0	0	0	0	0	0	0	0	0	0	0	0	0	0	0	0	0	0	0	0	0	0	0	0	0	0
CRr3G3H3I_vRhyme_unbinned_96	0	0	0	0	0	0	0	0	0	0	0	0	0	0	0	0	0	0	0	0	0	0	0	0	157	186	231	0	0	0	0	0	0	0	0	0	0	0	0	0	0	0	0	0	0	0	0	0	0
LABRr1A1B1C_vRhyme_unbinned_68	0	0	0	0	0	0	0	0	0	0	0	0	0	0	0	0	0	0	0	0	0	0	0	0	0	0	0	218	207	1814	0	0	0	0	0	0	0	0	0	0	0	0	0	0	0	0	0	0	0
MHr3G3H3I_vRhyme_unbinned_3	914	1034	1766	0	0	0	0	0	0	1183	154	0	197	339	0	0	0	0	758	641	770	2847	2753	944	0	203	150	0	0	170	324	432	550	592	1515	1901	0	0	0	0	0	0	309	0	0	690	528	508	0
SEr3G3H3I_vRhyme_unbinned_100	0	0	0	0	0	0	0	0	0	0	0	0	0	0	0	0	0	0	0	0	0	0	0	0	0	0	0	1610	1408	2634	0	0	0	1418	323	579	0	0	0	0	0	0	0	0	0	0	0	0	166
BOr3G3H3I_vRhyme_unbinned_32	0	0	0	0	0	0	0	0	0	0	244	346	137	0	202	274	252	210	0	0	0	0	0	0	0	0	0	0	0	0	490	0	319	0	127	0	0	0	0	0	0	0	0	0	0	0	0	0	0
MHr3G3H3I_vRhyme_unbinned_33	0	225	0	0	0	0	0	0	0	0	0	0	0	0	0	0	342	0	0	0	0	893	732	0	0	0	0	430	410	511	387	782	458	407	784	203	0	0	0	0	178	0	354	0	0	0	0	0	0
MHr1A1B1C_vRhyme_unbinned_38	0	1643	0	0	0	0	0	0	0	0	0	0	0	0	0	0	0	0	519	4162	1862	1076	1195	0	0	383	0	1609	1157	905	0	0	0	1245	418	473	0	0	0	4144	2082	997	543	1252	0	332	2949	2337	0
SEr3G3H3I_vRhyme_unbinned_67	0	0	0	0	0	0	0	0	0	0	0	0	0	0	0	0	0	0	0	0	0	0	0	137	0	0	0	0	0	0	0	0	0	0	0	0	0	0	0	0	0	0	0	0	0	0	0	0	0
MGr3G3H3I_vRhyme_unbinned_72	0	281	0	0	0	0	0	0	0	0	0	0	0	0	0	0	0	0	0	0	0	0	0	0	0	0	0	0	0	286	0	0	0	0	0	0	0	0	0	257	764	324	334	534	1082	0	0	0	0
SEr3G3H3I_vRhyme_unbinned_265	0	0	0	0	207	0	0	0	0	0	0	0	0	0	0	0	0	0	0	0	0	0	0	0	0	0	0	0	0	0	0	0	0	0	0	0	0	0	0	0	0	0	0	0	0	0	0	0	0
LASAr3G3H3I_vRhyme_unbinned_37	0	0	0	0	0	0	0	0	0	0	0	578	0	0	0	1638	1920	0	0	0	0	0	0	0	0	0	0	0	0	0	2247	2030	11445	0	1148	0	0	0	0	0	0	0	0	0	0	0	0	0	0
CRr2D2E2F_vRhyme_unbinned_38	0	104	114	0	0	0	0	0	0	0	132	190	198	183	120	591	266	245	209	176	0	880	500	114	595	196	215	190	169	325	326	493	572	466	581	292	151	454	355	0	166	176	98	0	211	176	244	0	0
BAr2D2E2F_vRhyme_unbinned_4	588	0	432	0	1977	925	0	0	0	0	0	0	183	0	0	0	0	0	0	0	0	0	0	0	0	0	0	0	0	0	597	319	0	0	0	0	0	0	0	0	0	0	298	0	0	0	0	0	0
SEr3G3H3I_vRhyme_unbinned_87	0	0	0	0	0	0	0	0	0	0	0	0	0	0	0	0	0	0	0	0	0	0	0	0	0	0	0	0	0	0	0	0	0	0	0	0	0	0	0	213	0	0	0	0	0	0	0	0	0
BAr3G3H3I_vRhyme_unbinned_51	0	0	0	126	0	80	230	348	303	0	0	0	0	0	0	0	0	0	0	0	0	0	0	0	0	0	0	0	0	0	0	0	0	0	0	0	0	0	0	0	0	0	0	0	0	0	0	0	0
SEr3G3H3I_vRhyme_unbinned_140	0	0	0	0	0	0	0	0	0	0	0	0	0	0	0	0	0	0	0	0	0	0	0	0	0	0	0	0	0	0	0	0	0	0	0	177	0	0	0	0	0	0	0	0	0	0	0	0	0
BAr1A1B1C_vRhyme_unbinned_13	829	631	0	0	961	0	0	0	0	0	0	0	0	0	0	0	0	0	0	0	0	0	0	315	0	0	0	0	0	0	0	0	0	0	0	0	0	0	0	0	0	0	0	0	0	0	0	0	0
MHr2D2E2F_vRhyme_unbinned_57	0	0	0	0	0	0	0	0	0	0	0	0	0	0	0	0	0	0	0	0	0	0	0	0	0	0	0	0	0	0	0	0	0	0	0	0	0	0	0	0	0	0	0	0	0	0	0	0	196
MHr2D2E2F_vRhyme_unbinned_65	0	0	0	0	0	0	0	291	125	0	0	0	0	0	0	0	0	0	0	0	0	0	0	0	0	0	0	0	0	0	0	0	0	0	0	0	0	0	0	0	0	0	0	0	0	0	0	0	266
MGr3G3H3I_vRhyme_unbinned_35	0	0	0	0	0	0	0	0	0	0	0	0	0	0	0	0	0	0	0	0	0	0	0	0	0	0	0	0	0	0	0	0	0	0	0	0	153	0	0	211	0	168	376	3633	189	0	0	0	0
LAWAr2D2E2F_vRhyme_unbinned_80	0	0	0	0	0	0	0	0	0	0	0	0	0	0	0	0	0	0	0	0	0	0	0	0	0	0	0	215	243	910	0	0	0	0	215	0	0	0	0	0	0	0	0	0	0	0	0	0	813
BOr1A1B1C_vRhyme_unbinned_37	0	0	0	0	0	0	0	0	0	646	1499	2140	1792	360	1431	2424	2702	1272	0	0	0	0	0	0	0	0	0	0	0	0	0	0	0	0	1397	0	0	0	0	0	0	0	0	0	0	0	0	0	0
MHr2D2E2F_vRhyme_unbinned_32	0	0	0	0	0	0	0	0	0	0	0	0	0	0	0	0	0	0	0	0	0	0	0	0	0	0	0	0	0	0	0	0	0	0	0	0	0	0	0	0	0	0	0	0	0	0	0	0	1176
LABRr1A1B1C_vRhyme_unbinned_44	0	0	0	0	0	0	0	0	0	0	0	0	0	0	0	0	0	0	0	0	0	0	0	0	0	0	0	649	810	0	0	0	0	0	0	0	0	0	0	0	0	0	0	0	0	0	0	0	0
SEr2D2E2F_vRhyme_unbinned_34	0	0	0	0	0	0	0	0	0	0	116	0	0	0	0	0	0	0	0	0	0	0	0	0	0	0	0	0	0	0	153	302	0	334	283	334	0	0	0	0	0	0	0	0	0	0	0	0	0
BOr2D2E2F_vRhyme_unbinned_9	0	0	0	0	0	0	0	0	0	4532	0	0	2556	6772	1516	0	0	0	0	0	0	0	0	0	0	0	0	0	0	0	0	0	0	0	0	0	0	0	0	0	0	0	0	0	0	0	0	0	0
MHr2D2E2F_vRhyme_unbinned_11	0	0	0	0	0	0	0	0	0	0	0	0	0	0	0	0	0	0	0	0	0	0	0	0	0	0	0	0	0	0	606	2959	3008	0	0	0	0	0	0	0	0	0	0	0	0	0	0	0	3120
MGr1A1B1C_vRhyme_unbinned_8	0	0	0	0	0	0	0	0	0	0	0	0	0	0	0	0	0	0	0	0	0	0	0	0	0	0	0	452	418	0	0	0	0	0	0	0	1216	0	0	137	0	0	0	0	0	0	0	0	0
LABRr1A1B1C_vRhyme_unbinned_117	0	0	0	0	0	0	0	0	0	0	0	0	0	0	0	0	0	0	0	0	0	0	0	0	0	0	0	848	897	426	0	0	0	240	369	171	0	0	0	0	0	0	0	0	0	0	0	0	0
LABRr1A1B1C_vRhyme_unbinned_105	0	0	0	0	0	0	0	0	0	0	0	0	0	0	0	0	0	0	0	0	0	0	0	0	0	0	0	906	723	384	0	0	0	0	0	0	0	0	0	0	0	0	0	0	0	0	0	0	0
BAr3G3H3I_vRhyme_unbinned_30	684	266	0	1031	498	0	551	337	396	0	0	0	0	0	0	0	0	0	0	0	0	0	0	0	905	0	0	0	0	0	0	0	0	0	0	0	0	0	0	0	0	0	0	0	0	0	0	0	0
BAr1A1B1C_vRhyme_unbinned_37	1010	2662	596	0	1649	958	0	0	0	0	0	0	0	0	0	0	0	0	354	501	358	705	700	358	758	416	738	0	0	0	0	0	0	0	0	0	0	0	0	0	0	0	0	0	0	425	426	0	0
CRr3G3H3I_vRhyme_unbinned_37	0	100	301	0	0	0	0	0	0	0	0	0	0	0	0	0	0	0	165	296	218	122	0	0	361	392	560	0	0	0	0	0	0	0	0	0	0	0	0	0	0	0	180	0	0	171	267	176	0
BOr2D2E2F_vRhyme_unbinned_21	0	0	0	0	0	0	0	0	0	271	194	182	762	199	489	424	281	197	0	0	0	0	0	0	0	0	0	0	0	0	0	0	0	0	175	0	0	0	0	0	0	0	0	0	0	0	0	0	0
CRr2D2E2F_vRhyme_unbinned_24	0	0	0	0	0	857	0	0	0	0	437	587	0	0	0	0	0	0	1070	1976	1261	352	497	1275	432	869	324	0	0	0	304	772	386	0	432	0	0	0	0	366	0	424	451	1139	0	1783	2226	1105	0
BAr3G3H3I_vRhyme_unbinned_37	0	0	0	0	0	0	107	692	0	0	0	0	0	0	0	0	0	0	0	0	0	0	0	0	0	0	0	0	0	0	0	0	0	0	0	0	0	0	0	0	0	0	0	0	0	0	0	0	0
CRr2D2E2F_vRhyme_unbinned_44	521	470	0	0	0	257	0	0	0	437	564	357	852	0	0	1026	1261	580	362	880	868	3706	4795	2966	386	1064	1396	531	0	1001	0	682	0	844	952	679	300	1720	1331	218	1071	825	2193	0	0	510	825	684	0
BOr1A1B1C_vRhyme_unbinned_40	0	0	0	0	0	0	0	0	0	3014	25090	8018	9893	39097	7757	1023	3690	0	0	0	0	0	0	0	0	0	0	0	0	0	0	0	0	0	1043	0	0	0	0	0	0	0	0	0	0	0	0	0	1992
CRr2D2E2F_vRhyme_unbinned_93	0	653	221	0	0	140	0	0	0	159	0	0	1062	785	937	575	498	227	0	0	0	1766	1087	209	0	0	0	421	443	846	500	707	402	577	1523	314	0	130	0	0	281	170	514	0	253	0	0	0	214
CRr3G3H3I_vRhyme_unbinned_83	142	186	0	0	0	81	0	0	0	297	236	175	630	344	0	212	264	133	146	240	293	996	1310	792	142	311	380	0	0	0	0	438	0	860	959	789	0	412	302	0	281	206	623	0	0	148	239	154	0
CRr3G3H3I_vRhyme_bin_11	0	0	0	0	0	0	0	0	0	0	0	0	0	0	0	0	0	0	0	0	0	395	0	1248	1890	2207	1084	0	0	0	0	0	0	0	0	0	0	0	0	1543	1867	3003	0	5401	749	0	458	0	0
SEr3G3H3I_vRhyme_unbinned_294	0	0	0	0	0	0	0	0	0	0	0	0	0	0	0	0	0	0	0	0	0	0	0	0	0	0	0	0	0	0	0	0	0	0	0	0	0	0	0	0	0	0	0	0	0	0	0	0	0
MHr1A1B1C_vRhyme_bin_2	0	3519	0	0	0	0	0	0	0	0	0	0	0	0	0	0	0	0	2657	6589	4015	5639	11075	13593	2574	2552	0	0	0	0	0	0	0	1608	0	0	1722	2447	0	1624	1451	0	1711	3313	1380	1125	5419	2892	0
MGr2D2E2F_vRhyme_unbinned_45	0	0	0	0	0	0	0	0	0	0	0	0	0	0	0	0	0	0	0	0	0	0	0	0	0	0	0	212	132	99	0	0	0	193	174	102	698	468	295	620	553	325	239	581	451	0	0	0	0
CRr1A1B1C_vRhyme_unbinned_17	7116	2866	0	0	7260	2863	0	0	0	4515	0	2996	4359	3133	2811	5476	6050	2303	2751	6712	3371	9136	9672	4665	3036	2016	4549	0	0	0	0	7212	2843	26137	20560	16679	0	0	0	0	0	3395	4891	0	0	2462	4629	4203	0
SEr3G3H3I_vRhyme_unbinned_26	0	0	0	0	0	0	0	0	0	0	0	0	0	0	0	0	0	0	0	0	0	0	0	0	0	0	0	0	0	0	0	0	0	0	0	0	0	0	0	0	0	0	0	0	0	0	0	0	0
MHr2D2E2F_vRhyme_unbinned_82	0	0	0	0	0	0	0	0	0	0	0	0	0	0	0	0	0	0	0	0	0	0	0	0	0	0	0	0	0	0	0	0	0	0	0	0	0	0	0	0	0	0	0	0	0	0	0	0	181
CRr1A1B1C_vRhyme_unbinned_50	380	1123	226	0	514	1436	0	0	0	113	0	0	0	0	0	0	0	0	232	454	213	558	390	611	528	486	1322	0	0	0	0	0	0	0	0	0	93	234	167	0	342	364	791	783	0	236	327	214	0
SEr2D2E2F_vRhyme_unbinned_176	0	0	0	0	0	0	0	0	0	0	0	0	0	0	0	0	0	0	0	0	0	0	130	0	0	0	0	0	0	0	0	0	0	0	0	0	0	0	0	0	0	0	0	0	0	0	0	0	0
SEr3G3H3I_vRhyme_unbinned_291	0	0	0	0	0	0	0	0	0	0	0	0	0	0	0	0	0	0	0	0	0	0	0	0	0	0	0	0	0	0	0	0	0	0	0	0	0	0	0	0	0	0	0	0	0	0	0	0	0
LASCr2D2E2F_vRhyme_unbinned_43	0	0	0	0	0	0	0	0	0	0	0	0	0	0	0	0	0	0	0	245	219	189	0	0	0	0	0	0	0	0	0	232	0	582	622	715	0	307	223	0	0	0	526	254	163	0	208	150	256
LAWAr2D2E2F_vRhyme_unbinned_28	458	225	212	0	0	0	0	0	0	259	0	0	0	0	0	0	0	0	0	0	0	0	0	0	0	0	0	0	0	0	0	0	0	400	379	441	0	0	0	0	0	0	0	0	0	0	0	0	0
BAr2D2E2F_vRhyme_bin_14	0	0	0	25650	22897	0	0	0	0	0	0	0	0	0	0	0	0	0	0	0	0	0	0	0	0	0	0	0	0	0	0	0	0	0	0	0	0	0	0	0	0	0	0	0	0	0	0	0	0
MHr3G3H3I_vRhyme_unbinned_9	0	0	0	0	0	0	0	0	0	0	0	0	0	0	0	0	0	0	0	0	0	0	0	0	0	0	0	0	0	0	0	0	0	0	206	0	0	162	492	0	0	0	0	0	0	0	0	0	0
CRr2D2E2F_vRhyme_bin_12	0	0	0	0	0	0	0	0	0	0	0	0	0	0	0	0	0	0	1228	3123	1981	1998	2883	2272	1296	1345	1468	0	0	0	0	0	0	0	0	0	1233	1182	1220	0	0	0	0	0	0	1126	2260	1306	0
LASYr2D2E2F_vRhyme_unbinned_28	0	0	0	0	0	0	0	0	0	0	0	0	0	0	0	0	0	0	0	0	0	0	0	0	0	0	0	0	0	0	0	225	114	0	0	0	0	0	0	0	0	0	0	0	0	0	0	0	0
MGr2D2E2F_vRhyme_unbinned_3	0	0	0	0	0	0	0	0	0	0	0	0	0	0	0	0	0	0	0	0	0	0	0	0	0	0	0	0	0	0	0	0	0	0	0	0	0	158	336	0	586	1364	1180	0	0	0	0	0	0
LABRr1A1B1C_vRhyme_unbinned_60	0	0	0	0	0	0	0	0	0	0	0	0	0	0	0	0	0	0	0	0	0	0	0	0	0	0	0	363	438	310	0	0	0	0	0	0	0	0	0	0	0	0	0	0	0	0	0	0	0
MHr3G3H3I_vRhyme_unbinned_43	0	0	0	0	0	0	0	0	0	0	0	0	0	0	0	0	0	0	0	0	0	0	0	0	0	0	0	0	0	0	0	0	0	0	364	121	0	238	856	0	0	0	0	0	176	0	0	0	0
SEr3G3H3I_vRhyme_unbinned_276	0	0	0	0	0	0	0	0	0	0	0	856	0	0	0	0	0	0	0	0	0	0	0	0	0	0	0	0	0	0	0	0	0	0	0	0	0	0	0	0	0	0	0	0	0	0	0	0	0
LASCr2D2E2F_vRhyme_unbinned_105	0	0	0	0	0	0	0	0	0	0	0	0	0	0	0	0	0	0	0	0	0	0	0	0	0	0	0	0	0	0	0	316	548	771	1301	661	0	0	0	0	0	0	0	0	685	0	0	0	1876
MGr3G3H3I_vRhyme_unbinned_38	0	0	0	0	0	0	0	0	0	0	0	0	0	0	0	0	0	0	0	0	0	0	0	0	0	0	0	0	0	0	0	0	0	0	0	0	195	0	0	585	755	534	0	589	1208	0	0	0	0
LAWAr2D2E2F_vRhyme_unbinned_38	0	0	0	0	0	0	0	0	0	0	0	0	0	0	0	0	0	0	0	0	0	0	0	0	0	0	0	399	262	479	0	0	0	0	0	0	0	0	0	0	0	0	0	0	0	0	0	0	536
SEr3G3H3I_vRhyme_bin_12	0	0	0	0	0	0	0	0	0	0	0	0	0	0	0	0	0	0	0	0	0	0	0	0	0	0	0	0	0	0	0	0	0	0	0	0	0	0	0	0	0	0	0	0	0	0	0	0	0
SEr3G3H3I_vRhyme_unbinned_4	0	0	0	0	0	1612	0	0	0	597	1379	1255	908	592	1199	0	0	0	0	0	0	0	0	0	0	0	0	0	0	0	2693	3331	2237	0	0	0	0	0	0	0	0	0	0	0	0	0	0	0	0
CRr2D2E2F_vRhyme_unbinned_62	256	0	0	0	0	0	0	0	0	0	0	0	0	0	0	318	269	0	281	465	439	2069	2958	1588	0	406	820	0	0	0	0	0	0	519	504	540	0	801	633	0	409	328	914	0	0	255	389	373	0
BAr1A1B1C_vRhyme_unbinned_54	409	111	308	0	552	114	0	0	0	80	0	145	119	0	0	84	106	0	0	0	0	137	292	0	0	0	0	0	0	0	211	282	159	0	93	93	0	0	0	0	0	0	0	0	0	0	0	0	0
CRr3G3H3I_vRhyme_unbinned_25	510	202	0	0	359	491	0	0	0	0	0	0	0	0	0	0	0	0	0	0	115	135	169	227	855	462	559	0	0	0	0	0	0	0	0	0	0	189	0	0	0	132	433	0	0	0	0	0	0
MGr2D2E2F_vRhyme_unbinned_73	0	0	0	0	0	0	0	0	0	0	0	0	0	0	0	0	0	0	0	0	0	0	0	0	0	0	0	0	0	0	0	0	0	0	0	0	0	129	0	430	307	276	125	364	380	0	0	0	0
SEr3G3H3I_vRhyme_unbinned_191	0	0	0	0	0	0	0	0	0	0	0	0	0	0	0	0	0	0	0	0	0	0	0	0	169	151	130	0	0	0	0	0	0	99	0	90	0	87	0	0	0	0	0	0	0	0	0	0	0
MHr2D2E2F_vRhyme_unbinned_18	0	0	0	0	0	0	0	0	0	0	0	0	0	0	0	0	0	0	0	0	0	0	0	0	0	0	0	0	0	151	0	0	211	0	0	0	0	0	0	0	0	0	0	0	0	0	0	0	196
SEr3G3H3I_vRhyme_unbinned_251	0	0	0	0	0	0	0	0	0	0	0	0	0	0	0	0	0	0	0	0	0	0	0	0	0	0	0	1458	1266	794	0	0	0	198	0	0	0	0	0	0	0	0	0	0	164	0	0	0	1109
BAr1A1B1C_vRhyme_unbinned_66	354	569	5509	0	0	0	0	0	0	310	0	217	167	182	0	0	0	0	0	0	0	0	0	0	0	0	0	0	0	0	0	0	0	0	0	0	0	0	0	0	0	0	0	0	0	0	0	0	0
MHr3G3H3I_vRhyme_unbinned_27	0	0	0	0	0	0	0	0	0	0	0	0	0	0	0	0	0	0	0	0	0	0	0	0	276	0	0	0	0	0	397	316	193	170	174	316	221	606	204	356	190	0	0	0	0	0	0	0	0
MGr3G3H3I_vRhyme_unbinned_57	0	402	0	0	0	0	0	0	0	0	0	0	0	0	0	0	0	0	0	0	0	0	0	0	0	0	0	0	0	238	0	0	0	0	0	0	156	0	0	444	815	656	407	679	1519	0	0	0	0
BAr1A1B1C_vRhyme_unbinned_68	216	283	510	0	0	233	0	0	0	0	0	0	0	0	0	0	0	0	182	338	462	496	178	392	1705	987	689	0	0	0	210	0	0	0	0	0	136	596	293	0	0	264	1239	304	0	182	303	260	0
BOr3G3H3I_vRhyme_unbinned_9	0	0	0	0	0	0	0	0	0	0	629	1193	0	246	341	685	758	586	0	0	0	0	0	0	0	0	0	0	0	0	432	0	0	0	315	0	0	0	0	0	0	0	0	536	0	0	0	0	0
SEr2D2E2F_vRhyme_unbinned_152	0	0	256	0	0	0	0	0	0	0	0	0	0	0	0	0	0	0	0	0	0	0	0	210	0	0	0	0	0	0	0	0	0	0	0	220	0	0	0	0	0	0	0	0	0	0	0	0	0
LASAr3G3H3I_vRhyme_unbinned_24	0	0	0	0	0	0	0	0	0	0	0	0	0	0	0	0	0	0	0	0	0	0	0	0	0	0	0	0	0	0	380	182	286	112	209	165	0	0	0	0	0	0	0	0	0	0	0	0	73
SEr3G3H3I_vRhyme_unbinned_136	0	0	0	0	0	0	0	0	0	0	0	0	0	0	0	0	0	0	0	0	0	0	0	0	0	0	0	1358	1226	4668	0	922	0	0	0	0	0	0	0	0	0	0	0	0	0	0	0	0	0
SEr3G3H3I_vRhyme_unbinned_93	0	0	0	0	0	0	0	0	0	0	0	0	0	0	0	0	0	0	0	0	0	0	0	0	0	0	0	1328	1192	764	0	0	0	161	0	0	0	0	0	0	0	0	0	0	134	0	0	0	1110
SEr3G3H3I_vRhyme_unbinned_215	0	0	0	0	0	0	0	0	0	0	0	0	0	0	0	0	0	0	0	0	0	0	0	0	0	0	0	294	229	440	0	0	0	0	0	0	0	0	0	0	0	0	0	0	0	0	0	0	0
MGr2D2E2F_vRhyme_unbinned_80	0	229	0	0	0	0	0	0	0	0	0	0	0	0	0	0	0	0	0	0	0	421	0	0	425	0	264	0	0	0	430	0	0	0	0	0	419	372	0	855	1284	1428	838	3252	4060	0	0	0	427
CRr2D2E2F_vRhyme_unbinned_79	0	0	0	0	0	0	0	0	0	0	0	0	0	0	0	1477	1965	413	0	0	0	2122	22808	1013	0	1987	0	0	0	0	0	0	0	0	1028	0	0	498	0	0	0	0	461	0	0	0	0	0	0
SEr3G3H3I_vRhyme_bin_14	0	0	0	0	0	0	0	0	0	0	0	0	0	0	0	0	0	0	0	0	0	0	0	0	0	0	0	6408	6454	2543	0	0	0	0	0	0	0	0	0	0	0	0	0	0	0	0	0	0	0
CRr2D2E2F_vRhyme_bin_8	478	0	0	0	0	0	0	0	0	0	0	0	0	0	0	0	0	0	0	0	0	1255	1254	655	0	0	0	0	0	0	0	0	0	0	791	583	0	0	0	0	0	0	0	0	0	0	0	0	0
CRr2D2E2F_vRhyme_bin_7	387	0	0	0	878	0	0	0	0	0	0	0	0	0	0	0	0	0	793	1541	949	592	452	2975	1230	869	886	0	0	0	0	506	0	301	0	0	0	401	0	0	429	0	0	0	0	684	1266	913	0
SEr3G3H3I_vRhyme_bin_17	0	744	0	0	0	0	0	0	0	0	0	0	0	0	0	0	0	0	0	0	0	0	0	0	0	0	0	3619	3104	3313	0	0	0	0	0	0	1085	1685	753	451	842	554	904	1494	0	0	0	0	0
MGr1A1B1C_vRhyme_unbinned_65	0	0	0	0	0	0	0	0	0	0	0	0	0	0	0	0	0	0	0	0	0	0	0	0	0	0	0	0	0	0	0	0	0	0	0	0	4464	500	0	670	0	0	0	0	0	0	0	0	0
CRr2D2E2F_vRhyme_unbinned_36	0	0	0	0	0	0	0	0	0	0	0	0	0	0	0	0	0	0	0	0	0	870	219	0	0	0	0	120	0	0	0	0	0	0	0	180	0	0	0	0	0	0	0	0	0	0	0	0	0
LAWAr2D2E2F_vRhyme_unbinned_17	0	0	0	0	0	0	0	0	0	0	0	0	0	0	0	0	0	0	0	0	0	0	0	0	0	0	0	0	0	0	306	192	250	0	120	0	0	0	0	0	0	0	0	0	0	0	0	0	537
CRr2D2E2F_vRhyme_unbinned_67	0	0	0	0	0	0	0	0	0	0	0	134	0	144	0	267	191	0	121	136	0	696	324	0	482	115	162	0	105	150	143	320	317	254	364	149	105	358	251	0	0	103	0	0	0	120	174	0	0
SEr3G3H3I_vRhyme_unbinned_218	971	0	258	0	0	0	0	0	0	0	0	0	0	0	0	0	0	0	0	0	0	203	419	231	0	0	0	0	0	0	0	0	0	0	0	0	0	0	0	0	0	0	0	0	0	0	0	0	0
CRr1A1B1C_vRhyme_unbinned_10	0	0	0	0	0	0	0	0	0	331	0	0	0	0	0	0	0	0	1061	746	401	1810	2739	1513	0	1323	2235	0	0	0	0	0	0	0	0	0	0	0	0	0	0	0	0	0	0	661	797	437	0
MGr1A1B1C_vRhyme_unbinned_75	0	0	0	0	0	0	0	0	0	0	0	0	0	0	0	0	0	0	0	0	0	0	0	0	0	0	0	0	0	0	0	0	0	0	0	0	810	0	0	1210	360	220	0	414	0	0	0	0	0
SEr3G3H3I_vRhyme_unbinned_301	0	0	0	0	0	0	0	0	0	0	0	0	0	0	0	0	0	0	0	0	0	109	112	0	0	0	0	0	0	0	0	0	0	0	0	151	0	0	0	0	0	0	0	0	0	0	0	0	0
SEr3G3H3I_vRhyme_unbinned_193	0	0	0	0	0	0	0	0	0	0	0	0	0	0	0	0	0	0	0	0	0	0	0	0	220	144	142	0	0	0	0	141	101	132	103	146	0	97	0	0	0	0	0	0	0	0	0	0	0
MHr2D2E2F_vRhyme_unbinned_31	0	0	0	0	0	0	0	0	0	0	0	0	0	0	0	0	0	0	0	0	0	0	0	0	0	0	0	0	0	0	1352	4910	4333	0	0	0	0	0	0	0	0	0	0	0	0	0	0	0	3602
CRr2D2E2F_vRhyme_unbinned_11	0	0	0	0	0	0	0	0	0	0	0	0	0	0	0	0	0	0	103	93	77	1496	2583	0	0	0	0	0	0	0	0	0	0	0	0	0	114	462	243	468	257	230	89	254	152	0	0	0	0
MGr3G3H3I_vRhyme_bin_14	0	0	0	0	0	0	0	0	0	709	0	0	1267	0	0	0	0	0	0	0	0	0	0	0	0	0	0	0	0	0	0	727	0	0	0	0	0	2220	1357	0	2363	1160	4194	4542	2025	0	0	0	0
SEr2D2E2F_vRhyme_unbinned_55	0	0	0	0	0	0	0	0	0	0	0	0	0	0	0	0	0	0	0	0	0	0	0	0	0	0	0	0	0	0	0	0	0	0	0	0	0	0	0	0	0	0	0	0	0	0	0	0	0
MHr2D2E2F_vRhyme_bin_15	0	0	0	0	0	0	0	0	0	0	0	0	0	0	0	0	0	0	0	0	0	0	0	0	0	0	0	8607	8212	5381	0	0	0	1017	0	0	0	0	0	0	0	0	0	0	941	0	0	0	8453
CRr3G3H3I_vRhyme_unbinned_36	0	0	0	0	0	0	0	0	0	0	0	0	0	0	0	0	0	0	0	194	0	0	0	0	250	298	162	0	0	0	0	0	0	0	0	0	0	0	0	0	0	0	0	0	0	0	177	0	0
LAWAr2D2E2F_vRhyme_unbinned_7	0	0	0	0	0	0	0	0	0	0	0	0	0	0	0	0	0	0	0	0	0	0	0	0	0	0	0	0	0	0	0	0	0	656	364	397	0	0	0	0	0	0	0	0	0	0	0	0	0
SEr3G3H3I_vRhyme_unbinned_223	0	0	0	0	0	0	0	0	0	0	0	0	0	0	0	0	0	0	0	0	0	0	0	0	0	0	0	635	384	896	0	0	0	0	0	0	0	0	0	0	0	0	0	0	0	0	0	0	0
LASCr2D2E2F_vRhyme_bin_14	0	0	376	0	0	0	0	0	0	0	0	0	0	0	0	0	0	0	573	424	1036	0	0	0	0	0	336	218	0	0	0	0	0	801	1113	425	0	0	0	0	0	0	0	0	0	490	400	533	0
SEr3G3H3I_vRhyme_unbinned_252	0	0	0	0	0	0	0	0	0	0	0	0	0	0	0	0	0	0	0	0	0	153	0	590	499	180	0	0	0	0	0	0	0	0	0	0	336	209	0	0	0	0	0	0	0	0	0	0	0
LABRr1A1B1C_vRhyme_unbinned_46	0	0	0	0	0	0	0	0	0	0	0	0	0	0	0	0	0	0	0	0	0	0	0	0	0	0	0	280	294	189	0	0	0	0	0	137	0	0	0	0	0	96	239	0	0	0	0	0	0
LASAr3G3H3I_vRhyme_unbinned_59	0	0	0	0	0	0	0	0	0	0	0	0	0	0	0	0	0	0	0	0	0	0	0	0	0	0	0	0	0	0	356	1943	2019	0	0	0	0	0	0	0	0	0	0	0	0	0	0	0	1845
SEr2D2E2F_vRhyme_unbinned_130	0	182	215	248	2419	1404	0	0	146	0	0	0	0	0	0	0	164	305	0	586	0	110	148	0	294	0	0	0	0	0	153	0	0	0	0	0	0	0	0	0	0	0	320	0	0	0	582	0	383
MHr2D2E2F_vRhyme_unbinned_48	0	0	0	0	0	0	0	0	0	0	0	0	0	0	0	0	0	0	0	0	0	177	371	0	0	0	117	586	541	226	0	0	0	0	0	0	0	0	0	0	0	0	0	0	0	0	0	0	560
BOr3G3H3I_vRhyme_unbinned_14	0	0	0	0	0	0	0	0	0	482	1278	0	0	0	0	5944	1874	1207	0	0	0	0	0	0	0	0	0	0	0	0	0	0	0	0	715	0	0	0	0	0	0	0	0	0	0	0	0	0	0
LABRr1A1B1C_vRhyme_unbinned_29	0	0	0	0	0	0	0	0	0	0	0	0	0	0	0	0	0	0	0	0	0	0	0	0	0	0	0	2539	2662	648	0	0	0	0	0	0	0	1001	468	0	0	0	0	0	0	0	0	0	0
LAWAr2D2E2F_vRhyme_unbinned_83	0	0	0	0	163	0	0	0	0	194	369	518	144	0	217	1277	1061	428	0	0	0	0	0	0	405	294	224	284	271	220	532	1768	1003	195	482	0	0	0	0	0	0	0	184	183	526	0	0	0	487
MGr3G3H3I_vRhyme_unbinned_50	0	0	0	0	0	0	0	0	0	0	0	0	0	0	0	0	0	0	0	0	0	0	0	0	0	0	0	0	0	0	0	0	0	0	0	0	206	0	0	1499	1596	661	0	2485	2603	0	0	0	0
MHr3G3H3I_vRhyme_unbinned_52	0	0	0	0	0	0	0	0	0	0	0	0	0	0	0	0	0	0	0	0	0	0	0	0	0	0	0	0	0	0	0	0	0	0	798	360	0	663	2382	0	0	0	0	0	513	0	0	0	0
BOr3G3H3I_vRhyme_unbinned_16	0	0	0	0	0	0	0	0	0	0	165	0	196	0	0	1017	683	180	0	0	0	0	0	0	0	0	0	0	0	0	0	0	0	0	318	0	0	0	0	0	0	0	0	0	0	0	0	0	0
BAr3G3H3I_vRhyme_unbinned_34	0	0	0	0	0	0	3651	1396	484	0	0	0	0	0	0	0	0	0	0	0	0	0	0	0	0	0	0	0	0	502	0	0	644	0	1151	0	0	0	0	0	0	0	0	0	0	0	0	0	0
LABRr1A1B1C_vRhyme_unbinned_66	0	0	0	0	0	0	0	0	0	0	0	0	0	0	0	0	0	0	0	0	0	0	0	0	0	0	0	732	517	0	0	0	0	0	0	0	0	0	0	0	0	0	0	0	0	0	0	0	0
SEr2D2E2F_vRhyme_unbinned_28	0	0	0	0	0	395	0	0	0	0	383	0	300	0	275	809	472	222	0	288	162	224	728	0	462	415	250	0	0	0	253	358	175	0	285	0	0	0	0	0	0	0	0	0	0	0	292	0	0
BAr3G3H3I_vRhyme_unbinned_11	0	0	0	0	0	0	401	705	377	0	0	0	0	0	0	0	0	0	0	0	0	0	0	0	0	0	0	0	0	0	0	0	0	0	0	0	0	0	0	0	0	0	0	0	0	0	0	0	0
SEr2D2E2F_vRhyme_unbinned_169	0	0	0	0	0	0	0	0	0	0	0	0	0	0	0	0	0	0	0	0	0	0	0	0	0	0	0	0	0	0	0	0	0	0	0	0	0	0	0	0	0	0	0	0	0	0	0	0	0
BAr1A1B1C_vRhyme_bin_22	3019	980	1039	0	0	0	0	0	0	0	0	604	0	0	0	0	0	0	0	0	0	0	2192	0	0	0	0	0	0	0	0	0	0	0	0	0	0	0	0	0	0	0	0	0	0	0	0	0	0
CRr3G3H3I_vRhyme_unbinned_19	0	0	0	0	0	0	0	0	0	0	0	0	0	0	0	0	0	0	141	523	309	303	0	250	1720	891	668	0	0	0	0	0	0	0	0	0	170	424	273	0	224	0	439	354	0	199	455	246	0
SEr2D2E2F_vRhyme_unbinned_166	100	0	0	0	149	0	0	0	0	0	0	0	0	0	0	0	0	0	0	0	0	0	100	0	97	0	0	0	0	0	0	0	0	0	0	0	0	0	0	0	0	0	0	0	0	0	0	0	0
LABRr1A1B1C_vRhyme_unbinned_55	0	0	0	0	0	0	0	0	0	0	0	0	0	0	0	0	0	0	0	0	0	0	0	0	0	0	0	369	384	0	0	0	0	0	0	0	0	0	0	0	0	0	0	0	0	0	0	0	0
SEr3G3H3I_vRhyme_unbinned_95	0	0	0	0	0	0	0	0	0	0	0	0	0	0	0	0	0	0	0	0	0	0	0	0	0	0	0	0	0	0	0	0	0	0	0	0	0	0	0	0	0	0	0	0	0	0	0	0	0
SEr3G3H3I_vRhyme_unbinned_68	0	0	0	0	0	0	0	0	0	0	0	0	0	0	0	0	0	0	0	0	0	0	0	0	0	0	0	0	0	0	0	0	0	0	0	0	0	0	0	0	0	0	0	0	0	0	0	0	0
SEr2D2E2F_vRhyme_unbinned_62	0	0	0	0	0	0	0	0	0	0	0	0	0	0	0	0	0	0	0	0	0	0	0	0	0	0	0	0	0	0	0	0	0	0	0	0	0	0	0	0	0	0	0	0	0	0	0	0	0
LASCr2D2E2F_vRhyme_unbinned_120	0	198	0	0	0	0	0	0	0	0	0	0	0	0	0	0	0	0	0	0	0	485	457	303	262	219	0	335	282	348	0	0	0	653	1017	1186	168	277	0	0	0	0	143	0	207	0	0	0	0
SEr2D2E2F_vRhyme_unbinned_68	0	0	0	0	0	0	0	0	0	0	0	0	0	0	0	0	0	0	0	0	0	0	0	0	0	0	0	0	0	0	0	0	0	0	0	0	0	0	0	0	0	0	0	0	0	0	0	0	0
BOr3G3H3I_vRhyme_unbinned_6	0	0	0	0	0	0	0	0	0	246	0	0	0	0	0	926	1069	1041	0	0	0	0	0	0	0	0	0	278	170	264	0	0	540	0	471	0	0	0	0	0	0	0	0	0	0	0	0	0	0
MHr1A1B1C_vRhyme_unbinned_16	0	0	0	0	0	0	0	0	0	0	0	0	0	0	0	0	0	229	669	478	490	0	0	245	0	491	476	0	0	0	0	0	0	0	0	0	0	294	303	0	0	0	0	0	0	613	551	438	0
CRr3G3H3I_vRhyme_unbinned_58	0	0	0	0	0	0	0	0	0	0	0	0	0	0	0	0	0	0	0	0	0	0	0	0	1019	298	0	0	0	0	0	0	0	0	0	0	0	0	0	0	0	0	403	273	0	0	0	0	0
MHr2D2E2F_vRhyme_unbinned_30	0	0	0	0	0	0	0	0	0	0	0	0	0	0	0	0	0	0	0	0	0	0	0	0	0	0	0	0	0	0	0	0	0	0	0	0	0	0	0	0	0	0	0	0	0	0	0	0	1077
LASCr2D2E2F_vRhyme_unbinned_119	710	606	1862	0	695	1217	0	0	593	1953	0	550	6793	1600	1635	0	0	0	0	0	0	0	0	0	0	0	0	0	0	0	676	0	399	674	1666	1102	0	0	0	0	0	0	0	0	0	0	0	0	0
LABRr1A1B1C_vRhyme_unbinned_6	0	0	0	0	0	0	0	0	0	0	0	0	469	490	619	0	247	0	0	0	0	0	0	0	0	0	0	649	566	700	0	1768	679	493	374	366	0	0	0	0	0	0	0	0	0	0	0	0	0
SEr3G3H3I_vRhyme_unbinned_283	0	0	0	0	0	0	0	0	0	0	0	0	0	0	0	0	0	0	0	0	0	0	0	0	0	0	0	0	0	0	0	0	0	0	0	0	0	0	0	0	0	0	0	0	0	0	0	0	0
MHr2D2E2F_vRhyme_unbinned_28	0	0	0	0	0	0	0	0	0	0	0	0	0	0	0	0	0	0	0	0	0	0	0	0	0	0	0	435	405	426	0	0	0	0	0	0	0	0	0	0	0	0	0	0	0	0	0	0	20316
LABRr1A1B1C_vRhyme_unbinned_106	0	0	0	0	0	0	0	0	0	0	0	0	0	0	0	0	0	0	0	0	0	0	0	0	0	0	0	185	166	229	0	0	0	0	124	0	0	0	0	0	0	0	0	0	0	0	0	0	0
CRr2D2E2F_vRhyme_unbinned_46	600	0	349	0	0	0	0	0	0	0	0	0	0	0	0	0	0	0	0	0	0	3553	5176	1272	1262	243	0	0	0	0	0	0	0	0	0	0	0	0	0	0	0	284	783	559	409	0	0	0	0
MGr1A1B1C_vRhyme_unbinned_58	0	0	0	0	0	0	0	0	0	0	0	0	0	0	0	0	0	0	0	0	0	137	0	0	432	171	0	0	0	0	0	0	0	0	0	0	266	553	427	0	274	465	637	707	180	0	0	0	0
MHr1A1B1C_vRhyme_unbinned_31	0	0	538	930	405	223	0	0	0	0	0	0	0	0	0	0	0	0	536	358	2015	0	0	568	307	286	394	0	0	0	0	0	0	0	0	0	0	0	0	0	0	0	0	0	0	695	557	1001	0
SEr3G3H3I_vRhyme_unbinned_161	0	0	0	0	0	0	0	0	0	0	0	0	0	0	0	0	0	0	0	158	0	0	0	0	238	142	163	0	0	0	173	149	0	0	0	0	0	0	0	0	0	0	126	0	0	0	176	111	0
SEr2D2E2F_vRhyme_unbinned_177	0	0	0	0	519	0	0	0	0	0	0	0	0	0	0	0	0	0	0	0	0	0	0	0	0	0	0	0	0	0	0	0	459	0	0	0	0	0	0	0	0	0	399	611	0	0	0	0	715
SEr3G3H3I_vRhyme_unbinned_194	0	0	0	0	0	0	0	0	0	0	0	0	0	0	0	0	0	0	0	0	0	0	0	0	0	0	0	0	0	0	0	0	0	0	0	0	0	0	0	0	0	0	0	0	0	0	0	0	0
LASCr2D2E2F_vRhyme_unbinned_118	993	260	498	0	0	0	0	0	0	0	0	0	0	0	0	0	0	0	0	0	0	0	0	0	0	0	0	0	0	0	0	0	0	2359	869	1419	0	0	0	0	0	0	0	0	0	0	0	0	0
CRr2D2E2F_vRhyme_unbinned_47	0	0	0	0	0	0	0	0	0	0	0	0	0	1054	0	0	0	0	0	0	0	12273	733	735	0	0	0	0	0	0	0	0	0	523	0	0	0	0	0	0	0	491	0	0	0	0	0	0	0
CRr3G3H3I_vRhyme_unbinned_78	0	0	0	0	0	0	0	0	0	0	0	0	0	0	0	0	0	0	0	0	0	0	0	0	448	473	422	0	0	0	0	0	0	0	0	0	0	0	0	0	0	0	176	308	0	0	0	0	0
SEr2D2E2F_vRhyme_unbinned_47	0	0	0	0	0	0	0	0	0	0	0	0	0	0	0	0	0	0	0	0	0	0	0	0	0	0	0	0	0	0	0	0	0	0	0	228	0	0	0	0	0	0	0	0	0	0	0	0	0
LAWAr2D2E2F_vRhyme_unbinned_6	0	0	0	0	0	0	0	0	0	0	356	224	303	128	307	157	160	159	132	631	384	197	165	280	2119	789	692	122	124	0	2021	1862	785	308	818	392	481	991	556	117	334	437	1247	968	300	154	505	360	112
LASCr2D2E2F_vRhyme_bin_11	0	0	0	0	0	0	0	0	0	0	0	0	0	0	0	0	0	0	0	0	0	0	0	0	0	0	0	3644	1336	2739	0	0	0	3841	2438	6067	0	0	0	0	0	0	0	0	0	0	0	0	0
SEr3G3H3I_vRhyme_unbinned_206	0	0	0	0	0	0	0	0	0	0	0	0	0	0	0	0	0	0	0	0	0	0	0	0	0	0	0	0	0	0	0	0	0	0	0	0	0	0	0	0	0	0	0	0	0	0	0	0	0
SEr3G3H3I_vRhyme_unbinned_269	0	0	0	0	0	0	0	0	0	0	0	0	0	0	0	0	0	0	0	0	0	0	0	0	0	0	0	0	0	0	0	0	0	0	0	0	0	0	0	0	0	0	0	0	0	0	0	0	0
BOr3G3H3I_vRhyme_unbinned_41	0	0	0	0	0	0	0	0	0	419	0	294	452	277	279	312	409	130	0	0	0	0	0	0	0	0	0	0	0	0	0	0	0	0	157	0	0	0	0	0	0	0	0	0	0	0	0	0	0
LABRr1A1B1C_vRhyme_unbinned_92	0	0	0	0	0	0	0	0	0	0	0	0	0	0	0	0	0	0	0	0	0	0	0	0	0	0	0	5064	4236	1058	0	0	0	0	0	0	3849	1375	1351	0	0	0	0	0	0	0	0	0	1501
LASYr2D2E2F_vRhyme_unbinned_17	0	0	0	0	0	0	0	0	0	0	0	0	0	0	0	0	0	0	0	0	0	0	0	0	0	0	0	0	0	460	515	800	1617	0	387	0	0	0	0	0	0	0	0	0	0	0	0	0	0
SEr2D2E2F_vRhyme_unbinned_2	0	0	2106	0	0	0	0	0	0	985	0	0	0	0	0	0	0	0	0	697	412	0	0	636	0	0	0	3544	2901	6089	0	0	0	2246	2374	6689	0	0	0	2172	1045	848	781	2692	3427	0	540	0	0
MHr2D2E2F_vRhyme_unbinned_74	0	0	0	0	0	0	0	0	0	0	0	0	0	0	0	0	0	0	0	0	0	0	0	0	0	0	0	0	0	0	0	0	162	0	0	0	0	0	0	0	0	0	0	0	0	0	0	0	2640
SEr3G3H3I_vRhyme_bin_19	817	0	649	0	402	0	0	0	0	0	0	0	0	0	0	0	0	0	622	292	489	279	620	0	0	0	291	383	356	445	0	0	0	0	275	0	0	581	478	373	557	301	447	0	632	481	291	283	0
BAr3G3H3I_vRhyme_unbinned_16	0	0	0	0	0	0	775	600	500	0	0	0	0	0	0	0	0	0	0	0	0	0	0	0	0	0	0	0	0	0	0	0	0	0	0	0	0	0	0	0	0	0	0	0	0	0	0	0	0
LAWAr2D2E2F_vRhyme_unbinned_49	0	0	0	0	0	0	0	0	0	0	0	0	0	0	0	0	0	0	0	0	0	0	0	0	0	0	0	177	133	0	165	330	526	672	422	515	175	262	286	0	110	0	0	0	0	0	0	0	0
SEr2D2E2F_vRhyme_unbinned_72	0	134	0	0	0	0	0	0	0	310	278	282	384	313	220	0	0	0	0	351	477	164	225	197	320	651	511	766	712	318	333	245	153	688	640	481	627	399	392	281	296	142	237	605	249	0	244	334	0
MHr1A1B1C_vRhyme_bin_7	0	0	0	0	0	0	0	0	0	0	0	0	0	0	0	0	0	0	0	2688	2384	0	0	0	0	0	932	0	0	0	0	0	0	0	0	0	0	0	0	0	0	0	0	0	0	0	2623	2167	0
CRr3G3H3I_vRhyme_unbinned_53	429	0	143	0	560	0	0	0	0	0	0	228	174	168	209	205	0	0	839	149	256	0	506	232	207	227	183	0	0	0	0	0	0	144	167	0	0	0	0	0	0	0	128	0	0	425	0	0	0
SEr2D2E2F_vRhyme_unbinned_187	0	164	0	0	0	422	0	0	0	0	0	0	0	0	0	0	0	0	0	0	0	147	437	292	565	657	778	0	0	0	0	0	0	0	0	0	0	0	0	0	0	0	355	896	3310	0	0	0	0
LASCr2D2E2F_vRhyme_unbinned_44	0	0	0	0	0	0	0	0	0	0	0	0	0	0	0	0	0	0	0	0	0	0	0	0	256	0	0	247	238	519	0	0	0	312	1011	632	0	309	228	0	232	0	313	0	0	0	0	0	0
LABRr1A1B1C_vRhyme_unbinned_96	0	0	0	0	0	0	0	0	0	0	0	0	0	0	0	0	0	0	0	0	0	0	0	0	0	0	0	389	364	0	0	0	0	0	0	0	0	0	0	0	0	0	0	0	0	0	0	0	0
MGr1A1B1C_vRhyme_unbinned_13	0	0	0	0	0	0	0	0	0	0	0	0	0	0	0	0	0	0	0	357	221	0	0	0	0	0	0	0	0	0	0	0	0	0	0	0	411	1011	362	0	168	282	608	455	0	0	325	201	0
LAWAr2D2E2F_vRhyme_bin_31	0	0	0	0	0	0	0	0	0	0	0	0	0	0	0	0	0	0	0	0	0	0	0	0	0	0	0	10546	10809	1592	0	0	0	0	0	0	25300	591	459	5080	0	0	0	0	0	0	0	0	0
MHr2D2E2F_vRhyme_unbinned_26	0	0	0	0	0	0	0	0	0	0	0	0	0	0	0	0	0	0	0	0	0	0	0	0	0	0	0	1128	1035	2283	0	330	0	0	0	0	0	0	0	0	0	0	0	0	0	0	0	0	392
CRr1A1B1C_vRhyme_bin_9	0	0	0	0	0	0	0	0	0	0	0	0	0	0	0	0	0	0	759	1109	945	2077	2346	907	1293	1291	1117	0	0	0	0	0	0	852	0	759	0	927	684	0	0	0	0	0	0	0	764	936	0
LABRr1A1B1C_vRhyme_unbinned_13	0	0	0	0	0	0	0	0	0	0	0	0	0	0	0	0	0	0	0	0	0	0	0	0	0	0	0	1534	1095	0	0	0	0	0	0	0	262	0	0	117	130	0	0	0	0	0	0	0	0
LASCr2D2E2F_vRhyme_unbinned_101	0	0	311	0	0	0	0	0	0	0	0	0	0	0	0	0	0	0	0	0	0	0	0	0	0	0	0	0	0	0	0	0	0	505	926	503	0	0	0	0	0	0	0	0	0	0	0	0	0
LASCr2D2E2F_vRhyme_unbinned_122	0	64	0	0	0	0	0	0	0	0	0	0	0	0	0	0	0	0	0	0	0	59	0	0	0	0	0	165	109	159	0	131	0	540	349	426	0	0	0	0	92	0	0	0	0	0	0	0	0
LABRr1A1B1C_vRhyme_unbinned_62	0	0	0	0	0	0	0	0	0	0	0	0	0	0	0	0	0	0	0	0	0	0	0	0	0	0	0	499	426	0	0	0	0	0	0	0	689	102	0	404	88	130	0	345	0	0	0	0	0
SEr3G3H3I_vRhyme_unbinned_129	168	0	0	0	0	0	0	0	0	0	0	0	0	0	0	0	0	0	0	0	0	0	218	0	259	0	0	130	0	0	0	0	0	0	0	0	130	0	0	0	0	0	0	0	0	0	0	0	0
LASAr3G3H3I_vRhyme_unbinned_30	778	454	0	0	911	416	0	0	0	0	0	0	0	0	0	0	0	0	749	0	0	1360	548	657	0	627	402	0	0	0	3613	6325	3449	0	0	0	0	0	0	812	1361	1563	2507	2416	1508	526	0	0	0
BAr2D2E2F_vRhyme_unbinned_3	0	0	0	0	160	1205	0	0	0	0	0	0	0	0	0	0	0	0	0	0	0	0	0	0	0	0	0	0	0	0	0	0	0	0	0	0	0	0	0	0	0	0	0	0	0	0	0	0	0
CRr1A1B1C_vRhyme_unbinned_54	0	0	0	407	0	0	182	242	462	435	149	664	158	151	574	288	159	855	1842	151	733	0	0	0	0	407	266	0	0	588	0	0	0	0	160	152	0	0	0	0	0	0	0	316	0	1018	0	388	0
SEr2D2E2F_vRhyme_unbinned_185	2170	5921	1714	0	1335	1231	0	0	0	677	0	0	0	281	0	0	0	0	443	992	987	2477	2054	1362	542	878	632	0	0	0	1937	2375	955	1259	2222	1878	0	734	511	886	1324	1609	2246	2765	2431	462	689	892	0
BOr1A1B1C_vRhyme_unbinned_34	0	0	0	0	0	0	0	0	0	940	413	280	121	0	161	111	0	0	0	0	0	0	0	0	0	0	0	0	0	0	141	0	0	0	0	0	0	0	0	0	0	0	0	0	0	0	0	0	0
SEr3G3H3I_vRhyme_unbinned_109	0	0	0	0	0	0	0	0	0	0	0	0	0	0	0	0	0	0	0	0	0	0	0	0	0	0	0	0	0	0	0	0	0	0	0	186	0	0	0	0	0	0	0	0	0	0	0	0	0
LASAr3G3H3I_vRhyme_unbinned_52	0	0	0	0	0	0	0	0	0	0	0	0	0	0	0	0	0	0	0	0	0	0	0	0	0	0	0	0	0	0	761	307	709	189	345	346	0	0	0	0	0	0	0	0	0	0	0	0	185
MGr1A1B1C_vRhyme_unbinned_2	0	387	112	0	0	313	0	0	0	0	0	0	0	0	0	0	0	0	150	356	0	527	278	303	289	367	708	0	0	0	0	0	0	0	0	0	239	1385	1065	0	0	191	325	336	0	0	317	0	0
MGr2D2E2F_vRhyme_unbinned_67	0	0	0	0	0	0	0	0	0	0	0	0	0	0	0	0	0	0	0	0	0	0	0	0	0	0	0	0	0	0	0	0	0	0	0	0	947	649	239	1125	1745	559	366	1764	1240	0	0	0	0
BOr3G3H3I_vRhyme_unbinned_36	874	0	764	1352	1308	1345	1712	3881	2209	0	1528	1882	0	0	0	1341	2309	3209	1057	588	592	0	737	1476	0	645	762	0	0	0	749	0	1467	0	951	0	0	0	0	0	0	0	0	0	0	1725	761	563	0
SEr3G3H3I_vRhyme_unbinned_116	0	0	0	0	0	0	0	0	0	0	0	0	0	0	0	0	0	0	0	0	0	0	0	0	0	0	0	0	0	0	0	0	0	0	0	0	0	0	0	0	0	0	0	0	0	0	0	0	0
MGr2D2E2F_vRhyme_unbinned_82	0	0	0	0	0	0	0	0	0	0	0	0	0	0	0	0	0	0	0	0	0	0	0	0	0	0	0	0	0	0	0	0	0	0	0	0	288	154	121	102	516	286	0	468	146	0	0	0	0
SEr2D2E2F_vRhyme_unbinned_207	0	0	0	0	0	0	0	0	0	0	0	0	0	0	0	0	0	0	0	0	0	0	0	0	0	0	0	0	0	0	0	0	0	0	0	0	0	0	0	0	0	0	0	0	0	0	0	0	0
SEr3G3H3I_vRhyme_unbinned_184	0	0	0	0	0	0	0	0	0	0	0	0	0	0	0	0	0	0	0	0	0	0	0	0	0	0	0	0	0	0	0	0	0	0	0	0	0	0	0	0	0	0	0	0	0	0	0	0	0
BAr2D2E2F_vRhyme_unbinned_5	1899	0	0	0	0	18249	0	0	0	0	0	0	4277	2221	2031	0	0	0	0	0	1306	0	933	993	0	0	0	0	0	0	0	0	0	0	0	0	0	1542	0	0	0	0	1042	1554	0	0	0	0	0
LABRr1A1B1C_vRhyme_unbinned_74	0	0	0	0	0	0	0	0	0	0	0	0	0	0	0	0	0	0	0	0	0	0	0	0	0	0	0	799	776	366	0	0	0	0	0	0	0	0	0	0	0	0	0	0	0	0	0	0	0
LABRr1A1B1C_vRhyme_unbinned_86	0	362	174	0	0	0	0	0	0	0	0	0	0	0	0	0	0	0	113	559	647	140	0	0	142	0	0	498	620	0	0	0	0	166	282	191	879	600	210	298	313	145	241	296	162	174	473	281	0
LABRr1A1B1C_vRhyme_unbinned_28	0	0	0	0	0	0	0	0	0	0	0	0	0	0	0	0	0	0	0	0	0	0	0	0	0	0	0	507	511	269	0	0	0	0	0	0	0	0	0	0	0	0	0	0	0	0	0	0	0
SEr3G3H3I_vRhyme_unbinned_182	0	0	191	0	0	0	0	0	0	0	0	0	0	0	0	0	0	0	0	129	0	127	142	209	272	219	160	0	0	0	0	0	0	0	131	0	0	207	142	0	0	137	196	266	0	0	0	153	0
MGr2D2E2F_vRhyme_unbinned_20	0	0	0	0	0	0	0	0	0	0	0	0	0	0	0	0	0	0	0	0	0	0	0	0	309	297	217	0	0	0	0	0	0	0	0	0	1159	1202	509	661	1162	1787	4416	1761	0	0	0	0	0
BAr3G3H3I_vRhyme_unbinned_6	0	0	0	0	0	0	2052	2725	0	0	0	0	0	0	0	0	0	0	0	0	0	0	0	0	0	0	0	0	0	0	0	0	0	0	0	0	0	0	0	0	0	0	0	0	0	0	0	0	0
LASYr2D2E2F_vRhyme_unbinned_23	0	0	0	0	0	0	0	0	0	0	0	0	0	0	0	0	0	0	0	0	0	0	0	0	0	0	0	0	0	0	0	1084	570	0	0	0	0	0	0	0	0	0	0	0	0	0	0	0	0
SEr2D2E2F_vRhyme_unbinned_105	0	0	0	0	0	0	0	0	0	0	0	0	0	0	0	0	0	0	0	0	0	0	265	0	0	0	0	0	0	0	0	0	0	0	0	0	0	0	0	0	0	0	0	0	0	0	0	0	0
SEr3G3H3I_vRhyme_unbinned_178	0	0	0	0	0	0	0	0	0	0	0	0	0	0	0	0	0	0	0	0	0	0	0	0	0	0	0	0	0	0	0	0	0	0	0	0	0	0	0	0	0	0	0	0	0	0	0	0	0
CRr1A1B1C_vRhyme_bin_2	0	0	0	0	0	0	0	0	0	0	0	0	0	0	0	0	0	0	6874	3117	16670	0	0	0	0	3870	7171	0	0	0	0	0	0	0	0	0	0	0	0	0	0	0	0	0	0	5184	2614	7214	0
SEr2D2E2F_vRhyme_unbinned_131	0	0	0	0	0	0	0	0	0	0	0	0	0	0	0	0	0	0	0	0	0	0	0	0	0	0	0	0	0	0	0	0	0	0	0	0	0	0	0	0	0	0	0	0	0	0	0	0	0
CRr1A1B1C_vRhyme_unbinned_55	0	0	88	0	0	0	0	0	0	0	0	127	0	0	0	0	0	0	1036	255	640	0	0	0	0	0	301	0	0	0	0	0	0	0	0	0	0	112	0	0	0	0	0	208	0	852	218	364	0
MGr3G3H3I_vRhyme_unbinned_67	0	667	0	0	0	0	0	0	0	0	0	0	0	0	0	0	0	0	0	0	0	0	0	0	0	0	0	0	0	582	0	0	0	0	0	0	0	0	215	601	1491	949	611	1162	2272	0	0	0	0
MGr3G3H3I_vRhyme_unbinned_47	0	0	0	0	0	0	0	0	0	0	0	0	0	0	0	0	0	0	0	0	0	0	0	0	0	0	0	0	0	0	0	0	0	0	0	0	167	0	0	814	698	336	0	1408	1326	0	0	0	0
MGr3G3H3I_vRhyme_unbinned_99	0	0	0	0	0	0	0	0	0	0	0	0	0	0	0	0	0	0	0	0	0	0	0	0	0	0	0	0	0	0	0	0	0	0	0	0	5779	7933	5338	534	2620	1202	538	2078	2976	0	0	0	0
MHr3G3H3I_vRhyme_unbinned_6	0	0	0	0	0	0	0	0	0	0	0	0	0	0	0	0	0	0	0	0	0	448	0	0	445	153	706	0	0	0	0	0	0	0	0	0	261	0	0	488	184	160	0	290	0	0	0	0	0
MHr3G3H3I_vRhyme_unbinned_40	0	0	0	0	0	0	0	0	0	0	0	0	0	0	0	0	0	0	0	0	0	0	0	0	0	0	0	0	0	0	0	0	0	0	293	139	0	226	774	0	0	0	0	0	139	0	0	0	0
LABRr1A1B1C_vRhyme_unbinned_11	0	0	0	0	0	0	0	0	0	0	0	0	0	0	0	0	0	0	0	0	0	0	0	0	0	0	0	3647	3992	1091	0	0	0	0	0	0	0	0	0	0	0	0	0	0	0	0	0	0	0
LABRr1A1B1C_vRhyme_bin_16	0	0	0	0	0	0	0	0	0	0	0	0	0	0	0	0	0	0	0	0	515	0	0	0	0	0	0	882	978	0	0	0	0	0	411	0	662	579	0	0	0	0	379	639	0	0	0	0	0
SEr3G3H3I_vRhyme_unbinned_160	0	0	0	0	0	0	0	0	0	0	0	0	0	0	0	0	0	0	0	0	0	0	0	0	0	0	0	0	0	0	0	0	0	0	0	0	0	0	0	0	0	0	0	0	0	0	0	0	0
LABRr1A1B1C_vRhyme_unbinned_126	0	0	0	0	0	0	0	0	0	0	0	0	0	0	0	0	0	0	0	0	0	0	0	0	0	0	0	634	479	309	0	0	0	0	0	0	0	0	0	0	0	0	0	0	0	0	0	0	0
CRr2D2E2F_vRhyme_unbinned_30	0	0	0	0	0	0	0	0	0	0	0	0	0	0	0	0	0	0	88	668	629	495	584	593	603	466	582	0	0	0	0	0	0	0	0	0	0	203	98	0	0	0	131	0	0	0	630	492	0
LASCr2D2E2F_vRhyme_unbinned_50	0	0	0	0	0	0	0	0	0	0	0	0	0	0	0	0	0	0	0	0	0	0	0	0	157	0	152	204	206	306	0	0	0	251	603	417	0	179	0	0	143	0	140	0	0	0	0	0	0
BOr3G3H3I_vRhyme_bin_3	0	0	0	0	0	0	0	1205	0	0	0	0	0	0	0	2084	1045	503	0	0	919	0	0	0	0	0	0	0	0	0	0	0	0	0	517	0	0	0	0	0	0	0	0	0	0	0	0	540	0
LASCr2D2E2F_vRhyme_unbinned_90	0	0	0	0	0	0	380	141	0	0	0	0	229	0	270	253	488	179	0	0	0	0	0	0	0	0	0	0	0	0	405	634	179	287	1226	465	0	0	0	0	0	0	0	0	0	0	0	0	0
CRr3G3H3I_vRhyme_unbinned_15	0	0	0	0	0	0	0	0	0	160	0	0	177	0	0	0	0	0	0	0	0	0	113	0	354	319	262	0	0	0	0	0	0	86	0	141	0	313	166	0	163	169	331	1018	0	0	0	0	0
BAr2D2E2F_vRhyme_unbinned_49	0	0	0	0	1431	0	0	0	0	0	0	0	0	0	0	0	0	0	0	0	0	0	0	0	0	0	112	0	0	0	0	0	0	0	0	0	0	0	0	0	0	0	0	0	0	0	0	0	0
CRr3G3H3I_vRhyme_unbinned_6	0	0	0	0	0	0	81	0	0	578	0	0	0	0	0	0	0	0	0	84	0	0	0	0	91	250	97	0	0	0	0	0	0	0	0	0	0	0	0	0	0	0	0	0	0	0	99	0	0
MGr1A1B1C_vRhyme_bin_11	0	0	0	0	0	0	0	0	0	0	0	0	0	0	0	0	0	0	0	0	0	0	0	0	0	0	0	0	0	0	0	0	0	0	0	0	1284	1908	823	0	0	0	0	0	0	0	0	0	0
SEr2D2E2F_vRhyme_unbinned_127	0	0	0	0	0	0	0	0	0	505	0	0	232	0	0	0	0	0	1501	1138	670	2635	3863	2066	0	2047	3535	0	0	0	0	0	0	0	0	0	0	0	0	0	0	0	0	0	0	1122	1220	663	0
MGr1A1B1C_vRhyme_bin_14	0	0	0	0	0	0	0	0	0	0	0	0	0	0	0	0	0	0	1092	1584	1619	0	0	0	0	1813	1804	0	0	0	0	0	0	0	592	828	1751	4502	2763	0	0	0	0	0	0	1205	1027	1304	0
BAr1A1B1C_vRhyme_unbinned_61	305	231	1286	202	1218	0	0	0	0	0	0	0	0	0	0	0	0	0	0	0	0	0	0	0	0	0	0	0	0	0	0	0	0	0	0	0	0	0	0	0	0	0	0	0	0	0	0	0	0
SEr2D2E2F_vRhyme_unbinned_76	163	0	0	0	123	0	0	0	0	0	0	0	141	0	0	0	0	0	163	0	0	129	135	0	193	129	120	0	0	0	0	0	0	187	0	0	168	225	0	0	0	0	114	182	0	159	0	0	0
CRr3G3H3I_vRhyme_unbinned_57	0	374	101	0	179	299	0	0	0	0	0	0	0	0	0	0	0	0	0	802	470	1839	1266	656	1407	810	771	0	0	0	254	0	0	0	0	0	599	1298	1016	106	313	672	1489	609	0	196	730	379	0
CRr3G3H3I_vRhyme_unbinned_20	542	387	428	0	1197	560	0	0	0	239	0	0	0	0	0	0	0	0	199	0	355	411	404	592	1892	1784	956	0	0	0	393	0	242	0	281	0	241	982	462	0	0	0	1386	674	0	189	0	214	0
MHr1A1B1C_vRhyme_unbinned_13	0	393	0	0	0	172	0	0	0	0	0	0	623	0	655	973	965	452	983	832	527	2214	1381	1095	1396	1747	1825	666	579	716	661	1633	1229	452	1212	0	0	557	574	0	202	173	705	434	374	1017	788	534	373
MGr1A1B1C_vRhyme_unbinned_14	0	0	0	0	0	0	0	0	0	0	0	0	0	0	0	0	0	0	0	0	0	0	0	0	0	0	0	6780	7603	524	0	0	0	0	0	0	16969	0	0	0	0	0	0	0	0	0	0	0	0
SEr3G3H3I_vRhyme_unbinned_120	0	0	0	0	0	0	0	0	0	0	0	0	0	0	0	0	0	0	0	154	0	0	0	0	312	229	237	0	0	0	0	230	154	227	223	200	0	0	0	0	0	0	0	0	0	0	0	0	0
SEr2D2E2F_vRhyme_bin_16	0	0	0	0	0	0	0	0	0	0	0	0	0	0	0	0	0	0	0	0	0	0	0	0	0	0	0	0	0	0	0	0	0	0	0	0	0	0	0	0	0	0	0	0	0	0	0	0	0
SEr2D2E2F_vRhyme_unbinned_80	0	0	0	0	0	0	0	0	0	0	0	0	0	0	0	0	0	0	3104	327	2115	0	0	0	0	622	832	0	0	0	0	0	0	0	0	0	0	0	0	0	0	0	0	1079	0	2416	0	821	0
LAWAr2D2E2F_vRhyme_unbinned_32	0	0	0	0	0	0	0	0	0	0	0	0	0	0	0	0	0	0	0	0	0	903	1451	0	0	0	0	0	0	0	0	0	0	711	1003	0	0	0	0	0	0	0	0	0	0	0	0	0	0
BAr1A1B1C_vRhyme_unbinned_35	1176	761	122	0	0	0	0	0	0	1416	0	918	170	202	0	0	0	0	0	0	0	0	476	0	0	0	0	0	0	0	0	0	0	0	192	181	0	0	0	0	0	0	0	0	0	0	0	0	0
CRr2D2E2F_vRhyme_unbinned_8	0	164	0	0	0	4626	0	0	0	0	0	0	0	0	0	209	167	0	0	0	0	754	4099	459	0	0	0	0	0	0	0	0	0	0	0	0	0	0	0	0	0	0	0	0	0	0	0	0	0
BAr2D2E2F_vRhyme_unbinned_48	405	0	317	0	1309	723	0	0	0	0	0	0	111	0	0	0	0	0	0	0	0	0	0	0	0	0	0	0	0	0	496	233	0	0	0	0	0	0	0	0	0	0	187	0	0	0	0	0	0
BAr1A1B1C_vRhyme_unbinned_88	1205	1715	536	0	987	558	0	0	0	0	0	0	0	0	0	0	0	0	236	323	222	460	404	190	418	243	425	0	0	0	0	0	0	0	0	0	0	0	0	0	0	0	0	0	0	268	281	209	0
SEr2D2E2F_vRhyme_unbinned_197	0	374	586	0	413	0	0	0	0	0	0	0	0	0	0	0	0	0	850	0	0	1710	3329	0	1890	1743	1676	0	0	0	0	0	0	0	0	0	483	514	427	796	386	418	501	3404	1003	1045	0	0	217
LAWAr2D2E2F_vRhyme_bin_4	0	0	0	0	0	0	0	0	0	0	0	0	0	0	0	0	0	0	0	0	0	0	0	0	0	0	0	1666	1290	2411	0	0	0	0	827	0	0	0	0	0	0	0	0	0	0	0	0	0	0
SEr2D2E2F_vRhyme_unbinned_191	0	0	0	0	0	0	0	0	0	0	0	0	0	0	0	0	0	0	0	0	0	0	0	0	0	394	0	0	0	0	0	0	0	588	0	630	0	0	0	1441	1709	679	553	1864	1139	0	0	0	0
LABRr1A1B1C_vRhyme_unbinned_36	0	0	0	0	0	0	0	0	0	0	0	0	0	0	0	911	653	507	0	0	0	0	0	0	0	0	0	1312	1408	0	4187	1574	960	0	317	0	0	0	0	0	249	341	1118	2372	0	0	0	0	1628
MGr2D2E2F_vRhyme_unbinned_71	0	682	0	0	0	0	0	0	0	0	0	0	0	0	0	0	0	0	0	0	0	0	0	0	1169	810	855	0	0	0	0	0	0	857	798	0	422	0	0	671	4386	1938	624	3837	12077	0	0	0	654
BOr2D2E2F_vRhyme_unbinned_29	0	0	0	0	0	0	0	0	0	522	172	0	2626	2005	937	0	0	0	0	0	0	0	0	0	0	0	0	0	0	0	0	325	0	553	358	440	0	0	0	0	0	0	0	0	0	0	0	0	0
CRr2D2E2F_vRhyme_unbinned_9	0	0	0	0	0	0	0	0	0	206	0	0	0	0	0	0	0	0	627	449	252	1165	1677	855	114	848	1444	0	0	0	0	0	0	0	0	0	0	0	0	0	0	0	0	0	0	470	498	312	0
CRr2D2E2F_vRhyme_unbinned_22	1880	4070	4768	369	1730	3337	0	0	0	282	0	0	0	0	0	0	0	0	1071	1297	2803	1077	711	776	622	529	274	0	0	0	0	0	0	0	0	0	0	0	0	0	0	0	0	0	0	1287	856	2302	0
SEr2D2E2F_vRhyme_unbinned_111	0	0	0	0	0	0	0	0	0	0	0	0	0	0	0	0	0	0	0	0	0	0	0	0	0	0	0	0	0	0	0	0	0	0	0	0	166	138	0	381	195	115	0	295	0	0	0	0	0
BAr2D2E2F_vRhyme_bin_13	0	0	537	967	1716	2374	0	0	0	0	0	0	0	0	0	0	0	0	2009	0	720	0	0	0	0	0	0	0	0	0	0	0	0	0	0	0	0	0	0	0	0	0	0	0	0	1605	0	445	0
LASAr3G3H3I_vRhyme_unbinned_51	0	0	0	0	0	0	0	0	0	0	0	0	0	0	0	0	0	0	0	0	0	0	0	0	0	0	0	334	297	378	241	1012	737	198	156	0	0	0	0	0	0	0	0	0	0	0	0	0	0
SEr3G3H3I_vRhyme_unbinned_41	0	0	183	0	0	0	0	97	0	0	0	0	93	0	0	0	0	0	0	0	0	0	0	0	0	0	0	0	0	0	0	0	0	0	0	0	0	0	0	0	0	0	0	0	0	0	0	0	0
SEr3G3H3I_vRhyme_bin_28	0	0	0	0	0	0	0	0	0	0	0	0	0	0	0	0	0	0	0	0	0	0	0	0	0	0	0	0	0	0	0	0	0	0	0	0	0	0	0	0	0	0	0	0	0	0	0	0	0
MGr1A1B1C_vRhyme_unbinned_71	0	0	0	0	0	0	0	0	0	0	0	0	0	0	0	0	0	0	0	0	0	0	0	0	0	0	0	0	0	0	0	0	0	0	0	0	3942	0	0	5842	1836	1002	0	2106	463	0	0	0	0
MGr2D2E2F_vRhyme_unbinned_29	0	0	0	0	0	0	0	0	0	0	0	0	0	0	0	0	0	0	0	138	145	0	0	0	0	0	0	193	151	160	0	0	0	0	0	0	617	459	144	835	126	0	0	405	0	0	0	97	0
CRr2D2E2F_vRhyme_unbinned_92	155	222	0	0	0	0	0	0	0	237	0	0	243	156	130	0	0	0	0	0	0	1421	2490	279	0	0	0	0	0	0	0	356	139	828	643	456	0	0	0	0	0	0	0	0	0	0	0	0	0
CRr1A1B1C_vRhyme_unbinned_30	379	0	529	158	181	0	127	213	122	141	0	151	195	0	152	196	209	151	1139	395	841	162	515	670	0	651	517	0	0	0	0	0	0	0	173	0	0	0	0	0	0	0	0	0	0	915	552	746	0
MGr2D2E2F_vRhyme_unbinned_78	0	0	0	0	0	0	0	0	0	0	0	0	0	0	273	245	0	448	0	0	0	0	0	0	0	0	0	0	0	0	322	389	1065	0	0	0	0	354	486	275	1058	994	2319	2881	318	0	0	0	0
CRr1A1B1C_vRhyme_unbinned_73	0	0	471	0	531	0	0	0	0	0	0	0	0	0	0	0	0	0	75	953	1544	0	0	0	492	290	129	0	0	0	257	87	0	0	161	160	0	93	0	0	0	0	0	0	0	112	868	860	0
BAr1A1B1C_vRhyme_unbinned_40	1860	136	0	0	337	0	0	0	0	0	0	0	219	284	207	0	0	0	0	0	0	296	0	0	0	0	0	394	274	537	161	394	0	2352	1720	1882	0	0	0	0	0	0	0	0	0	0	0	0	136
CRr3G3H3I_vRhyme_unbinned_75	0	0	0	0	0	0	0	0	0	0	0	0	0	0	0	0	0	0	0	242	270	0	0	0	599	643	876	0	0	0	0	0	0	0	0	0	0	0	0	0	0	0	0	0	0	0	292	225	0
SEr3G3H3I_vRhyme_bin_33	0	0	0	0	0	0	0	0	0	0	0	0	0	0	0	0	0	0	0	0	0	0	0	0	0	0	0	0	0	0	0	0	0	0	0	0	0	0	0	0	0	0	0	0	0	0	0	0	0
BOr1A1B1C_vRhyme_unbinned_24	0	0	0	0	0	0	0	0	0	340	272	500	745	334	423	0	0	308	0	0	0	0	0	0	0	0	0	0	0	0	0	0	0	0	139	141	0	0	0	0	0	0	0	0	0	0	0	0	0
MHr3G3H3I_vRhyme_unbinned_32	0	0	0	0	0	0	0	0	0	0	0	0	0	0	0	0	0	0	0	0	0	0	0	0	0	0	0	175	101	158	0	0	0	291	168	155	153	179	113	0	99	0	0	0	0	0	0	0	0
LABRr1A1B1C_vRhyme_unbinned_56	0	0	0	0	0	0	0	0	0	0	0	0	0	0	0	0	0	0	0	0	0	0	0	0	126	0	107	183	149	200	0	0	0	124	284	206	0	0	79	0	0	0	0	0	0	0	0	0	0
SEr2D2E2F_vRhyme_unbinned_174	442	379	199	0	0	0	0	0	0	174	0	0	0	0	0	0	0	0	0	0	0	358	452	135	0	0	0	0	89	410	141	156	132	147	413	291	0	0	0	0	0	0	0	0	0	0	0	0	0
SEr3G3H3I_vRhyme_unbinned_214	0	0	0	0	0	0	0	0	0	0	0	0	0	0	0	0	0	0	0	0	0	0	0	0	0	0	0	0	0	0	0	0	0	0	0	0	0	0	0	0	0	0	0	0	0	0	0	0	0
SEr3G3H3I_vRhyme_unbinned_266	0	0	0	0	0	0	0	0	0	0	0	0	0	0	0	0	0	0	0	0	0	0	0	0	155	0	0	0	0	0	0	0	0	0	0	0	0	0	0	0	0	0	0	0	0	0	0	0	0
BOr3G3H3I_vRhyme_unbinned_30	0	0	0	0	0	0	0	0	0	0	0	0	0	0	0	304	352	784	0	0	0	0	0	0	0	0	0	0	0	0	0	0	0	0	143	0	0	0	0	0	0	0	0	0	0	0	0	0	0
CRr3G3H3I_vRhyme_unbinned_5	0	0	0	0	0	0	0	0	0	0	0	0	0	0	0	0	0	0	0	160	116	0	0	0	391	443	606	0	0	0	0	0	0	0	0	0	0	0	0	0	0	0	0	0	0	0	160	121	0
MHr2D2E2F_vRhyme_unbinned_55	0	0	0	0	0	0	0	0	0	0	0	0	0	0	0	0	0	0	0	0	0	0	0	0	0	0	0	0	0	0	0	0	0	0	0	0	0	0	0	0	0	0	0	0	0	0	0	0	111
SEr2D2E2F_vRhyme_unbinned_108	0	0	0	0	0	0	0	0	0	0	0	0	0	0	0	0	0	0	0	0	0	0	0	0	0	0	0	0	0	0	0	0	0	0	0	0	0	0	0	0	0	0	0	0	0	0	0	0	0
MGr1A1B1C_vRhyme_unbinned_38	280	1323	0	0	0	265	0	0	0	0	0	0	0	0	0	0	0	0	0	0	0	0	0	0	0	0	0	0	0	0	0	0	0	0	0	0	10085	4239	3269	4068	2092	7290	573	2587	0	0	0	0	0
BAr1A1B1C_vRhyme_bin_20	3179	951	2403	0	0	0	0	0	0	0	0	0	0	0	0	0	0	0	0	0	0	0	0	0	0	0	0	0	0	0	0	0	0	0	0	0	0	0	0	0	0	0	0	0	0	0	0	0	0
SEr2D2E2F_vRhyme_unbinned_139	0	0	0	0	0	0	0	0	0	0	0	0	0	0	0	0	0	0	0	0	0	0	0	0	0	0	0	0	0	0	483	625	0	730	799	640	0	0	0	0	0	0	0	0	0	0	0	0	0
SEr3G3H3I_vRhyme_unbinned_127	0	0	0	0	0	0	0	207	0	0	0	0	0	0	0	0	0	0	0	0	0	0	0	0	0	0	0	0	0	0	0	0	0	0	0	0	0	0	0	0	0	0	0	0	0	0	0	0	0
LAWAr2D2E2F_vRhyme_unbinned_64	0	0	0	0	0	0	0	0	0	0	0	0	0	0	0	0	0	0	0	0	0	0	0	0	0	0	0	0	0	0	0	0	0	118	0	0	0	0	0	0	0	0	0	0	0	0	0	0	513
MGr2D2E2F_vRhyme_unbinned_81	0	3808	0	0	0	0	0	0	0	0	0	0	0	0	0	0	0	0	0	0	0	0	0	0	0	0	0	0	0	0	0	0	0	0	0	0	5155	0	0	22756	0	5686	0	10512	0	0	0	0	0
LASAr3G3H3I_vRhyme_unbinned_41	0	259	0	0	0	0	0	0	0	0	0	0	0	0	0	0	0	0	0	214	87	0	0	0	133	263	700	0	0	0	509	372	132	0	85	0	0	199	200	0	0	0	0	0	0	0	172	99	0
CRr3G3H3I_vRhyme_unbinned_67	0	215	0	0	0	0	0	0	0	0	0	0	0	0	0	0	0	0	0	0	0	0	0	0	1509	0	0	554	323	0	0	0	0	0	0	0	2925	530	511	1120	728	1210	333	7481	1199	0	0	0	923
BOr1A1B1C_vRhyme_unbinned_2	0	0	0	0	0	0	0	0	0	0	908	1388	0	416	630	912	1172	879	0	0	0	0	0	0	0	0	0	0	0	0	1265	0	0	0	641	0	0	0	0	0	0	0	1229	1281	0	0	0	0	0
MGr1A1B1C_vRhyme_unbinned_63	0	0	0	0	0	0	0	0	0	0	0	0	0	0	0	0	0	0	0	113	86	0	233	0	0	0	166	0	0	0	0	0	0	0	0	0	513	1311	446	0	201	132	138	0	0	0	138	122	0
SEr3G3H3I_vRhyme_unbinned_13	0	0	0	0	0	0	0	0	0	0	0	0	0	0	0	0	0	0	0	0	0	0	0	0	0	0	0	0	0	0	0	0	0	0	0	0	0	0	0	0	0	0	0	0	0	0	0	0	0
BAr2D2E2F_vRhyme_unbinned_59	1170	0	424	436	4390	325	0	0	0	383	0	0	628	0	462	0	0	0	4208	1772	2898	1506	909	692	6916	4554	3569	0	0	0	0	0	0	1223	898	1074	1753	1736	747	1362	952	870	805	1839	1065	4859	2061	1786	0
SEr3G3H3I_vRhyme_unbinned_63	0	0	0	0	0	0	0	0	0	0	0	0	0	0	0	0	0	0	0	0	0	0	0	0	0	0	0	0	0	0	0	0	0	0	0	0	0	0	0	0	0	0	0	0	0	0	0	0	0
SEr3G3H3I_vRhyme_unbinned_27	0	0	0	0	0	0	0	0	0	0	0	0	0	0	0	0	0	0	0	0	0	0	0	0	0	0	0	0	0	0	0	0	0	0	0	0	0	0	0	0	0	0	0	0	0	0	0	0	0
SEr3G3H3I_vRhyme_unbinned_103	0	0	0	0	0	0	0	0	0	0	0	0	0	0	0	0	0	0	0	0	0	0	0	0	0	0	0	0	0	0	0	0	0	0	0	0	0	0	0	0	0	0	0	0	0	0	0	0	0
BOr1A1B1C_vRhyme_unbinned_20	0	291	138	0	0	158	0	0	0	1174	883	837	4599	1805	1837	498	459	1367	0	302	275	1044	1024	1333	838	1535	885	0	0	0	1053	475	504	1051	1975	1303	0	0	0	0	146	351	1122	1280	165	0	320	195	0
LABRr1A1B1C_vRhyme_unbinned_115	0	0	0	0	1047	1033	0	0	0	0	2296	1719	0	0	1592	0	1891	0	0	445	0	0	0	0	0	0	0	2219	2449	1510	0	0	0	0	832	168	0	0	0	0	0	0	0	0	0	0	502	0	0
MGr2D2E2F_vRhyme_unbinned_52	0	0	0	0	0	0	0	0	0	0	0	0	0	0	0	0	0	0	0	0	0	0	0	0	0	0	0	0	0	0	0	0	0	0	0	0	2014	0	0	13925	571	346	0	1365	560	0	0	0	0
BAr2D2E2F_vRhyme_unbinned_47	0	0	0	1639	316	0	378	819	855	0	0	0	0	0	0	0	0	0	0	0	0	0	0	0	0	0	0	0	0	0	0	0	0	0	0	0	0	0	0	0	0	0	0	0	0	0	0	0	0
MGr3G3H3I_vRhyme_bin_13	0	0	0	0	0	0	0	0	0	0	0	0	0	0	0	0	0	0	0	0	0	0	0	0	0	0	0	582	352	238	0	0	0	618	430	333	1839	1176	690	1379	1561	906	601	1412	1050	0	0	0	0
BAr1A1B1C_vRhyme_bin_2	3861	2527	1853	0	0	0	0	0	0	0	0	0	0	0	0	0	0	0	2407	1730	1993	2006	2173	1722	0	0	3250	0	0	0	0	0	0	0	0	0	0	0	0	0	0	0	0	0	0	2145	1669	1677	0
LASYr2D2E2F_vRhyme_unbinned_13	0	0	0	0	0	0	0	0	0	227	220	207	0	0	0	0	0	0	0	0	0	0	0	0	0	0	0	0	0	0	273	866	240	0	0	0	0	0	0	0	0	0	0	0	0	0	0	0	0
LASCr2D2E2F_vRhyme_unbinned_72	0	0	0	0	0	0	0	0	0	0	0	0	0	0	0	0	0	0	0	0	0	0	0	0	0	0	0	142	194	0	0	0	0	606	0	107	0	0	0	0	0	0	0	0	0	0	0	0	0
LASCr2D2E2F_vRhyme_unbinned_67	468	3530	278	0	278	2603	0	0	0	1215	541	381	1788	1931	2160	1679	1565	412	0	2756	2178	647	1020	532	0	0	0	7820	6595	10346	1141	7958	3749	4284	2853	2913	4015	5630	3560	2256	5427	3863	4209	8779	755	0	2754	1706	4004
SEr2D2E2F_vRhyme_unbinned_100	0	0	0	0	0	0	0	0	0	0	0	0	0	0	0	0	0	0	0	0	0	0	0	0	0	0	0	0	0	0	0	0	0	0	0	0	0	0	0	0	0	0	0	0	0	0	0	0	0
SEr2D2E2F_vRhyme_bin_20	0	0	0	0	0	0	0	0	0	0	0	0	0	0	0	0	0	0	0	0	0	0	0	0	0	0	0	0	0	0	0	0	0	0	0	0	0	0	0	0	0	0	0	0	0	0	0	0	0
MGr1A1B1C_vRhyme_unbinned_29	0	0	0	0	166	0	0	0	0	0	95	129	197	125	0	0	112	0	150	516	364	288	255	202	460	254	306	0	0	0	336	0	0	368	293	252	407	544	328	512	475	536	851	853	670	164	429	336	0
MGr2D2E2F_vRhyme_unbinned_60	0	0	0	0	0	0	0	0	0	0	0	0	0	0	0	0	0	0	0	0	268	0	0	0	0	0	0	0	0	0	0	0	0	0	0	0	531	612	531	1811	982	265	0	0	0	0	0	0	0
SEr3G3H3I_vRhyme_unbinned_213	0	0	0	0	0	0	0	0	0	0	0	0	0	0	0	0	0	0	0	0	0	0	0	0	0	0	0	0	0	0	0	0	0	0	0	0	0	0	0	0	0	0	0	0	0	0	0	0	0
LAWAr2D2E2F_vRhyme_unbinned_71	0	0	0	0	0	0	0	0	0	0	0	0	0	0	0	0	0	0	0	0	0	0	0	0	0	0	0	0	0	0	0	0	0	0	111	166	0	0	0	0	0	0	0	0	0	0	0	0	0
MGr2D2E2F_vRhyme_unbinned_42	0	0	0	0	0	0	0	0	0	0	0	0	0	0	0	0	0	0	0	0	0	0	0	0	0	0	0	0	0	0	0	0	0	0	540	139	0	0	0	0	1354	0	0	0	422	0	0	0	0
MHr2D2E2F_vRhyme_unbinned_25	0	0	0	0	0	0	0	0	0	0	0	0	0	0	0	0	0	0	0	0	0	0	0	0	0	0	0	0	0	0	0	0	0	0	0	0	0	0	0	0	0	0	0	0	0	0	0	0	403
MHr2D2E2F_vRhyme_unbinned_59	0	0	0	0	0	0	0	0	0	0	0	0	0	0	0	0	0	0	0	0	0	0	0	0	0	0	0	302	302	597	0	0	0	0	0	0	0	0	0	0	0	0	0	0	0	0	0	0	0
SEr3G3H3I_vRhyme_unbinned_187	0	0	0	0	0	0	0	0	0	0	0	0	0	0	0	0	0	0	0	0	0	0	0	0	0	0	0	0	0	0	0	0	0	0	0	0	0	0	0	0	0	0	0	0	0	0	0	0	0
CRr2D2E2F_vRhyme_bin_13	858	382	694	0	0	0	0	0	0	0	0	0	0	0	0	0	0	0	1096	418	351	258	1284	703	0	380	0	0	0	0	0	0	0	0	0	0	0	0	0	0	0	0	0	0	0	951	326	0	0
CRr1A1B1C_vRhyme_bin_15	0	0	0	0	401	0	0	0	0	0	0	0	264	0	0	0	0	0	601	680	1007	223	0	249	905	1085	707	0	0	0	0	0	0	0	0	0	0	250	0	0	0	0	0	321	0	554	729	525	0
MGr2D2E2F_vRhyme_unbinned_2	2277	315	393	0	1372	0	0	0	0	652	349	478	1080	623	699	0	0	0	3349	1132	2038	1981	1469	982	6634	3706	3246	360	0	461	0	595	0	2715	2006	2294	2190	1921	773	1884	1726	1476	1307	2971	2091	3992	1247	1402	0
BAr1A1B1C_vRhyme_unbinned_89	301	629	2099	0	0	0	0	0	0	0	0	0	0	0	0	0	0	0	0	0	0	0	0	0	0	0	0	0	0	0	0	0	0	0	206	0	0	0	0	0	0	0	0	0	0	0	0	0	0
CRr2D2E2F_vRhyme_bin_10	20962	9528	0	0	22034	8983	0	0	0	12995	0	8694	12781	9148	8097	15667	17461	7114	8384	20451	10748	27695	32409	15072	9443	5757	13343	0	0	0	0	22475	8365	76131	58747	49263	0	0	0	0	0	10411	14997	7337	0	7255	14336	13369	0
LASCr2D2E2F_vRhyme_unbinned_85	0	0	0	0	0	0	0	0	0	0	0	0	0	0	0	0	0	0	0	0	0	0	0	0	0	0	0	134	140	0	0	0	0	457	0	140	0	0	0	0	0	0	0	0	0	0	0	0	0
CRr3G3H3I_vRhyme_unbinned_72	113	0	87	0	0	0	0	0	0	0	0	0	0	0	0	0	0	0	0	0	0	664	782	234	229	0	0	0	0	0	0	0	0	0	0	0	0	0	0	0	0	0	364	190	100	0	0	0	0
LASCr2D2E2F_vRhyme_unbinned_78	0	0	319	0	0	0	0	0	0	256	0	0	0	0	0	0	0	0	0	0	0	0	0	0	0	0	0	0	0	0	0	0	0	1096	738	831	0	0	0	0	0	0	0	0	0	0	0	0	0
CRr2D2E2F_vRhyme_unbinned_43	0	0	0	0	0	0	0	0	0	0	0	0	0	0	0	0	0	0	0	0	0	522	191	0	0	0	0	0	0	0	0	183	0	0	0	0	0	477	195	188	619	492	370	0	181	0	0	0	0
BAr1A1B1C_vRhyme_bin_14	2701	2853	10461	0	0	2047	0	0	0	2296	0	9742	13072	6975	2954	0	0	0	1649	0	0	0	1997	0	0	0	0	0	0	0	0	0	0	0	0	0	0	0	0	0	0	0	0	0	0	1556	0	0	0
MGr2D2E2F_vRhyme_unbinned_85	0	0	0	0	0	0	0	0	0	0	0	0	0	0	0	0	0	0	0	0	0	0	0	0	0	0	0	0	0	0	0	0	0	0	0	0	544	181	159	1333	776	399	0	432	191	0	0	0	0
MHr1A1B1C_vRhyme_bin_5	0	0	0	0	0	0	0	0	0	0	0	0	0	0	0	0	0	0	0	1505	1357	0	0	0	0	843	0	0	0	0	0	0	0	0	0	0	0	0	0	0	0	0	0	0	0	0	1799	870	0
BAr1A1B1C_vRhyme_unbinned_1	277	785	235	0	313	261	0	0	0	536	820	368	437	933	443	707	476	233	419	241	309	828	2145	522	770	436	468	0	0	247	0	709	0	265	388	0	0	0	0	0	0	0	392	781	675	224	245	369	0
SEr3G3H3I_vRhyme_unbinned_28	0	0	0	0	0	0	0	0	0	0	0	0	0	0	0	875	623	599	0	0	0	0	0	0	0	0	0	0	0	0	0	0	0	0	0	0	0	0	0	0	0	0	0	0	0	0	0	0	0
MGr3G3H3I_vRhyme_unbinned_25	0	451	0	0	0	0	0	0	0	0	0	0	0	0	0	0	0	0	0	0	0	0	0	0	0	0	0	0	0	498	0	0	0	0	0	0	175	0	199	410	1215	689	544	767	1446	0	0	0	0
CRr2D2E2F_vRhyme_unbinned_89	1108	4953	2662	0	975	3083	0	0	0	366	0	0	0	0	0	0	0	0	0	286	0	2152	1101	855	1919	0	0	0	0	0	894	518	738	0	714	261	0	211	226	0	653	1168	2640	1849	1184	0	207	0	0
CRr2D2E2F_vRhyme_unbinned_74	0	0	0	0	0	0	0	0	0	0	0	0	0	0	0	0	0	0	0	0	0	586	700	295	259	0	0	0	0	0	0	0	0	0	0	0	0	0	0	0	0	0	0	0	0	0	0	0	0
BOr1A1B1C_vRhyme_unbinned_21	0	0	0	0	0	0	0	0	0	236	894	750	445	134	495	1935	2010	958	0	0	0	0	0	0	0	0	0	0	0	0	149	0	150	0	771	0	0	0	0	0	0	0	0	0	0	0	0	0	0
SEr3G3H3I_vRhyme_unbinned_119	0	0	0	0	0	0	0	0	0	0	0	0	0	0	0	0	0	0	0	0	0	0	0	0	0	0	0	0	0	0	0	0	0	0	242	0	0	0	0	0	0	0	0	0	0	0	0	0	0
MHr3G3H3I_vRhyme_unbinned_42	0	0	0	0	0	0	0	0	0	0	0	0	0	0	0	0	0	0	0	0	83	0	0	0	0	192	0	0	0	0	0	0	0	0	0	0	0	0	0	0	0	0	0	0	0	0	0	0	0
MGr1A1B1C_vRhyme_unbinned_30	0	0	0	0	0	0	0	0	0	0	0	0	0	0	0	0	0	0	0	0	0	0	0	0	0	0	0	428	358	0	0	0	0	249	880	256	258	1231	662	299	430	0	322	0	258	0	0	0	0
SEr2D2E2F_vRhyme_unbinned_171	0	0	0	0	0	0	0	0	0	0	0	0	0	0	0	0	0	0	0	0	0	0	0	0	0	0	0	0	0	0	0	0	0	0	0	0	0	0	0	0	0	0	0	0	0	0	0	0	0
BOr1A1B1C_vRhyme_unbinned_38	169	126	0	0	0	0	0	0	0	668	181	394	562	204	186	143	132	116	0	0	145	0	508	144	0	275	328	143	158	0	559	470	670	329	294	211	0	129	130	0	0	0	0	0	0	0	0	0	0
BAr1A1B1C_vRhyme_unbinned_87	982	696	1996	298	403	0	0	244	0	0	0	287	0	270	0	0	0	0	1227	0	661	0	592	255	0	256	291	0	0	0	0	0	0	0	0	0	0	0	0	0	0	0	0	0	0	838	252	349	0
BAr1A1B1C_vRhyme_unbinned_77	1308	1263	1503	0	1503	246	0	0	0	0	0	0	0	0	0	0	0	0	195	0	0	0	0	0	301	0	0	0	0	0	0	0	0	0	345	289	0	0	0	0	299	0	272	379	329	0	0	0	0
CRr2D2E2F_vRhyme_unbinned_64	0	0	194	0	0	0	0	0	0	0	0	0	0	0	0	0	0	0	367	0	0	573	1204	0	670	482	544	0	0	0	0	0	0	0	0	0	0	172	0	292	164	176	178	1355	368	372	0	0	0
LASCr2D2E2F_vRhyme_unbinned_51	0	0	0	0	0	0	0	0	0	0	0	0	0	0	0	0	0	0	0	0	0	0	0	0	0	0	0	116	131	0	0	0	0	463	0	116	0	0	0	0	0	0	0	0	0	0	0	0	0
SEr3G3H3I_vRhyme_unbinned_232	0	0	0	0	0	0	0	0	0	0	0	0	0	0	0	0	0	0	0	0	0	0	0	0	0	0	0	0	0	0	0	0	0	0	0	0	0	0	0	0	0	0	0	0	0	0	0	0	0
MHr2D2E2F_vRhyme_unbinned_83	0	0	0	0	0	0	0	0	0	0	0	0	0	0	0	0	0	0	0	0	0	0	0	0	0	0	0	0	0	193	564	2883	475	566	1684	931	0	0	0	0	0	0	0	0	0	0	0	0	4801
MHr2D2E2F_vRhyme_unbinned_17	0	0	0	0	0	0	0	0	0	0	0	0	0	0	0	0	0	0	0	0	0	0	0	0	0	0	0	0	0	150	0	0	0	0	0	0	0	0	0	0	0	0	0	0	0	0	0	0	620
CRr2D2E2F_vRhyme_bin_18	554	0	0	0	0	0	0	0	0	0	0	0	0	0	0	0	0	0	0	0	0	4567	551	313	0	0	0	0	0	0	0	0	0	0	0	0	0	0	0	0	0	0	0	0	0	0	0	0	1037
BAr1A1B1C_vRhyme_unbinned_26	1097	966	1176	0	0	685	0	0	0	0	0	0	0	0	0	0	0	0	0	0	0	334	609	0	0	0	0	0	0	0	0	0	0	278	452	337	0	0	0	0	0	0	0	0	0	0	0	0	0
BAr2D2E2F_vRhyme_unbinned_35	193	212	302	122	190	698	0	0	90	132	113	105	0	0	0	222	207	0	0	0	0	0	0	0	0	0	0	0	0	0	991	0	182	0	93	0	0	0	0	0	0	0	0	0	0	0	0	0	0
SEr2D2E2F_vRhyme_bin_5	0	0	0	0	0	0	0	0	0	0	0	0	0	0	0	0	0	0	0	1090	775	1337	1221	1133	978	793	939	570	0	526	0	0	0	1017	765	940	0	0	0	0	0	0	0	789	0	0	709	0	0
BAr1A1B1C_vRhyme_unbinned_43	0	0	2061	0	0	0	0	0	0	0	0	0	0	0	0	0	0	0	599	610	1411	0	0	0	0	0	532	0	0	0	0	0	0	0	0	0	0	0	0	0	0	0	0	0	0	540	581	445	0
LASCr2D2E2F_vRhyme_unbinned_70	373	0	0	0	0	0	0	0	0	0	0	0	0	0	0	0	0	0	0	0	0	0	0	0	0	0	0	0	0	0	0	0	0	723	561	604	0	0	0	0	0	0	0	0	0	0	0	0	0
SEr2D2E2F_vRhyme_unbinned_120	0	0	0	0	0	0	0	0	0	0	0	0	0	0	0	0	0	0	0	0	0	0	134	0	184	96	0	0	0	0	0	0	0	0	0	120	125	0	0	0	0	0	0	0	0	0	0	0	0
SEr2D2E2F_vRhyme_unbinned_8	0	0	0	0	0	0	0	0	0	0	204	211	0	0	0	0	0	0	0	147	0	0	0	0	0	178	195	0	0	0	0	0	0	0	0	0	0	0	0	0	0	0	0	0	0	0	177	0	0
BAr1A1B1C_vRhyme_unbinned_72	0	914	5130	0	0	0	0	0	0	0	0	0	0	0	0	0	0	0	0	0	0	0	0	0	0	0	0	0	0	0	0	0	0	0	0	0	0	0	0	0	0	0	0	0	0	0	0	0	0
LABRr1A1B1C_vRhyme_unbinned_79	0	0	0	0	0	0	0	0	0	0	0	0	0	0	0	0	0	0	0	0	0	0	0	0	0	0	0	1028	860	467	0	0	0	0	0	0	0	0	0	0	0	0	0	0	0	0	0	0	0
SEr2D2E2F_vRhyme_unbinned_107	0	0	0	0	0	0	0	0	0	0	0	0	0	0	0	0	0	0	0	0	0	0	0	0	0	0	0	0	0	0	0	0	0	0	0	0	0	0	0	0	0	0	0	0	0	0	0	0	174
MHr2D2E2F_vRhyme_unbinned_72	0	0	0	0	0	0	0	0	61	0	82	0	0	0	0	175	271	90	0	0	0	0	0	0	0	0	0	0	0	0	0	0	0	0	77	0	0	0	0	0	0	0	0	0	0	0	0	0	109
BAr2D2E2F_vRhyme_bin_1	26660	4711	14388	7617	13404	8321	0	0	0	0	0	0	0	0	0	0	0	0	2680	0	2052	0	2285	3912	0	0	0	0	0	0	0	0	0	0	0	0	0	0	0	0	0	0	0	0	0	0	0	0	0
SEr3G3H3I_vRhyme_unbinned_226	0	0	0	0	0	0	0	0	0	0	0	0	0	0	0	0	0	0	109	104	0	0	0	0	0	0	0	136	118	0	0	0	0	0	0	0	0	0	0	0	0	0	0	0	0	0	0	0	0
MHr1A1B1C_vRhyme_unbinned_3	953	224	1308	0	0	124	0	0	0	0	0	135	419	0	193	0	0	0	1347	399	881	0	194	0	0	429	213	0	0	0	0	0	0	0	0	0	0	0	0	0	0	0	0	201	0	640	488	761	0
BAr2D2E2F_vRhyme_unbinned_25	0	0	0	299	3069	0	0	0	0	0	0	0	0	0	0	0	0	0	0	0	0	0	0	0	0	0	0	0	0	0	0	0	0	0	0	0	0	0	0	0	0	0	0	0	0	0	0	0	0
MHr2D2E2F_vRhyme_unbinned_38	111	0	86	132	0	0	179	334	295	523	303	781	514	316	481	746	820	669	529	179	239	0	153	0	0	185	127	0	0	0	0	0	190	0	373	0	0	0	0	0	0	0	0	0	0	309	200	200	138
SEr3G3H3I_vRhyme_unbinned_78	7415	1427	3847	378	1562	3253	0	0	0	355	0	0	808	659	0	0	0	0	1034	614	708	1071	577	1281	790	653	0	1602	1274	641	0	253	0	690	1472	1105	0	0	0	379	373	282	822	891	0	332	527	393	0
SEr2D2E2F_vRhyme_unbinned_5	197	0	0	0	179	0	0	0	0	0	0	0	0	0	0	0	0	0	0	132	0	0	0	0	0	0	0	0	0	0	0	0	0	0	0	0	0	0	0	0	0	0	0	0	0	0	0	0	0
BAr1A1B1C_vRhyme_unbinned_46	518	0	278	0	0	0	0	0	0	0	0	0	0	0	0	0	0	0	0	0	0	0	0	0	0	0	0	0	0	0	0	0	0	0	0	0	0	0	0	0	0	0	0	0	0	0	0	0	0
CRr2D2E2F_vRhyme_bin_4	0	0	0	0	0	0	0	0	0	0	0	0	6315	12111	0	0	0	0	0	0	0	94680	26221	19431	0	0	0	0	0	0	0	0	0	5969	0	0	0	0	0	0	0	14512	13266	0	0	0	0	0	0
SEr3G3H3I_vRhyme_unbinned_271	0	0	0	0	0	0	0	0	0	0	0	0	152	84	0	0	0	0	0	71	0	0	0	96	0	0	0	0	0	0	0	0	0	0	0	0	0	0	0	0	0	0	68	144	0	0	0	0	0
MGr2D2E2F_vRhyme_unbinned_33	484	124	0	0	0	0	0	0	0	0	0	0	0	0	0	0	0	0	0	0	0	175	0	0	329	0	153	350	197	114	0	0	0	340	134	303	625	256	108	379	328	93	0	0	155	0	0	0	0
LAWAr2D2E2F_vRhyme_unbinned_22	0	0	0	0	0	0	0	0	0	0	0	0	0	0	0	0	0	0	0	0	0	0	0	0	0	0	0	799	483	658	0	0	0	566	456	247	489	190	0	837	0	0	0	0	0	0	0	0	953
LASCr2D2E2F_vRhyme_unbinned_77	0	0	0	0	0	0	0	0	0	4232	3707	3127	4367	3639	4308	1222	1472	637	0	0	0	0	0	0	0	0	0	0	0	0	1298	2735	514	7468	4004	3457	0	0	0	0	0	0	0	0	0	0	0	0	0
SEr2D2E2F_vRhyme_unbinned_115	0	0	0	0	0	0	0	0	0	0	0	0	0	0	0	0	0	0	0	0	0	0	0	0	0	0	0	0	0	0	0	0	0	0	0	0	0	0	0	0	0	0	0	0	0	0	0	0	0
LABRr1A1B1C_vRhyme_unbinned_101	0	0	0	0	0	0	0	0	0	0	0	0	0	0	0	0	0	0	0	0	0	0	0	0	0	0	0	2230	2398	852	0	0	0	0	0	0	0	0	0	0	0	0	0	0	0	0	0	0	0
MHr2D2E2F_vRhyme_bin_13	0	0	0	0	0	0	0	0	0	0	0	0	0	0	0	0	0	0	0	0	0	0	0	0	0	0	0	0	0	1277	0	0	0	0	0	0	0	0	0	0	0	0	0	0	0	0	0	0	3432
BAr2D2E2F_vRhyme_unbinned_19	0	0	0	0	1909	0	0	0	0	0	0	0	0	0	0	0	0	0	0	0	0	0	0	0	0	0	262	0	0	0	0	0	0	0	0	0	0	0	0	0	0	0	0	0	0	0	0	0	0
BOr3G3H3I_vRhyme_bin_1	0	0	0	0	0	0	0	0	0	1119	777	2448	1108	1490	1541	6361	3588	1737	0	0	0	0	0	0	0	0	0	0	0	0	0	0	0	0	1454	0	0	0	0	0	0	0	0	0	0	0	0	0	0
CRr2D2E2F_vRhyme_unbinned_1	0	0	0	0	0	0	0	0	0	0	0	0	0	0	0	0	0	0	0	0	0	314	506	433	0	0	0	0	0	0	0	0	0	0	0	0	0	0	0	0	0	0	0	0	0	0	0	0	0
CRr3G3H3I_vRhyme_bin_8	1326	979	0	0	4431	0	0	0	0	0	0	0	0	0	0	0	0	0	0	0	0	3228	3758	1025	3450	2432	2624	0	0	0	0	0	0	0	0	0	0	622	741	0	0	445	595	0	787	0	0	0	0
MHr2D2E2F_vRhyme_unbinned_53	0	0	0	0	0	0	0	0	0	0	0	0	0	0	0	0	0	0	0	0	0	0	0	0	0	0	0	563	573	1372	0	209	149	0	0	0	0	0	0	0	0	0	0	0	0	0	0	0	303
MGr3G3H3I_vRhyme_unbinned_78	0	0	0	0	0	0	0	0	0	0	0	0	0	0	0	0	0	0	0	203	81	0	0	0	0	0	0	0	0	0	0	0	0	0	0	0	342	684	217	78	116	180	415	340	0	0	150	91	0
MGr3G3H3I_vRhyme_unbinned_45	0	230	0	0	0	0	0	0	0	0	0	0	0	0	0	0	0	0	0	0	0	0	0	0	0	0	0	0	0	251	0	0	0	0	0	0	0	0	110	148	521	244	245	327	672	0	0	0	0
SEr2D2E2F_vRhyme_unbinned_137	0	0	0	0	0	0	0	0	0	0	0	0	0	0	0	0	0	0	0	0	0	0	0	0	0	0	0	0	0	0	0	0	0	0	0	0	0	0	0	0	0	0	361	1246	896	0	0	0	601
SEr3G3H3I_vRhyme_unbinned_299	1212	0	0	0	0	0	0	0	0	0	0	0	0	0	0	0	0	0	689	469	0	1238	385	679	0	0	328	0	0	0	0	688	402	0	0	0	0	0	0	0	0	0	0	0	0	787	0	0	0
MGr2D2E2F_vRhyme_unbinned_39	0	0	0	0	0	0	0	0	0	0	0	0	0	0	0	0	0	0	0	0	0	0	0	0	0	0	0	728	827	0	0	0	0	0	0	0	381	190	0	701	2434	437	483	757	1491	0	0	0	0
CRr3G3H3I_vRhyme_unbinned_87	521	1150	0	0	2442	0	0	0	0	0	0	0	0	0	0	0	0	0	0	414	0	0	350	0	3353	1443	1224	0	0	0	0	0	0	0	0	0	0	333	0	0	591	385	2482	7022	5515	0	272	0	0
LAWAr2D2E2F_vRhyme_unbinned_26	0	0	0	0	0	0	0	0	0	0	0	0	0	0	0	0	0	0	0	0	0	0	0	0	0	0	0	1160	1027	262	0	0	0	0	0	0	887	358	328	0	0	0	0	0	0	0	0	0	413
MGr3G3H3I_vRhyme_unbinned_55	0	0	0	0	0	0	0	0	0	0	0	0	0	0	0	0	0	0	0	0	0	0	0	0	217	0	0	0	0	0	0	0	0	0	0	0	0	0	0	0	0	194	628	373	0	0	0	0	0
LAWAr2D2E2F_vRhyme_unbinned_82	0	0	0	0	0	0	0	0	0	0	0	0	0	0	0	0	0	0	0	0	0	0	0	0	0	0	0	172	214	250	158	232	0	0	116	0	0	0	0	0	0	0	0	0	0	0	0	0	309
SEr3G3H3I_vRhyme_unbinned_133	0	0	0	0	261	0	0	0	0	0	0	0	0	0	0	0	0	0	0	0	0	0	0	0	0	0	0	0	0	0	0	0	0	0	0	0	0	0	0	0	0	0	0	0	0	0	0	0	0
MGr3G3H3I_vRhyme_unbinned_84	0	230	0	0	0	0	0	0	0	0	0	0	0	0	0	0	0	0	0	0	0	0	0	0	0	0	0	0	0	330	0	0	0	0	0	0	0	0	0	217	737	326	301	524	897	0	0	0	0
MGr3G3H3I_vRhyme_unbinned_70	0	0	0	0	0	367	0	0	0	0	0	0	0	0	0	0	0	0	0	0	0	154	446	297	591	707	817	0	0	0	0	0	0	0	0	0	0	0	0	0	0	0	404	1058	3175	0	0	0	0
CRr3G3H3I_vRhyme_unbinned_13	0	0	0	0	0	0	0	0	0	0	0	0	0	0	0	0	0	0	0	0	0	0	0	0	847	362	500	0	0	0	0	0	0	0	0	0	342	258	120	433	599	413	302	909	722	0	0	0	0
SEr3G3H3I_vRhyme_unbinned_238	0	0	0	0	0	0	0	0	0	0	0	0	0	0	0	0	0	0	0	0	0	0	0	0	0	0	0	0	0	0	0	0	0	0	0	0	520	0	0	0	246	0	0	0	0	0	0	0	0
BAr3G3H3I_vRhyme_unbinned_1	0	0	0	0	0	0	846	862	1011	0	0	0	0	0	0	0	0	0	0	0	0	0	0	0	0	0	0	0	0	0	0	0	0	0	0	0	0	0	0	0	0	0	0	0	0	0	0	0	0
SEr3G3H3I_vRhyme_unbinned_224	0	0	0	0	0	0	0	0	0	0	0	0	0	0	0	0	0	0	0	0	0	0	0	0	0	0	0	0	0	0	0	0	0	0	0	0	0	0	0	0	0	0	0	0	0	0	0	0	0
MGr1A1B1C_vRhyme_unbinned_33	0	0	0	0	0	0	0	0	0	0	0	0	0	0	0	0	0	0	0	0	0	0	0	0	0	0	0	0	0	0	0	0	0	0	0	0	103	1049	336	0	0	0	0	0	0	0	0	0	0
SEr2D2E2F_vRhyme_unbinned_201	1848	665	701	0	165	147	0	0	0	225	0	0	167	156	0	0	0	0	126	240	213	341	182	405	0	0	0	0	0	0	0	0	220	184	239	225	0	0	0	0	0	0	0	0	0	129	311	168	0
MGr1A1B1C_vRhyme_bin_8	0	0	0	0	0	0	0	0	0	0	0	0	0	0	0	0	0	0	0	0	0	0	0	0	0	0	0	0	0	0	0	0	0	0	0	0	0	0	2472	0	466	0	515	0	0	0	0	0	0
LABRr1A1B1C_vRhyme_unbinned_42	0	0	0	0	0	0	0	0	0	0	0	0	0	0	0	0	0	0	0	0	0	0	0	0	0	0	0	639	597	0	0	0	0	0	0	0	0	0	0	0	0	0	0	0	0	0	0	0	0
MGr3G3H3I_vRhyme_bin_5	0	0	0	0	0	0	0	0	0	0	0	0	0	0	0	0	0	0	0	0	0	0	0	0	0	0	0	0	0	0	0	0	0	0	0	0	0	0	0	2945	3116	1377	0	5013	7915	0	0	0	0
SEr3G3H3I_vRhyme_unbinned_23	0	0	0	0	0	0	0	0	0	0	0	0	0	0	0	0	0	0	0	0	0	0	0	0	0	0	0	0	0	0	0	0	0	0	0	0	0	0	0	0	0	0	0	0	0	0	0	0	0
SEr3G3H3I_vRhyme_bin_31	0	0	0	0	0	0	0	0	0	0	0	0	0	0	0	0	0	0	0	0	0	0	0	0	470	519	0	0	0	0	0	0	0	0	0	0	0	0	0	0	0	0	0	0	0	0	0	0	0
LASCr2D2E2F_vRhyme_unbinned_53	0	0	0	0	0	0	0	0	0	173	0	0	151	150	0	0	0	0	0	0	0	0	0	0	0	0	0	0	0	0	0	0	0	272	302	288	0	0	0	0	0	0	0	0	0	0	0	0	0
SEr3G3H3I_vRhyme_unbinned_268	307	277	563	0	0	0	0	0	0	0	0	0	0	0	0	0	0	0	270	282	424	410	229	216	228	207	299	0	0	0	0	0	0	204	306	250	239	289	305	0	185	0	0	0	151	256	309	424	0
LAWAr2D2E2F_vRhyme_unbinned_50	0	0	0	0	0	0	0	0	0	0	0	0	0	0	0	0	0	0	0	0	0	0	0	0	0	0	0	0	0	176	0	0	0	275	245	246	0	0	0	0	0	0	0	0	0	0	0	0	0
LAWAr2D2E2F_vRhyme_bin_22	0	0	0	0	0	0	0	0	0	0	0	0	0	0	0	0	0	0	0	0	0	622	392	0	0	0	0	0	0	384	0	0	0	1132	776	706	0	0	0	0	0	0	0	0	0	0	0	0	0
SEr2D2E2F_vRhyme_unbinned_15	0	0	0	0	0	0	0	0	0	0	0	0	0	0	0	0	0	0	0	0	0	0	0	0	0	0	0	0	0	0	0	130	0	0	0	0	0	0	0	0	0	0	0	0	0	0	0	0	0
LABRr1A1B1C_vRhyme_unbinned_95	0	0	0	0	0	0	0	0	0	0	0	0	0	0	0	0	0	0	0	0	0	0	0	0	0	0	0	1146	1091	212	0	0	0	241	0	0	0	0	0	0	0	0	0	0	1764	0	0	0	0
SEr2D2E2F_vRhyme_unbinned_150	0	0	0	0	0	0	0	0	0	0	0	0	0	0	0	0	0	0	0	156	0	0	0	0	184	218	0	0	0	0	0	0	0	0	0	0	0	0	0	0	0	140	312	988	0	0	121	0	0
MGr3G3H3I_vRhyme_unbinned_17	0	0	0	0	0	0	0	0	0	0	0	0	0	0	0	0	0	0	127	0	0	0	0	104	0	0	0	0	0	0	0	0	0	0	0	0	0	0	0	172	275	289	257	598	290	0	0	0	0
CRr3G3H3I_vRhyme_unbinned_39	468	206	108	0	733	388	0	0	0	0	0	0	0	0	0	0	0	0	0	0	0	0	138	132	607	417	377	0	0	0	174	0	0	0	0	0	0	126	0	0	0	104	296	0	0	0	0	0	0
MGr2D2E2F_vRhyme_unbinned_77	0	0	0	0	0	0	0	0	0	0	0	0	0	0	0	0	0	0	0	0	0	0	0	0	0	0	0	0	0	0	0	0	0	0	0	0	252	0	0	102	467	167	0	0	219	0	0	0	0
MHr3G3H3I_vRhyme_bin_2	0	0	0	0	0	0	0	0	0	0	0	0	0	0	0	0	0	0	0	1911	1561	2651	0	0	1937	1897	2319	0	0	0	0	0	0	1198	0	0	0	1364	0	1697	2067	1605	2229	4011	1254	0	1663	1433	0
SEr3G3H3I_vRhyme_unbinned_117	0	0	0	0	0	0	0	0	0	0	0	0	0	0	0	0	0	0	0	0	0	0	0	0	0	0	0	0	0	0	0	0	0	0	0	0	0	0	0	0	0	0	0	0	0	0	0	0	0
LAWAr2D2E2F_vRhyme_unbinned_93	795	558	395	0	0	0	0	0	0	0	0	0	0	0	0	0	0	0	522	444	512	1128	1124	418	705	406	677	887	582	0	0	0	0	932	457	790	358	769	829	0	575	0	368	0	0	414	419	566	0
SEr3G3H3I_vRhyme_unbinned_237	0	0	0	0	0	0	0	0	0	0	0	412	0	0	0	0	0	0	0	0	0	388	0	1710	1114	476	0	0	0	0	0	0	0	0	0	0	921	467	0	0	0	0	0	0	0	0	0	0	0
MGr3G3H3I_vRhyme_unbinned_89	254	1763	0	0	0	0	0	0	0	0	0	0	0	0	0	0	0	0	0	0	0	0	0	0	0	0	0	0	0	0	0	0	0	0	0	0	7501	4041	3753	7038	3284	10472	862	4195	0	0	0	0	0
LASCr2D2E2F_vRhyme_unbinned_8	0	535	138	0	0	136	0	0	0	0	0	0	0	0	0	0	0	0	583	1032	573	506	569	261	1267	1391	1370	1606	1314	137	206	325	154	1030	654	613	2210	2728	1819	392	554	354	1220	897	603	627	854	661	110
CRr1A1B1C_vRhyme_unbinned_25	646	139	766	0	0	0	0	0	0	0	0	0	201	0	0	0	0	0	751	238	414	0	145	0	0	281	147	0	0	0	0	0	0	0	0	0	0	0	0	0	0	0	0	128	0	346	233	376	0
MGr3G3H3I_vRhyme_unbinned_2	0	0	790	0	0	0	0	0	0	362	0	0	0	0	0	0	0	0	0	278	0	0	0	256	0	0	0	1452	1173	2365	0	0	0	874	952	2698	0	0	0	983	485	423	390	1302	1695	0	227	0	0
LAWAr2D2E2F_vRhyme_unbinned_73	0	0	0	0	0	0	0	0	0	0	0	0	0	0	0	0	0	0	0	0	0	0	0	0	0	0	0	564	425	824	0	0	0	899	0	0	0	0	0	0	0	0	0	0	0	0	0	0	0
BOr2D2E2F_vRhyme_unbinned_1	0	0	0	0	0	0	0	0	0	817	481	2955	2069	1142	770	0	0	495	0	0	0	0	0	0	0	0	0	162	170	340	0	0	162	1759	2503	3823	0	0	0	0	0	0	0	0	0	0	0	0	0
CRr1A1B1C_vRhyme_unbinned_52	2756	1268	0	0	3168	1208	0	0	0	1545	0	1199	1468	1116	915	1822	1981	0	1187	2898	1394	3650	4010	2063	1201	754	1861	0	0	0	0	3187	1173	10566	8208	7105	0	0	0	0	0	1501	2058	0	0	965	1875	1817	0
SEr3G3H3I_vRhyme_unbinned_292	0	0	0	0	0	0	0	0	0	0	0	0	0	0	0	0	0	0	0	0	0	0	0	0	0	0	0	0	0	0	0	0	0	0	0	0	0	0	0	0	0	0	0	0	0	0	0	0	0
LAWAr2D2E2F_vRhyme_unbinned_47	150	116	92	0	0	0	0	0	0	0	0	0	0	0	0	0	0	0	151	0	0	0	0	0	0	0	0	119	0	103	265	120	0	521	542	1747	0	0	0	418	321	204	0	0	0	95	0	0	0
BAr2D2E2F_vRhyme_unbinned_65	493	609	2590	306	1511	562	0	0	149	0	0	0	0	0	0	0	0	0	0	0	468	0	0	278	0	0	0	0	0	0	0	0	0	0	0	0	0	0	0	0	0	0	0	0	0	0	0	185	0
LASAr3G3H3I_vRhyme_unbinned_32	555	151	189	0	2030	633	0	0	0	198	0	0	127	0	0	112	0	0	0	0	0	0	0	154	0	0	0	0	0	0	653	247	249	0	183	0	0	0	0	0	0	0	0	0	0	0	0	0	0
BOr2D2E2F_vRhyme_bin_2	0	0	0	0	0	0	0	0	0	0	0	0	7092	10755	7798	0	0	0	0	0	0	0	0	0	0	0	0	0	0	0	0	0	0	0	0	0	0	0	0	0	0	0	0	0	0	0	0	0	0
LAWAr2D2E2F_vRhyme_unbinned_60	265	137	121	0	0	0	0	0	0	126	0	0	0	0	0	0	0	0	0	0	0	0	0	0	0	0	0	0	0	0	0	0	0	361	260	307	0	0	0	0	0	0	0	0	0	0	0	0	0
SEr2D2E2F_vRhyme_unbinned_109	0	0	0	0	0	0	0	0	0	159	0	0	219	0	0	0	155	0	0	0	0	0	0	0	0	0	0	0	0	192	0	0	0	0	175	0	0	0	0	0	0	0	0	0	0	0	0	0	0
BAr1A1B1C_vRhyme_unbinned_7	6593	7812	14103	0	454	0	0	0	0	4649	503	0	778	1632	0	0	0	0	3179	2686	3318	8954	9804	3798	0	955	643	0	0	678	1081	1477	2723	2501	6574	7433	0	0	0	0	0	0	833	0	0	2906	2434	2144	0
MGr3G3H3I_vRhyme_unbinned_11	0	0	0	0	196	0	0	0	0	0	0	0	0	0	0	0	0	0	0	122	0	213	176	567	1117	588	1133	0	0	0	0	0	0	0	0	0	3007	3157	2010	760	2344	2888	5716	3385	106	0	145	0	0
BAr1A1B1C_vRhyme_unbinned_32	373	216	285	0	0	0	0	0	0	0	0	0	0	0	0	0	0	0	410	159	156	0	459	259	0	187	0	0	0	0	0	0	0	0	0	0	0	0	0	0	0	0	0	0	0	416	165	0	0
SEr3G3H3I_vRhyme_unbinned_56	0	0	0	0	0	0	0	0	0	0	0	0	0	0	0	0	0	0	0	0	0	0	0	0	0	0	0	0	0	0	0	0	0	0	0	0	0	0	0	0	0	0	0	0	0	0	0	0	0
SEr3G3H3I_vRhyme_unbinned_219	0	0	0	0	0	0	0	0	0	0	0	0	0	0	0	0	0	0	0	0	0	0	0	0	0	0	0	0	0	0	0	0	0	0	0	0	0	0	0	0	0	0	0	0	0	0	0	0	0
SEr3G3H3I_vRhyme_unbinned_125	0	0	0	0	0	0	0	0	0	0	0	0	0	0	0	0	0	0	0	0	0	0	0	0	0	0	0	0	0	0	0	0	0	0	0	0	0	0	0	0	0	0	0	0	0	0	0	0	0
BAr2D2E2F_vRhyme_unbinned_20	504	0	453	0	1700	940	0	0	0	0	0	0	210	0	0	0	0	0	0	0	0	0	0	0	0	0	0	0	0	0	560	355	0	0	0	0	0	0	0	0	0	0	274	0	0	0	0	0	0
MGr3G3H3I_vRhyme_unbinned_29	0	0	0	0	0	0	0	0	0	0	0	0	0	0	0	0	0	0	0	0	0	258	119	0	0	0	0	0	0	0	0	0	0	0	0	0	237	1169	681	0	300	378	737	440	0	0	0	0	0
SEr3G3H3I_vRhyme_unbinned_260	0	0	0	0	0	0	0	0	0	0	0	0	0	0	0	0	0	0	0	0	0	0	0	0	0	0	0	0	0	0	0	0	0	0	0	0	0	0	0	0	141	0	0	404	1003	0	0	0	438
SEr3G3H3I_vRhyme_unbinned_188	0	0	0	0	0	0	0	0	0	0	0	0	0	0	0	0	0	0	0	0	0	0	0	0	0	0	0	0	0	0	0	0	0	0	0	0	0	0	0	0	0	0	0	0	0	0	0	0	0
CRr3G3H3I_vRhyme_unbinned_7	0	0	0	0	0	0	0	0	0	0	0	0	0	0	0	0	0	0	0	0	0	0	0	0	317	344	312	0	0	0	0	0	0	0	0	0	0	0	0	0	0	0	0	0	0	0	0	0	0
LAWAr2D2E2F_vRhyme_unbinned_67	0	0	0	0	0	0	0	0	0	0	0	0	0	0	0	0	0	0	0	0	0	0	0	0	0	0	0	171	148	212	0	0	0	0	0	0	0	0	0	0	0	0	0	0	0	0	0	0	393
MGr3G3H3I_vRhyme_unbinned_71	0	0	0	0	0	0	0	0	0	0	0	0	0	0	0	0	0	0	0	0	0	0	0	0	0	0	0	198	193	100	0	0	0	0	0	0	0	0	0	121	285	0	0	0	427	0	0	0	0
LASAr3G3H3I_vRhyme_unbinned_55	0	0	0	0	0	0	0	0	0	0	0	0	0	0	0	0	0	0	0	0	0	0	0	0	0	0	0	0	0	0	1081	5257	2851	332	305	212	0	0	0	0	0	0	0	0	0	0	0	0	0
MGr3G3H3I_vRhyme_unbinned_61	0	0	0	0	0	0	0	0	0	0	0	192	0	141	170	0	0	0	0	0	0	0	0	0	0	0	0	0	0	0	139	0	0	0	0	0	0	0	0	0	0	0	1084	188	652	0	0	0	0
BAr2D2E2F_vRhyme_unbinned_42	1658	0	1363	0	5321	2808	0	0	0	0	0	0	488	0	0	0	0	0	0	0	0	0	0	0	0	0	0	0	0	0	1847	872	0	0	0	0	0	0	0	0	0	0	882	0	0	0	0	0	0
CRr1A1B1C_vRhyme_unbinned_37	0	0	0	0	0	0	0	0	0	0	0	0	0	0	0	0	0	0	1083	0	515	0	0	0	0	225	162	0	0	0	0	0	0	0	0	0	0	0	0	0	0	0	0	0	0	360	142	0	0
BAr2D2E2F_vRhyme_unbinned_61	1543	289	336	304	3037	289	0	0	0	460	312	379	740	431	475	0	0	0	3019	1303	2014	1322	1122	767	4047	2837	2191	0	238	0	221	426	0	1980	1554	1529	1212	1169	509	825	504	403	437	1057	499	3430	1360	1281	0
SEr2D2E2F_vRhyme_unbinned_18	0	0	0	0	0	1888	0	0	0	0	0	0	0	0	0	0	0	0	0	0	0	0	0	0	0	0	0	0	0	0	0	0	0	0	0	0	0	0	0	0	0	0	0	0	0	0	0	0	0
BAr3G3H3I_vRhyme_unbinned_52	0	0	0	0	0	0	949	289	136	0	0	0	0	0	0	0	0	0	0	0	0	0	0	0	0	0	0	0	0	118	100	0	161	0	305	0	0	0	0	0	0	0	0	0	0	0	0	0	0
LABRr1A1B1C_vRhyme_unbinned_121	0	752	0	0	0	0	0	0	0	0	0	0	0	0	0	0	0	0	0	0	0	390	0	0	0	0	0	583	450	4517	0	0	0	0	0	0	0	0	0	873	1323	1149	1117	3593	4702	0	0	0	0
MGr1A1B1C_vRhyme_unbinned_87	0	0	0	0	0	0	0	0	0	0	0	0	0	0	0	0	0	0	649	2019	1151	903	1051	0	2129	1702	1500	0	0	0	0	0	0	0	0	0	1109	2391	1435	0	393	652	689	692	0	492	1226	1071	0
LAWAr2D2E2F_vRhyme_unbinned_91	0	0	0	0	0	0	0	0	0	0	0	0	0	0	0	0	0	0	0	1166	542	0	0	0	0	891	379	1379	1119	671	508	570	796	1373	1337	671	0	494	339	0	0	0	367	0	0	0	1176	414	575
MGr2D2E2F_vRhyme_unbinned_84	703	2622	558	0	1238	2934	0	0	0	369	0	0	0	0	0	0	0	0	552	1556	914	1533	1187	1577	2350	2048	3786	0	0	0	0	0	0	0	0	0	833	3268	2755	267	1162	1323	2520	2533	368	600	1446	928	0
SEr3G3H3I_vRhyme_unbinned_96	0	0	0	0	0	0	0	0	0	0	0	0	0	0	0	0	0	0	0	0	0	0	0	0	0	0	0	1713	1721	858	0	0	304	0	0	0	0	0	0	0	0	0	0	0	0	0	0	0	125
SEr2D2E2F_vRhyme_unbinned_12	0	0	0	0	0	0	0	0	0	0	0	0	0	0	0	0	0	0	0	0	0	0	0	0	0	0	0	0	0	0	0	0	0	0	0	0	0	0	0	0	0	0	0	0	0	0	0	0	0
CRr3G3H3I_vRhyme_unbinned_9	0	337	0	0	0	0	0	0	0	0	0	0	0	0	0	0	0	0	0	1442	1144	0	0	0	458	107	477	1328	1283	1986	0	0	0	209	0	0	1135	1212	898	689	2031	1067	1483	3743	163	0	1455	1005	0
SEr2D2E2F_vRhyme_unbinned_136	0	0	0	0	0	0	0	0	0	0	0	0	0	0	0	0	0	0	0	0	0	0	0	0	0	0	0	0	0	0	0	0	0	0	0	0	0	0	0	0	0	0	0	0	0	0	0	0	0
SEr2D2E2F_vRhyme_unbinned_133	157	0	0	0	182	112	0	0	0	0	0	0	0	0	0	0	0	0	140	0	0	308	146	0	0	131	0	0	0	0	824	1362	699	0	0	0	0	0	0	153	268	298	601	519	353	0	0	0	0
MGr1A1B1C_vRhyme_unbinned_54	0	0	0	0	0	0	0	0	0	0	0	0	0	0	0	0	0	0	0	256	177	0	0	0	0	0	0	378	244	341	0	0	0	321	0	0	2018	1247	854	1051	465	325	0	696	188	0	0	0	0
LASCr2D2E2F_vRhyme_unbinned_99	0	0	0	0	0	0	0	0	0	0	0	0	0	0	0	0	0	0	0	0	0	0	0	0	0	0	0	143	168	193	0	0	0	158	420	285	0	0	0	0	0	0	0	0	0	0	0	0	0
CRr3G3H3I_vRhyme_unbinned_56	0	0	170	0	234	0	0	0	0	0	0	0	0	0	0	0	0	0	0	362	644	129	254	281	223	480	422	0	0	0	0	0	0	0	0	0	0	0	0	0	0	0	144	0	0	0	376	369	0
BAr1A1B1C_vRhyme_unbinned_24	0	935	3907	0	0	2340	0	0	0	0	0	0	0	0	0	0	0	0	0	0	941	0	0	713	0	493	0	0	0	0	0	0	0	0	0	0	0	0	0	0	0	0	0	0	0	0	0	679	0
LABRr1A1B1C_vRhyme_bin_17	0	0	0	0	0	0	0	0	0	0	0	0	0	0	0	0	0	0	0	0	0	0	0	0	0	0	0	7272	5169	13156	0	0	0	0	0	0	0	0	0	0	0	0	0	0	0	0	0	0	0
SEr2D2E2F_vRhyme_unbinned_49	0	0	0	0	0	0	0	0	0	0	0	0	0	0	0	0	0	0	0	0	0	0	0	0	0	0	0	0	0	0	0	0	0	0	0	0	0	0	0	0	0	0	0	0	0	0	0	0	0
LASCr2D2E2F_vRhyme_bin_12	0	0	0	0	0	0	0	0	0	0	0	0	0	0	0	0	0	0	0	0	0	0	0	0	0	0	0	0	0	0	0	0	0	1161	2645	6945	0	0	0	0	0	0	2371	1716	0	0	0	0	0
SEr3G3H3I_vRhyme_bin_21	0	0	0	0	0	0	0	0	0	0	0	0	0	0	0	0	0	0	0	0	0	0	0	0	0	0	0	0	0	0	0	0	0	0	0	0	0	0	0	0	0	0	0	0	0	0	0	0	0
CRr3G3H3I_vRhyme_unbinned_27	0	0	0	0	0	0	0	0	0	0	0	0	0	0	0	0	0	0	0	275	203	0	0	0	635	671	809	0	0	0	0	0	0	0	0	0	0	0	0	0	0	0	0	0	0	0	275	234	0
BAr2D2E2F_vRhyme_unbinned_54	0	0	0	3490	554	421	0	0	0	0	0	0	0	0	0	0	0	0	0	0	0	0	0	0	0	0	0	0	0	0	0	0	0	0	0	0	0	0	0	0	0	0	0	0	0	0	0	0	0
SEr3G3H3I_vRhyme_unbinned_115	0	0	0	0	0	0	0	0	0	0	0	0	0	0	0	0	0	0	0	0	0	0	0	0	0	0	0	0	0	0	133	131	114	0	0	0	0	0	0	0	0	0	0	0	0	0	0	0	0
MGr1A1B1C_vRhyme_unbinned_27	0	0	0	0	0	0	0	0	0	0	0	0	0	0	0	0	0	0	0	0	0	0	0	0	0	0	0	0	0	0	0	0	0	0	0	0	0	1036	336	0	0	0	0	0	0	0	0	0	0
SEr3G3H3I_vRhyme_unbinned_31	0	0	0	0	0	0	0	0	0	0	0	0	0	0	0	0	0	0	0	0	0	0	0	0	0	0	0	0	0	0	0	0	0	0	0	0	0	0	0	0	0	0	0	0	0	0	0	0	0
SEr2D2E2F_vRhyme_unbinned_160	0	0	0	0	0	0	0	0	0	0	0	0	0	0	0	0	0	0	192	0	0	0	0	110	359	341	416	0	0	0	0	0	0	187	136	0	0	274	137	0	557	466	885	2480	369	0	0	0	0
LASCr2D2E2F_vRhyme_unbinned_92	0	0	0	0	0	0	0	0	0	0	0	0	0	0	0	286	287	0	0	0	0	0	0	0	0	0	0	0	0	0	1348	2984	1694	553	1455	489	0	0	0	0	0	0	0	0	0	0	0	0	753
LASCr2D2E2F_vRhyme_unbinned_106	0	0	0	0	0	0	0	0	0	0	0	0	0	0	0	0	0	0	0	0	0	0	0	0	0	0	0	177	146	172	0	0	0	151	392	270	0	143	0	0	0	0	0	0	0	0	0	0	0
CRr2D2E2F_vRhyme_unbinned_48	402	376	288	0	0	180	0	0	0	0	0	120	0	0	0	130	0	0	0	0	0	256	424	0	0	0	0	0	0	0	0	0	0	0	112	0	0	0	0	0	0	0	0	0	0	0	0	0	0
BOr2D2E2F_vRhyme_unbinned_34	0	0	0	0	0	0	0	0	0	0	0	0	4145	1553	3840	759	836	614	0	0	0	0	0	0	0	0	0	0	0	0	0	0	0	0	0	0	0	0	0	0	0	0	0	0	0	0	0	0	0
LASCr2D2E2F_vRhyme_unbinned_31	0	269	0	0	0	0	0	0	0	0	0	0	0	0	0	0	0	0	0	0	0	0	0	0	0	0	0	0	0	0	0	0	0	440	781	895	0	0	0	0	0	0	0	0	0	0	0	0	0
MHr1A1B1C_vRhyme_unbinned_35	0	0	0	0	0	0	0	0	0	537	0	0	0	0	0	0	0	0	1669	1151	624	2634	4058	2186	0	2242	3580	0	0	0	0	0	0	0	0	0	0	0	0	0	0	0	0	0	0	1156	1190	731	0
LABRr1A1B1C_vRhyme_unbinned_4	0	0	0	0	0	0	0	0	0	0	0	0	0	0	0	0	0	0	0	0	0	0	0	0	0	0	0	392	392	188	0	0	0	0	0	0	0	0	0	0	0	0	0	0	0	0	0	0	0
CRr1A1B1C_vRhyme_unbinned_16	0	0	174	0	176	0	0	0	0	0	0	0	0	0	0	0	0	0	0	554	630	222	298	330	354	538	559	0	0	0	0	0	0	0	0	0	0	150	0	0	0	0	0	0	0	0	558	564	0
MGr3G3H3I_vRhyme_unbinned_31	0	0	0	0	0	0	0	0	0	0	0	0	0	0	0	0	0	0	1401	0	0	870	0	0	4074	2081	2112	0	0	0	0	0	0	0	0	0	1201	983	455	922	1217	897	844	1966	1469	1617	0	0	0
MGr2D2E2F_vRhyme_bin_5	0	0	0	0	0	0	0	0	0	0	0	0	0	0	0	0	0	0	0	0	0	0	0	0	0	0	0	0	0	0	0	0	0	0	0	0	4796	4922	1402	7734	7759	4272	3347	4046	3074	0	0	0	0
LAWAr2D2E2F_vRhyme_unbinned_86	3110	264	372	0	649	215	0	0	0	381	264	379	676	564	515	0	167	0	1527	506	875	1221	1059	694	2258	1428	1134	463	371	640	221	605	0	3343	2327	2654	818	838	346	601	421	410	506	900	404	1933	616	617	200
SEr3G3H3I_vRhyme_unbinned_39	0	0	0	0	0	0	0	0	0	0	129	141	173	0	0	189	115	0	0	0	0	0	0	0	0	0	0	0	0	0	0	0	126	0	0	0	0	0	0	0	0	0	0	0	0	0	0	0	0
SEr3G3H3I_vRhyme_unbinned_230	0	0	0	0	0	0	0	0	0	0	0	0	0	0	0	0	0	0	0	0	0	0	0	0	0	0	0	0	0	0	0	0	0	0	0	0	0	0	0	0	0	0	0	0	0	0	0	0	0
MHr2D2E2F_vRhyme_unbinned_8	0	0	0	0	0	0	0	0	0	0	0	0	0	0	0	0	0	0	0	0	0	0	0	0	0	0	0	0	0	0	0	0	0	0	0	0	0	0	0	0	0	0	0	0	0	0	0	0	0
MHr2D2E2F_vRhyme_unbinned_16	0	0	0	0	0	0	0	0	0	0	0	0	0	0	0	0	0	0	0	0	0	0	0	0	0	0	0	0	0	0	0	0	0	0	0	0	0	0	0	0	0	0	0	0	0	0	0	0	990
MGr3G3H3I_vRhyme_unbinned_12	0	246	0	0	0	0	0	0	0	0	0	0	0	0	0	0	0	0	0	0	0	0	0	0	0	0	0	0	0	282	0	0	0	0	0	0	0	0	116	236	694	379	289	529	1049	0	0	0	0
SEr3G3H3I_vRhyme_unbinned_263	0	0	0	0	0	0	0	0	0	0	0	0	0	0	0	0	0	0	0	0	0	0	0	0	0	0	0	0	0	0	0	0	0	0	0	0	0	0	0	0	0	0	0	0	0	0	0	0	0
LASCr2D2E2F_vRhyme_unbinned_46	0	0	0	0	0	0	0	0	0	0	0	0	0	0	0	0	0	0	0	0	0	0	0	0	0	0	0	0	0	0	0	0	0	529	1589	2602	0	0	0	0	0	0	0	0	0	0	0	0	0
BAr2D2E2F_vRhyme_unbinned_28	0	0	0	849	313	0	0	0	0	152	0	0	0	126	0	0	0	0	0	0	0	0	0	0	0	0	0	0	0	0	0	0	0	0	0	0	0	0	0	0	0	0	0	0	0	0	0	0	0
SEr3G3H3I_vRhyme_unbinned_37	0	0	0	0	0	0	0	0	0	260	0	0	521	355	293	255	227	0	0	0	0	0	0	0	0	0	0	0	0	0	0	0	0	0	0	0	0	0	0	0	0	0	0	0	0	0	0	0	0
CRr2D2E2F_vRhyme_unbinned_53	0	0	0	0	0	0	0	0	0	0	0	0	0	0	0	0	0	0	171	0	0	234	0	150	0	0	0	0	0	0	413	733	402	0	0	0	0	0	0	173	270	312	495	538	372	105	0	0	0
SEr3G3H3I_vRhyme_unbinned_221	0	0	0	0	0	0	0	0	0	0	152	0	157	0	186	0	0	0	0	154	127	141	0	144	116	98	141	0	0	0	235	129	307	190	197	136	0	0	0	0	0	0	206	136	0	0	141	0	0
LAWAr2D2E2F_vRhyme_unbinned_2	0	0	406	0	0	0	0	0	0	493	0	0	0	0	0	0	0	0	996	1395	3148	1695	2836	0	0	574	0	426	351	208	3781	989	2118	5149	5001	7050	0	883	703	0	0	476	1154	1089	668	937	1323	2711	0
SEr3G3H3I_vRhyme_unbinned_254	381	0	168	0	596	203	0	0	0	0	0	0	0	0	0	0	0	0	0	0	0	0	0	0	0	0	136	0	0	0	0	0	0	0	0	0	0	0	0	0	0	0	0	0	0	0	0	0	0
LAWAr2D2E2F_vRhyme_unbinned_87	1522	576	1179	0	0	0	0	0	0	0	0	0	404	1296	0	0	0	0	0	0	612	335	886	0	0	0	0	0	0	0	0	1318	0	2518	1321	1361	0	0	0	0	0	0	0	0	0	0	0	598	0
CRr1A1B1C_vRhyme_unbinned_28	1230	639	1406	0	0	0	0	0	0	334	0	98	0	134	0	0	0	0	1274	1118	1145	4515	2008	3889	506	108	385	1724	1511	1373	361	156	98	429	1185	2980	597	743	1931	428	1472	321	237	840	623	756	635	1065	0
CRr1A1B1C_vRhyme_unbinned_41	586	175	664	781	333	366	353	583	0	0	0	200	206	0	0	240	231	0	1075	414	950	149	534	584	0	571	558	0	0	0	0	0	0	0	0	0	0	0	0	0	0	0	0	0	0	835	469	717	0
SEr3G3H3I_vRhyme_unbinned_54	0	0	0	0	0	849	0	0	0	0	0	0	0	0	0	0	0	0	0	0	0	0	0	185	0	0	0	0	0	0	0	0	0	0	0	0	0	0	0	0	0	0	0	0	0	0	0	0	0
SEr3G3H3I_vRhyme_unbinned_235	0	0	0	0	0	0	0	0	0	0	0	423	0	0	0	0	0	0	0	0	0	0	0	0	0	0	0	0	0	0	0	0	0	0	0	0	0	0	0	0	0	0	0	0	0	0	0	0	0
SEr3G3H3I_vRhyme_unbinned_134	1003	3663	1194	287	3907	5467	0	335	511	1041	2029	2178	1422	846	1634	2397	2478	1592	1328	4353	2934	3214	2589	3811	7218	4961	7583	427	302	0	4199	3593	2486	432	1994	363	1612	4176	3128	735	1924	2255	4760	5162	1425	1289	4397	3129	1594
SEr2D2E2F_vRhyme_unbinned_84	0	0	0	0	616	0	0	0	0	0	0	0	0	0	0	0	0	0	0	0	0	0	0	0	0	0	0	0	0	0	0	0	0	0	0	0	0	0	0	0	0	0	0	0	0	0	0	0	0
SEr2D2E2F_vRhyme_unbinned_95	0	0	0	0	0	0	0	0	0	0	0	0	0	0	0	0	0	0	0	0	0	0	0	0	124	147	0	0	0	0	0	0	0	0	0	0	0	0	0	0	0	0	0	0	0	0	0	0	0
MHr1A1B1C_vRhyme_unbinned_4	0	255	303	0	1024	693	0	0	0	0	0	0	0	0	0	0	0	0	176	893	690	248	279	535	1022	853	1050	0	0	0	213	0	0	0	0	0	0	279	153	0	0	0	242	0	0	189	1034	727	0
BAr2D2E2F_vRhyme_bin_12	0	0	0	5055	1267	0	0	0	0	0	0	0	0	0	0	0	0	0	0	0	0	0	0	0	0	793	884	0	0	0	0	0	0	0	0	0	0	0	0	0	0	0	0	0	0	0	0	0	0
LASCr2D2E2F_vRhyme_unbinned_108	0	0	0	0	0	0	0	0	0	0	0	0	0	0	0	0	0	0	0	0	0	0	0	0	0	0	0	0	0	0	394	597	0	765	386	372	0	0	0	0	0	0	0	0	0	0	0	0	153
SEr2D2E2F_vRhyme_unbinned_122	0	0	0	0	0	0	0	0	0	0	0	0	251	0	0	0	0	0	0	320	465	0	0	0	293	248	258	0	0	0	0	0	0	0	0	0	0	0	0	0	0	0	0	0	0	0	309	0	0
LABRr1A1B1C_vRhyme_unbinned_104	0	0	0	0	0	0	0	0	0	0	0	0	0	0	0	0	0	0	0	0	0	0	0	0	0	0	0	958	822	357	0	0	0	0	0	0	0	0	0	706	0	0	0	0	0	0	0	0	0
CRr1A1B1C_vRhyme_unbinned_26	0	0	210	0	0	0	0	0	0	0	0	0	0	0	0	0	0	0	136	359	491	0	0	0	0	0	133	0	0	0	0	0	0	0	0	0	192	304	117	0	0	0	0	0	0	123	335	278	0
SEr3G3H3I_vRhyme_unbinned_155	0	0	136	0	0	0	0	0	0	0	0	0	0	0	0	0	0	0	0	0	114	0	0	169	117	0	0	0	0	0	0	0	0	0	140	147	0	0	0	0	0	0	0	0	0	0	0	0	0
CRr3G3H3I_vRhyme_bin_16	0	0	0	0	0	0	0	0	0	0	0	0	0	0	0	0	0	0	0	0	0	0	0	0	1608	737	419	0	0	0	0	0	0	0	0	0	395	0	0	0	0	0	0	0	0	0	0	0	0
MHr2D2E2F_vRhyme_unbinned_62	0	0	0	0	0	0	0	0	0	0	0	0	0	0	0	0	0	0	0	0	0	0	0	0	0	0	0	0	0	0	152	424	0	133	494	516	0	0	0	0	0	0	0	0	0	0	0	0	831
BOr3G3H3I_vRhyme_unbinned_42	209	0	0	0	0	0	0	0	0	555	1052	475	820	698	944	1766	1826	422	0	0	0	0	0	0	0	0	0	0	0	0	933	724	972	0	1067	194	0	0	0	0	0	0	0	0	0	0	0	0	0
LASCr2D2E2F_vRhyme_unbinned_68	0	0	0	0	0	0	0	0	0	0	0	0	0	0	0	0	0	0	0	0	0	0	0	0	0	0	0	0	0	0	0	0	0	0	750	3166	0	0	0	0	0	0	0	0	0	0	0	0	0
SEr3G3H3I_vRhyme_unbinned_38	1199	392	469	0	0	0	0	0	0	0	0	164	0	0	0	0	0	0	0	310	574	293	2444	320	487	645	177	620	335	603	790	2035	532	2013	966	1523	138	721	1450	290	1141	132	0	633	220	129	180	612	338
LABRr1A1B1C_vRhyme_unbinned_85	0	0	0	0	0	0	0	0	0	0	0	0	0	0	0	0	0	0	0	0	0	0	0	0	0	0	0	2421	2757	200	0	0	0	0	0	0	4748	0	0	0	0	0	0	0	0	0	0	0	0
SEr2D2E2F_vRhyme_unbinned_134	0	0	0	0	0	0	0	0	0	0	0	0	0	0	0	0	0	0	0	0	0	0	0	0	0	0	0	0	0	0	0	0	0	0	0	0	0	0	0	0	0	0	0	0	0	0	0	0	0
LASCr2D2E2F_vRhyme_unbinned_109	0	0	206	0	0	0	0	0	0	178	167	185	374	0	0	0	0	0	0	0	0	186	0	0	0	0	0	0	0	0	726	405	135	396	689	408	0	0	0	0	0	134	409	273	0	0	0	0	0
MHr2D2E2F_vRhyme_bin_10	0	0	0	0	0	0	0	0	0	0	0	0	0	0	0	0	0	0	0	0	0	0	0	0	0	0	0	0	0	0	0	0	0	0	0	0	0	0	0	0	0	0	0	0	0	0	0	0	3988
BAr2D2E2F_vRhyme_unbinned_29	198	116	264	469	125	194	115	105	152	0	0	0	0	0	0	0	0	0	0	0	0	0	0	0	0	0	0	0	0	0	0	0	0	0	0	0	0	0	0	0	0	0	0	0	0	0	0	0	0
SEr2D2E2F_vRhyme_unbinned_140	0	0	238	0	0	0	0	0	0	0	0	0	0	0	0	0	0	0	0	0	0	0	0	0	0	0	0	0	0	0	0	0	0	0	0	0	0	0	0	322	0	0	0	0	0	0	0	0	0
LASAr3G3H3I_vRhyme_unbinned_39	0	0	0	0	0	0	0	213	0	0	0	0	0	0	0	0	0	0	0	0	0	0	0	0	0	0	0	0	0	0	1004	374	869	0	461	359	0	0	0	0	0	0	0	0	0	0	0	0	169
BAr2D2E2F_vRhyme_unbinned_24	0	0	0	637	3912	522	0	0	0	0	0	0	0	0	0	0	0	0	2889	0	0	0	0	0	0	0	754	0	0	0	0	0	0	0	0	0	0	0	0	0	0	0	0	0	0	1370	0	0	0
SEr3G3H3I_vRhyme_unbinned_279	0	0	0	0	0	0	0	0	0	0	0	0	0	0	0	0	0	0	0	0	0	0	0	0	145	0	94	0	0	0	0	0	0	0	0	0	0	0	0	0	0	0	0	0	0	0	0	0	87
CRr2D2E2F_vRhyme_unbinned_52	0	0	0	0	0	0	0	0	0	0	0	0	0	0	0	0	0	0	0	0	0	275	626	534	0	0	0	0	0	0	0	0	0	0	0	0	0	0	0	0	0	0	0	0	0	0	0	0	0
SEr2D2E2F_vRhyme_unbinned_158	0	0	0	0	0	0	0	0	0	0	250	318	0	0	0	0	0	0	0	238	164	0	0	0	197	208	153	0	0	0	0	0	0	0	0	0	0	0	0	0	0	0	0	0	0	0	236	0	0
MGr1A1B1C_vRhyme_unbinned_73	0	0	0	0	0	0	0	0	0	0	0	0	0	0	0	0	0	0	0	0	0	0	0	0	0	0	0	0	0	0	0	0	0	0	0	0	1118	0	0	1567	528	256	0	606	0	0	0	0	0
BAr1A1B1C_vRhyme_bin_23	0	12211	7886	0	6645	0	0	0	0	0	0	0	0	0	0	0	0	0	0	0	0	0	0	0	0	0	0	0	0	0	0	0	0	0	0	0	0	0	0	0	0	0	0	0	0	0	0	0	0
LAWAr2D2E2F_vRhyme_unbinned_24	965	183	173	0	432	0	0	0	0	451	369	346	632	336	425	0	0	0	1074	426	701	1028	1338	703	1484	1116	793	237	196	284	204	358	0	1593	1700	1477	496	459	168	396	214	241	288	484	225	1319	465	452	0
CRr3G3H3I_vRhyme_unbinned_90	0	0	0	0	212	0	0	0	0	0	0	0	0	0	0	0	0	0	84	424	239	0	0	89	411	453	296	0	0	0	0	0	0	0	0	0	0	0	0	0	0	0	0	0	0	0	426	185	0
SEr3G3H3I_vRhyme_unbinned_110	0	0	0	0	0	0	0	0	0	0	0	0	0	0	0	0	0	0	0	0	0	0	0	0	0	0	0	676	539	5318	0	0	0	0	0	0	0	0	0	0	0	0	0	0	0	0	0	0	0
SEr2D2E2F_vRhyme_unbinned_88	283	232	361	0	137	264	0	0	0	0	0	0	0	0	0	0	0	0	137	204	183	248	199	327	287	301	179	0	0	0	0	0	0	0	128	0	0	167	0	0	0	0	127	167	0	0	175	120	0
MGr2D2E2F_vRhyme_unbinned_4	0	0	0	0	0	0	0	0	0	0	0	0	0	0	0	0	0	0	0	0	0	0	0	0	0	0	0	0	0	0	0	0	0	0	0	0	0	0	0	308	0	1121	0	366	982	0	0	0	0
CRr2D2E2F_vRhyme_unbinned_10	0	0	0	0	0	943	0	0	0	0	0	0	0	0	1034	0	0	0	0	0	0	593	947	339	0	0	0	0	0	0	2004	2396	0	0	2631	0	0	0	0	0	0	0	0	0	0	0	0	0	0
BOr3G3H3I_vRhyme_unbinned_15	0	0	0	0	0	0	0	0	0	278	729	723	422	160	541	1622	1611	787	0	0	0	0	0	0	0	0	0	0	0	0	486	301	326	0	687	0	0	0	0	0	0	0	0	0	0	0	0	0	0
BAr2D2E2F_vRhyme_bin_6	0	1233	799	1387	4062	2410	0	0	0	0	0	0	0	0	0	0	0	0	0	0	0	0	0	0	2717	0	0	0	0	0	0	0	0	0	0	0	0	0	0	0	0	0	0	0	0	0	0	0	0
CRr1A1B1C_vRhyme_unbinned_66	492	241	0	0	517	241	0	0	0	289	0	223	354	236	168	373	403	0	191	460	245	594	681	335	202	0	307	0	0	0	0	520	216	1876	1467	1279	0	0	0	0	0	230	359	0	0	0	332	317	0
LABRr1A1B1C_vRhyme_unbinned_76	0	0	0	0	0	0	0	0	0	0	0	0	0	0	0	0	0	0	0	0	0	0	0	0	0	0	0	786	865	0	0	0	0	0	0	0	425	186	0	796	2250	543	534	698	1335	0	0	0	0
SEr3G3H3I_vRhyme_unbinned_58	0	0	0	0	0	0	0	0	0	0	0	0	0	0	0	0	0	0	0	0	0	0	0	0	0	0	0	0	0	0	0	0	0	0	0	0	0	0	165	0	0	0	0	0	0	0	0	0	0
MGr2D2E2F_vRhyme_unbinned_68	0	0	0	0	0	0	0	0	0	0	0	0	0	0	0	0	0	0	0	0	0	0	0	0	0	0	0	0	0	366	0	0	0	0	0	0	934	0	0	588	168	183	0	535	0	0	0	0	0
SEr3G3H3I_vRhyme_unbinned_16	0	0	0	0	0	0	0	0	0	0	0	0	0	0	0	0	0	0	0	0	0	0	0	0	0	0	0	0	0	0	0	0	0	0	0	0	0	0	0	0	0	0	0	0	0	0	0	0	0
BAr1A1B1C_vRhyme_unbinned_58	0	0	1035	0	0	0	0	0	0	0	0	0	0	0	0	0	0	0	259	272	134	0	0	176	194	0	133	0	0	0	0	0	0	0	0	112	0	0	0	0	0	0	0	0	0	188	150	0	0
MHr2D2E2F_vRhyme_unbinned_50	0	0	0	0	0	0	0	0	0	0	0	0	0	0	0	0	0	0	0	0	0	0	0	0	0	0	0	0	0	0	0	0	0	0	0	0	0	0	0	0	0	0	0	0	0	0	0	0	542
SEr3G3H3I_vRhyme_unbinned_60	0	0	0	0	0	0	0	0	0	0	0	0	0	0	0	0	0	0	0	0	0	0	0	0	0	0	0	203	182	0	0	0	0	1988	622	838	0	0	0	0	0	0	0	0	0	0	0	0	0
LASCr2D2E2F_vRhyme_unbinned_42	555	229	566	0	293	0	0	0	0	0	0	0	0	0	0	0	0	0	0	0	0	203	208	334	0	0	0	0	0	134	0	0	0	294	347	2951	0	0	0	0	0	0	0	0	0	0	0	0	0
LAWAr2D2E2F_vRhyme_unbinned_65	0	0	0	0	0	0	0	0	0	0	0	0	0	0	0	268	360	0	0	0	0	0	0	0	0	0	0	0	0	0	1038	2606	1636	393	1093	406	0	0	0	0	0	0	0	0	0	0	0	0	685
MGr1A1B1C_vRhyme_unbinned_24	0	0	0	0	0	0	0	0	0	0	0	0	0	0	0	0	0	0	467	317	392	4280	7245	0	0	0	0	0	0	0	0	0	0	0	0	0	523	2307	1227	2554	1498	986	440	1110	645	0	0	334	0
LABRr1A1B1C_vRhyme_unbinned_113	0	0	0	0	0	0	0	0	0	0	0	0	0	0	0	0	0	0	0	0	0	0	0	0	0	0	0	501	545	94	0	0	0	0	0	0	0	0	0	0	0	0	0	0	830	0	0	0	0
BAr2D2E2F_vRhyme_bin_11	1421	414	1716	0	1010	656	0	0	0	0	0	0	0	0	0	0	0	0	0	0	644	0	0	194	565	244	251	0	0	0	0	0	0	0	0	0	0	0	0	0	0	0	0	0	0	0	259	453	0
LASAr3G3H3I_vRhyme_unbinned_54	0	0	0	0	0	0	0	0	0	0	0	0	0	0	0	0	0	0	0	0	0	0	0	0	0	0	0	0	0	0	673	931	2049	0	0	0	0	0	0	0	0	0	0	0	0	0	0	0	0
MHr3G3H3I_vRhyme_unbinned_8	2386	1124	0	0	2560	1048	0	0	0	1548	0	1032	1593	1053	1044	1857	2165	839	1044	2489	1177	3117	3296	1804	952	0	1540	0	0	0	0	2696	1105	9500	7456	6063	0	0	0	0	0	1171	1892	0	0	810	1747	1485	0
SEr3G3H3I_vRhyme_unbinned_177	0	0	0	0	0	0	0	0	0	0	0	0	0	0	0	0	0	0	0	0	0	0	118	0	0	105	0	0	0	0	0	0	0	0	0	0	0	0	0	126	0	0	0	132	102	0	96	0	0
CRr2D2E2F_vRhyme_unbinned_95	1045	2693	578	0	1806	782	0	0	0	1632	2324	1201	1796	3344	1990	2176	1485	793	1110	851	921	2202	5910	1420	3614	1970	1636	0	0	471	1272	2797	810	1023	1189	0	0	396	0	0	639	491	2204	5852	4538	683	762	1091	946
SEr3G3H3I_vRhyme_unbinned_34	0	0	0	0	0	0	0	0	0	0	0	0	0	0	0	0	0	0	0	0	246	0	0	0	180	0	0	0	0	0	0	0	0	417	249	0	458	206	0	586	0	0	0	279	0	0	0	162	0
LABRr1A1B1C_vRhyme_unbinned_91	0	0	0	0	0	0	0	0	0	0	0	0	0	0	0	0	0	0	0	0	0	0	0	0	0	0	0	2043	2210	166	0	0	0	0	0	0	0	0	0	0	0	0	0	0	0	0	0	0	0
CRr3G3H3I_vRhyme_unbinned_1	435	182	0	0	0	404	0	0	0	0	0	0	0	0	0	0	0	0	0	0	0	0	0	161	1000	575	598	0	0	0	0	0	0	0	0	0	0	145	0	0	0	183	525	0	0	0	0	0	0
SEr3G3H3I_vRhyme_unbinned_128	0	0	0	0	0	0	0	0	0	0	0	0	0	0	0	0	0	0	0	0	0	0	291	209	0	0	0	0	0	0	0	0	0	0	0	107	129	119	0	0	0	0	0	0	0	0	0	0	0
MHr2D2E2F_vRhyme_unbinned_51	0	0	0	0	0	0	0	0	0	0	0	0	0	0	0	0	0	0	0	0	0	0	0	0	0	0	0	0	0	0	0	0	280	0	0	0	0	0	0	0	0	0	0	0	0	0	0	0	527
SEr2D2E2F_vRhyme_unbinned_96	0	0	0	0	0	0	0	0	0	0	0	0	0	0	0	0	0	0	0	0	0	0	0	0	0	0	0	0	0	0	0	0	0	0	0	0	3754	0	0	2937	2981	1058	0	0	1265	0	0	0	0
MGr3G3H3I_vRhyme_unbinned_83	0	0	0	0	0	0	0	0	0	0	0	0	0	0	0	0	0	0	0	0	0	182	345	0	0	0	0	0	0	0	0	235	245	0	0	0	141	459	140	141	104	140	959	698	166	0	0	0	0
CRr2D2E2F_vRhyme_unbinned_55	0	0	0	0	0	0	0	0	0	0	0	0	0	0	0	0	0	0	0	0	0	0	737	2085	464	0	0	0	0	0	0	0	0	0	0	0	0	0	0	0	0	421	644	433	0	0	0	0	0
LABRr1A1B1C_vRhyme_unbinned_1	0	0	0	0	0	0	0	0	0	0	0	0	0	0	0	0	0	0	0	0	0	0	0	0	0	0	0	617	457	283	0	0	0	0	0	0	0	0	0	0	0	0	0	0	0	0	0	0	0
BOr3G3H3I_vRhyme_unbinned_11	0	0	0	0	0	0	0	0	0	0	288	0	0	0	0	1269	408	303	0	0	0	0	0	0	0	0	0	0	0	0	0	0	0	0	207	0	0	0	0	0	0	0	0	0	0	0	0	0	0
SEr3G3H3I_vRhyme_unbinned_297	0	0	0	0	0	0	0	0	0	0	0	0	0	0	0	0	0	0	0	0	0	0	0	0	0	0	0	0	0	0	0	0	0	0	0	0	0	0	0	0	0	0	0	0	0	0	0	0	0
BOr2D2E2F_vRhyme_unbinned_6	0	0	0	0	0	0	0	0	0	0	0	0	3997	714	1014	0	0	413	0	0	0	0	0	0	0	0	0	0	0	0	0	0	0	0	0	0	0	0	0	0	0	0	0	0	0	0	0	0	0
SEr3G3H3I_vRhyme_unbinned_180	0	0	0	0	0	424	0	0	0	0	0	0	0	0	0	0	0	0	0	0	0	0	105	0	0	0	0	0	0	0	0	0	0	0	0	0	0	0	0	0	0	0	0	0	0	0	0	0	0
MGr1A1B1C_vRhyme_unbinned_59	0	0	0	0	0	0	0	0	0	0	0	0	0	0	0	0	0	0	0	0	0	0	0	0	0	0	451	0	0	0	0	0	0	0	0	0	436	531	195	0	0	0	0	0	0	0	0	0	0
BOr3G3H3I_vRhyme_bin_4	0	0	0	0	0	0	0	0	0	1327	870	711	0	0	0	1060	1201	0	0	0	0	0	0	0	0	0	0	0	0	0	0	0	0	0	364	0	0	0	0	0	0	0	0	0	0	0	0	0	0
SEr2D2E2F_vRhyme_bin_18	1090	400	389	0	591	0	0	0	0	336	0	354	248	269	0	0	0	0	909	1187	1008	932	1459	700	671	501	614	441	330	379	323	363	0	981	766	827	290	329	0	1225	758	413	511	1203	732	656	797	682	260
LASYr2D2E2F_vRhyme_unbinned_9	0	0	0	0	0	0	0	0	0	0	0	0	0	0	0	173	182	0	0	0	0	0	0	0	0	0	0	0	0	0	868	1903	1030	339	844	279	0	0	0	0	0	0	0	0	0	0	0	0	185
MHr3G3H3I_vRhyme_bin_15	0	0	0	0	0	0	0	0	0	0	0	0	0	0	0	0	0	0	1991	1305	1619	3518	6868	4361	1724	2628	2207	0	0	0	0	0	0	1766	1508	2417	642	927	0	1835	1109	941	2242	2812	1140	1759	1030	1423	0
MGr1A1B1C_vRhyme_bin_2	0	0	0	0	0	0	0	0	0	0	0	0	0	0	0	0	0	0	0	0	0	0	0	0	0	0	0	0	0	0	0	0	0	0	8021	3555	0	7553	26115	0	0	0	0	0	5234	0	0	0	0
CRr1A1B1C_vRhyme_unbinned_22	0	0	170	0	0	0	0	0	0	0	0	0	0	0	0	0	0	0	695	430	771	281	0	0	190	0	0	0	0	0	0	0	0	0	0	0	0	174	151	0	0	0	0	0	0	472	388	287	0
BOr3G3H3I_vRhyme_unbinned_37	0	0	0	0	0	0	0	0	0	0	597	334	1084	368	648	1866	2248	228	0	0	0	0	0	0	0	0	0	0	0	0	0	0	0	0	856	0	0	0	0	0	0	0	0	0	0	0	0	0	0
CRr2D2E2F_vRhyme_unbinned_34	0	0	0	0	0	0	0	0	0	0	0	0	0	0	0	0	0	0	0	0	0	0	1563	0	0	0	0	0	0	0	0	0	0	0	0	0	0	0	0	0	0	0	0	0	0	0	0	0	0
MGr2D2E2F_vRhyme_unbinned_76	0	0	0	0	0	0	0	0	0	0	0	0	0	0	0	0	0	0	0	0	0	0	0	0	0	0	0	0	0	0	0	0	0	0	1006	291	0	0	0	0	3140	0	0	0	1012	0	0	0	0
MHr2D2E2F_vRhyme_unbinned_40	0	0	0	0	0	0	0	0	0	0	0	0	0	0	0	0	0	0	0	0	0	0	0	0	0	0	0	1166	1390	696	0	0	178	0	0	0	0	0	0	0	0	0	0	0	0	0	0	0	0
LASAr3G3H3I_vRhyme_unbinned_58	0	0	0	0	0	0	0	0	0	0	0	0	0	0	0	0	0	0	0	0	0	0	0	0	0	0	0	0	0	0	302	452	993	0	0	0	0	0	0	0	0	0	0	0	0	0	0	0	0
LASCr2D2E2F_vRhyme_bin_17	0	0	0	0	0	0	0	0	0	0	0	0	0	0	0	0	0	0	0	0	0	0	0	338	0	0	0	0	0	0	0	0	0	0	303	2041	0	0	0	0	0	0	0	0	0	0	0	0	0
SEr3G3H3I_vRhyme_unbinned_55	0	0	0	0	0	0	0	0	0	0	0	0	0	0	0	0	0	0	0	0	0	0	0	0	0	0	0	0	0	0	0	0	0	0	0	0	0	0	0	0	0	0	0	0	0	0	0	0	0
SEr3G3H3I_vRhyme_unbinned_257	184	0	0	0	0	0	0	0	0	0	0	0	0	0	0	0	0	0	0	0	0	0	0	0	0	0	0	0	0	0	0	0	0	0	0	0	0	0	0	0	0	0	0	0	0	0	0	0	0
LABRr1A1B1C_vRhyme_unbinned_119	0	0	0	0	0	0	0	0	0	0	0	0	0	0	0	0	0	0	0	0	0	0	0	0	0	0	0	4274	2873	2044	0	0	0	0	0	0	0	0	0	0	0	0	0	0	0	0	0	0	0
CRr3G3H3I_vRhyme_unbinned_33	0	0	0	0	0	0	0	0	0	0	0	0	0	0	0	0	0	0	0	0	0	0	0	0	1122	532	608	0	0	0	0	0	0	0	0	0	421	295	162	398	553	465	397	1027	810	0	0	0	0
SEr3G3H3I_vRhyme_unbinned_105	0	0	0	0	0	0	0	0	0	0	0	0	0	0	0	0	0	0	0	0	0	0	0	0	0	0	0	1577	1317	1206	0	0	0	0	0	0	0	385	196	0	0	0	268	0	0	0	0	0	0
LABRr1A1B1C_vRhyme_unbinned_108	0	0	0	0	0	0	0	0	0	0	0	0	0	0	0	0	0	0	210	221	227	0	0	0	162	166	133	259	243	0	0	0	0	0	0	77	129	0	0	383	278	231	118	644	146	264	186	113	0
MHr2D2E2F_vRhyme_unbinned_54	0	0	0	0	0	0	0	0	0	0	0	0	0	0	0	0	0	0	0	0	0	0	0	0	0	0	0	0	0	0	0	0	0	0	0	0	0	0	0	0	0	0	0	0	0	0	0	0	0
LABRr1A1B1C_vRhyme_unbinned_17	0	0	0	0	0	0	0	0	0	0	203	0	0	0	0	0	0	0	0	372	227	154	0	231	770	157	395	382	319	759	0	0	0	147	0	0	430	271	595	0	293	646	636	525	0	0	230	176	0
SEr3G3H3I_vRhyme_unbinned_121	0	111	0	0	0	0	0	0	0	0	0	0	0	0	0	0	0	0	0	0	0	0	0	0	107	0	144	0	0	0	0	0	0	114	141	107	0	0	0	0	0	0	0	0	0	0	0	0	0
BOr3G3H3I_vRhyme_unbinned_34	0	0	0	0	0	0	0	0	0	232	854	817	444	0	509	1467	1517	805	0	0	0	0	0	0	0	0	0	0	0	0	0	0	0	0	693	0	0	0	0	0	0	0	0	0	0	0	0	0	0
SEr3G3H3I_vRhyme_unbinned_138	0	0	0	0	0	0	0	0	0	0	0	0	0	0	0	0	0	0	0	0	0	0	0	0	0	0	0	1623	1649	3002	0	0	0	1558	241	652	0	0	0	0	0	0	0	0	0	0	0	0	206
SEr2D2E2F_vRhyme_unbinned_91	0	0	0	0	0	0	0	0	0	0	0	0	0	0	0	0	0	0	0	0	0	0	0	0	0	0	0	444	0	183	0	0	0	0	0	0	192	0	0	273	178	0	0	0	0	0	0	0	0
LASCr2D2E2F_vRhyme_unbinned_88	0	0	0	0	0	0	0	0	0	0	0	0	0	0	0	0	0	0	0	0	0	0	0	0	0	0	0	0	0	0	0	0	0	452	301	301	0	0	0	0	0	0	0	0	0	0	0	0	0
LASCr2D2E2F_vRhyme_bin_8	0	1187	0	0	0	0	0	0	0	622	1683	2877	1960	1595	1866	0	0	0	0	1296	402	0	0	0	5221	4317	5297	0	0	0	784	975	0	1321	1604	750	0	0	0	0	0	0	0	0	0	0	890	779	0
SEr3G3H3I_vRhyme_bin_11	0	0	0	0	0	0	0	0	0	0	0	0	0	0	0	0	0	0	0	0	0	0	0	0	0	0	0	0	0	0	0	0	0	0	0	0	0	0	0	0	0	0	0	0	0	0	0	0	0
SEr2D2E2F_vRhyme_unbinned_97	0	0	0	0	0	0	0	0	0	0	0	0	0	0	0	0	0	0	0	0	0	0	0	0	0	0	0	0	0	0	0	0	0	0	0	0	0	0	0	0	0	0	0	0	0	0	0	0	0
BAr3G3H3I_vRhyme_bin_2	0	0	0	0	0	0	1963	2092	3454	0	0	0	0	0	0	826	0	2702	0	0	0	0	0	0	0	0	0	0	0	0	0	0	0	0	0	0	0	0	0	0	0	0	0	0	0	0	0	0	0
LASCr2D2E2F_vRhyme_unbinned_56	0	0	0	0	0	0	0	0	0	0	0	0	0	0	0	0	0	0	0	0	0	0	0	0	0	0	0	0	0	0	151	0	0	320	311	234	0	0	0	0	0	0	134	0	0	0	0	0	0
BAr1A1B1C_vRhyme_unbinned_69	0	1499	1921	0	0	0	0	0	0	523	0	0	0	0	0	0	0	0	0	0	0	570	0	354	0	0	0	0	0	0	0	0	0	672	526	416	0	0	0	0	0	0	513	0	0	0	0	0	0
SEr2D2E2F_vRhyme_unbinned_114	0	0	0	0	0	0	0	0	0	0	0	0	0	0	0	0	0	0	0	0	0	0	0	0	0	0	0	0	0	0	0	0	0	0	0	0	0	0	0	0	0	0	0	0	0	0	0	0	0
MGr1A1B1C_vRhyme_unbinned_6	0	0	0	0	0	0	0	0	0	0	0	0	0	0	0	0	0	0	0	0	0	0	0	0	0	0	0	2295	1961	5791	0	0	0	0	0	0	3592	1962	1038	1666	0	0	0	0	0	0	0	0	0
CRr2D2E2F_vRhyme_unbinned_7	0	0	0	0	0	0	0	0	0	0	0	0	0	0	0	0	0	0	0	0	0	139	633	203	0	0	0	0	0	0	0	0	0	0	0	0	0	0	0	0	0	0	0	0	0	0	0	0	0
LABRr1A1B1C_vRhyme_unbinned_125	0	0	0	0	0	0	0	0	0	0	0	0	0	0	0	0	0	0	0	0	0	0	0	0	0	0	0	962	808	1693	0	0	0	832	204	350	0	0	0	0	0	0	0	0	0	0	0	0	0
MHr2D2E2F_vRhyme_unbinned_13	0	0	0	0	0	0	0	0	0	0	0	0	0	0	0	0	0	0	0	0	0	0	0	0	0	0	0	0	0	0	0	0	0	0	0	0	0	0	0	0	0	0	0	0	0	0	0	0	2011
BAr3G3H3I_vRhyme_unbinned_49	0	0	0	0	0	0	954	1028	692	0	0	0	0	0	0	0	0	0	0	0	0	0	0	0	0	0	0	0	0	0	0	0	0	0	0	0	0	0	0	0	0	0	0	0	0	0	0	0	0
CRr1A1B1C_vRhyme_unbinned_20	0	0	172	0	0	223	0	0	0	0	0	198	0	0	0	0	0	0	1612	1304	1154	0	0	354	322	753	1041	0	0	0	0	0	0	0	259	221	229	309	0	0	0	0	0	403	0	876	1145	936	0
SEr3G3H3I_vRhyme_unbinned_49	0	0	0	0	0	0	0	0	0	0	962	1767	0	376	603	1006	1010	764	0	0	0	0	0	0	0	0	0	0	0	0	418	0	0	0	515	0	0	0	0	0	0	0	0	538	0	0	0	0	0
MGr2D2E2F_vRhyme_unbinned_43	0	0	0	0	0	0	0	0	0	0	0	0	0	0	0	0	0	0	0	0	0	0	0	0	0	0	0	966	857	1996	0	0	0	0	0	0	680	1207	877	285	2244	615	1332	2602	800	0	0	0	0
LABRr1A1B1C_vRhyme_unbinned_7	0	0	0	0	0	0	0	0	0	0	0	0	0	0	0	0	0	0	0	0	0	0	0	0	0	0	0	1941	1139	1001	0	0	0	0	0	0	0	0	0	0	0	0	0	0	0	0	0	0	0
MHr2D2E2F_vRhyme_unbinned_45	0	0	0	0	0	0	0	0	0	0	0	0	0	0	0	0	0	0	0	0	0	0	0	0	0	0	0	0	0	77	0	0	0	0	0	0	0	0	0	0	0	0	0	0	0	0	0	0	232
BAr1A1B1C_vRhyme_unbinned_50	933	2616	584	0	1510	785	0	0	0	0	0	0	0	0	0	0	0	0	356	467	323	636	694	393	705	372	758	0	0	0	0	0	0	0	0	0	0	0	0	0	0	0	0	0	0	364	390	0	0
BAr3G3H3I_vRhyme_unbinned_31	0	0	0	152	0	0	385	211	234	0	0	0	0	0	0	122	184	298	0	0	0	0	0	0	0	0	0	0	0	0	0	0	0	0	0	0	0	0	0	0	0	0	0	0	0	0	0	0	0
LABRr1A1B1C_vRhyme_unbinned_111	0	0	0	0	0	0	0	0	0	0	0	0	0	0	0	0	0	0	0	0	0	0	0	0	0	0	0	262	261	89	0	0	0	0	0	0	0	353	89	0	0	0	0	0	0	0	0	0	0
SEr2D2E2F_vRhyme_unbinned_161	0	0	0	0	0	0	0	0	0	0	0	0	0	0	0	0	0	0	0	0	0	0	0	0	0	0	0	0	0	0	0	0	0	0	0	0	0	0	0	0	0	0	0	0	0	0	0	0	0
LASCr2D2E2F_vRhyme_unbinned_111	0	0	0	0	0	0	0	0	0	0	0	0	0	0	0	0	0	0	0	0	0	0	0	0	0	0	0	0	0	106	227	0	0	405	353	1618	0	0	0	371	245	146	0	0	0	0	0	0	0
SEr2D2E2F_vRhyme_unbinned_30	0	0	0	0	0	0	0	0	0	0	0	0	0	456	0	0	0	0	0	0	0	0	0	0	0	0	0	0	0	0	0	0	0	0	0	0	0	0	0	0	0	267	174	0	0	0	0	0	0
MGr1A1B1C_vRhyme_unbinned_67	0	0	0	0	0	0	0	0	0	324	0	0	0	0	0	0	0	0	0	2097	677	0	0	0	244	162	0	954	870	0	0	0	0	0	0	0	1718	259	0	881	0	0	0	0	0	0	1484	383	0
SEr2D2E2F_vRhyme_unbinned_7	0	0	0	0	0	0	0	0	0	0	0	0	0	0	0	0	0	0	0	0	0	0	0	0	0	0	0	0	0	0	0	0	0	0	0	0	0	0	0	0	0	0	0	0	0	0	0	0	0
MHr2D2E2F_vRhyme_unbinned_60	0	0	0	0	0	0	0	0	0	0	0	0	0	0	0	0	0	0	0	0	0	0	0	0	0	0	0	0	0	0	0	0	0	0	0	0	0	0	0	0	0	0	0	0	0	0	0	0	357
MHr2D2E2F_vRhyme_unbinned_10	0	0	0	0	0	0	0	0	0	0	0	0	0	0	0	0	0	0	0	0	0	0	0	0	0	0	0	0	0	0	0	0	0	0	0	0	0	0	0	0	0	0	0	0	0	0	0	0	94
LABRr1A1B1C_vRhyme_unbinned_3	0	0	0	0	0	0	0	0	0	0	0	0	0	0	0	0	0	0	0	0	0	0	0	0	0	0	0	507	642	149	0	0	0	0	0	0	0	0	0	0	0	0	0	0	0	0	0	0	0
BAr1A1B1C_vRhyme_unbinned_48	338	2150	2073	0	0	576	0	0	0	0	0	0	0	0	0	0	0	0	0	0	0	0	0	0	0	0	0	0	0	0	0	0	0	0	0	0	0	0	0	0	0	0	0	0	0	0	0	0	0
SEr3G3H3I_vRhyme_unbinned_124	0	0	0	0	0	0	0	0	0	0	0	0	0	0	0	0	0	0	0	0	0	0	0	0	0	0	0	0	0	0	0	0	0	440	0	0	1317	1273	940	772	430	0	752	798	418	0	712	0	0
MHr3G3H3I_vRhyme_unbinned_25	366	154	0	0	294	130	0	0	0	244	0	157	214	150	0	260	347	0	145	336	169	433	439	254	170	0	232	0	0	0	0	338	135	1318	1067	948	0	0	0	0	0	162	252	0	0	0	244	230	0
BAr2D2E2F_vRhyme_unbinned_34	0	0	0	766	0	0	0	186	109	0	0	0	0	0	0	0	0	0	0	0	0	0	0	0	0	0	0	0	0	0	0	0	0	0	0	0	0	0	0	0	0	0	0	0	0	0	0	0	0
BAr1A1B1C_vRhyme_unbinned_79	0	1039	8472	0	0	0	0	0	0	0	0	0	0	0	0	0	0	0	0	0	0	0	0	0	0	0	0	0	0	0	0	0	0	0	0	0	0	0	0	0	0	0	0	0	0	0	0	0	0
SEr2D2E2F_vRhyme_unbinned_155	0	0	0	0	0	0	0	0	0	0	0	0	0	0	0	0	0	0	0	0	0	0	0	0	0	0	0	0	0	0	0	0	0	0	0	0	0	0	0	0	0	0	0	0	0	0	0	0	0
LABRr1A1B1C_vRhyme_bin_1	0	0	0	0	0	0	0	0	0	0	0	0	0	0	0	0	0	0	0	0	0	0	0	0	0	0	0	9101	9219	3036	0	0	0	0	0	0	0	0	0	0	0	0	0	0	0	0	0	0	0
SEr3G3H3I_vRhyme_unbinned_170	0	0	0	0	0	0	0	0	0	0	0	0	0	0	0	0	0	0	0	0	0	0	0	0	0	0	0	0	0	0	0	0	0	0	0	0	0	0	0	0	0	0	0	0	0	0	0	0	0
MGr3G3H3I_vRhyme_unbinned_95	0	0	0	0	0	0	0	0	0	0	0	0	0	0	0	0	0	0	0	0	0	0	0	0	0	0	220	0	0	0	0	0	0	0	0	0	334	0	0	255	302	471	728	3923	225	0	0	0	0
LASCr2D2E2F_vRhyme_unbinned_47	0	0	0	0	0	0	0	0	0	0	0	0	0	0	0	0	0	0	0	0	0	0	0	0	352	0	258	537	508	641	0	0	0	400	1041	623	0	421	310	0	291	0	383	0	0	0	0	0	0
LABRr1A1B1C_vRhyme_unbinned_63	0	0	0	0	0	0	0	0	0	0	0	0	0	0	0	0	0	0	0	348	320	0	0	0	0	0	0	659	531	0	0	0	0	0	0	0	849	0	0	518	0	0	0	0	0	0	305	0	0
CRr2D2E2F_vRhyme_unbinned_33	1243	3241	1802	658	1961	2858	766	846	1074	909	861	828	1219	757	1168	851	1111	1103	292	308	0	1158	1141	436	329	0	0	1352	1500	1108	422	424	690	214	701	0	0	601	690	0	830	775	1883	1175	190	391	353	0	0
SEr2D2E2F_vRhyme_unbinned_10	2391	1640	869	0	219	418	0	0	0	759	0	0	0	0	0	0	0	0	255	0	0	1880	3244	976	0	0	0	631	542	3493	673	704	661	766	2818	2164	0	0	0	0	0	0	255	0	0	0	0	0	0
SEr2D2E2F_vRhyme_unbinned_92	0	0	0	0	0	0	0	0	0	0	0	0	0	0	0	0	0	0	0	0	0	0	0	0	0	0	0	0	0	0	0	0	0	0	0	0	0	0	0	0	0	0	0	0	0	0	0	0	0
BOr1A1B1C_vRhyme_unbinned_7	0	0	0	0	0	0	0	0	0	1959	610	1330	1350	341	526	644	819	193	0	0	0	0	0	0	0	0	0	0	0	0	228	0	1094	0	581	0	0	0	0	0	0	0	0	0	0	0	0	0	0
MHr3G3H3I_vRhyme_bin_4	0	0	0	0	0	0	0	0	0	0	0	0	0	0	0	0	0	0	0	0	0	0	0	0	0	0	0	0	0	0	0	0	0	0	0	0	0	0	0	0	0	0	0	0	881	0	0	0	6215
LASYr2D2E2F_vRhyme_unbinned_22	0	342	81	0	129	263	0	0	0	0	0	0	0	0	0	0	0	0	257	490	188	305	226	365	292	570	1169	0	0	0	360	304	129	0	102	0	127	499	469	0	208	291	457	511	0	249	498	252	0
MGr3G3H3I_vRhyme_unbinned_93	0	0	0	0	0	0	0	0	0	0	157	220	136	166	214	0	0	0	185	330	250	172	259	0	407	522	466	0	0	0	210	0	0	170	0	0	196	540	293	0	0	0	1432	390	911	161	257	202	0
MHr2D2E2F_vRhyme_unbinned_70	0	0	0	0	0	0	0	0	0	0	0	0	0	0	0	0	0	0	0	0	0	0	0	0	0	0	0	0	0	0	0	0	328	0	0	0	0	0	0	0	0	0	0	0	0	0	0	0	583
SEr3G3H3I_vRhyme_unbinned_145	0	0	0	0	0	0	0	0	0	0	0	0	0	0	0	0	0	0	0	0	0	0	0	0	0	0	0	0	0	0	0	0	0	0	0	0	0	0	0	0	0	0	0	0	0	0	0	0	0
LASAr3G3H3I_vRhyme_unbinned_25	0	0	0	0	0	423	0	0	0	0	514	378	477	237	498	475	578	309	0	0	0	0	0	0	0	0	0	0	0	0	1599	910	710	0	367	0	0	0	0	0	0	0	0	0	0	0	0	0	0
MGr1A1B1C_vRhyme_unbinned_79	0	0	0	0	0	0	0	0	0	0	0	0	0	0	0	0	0	0	0	0	0	0	0	0	0	0	0	1171	1061	0	0	0	0	0	0	0	3131	0	0	7708	366	259	0	245	0	0	0	0	0
MGr2D2E2F_vRhyme_bin_15	0	0	0	0	0	0	0	0	0	0	0	0	0	0	0	0	0	0	0	0	0	0	0	0	0	0	0	0	0	0	0	0	0	0	0	0	448	0	0	3450	0	0	0	0	0	0	0	0	0
LABRr1A1B1C_vRhyme_unbinned_70	0	0	0	0	0	0	0	0	0	0	0	0	0	0	0	0	0	0	0	0	0	0	0	0	0	0	0	823	871	479	0	0	188	0	0	0	0	0	0	0	0	0	0	0	0	0	0	0	0
SEr3G3H3I_vRhyme_unbinned_40	0	0	0	0	0	0	0	0	0	0	0	0	0	0	0	0	0	0	0	0	0	0	0	0	0	0	0	0	0	0	0	0	0	0	0	0	0	0	0	0	0	0	0	0	0	0	0	0	0
CRr1A1B1C_vRhyme_unbinned_49	0	0	0	0	0	0	0	0	0	0	0	0	0	0	0	0	0	0	3789	0	0	0	0	0	0	255	147	0	0	0	0	0	0	0	0	0	0	0	0	0	0	0	0	551	0	602	0	0	0
BAr2D2E2F_vRhyme_unbinned_53	120	0	140	0	853	268	0	0	0	0	0	0	0	0	0	0	0	0	0	0	0	0	0	0	0	0	0	0	0	0	0	0	0	0	0	0	0	0	0	0	0	0	0	0	0	0	0	263	0
LASCr2D2E2F_vRhyme_unbinned_2	0	0	0	0	0	0	0	0	0	0	0	0	0	0	0	0	0	0	0	0	0	0	0	0	0	0	0	0	0	0	0	0	0	1393	574	668	0	436	483	0	0	0	0	0	0	0	0	0	0
CRr1A1B1C_vRhyme_unbinned_67	464	364	976	124	231	0	0	147	0	0	0	0	147	0	0	0	0	0	615	0	338	0	299	119	0	120	137	0	0	0	0	0	0	0	0	0	0	0	0	0	0	0	0	0	0	380	141	157	0
CRr2D2E2F_vRhyme_unbinned_68	0	218	0	0	477	0	0	0	0	0	0	0	0	0	0	0	0	0	0	0	0	1226	171	0	2554	0	0	0	0	0	0	0	0	0	0	0	0	0	0	209	436	1050	784	1373	777	0	0	0	0
SEr3G3H3I_vRhyme_unbinned_79	390	0	0	0	0	0	0	0	0	0	0	0	0	0	0	0	0	0	0	0	0	0	0	0	0	0	0	0	0	0	0	0	0	0	0	0	0	0	0	0	0	0	0	0	0	0	0	0	0
MGr3G3H3I_vRhyme_unbinned_34	0	0	0	0	0	0	0	0	0	0	0	0	0	0	0	0	0	0	480	395	403	0	0	0	199	298	228	390	338	0	0	0	0	0	0	0	206	156	0	612	494	461	163	1139	240	613	350	229	0
MHr1A1B1C_vRhyme_unbinned_32	0	0	0	0	0	0	0	0	0	0	0	0	0	0	0	0	0	0	1127	228	714	0	0	0	0	754	663	0	0	0	0	0	0	0	0	0	0	0	0	0	0	0	0	0	0	1412	364	656	0
BAr3G3H3I_vRhyme_unbinned_45	0	0	0	0	0	0	349	307	349	0	0	0	0	0	0	0	0	0	0	0	0	0	0	0	0	0	0	0	0	0	0	0	0	0	0	0	0	0	0	0	0	0	0	0	0	0	0	0	0
BAr3G3H3I_vRhyme_unbinned_38	0	0	0	0	0	0	1834	599	257	0	0	0	0	0	0	0	0	0	0	0	0	0	0	0	0	0	0	0	0	243	0	0	232	0	482	0	0	0	0	0	0	0	0	0	0	0	0	0	0
MGr2D2E2F_vRhyme_unbinned_65	0	0	0	0	0	0	0	0	0	0	0	0	0	0	0	0	0	0	259	0	0	0	0	318	0	0	0	0	0	0	0	0	0	0	0	0	0	0	0	449	760	737	684	1648	911	218	0	0	0
LAWAr2D2E2F_vRhyme_bin_21	0	0	434	0	0	0	0	0	0	828	0	2354	1631	873	492	0	0	0	0	0	0	0	0	0	0	0	0	0	0	0	0	0	0	1543	2144	3011	0	0	0	0	0	0	0	0	0	0	0	0	0
SEr3G3H3I_vRhyme_unbinned_126	0	0	0	0	0	0	0	0	0	0	0	0	0	0	0	0	0	0	0	0	0	0	0	0	0	0	0	0	0	0	0	0	0	0	0	0	0	0	0	0	0	0	0	0	0	0	0	0	0
BAr2D2E2F_vRhyme_unbinned_16	574	0	503	0	1842	977	0	0	0	0	0	0	0	162	0	0	0	0	0	0	0	0	0	0	0	0	0	0	0	0	627	334	0	0	0	0	0	0	0	0	0	0	256	0	0	0	0	0	0
BAr3G3H3I_vRhyme_unbinned_29	0	0	0	818	0	0	1076	994	1012	0	0	0	0	0	0	0	0	0	0	0	457	0	0	0	0	222	0	0	0	0	0	0	0	0	0	0	0	0	0	0	0	0	0	0	0	0	0	255	0
SEr2D2E2F_vRhyme_unbinned_118	0	0	0	0	0	0	0	0	0	0	0	0	0	0	0	0	0	0	0	0	0	0	0	466	0	0	0	0	0	0	0	0	0	0	0	0	0	0	0	0	0	0	0	0	0	0	0	0	0
SEr2D2E2F_vRhyme_unbinned_153	0	0	0	0	0	0	0	0	0	0	0	0	0	0	0	0	0	0	0	0	0	0	0	0	0	0	0	0	0	0	0	0	0	0	0	0	0	0	0	0	0	0	0	0	0	0	0	0	0
BAr1A1B1C_vRhyme_bin_13	805	730	2387	0	0	0	0	0	0	943	0	0	0	0	0	0	0	0	0	0	1158	0	0	0	0	0	0	0	0	0	0	0	0	2618	1714	1990	0	0	0	0	0	0	0	0	0	0	0	694	0
CRr2D2E2F_vRhyme_unbinned_27	0	0	0	0	0	0	0	0	0	0	0	0	0	0	0	0	0	0	0	0	0	331	206	0	0	0	0	0	0	0	0	0	0	0	0	0	0	212	83	105	269	233	186	0	0	0	0	0	0
MHr2D2E2F_vRhyme_unbinned_52	0	0	0	0	0	0	0	0	0	0	0	0	0	0	0	0	0	0	0	0	0	0	0	0	0	0	0	0	0	0	0	0	0	0	0	0	0	0	0	0	0	0	0	0	0	0	0	0	159
SEr2D2E2F_vRhyme_unbinned_112	0	0	88	0	193	0	0	0	0	0	0	0	0	0	0	0	0	0	0	157	342	0	0	0	257	0	0	0	0	0	0	0	0	0	0	0	0	0	0	0	0	0	0	0	0	0	127	262	0
SEr3G3H3I_vRhyme_unbinned_197	0	0	0	0	0	0	0	0	0	0	0	0	0	0	0	0	0	0	0	0	0	0	0	0	0	0	0	0	0	0	0	0	0	0	0	0	0	0	0	0	0	0	0	0	0	0	0	0	0
SEr2D2E2F_vRhyme_unbinned_165	0	0	0	0	0	0	0	0	0	0	0	0	137	0	0	0	0	0	124	0	0	117	0	0	196	0	127	0	0	0	0	0	0	162	0	0	208	198	0	128	0	0	205	212	0	128	0	0	0
SEr3G3H3I_vRhyme_unbinned_258	0	0	0	0	0	0	0	0	0	0	0	0	0	0	0	0	0	0	0	0	0	0	0	0	0	0	0	0	0	0	0	0	0	0	0	0	0	0	0	0	0	0	0	0	0	0	0	0	0
CRr1A1B1C_vRhyme_unbinned_36	0	0	0	0	0	0	0	0	0	0	0	0	220	0	0	0	0	0	273	207	773	0	0	0	0	0	0	0	0	0	0	0	0	0	0	0	0	0	0	0	0	0	0	0	0	298	271	480	0
CRr2D2E2F_vRhyme_unbinned_83	91	0	81	0	0	0	0	0	0	332	0	0	0	152	0	0	0	0	0	0	0	171	745	0	0	0	0	0	0	0	0	211	99	155	142	123	0	0	0	0	0	0	0	0	0	0	0	0	0
CRr1A1B1C_vRhyme_unbinned_60	0	0	0	0	0	0	0	0	0	996	1080	924	1203	791	1034	0	0	0	2536	1565	2070	0	1465	1347	0	0	809	0	0	0	0	0	0	947	591	413	0	0	0	0	0	0	0	0	0	2326	1501	1562	0
SEr3G3H3I_vRhyme_unbinned_285	0	0	0	0	0	0	0	0	0	0	0	0	0	0	0	0	0	0	0	0	0	0	0	0	0	0	0	198	227	0	0	0	0	2181	711	829	0	0	0	0	0	0	0	0	0	0	0	0	0
SEr3G3H3I_vRhyme_unbinned_250	0	0	0	0	0	0	0	0	0	0	0	0	0	0	0	0	0	0	0	0	0	0	0	0	0	0	0	0	0	0	0	0	0	0	0	0	0	0	414	0	0	0	0	0	0	0	0	0	0
SEr3G3H3I_vRhyme_bin_2	0	0	0	0	0	0	0	0	0	0	0	0	0	0	0	0	0	0	0	0	0	0	0	0	0	0	0	0	0	0	0	0	0	0	0	0	0	0	0	0	0	0	0	0	0	0	0	0	0
BAr2D2E2F_vRhyme_unbinned_17	1478	0	1174	0	4633	2628	0	0	0	0	0	0	411	0	0	0	0	0	0	0	0	0	0	0	0	0	0	0	0	0	1588	853	0	0	0	0	0	0	0	0	0	0	823	0	0	0	0	0	0
SEr2D2E2F_vRhyme_unbinned_124	0	0	0	0	0	0	0	0	0	0	0	0	0	0	0	0	0	0	0	0	0	0	0	0	0	0	0	0	0	0	0	0	0	0	0	0	0	0	0	0	0	0	0	0	0	0	0	0	0
LASCr2D2E2F_vRhyme_unbinned_11	0	0	0	0	0	0	244	0	0	0	0	0	0	0	168	179	294	132	0	0	0	0	0	0	0	0	0	0	0	0	307	415	0	212	840	306	0	0	0	0	0	0	0	0	0	0	0	0	0
LABRr1A1B1C_vRhyme_unbinned_109	0	0	0	0	0	0	0	0	0	0	0	0	0	0	0	0	0	0	0	0	0	0	0	0	0	0	0	1143	1267	0	0	0	0	0	0	0	1121	0	0	403	0	0	0	0	0	0	0	0	0
BAr1A1B1C_vRhyme_unbinned_64	1000	227	1331	0	0	0	0	0	0	0	0	155	444	0	231	0	0	0	1244	451	760	0	177	0	0	457	239	0	0	0	0	0	0	0	0	0	0	0	0	0	0	0	0	161	0	605	398	692	0
CRr1A1B1C_vRhyme_unbinned_2	0	118	75	0	0	0	0	0	0	211	187	223	238	0	138	0	0	0	194	365	265	223	160	233	189	544	654	0	0	0	0	0	0	0	94	0	128	466	209	0	0	0	0	160	0	136	281	185	0
SEr3G3H3I_vRhyme_unbinned_59	0	0	0	0	0	0	0	0	0	0	0	0	0	0	0	0	0	0	0	0	0	0	0	0	0	0	0	0	0	0	0	0	0	0	0	0	0	0	0	0	0	0	0	0	0	0	0	0	0
CRr3G3H3I_vRhyme_unbinned_11	0	0	0	0	0	0	0	0	0	0	0	0	0	0	0	0	0	0	0	0	0	0	0	0	2405	1065	1222	0	0	0	0	0	0	0	0	0	0	0	0	0	0	0	0	0	0	0	0	0	0
MHr2D2E2F_vRhyme_unbinned_19	0	0	0	0	0	0	0	0	0	0	0	0	0	0	0	0	0	0	0	0	0	0	0	0	0	0	0	0	0	0	0	0	0	0	0	0	0	0	0	0	0	0	0	0	0	0	0	0	463
LAWAr2D2E2F_vRhyme_unbinned_46	0	0	0	0	0	0	0	0	0	0	0	0	0	0	0	0	0	0	0	0	0	0	0	0	0	0	0	0	0	0	337	321	0	0	233	0	0	0	0	0	0	0	0	0	0	0	0	0	514
LASAr3G3H3I_vRhyme_unbinned_8	0	0	0	0	0	0	0	0	0	0	0	0	0	0	0	0	0	0	0	0	0	0	0	0	0	0	0	0	0	0	360	836	1100	0	125	0	0	0	0	0	0	0	0	0	0	0	0	0	83
BOr2D2E2F_vRhyme_unbinned_30	0	0	0	0	0	0	0	0	0	525	490	330	900	2429	1535	393	516	326	0	0	0	0	0	0	0	0	0	0	0	0	0	0	0	0	0	0	0	0	0	0	0	0	0	0	0	0	0	0	0
LABRr1A1B1C_vRhyme_bin_19	0	0	0	0	0	0	0	0	0	0	0	0	0	0	0	0	0	0	0	713	0	0	0	0	0	0	0	1438	1510	725	0	746	0	0	0	0	0	0	0	0	0	0	0	0	0	0	0	0	0
LASCr2D2E2F_vRhyme_unbinned_60	0	598	300	0	0	176	0	0	0	0	0	0	0	0	0	0	0	0	0	229	165	161	139	0	0	111	0	0	0	275	0	127	0	470	385	337	475	189	0	0	0	117	299	0	0	120	202	140	0
MHr3G3H3I_vRhyme_unbinned_18	0	0	0	0	0	0	0	0	0	0	0	0	0	0	0	0	0	0	0	0	0	0	0	0	0	0	0	238	186	182	0	0	0	189	266	245	0	264	198	0	0	0	0	0	0	0	0	0	0
CRr3G3H3I_vRhyme_unbinned_32	0	0	476	0	0	0	0	0	0	0	0	0	0	0	0	0	0	0	710	646	1025	1105	676	918	1471	2049	2546	0	0	0	0	0	0	0	0	0	0	245	0	188	296	0	0	479	0	512	623	705	0
SEr3G3H3I_vRhyme_unbinned_302	0	0	0	0	890	0	0	0	0	0	0	0	0	0	0	0	0	0	430	0	0	0	446	0	0	0	0	0	0	0	0	0	0	0	0	410	0	0	0	0	0	0	0	0	0	0	0	0	0
MGr2D2E2F_vRhyme_unbinned_22	0	0	0	0	0	0	0	0	0	0	0	0	0	0	0	0	0	0	0	0	0	0	0	0	0	115	0	0	0	0	0	0	0	161	0	175	120	104	0	368	455	209	143	514	252	0	0	0	0
BAr3G3H3I_vRhyme_unbinned_36	0	0	0	0	0	0	1691	612	193	0	0	0	0	0	0	0	0	0	0	0	0	0	0	0	0	0	0	0	0	236	175	0	253	0	473	0	0	0	0	0	0	0	0	0	0	0	0	0	0
LABRr1A1B1C_vRhyme_unbinned_15	0	0	0	0	0	0	0	0	0	0	0	0	0	0	0	0	0	0	0	0	0	402	1503	0	0	132	0	953	945	1025	0	230	225	322	143	0	0	0	0	0	0	0	0	0	0	0	0	0	169
SEr3G3H3I_vRhyme_bin_22	6639	1992	706	0	4017	536	0	0	0	0	0	0	0	0	0	0	0	0	0	0	0	749	1049	3106	0	0	0	0	0	0	715	0	0	0	0	0	0	0	0	0	0	0	0	0	0	0	0	0	0
LABRr1A1B1C_vRhyme_unbinned_32	0	0	0	0	0	0	0	0	0	0	0	0	0	0	0	0	0	0	0	0	0	807	0	0	0	0	0	1507	1761	609	0	0	0	0	0	0	0	0	0	0	0	0	0	0	0	0	0	0	0
LASCr2D2E2F_vRhyme_unbinned_49	0	238	0	0	0	0	0	0	0	0	0	0	0	0	0	0	0	0	0	0	0	0	0	0	0	0	0	0	0	0	0	0	0	513	819	1070	0	0	0	0	0	0	0	0	0	0	0	0	0
SEr2D2E2F_vRhyme_unbinned_1	0	0	0	0	0	0	0	0	0	0	0	0	0	0	0	0	0	0	0	0	0	0	0	0	0	0	0	0	0	0	213	235	0	304	329	261	0	0	0	0	0	0	0	0	0	0	0	0	0
BAr3G3H3I_vRhyme_unbinned_2	0	0	0	0	173	123	578	1246	414	0	0	0	0	0	0	0	0	0	98	0	0	0	0	0	0	0	0	0	0	0	0	0	0	0	0	0	0	0	0	0	0	0	0	0	0	0	0	0	0
CRr3G3H3I_vRhyme_unbinned_50	0	0	138	0	0	0	0	0	0	338	280	370	277	0	185	0	0	0	257	644	411	290	268	374	307	879	1047	0	0	0	0	0	0	0	181	0	186	814	409	0	0	0	149	241	0	238	308	233	0
LASCr2D2E2F_vRhyme_unbinned_64	0	0	0	0	0	0	270	0	0	0	0	0	0	0	129	142	267	116	0	0	0	0	0	0	0	0	0	0	0	0	263	357	98	156	650	189	0	0	0	0	0	0	0	0	0	0	0	0	0
SEr2D2E2F_vRhyme_unbinned_182	0	0	0	0	0	0	0	0	0	0	0	0	0	0	0	0	0	0	0	0	0	0	0	0	0	0	0	0	0	0	0	0	0	0	0	0	0	0	0	0	0	0	0	0	0	0	0	0	0
MGr1A1B1C_vRhyme_bin_16	0	0	0	0	0	0	0	0	0	0	0	0	0	0	0	0	0	0	0	2214	1080	2122	5744	7056	472	757	631	0	0	0	0	0	0	0	0	0	1689	2168	809	1345	829	0	0	1432	861	0	1750	977	0
MHr3G3H3I_vRhyme_unbinned_12	0	0	0	0	0	0	0	0	0	0	0	0	0	0	0	0	0	0	0	142	0	436	203	169	263	0	136	0	0	115	0	0	0	2093	887	1099	130	229	123	310	224	127	85	261	241	0	0	0	0
SEr3G3H3I_vRhyme_unbinned_304	0	0	0	0	0	0	0	0	0	0	0	0	0	0	0	0	0	0	0	0	0	0	0	0	0	0	0	0	0	0	0	0	0	0	0	0	0	0	0	0	0	0	0	0	0	0	0	0	0
BAr1A1B1C_vRhyme_unbinned_30	1024	315	1261	0	779	449	0	0	0	0	0	0	0	0	0	0	0	0	0	152	441	0	0	152	387	183	228	0	0	0	0	0	0	0	0	0	0	0	0	0	0	0	0	0	0	0	189	317	0
SEr2D2E2F_vRhyme_unbinned_48	0	0	0	0	0	255	0	0	0	0	0	0	0	0	0	0	0	0	0	0	0	139	307	274	433	554	662	0	0	0	0	0	0	0	0	0	0	0	0	0	0	0	322	728	2433	0	0	0	0
BAr1A1B1C_vRhyme_unbinned_10	204	229	973	0	0	0	0	0	0	128	0	0	210	0	0	0	0	0	175	196	175	240	595	312	0	0	0	0	0	0	149	147	107	181	432	413	0	0	0	0	0	0	0	0	0	254	168	141	0
BAr2D2E2F_vRhyme_unbinned_27	0	0	778	1247	0	0	0	0	0	0	0	0	0	0	0	0	0	0	0	0	0	0	0	0	0	0	0	0	0	0	0	0	0	0	0	0	0	0	0	0	0	0	0	0	0	0	0	0	0
BOr1A1B1C_vRhyme_unbinned_18	0	0	0	0	0	0	0	0	0	708	1983	793	0	0	365	719	686	470	0	0	0	0	0	0	0	0	0	0	0	0	0	0	0	0	240	0	0	0	0	0	0	0	0	0	0	0	0	0	0
MGr3G3H3I_vRhyme_unbinned_20	0	0	0	0	0	0	0	0	0	0	117	148	347	230	306	0	0	0	0	192	0	0	0	0	0	135	206	0	0	0	0	0	0	306	274	159	214	249	173	0	325	243	282	782	475	0	174	0	0
SEr2D2E2F_vRhyme_unbinned_77	0	0	0	0	0	0	0	0	0	0	0	0	0	0	0	0	0	0	0	0	0	0	0	0	0	0	0	0	0	0	0	0	0	0	0	0	0	0	0	0	0	0	0	0	0	0	0	0	0
LAWAr2D2E2F_vRhyme_unbinned_35	0	0	0	0	0	0	0	0	0	0	0	0	0	0	0	0	0	0	0	0	0	0	0	0	0	0	0	351	276	168	0	0	0	254	130	195	0	0	0	0	0	0	0	0	0	0	0	0	940
LASYr2D2E2F_vRhyme_unbinned_8	321	0	397	0	7624	1650	0	0	0	307	812	925	860	754	603	1560	1202	571	899	2024	1663	0	0	482	340	670	347	0	0	0	1810	348	524	0	872	0	0	0	0	0	0	0	0	0	0	1060	1689	952	0
MHr2D2E2F_vRhyme_unbinned_35	0	0	0	0	0	0	0	0	0	0	0	0	0	0	0	0	0	0	0	0	0	0	0	0	0	0	0	0	0	0	0	0	0	0	0	0	0	0	0	0	0	0	0	0	0	0	0	0	183
LABRr1A1B1C_vRhyme_unbinned_23	0	710	0	0	0	462	0	0	0	0	0	0	0	503	601	410	746	420	0	0	0	1157	1051	406	0	0	0	2389	2509	2604	0	1113	596	752	1376	935	0	0	0	0	415	411	779	0	0	0	0	0	304
SEr2D2E2F_vRhyme_unbinned_163	0	0	81	0	1027	0	0	0	0	0	0	0	0	0	0	0	0	0	211	580	437	0	0	214	872	497	649	0	118	0	0	0	0	0	0	0	596	527	0	158	0	0	217	261	0	167	412	288	0
CRr3G3H3I_vRhyme_unbinned_16	0	249	0	0	0	0	0	0	0	0	0	0	0	0	0	0	0	0	0	190	117	912	835	418	515	354	240	0	0	0	0	0	0	0	0	0	113	369	198	0	0	153	439	292	0	0	178	0	0
MGr3G3H3I_vRhyme_unbinned_4	0	294	0	0	0	0	0	0	0	0	0	0	0	0	0	0	0	0	0	0	0	0	0	0	0	0	0	0	0	318	0	0	0	0	0	0	0	0	0	259	794	381	265	542	955	0	0	0	0
BAr1A1B1C_vRhyme_bin_19	867	0	317	651	472	208	0	0	0	0	0	0	0	0	0	0	0	0	0	0	0	372	0	0	0	0	0	0	0	0	0	0	0	0	0	0	0	0	0	0	0	0	0	0	0	0	0	0	0
BAr1A1B1C_vRhyme_bin_15	1801	433	505	0	0	0	0	0	0	919	566	597	709	574	0	559	397	0	0	393	0	439	0	317	701	515	918	0	0	0	956	995	0	0	0	0	0	0	0	0	481	0	615	0	464	0	444	0	0
LABRr1A1B1C_vRhyme_unbinned_38	0	0	0	0	0	0	0	0	0	0	0	0	0	0	0	0	0	0	0	0	0	0	0	0	0	0	0	203	155	1222	0	0	0	0	0	0	0	0	0	0	0	0	0	0	0	0	0	0	2823
BAr2D2E2F_vRhyme_unbinned_50	3634	0	2965	0	11195	7330	0	0	0	0	0	0	1014	0	0	0	0	0	0	0	0	0	0	0	0	0	0	0	0	0	3883	1923	0	0	0	0	0	0	0	0	0	0	1886	0	0	0	0	0	0
SEr2D2E2F_vRhyme_unbinned_125	310	0	287	0	0	0	0	0	0	402	0	0	394	534	0	0	0	0	0	0	0	1140	522	381	956	739	624	0	0	0	0	0	0	649	514	588	0	0	0	0	0	0	355	0	0	0	0	0	0
SEr3G3H3I_vRhyme_unbinned_132	0	0	0	0	0	0	0	0	0	0	0	0	0	0	0	317	0	0	0	0	0	0	0	0	0	0	0	0	0	0	0	0	0	0	0	0	0	0	0	0	0	0	0	0	0	0	0	0	0
LASCr2D2E2F_vRhyme_bin_4	0	0	0	0	0	0	0	0	0	0	0	0	0	0	0	0	0	0	0	0	0	0	3315	0	0	0	0	0	0	0	0	0	0	4414	3469	2692	0	0	0	0	0	0	0	0	0	0	0	0	0
MGr2D2E2F_vRhyme_unbinned_41	0	0	0	0	0	0	0	0	0	0	0	0	0	0	0	0	0	0	0	0	0	0	0	0	0	0	0	0	0	0	0	0	0	0	645	204	0	0	0	0	2087	0	0	0	652	0	0	0	0
LABRr1A1B1C_vRhyme_unbinned_93	0	0	0	0	0	0	0	0	0	0	0	0	0	0	0	0	0	0	0	0	0	0	0	0	0	0	0	610	489	297	0	0	0	0	0	0	0	0	0	0	0	0	0	0	0	0	0	0	0
LAWAr2D2E2F_vRhyme_unbinned_81	348	185	237	0	0	0	0	0	0	0	0	0	0	0	0	0	0	0	268	218	346	375	0	0	244	0	0	464	357	0	0	0	0	420	243	361	0	280	313	0	0	0	0	0	0	206	165	366	0
MGr1A1B1C_vRhyme_unbinned_72	0	0	0	0	0	0	0	0	0	0	0	0	0	0	0	0	0	0	0	0	0	0	0	0	0	0	0	0	0	0	0	0	0	0	0	0	467	812	433	172	393	197	195	258	350	0	0	0	0
MHr2D2E2F_vRhyme_unbinned_6	0	0	0	0	0	0	0	0	0	0	0	0	0	0	0	0	0	0	0	0	0	0	0	0	0	0	0	0	0	0	0	0	0	0	0	0	0	0	0	0	0	0	0	0	0	0	0	0	40013
MGr3G3H3I_vRhyme_unbinned_113	0	0	0	0	0	229	0	0	0	0	0	0	0	0	0	0	0	0	0	0	0	110	236	164	303	385	415	0	0	0	0	0	0	0	0	0	0	0	0	0	0	0	207	553	1928	0	0	0	0
SEr2D2E2F_vRhyme_unbinned_172	0	0	0	0	0	0	0	0	0	0	131	0	306	0	190	0	139	0	0	0	0	0	0	0	0	0	0	0	0	0	0	0	0	0	110	0	0	0	0	0	0	0	0	0	0	0	0	0	0
LABRr1A1B1C_vRhyme_unbinned_110	0	0	0	0	0	0	0	0	0	0	0	0	0	0	0	0	0	0	0	0	0	0	0	0	0	0	0	596	555	323	0	0	0	0	0	0	0	0	0	0	0	0	0	0	0	0	0	0	0
BAr1A1B1C_vRhyme_bin_5	8022	0	0	0	0	0	0	0	0	0	0	0	0	0	0	0	0	0	0	0	0	718	0	947	0	0	0	0	0	0	0	0	0	0	0	715	0	0	0	0	0	0	0	0	0	0	0	0	0
CRr3G3H3I_vRhyme_unbinned_4	0	470	0	0	0	209	0	0	0	0	0	0	0	0	0	0	0	0	0	387	180	0	133	0	325	542	1163	0	0	0	737	515	198	0	166	0	0	272	231	0	0	0	313	306	0	169	383	203	0
LABRr1A1B1C_vRhyme_unbinned_83	0	0	0	0	0	0	0	0	0	0	0	0	0	0	0	289	233	212	0	0	0	0	0	0	0	0	0	541	623	0	1663	689	426	0	129	0	0	0	0	0	0	125	510	1045	0	0	0	0	761
BOr3G3H3I_vRhyme_unbinned_25	0	0	0	0	0	0	443	327	243	565	247	1288	0	0	0	396	1221	764	0	0	0	0	0	0	0	0	0	0	0	0	0	0	231	0	657	0	0	0	0	0	0	0	0	0	0	0	0	0	0
SEr2D2E2F_vRhyme_unbinned_193	0	0	0	0	0	0	0	0	0	227	0	0	0	0	0	0	0	0	0	0	0	0	0	207	0	0	0	0	0	0	0	0	0	0	0	0	0	0	0	0	0	0	0	0	0	0	0	0	0
MHr2D2E2F_vRhyme_unbinned_75	0	0	0	0	0	0	0	0	0	0	0	0	0	0	0	0	0	0	0	0	0	0	0	0	0	0	0	0	0	0	0	0	0	0	0	0	0	0	0	0	0	0	0	0	0	0	0	0	1888
CRr1A1B1C_vRhyme_unbinned_9	0	296	0	0	0	0	0	0	0	112	0	296	495	328	0	0	0	0	303	2374	980	2833	3634	5675	1722	1121	2727	0	0	0	0	0	0	477	0	127	8377	5631	3049	15009	10738	7054	3480	33231	14187	253	1467	844	0
LABRr1A1B1C_vRhyme_unbinned_35	0	0	0	0	0	0	0	0	0	0	0	0	0	0	0	0	0	0	0	0	0	0	0	0	0	0	0	957	1059	0	0	0	0	0	0	0	0	0	0	0	0	0	0	0	0	0	0	0	0
MHr2D2E2F_vRhyme_unbinned_44	0	0	0	0	0	0	0	0	0	0	0	0	0	0	0	0	0	0	0	0	0	0	0	0	0	0	0	0	0	0	3551	7826	7679	0	0	0	0	0	0	0	0	0	0	0	0	0	0	0	7466
SEr3G3H3I_vRhyme_unbinned_173	0	0	0	0	0	0	0	0	0	0	0	0	0	0	0	0	0	0	0	0	0	0	0	0	0	0	0	0	0	0	0	0	0	0	0	0	0	0	0	0	0	0	0	0	0	0	0	0	0
SEr3G3H3I_vRhyme_unbinned_204	0	0	0	0	0	0	0	0	0	0	0	0	0	0	0	0	0	0	0	0	0	0	0	0	0	0	0	1899	1762	1378	0	0	0	214	0	0	0	0	0	0	0	0	0	0	164	0	0	0	1708
BAr3G3H3I_vRhyme_bin_5	0	0	0	0	0	0	655	926	446	0	0	0	0	0	0	0	0	0	0	0	0	0	0	0	0	0	0	0	0	0	0	0	0	0	0	0	0	0	0	0	0	0	0	0	0	0	0	0	0
BOr3G3H3I_vRhyme_unbinned_20	0	0	0	0	0	0	0	0	0	0	0	0	0	0	0	511	679	1364	0	0	0	0	0	0	0	0	0	0	0	0	0	0	0	0	262	0	0	0	0	0	0	0	0	0	0	0	0	0	0
BAr3G3H3I_vRhyme_unbinned_8	0	0	148	0	0	0	432	383	585	0	0	0	0	0	0	0	0	0	0	0	0	0	0	0	0	0	0	0	0	0	0	0	0	0	0	0	0	0	0	0	0	0	0	0	0	0	0	0	0
SEr3G3H3I_vRhyme_unbinned_88	171	0	0	0	0	0	0	0	0	0	0	0	0	0	0	0	0	0	0	0	0	0	0	0	0	0	0	0	0	0	0	0	0	0	0	0	0	0	0	0	0	0	0	0	0	0	0	0	0
MHr2D2E2F_vRhyme_unbinned_61	0	0	0	0	0	0	0	0	0	0	0	0	0	0	0	0	0	0	0	0	0	0	0	0	0	0	0	0	0	0	509	1091	1572	0	180	0	0	0	0	0	0	0	0	0	0	0	0	0	148
SEr3G3H3I_vRhyme_unbinned_183	0	0	0	0	0	0	0	0	0	0	0	0	0	0	0	0	0	0	0	0	0	0	0	0	0	0	0	0	0	0	0	0	0	0	0	0	0	0	0	0	0	0	0	0	0	0	0	0	0
SEr3G3H3I_vRhyme_unbinned_261	0	0	0	0	0	0	0	0	0	0	0	0	0	0	0	0	0	0	0	0	222	0	0	0	0	109	0	0	0	0	0	0	0	314	171	0	280	140	0	456	0	111	0	0	0	0	0	0	0
BAr1A1B1C_vRhyme_bin_7	4029	1414	3515	0	1959	0	0	0	0	0	0	0	0	0	0	0	0	0	3098	1376	2192	1275	3056	941	855	1244	1359	1965	1830	2404	0	0	1117	1136	1461	1095	810	2575	2393	1948	2791	1543	1956	1682	2850	2297	1597	1433	1112
MGr2D2E2F_vRhyme_unbinned_66	0	0	0	0	0	0	0	0	0	0	0	0	0	0	0	0	0	0	0	0	0	0	0	0	0	0	0	0	0	0	0	0	0	0	0	0	0	0	0	1264	184	207	0	0	0	0	0	0	0
SEr2D2E2F_vRhyme_unbinned_9	0	0	0	0	525	0	0	0	0	0	0	0	0	272	0	0	0	0	274	361	616	340	0	0	682	1199	500	0	0	287	372	0	0	470	482	291	286	332	511	534	453	509	558	2355	668	221	240	520	0
SEr2D2E2F_vRhyme_unbinned_13	0	0	0	0	0	0	0	0	0	0	0	0	0	0	0	0	0	0	0	0	0	0	0	0	0	0	0	0	0	0	0	0	0	0	0	0	0	0	0	0	0	0	0	0	0	0	0	0	0
BOr1A1B1C_vRhyme_bin_7	0	0	0	0	0	0	0	0	0	1709	0	926	278	365	0	0	0	0	0	0	0	0	0	0	0	0	0	0	0	0	0	0	0	430	0	246	0	0	0	0	0	0	0	0	0	0	0	0	0
MHr2D2E2F_vRhyme_unbinned_7	0	0	0	0	0	0	0	0	0	0	0	0	0	0	0	0	0	0	0	0	0	0	0	0	0	0	0	0	0	0	0	0	0	0	0	0	0	0	0	0	0	0	0	0	0	0	0	0	959
BAr2D2E2F_vRhyme_bin_19	0	866	0	0	0	2048	0	0	0	400	461	304	362	330	436	0	0	0	0	0	0	0	0	0	0	0	0	0	0	0	407	1132	0	0	378	0	0	0	0	0	0	485	0	0	0	0	0	0	0
SEr3G3H3I_vRhyme_unbinned_216	226	171	354	0	0	0	0	0	0	0	0	0	0	0	0	0	0	0	0	0	193	175	0	0	0	0	121	117	0	0	0	0	0	161	151	153	0	0	0	0	107	0	0	0	0	0	0	172	0
LASAr3G3H3I_vRhyme_unbinned_18	0	0	0	0	660	983	0	0	0	262	828	648	652	296	643	637	644	541	0	0	0	0	0	0	0	0	0	0	0	0	2013	1299	1135	0	544	0	0	0	0	0	0	0	0	0	0	0	0	0	0
LASCr2D2E2F_vRhyme_unbinned_19	0	2416	999	0	0	754	0	0	0	239	0	0	284	0	309	0	0	0	0	0	0	0	0	0	0	0	0	1064	811	1384	221	1848	989	2458	1572	1530	458	516	297	191	521	623	1342	0	0	0	0	0	385
SEr3G3H3I_vRhyme_unbinned_43	0	0	0	0	0	0	0	0	0	0	0	0	0	0	0	0	0	0	0	0	0	0	0	0	0	0	0	0	0	0	0	0	0	0	0	0	0	0	0	0	0	0	0	0	0	0	0	0	0
BAr1A1B1C_vRhyme_unbinned_44	1214	0	242	0	0	0	0	0	0	0	0	0	0	0	0	0	0	0	0	0	0	0	0	0	0	0	0	0	0	0	0	0	0	0	0	0	0	0	0	0	0	0	0	0	0	0	0	0	0
SEr2D2E2F_vRhyme_unbinned_16	0	0	0	0	0	0	0	0	0	0	0	0	0	0	0	0	0	0	0	0	0	0	0	0	0	0	0	0	0	0	0	0	0	0	0	0	0	0	0	0	0	0	0	0	0	0	0	0	0
MHr3G3H3I_vRhyme_bin_6	0	1973	806	0	0	0	0	0	0	0	0	0	0	0	0	0	0	0	931	1306	1315	2119	2874	1861	9380	4764	4708	0	0	0	0	2360	0	2203	1473	0	1829	2699	2139	1808	3704	2224	4542	7935	3557	901	1159	1039	0
BAr1A1B1C_vRhyme_unbinned_23	727	1396	1586	0	0	740	0	0	0	431	0	191	479	0	0	0	0	0	0	0	152	415	899	863	0	0	0	0	0	216	0	0	356	602	600	616	0	0	0	0	0	0	0	0	0	0	0	0	0
SEr3G3H3I_vRhyme_unbinned_61	0	0	0	0	0	0	0	0	0	0	0	0	0	0	0	0	0	0	0	0	0	0	0	0	0	0	0	0	0	0	0	0	0	0	0	0	0	0	0	0	0	0	0	0	0	0	0	0	282
BAr2D2E2F_vRhyme_unbinned_22	0	0	0	4370	2938	350	0	0	0	0	0	0	0	0	0	0	0	0	0	0	0	0	0	0	0	0	0	0	0	0	0	0	0	0	0	0	0	0	0	0	0	0	0	0	0	0	0	0	0
SEr2D2E2F_vRhyme_unbinned_65	0	0	0	0	0	0	0	0	0	0	0	0	0	0	0	0	0	0	0	214	0	0	0	0	321	312	269	0	0	0	0	0	0	0	0	0	0	0	0	0	0	195	585	1981	247	0	199	0	0
SEr3G3H3I_vRhyme_bin_32	0	0	0	0	0	0	0	0	0	0	0	0	0	0	0	0	0	0	0	0	0	0	0	0	0	0	0	0	0	0	0	0	0	0	0	0	0	0	0	0	0	0	0	0	0	0	0	0	0
LASCr2D2E2F_vRhyme_unbinned_83	0	0	0	0	0	0	0	0	0	0	0	0	0	0	0	0	0	0	0	0	0	0	0	0	0	0	0	0	0	0	0	0	0	0	196	1542	0	0	0	0	0	0	0	0	0	0	0	0	0
LASCr2D2E2F_vRhyme_unbinned_18	0	0	0	0	0	0	0	0	0	0	0	0	0	0	0	0	0	0	0	0	0	132	121	0	0	0	0	0	0	0	0	0	0	161	306	350	0	0	0	0	0	0	0	0	0	0	0	0	0
SEr2D2E2F_vRhyme_unbinned_203	0	0	0	0	0	0	0	0	0	0	0	0	408	0	0	0	0	0	0	544	557	0	0	0	516	443	427	0	0	0	0	0	0	0	0	0	0	0	0	0	0	0	0	0	0	0	485	0	0
MHr2D2E2F_vRhyme_unbinned_64	0	0	0	0	0	0	0	0	0	0	0	0	0	0	0	0	0	0	0	0	0	0	0	0	0	0	0	0	0	0	0	0	0	0	0	0	0	0	0	0	0	0	0	0	0	0	0	0	0
BOr1A1B1C_vRhyme_bin_4	0	0	0	0	0	0	0	0	0	4344	0	0	2586	1294	988	597	514	0	0	0	0	0	0	0	0	0	0	0	0	0	0	0	0	0	0	0	0	0	0	0	0	0	0	0	0	0	0	0	0
SEr3G3H3I_vRhyme_unbinned_94	0	0	0	0	0	0	0	0	0	0	0	0	0	0	0	0	0	0	0	0	0	0	0	252	0	0	0	0	0	0	0	0	0	0	0	0	0	0	96	0	0	0	0	0	0	0	0	0	0
BOr3G3H3I_vRhyme_unbinned_2	290	0	213	346	227	216	508	1353	743	0	250	475	0	0	0	271	537	1114	399	0	0	0	0	322	0	185	291	0	0	0	0	0	0	0	0	0	0	0	0	0	0	0	0	0	0	621	0	191	0
SEr2D2E2F_vRhyme_unbinned_61	0	0	0	0	0	0	0	0	0	0	0	0	0	0	0	0	0	0	0	0	0	0	0	0	0	0	0	0	0	0	0	0	0	0	0	0	0	0	0	0	0	0	0	0	0	0	0	0	0
SEr3G3H3I_vRhyme_unbinned_217	0	0	0	0	0	0	0	0	0	0	0	0	0	0	0	0	0	0	0	131	0	0	0	0	0	149	240	0	0	0	0	0	0	0	0	0	0	0	0	0	0	0	0	0	0	0	0	0	0
SEr2D2E2F_vRhyme_unbinned_51	0	0	0	0	0	0	0	0	0	0	0	0	0	0	0	0	0	0	0	0	0	0	0	0	0	0	0	0	0	0	0	0	0	0	0	0	0	0	0	0	0	0	0	0	0	0	0	0	0
MHr2D2E2F_vRhyme_unbinned_63	0	0	0	0	0	0	0	0	0	0	0	0	0	0	0	0	0	0	0	0	0	0	0	0	0	0	0	0	0	0	0	0	0	0	0	0	0	0	0	0	0	0	0	0	0	0	0	0	0
LASAr3G3H3I_vRhyme_unbinned_19	0	0	0	0	0	1250	0	0	0	426	1009	903	853	453	908	1081	1362	962	0	0	0	0	0	0	0	0	0	0	0	0	2532	1964	1416	0	808	0	0	0	0	0	0	0	0	0	0	0	0	0	0
CRr1A1B1C_vRhyme_unbinned_13	0	358	0	0	0	0	0	0	0	213	479	773	578	380	545	0	0	0	0	401	147	0	0	0	1462	1268	1400	0	0	0	210	254	0	393	427	217	0	0	0	0	0	0	0	0	0	0	227	227	0
LASCr2D2E2F_vRhyme_unbinned_75	0	0	0	0	0	0	0	0	0	0	0	0	0	0	0	0	0	0	0	0	0	0	0	0	0	0	0	211	0	0	0	0	0	1770	513	728	0	0	0	0	0	0	0	0	0	0	0	0	0
BAr1A1B1C_vRhyme_unbinned_83	1640	2557	827	0	1502	921	0	0	0	0	0	0	0	0	0	0	0	0	351	559	309	637	615	0	710	0	697	0	0	0	0	0	0	0	0	0	0	0	0	0	0	0	0	0	0	467	499	0	0
MHr3G3H3I_vRhyme_unbinned_57	270	0	0	0	96	0	57	154	0	0	0	0	0	0	0	0	0	0	0	0	0	0	0	0	0	0	0	0	0	0	84	213	548	0	0	0	0	0	0	0	0	0	0	0	0	0	0	0	0
SEr2D2E2F_vRhyme_unbinned_22	92	101	0	0	126	0	0	0	0	0	0	0	0	0	0	0	0	0	0	0	0	120	252	348	289	140	149	0	0	0	0	0	0	0	0	0	0	0	0	0	0	0	0	0	135	0	0	0	0
SEr3G3H3I_vRhyme_unbinned_24	0	0	0	0	0	0	0	0	0	0	0	0	0	0	0	0	0	0	0	0	0	0	0	0	0	0	0	0	0	0	0	0	0	0	0	0	227	0	0	0	0	0	0	0	0	0	0	0	0
MHr2D2E2F_vRhyme_bin_4	0	0	0	0	0	0	0	0	0	0	0	0	0	0	0	0	0	0	0	0	0	0	0	0	0	0	0	0	0	4171	0	0	0	0	0	0	0	0	0	0	0	0	0	0	0	0	0	0	36741
MGr3G3H3I_vRhyme_unbinned_63	0	421	350	0	0	854	316	601	330	0	262	345	530	331	339	737	501	257	0	0	0	198	229	0	0	0	0	0	0	0	819	1201	675	509	701	337	0	0	0	0	321	584	1873	304	268	0	0	0	316
LAWAr2D2E2F_vRhyme_bin_10	0	0	0	0	0	0	0	0	0	0	0	0	0	0	0	0	0	0	0	0	0	0	0	0	0	0	0	3189	2533	3796	0	0	0	0	0	1624	0	0	0	0	0	0	0	0	0	0	0	0	1519
SEr3G3H3I_vRhyme_unbinned_174	0	0	0	0	0	0	0	0	0	0	0	0	0	0	0	0	0	0	0	0	0	0	0	0	0	0	0	0	0	0	0	0	0	0	0	0	0	0	0	0	0	0	0	0	0	0	0	0	0
SEr3G3H3I_vRhyme_unbinned_11	0	220	175	0	314	0	0	0	0	0	0	0	0	0	0	0	0	0	0	0	0	0	0	192	0	0	0	0	0	0	0	0	0	0	0	0	0	0	0	0	0	0	0	0	0	0	0	0	0
MHr2D2E2F_vRhyme_unbinned_80	0	0	0	0	0	0	0	0	0	0	0	0	0	0	0	0	0	0	0	0	0	0	0	0	0	0	0	0	0	0	0	0	0	0	0	0	0	0	0	0	0	0	0	0	0	0	0	0	535
MGr3G3H3I_vRhyme_unbinned_53	0	0	0	0	0	0	0	0	0	0	0	0	0	0	0	0	0	0	0	0	0	0	0	0	0	0	0	0	0	0	0	187	0	0	0	0	0	348	712	0	0	0	642	2952	0	0	0	0	0
SEr2D2E2F_vRhyme_unbinned_81	0	0	0	0	378	0	272	366	0	0	0	0	0	0	0	0	0	0	0	0	0	0	0	0	0	0	0	0	0	0	0	0	0	0	0	0	0	0	0	0	0	0	0	0	0	0	0	0	0
SEr3G3H3I_vRhyme_unbinned_159	0	0	0	0	0	0	0	0	0	0	0	0	0	0	0	0	0	0	0	0	0	0	0	0	0	0	0	0	0	0	0	0	0	0	0	0	0	0	0	0	0	0	0	0	0	0	0	0	0
BAr1A1B1C_vRhyme_bin_16	4180	1601	4296	0	3056	0	0	0	0	0	0	0	0	0	0	0	0	0	0	0	959	0	0	0	1946	0	0	0	0	0	0	0	0	1410	0	0	0	1247	1136	0	1168	983	2789	2824	1401	1537	0	0	0
BAr1A1B1C_vRhyme_bin_11	1725	220	221	0	0	0	0	0	0	0	0	0	0	0	0	0	0	0	0	0	0	0	0	0	0	0	0	0	0	0	0	0	0	0	0	0	0	0	0	0	0	0	0	0	0	0	0	0	0
MHr2D2E2F_vRhyme_unbinned_78	0	0	0	0	0	0	0	0	0	0	0	0	0	0	0	0	107	0	0	0	0	0	0	0	0	0	0	0	0	0	0	0	0	0	0	0	0	0	0	0	0	0	0	0	0	0	0	0	60
BAr1A1B1C_vRhyme_unbinned_94	0	517	2668	0	0	0	0	0	212	0	0	0	0	0	0	0	0	308	0	0	312	0	0	0	0	0	0	0	0	0	0	0	0	0	0	0	0	0	0	0	0	0	0	0	0	0	221	253	0
MGr2D2E2F_vRhyme_unbinned_70	0	0	0	0	0	0	0	0	0	0	822	0	0	0	671	0	0	0	0	0	0	2827	1040	0	0	0	0	0	0	0	0	860	0	0	0	0	0	2676	1035	1313	3122	2786	1924	0	886	0	0	0	0
BAr3G3H3I_vRhyme_unbinned_39	0	0	0	0	0	0	904	385	133	0	0	0	0	0	0	0	0	0	0	0	0	0	0	0	0	0	0	0	0	152	0	0	127	0	257	0	0	0	0	0	0	0	0	0	0	0	0	0	0
CRr1A1B1C_vRhyme_unbinned_18	0	0	0	0	0	0	0	0	0	0	0	0	0	0	0	0	0	0	243	1132	718	192	861	1129	1397	1474	457	0	0	0	0	0	0	0	0	0	679	1495	456	0	0	183	502	648	0	0	779	481	0
BAr3G3H3I_vRhyme_unbinned_23	0	0	0	0	0	0	555	96	0	0	0	0	0	0	0	0	0	0	0	0	0	0	0	0	0	0	0	0	0	0	0	0	0	0	0	0	0	0	0	0	0	0	0	0	0	0	0	0	0
LAWAr2D2E2F_vRhyme_bin_24	0	0	0	0	0	0	0	0	0	0	0	0	0	0	0	0	0	0	0	0	0	0	0	0	0	0	0	0	0	0	0	0	0	1072	771	702	0	0	0	0	0	0	0	0	0	0	0	0	0
LASCr2D2E2F_vRhyme_unbinned_86	0	0	0	0	0	0	0	0	0	0	0	0	0	0	0	0	0	0	0	0	0	0	0	0	0	0	0	0	0	0	0	0	0	260	472	190	0	0	0	0	0	0	0	0	0	0	0	0	0
BAr2D2E2F_vRhyme_bin_16	0	0	375	1546	2027	0	0	0	0	0	0	0	0	0	0	0	0	0	0	0	499	0	0	0	0	0	0	0	0	0	601	0	285	0	0	0	0	0	0	0	0	0	0	0	0	0	0	269	0
MGr1A1B1C_vRhyme_unbinned_37	0	0	0	0	0	0	0	0	0	0	0	0	0	0	0	0	0	0	0	0	0	0	0	0	0	0	0	0	0	0	0	0	0	0	0	0	476	316	191	153	322	102	119	212	606	0	0	0	0
LASCr2D2E2F_vRhyme_unbinned_28	256	0	295	0	0	0	0	0	0	299	0	211	195	135	0	0	0	0	0	0	0	145	570	279	0	0	0	0	0	0	233	262	121	643	855	530	0	0	0	0	0	0	0	0	0	0	0	0	0
CRr3G3H3I_vRhyme_bin_7	0	0	0	0	0	0	0	0	0	0	0	0	0	0	0	0	0	0	0	0	0	0	0	0	3009	1166	1323	0	0	0	0	0	0	0	0	0	0	0	0	0	0	0	0	1120	0	0	0	0	0
LAWAr2D2E2F_vRhyme_unbinned_54	0	0	0	0	0	0	0	0	0	0	0	0	0	0	0	0	0	0	0	0	0	0	0	0	0	0	0	233	187	233	0	0	0	156	0	219	0	0	0	0	0	0	0	0	0	0	0	0	0
MGr1A1B1C_vRhyme_unbinned_64	0	0	0	0	0	0	0	0	0	0	0	0	0	0	0	0	0	0	0	0	0	0	0	0	0	0	0	1152	1142	0	0	0	0	0	0	0	1142	0	0	189	0	0	0	0	0	0	0	0	0
BAr2D2E2F_vRhyme_unbinned_58	266	381	191	138	888	362	0	0	0	0	0	0	0	0	0	0	0	0	202	0	143	0	0	0	128	114	103	0	0	0	0	0	0	0	0	0	0	0	0	0	0	0	0	0	0	263	0	132	0
BOr3G3H3I_vRhyme_unbinned_39	0	0	0	0	0	0	0	0	0	0	0	0	0	0	0	269	326	486	0	0	0	0	0	0	0	0	0	0	0	0	0	0	0	0	122	0	0	0	0	0	0	0	0	0	0	0	0	0	0
MGr3G3H3I_vRhyme_unbinned_22	0	458	512	0	0	0	0	0	0	0	0	0	0	0	0	0	0	0	945	4630	4150	1700	1261	842	2618	1766	2397	0	284	0	0	0	0	581	521	542	2219	4870	3514	422	1329	1202	1953	2665	1749	1334	3832	2570	0
MGr1A1B1C_vRhyme_unbinned_82	0	0	0	0	0	0	0	0	0	0	0	0	0	0	0	0	0	0	0	0	160	0	0	0	0	0	0	562	594	0	0	0	0	264	378	258	451	1202	1422	248	493	568	1152	661	193	0	0	0	0
BAr1A1B1C_vRhyme_unbinned_5	0	0	1603	0	0	0	0	0	0	0	0	0	0	0	0	0	0	0	0	259	345	0	0	0	0	0	0	0	0	0	0	0	0	0	0	0	0	0	0	0	0	0	0	0	0	191	0	219	0
LASYr2D2E2F_vRhyme_unbinned_26	0	0	0	0	0	0	0	0	0	557	234	164	115	0	0	0	0	0	0	0	0	0	0	0	0	0	0	0	0	0	0	0	0	0	0	0	0	0	0	0	0	0	0	0	0	0	0	0	0
CRr3G3H3I_vRhyme_unbinned_73	0	812	0	0	0	0	0	0	0	0	0	0	0	0	0	0	0	0	0	2330	1938	271	346	0	754	169	593	3964	3509	5870	0	0	0	1744	1156	1153	2282	3272	2045	1213	4150	2039	3010	7030	678	0	2338	1503	0
MGr1A1B1C_vRhyme_bin_12	0	0	0	0	0	0	0	0	0	0	0	0	0	0	0	0	0	0	0	2423	2601	1986	2153	0	1626	2012	995	0	0	0	0	0	0	0	0	0	3089	3553	1432	0	0	0	0	0	0	0	1380	1972	0
MHr3G3H3I_vRhyme_unbinned_46	735	351	0	0	712	326	0	0	0	437	0	297	437	320	286	521	580	269	286	697	370	829	1018	470	275	0	439	0	0	0	0	708	277	2481	1860	1563	0	0	0	0	0	384	479	0	0	249	459	483	0
BAr2D2E2F_vRhyme_unbinned_2	516	898	854	0	686	4330	0	0	0	415	307	0	0	0	0	327	0	0	0	0	0	0	0	0	388	876	590	0	0	0	467	0	0	0	403	0	0	0	0	0	0	0	0	0	0	0	0	0	524
MGr3G3H3I_vRhyme_unbinned_32	0	0	0	0	0	0	0	0	0	0	0	0	0	0	0	0	0	0	0	0	0	0	0	0	0	0	0	0	0	0	0	0	0	0	0	0	330	360	173	165	659	649	1190	479	0	0	0	0	0
CRr3G3H3I_vRhyme_unbinned_91	0	435	542	0	0	647	0	0	0	0	0	0	0	0	0	0	0	0	569	557	794	388	134	238	612	840	907	0	0	0	0	0	0	0	0	0	0	576	196	0	0	104	448	142	0	557	544	472	0
MGr3G3H3I_vRhyme_unbinned_77	0	0	0	0	0	0	0	0	0	0	0	0	0	0	0	0	0	0	0	0	0	0	742	0	640	300	0	0	0	0	0	0	0	0	0	0	0	0	0	0	0	0	299	761	380	0	0	0	0
LASYr2D2E2F_vRhyme_unbinned_6	1942	0	1325	0	981	0	0	0	0	0	0	0	488	536	268	0	0	0	2551	3535	3437	568	0	1754	2790	2029	4238	4311	4351	465	0	208	383	2215	4076	2366	1551	4436	1591	392	3129	1486	1981	7200	2086	2250	3048	1923	0
CRr3G3H3I_vRhyme_unbinned_64	0	0	0	0	0	0	0	0	0	0	0	0	0	0	0	0	0	0	107	187	127	229	448	136	156	254	659	0	0	0	0	0	0	0	0	0	922	1990	764	129	268	222	163	0	0	105	201	162	0
MGr1A1B1C_vRhyme_unbinned_50	0	0	0	0	0	0	0	0	0	0	0	0	0	0	0	0	0	0	0	0	0	0	0	0	0	0	0	0	0	0	0	0	0	0	0	0	0	819	235	0	0	0	0	0	0	0	0	0	0
LABRr1A1B1C_vRhyme_unbinned_25	0	0	0	0	0	0	0	0	0	0	0	0	0	0	0	0	0	0	0	0	0	0	0	0	0	0	0	123	99	101	0	0	0	0	148	0	0	0	0	0	0	0	0	0	0	0	0	0	0
BAr1A1B1C_vRhyme_unbinned_34	152	423	578	0	0	0	0	0	0	0	0	0	0	0	0	0	0	0	0	0	0	240	333	159	0	0	0	0	0	0	0	0	0	0	0	0	0	0	0	0	0	0	0	0	0	0	0	0	0
SEr2D2E2F_vRhyme_unbinned_147	0	0	0	0	161	0	0	0	0	0	0	0	0	0	0	0	0	0	0	190	0	0	0	197	430	353	286	0	0	0	268	261	247	130	0	0	0	0	0	0	0	0	194	0	439	0	158	0	0
BAr3G3H3I_vRhyme_unbinned_44	0	0	0	0	0	0	6056	3214	1563	0	0	0	0	0	0	158	0	0	0	0	0	0	0	0	0	0	0	0	0	0	0	0	0	0	0	0	0	0	0	0	0	0	0	0	0	0	0	0	0
SEr3G3H3I_vRhyme_unbinned_84	533	965	263	0	524	374	0	0	0	0	0	0	0	0	0	0	0	0	151	222	0	210	246	0	262	0	255	0	0	0	0	0	0	0	0	0	0	0	0	0	0	0	0	0	0	185	204	0	0
SEr3G3H3I_vRhyme_unbinned_156	0	0	0	0	0	0	0	0	0	0	0	0	159	0	0	183	0	0	0	0	0	0	0	0	0	0	0	0	0	0	0	0	0	0	0	0	0	0	0	0	0	0	0	0	0	0	0	0	0
SEr3G3H3I_vRhyme_unbinned_35	0	0	345	0	0	0	0	0	0	0	0	0	0	0	0	0	0	0	0	0	0	0	0	0	0	0	0	0	0	0	0	0	0	0	0	0	0	0	0	0	0	0	0	0	0	0	0	0	0
SEr3G3H3I_vRhyme_unbinned_185	0	0	0	0	0	0	0	0	0	0	0	0	0	0	0	0	0	0	0	0	0	0	0	0	0	0	0	0	0	0	0	0	0	0	0	0	0	0	0	0	0	0	0	0	0	0	0	0	0
MHr2D2E2F_vRhyme_unbinned_33	0	0	0	0	0	0	0	0	0	0	0	0	0	0	0	0	0	0	0	0	0	0	0	0	0	0	0	0	0	0	0	0	0	0	0	0	0	0	0	0	0	0	0	0	0	0	0	0	118
SEr3G3H3I_vRhyme_unbinned_236	0	0	0	0	0	0	0	0	0	0	0	0	0	0	0	0	0	0	0	0	0	0	0	0	0	0	0	0	0	0	0	0	0	0	0	0	0	0	0	0	0	0	0	0	0	0	0	0	0
LABRr1A1B1C_vRhyme_bin_11	0	0	0	0	0	0	0	0	0	0	0	0	0	0	0	0	0	0	0	0	0	0	0	0	0	0	0	16412	16110	11243	0	0	0	0	0	0	0	0	0	0	0	0	0	0	0	0	0	0	0
LABRr1A1B1C_vRhyme_unbinned_118	0	0	0	0	0	0	0	0	0	0	0	0	0	0	0	0	0	0	0	0	0	0	0	0	0	0	0	6930	7418	4463	0	0	0	0	0	0	0	0	0	0	0	0	0	0	0	0	0	0	0
SEr3G3H3I_vRhyme_unbinned_154	0	0	0	0	0	0	0	0	0	0	0	0	0	0	0	0	0	0	230	366	214	197	0	0	0	343	0	0	0	0	0	0	0	0	0	0	413	488	357	0	0	0	265	0	0	230	290	225	0
BAr3G3H3I_vRhyme_unbinned_24	0	0	0	0	0	0	2243	3138	0	0	0	0	0	0	0	0	0	0	0	0	0	0	0	0	0	0	0	0	0	0	0	0	0	0	0	0	0	0	0	0	0	0	0	0	0	0	0	0	0
SEr3G3H3I_vRhyme_unbinned_64	0	0	0	0	0	0	0	0	0	0	0	0	0	0	0	0	0	0	0	0	0	0	0	231	0	0	0	0	0	0	0	0	0	0	0	0	0	0	0	0	0	0	0	0	0	0	0	0	0
BAr2D2E2F_vRhyme_unbinned_66	0	0	0	181	704	573	0	0	0	0	0	0	0	0	0	0	0	191	0	173	0	0	0	0	126	0	0	0	0	0	0	0	0	0	0	0	0	0	0	0	0	0	119	0	0	0	0	0	0
SEr3G3H3I_vRhyme_unbinned_239	0	0	0	0	0	0	0	0	0	0	0	0	0	0	0	0	0	0	0	0	0	157	0	0	0	0	0	0	0	0	0	0	0	0	0	0	0	0	0	0	0	0	0	0	0	0	0	0	0
MGr2D2E2F_vRhyme_bin_14	0	0	0	0	0	0	0	0	0	0	0	0	0	0	0	0	0	0	0	0	0	0	0	0	0	0	0	0	0	0	0	0	0	0	0	0	1475	0	0	40630	0	960	0	0	0	0	0	0	0
MHr2D2E2F_vRhyme_bin_8	0	0	0	0	0	0	0	0	0	0	0	0	0	0	0	0	0	0	0	0	0	0	0	0	0	0	0	0	0	0	0	0	0	0	0	0	0	0	0	0	0	0	0	0	0	0	0	0	7803
LABRr1A1B1C_vRhyme_unbinned_77	0	0	0	0	0	0	0	0	0	0	0	0	0	0	0	0	0	0	0	0	0	0	0	0	0	0	0	1213	1337	425	0	0	0	0	0	0	0	0	0	0	0	0	0	0	0	0	0	0	0
MGr2D2E2F_vRhyme_unbinned_79	0	0	0	0	0	0	0	0	0	0	0	0	0	0	0	0	0	0	0	0	0	0	0	0	0	0	0	0	0	0	0	0	0	0	0	0	0	0	0	3780	3202	749	0	0	743	0	0	0	0
LASYr2D2E2F_vRhyme_unbinned_16	0	0	115	0	0	0	0	0	0	0	0	0	0	0	0	0	0	0	0	0	0	0	0	0	0	0	0	0	0	0	542	204	96	275	742	310	0	0	0	0	0	0	0	0	0	0	0	0	0
CRr2D2E2F_vRhyme_unbinned_18	232	298	201	0	177	162	0	0	0	131	209	180	319	293	207	0	0	104	139	350	251	371	474	483	657	430	535	0	0	0	617	364	246	313	358	345	143	186	141	0	247	178	438	587	393	174	258	210	0
MGr2D2E2F_vRhyme_unbinned_15	0	648	0	0	0	0	0	0	0	0	0	0	0	0	0	0	0	0	190	1345	687	420	382	0	0	0	0	609	359	280	0	0	0	387	0	170	0	0	0	1045	629	268	220	357	0	0	1046	694	0
SEr2D2E2F_vRhyme_unbinned_66	0	0	0	0	0	0	0	0	0	0	0	0	0	0	0	0	0	0	249	0	0	0	0	0	0	0	0	0	0	0	0	0	0	479	0	216	0	181	0	0	0	0	0	0	0	228	140	0	0
LAWAr2D2E2F_vRhyme_bin_12	0	0	0	0	0	0	0	0	0	0	0	0	0	0	0	0	0	0	0	0	0	0	0	0	0	0	0	1801	0	0	0	0	0	4102	0	0	0	0	0	0	0	0	0	0	0	0	0	0	0
MGr2D2E2F_vRhyme_bin_3	0	0	0	0	0	0	0	0	0	0	0	0	0	0	0	0	0	0	0	0	0	0	0	0	0	0	0	0	0	0	0	0	0	0	0	0	10247	1836	1829	3020	3001	2084	0	2843	3968	0	0	0	0
BAr1A1B1C_vRhyme_unbinned_67	364	1330	207	0	597	1400	0	0	0	0	0	0	0	0	0	0	0	0	263	540	247	578	431	685	561	636	1437	0	0	0	0	0	0	0	0	0	0	451	338	0	328	421	809	834	0	239	553	361	0
BAr2D2E2F_vRhyme_unbinned_14	0	651	596	0	166	1914	0	0	0	0	0	0	0	0	0	0	0	0	0	0	0	164	0	448	0	0	0	0	0	0	0	0	0	0	0	0	0	0	0	0	0	0	0	0	0	0	0	0	0
LASCr2D2E2F_vRhyme_unbinned_65	0	511	0	0	0	260	0	0	0	389	338	357	225	356	579	489	750	376	0	0	0	743	682	225	0	0	0	1966	1879	1844	189	914	475	561	1042	759	0	0	0	0	571	473	938	0	0	0	0	0	219
MGr3G3H3I_vRhyme_unbinned_18	0	355	0	0	0	0	0	0	0	0	0	0	0	0	0	0	0	0	382	1438	1289	110	261	627	1449	1085	2101	0	0	0	0	0	0	0	0	0	7903	5404	2182	15998	6565	1726	2098	10752	6157	228	1282	1199	0
MGr1A1B1C_vRhyme_unbinned_47	0	0	0	0	0	0	0	0	0	0	0	0	0	0	0	0	0	0	0	0	0	0	0	0	0	0	0	0	0	0	0	0	0	0	0	0	1220	0	0	1479	438	109	0	0	0	0	0	0	0
SEr3G3H3I_vRhyme_unbinned_21	3523	731	1788	172	655	1468	0	0	0	205	0	0	298	276	0	0	0	0	451	278	356	528	236	582	518	326	0	965	753	429	0	116	122	479	880	569	0	0	0	0	0	175	383	408	0	171	242	176	0
SEr3G3H3I_vRhyme_unbinned_142	430	0	0	0	485	0	0	0	0	0	0	0	0	0	0	0	0	0	0	0	0	0	391	349	356	339	0	0	0	0	0	0	0	0	0	0	0	0	0	0	0	0	0	0	0	0	0	0	0
MHr2D2E2F_vRhyme_unbinned_67	0	0	0	0	0	0	0	0	0	0	0	0	0	0	0	0	0	0	0	0	0	0	0	0	0	0	0	0	0	0	0	314	221	0	0	0	0	0	0	0	0	0	0	0	0	0	0	0	206
MGr2D2E2F_vRhyme_unbinned_32	0	0	0	0	0	0	0	0	0	0	0	0	0	0	0	0	0	0	0	90	0	0	0	0	194	107	0	0	0	0	0	0	0	0	0	0	105	217	171	0	149	203	270	327	0	0	0	0	0
LASYr2D2E2F_vRhyme_unbinned_11	194	123	0	0	0	133	0	0	0	613	261	402	475	162	194	160	0	156	0	0	128	0	775	186	0	255	353	138	135	0	541	446	663	359	304	229	0	129	0	0	0	0	0	0	0	0	0	108	0
SEr3G3H3I_vRhyme_unbinned_287	885	0	0	0	0	0	0	0	0	0	0	0	0	0	0	0	0	0	0	0	0	0	0	0	0	0	0	0	0	0	0	0	0	0	0	0	0	0	0	0	0	0	0	0	0	0	0	0	0
SEr2D2E2F_vRhyme_unbinned_199	0	0	0	0	258	0	0	0	0	0	0	0	0	0	0	0	0	0	0	0	0	0	0	0	0	0	0	0	0	0	0	0	0	0	0	0	0	0	0	0	0	0	0	0	0	0	0	0	0
LABRr1A1B1C_vRhyme_unbinned_27	0	0	0	0	0	0	0	0	0	0	0	0	0	0	0	0	0	0	0	0	0	0	0	0	0	0	0	416	504	156	0	0	0	0	0	0	0	0	0	0	0	0	0	0	0	0	0	0	0
MGr2D2E2F_vRhyme_unbinned_57	0	0	0	0	0	0	0	0	0	0	0	0	0	0	0	0	0	0	0	0	0	436	282	0	1128	455	0	0	0	0	0	0	0	0	0	0	677	1654	1179	289	880	1552	1811	2208	527	0	0	0	0
SEr2D2E2F_vRhyme_unbinned_183	0	1124	499	0	0	0	0	0	0	0	0	0	0	0	0	0	0	0	0	0	0	0	977	1930	0	0	653	0	0	0	0	0	0	0	0	579	0	0	0	0	682	0	1743	1526	1093	0	0	0	0
MGr1A1B1C_vRhyme_unbinned_15	0	0	0	0	0	0	0	0	0	0	0	0	0	0	0	0	0	0	0	0	0	0	0	0	0	0	0	182	129	138	0	0	0	0	113	293	4265	595	751	248	217	0	0	170	334	0	0	0	0
SEr3G3H3I_vRhyme_unbinned_222	3279	1173	1310	0	374	370	0	0	0	386	0	0	319	343	0	0	0	0	553	754	729	712	520	801	472	533	564	0	0	0	158	202	327	590	584	572	684	777	609	0	0	0	297	0	0	560	690	606	0
SEr2D2E2F_vRhyme_unbinned_188	0	0	0	0	0	0	0	0	0	0	0	0	161	143	0	0	0	0	141	258	261	0	0	0	187	196	147	0	0	0	0	0	0	0	0	0	0	0	0	0	0	0	0	0	0	156	163	0	0
LASAr3G3H3I_vRhyme_unbinned_53	0	0	0	0	0	0	0	0	0	149	306	175	0	0	382	696	595	227	0	0	0	0	0	0	0	0	0	394	344	247	238	3000	1474	339	550	103	0	0	0	0	0	0	0	0	0	0	0	0	383
CRr1A1B1C_vRhyme_bin_3	0	0	0	0	0	0	0	0	0	0	0	0	0	0	0	0	0	0	6103	0	1936	0	0	0	0	1872	1130	0	0	0	0	0	0	0	0	0	0	0	0	0	0	0	0	0	0	4049	0	1254	0
SEr2D2E2F_vRhyme_unbinned_38	0	0	0	0	0	0	0	0	0	0	0	0	0	0	0	0	0	0	0	0	0	0	0	0	0	0	0	0	0	0	0	0	0	0	0	0	0	0	0	0	0	0	0	0	0	0	0	0	0
LABRr1A1B1C_vRhyme_unbinned_39	0	0	0	0	0	0	0	0	0	0	0	0	0	0	0	0	0	0	0	0	0	0	0	0	0	0	0	1050	910	1682	0	0	0	0	499	304	0	0	0	0	0	0	0	0	0	0	0	0	0
BAr1A1B1C_vRhyme_unbinned_39	1360	2561	6995	0	0	0	0	0	0	0	0	0	0	0	0	0	0	0	0	0	0	0	0	0	0	0	0	0	0	0	0	0	0	0	0	0	0	0	0	0	0	0	0	0	0	0	0	0	0
SEr2D2E2F_vRhyme_unbinned_103	0	0	0	0	0	0	0	0	0	0	0	0	0	0	0	0	0	0	0	0	0	0	0	0	0	0	0	0	0	0	0	0	0	0	0	0	0	0	0	0	0	0	0	0	0	0	0	0	0
BOr3G3H3I_vRhyme_unbinned_22	0	0	0	0	0	0	0	295	0	132	302	471	0	0	0	397	463	191	0	0	0	0	0	0	0	0	0	0	0	0	0	0	117	0	242	0	0	0	0	0	0	0	0	0	0	0	0	0	0
BOr3G3H3I_vRhyme_unbinned_26	693	561	1066	0	7036	1957	0	0	0	845	1229	1064	1325	1520	1056	1423	1169	692	1129	1883	1685	845	896	561	829	1265	743	349	0	0	2097	698	828	2821	2217	1858	0	553	397	0	0	0	0	1584	0	1183	1598	933	0
LABRr1A1B1C_vRhyme_unbinned_73	0	0	0	0	0	0	0	0	0	0	0	0	0	0	0	0	0	0	0	0	0	0	0	0	0	0	0	740	469	494	0	0	0	795	741	495	0	0	0	128	135	0	119	335	244	0	0	0	451
MHr2D2E2F_vRhyme_bin_17	0	0	0	0	0	0	0	0	0	0	0	0	0	0	0	0	0	0	0	0	0	0	0	0	0	0	0	1604	1489	0	0	0	0	1237	0	974	0	0	0	0	0	0	0	0	0	0	0	0	4707
LASCr2D2E2F_vRhyme_unbinned_54	624	0	192	0	0	0	0	0	0	0	0	0	203	0	0	0	0	0	0	0	0	280	389	151	0	0	0	0	0	0	0	0	0	611	368	622	0	0	0	0	0	0	0	0	0	0	0	0	0
BAr1A1B1C_vRhyme_unbinned_91	883	2069	2144	0	0	792	0	0	0	308	0	0	307	0	0	0	0	0	0	0	0	318	947	951	0	0	0	0	0	237	0	0	326	389	369	496	0	0	0	0	0	0	0	0	0	0	0	0	0
LABRr1A1B1C_vRhyme_unbinned_82	0	0	0	0	0	0	0	0	0	0	0	0	0	0	0	0	0	0	0	0	0	0	0	0	0	0	0	212	219	1435	0	0	0	0	0	0	0	0	0	0	0	0	0	0	0	0	0	0	0
MGr1A1B1C_vRhyme_unbinned_19	0	0	0	0	0	0	0	0	0	0	0	0	0	0	0	0	0	0	0	0	0	0	0	0	0	0	0	0	0	0	0	0	0	0	0	0	296	2252	1972	0	586	534	0	2933	464	0	0	0	0
BAr2D2E2F_vRhyme_unbinned_39	1391	0	1170	0	4398	2634	0	0	0	0	0	0	434	0	0	0	0	0	0	0	0	0	0	0	0	0	0	0	0	0	1481	713	0	0	0	0	0	0	0	0	0	0	741	0	0	0	0	0	0
SEr3G3H3I_vRhyme_unbinned_36	235	0	0	0	207	0	0	0	0	0	0	0	0	0	0	0	0	0	0	0	0	213	0	545	508	283	297	0	0	0	0	0	0	0	0	0	337	144	0	354	440	264	0	651	1078	0	0	0	0
SEr2D2E2F_vRhyme_unbinned_175	392	539	527	0	405	227	0	0	0	0	0	0	0	0	0	0	0	0	0	332	354	0	0	227	328	216	194	474	352	0	0	0	0	180	228	174	503	211	0	452	0	0	0	0	0	155	310	224	0
BOr1A1B1C_vRhyme_unbinned_4	0	0	0	0	0	0	0	0	0	43005	4931	2501	0	0	0	1953	0	0	0	0	0	0	0	0	0	0	0	0	0	0	0	0	0	0	0	0	0	0	0	0	0	0	0	0	0	0	0	0	0
BAr1A1B1C_vRhyme_unbinned_33	968	123	191	0	0	0	0	0	0	0	0	0	0	0	0	0	0	0	167	0	167	0	0	0	0	0	159	0	0	0	0	0	0	0	0	0	0	0	0	0	0	0	0	0	0	204	94	134	0
LASAr3G3H3I_vRhyme_unbinned_47	0	0	185	0	0	446	0	0	0	225	578	380	323	295	507	0	0	0	0	0	0	0	0	0	0	0	0	0	0	0	850	1344	1013	0	0	0	0	0	0	0	0	0	0	0	0	0	0	0	0
LAWAr2D2E2F_vRhyme_unbinned_57	0	0	0	0	0	0	0	0	0	0	0	0	0	0	0	0	0	0	0	0	0	0	0	0	0	0	0	323	382	964	0	0	0	765	263	276	0	0	0	0	0	0	0	0	0	0	0	0	476
SEr3G3H3I_vRhyme_bin_30	0	0	0	0	0	0	0	0	0	0	0	0	0	0	0	0	0	0	0	0	0	0	0	0	0	0	0	0	0	0	0	0	0	0	0	0	0	0	0	0	0	0	0	0	0	0	0	0	0
LASAr3G3H3I_vRhyme_unbinned_12	0	0	0	0	0	0	0	0	0	0	175	0	0	0	295	234	178	459	0	0	0	0	0	0	0	0	0	0	0	0	265	307	1030	0	0	0	0	389	384	219	905	854	1871	2362	248	0	0	0	0
MHr2D2E2F_vRhyme_unbinned_37	0	0	0	0	0	0	0	0	0	0	0	0	0	0	0	0	0	0	0	0	0	0	0	0	0	0	0	0	0	0	434	1235	1174	0	0	0	0	0	0	0	0	0	0	0	0	0	0	0	798
CRr1A1B1C_vRhyme_unbinned_39	0	0	0	0	0	0	0	0	0	0	0	0	0	0	0	0	0	0	393	368	262	0	0	130	0	239	292	0	0	0	0	0	0	0	0	0	0	0	0	0	0	0	0	0	0	286	309	255	0
MGr1A1B1C_vRhyme_unbinned_52	0	0	0	0	0	0	0	0	0	0	0	0	0	0	0	0	0	0	0	0	0	0	0	0	0	0	0	3463	3808	228	0	0	0	0	0	0	6253	0	0	0	0	0	0	0	0	0	0	0	0
LABRr1A1B1C_vRhyme_unbinned_49	0	0	0	0	0	0	0	0	0	0	0	0	0	0	0	0	0	0	0	0	0	0	0	0	0	0	0	469	444	206	135	131	167	457	416	326	0	0	0	0	0	0	0	0	0	0	0	0	139
LASYr2D2E2F_vRhyme_unbinned_30	0	223	0	0	0	0	0	0	0	0	0	0	0	0	0	0	0	0	0	0	0	0	0	0	0	0	0	231	216	194	400	299	265	0	0	0	0	0	0	0	0	0	0	0	0	0	0	0	0
BOr3G3H3I_vRhyme_unbinned_18	0	0	0	0	0	0	0	0	0	317	890	1120	925	0	787	1043	1692	645	0	0	0	0	0	0	0	0	0	0	0	0	0	0	0	0	876	0	0	0	0	0	0	0	0	0	0	0	0	0	0
SEr3G3H3I_vRhyme_unbinned_295	505	204	393	0	0	0	0	0	0	0	0	0	174	178	0	0	0	0	183	435	298	327	331	215	351	167	310	0	0	0	0	0	0	519	454	526	266	476	238	278	478	282	261	422	551	244	356	307	0
BAr3G3H3I_vRhyme_unbinned_25	0	0	0	0	0	0	628	871	841	0	0	0	0	0	0	0	0	0	0	0	0	0	0	0	0	0	0	0	0	0	0	0	0	0	0	0	0	0	0	0	0	0	0	0	0	0	0	0	0
MGr2D2E2F_vRhyme_bin_4	0	0	0	0	0	0	0	0	0	0	0	0	0	0	0	0	0	0	0	0	0	0	0	0	0	0	0	0	0	0	0	0	0	0	0	0	391	0	0	7311	1668	1331	0	468	0	0	0	0	0
SEr2D2E2F_vRhyme_unbinned_206	0	0	0	0	0	0	0	0	0	0	0	0	0	0	0	0	0	0	0	0	0	0	0	0	0	0	0	0	0	0	0	0	0	0	0	0	0	0	0	0	0	0	0	0	0	0	0	0	0
SEr3G3H3I_vRhyme_unbinned_25	0	0	0	0	0	0	0	0	0	0	0	0	0	0	0	0	0	0	0	0	0	0	0	0	0	0	0	240	232	1922	0	0	0	0	0	0	0	0	0	0	0	0	0	0	0	0	0	0	0
BOr1A1B1C_vRhyme_unbinned_12	0	0	0	0	355	0	0	0	0	0	456	321	423	0	133	128	150	235	0	116	396	0	0	0	0	0	0	538	496	0	94	0	0	0	0	0	0	0	0	0	0	0	0	0	0	0	0	237	0
SEr2D2E2F_vRhyme_unbinned_162	0	0	0	0	0	0	0	0	0	0	0	0	0	0	0	0	0	0	0	0	0	0	0	0	0	0	0	0	0	0	0	0	0	0	0	0	0	0	0	0	0	0	0	0	0	0	0	0	0
MGr2D2E2F_vRhyme_unbinned_69	0	0	0	0	0	0	0	0	0	0	0	0	0	0	0	0	0	0	0	0	0	0	0	0	0	0	0	0	0	0	0	0	0	0	0	0	161	0	0	111	567	192	0	0	239	0	0	0	0
SEr3G3H3I_vRhyme_unbinned_81	0	0	0	0	0	0	0	0	0	0	0	0	0	0	0	0	0	0	0	0	0	0	0	0	0	0	0	0	0	0	0	0	0	0	0	0	0	0	0	0	0	0	0	0	0	0	0	0	0
LABRr1A1B1C_vRhyme_unbinned_75	0	0	157	0	0	0	0	0	0	154	0	0	206	211	0	0	0	0	0	615	758	0	0	0	566	266	0	430	416	94	166	0	0	0	0	0	1878	577	264	682	0	0	0	0	0	0	420	344	0
SEr2D2E2F_vRhyme_unbinned_128	0	0	0	0	0	0	0	0	0	257	211	223	389	161	232	0	0	0	0	0	0	0	0	0	0	0	0	0	0	0	218	388	0	821	828	810	0	0	0	0	0	0	0	0	0	0	0	0	0
BAr1A1B1C_vRhyme_unbinned_85	11004	1911	5630	0	699	1133	0	0	0	0	0	0	0	0	0	0	0	0	0	0	0	0	0	530	0	0	0	0	0	0	0	0	0	0	0	0	0	0	0	0	0	0	0	0	0	0	0	0	0
SEr2D2E2F_vRhyme_unbinned_35	0	0	0	0	0	0	0	0	0	0	0	0	0	0	0	0	0	0	0	0	0	0	0	0	0	0	0	0	0	0	0	0	0	0	0	0	0	0	0	0	0	0	0	0	0	0	0	0	0
SEr3G3H3I_vRhyme_unbinned_12	0	0	0	0	0	0	0	0	0	0	0	0	0	0	0	0	0	0	0	0	0	0	0	0	0	0	0	0	0	0	0	0	0	0	0	0	0	0	0	0	0	0	0	0	0	0	0	0	0
SEr3G3H3I_vRhyme_unbinned_2	0	0	0	0	0	0	0	0	0	0	0	0	0	0	0	0	0	0	0	0	0	0	0	0	0	0	0	0	0	0	0	0	0	0	0	0	0	0	0	0	0	0	0	0	0	0	0	0	0
MHr2D2E2F_vRhyme_unbinned_47	0	0	0	0	0	0	0	0	0	0	0	0	0	0	0	0	0	0	0	0	0	0	0	0	0	0	0	0	0	0	0	0	0	0	0	0	0	0	0	0	0	0	0	0	0	0	0	0	1998
LAWAr2D2E2F_vRhyme_unbinned_76	0	0	0	0	0	0	0	0	0	0	0	0	0	0	0	0	0	0	0	0	0	0	0	0	0	0	0	366	244	593	0	0	0	0	0	0	0	0	0	0	0	0	0	0	0	0	0	0	525
LASCr2D2E2F_vRhyme_unbinned_95	0	0	0	0	0	0	0	0	0	0	0	0	0	0	0	0	0	0	0	0	0	0	0	0	251	0	255	311	257	426	0	0	135	294	783	540	0	289	221	0	168	0	275	0	0	0	0	0	0
BOr1A1B1C_vRhyme_unbinned_11	0	0	0	0	0	0	0	0	0	1230	341	472	481	315	334	130	203	286	0	0	0	0	0	0	0	0	0	0	0	0	150	239	0	0	165	0	0	0	0	0	0	0	0	0	0	0	0	0	0
MGr3G3H3I_vRhyme_unbinned_90	0	0	0	0	0	0	0	0	0	0	0	0	0	0	0	0	0	0	0	0	0	0	0	0	0	0	0	0	0	0	0	0	0	0	0	0	149	1106	971	0	314	329	0	1555	281	0	0	0	0
BOr3G3H3I_vRhyme_unbinned_21	0	0	0	271	0	0	1330	1120	1057	0	0	0	0	0	0	385	687	724	0	0	0	0	0	0	0	0	0	0	0	0	0	0	0	0	197	0	0	0	0	0	0	0	0	0	0	0	0	0	0
SEr3G3H3I_vRhyme_unbinned_228	0	0	0	0	0	0	0	0	0	0	0	0	0	0	0	0	0	0	0	0	0	0	0	0	0	0	0	0	0	0	0	0	0	0	0	0	0	0	0	0	0	0	0	0	0	0	0	0	0
SEr3G3H3I_vRhyme_unbinned_256	0	0	0	0	0	0	0	0	0	0	0	0	0	0	0	0	0	0	0	0	0	0	0	0	0	0	0	122	106	569	0	0	0	0	0	0	0	0	0	0	0	0	0	0	0	0	0	0	0
MHr2D2E2F_vRhyme_unbinned_79	0	0	0	0	0	0	0	0	0	0	0	0	0	0	0	0	103	0	0	0	0	0	0	0	0	0	0	0	0	0	0	0	0	0	0	0	0	0	0	0	0	0	0	0	0	0	0	0	81
CRr1A1B1C_vRhyme_unbinned_38	0	0	0	0	0	0	0	0	0	350	411	424	837	306	508	157	378	358	814	462	396	1840	2586	2016	0	255	330	0	0	0	857	439	171	1357	949	601	0	0	0	0	0	0	191	229	0	809	414	431	0
CRr2D2E2F_vRhyme_unbinned_94	0	274	1016	0	866	461	0	0	0	0	0	0	0	0	0	0	0	0	222	1220	2363	393	132	1984	846	406	174	0	0	0	313	105	91	181	434	313	0	264	98	137	130	240	551	171	0	445	1269	1253	0
SEr2D2E2F_vRhyme_unbinned_132	0	0	0	0	0	0	0	0	0	0	0	0	0	0	0	0	0	0	0	0	0	0	0	0	0	0	0	0	0	0	0	0	0	0	0	0	0	0	0	0	0	0	0	0	0	0	0	0	0
SEr3G3H3I_vRhyme_unbinned_190	0	0	0	0	0	0	0	0	0	0	0	0	412	247	209	0	0	0	0	0	0	0	0	239	0	0	0	0	0	0	262	259	0	0	0	0	259	0	0	266	210	0	321	499	265	0	245	0	0
SEr2D2E2F_vRhyme_bin_22	0	0	0	0	0	0	0	0	0	0	0	0	0	0	0	0	0	0	0	0	0	0	0	0	0	0	0	0	0	0	0	0	0	0	0	0	0	0	0	0	0	0	0	0	0	0	0	0	0
MHr2D2E2F_vRhyme_unbinned_39	0	0	0	0	0	0	0	0	0	0	0	0	0	0	0	0	0	0	0	0	0	0	0	0	0	0	0	0	0	0	0	0	0	0	0	0	0	0	0	0	0	0	0	0	0	0	0	0	517
MGr3G3H3I_vRhyme_unbinned_26	0	0	0	0	0	0	0	0	0	0	0	0	0	0	0	0	0	0	0	0	0	0	0	0	0	0	0	161	170	1456	0	0	0	0	0	0	124	0	0	168	2292	543	292	2578	3825	0	0	0	0
LABRr1A1B1C_vRhyme_unbinned_40	0	0	0	0	0	0	0	0	0	0	0	0	0	0	0	0	0	0	0	0	0	0	0	0	0	0	0	1902	1177	263	0	0	0	0	0	0	0	0	0	0	0	0	0	0	0	0	0	0	0
SEr2D2E2F_vRhyme_unbinned_205	0	0	0	0	0	0	0	0	0	0	0	0	0	0	0	0	0	0	0	0	0	0	0	0	0	0	0	0	0	0	0	0	0	0	0	0	0	0	0	0	0	0	0	0	0	0	0	0	0
BAr2D2E2F_vRhyme_unbinned_52	1956	1289	7959	1227	7765	0	0	0	0	0	0	0	0	0	0	0	0	0	0	0	0	0	0	473	0	0	0	0	0	0	0	0	0	0	0	0	0	0	0	0	0	0	0	0	0	0	0	0	0
CRr1A1B1C_vRhyme_unbinned_48	0	0	0	0	0	0	0	0	0	0	0	0	0	0	0	0	0	0	798	109	478	0	0	0	0	199	109	0	0	0	0	0	0	0	0	0	0	0	0	0	0	0	0	0	0	339	167	0	0
LAWAr2D2E2F_vRhyme_unbinned_34	0	0	0	0	0	0	0	0	0	0	0	0	0	0	0	0	0	0	0	0	0	0	0	0	0	0	0	0	0	149	0	0	0	309	214	219	0	0	0	0	0	0	0	0	0	0	0	0	0
BAr2D2E2F_vRhyme_bin_7	394	482	195	0	1830	553	0	0	0	292	365	279	364	399	0	446	0	0	0	0	0	0	518	221	1164	698	491	0	0	0	504	664	336	0	333	0	0	0	0	0	246	0	791	2016	1747	0	0	230	0
MGr3G3H3I_vRhyme_unbinned_52	0	0	0	0	0	0	0	0	0	0	0	0	0	0	0	0	0	0	0	0	0	253	496	0	0	0	0	0	0	0	0	255	260	0	0	0	183	688	198	190	0	214	1385	832	247	0	0	0	0
LASCr2D2E2F_vRhyme_unbinned_57	0	0	0	0	0	0	0	0	0	0	0	0	0	0	0	0	0	0	0	0	0	0	0	0	131	0	0	292	234	267	0	0	0	220	526	372	0	198	155	0	0	0	164	0	0	0	0	0	0
BAr1A1B1C_vRhyme_unbinned_53	192	1392	1368	0	0	385	0	0	0	0	0	0	0	0	0	0	0	0	0	0	0	0	0	0	0	0	0	0	0	0	0	0	0	0	0	0	0	0	0	0	0	0	0	0	0	0	0	0	0
CRr1A1B1C_vRhyme_unbinned_71	1620	520	2750	0	0	628	0	0	0	0	0	320	843	310	681	0	0	0	3286	437	1197	0	1288	753	0	2483	1042	0	0	0	0	0	0	0	0	0	0	0	0	0	0	0	0	495	0	2428	658	1313	0
LASAr3G3H3I_vRhyme_unbinned_14	0	0	0	0	0	0	0	0	0	0	0	122	0	0	0	0	0	0	0	0	0	0	0	0	0	0	0	0	0	0	0	903	855	0	0	0	0	0	0	0	0	0	0	0	0	0	0	0	595
BAr1A1B1C_vRhyme_unbinned_19	0	755	6338	0	0	0	0	0	0	0	0	0	0	0	0	0	0	0	0	0	0	0	0	0	0	0	0	0	0	0	0	0	0	0	0	0	0	0	0	0	0	0	0	0	0	0	0	0	0
SEr3G3H3I_vRhyme_unbinned_17	0	0	0	0	0	0	0	0	0	0	0	0	0	0	0	0	0	0	0	0	0	0	0	0	0	0	0	0	0	0	0	0	0	0	0	0	0	0	0	0	0	0	0	0	0	0	0	0	0
BAr2D2E2F_vRhyme_unbinned_11	0	0	0	2913	0	0	0	0	0	0	0	0	0	0	0	0	0	0	0	0	0	0	0	0	0	0	0	0	0	0	0	0	0	0	0	0	0	0	0	0	0	0	0	0	0	0	0	0	0
BAr1A1B1C_vRhyme_unbinned_36	1581	0	0	0	0	0	0	0	0	0	0	0	0	0	0	0	0	0	0	0	0	0	0	0	0	0	0	0	0	0	0	0	0	0	0	0	0	0	0	0	0	0	0	0	0	0	0	0	0
MGr3G3H3I_vRhyme_unbinned_33	0	0	0	0	0	0	0	0	0	0	0	0	0	0	0	0	0	0	0	0	0	0	0	0	0	0	0	0	0	0	0	0	0	0	0	0	0	0	0	0	0	0	902	0	0	0	0	0	0
LAWAr2D2E2F_vRhyme_unbinned_72	0	0	0	0	0	0	0	0	0	0	0	0	0	0	0	0	0	0	0	0	0	0	0	0	0	0	0	0	0	0	0	0	0	0	0	0	0	0	0	0	0	0	0	0	0	0	0	0	0
SEr3G3H3I_vRhyme_unbinned_151	0	0	0	0	0	0	0	0	0	0	0	0	0	0	0	0	0	0	0	0	0	0	0	0	0	0	0	0	0	0	0	0	0	0	0	0	0	0	0	0	0	0	0	0	0	0	0	0	0
LAWAr2D2E2F_vRhyme_unbinned_8	0	0	0	0	0	0	0	0	0	0	0	0	0	0	0	0	0	0	0	0	0	0	0	0	0	0	0	0	0	0	0	0	0	0	0	0	0	0	0	0	0	0	0	0	0	0	0	0	0
SEr2D2E2F_vRhyme_unbinned_157	0	0	0	0	0	0	0	0	0	0	0	0	0	0	0	0	0	0	0	0	0	0	0	0	0	0	0	0	0	0	0	0	0	0	0	0	0	0	0	0	0	0	0	0	0	0	0	0	0
SEr3G3H3I_vRhyme_unbinned_50	0	0	0	0	0	0	0	0	0	0	0	0	0	0	0	0	0	0	0	0	0	0	0	0	0	0	0	0	0	0	0	0	0	0	0	0	0	0	0	0	0	0	0	0	0	0	0	0	0
SEr3G3H3I_vRhyme_unbinned_1	0	0	0	0	0	0	0	0	0	0	0	0	0	0	0	0	0	0	0	0	0	0	0	0	0	0	0	0	0	0	0	0	0	0	0	0	0	0	0	0	0	0	0	0	0	0	0	0	0
LABRr1A1B1C_vRhyme_unbinned_51	0	0	0	0	0	0	0	0	0	0	0	0	0	0	0	0	0	0	0	0	0	0	0	0	0	0	0	958	0	0	0	0	0	0	0	0	0	0	0	0	0	0	0	0	0	0	0	0	0
MGr1A1B1C_vRhyme_unbinned_28	0	0	0	0	0	0	0	0	0	0	0	0	0	0	0	0	0	0	0	0	0	0	0	0	0	0	0	0	0	0	0	0	0	0	0	0	0	0	1708	0	0	0	0	0	0	0	0	0	0
SEr3G3H3I_vRhyme_unbinned_80	0	0	0	0	0	0	0	0	0	0	0	0	0	0	0	0	0	0	0	0	0	0	0	0	0	0	0	0	0	0	0	0	0	0	0	0	0	0	0	0	0	0	0	0	0	0	0	0	0
BAr2D2E2F_vRhyme_unbinned_36	0	0	0	1074	0	0	0	0	0	0	0	0	0	0	0	0	0	0	0	0	0	0	0	0	0	0	0	0	0	0	0	0	0	0	0	0	0	0	0	0	0	0	0	0	0	0	0	0	0
MGr2D2E2F_vRhyme_unbinned_6	0	0	0	0	0	0	0	0	0	0	0	0	0	0	0	0	0	0	0	0	0	0	0	0	0	0	0	0	0	0	0	0	0	0	0	0	0	0	0	5126	0	0	0	0	0	0	0	0	0
MHr2D2E2F_vRhyme_unbinned_58	0	0	0	0	0	0	0	0	0	0	0	0	0	0	0	0	0	0	0	0	0	0	0	0	0	0	0	0	0	0	0	0	0	0	0	0	0	0	0	0	0	0	0	0	0	0	0	0	0
SEr3G3H3I_vRhyme_unbinned_157	0	0	0	0	0	0	0	0	0	0	0	0	0	0	0	0	0	0	0	0	0	0	0	0	0	0	0	0	0	0	0	0	0	0	0	0	0	0	0	0	0	0	0	0	0	0	0	0	0
BAr2D2E2F_vRhyme_unbinned_32	0	0	0	1084	0	0	0	0	0	0	0	0	0	0	0	0	0	0	0	0	0	0	0	0	0	0	0	0	0	0	0	0	0	0	0	0	0	0	0	0	0	0	0	0	0	0	0	0	0
BAr1A1B1C_vRhyme_bin_28	0	0	4988	0	0	0	0	0	0	0	0	0	0	0	0	0	0	0	0	0	0	0	0	0	0	0	0	0	0	0	0	0	0	0	0	0	0	0	0	0	0	0	0	0	0	0	0	0	0
SEr2D2E2F_vRhyme_unbinned_37	0	0	0	0	0	0	0	0	0	0	0	0	0	0	0	0	0	0	0	0	0	0	0	0	0	0	0	0	0	0	0	0	0	0	0	0	0	0	0	0	0	0	0	0	0	0	0	0	0
BAr2D2E2F_vRhyme_unbinned_56	0	0	0	1779	0	0	0	0	0	0	0	0	0	0	0	0	0	0	0	0	0	0	0	0	0	0	0	0	0	0	0	0	0	0	0	0	0	0	0	0	0	0	0	0	0	0	0	0	0
SEr3G3H3I_vRhyme_unbinned_210	0	0	0	0	0	0	0	0	0	0	0	0	0	0	0	0	0	0	0	0	0	0	0	0	0	0	0	0	0	0	0	0	0	0	0	0	0	0	0	0	0	0	0	0	0	0	0	0	0
SEr2D2E2F_vRhyme_unbinned_135	0	0	0	0	0	0	0	0	0	0	0	0	0	0	0	0	0	0	0	0	0	0	0	0	0	0	0	0	0	0	0	0	0	0	0	0	0	0	0	0	0	0	0	0	0	0	0	0	0
SEr3G3H3I_vRhyme_unbinned_73	0	0	0	0	0	0	0	0	0	0	0	0	0	0	0	0	0	0	0	0	0	0	0	0	0	0	0	0	0	0	0	0	0	0	0	0	0	0	0	0	0	0	0	0	0	0	0	0	0
BAr2D2E2F_vRhyme_unbinned_6	0	0	0	2218	0	0	0	0	0	0	0	0	0	0	0	0	0	0	0	0	0	0	0	0	0	0	0	0	0	0	0	0	0	0	0	0	0	0	0	0	0	0	0	0	0	0	0	0	0
BOr3G3H3I_vRhyme_unbinned_27	0	0	0	0	0	0	0	0	0	0	0	0	0	0	0	0	0	860	0	0	0	0	0	0	0	0	0	0	0	0	0	0	0	0	0	0	0	0	0	0	0	0	0	0	0	0	0	0	0
SEr2D2E2F_vRhyme_unbinned_146	0	0	0	0	0	0	0	0	0	0	0	0	0	0	0	0	0	0	0	0	0	0	0	0	0	0	0	0	0	0	0	0	0	0	0	0	0	0	0	0	0	0	0	0	0	0	0	0	0
LAWAr2D2E2F_vRhyme_bin_28	0	0	0	0	0	0	0	0	0	0	0	0	0	0	0	0	0	0	0	0	0	0	0	0	0	0	0	0	0	0	0	0	0	0	0	0	0	0	0	0	0	0	0	0	0	0	0	0	0
SEr3G3H3I_vRhyme_unbinned_220	0	0	0	0	0	0	0	0	0	0	0	0	0	0	0	0	0	0	0	0	0	0	0	0	0	0	0	0	0	0	0	0	0	0	0	0	0	0	0	0	0	0	0	0	0	0	0	0	0
SEr2D2E2F_vRhyme_unbinned_94	0	0	0	0	0	0	0	0	0	0	0	0	0	0	0	0	0	0	0	0	0	0	0	0	0	0	0	0	0	0	0	0	0	0	0	0	0	0	0	0	0	0	0	0	0	0	0	0	0
MGr3G3H3I_vRhyme_unbinned_66	0	0	0	0	0	0	0	0	0	0	0	0	0	0	0	0	0	0	0	0	0	0	0	0	0	0	0	0	0	0	0	0	0	0	0	0	0	0	0	0	0	0	997	0	0	0	0	0	0
BAr1A1B1C_vRhyme_unbinned_21	0	0	1045	0	0	0	0	0	0	0	0	0	0	0	0	0	0	0	0	0	0	0	0	0	0	0	0	0	0	0	0	0	0	0	0	0	0	0	0	0	0	0	0	0	0	0	0	0	0
SEr3G3H3I_vRhyme_unbinned_168	0	0	0	0	0	0	0	0	0	0	0	0	0	0	0	0	0	0	0	0	0	0	0	0	0	0	0	0	0	0	0	0	0	0	0	0	0	0	0	0	0	0	0	0	0	0	0	0	0
BAr1A1B1C_vRhyme_bin_24	11021	0	0	0	0	0	0	0	0	0	0	0	0	0	0	0	0	0	0	0	0	0	0	0	0	0	0	0	0	0	0	0	0	0	0	0	0	0	0	0	0	0	0	0	0	0	0	0	0
LAWAr2D2E2F_vRhyme_unbinned_25	0	0	0	0	0	0	0	0	0	0	0	0	0	0	0	0	0	0	0	0	0	0	0	0	0	0	0	0	0	0	0	0	0	0	0	0	0	0	0	0	0	0	0	0	0	0	0	0	0
LAWAr2D2E2F_vRhyme_unbinned_51	0	0	0	0	0	0	0	0	0	0	0	0	0	0	0	0	0	0	0	0	0	0	0	0	0	0	0	0	0	0	0	0	0	0	0	0	0	0	0	0	0	0	0	0	0	0	0	0	0
SEr3G3H3I_vRhyme_unbinned_234	0	0	0	0	0	0	0	0	0	0	0	0	0	0	0	0	0	0	0	0	0	0	0	0	0	0	0	0	0	0	0	0	0	0	0	0	0	0	0	0	0	0	0	0	0	0	0	0	0
SEr3G3H3I_vRhyme_unbinned_62	0	0	0	0	0	0	0	0	0	0	0	0	0	0	0	0	0	0	0	0	0	0	0	0	0	0	0	0	0	0	0	0	0	0	0	0	0	0	0	0	0	0	0	0	0	0	0	0	0
MGr1A1B1C_vRhyme_bin_19	0	0	0	0	0	0	0	0	0	0	0	0	0	0	0	0	0	0	0	0	0	0	0	0	0	0	0	0	0	0	0	0	0	0	0	0	1914	0	0	0	0	0	0	0	0	0	0	0	0
SEr3G3H3I_vRhyme_unbinned_203	0	0	0	0	0	0	0	0	0	0	0	0	0	0	0	0	0	0	0	0	0	0	0	0	0	0	0	0	0	0	0	0	0	0	0	0	0	0	0	0	0	0	0	0	0	0	0	0	0
SEr2D2E2F_vRhyme_bin_25	0	0	0	0	0	0	0	0	0	0	0	0	0	0	0	0	0	0	0	0	0	0	0	0	0	0	0	0	0	0	0	0	0	0	0	0	0	0	0	0	0	0	0	0	0	0	0	0	0
[truncated: 11 more columns]

## Sheet: Source Data Ext Data Fig3 DESeq
Source Data: Extended Data Figure 3. DESeq2 results using species-representative viral genomes, separately for each sample site. Also provided are results for the hierarchical clustering of mean abundance z-scores of DESEq2-significant (P adjusted< 0.05) viral genomes into ecosystem health ‘trend groups’ (Title) for each sample site, separately.
Virus	DESeq baseMean	DESeq estimate	DESeq stderror	DESeq statistic	DESeq p.value	DESeq p.adjusted	site	Cluster	order	treatment	MeanZS	Title	Cluster.size
SEr3G3H3I_vRhyme_unbinned_192	81.0134	2.11533	0.755294	7.70655	0.0212101	0.0499609	Balmoral	2	579	DAM	-0.602457	Restored-abundant	288
SEr2D2E2F_vRhyme_unbinned_85	31.0728	-1.21851	0.654475	7.71065	0.0211667	0.0499568	Balmoral	2	357	DAM	NA	Restored-abundant	288
BOr3G3H3I_vRhyme_unbinned_40	426.114	-0.311229	0.633053	7.70997	0.021174	0.0499568	Balmoral	2	506	DAM	NA	Restored-abundant	288
CRr2D2E2F_vRhyme_unbinned_62	76.6086	0.478918	0.792875	7.72418	0.021024	0.0497916	Balmoral	1	164	DAM	-0.333333	Natural-abundant	252
SEr3G3H3I_vRhyme_unbinned_68	26.9355	0.542561	0.78493	7.7231	0.0210353	0.0497916	Balmoral	2	327	DAM	NA	Restored-abundant	288
MGr2D2E2F_vRhyme_unbinned_39	6.11854	-0.296335	0.804899	7.724	0.0210259	0.0497916	Balmoral	2	416	DAM	NA	Restored-abundant	288
LABRr1A1B1C_vRhyme_unbinned_70	5.19824	-0.612236	0.803955	7.72779	0.0209861	0.0497916	Balmoral	2	476	DAM	NA	Restored-abundant	288
MGr1A1B1C_vRhyme_unbinned_16	1.70299	-3.85103	1.67864	7.74006	0.0208577	0.0496954	Balmoral	2	430	DAM	NA	Restored-abundant	288
CRr1A1B1C_vRhyme_unbinned_21	121.717	2.3707	1.00955	7.76931	0.0205549	0.0490546	Balmoral	1	96	DAM	-0.683232	Natural-abundant	252
BOr1A1B1C_vRhyme_unbinned_20	58.0599	1.53507	0.907601	7.80663	0.0201749	0.048227	Balmoral	1	111	DAM	-0.581916	Natural-abundant	252
BOr1A1B1C_vRhyme_unbinned_38	44.9319	1.68846	1.08349	7.81149	0.020126	0.0481895	Balmoral	1	66	DAM	-0.502101	Natural-abundant	252
CRr2D2E2F_vRhyme_unbinned_64	43.0572	2.21554	1.11478	7.83992	0.0198419	0.0475878	Balmoral	1	166	DAM	-0.333333	Natural-abundant	252
MGr1A1B1C_vRhyme_unbinned_59	11.2952	-1.00284	0.662331	7.84099	0.0198313	0.0475878	Balmoral	2	428	DAM	NA	Restored-abundant	288
SEr3G3H3I_vRhyme_unbinned_178	13.6721	-0.191975	0.632304	7.85249	0.0197176	0.0474464	Balmoral	2	339	DAM	NA	Restored-abundant	288
LASAr3G3H3I_vRhyme_unbinned_33	77.9381	0.836527	0.607556	7.87913	0.0194566	0.0468963	Balmoral	2	472	DAM	NA	Restored-abundant	288
LASAr3G3H3I_vRhyme_unbinned_41	46.0428	1.90092	0.901065	7.89148	0.0193369	0.0466852	Balmoral	1	200	DAM	-0.333333	Natural-abundant	252
SEr3G3H3I_vRhyme_unbinned_161	35.4989	2.13712	0.844806	7.91669	0.0190947	0.0461774	Balmoral	2	340	DAM	NA	Restored-abundant	288
CRr1A1B1C_vRhyme_unbinned_27	26.9252	1.62645	0.800945	7.95179	0.0187625	0.0454497	Balmoral	2	503	DAM	NA	Restored-abundant	288
MGr2D2E2F_vRhyme_bin_7	42.6616	-0.051918	0.635345	7.95857	0.018699	0.0453716	Balmoral	2	419	DAM	NA	Restored-abundant	288
LASCr2D2E2F_vRhyme_unbinned_77	104.327	2.40695	0.890857	7.96444	0.0186442	0.0453145	Balmoral	2	454	DAM	NA	Restored-abundant	288
MGr2D2E2F_vRhyme_unbinned_86	21.8437	1.28825	0.72008	7.99298	0.0183801	0.0447475	Balmoral	2	413	DAM	NA	Restored-abundant	288
CRr2D2E2F_vRhyme_unbinned_61	18.9731	0.431802	0.653144	8.0066	0.0182553	0.0445773	Balmoral	2	495	DAM	NA	Restored-abundant	288
MGr1A1B1C_vRhyme_unbinned_58	6.72484	-0.313292	0.765733	8.00395	0.0182795	0.0445773	Balmoral	2	429	DAM	NA	Restored-abundant	288
BOr1A1B1C_vRhyme_unbinned_34	8.23429	-1.18606	0.753435	8.00797	0.0182428	0.0445773	Balmoral	2	516	DAM	NA	Restored-abundant	288
LASYr2D2E2F_vRhyme_unbinned_13	54.9087	-0.115312	0.594517	8.01593	0.0181703	0.0445773	Balmoral	2	449	DAM	NA	Restored-abundant	288
SEr2D2E2F_vRhyme_unbinned_61	9.45808	-0.204866	0.886107	8.00554	0.018265	0.0445773	Balmoral	2	360	DAM	NA	Restored-abundant	288
BAr1A1B1C_vRhyme_bin_23	2230.79	2.67327	1.28993	8.02415	0.0180958	0.0445034	Balmoral	1	250	DAM	-0.585105	Natural-abundant	252
LASCr2D2E2F_vRhyme_unbinned_120	35.2789	-0.980282	0.797895	8.06356	0.0177427	0.0437091	Balmoral	1	165	DAM	-0.333333	Natural-abundant	252
MGr1A1B1C_vRhyme_unbinned_74	19.3578	-0.48656	0.819793	8.08387	0.0175635	0.0433411	Balmoral	2	423	DAM	NA	Restored-abundant	288
SEr3G3H3I_vRhyme_bin_11	31.6712	-0.915631	0.576827	8.09829	0.0174372	0.043103	Balmoral	2	355	DAM	NA	Restored-abundant	288
BOr1A1B1C_vRhyme_bin_4	56.5316	-2.24787	0.888605	8.11052	0.017331	0.0429134	Balmoral	2	521	DAM	NA	Restored-abundant	288
SEr2D2E2F_vRhyme_unbinned_152	25.6178	-0.298962	2.35205	8.13543	0.0171165	0.0424547	Balmoral	1	198	DAM	-0.333333	Natural-abundant	252
LABRr1A1B1C_vRhyme_unbinned_110	10.3026	-1.03061	0.673005	8.14428	0.0170409	0.0423397	Balmoral	2	484	DAM	NA	Restored-abundant	288
CRr3G3H3I_vRhyme_unbinned_1	116.708	2.69337	1.00394	8.15069	0.0169864	0.0422765	Balmoral	1	94	DAM	-0.618433	Natural-abundant	252
SEr2D2E2F_vRhyme_unbinned_28	60.8121	2.61985	0.903223	8.17264	0.0168009	0.0418869	Balmoral	2	555	DAM	-0.333333	Restored-abundant	288
MGr2D2E2F_vRhyme_unbinned_19	67.1042	2.9517	0.995665	8.19385	0.0166237	0.0415164	Balmoral	1	170	DAM	-0.333333	Natural-abundant	252
BOr3G3H3I_vRhyme_unbinned_12	16.296	-0.693079	0.732715	8.21405	0.0164567	0.0412379	Balmoral	2	510	DAM	NA	Restored-abundant	288
CRr2D2E2F_vRhyme_unbinned_47	24.8509	-1.01999	0.661828	8.21076	0.0164838	0.0412379	Balmoral	2	497	DAM	NA	Restored-abundant	288
SEr2D2E2F_vRhyme_unbinned_76	35.3048	2.17869	0.961211	8.21776	0.0164262	0.0412379	Balmoral	1	86	DAM	-0.503559	Natural-abundant	252
BOr3G3H3I_vRhyme_unbinned_26	1191.96	1.77874	0.78177	8.21263	0.0164684	0.0412379	Balmoral	2	605	DAM	-0.554378	Restored-abundant	288
SEr2D2E2F_vRhyme_unbinned_176	5.19479	-2.2969	1.12014	8.2724	0.0159835	0.0402639	Balmoral	2	365	DAM	NA	Restored-abundant	288
CRr2D2E2F_vRhyme_unbinned_95	591.286	2.10909	0.930982	8.28751	0.0158632	0.0400303	Balmoral	1	120	DAM	-0.762475	Natural-abundant	252
LAWAr2D2E2F_vRhyme_bin_31	7.80037	-1.07738	0.737646	8.29118	0.0158341	0.0400267	Balmoral	2	443	DAM	NA	Restored-abundant	288
SEr3G3H3I_vRhyme_unbinned_10	212.06	2.10076	0.927802	8.29831	0.0157778	0.0399538	Balmoral	2	350	DAM	NA	Restored-abundant	288
LASAr3G3H3I_vRhyme_unbinned_8	7.98252	-2.08382	0.80235	8.43181	0.0147589	0.0374392	Balmoral	2	467	DAM	NA	Restored-abundant	288
CRr3G3H3I_vRhyme_unbinned_20	274.837	2.74403	0.919051	8.43665	0.0147233	0.0374142	Balmoral	2	523	DAM	-0.88659	Restored-abundant	288
LASCr2D2E2F_vRhyme_unbinned_55	6.13291	-1.684	0.84053	8.443	0.0146766	0.037361	Balmoral	2	458	DAM	NA	Restored-abundant	288
SEr3G3H3I_vRhyme_unbinned_143	167.593	2.75996	0.928024	8.4535	0.0145998	0.0372307	Balmoral	2	525	DAM	-0.736752	Restored-abundant	288
MHr2D2E2F_vRhyme_unbinned_79	9.15163	-0.360088	0.762837	8.47782	0.0144233	0.0368454	Balmoral	2	389	DAM	NA	Restored-abundant	288
LASCr2D2E2F_vRhyme_unbinned_87	22.371	1.09542	0.753893	8.4848	0.0143731	0.0367819	Balmoral	2	452	DAM	NA	Restored-abundant	288
LASYr2D2E2F_vRhyme_unbinned_4	13.2504	-0.973192	0.727436	8.52409	0.0140934	0.03613	Balmoral	2	447	DAM	NA	Restored-abundant	288
MGr1A1B1C_vRhyme_bin_12	67.793	-0.739128	0.884556	8.5587	0.0138517	0.035573	Balmoral	2	432	DAM	NA	Restored-abundant	288
LAWAr2D2E2F_vRhyme_unbinned_55	7.96378	-0.859051	0.741418	8.56396	0.0138153	0.0355425	Balmoral	2	437	DAM	NA	Restored-abundant	288
BAr2D2E2F_vRhyme_unbinned_38	388.146	0.922199	0.746257	8.57244	0.0137569	0.0354551	Balmoral	2	569	DAM	-0.480779	Restored-abundant	288
LAWAr2D2E2F_vRhyme_unbinned_56	211.779	1.91478	0.87602	8.59824	0.0135805	0.0350628	Balmoral	1	121	DAM	-0.768783	Natural-abundant	252
CRr1A1B1C_vRhyme_unbinned_49	19.1751	-0.709772	0.765345	8.601	0.0135618	0.0350628	Balmoral	2	500	DAM	NA	Restored-abundant	288
LABRr1A1B1C_vRhyme_unbinned_58	6.51224	-1.15552	0.75551	8.63259	0.0133492	0.0345888	Balmoral	2	478	DAM	NA	Restored-abundant	288
CRr3G3H3I_vRhyme_unbinned_15	3.14589	0.51111	1.16989	8.64492	0.0132672	0.0344377	Balmoral	2	492	DAM	NA	Restored-abundant	288
LASYr2D2E2F_vRhyme_unbinned_12	8.59818	-0.281548	0.812147	8.65146	0.0132239	0.0344017	Balmoral	2	450	DAM	NA	Restored-abundant	288
SEr3G3H3I_vRhyme_unbinned_288	23.1912	1.99271	0.973595	8.65705	0.013187	0.0344017	Balmoral	2	332	DAM	NA	Restored-abundant	288
MGr1A1B1C_vRhyme_unbinned_86	8.66992	0.234444	0.735288	8.65884	0.0131752	0.0344017	Balmoral	2	421	DAM	NA	Restored-abundant	288
CRr2D2E2F_vRhyme_unbinned_94	223.699	3.43881	1.15001	8.6506	0.0132296	0.0344017	Balmoral	2	542	DAM	-0.769229	Restored-abundant	288
LASYr2D2E2F_vRhyme_unbinned_6	410.965	2.04546	1.29811	8.67349	0.013079	0.0342557	Balmoral	1	252	DAM	-0.608167	Natural-abundant	252
SEr2D2E2F_vRhyme_unbinned_147	21.4701	1.96578	0.920538	8.67928	0.0130412	0.0342185	Balmoral	2	559	DAM	-0.333333	Restored-abundant	288
MHr2D2E2F_vRhyme_unbinned_83	46.657	1.61431	0.824365	8.72905	0.0127207	0.0334379	Balmoral	2	387	DAM	NA	Restored-abundant	288
SEr2D2E2F_vRhyme_unbinned_114	21.0663	-0.843219	0.62091	8.77358	0.0124406	0.032761	Balmoral	2	375	DAM	NA	Restored-abundant	288
BOr1A1B1C_vRhyme_unbinned_30	8.75865	-1.81451	0.796325	8.78009	0.0124001	0.0327292	Balmoral	2	517	DAM	NA	Restored-abundant	288
SEr2D2E2F_vRhyme_unbinned_159	16.6133	-0.711362	0.645287	8.78964	0.0123411	0.0327292	Balmoral	2	367	DAM	NA	Restored-abundant	288
BOr2D2E2F_vRhyme_bin_6	255.252	-0.592772	0.586322	8.77916	0.012406	0.0327292	Balmoral	2	514	DAM	NA	Restored-abundant	288
MGr1A1B1C_vRhyme_unbinned_64	5.11511	-0.664433	0.811119	8.78053	0.0123975	0.0327292	Balmoral	2	426	DAM	NA	Restored-abundant	288
LASAr3G3H3I_vRhyme_unbinned_59	18.7716	-1.8099	0.744376	8.81287	0.0121986	0.0324178	Balmoral	2	468	DAM	NA	Restored-abundant	288
SEr2D2E2F_vRhyme_unbinned_95	23.5108	3.4485	1.20347	8.84346	0.0120134	0.0319844	Balmoral	2	356	DAM	NA	Restored-abundant	288
CRr3G3H3I_vRhyme_unbinned_37	44.7015	1.09103	1.16954	8.86506	0.0118844	0.0317446	Balmoral	1	211	DAM	-0.46182	Natural-abundant	252
SEr3G3H3I_vRhyme_unbinned_142	120.579	2.42906	0.946464	8.86218	0.0119015	0.0317446	Balmoral	1	87	DAM	-0.503936	Natural-abundant	252
LASAr3G3H3I_vRhyme_unbinned_30	231.627	2.95623	0.996279	8.89728	0.0116944	0.0313075	Balmoral	1	92	DAM	-0.797984	Natural-abundant	252
MHr3G3H3I_vRhyme_unbinned_38	129.733	1.35958	0.933484	8.93325	0.011486	0.0308063	Balmoral	1	246	DAM	-0.642297	Natural-abundant	252
LASCr2D2E2F_vRhyme_unbinned_65	79.7252	2.49519	1.0431	8.93378	0.011483	0.0308063	Balmoral	1	117	DAM	-0.482016	Natural-abundant	252
CRr3G3H3I_vRhyme_unbinned_17	5.68818	-2.21631	1.07602	8.94586	0.0114138	0.0307263	Balmoral	2	491	DAM	NA	Restored-abundant	288
LASCr2D2E2F_vRhyme_unbinned_49	36.3925	-0.595861	0.812858	8.95976	0.0113348	0.0305702	Balmoral	1	136	DAM	-0.333333	Natural-abundant	252
SEr2D2E2F_vRhyme_unbinned_39	61.7528	2.42745	0.956532	8.96481	0.0113062	0.0305499	Balmoral	1	131	DAM	-0.65798	Natural-abundant	252
CRr3G3H3I_vRhyme_unbinned_50	62.1316	1.1953	0.698453	9.00275	0.0110937	0.0300317	Balmoral	1	181	DAM	-0.333333	Natural-abundant	252
BOr2D2E2F_vRhyme_unbinned_9	10.321	-1.09475	0.68317	9.01218	0.0110415	0.0299463	Balmoral	2	511	DAM	NA	Restored-abundant	288
CRr3G3H3I_vRhyme_bin_8	584.199	3.96439	1.17856	9.01993	0.0109989	0.0298864	Balmoral	2	545	DAM	-0.52432	Restored-abundant	288
CRr3G3H3I_vRhyme_unbinned_10	334.325	2.28857	0.864342	9.02549	0.0109683	0.0298594	Balmoral	2	582	DAM	-0.599624	Restored-abundant	288
MHr2D2E2F_vRhyme_unbinned_10	3.84377	-2.26686	1.03009	9.02879	0.0109502	0.0298594	Balmoral	2	402	DAM	NA	Restored-abundant	288
BAr2D2E2F_vRhyme_unbinned_1	1079.35	3.9325	1.18013	9.0534	0.0108163	0.0295565	Balmoral	2	537	DAM	-0.574574	Restored-abundant	288
MGr1A1B1C_vRhyme_unbinned_6	143.416	1.43198	0.930636	9.06493	0.0107541	0.029442	Balmoral	2	427	DAM	NA	Restored-abundant	288
MHr3G3H3I_vRhyme_unbinned_30	53.0831	0.325613	1.0273	9.07869	0.0106804	0.0292954	Balmoral	1	178	DAM	-0.333333	Natural-abundant	252
BOr2D2E2F_vRhyme_unbinned_3	123.737	2.55102	0.957367	9.08936	0.0106236	0.0291947	Balmoral	1	129	DAM	-0.748429	Natural-abundant	252
MHr2D2E2F_vRhyme_bin_6	19.7528	-0.417302	0.584979	9.1128	0.0104998	0.0289094	Balmoral	2	403	DAM	NA	Restored-abundant	288
MHr2D2E2F_vRhyme_unbinned_70	29.5321	-1.73979	0.746868	9.11459	0.0104904	0.0289094	Balmoral	2	393	DAM	NA	Restored-abundant	288
MHr2D2E2F_vRhyme_bin_10	224.888	2.84442	1.0339	9.20934	0.010005	0.0276519	Balmoral	2	404	DAM	NA	Restored-abundant	288
BAr1A1B1C_vRhyme_unbinned_20	280.592	2.21572	1.32502	9.24795	0.00981371	0.0272187	Balmoral	1	248	DAM	-0.621641	Natural-abundant	252
SEr3G3H3I_vRhyme_unbinned_186	3.6956	3.95198	1.47439	9.24474	0.0098295	0.0272187	Balmoral	2	338	DAM	NA	Restored-abundant	288
LASAr3G3H3I_vRhyme_unbinned_58	4.20919	-1.6852	0.943256	9.27336	0.00968981	0.0269347	Balmoral	2	469	DAM	NA	Restored-abundant	288
CRr1A1B1C_vRhyme_unbinned_54	260.69	-1.26899	1.00539	9.27858	0.00966455	0.0269161	Balmoral	3	324	DAM	0.35797	Damaged-abundant	72
SEr3G3H3I_vRhyme_bin_17	115.316	2.58219	1.05201	9.33096	0.00941475	0.0262708	Balmoral	1	190	DAM	-0.333333	Natural-abundant	252
SEr3G3H3I_vRhyme_unbinned_72	7.25517	-2.53813	0.990805	9.34559	0.00934612	0.0261295	Balmoral	2	326	DAM	NA	Restored-abundant	288
MGr2D2E2F_vRhyme_unbinned_63	13.8029	1.11244	1.12623	9.37634	0.00920351	0.0257805	Balmoral	2	415	DAM	NA	Restored-abundant	288
MHr1A1B1C_vRhyme_unbinned_21	101.585	1.38282	0.895079	9.39781	0.00910522	0.0255545	Balmoral	1	116	DAM	-0.445651	Natural-abundant	252
LASCr2D2E2F_vRhyme_unbinned_70	72.7601	2.60147	1.0404	9.408	0.00905895	0.0254739	Balmoral	1	137	DAM	-0.333333	Natural-abundant	252
MHr3G3H3I_vRhyme_bin_6	586.428	2.13187	0.875034	9.42535	0.00898073	0.025303	Balmoral	1	218	DAM	-0.423605	Natural-abundant	252
LABRr1A1B1C_vRhyme_bin_9	105.992	1.68651	0.738712	9.50063	0.00864895	0.0244156	Balmoral	2	485	DAM	NA	Restored-abundant	288
LAWAr2D2E2F_vRhyme_bin_12	503.194	0.118321	0.731379	9.52876	0.00852818	0.0241216	Balmoral	2	446	DAM	NA	Restored-abundant	288
MGr3G3H3I_vRhyme_unbinned_32	13.4682	-1.18644	0.662677	9.53769	0.00849019	0.0240611	Balmoral	2	408	DAM	NA	Restored-abundant	288
SEr2D2E2F_vRhyme_unbinned_120	16.9811	0.487176	0.916069	9.70804	0.00779698	0.0221398	Balmoral	2	373	DAM	NA	Restored-abundant	288
BOr1A1B1C_vRhyme_unbinned_21	14.667	-1.58187	0.770209	9.71336	0.00777624	0.0221242	Balmoral	2	518	DAM	NA	Restored-abundant	288
MHr2D2E2F_vRhyme_unbinned_19	11.4735	-1.04728	0.65824	9.71855	0.0077561	0.0221102	Balmoral	2	398	DAM	NA	Restored-abundant	288
MGr3G3H3I_vRhyme_unbinned_20	24.7918	0.287436	0.617974	9.77866	0.00752647	0.0214979	Balmoral	2	410	DAM	NA	Restored-abundant	288
LABRr1A1B1C_vRhyme_unbinned_80	7.04831	1.09544	0.808229	9.82459	0.00735559	0.0210512	Balmoral	2	475	DAM	NA	Restored-abundant	288
CRr2D2E2F_vRhyme_unbinned_7	2.60074	-3.02491	1.26413	9.83592	0.00731405	0.0209737	Balmoral	2	494	DAM	NA	Restored-abundant	288
BAr1A1B1C_vRhyme_unbinned_57	1370.95	1.5523	0.826444	9.85097	0.0072592	0.0208576	Balmoral	1	101	DAM	-0.882727	Natural-abundant	252
CRr1A1B1C_vRhyme_unbinned_39	16.2873	-0.266897	0.829854	9.85275	0.00725275	0.0208576	Balmoral	2	501	DAM	NA	Restored-abundant	288
MHr1A1B1C_vRhyme_unbinned_2	125.841	2.18168	1.064	9.90806	0.00705492	0.0203513	Balmoral	1	118	DAM	-0.469174	Natural-abundant	252
MHr2D2E2F_vRhyme_unbinned_77	18.2391	-1.20564	0.702821	9.94373	0.0069302	0.0200313	Balmoral	2	390	DAM	NA	Restored-abundant	288
MGr2D2E2F_vRhyme_unbinned_48	18.2126	0.445857	1.17513	9.9502	0.00690782	0.0200065	Balmoral	1	179	DAM	-0.333333	Natural-abundant	252
SEr3G3H3I_vRhyme_unbinned_43	40.1663	-0.806678	0.583223	9.95613	0.00688737	0.0199871	Balmoral	2	329	DAM	NA	Restored-abundant	288
SEr3G3H3I_vRhyme_unbinned_16	5.6441	-1.23971	0.821565	9.96817	0.00684606	0.0199071	Balmoral	2	341	DAM	NA	Restored-abundant	288
SEr3G3H3I_vRhyme_unbinned_270	254.448	0.37578	0.777888	10.1047	0.00639424	0.0186306	Balmoral	2	556	DAM	-0.333333	Restored-abundant	288
CRr1A1B1C_vRhyme_unbinned_2	32.9831	1.65492	0.809664	10.1138	0.00636536	0.0185838	Balmoral	1	206	DAM	-0.448782	Natural-abundant	252
LASCr2D2E2F_vRhyme_unbinned_68	26.2504	1.07403	0.87157	10.1283	0.00631938	0.0184867	Balmoral	2	456	DAM	NA	Restored-abundant	288
SEr3G3H3I_vRhyme_unbinned_120	17.9626	0.000845654	0.737676	10.1555	0.00623377	0.0182731	Balmoral	2	345	DAM	NA	Restored-abundant	288
SEr3G3H3I_vRhyme_unbinned_5	89.6349	0.359919	0.920662	10.1763	0.00616937	0.018121	Balmoral	1	176	DAM	-0.333333	Natural-abundant	252
SEr3G3H3I_vRhyme_unbinned_41	41.394	-4.53515	1.27912	10.2098	0.00606686	0.017856	Balmoral	3	300	DAM	0.435339	Damaged-abundant	72
SEr3G3H3I_vRhyme_unbinned_12	14.2708	-0.0428482	0.809528	10.2434	0.0059659	0.0175946	Balmoral	2	346	DAM	NA	Restored-abundant	288
LAWAr2D2E2F_vRhyme_unbinned_77	3.24609	-2.07108	1.49387	10.2744	0.00587407	0.0173657	Balmoral	2	435	DAM	NA	Restored-abundant	288
LABRr1A1B1C_vRhyme_unbinned_13	4.53226	-1.49004	0.886293	10.2736	0.00587633	0.0173657	Balmoral	2	481	DAM	NA	Restored-abundant	288
SEr3G3H3I_vRhyme_unbinned_129	29.619	-0.0302863	0.889706	10.3109	0.00576781	0.0171336	Balmoral	1	185	DAM	-0.333333	Natural-abundant	252
SEr2D2E2F_vRhyme_unbinned_182	22.2579	0.488659	0.734138	10.3087	0.00577419	0.0171336	Balmoral	2	364	DAM	NA	Restored-abundant	288
MHr1A1B1C_vRhyme_unbinned_4	198.255	3.29254	0.963888	10.3316	0.00570859	0.0170086	Balmoral	2	609	DAM	-0.662357	Restored-abundant	288
SEr2D2E2F_vRhyme_unbinned_41	40.2652	2.86432	0.960068	10.3405	0.00568304	0.0169673	Balmoral	1	95	DAM	-0.638832	Natural-abundant	252
SEr2D2E2F_vRhyme_unbinned_68	5.26949	0.555861	1.53336	10.4434	0.00539805	0.0161496	Balmoral	2	359	DAM	NA	Restored-abundant	288
SEr2D2E2F_vRhyme_unbinned_177	73.9529	1.15728	0.872987	10.4688	0.00532993	0.0159788	Balmoral	2	551	DAM	-0.333333	Restored-abundant	288
BOr2D2E2F_vRhyme_unbinned_17	83.8735	1.76296	1.01371	10.4733	0.00531809	0.0159763	Balmoral	1	134	DAM	-0.333333	Natural-abundant	252
BAr1A1B1C_vRhyme_unbinned_68	128.996	1.01893	0.803396	10.5044	0.00523588	0.015762	Balmoral	1	44	DAM	-0.807011	Natural-abundant	252
CRr3G3H3I_vRhyme_unbinned_32	61.7365	-2.1767	1.20427	10.5076	0.00522767	0.015762	Balmoral	1	204	DAM	-0.333333	Natural-abundant	252
LASYr2D2E2F_vRhyme_unbinned_16	19.9083	1.47469	1.03557	10.5545	0.00510643	0.0154363	Balmoral	1	141	DAM	-0.333333	Natural-abundant	252
MGr1A1B1C_vRhyme_unbinned_10	16.3133	1.12056	0.717324	10.561	0.00508977	0.0154181	Balmoral	2	431	DAM	NA	Restored-abundant	288
MHr2D2E2F_vRhyme_unbinned_11	44.0477	-0.624154	0.713692	10.6164	0.00495093	0.0150289	Balmoral	2	401	DAM	NA	Restored-abundant	288
BAr2D2E2F_vRhyme_unbinned_34	185.552	0.881877	1.166	10.6309	0.00491504	0.0149512	Balmoral	2	549	DAM	-0.229565	Restored-abundant	288
SEr2D2E2F_vRhyme_unbinned_100	17.7352	1.97767	0.914899	10.6937	0.00476321	0.0145496	Balmoral	2	377	DAM	NA	Restored-abundant	288
CRr3G3H3I_vRhyme_unbinned_29	41.5976	1.66205	0.758166	10.7572	0.00461427	0.0141251	Balmoral	1	128	DAM	-0.663316	Natural-abundant	252
CRr2D2E2F_vRhyme_unbinned_28	34.9584	2.00842	0.947013	10.7806	0.00456071	0.0139907	Balmoral	1	225	DAM	-0.436543	Natural-abundant	252
MGr3G3H3I_vRhyme_unbinned_77	21.3373	2.28823	1.13593	10.8012	0.00451379	0.0138761	Balmoral	2	406	DAM	NA	Restored-abundant	288
CRr3G3H3I_vRhyme_unbinned_73	96.8176	2.1168	1.09305	10.8134	0.00448648	0.0138214	Balmoral	1	158	DAM	-0.333333	Natural-abundant	252
SEr2D2E2F_vRhyme_unbinned_12	325.991	-1.25869	0.904615	10.8192	0.00447349	0.0138107	Balmoral	2	374	DAM	NA	Restored-abundant	288
LASAr3G3H3I_vRhyme_unbinned_4	42.168	1.96038	0.858494	10.8278	0.00445422	0.0137805	Balmoral	1	207	DAM	-0.451595	Natural-abundant	252
CRr1A1B1C_vRhyme_unbinned_73	94.3232	4.18672	1.21844	10.8546	0.00439494	0.0136262	Balmoral	2	547	DAM	-0.495722	Restored-abundant	288
MGr2D2E2F_vRhyme_unbinned_14	34.2535	1.20927	1.04337	10.8682	0.00436513	0.0135627	Balmoral	1	194	DAM	-0.333333	Natural-abundant	252
MHr3G3H3I_vRhyme_unbinned_35	107.341	1.35013	0.857819	10.9087	0.00427775	0.0133288	Balmoral	1	239	DAM	-0.490709	Natural-abundant	252
BAr1A1B1C_vRhyme_unbinned_24	672.955	3.46248	1.1657	10.9073	0.00428064	0.0133288	Balmoral	1	112	DAM	-0.571795	Natural-abundant	252
LASYr2D2E2F_vRhyme_bin_3	1215.71	3.34493	1.05827	10.9783	0.00413126	0.0129191	Balmoral	1	89	DAM	-0.50092	Natural-abundant	252
MGr2D2E2F_vRhyme_unbinned_20	23.3506	-0.898437	0.589933	10.9914	0.00410442	0.0128629	Balmoral	2	418	DAM	NA	Restored-abundant	288
MGr2D2E2F_vRhyme_unbinned_2	436.707	2.68867	1.00254	11.0144	0.00405749	0.0127433	Balmoral	1	113	DAM	-0.575207	Natural-abundant	252
BOr2D2E2F_vRhyme_unbinned_8	72.7153	-0.402307	0.576269	11.0916	0.00390376	0.0123069	Balmoral	2	512	DAM	NA	Restored-abundant	288
SEr3G3H3I_vRhyme_unbinned_124	133.736	0.978596	0.777016	11.0884	0.00391006	0.0123069	Balmoral	2	344	DAM	NA	Restored-abundant	288
SEr2D2E2F_vRhyme_unbinned_32	6.44631	-2.54436	0.885176	11.1125	0.00386315	0.012242	Balmoral	2	361	DAM	NA	Restored-abundant	288
BOr3G3H3I_vRhyme_unbinned_38	86.1822	2.05673	0.773027	11.1077	0.00387255	0.012242	Balmoral	2	562	DAM	-0.333333	Restored-abundant	288
CRr3G3H3I_vRhyme_unbinned_25	142.934	3.51321	1.02516	11.1105	0.00386712	0.012242	Balmoral	2	543	DAM	-0.719665	Restored-abundant	288
SEr2D2E2F_vRhyme_bin_5	184.72	0.391804	0.701227	11.1391	0.00381219	0.0121305	Balmoral	2	378	DAM	NA	Restored-abundant	288
CRr3G3H3I_vRhyme_unbinned_42	393.628	3.1928	0.929297	11.2164	0.00366766	0.0116962	Balmoral	2	607	DAM	-0.636434	Restored-abundant	288
CRr3G3H3I_vRhyme_unbinned_91	141.714	4.14791	1.2393	11.3154	0.00349048	0.0111557	Balmoral	1	98	DAM	-0.622213	Natural-abundant	252
CRr3G3H3I_vRhyme_unbinned_88	68.7793	1.07082	0.864415	11.4128	0.00332467	0.0106492	Balmoral	1	64	DAM	-0.499648	Natural-abundant	252
CRr3G3H3I_vRhyme_unbinned_81	27.5288	-0.374559	0.602131	11.4391	0.00328119	0.0105332	Balmoral	2	487	DAM	NA	Restored-abundant	288
LABRr1A1B1C_vRhyme_unbinned_62	6.52162	-1.46067	0.888637	11.4501	0.00326312	0.0105002	Balmoral	2	477	DAM	NA	Restored-abundant	288
SEr2D2E2F_vRhyme_unbinned_150	17.0831	-1.16712	0.642197	11.4498	0.00326369	0.0105002	Balmoral	2	369	DAM	NA	Restored-abundant	288
LASYr2D2E2F_vRhyme_unbinned_11	48.7773	2.58142	1.14282	11.4544	0.00325621	0.0105002	Balmoral	1	126	DAM	-0.65524	Natural-abundant	252
SEr3G3H3I_vRhyme_unbinned_119	56.3662	1.86136	0.785062	11.4719	0.0032278	0.0104543	Balmoral	2	347	DAM	NA	Restored-abundant	288
BOr2D2E2F_vRhyme_unbinned_30	63.9146	-1.70295	0.667836	11.5617	0.00308611	0.0100178	Balmoral	2	513	DAM	NA	Restored-abundant	288
BOr1A1B1C_vRhyme_unbinned_17	15.497	-2.10725	0.870539	11.578	0.00306101	0.00998063	Balmoral	2	520	DAM	NA	Restored-abundant	288
MHr2D2E2F_vRhyme_unbinned_74	34.8741	-1.52677	0.733863	11.5736	0.00306779	0.00998063	Balmoral	2	392	DAM	NA	Restored-abundant	288
MGr3G3H3I_vRhyme_unbinned_65	7.21506	-2.00021	0.836136	11.5906	0.00304189	0.00995958	Balmoral	2	407	DAM	NA	Restored-abundant	288
CRr3G3H3I_vRhyme_unbinned_87	351.261	4.4499	1.15787	11.5868	0.00304759	0.00995958	Balmoral	2	548	DAM	-0.556612	Restored-abundant	288
SEr3G3H3I_vRhyme_unbinned_223	2.63925	-0.290551	1.11928	11.6102	0.00301221	0.00988851	Balmoral	2	336	DAM	NA	Restored-abundant	288
SEr3G3H3I_vRhyme_unbinned_239	24.0358	2.99779	1.13743	11.627	0.00298703	0.00982806	Balmoral	2	335	DAM	NA	Restored-abundant	288
LABRr1A1B1C_vRhyme_unbinned_118	739.895	-0.463962	0.606402	11.662	0.00293515	0.00967932	Balmoral	2	482	DAM	NA	Restored-abundant	288
LASCr2D2E2F_vRhyme_unbinned_101	34.7469	0.750021	1.22265	11.697	0.00288427	0.0095332	Balmoral	1	171	DAM	-0.333333	Natural-abundant	252
BOr1A1B1C_vRhyme_unbinned_12	37.5729	3.29332	1.0667	11.7385	0.00282505	0.00935877	Balmoral	2	554	DAM	-0.333333	Restored-abundant	288
LASCr2D2E2F_vRhyme_unbinned_46	16.9779	3.41147	1.29938	11.7557	0.00280083	0.00929979	Balmoral	2	459	DAM	NA	Restored-abundant	288
CRr1A1B1C_vRhyme_unbinned_22	43.7976	-0.50228	0.680133	11.7599	0.00279491	0.00929979	Balmoral	1	201	DAM	-0.333333	Natural-abundant	252
LASCr2D2E2F_vRhyme_unbinned_72	4.16593	-0.601483	0.873663	11.8288	0.00270034	0.00902811	Balmoral	2	455	DAM	NA	Restored-abundant	288
SEr2D2E2F_vRhyme_unbinned_124	10.9189	1.21763	0.901327	11.8409	0.00268398	0.00899413	Balmoral	2	372	DAM	NA	Restored-abundant	288
CRr3G3H3I_vRhyme_unbinned_5	23.64	0.393899	0.637387	11.8478	0.00267477	0.00898399	Balmoral	2	489	DAM	NA	Restored-abundant	288
SEr3G3H3I_vRhyme_unbinned_141	27.5106	-0.327816	0.908155	11.9179	0.00258259	0.00869451	Balmoral	1	172	DAM	-0.333333	Natural-abundant	252
SEr2D2E2F_vRhyme_unbinned_36	36.4385	4.01935	1.24121	11.9271	0.00257081	0.00867498	Balmoral	1	90	DAM	-0.502375	Natural-abundant	252
SEr2D2E2F_vRhyme_unbinned_158	26.5342	-0.945791	0.688464	11.9341	0.00256185	0.00866491	Balmoral	2	368	DAM	NA	Restored-abundant	288
SEr2D2E2F_vRhyme_unbinned_58	57.0652	3.89575	1.06585	11.9836	0.00249922	0.00847283	Balmoral	2	527	DAM	-0.760638	Restored-abundant	288
MHr2D2E2F_vRhyme_unbinned_18	6.34726	-0.112526	0.82465	11.9842	0.00249835	0.00847283	Balmoral	2	399	DAM	NA	Restored-abundant	288
BOr3G3H3I_vRhyme_unbinned_3	382.042	5.8376	1.39288	11.9959	0.0024839	0.00846041	Balmoral	2	534	DAM	-0.473062	Restored-abundant	288
SEr3G3H3I_vRhyme_unbinned_15	5.32253	4.41024	1.47457	12.0159	0.00245912	0.00839574	Balmoral	2	343	DAM	NA	Restored-abundant	288
CRr2D2E2F_vRhyme_unbinned_41	132.279	2.34629	0.809848	12.0378	0.00243239	0.00832405	Balmoral	2	581	DAM	-0.575956	Restored-abundant	288
SEr2D2E2F_vRhyme_unbinned_169	8.37512	1.45348	0.926513	12.0869	0.0023734	0.00814138	Balmoral	2	366	DAM	NA	Restored-abundant	288
CRr2D2E2F_vRhyme_bin_2	50.4797	0.318179	0.775666	12.1049	0.00235214	0.00808757	Balmoral	2	499	DAM	NA	Restored-abundant	288
SEr3G3H3I_vRhyme_bin_31	42.7804	-1.65567	0.859854	12.1628	0.00228495	0.0078752	Balmoral	2	353	DAM	NA	Restored-abundant	288
CRr2D2E2F_vRhyme_bin_8	280.821	2.06549	0.600382	12.3075	0.00212545	0.00734292	Balmoral	1	183	DAM	-0.333333	Natural-abundant	252
BOr3G3H3I_vRhyme_unbinned_18	12.0232	-0.144766	0.857102	12.3273	0.00210455	0.00728807	Balmoral	2	509	DAM	NA	Restored-abundant	288
LAWAr2D2E2F_vRhyme_unbinned_46	14.8001	-0.805656	0.674989	12.4534	0.00197594	0.00685905	Balmoral	2	439	DAM	NA	Restored-abundant	288
CRr1A1B1C_vRhyme_bin_13	586.483	2.82302	0.816033	12.5509	0.00188197	0.00654854	Balmoral	1	130	DAM	-0.643952	Natural-abundant	252
BAr1A1B1C_vRhyme_unbinned_47	1268.48	3.01581	0.840265	12.5998	0.0018365	0.00640566	Balmoral	2	610	DAM	-1.03382	Restored-abundant	288
CRr3G3H3I_vRhyme_unbinned_97	172.214	3.95651	1.01881	12.6231	0.00181521	0.00635879	Balmoral	2	539	DAM	-0.631537	Restored-abundant	288
BAr2D2E2F_vRhyme_unbinned_43	612.698	4.78126	1.2192	12.6193	0.00181868	0.00635879	Balmoral	2	567	DAM	-0.409692	Restored-abundant	288
SEr2D2E2F_vRhyme_unbinned_163	96.7313	4.03764	1.15757	12.6244	0.00181402	0.00635879	Balmoral	2	550	DAM	-0.355349	Restored-abundant	288
BAr2D2E2F_vRhyme_unbinned_14	285.987	4.76418	1.16612	12.6262	0.00181243	0.00635879	Balmoral	2	538	DAM	-0.50679	Restored-abundant	288
SEr2D2E2F_vRhyme_unbinned_187	80.445	3.1358	0.845226	12.7067	0.00174093	0.00614622	Balmoral	2	536	DAM	-0.434668	Restored-abundant	288
LASCr2D2E2F_vRhyme_unbinned_56	34.973	-3.39574	0.928218	12.7198	0.00172958	0.00612103	Balmoral	2	457	DAM	NA	Restored-abundant	288
SEr3G3H3I_vRhyme_unbinned_257	38.6886	1.51699	0.839475	12.8037	0.0016585	0.00588381	Balmoral	1	167	DAM	-0.333333	Natural-abundant	252
SEr2D2E2F_vRhyme_unbinned_144	9.31248	2.20103	1.1226	12.8158	0.00164847	0.00586368	Balmoral	2	370	DAM	NA	Restored-abundant	288
CRr3G3H3I_vRhyme_unbinned_83	48.0137	1.114	0.877	12.8154	0.00164878	0.00586368	Balmoral	1	251	DAM	-0.619021	Natural-abundant	252
BAr1A1B1C_vRhyme_unbinned_46	103.851	0.895729	0.893234	12.8766	0.0015991	0.00571502	Balmoral	1	208	DAM	-0.456828	Natural-abundant	252
LABRr1A1B1C_vRhyme_unbinned_115	633.122	-0.539168	0.606406	12.9096	0.00157297	0.00563549	Balmoral	2	584	DAM	-0.499806	Restored-abundant	288
LASCr2D2E2F_vRhyme_unbinned_8	80.7171	1.77436	0.89451	12.9468	0.00154394	0.00554519	Balmoral	1	235	DAM	-0.471479	Natural-abundant	252
LAWAr2D2E2F_vRhyme_unbinned_32	55.3261	-0.735155	0.820603	12.9621	0.00153217	0.00551656	Balmoral	2	440	DAM	NA	Restored-abundant	288
MGr1A1B1C_vRhyme_unbinned_38	154.364	2.15561	1.1828	12.9651	0.00152988	0.00551656	Balmoral	1	238	DAM	-0.468771	Natural-abundant	252
CRr3G3H3I_vRhyme_bin_7	167.506	1.31333	0.759412	12.965	0.00153001	0.00551656	Balmoral	2	493	DAM	NA	Restored-abundant	288
BOr3G3H3I_vRhyme_unbinned_32	16.0919	0.439054	0.807734	13.0164	0.00149113	0.00540907	Balmoral	2	508	DAM	NA	Restored-abundant	288
MHr2D2E2F_vRhyme_unbinned_15	59.1114	2.72647	1.09931	13.0591	0.00145963	0.00531405	Balmoral	1	143	DAM	-0.333333	Natural-abundant	252
SEr3G3H3I_vRhyme_unbinned_301	4.68981	-0.969314	1.40752	13.0569	0.00146127	0.00531405	Balmoral	2	331	DAM	NA	Restored-abundant	288
LASAr3G3H3I_vRhyme_unbinned_35	85.5481	-0.582519	0.69168	13.0802	0.00144435	0.00527896	Balmoral	2	585	DAM	-0.503769	Restored-abundant	288
BOr3G3H3I_vRhyme_unbinned_39	7.81765	-0.231839	0.721152	13.1119	0.00142162	0.00520902	Balmoral	2	507	DAM	NA	Restored-abundant	288
SEr3G3H3I_vRhyme_unbinned_31	19.4942	0.277813	0.609857	13.1302	0.00140869	0.00517471	Balmoral	2	330	DAM	NA	Restored-abundant	288
SEr2D2E2F_vRhyme_unbinned_206	39.2	-1.63103	0.649223	13.1914	0.0013662	0.00503136	Balmoral	2	362	DAM	NA	Restored-abundant	288
MGr3G3H3I_vRhyme_unbinned_45	42.3679	0.831439	0.788559	13.2093	0.00135407	0.00499938	Balmoral	1	148	DAM	-0.333333	Natural-abundant	252
LASAr3G3H3I_vRhyme_unbinned_13	15.5526	-2.13367	0.794708	13.2593	0.00132063	0.00488836	Balmoral	2	474	DAM	NA	Restored-abundant	288
MGr2D2E2F_vRhyme_unbinned_74	14.245	0.544519	0.900511	13.3362	0.0012708	0.00471593	Balmoral	1	174	DAM	-0.333333	Natural-abundant	252
CRr2D2E2F_vRhyme_unbinned_96	139.365	4.68004	1.17555	13.3543	0.00125935	0.00469401	Balmoral	2	526	DAM	-0.761712	Restored-abundant	288
BAr1A1B1C_vRhyme_unbinned_94	350.108	-2.11104	1.08423	13.3507	0.00126166	0.00469401	Balmoral	1	226	DAM	-0.108076	Natural-abundant	252
SEr2D2E2F_vRhyme_unbinned_4	57.5937	0.87645	0.966234	13.4252	0.00121549	0.00454555	Balmoral	1	161	DAM	-0.333333	Natural-abundant	252
SEr3G3H3I_vRhyme_unbinned_121	39.2067	1.40436	0.674548	13.4415	0.00120563	0.00452033	Balmoral	1	189	DAM	-0.333333	Natural-abundant	252
BAr1A1B1C_vRhyme_unbinned_55	112.496	-0.0197383	1.27586	13.4658	0.00119106	0.00447726	Balmoral	1	133	DAM	-0.333333	Natural-abundant	252
MGr2D2E2F_vRhyme_unbinned_3	22.0298	-1.1972	0.620425	13.4767	0.00118459	0.00446451	Balmoral	2	417	DAM	NA	Restored-abundant	288
LASCr2D2E2F_vRhyme_unbinned_67	566.104	4.74305	1.20281	13.5224	0.00115784	0.00437506	Balmoral	1	93	DAM	-0.581257	Natural-abundant	252
BAr1A1B1C_vRhyme_unbinned_72	588.238	0.256723	1.25152	13.7056	0.00105647	0.00400246	Balmoral	1	214	DAM	-0.415567	Natural-abundant	252
BAr3G3H3I_vRhyme_unbinned_13	592.951	-1.99924	1.12799	13.7281	0.00104468	0.00396813	Balmoral	3	321	DAM	0.607495	Damaged-abundant	72
MGr3G3H3I_vRhyme_unbinned_22	138.544	0.15804	0.76205	13.7508	0.00103287	0.00393358	Balmoral	1	65	DAM	-0.498938	Natural-abundant	252
SEr2D2E2F_vRhyme_unbinned_133	49.8056	3.65502	0.986993	13.8087	0.00100343	0.0038315	Balmoral	2	532	DAM	-0.66565	Restored-abundant	288
SEr3G3H3I_vRhyme_unbinned_275	128.788	1.16937	0.739951	13.9126	0.000952635	0.00365596	Balmoral	1	153	DAM	-0.333333	Natural-abundant	252
LABRr1A1B1C_vRhyme_bin_17	272.329	1.76518	0.778882	13.9077	0.000954933	0.00365596	Balmoral	2	486	DAM	NA	Restored-abundant	288
SEr3G3H3I_vRhyme_unbinned_287	233.704	2.76879	0.821557	13.9192	0.000949496	0.00365443	Balmoral	1	152	DAM	-0.333333	Natural-abundant	252
MHr2D2E2F_vRhyme_unbinned_48	16.8034	-1.59392	1.0397	13.9426	0.000938439	0.00362148	Balmoral	2	395	DAM	NA	Restored-abundant	288
MGr3G3H3I_vRhyme_bin_15	15.6046	0.675869	0.800238	14.0367	0.000895291	0.00346418	Balmoral	2	411	DAM	NA	Restored-abundant	288
BAr1A1B1C_vRhyme_unbinned_56	483.259	3.30561	1.2618	14.0529	0.000888082	0.00344547	Balmoral	1	230	DAM	-0.39093	Natural-abundant	252
CRr2D2E2F_vRhyme_unbinned_92	37.0778	1.9085	1.24983	14.1622	0.000840843	0.00327095	Balmoral	1	58	DAM	-0.486935	Natural-abundant	252
BAr1A1B1C_vRhyme_unbinned_30	348.61	2.75	0.938403	14.1809	0.000833021	0.00324923	Balmoral	1	104	DAM	-0.929111	Natural-abundant	252
MHr2D2E2F_vRhyme_unbinned_38	201.511	-2.69548	0.88222	14.1875	0.000830263	0.0032472	Balmoral	3	315	DAM	0.910656	Damaged-abundant	72
SEr2D2E2F_vRhyme_unbinned_5	40.3709	4.08079	1.17414	14.2284	0.000813455	0.00319006	Balmoral	1	88	DAM	-0.495178	Natural-abundant	252
SEr2D2E2F_vRhyme_unbinned_205	6.30801	-1.78294	0.795308	14.2425	0.000807748	0.00317627	Balmoral	2	363	DAM	NA	Restored-abundant	288
MGr1A1B1C_vRhyme_unbinned_7	15.9145	-0.291924	0.64035	14.2557	0.000802459	0.00316404	Balmoral	2	424	DAM	NA	Restored-abundant	288
BAr2D2E2F_vRhyme_bin_7	290.155	3.76021	0.902023	14.2727	0.000795661	0.00314579	Balmoral	2	531	DAM	-0.66582	Restored-abundant	288
CRr2D2E2F_vRhyme_bin_4	2024.63	1.78946	0.765451	14.288	0.000789593	0.00313033	Balmoral	2	498	DAM	NA	Restored-abundant	288
LASCr2D2E2F_vRhyme_unbinned_73	112.623	4.31652	1.04917	14.3183	0.000777699	0.00309162	Balmoral	2	546	DAM	-0.527649	Restored-abundant	288
SEr3G3H3I_vRhyme_unbinned_77	110.539	-1.05739	0.698367	14.3221	0.000776221	0.00309162	Balmoral	1	29	DAM	-0.596043	Natural-abundant	252
SEr2D2E2F_vRhyme_bin_16	34.7609	1.72342	0.900208	14.3208	0.000776758	0.00309162	Balmoral	2	381	DAM	NA	Restored-abundant	288
MGr1A1B1C_vRhyme_unbinned_76	168.468	2.19504	0.624142	14.3415	0.000768732	0.0030813	Balmoral	1	155	DAM	-0.333333	Natural-abundant	252
CRr3G3H3I_vRhyme_unbinned_18	37.9889	0.186548	0.559304	14.3568	0.000762896	0.00306638	Balmoral	2	490	DAM	NA	Restored-abundant	288
BOr1A1B1C_vRhyme_unbinned_4	57.4172	-1.05518	0.551793	14.3716	0.000757278	0.00305225	Balmoral	2	515	DAM	NA	Restored-abundant	288
MHr1A1B1C_vRhyme_bin_3	109.745	-0.020721	1.04782	14.3793	0.00075434	0.00304888	Balmoral	1	54	DAM	-0.480657	Natural-abundant	252
SEr3G3H3I_vRhyme_unbinned_278	83.0819	-1.30278	0.689737	14.4315	0.000734927	0.00297871	Balmoral	2	333	DAM	NA	Restored-abundant	288
BAr2D2E2F_vRhyme_unbinned_42	937.444	4.83483	1.08911	14.4421	0.000731019	0.00297117	Balmoral	2	603	DAM	-0.670162	Restored-abundant	288
SEr3G3H3I_vRhyme_unbinned_158	23.6886	1.69297	0.964213	14.489	0.000714097	0.00291055	Balmoral	1	173	DAM	-0.333333	Natural-abundant	252
BAr2D2E2F_vRhyme_bin_16	439.45	4.36158	1.15043	14.5114	0.00070613	0.00288618	Balmoral	2	572	DAM	-0.399002	Restored-abundant	288
LAWAr2D2E2F_vRhyme_unbinned_94	265.051	0.784824	1.16452	14.5299	0.000699629	0.00286769	Balmoral	1	184	DAM	-0.333333	Natural-abundant	252
LASCr2D2E2F_vRhyme_unbinned_78	44.7534	1.35986	0.978799	14.6533	0.000657777	0.00270378	Balmoral	1	135	DAM	-0.333333	Natural-abundant	252
MHr2D2E2F_vRhyme_unbinned_82	10.1322	-0.401302	0.684418	14.747	0.000627676	0.00259365	Balmoral	2	388	DAM	NA	Restored-abundant	288
SEr2D2E2F_vRhyme_unbinned_128	75.4243	3.70248	1.02244	14.7421	0.000629197	0.00259365	Balmoral	2	371	DAM	NA	Restored-abundant	288
LABRr1A1B1C_vRhyme_unbinned_98	51.5907	3.71789	1.22122	14.8145	0.000606837	0.00251577	Balmoral	1	186	DAM	-0.333333	Natural-abundant	252
MGr2D2E2F_vRhyme_unbinned_15	55.6373	0.706758	1.19938	14.8154	0.000606564	0.00251577	Balmoral	1	193	DAM	-0.333333	Natural-abundant	252
BAr2D2E2F_vRhyme_bin_17	1905.72	5.20238	1.13343	14.8427	0.000598347	0.00249483	Balmoral	2	535	DAM	-0.459302	Restored-abundant	288
BAr2D2E2F_vRhyme_bin_11	486.258	2.43652	0.846064	14.8584	0.00059365	0.00248238	Balmoral	1	105	DAM	-0.923194	Natural-abundant	252
BAr2D2E2F_vRhyme_unbinned_61	498.289	4.50742	1.02817	14.8652	0.000591653	0.00248118	Balmoral	2	590	DAM	-0.746208	Restored-abundant	288
SEr3G3H3I_vRhyme_unbinned_207	6.82631	-0.308628	1.03395	14.9126	0.000577786	0.00243005	Balmoral	2	337	DAM	NA	Restored-abundant	288
CRr2D2E2F_vRhyme_unbinned_18	95.4843	2.11092	0.793041	14.9151	0.000577081	0.00243005	Balmoral	1	107	DAM	-0.942371	Natural-abundant	252
BAr2D2E2F_vRhyme_unbinned_59	590.316	4.55495	1.02379	15.0936	0.000527795	0.00223274	Balmoral	2	580	DAM	-0.632686	Restored-abundant	288
SEr3G3H3I_vRhyme_unbinned_241	118.004	2.70704	0.874743	15.1228	0.000520139	0.00220679	Balmoral	1	115	DAM	-0.609959	Natural-abundant	252
LAWAr2D2E2F_vRhyme_unbinned_83	51.5917	-0.63389	0.728866	15.1313	0.000517943	0.00220391	Balmoral	2	560	DAM	-0.333333	Restored-abundant	288
CRr1A1B1C_vRhyme_unbinned_46	73.6238	4.05665	0.964039	15.191	0.000502714	0.0021454	Balmoral	2	544	DAM	-0.484648	Restored-abundant	288
MHr2D2E2F_vRhyme_unbinned_5	20.0995	-1.19409	0.599853	15.2776	0.0004814	0.00206051	Balmoral	2	394	DAM	NA	Restored-abundant	288
SEr3G3H3I_vRhyme_unbinned_103	18.4725	-2.50443	0.907022	15.3702	0.000459636	0.00197317	Balmoral	2	349	DAM	NA	Restored-abundant	288
CRr1A1B1C_vRhyme_unbinned_71	522.879	1.33598	1.04668	15.4495	0.000441764	0.00190208	Balmoral	1	49	DAM	-0.70491	Natural-abundant	252
BAr2D2E2F_vRhyme_unbinned_62	784.525	2.53515	0.778066	15.5163	0.000427244	0.00184503	Balmoral	1	123	DAM	-0.753859	Natural-abundant	252
SEr3G3H3I_vRhyme_unbinned_159	96.4327	-1.24849	0.644999	15.5368	0.000422885	0.00183166	Balmoral	2	342	DAM	NA	Restored-abundant	288
CRr2D2E2F_vRhyme_unbinned_93	95.6718	1.67214	0.88185	15.6523	0.000399154	0.00173405	Balmoral	1	237	DAM	-0.482787	Natural-abundant	252
LASYr2D2E2F_vRhyme_unbinned_1	51.1146	1.15713	0.822842	15.7049	0.000388794	0.00169453	Balmoral	1	215	DAM	-0.415465	Natural-abundant	252
CRr1A1B1C_vRhyme_unbinned_26	25.5871	-1.4539	1.09419	15.7044	0.000388888	0.00169453	Balmoral	1	157	DAM	-0.333333	Natural-abundant	252
CRr2D2E2F_vRhyme_unbinned_86	89.3235	3.92877	1.0107	15.7405	0.000381948	0.00167434	Balmoral	1	97	DAM	-0.613097	Natural-abundant	252
MGr2D2E2F_vRhyme_unbinned_79	110.655	0.95762	0.745188	15.7569	0.000378813	0.00166563	Balmoral	2	414	DAM	NA	Restored-abundant	288
BOr2D2E2F_vRhyme_unbinned_26	364.513	4.9828	1.10707	15.8719	0.000357648	0.00157735	Balmoral	2	541	DAM	-0.682085	Restored-abundant	288
MGr1A1B1C_vRhyme_unbinned_67	16.4506	-0.759045	0.89208	15.9141	0.000350178	0.00154911	Balmoral	2	425	DAM	NA	Restored-abundant	288
SEr2D2E2F_vRhyme_unbinned_7	18.3278	0.840749	0.930192	16.0233	0.000331584	0.00147134	Balmoral	2	358	DAM	NA	Restored-abundant	288
SEr3G3H3I_vRhyme_unbinned_63	22.4631	-1.54266	0.634164	16.0676	0.000324312	0.00144348	Balmoral	2	328	DAM	NA	Restored-abundant	288
BOr1A1B1C_vRhyme_unbinned_36	663.033	7.14289	1.41676	16.2813	0.000291447	0.0013012	Balmoral	2	540	DAM	-0.665774	Restored-abundant	288
SEr2D2E2F_vRhyme_unbinned_88	115.844	2.35758	0.809259	16.3397	0.000283062	0.00127223	Balmoral	1	103	DAM	-0.958086	Natural-abundant	252
MGr3G3H3I_vRhyme_unbinned_83	8.09312	-1.26055	0.72222	16.3325	0.000284082	0.00127223	Balmoral	2	405	DAM	NA	Restored-abundant	288
BAr1A1B1C_vRhyme_bin_13	467.405	2.7305	0.956904	16.3375	0.000283379	0.00127223	Balmoral	1	22	DAM	-0.575717	Natural-abundant	252
MGr2D2E2F_vRhyme_unbinned_93	45.6858	0.3208	0.900865	16.4169	0.000272339	0.00123104	Balmoral	1	150	DAM	-0.333333	Natural-abundant	252
BAr1A1B1C_vRhyme_bin_3	476.95	2.45768	1.05796	16.451	0.000267737	0.00121402	Balmoral	1	240	DAM	-0.502853	Natural-abundant	252
MGr3G3H3I_vRhyme_bin_14	55.5563	2.67253	0.842102	16.4884	0.000262773	0.00119525	Balmoral	2	412	DAM	NA	Restored-abundant	288
SEr2D2E2F_vRhyme_unbinned_50	148.087	6.65044	1.40635	16.5436	0.000255628	0.0011664	Balmoral	2	566	DAM	-0.413051	Restored-abundant	288
CRr1A1B1C_vRhyme_bin_9	235.496	3.62071	0.970438	16.5645	0.000252965	0.00116143	Balmoral	2	504	DAM	NA	Restored-abundant	288
BAr1A1B1C_vRhyme_unbinned_50	515.431	3.88196	1.01125	16.5584	0.000253737	0.00116143	Balmoral	1	124	DAM	-0.747663	Natural-abundant	252
BAr2D2E2F_vRhyme_unbinned_66	213.188	0.844035	0.61803	16.5623	0.000253251	0.00116143	Balmoral	2	576	DAM	-0.644821	Restored-abundant	288
SEr2D2E2F_vRhyme_bin_22	34.3788	4.48442	1.09466	16.5795	0.000251077	0.00116023	Balmoral	2	379	DAM	NA	Restored-abundant	288
CRr1A1B1C_vRhyme_unbinned_55	25.9443	-2.56614	0.838095	16.6553	0.000241743	0.00112067	Balmoral	1	202	DAM	-0.333333	Natural-abundant	252
SEr2D2E2F_vRhyme_unbinned_84	64.9724	5.14492	1.17506	16.7775	0.000227416	0.00105763	Balmoral	2	557	DAM	-0.333333	Restored-abundant	288
BOr3G3H3I_vRhyme_unbinned_2	625.032	-2.53549	0.855132	16.7789	0.000227256	0.00105763	Balmoral	3	320	DAM	0.990236	Damaged-abundant	72
BAr2D2E2F_vRhyme_unbinned_55	642.628	6.82387	1.31764	16.8543	0.000218848	0.00102435	Balmoral	2	599	DAM	-0.665118	Restored-abundant	288
MGr3G3H3I_vRhyme_unbinned_25	47.5352	0.711612	0.952746	16.8732	0.000216789	0.001018	Balmoral	1	162	DAM	-0.333333	Natural-abundant	252
BAr2D2E2F_vRhyme_unbinned_53	111.295	5.83067	1.24892	16.9098	0.00021285	0.00100274	Balmoral	2	604	DAM	-0.558282	Restored-abundant	288
MGr1A1B1C_vRhyme_unbinned_81	20.6832	2.00115	0.897778	16.9196	0.000211811	0.0010011	Balmoral	2	422	DAM	NA	Restored-abundant	288
MGr3G3H3I_vRhyme_unbinned_48	61.3461	1.92729	0.806571	16.9878	0.00020471	0.0009707	Balmoral	1	245	DAM	-0.645829	Natural-abundant	252
BAr2D2E2F_vRhyme_unbinned_10	268.168	6.7762	1.34139	17.0912	0.0001944	0.000924832	Balmoral	2	595	DAM	-0.670222	Restored-abundant	288
BAr2D2E2F_vRhyme_unbinned_45	92.875	2.29655	1.09936	17.1038	0.000193176	0.000924832	Balmoral	2	561	DAM	-0.333333	Restored-abundant	288
BAr1A1B1C_vRhyme_unbinned_54	127.927	4.22639	1.03868	17.0919	0.000194326	0.000924832	Balmoral	1	91	DAM	-0.812327	Natural-abundant	252
MGr2D2E2F_vRhyme_bin_3	134.978	2.60799	0.844201	17.1412	0.000189601	0.000910963	Balmoral	2	420	DAM	NA	Restored-abundant	288
MGr3G3H3I_vRhyme_unbinned_9	37.1707	2.57889	0.831313	17.1597	0.000187851	0.000908451	Balmoral	2	586	DAM	-0.503434	Restored-abundant	288
MGr1A1B1C_vRhyme_unbinned_56	94.5	1.17342	1.12447	17.1533	0.000188452	0.000908451	Balmoral	1	197	DAM	-0.333333	Natural-abundant	252
LASCr2D2E2F_vRhyme_unbinned_114	398.17	4.54653	1.06281	17.1849	0.000185504	0.00090022	Balmoral	1	28	DAM	-0.596906	Natural-abundant	252
CRr2D2E2F_vRhyme_unbinned_19	208.129	1.83655	1.32574	17.409	0.000165842	0.000807505	Balmoral	1	41	DAM	-0.54533	Natural-abundant	252
BOr1A1B1C_vRhyme_unbinned_18	181.141	-0.914888	0.577395	17.4101	0.000165746	0.000807505	Balmoral	2	519	DAM	NA	Restored-abundant	288
SEr3G3H3I_vRhyme_unbinned_84	215.953	4.24847	1.08939	17.5031	0.000158216	0.000775581	Balmoral	1	100	DAM	-0.808919	Natural-abundant	252
BAr2D2E2F_vRhyme_unbinned_26	345.535	7.54267	1.43957	17.5365	0.000155598	0.00076533	Balmoral	2	608	DAM	-0.659398	Restored-abundant	288
BAr1A1B1C_vRhyme_unbinned_37	549.695	4.25106	1.02238	17.5467	0.000154802	0.000764006	Balmoral	1	119	DAM	-0.771728	Natural-abundant	252
SEr3G3H3I_vRhyme_bin_7	156.614	-0.713962	0.818155	17.7299	0.000141257	0.000699538	Balmoral	2	351	DAM	NA	Restored-abundant	288
LASCr2D2E2F_vRhyme_unbinned_19	340.041	4.27187	1.26077	17.7355	0.000140859	0.000699538	Balmoral	1	234	DAM	-0.533791	Natural-abundant	252
SEr2D2E2F_vRhyme_unbinned_130	431.713	2.3535	0.762397	17.7612	0.000139062	0.0006934	Balmoral	2	577	DAM	-0.574533	Restored-abundant	288
CRr3G3H3I_vRhyme_unbinned_39	160.368	4.76585	1.01735	17.836	0.000133953	0.000670229	Balmoral	2	529	DAM	-0.823026	Restored-abundant	288
CRr3G3H3I_vRhyme_unbinned_75	28.8416	0.921744	0.708051	18.0113	0.000122716	0.000616229	Balmoral	2	488	DAM	NA	Restored-abundant	288
BAr2D2E2F_vRhyme_unbinned_20	294.524	7.49478	1.42955	18.0109	0.000122736	0.000616229	Balmoral	2	602	DAM	-0.668137	Restored-abundant	288
LASCr2D2E2F_vRhyme_unbinned_41	20.5984	1.97192	0.93096	18.0423	0.000120828	0.000610875	Balmoral	1	138	DAM	-0.333333	Natural-abundant	252
SEr3G3H3I_vRhyme_unbinned_254	125.143	4.46885	0.985156	18.0601	0.000119759	0.00060759	Balmoral	2	533	DAM	-0.690967	Restored-abundant	288
BAr1A1B1C_vRhyme_unbinned_84	378.221	3.6507	0.961727	18.1594	0.000113955	0.000580171	Balmoral	1	122	DAM	-0.728283	Natural-abundant	252
BAr1A1B1C_vRhyme_bin_7	1053.64	1.8109	0.844798	18.2649	0.000108103	0.000552313	Balmoral	1	52	DAM	-0.743256	Natural-abundant	252
SEr2D2E2F_vRhyme_unbinned_46	641.593	6.36349	1.25027	18.2771	0.000107442	0.000550876	Balmoral	2	568	DAM	-0.419608	Restored-abundant	288
BAr2D2E2F_vRhyme_unbinned_63	1581.2	5.71913	1.11884	18.4531	9.83921e-05	0.000506266	Balmoral	2	565	DAM	-0.46026	Restored-abundant	288
BOr1A1B1C_vRhyme_unbinned_22	58.4452	-1.6659	0.712707	18.5031	9.59611e-05	0.000495515	Balmoral	3	301	DAM	0.666667	Damaged-abundant	72
BAr2D2E2F_vRhyme_unbinned_4	317.462	8.59763	1.63076	18.5593	9.33022e-05	0.000483506	Balmoral	2	597	DAM	-0.654851	Restored-abundant	288
BAr1A1B1C_vRhyme_unbinned_88	409.521	4.17786	1.06773	18.5804	9.23229e-05	0.000480145	Balmoral	1	102	DAM	-0.831873	Natural-abundant	252
BAr2D2E2F_vRhyme_unbinned_7	296.81	6.99777	1.31898	18.7769	8.36866e-05	0.000436796	Balmoral	2	601	DAM	-0.671793	Restored-abundant	288
CRr3G3H3I_vRhyme_unbinned_72	28.3414	1.84626	0.947887	18.837	8.12076e-05	0.000425387	Balmoral	1	60	DAM	-0.484106	Natural-abundant	252
BAr2D2E2F_vRhyme_unbinned_3	136.066	4.38292	1.02428	18.8617	8.02129e-05	0.000421699	Balmoral	2	575	DAM	-0.363804	Restored-abundant	288
SEr2D2E2F_vRhyme_unbinned_125	100.639	-0.170989	0.619764	18.8694	7.99014e-05	0.000421589	Balmoral	1	61	DAM	-0.496092	Natural-abundant	252
CRr2D2E2F_vRhyme_unbinned_56	378.155	4.89943	0.973901	18.904	7.85321e-05	0.000415876	Balmoral	2	606	DAM	-0.699163	Restored-abundant	288
BAr3G3H3I_vRhyme_bin_2	1907.26	-2.0513	0.989997	18.9889	7.52692e-05	0.000401864	Balmoral	3	289	DAM	1.03234	Damaged-abundant	72
BAr1A1B1C_vRhyme_unbinned_79	904.957	0.904079	1.15583	18.9799	7.56092e-05	0.000401864	Balmoral	1	227	DAM	-0.393495	Natural-abundant	252
BAr1A1B1C_vRhyme_unbinned_83	609.254	4.10131	1.01797	18.985	7.54158e-05	0.000401864	Balmoral	1	99	DAM	-0.841876	Natural-abundant	252
LAWAr2D2E2F_vRhyme_unbinned_54	29.99	4.48962	1.37344	19.0147	7.4305e-05	0.00039932	Balmoral	2	438	DAM	NA	Restored-abundant	288
CRr2D2E2F_vRhyme_unbinned_89	1047.3	4.00197	0.978494	19.1167	7.06074e-05	0.00038086	Balmoral	1	125	DAM	-0.742584	Natural-abundant	252
LASYr2D2E2F_vRhyme_unbinned_27	53.4351	0.901724	0.830341	19.1694	6.87743e-05	0.000372356	Balmoral	1	56	DAM	-0.4794	Natural-abundant	252
BAr2D2E2F_vRhyme_unbinned_33	286.514	8.19407	1.53665	19.2244	6.69081e-05	0.000363609	Balmoral	2	592	DAM	-0.682934	Restored-abundant	288
LASCr2D2E2F_vRhyme_unbinned_96	33.0833	-0.430122	1.01684	19.3389	6.31841e-05	0.000345031	Balmoral	1	140	DAM	-0.333333	Natural-abundant	252
LASCr2D2E2F_vRhyme_unbinned_43	16.7075	-0.821015	0.838383	19.3368	6.32518e-05	0.000345031	Balmoral	2	460	DAM	NA	Restored-abundant	288
LASAr3G3H3I_vRhyme_unbinned_37	21.0377	-1.62749	0.593838	19.4479	5.98326e-05	0.000328852	Balmoral	2	471	DAM	NA	Restored-abundant	288
SEr3G3H3I_vRhyme_unbinned_69	26.5641	-0.989421	0.947325	19.5142	5.7881e-05	0.000319336	Balmoral	1	160	DAM	-0.333333	Natural-abundant	252
MGr2D2E2F_vRhyme_unbinned_33	67.6146	0.767958	1.01274	19.7226	5.21549e-05	0.000289914	Balmoral	1	212	DAM	-0.41977	Natural-abundant	252
LAWAr2D2E2F_vRhyme_unbinned_86	441	2.97584	1.02422	19.7152	5.23484e-05	0.000289914	Balmoral	1	236	DAM	-0.495858	Natural-abundant	252
CRr3G3H3I_vRhyme_unbinned_6	28.5407	-5.53661	1.21558	19.8874	4.80296e-05	0.000268042	Balmoral	3	309	DAM	0.666667	Damaged-abundant	72
BAr1A1B1C_vRhyme_unbinned_48	443.526	1.98404	0.972001	19.9043	4.76244e-05	0.000267367	Balmoral	1	38	DAM	-0.624696	Natural-abundant	252
LASCr2D2E2F_vRhyme_bin_4	197.766	1.6337	0.72871	19.9001	4.77244e-05	0.000267367	Balmoral	2	464	DAM	NA	Restored-abundant	288
SEr2D2E2F_vRhyme_unbinned_183	192.783	3.46596	0.985576	20.1887	4.13114e-05	0.000233241	Balmoral	1	220	DAM	-0.427316	Natural-abundant	252
MGr3G3H3I_vRhyme_unbinned_89	174.703	1.98507	1.15592	20.2545	3.99747e-05	0.000226575	Balmoral	1	231	DAM	-0.374132	Natural-abundant	252
CRr2D2E2F_vRhyme_unbinned_24	369.841	0.0174317	0.633242	20.3438	3.82293e-05	0.000217532	Balmoral	2	552	DAM	-0.333333	Restored-abundant	288
BOr1A1B1C_vRhyme_unbinned_14	38.9928	-1.12067	0.623324	20.3937	3.72883e-05	0.000213013	Balmoral	2	522	DAM	NA	Restored-abundant	288
BAr1A1B1C_vRhyme_bin_16	1166.26	4.66232	1.14776	20.5294	3.48418e-05	0.000199824	Balmoral	1	43	DAM	-0.786421	Natural-abundant	252
BAr2D2E2F_vRhyme_unbinned_48	224.352	8.53006	1.62518	20.5404	3.4651e-05	0.000199518	Balmoral	2	598	DAM	-0.66593	Restored-abundant	288
LASAr3G3H3I_vRhyme_unbinned_32	288.513	6.03155	1.11582	20.5934	3.37445e-05	0.000195073	Balmoral	2	589	DAM	-0.623418	Restored-abundant	288
BAr2D2E2F_vRhyme_bin_15	4703.48	2.22798	1.32217	20.7145	3.17612e-05	0.000184342	Balmoral	2	563	DAM	-0.312272	Restored-abundant	288
BAr1A1B1C_vRhyme_bin_14	1589.89	2.60538	1.0973	20.7148	3.17575e-05	0.000184342	Balmoral	1	37	DAM	-0.658349	Natural-abundant	252
CRr2D2E2F_vRhyme_unbinned_12	39.4086	3.24041	1.05419	20.8529	2.96385e-05	0.000173409	Balmoral	1	242	DAM	-0.703808	Natural-abundant	252
MGr2D2E2F_vRhyme_unbinned_12	70.7758	1.6454	0.755116	20.8598	2.95367e-05	0.000173409	Balmoral	1	195	DAM	-0.333333	Natural-abundant	252
SEr3G3H3I_vRhyme_bin_22	1183.35	6.1688	1.26573	20.8724	2.93505e-05	0.000173121	Balmoral	1	114	DAM	-0.660174	Natural-abundant	252
LAWAr2D2E2F_vRhyme_unbinned_2	43.9947	-0.673174	1.26387	20.9828	2.77737e-05	0.000164488	Balmoral	1	205	DAM	-0.333333	Natural-abundant	252
BOr3G3H3I_vRhyme_unbinned_36	2084.68	-1.88897	0.650876	21.0259	2.71826e-05	0.000161647	Balmoral	3	318	DAM	1.03762	Damaged-abundant	72
MHr2D2E2F_vRhyme_unbinned_17	208.004	-1.53916	0.616518	21.1485	2.55655e-05	0.000152657	Balmoral	2	400	DAM	NA	Restored-abundant	288
SEr3G3H3I_vRhyme_bin_19	203.036	2.52047	0.882537	21.2327	2.45113e-05	0.000146967	Balmoral	1	249	DAM	-0.616463	Natural-abundant	252
BAr2D2E2F_vRhyme_bin_6	1147.66	3.8562	0.747575	21.3727	2.28553e-05	0.000137606	Balmoral	2	578	DAM	-0.613083	Restored-abundant	288
SEr3G3H3I_vRhyme_unbinned_88	27.5974	-0.233436	0.886616	21.4753	2.1712e-05	0.000131267	Balmoral	1	159	DAM	-0.333333	Natural-abundant	252
BAr2D2E2F_vRhyme_unbinned_40	669.972	7.94459	1.33098	21.4901	2.15521e-05	0.000130846	Balmoral	2	596	DAM	-0.66622	Restored-abundant	288
BAr2D2E2F_vRhyme_unbinned_17	809.431	8.56977	1.41313	21.5633	2.07769e-05	0.000126669	Balmoral	2	600	DAM	-0.671647	Restored-abundant	288
SEr2D2E2F_vRhyme_bin_18	256.698	3.02116	0.793495	21.5791	2.06141e-05	0.000126207	Balmoral	1	243	DAM	-0.683443	Natural-abundant	252
BAr1A1B1C_vRhyme_unbinned_53	286.241	2.47437	0.990078	21.6639	1.97584e-05	0.00012148	Balmoral	1	39	DAM	-0.629681	Natural-abundant	252
CRr1A1B1C_vRhyme_bin_3	652.188	4.49596	0.85033	21.713	1.92791e-05	0.000119038	Balmoral	2	505	DAM	NA	Restored-abundant	288
LABRr1A1B1C_vRhyme_unbinned_86	75.1629	1.85168	0.760115	21.86	1.79123e-05	0.000111072	Balmoral	1	221	DAM	-0.441072	Natural-abundant	252
MGr3G3H3I_vRhyme_unbinned_82	319.519	2.9673	0.965451	22.0986	1.58985e-05	9.90075e-05	Balmoral	1	209	DAM	-0.456314	Natural-abundant	252
BOr2D2E2F_vRhyme_bin_4	147.191	1.62654	0.841305	22.1189	1.57378e-05	9.84288e-05	Balmoral	1	132	DAM	-0.333333	Natural-abundant	252
MHr3G3H3I_vRhyme_bin_2	676.516	2.86956	0.915585	22.201	1.51051e-05	9.48807e-05	Balmoral	2	384	DAM	NA	Restored-abundant	288
SEr2D2E2F_vRhyme_unbinned_199	28.4221	3.70677	1.01722	22.2693	1.45977e-05	9.20924e-05	Balmoral	2	558	DAM	-0.333333	Restored-abundant	288
CRr2D2E2F_vRhyme_bin_6	772.25	3.66657	1.12876	22.2953	1.44091e-05	9.12994e-05	Balmoral	1	247	DAM	-0.591837	Natural-abundant	252
LABRr1A1B1C_vRhyme_unbinned_46	51.1362	3.70671	0.766458	22.4818	1.31259e-05	8.35338e-05	Balmoral	2	479	DAM	NA	Restored-abundant	288
BAr2D2E2F_vRhyme_unbinned_50	2052.81	7.94782	1.25507	22.6505	1.20647e-05	7.71183e-05	Balmoral	2	594	DAM	-0.674107	Restored-abundant	288
BAr1A1B1C_vRhyme_bin_27	194.063	3.26464	1.22786	22.6773	1.19039e-05	7.64272e-05	Balmoral	1	224	DAM	-0.436421	Natural-abundant	252
BAr1A1B1C_vRhyme_unbinned_23	382.696	3.4212	1.02119	22.8029	1.11795e-05	7.20956e-05	Balmoral	1	51	DAM	-0.779802	Natural-abundant	252
CRr2D2E2F_vRhyme_unbinned_3	44.8253	0.776699	1.05311	22.9208	1.05393e-05	6.82703e-05	Balmoral	1	57	DAM	-0.487447	Natural-abundant	252
BAr2D2E2F_vRhyme_unbinned_16	318.55	9.00445	1.60375	23.0699	9.78196e-06	6.36485e-05	Balmoral	2	591	DAM	-0.678547	Restored-abundant	288
MGr2D2E2F_vRhyme_unbinned_80	72.4075	4.08302	0.82642	23.126	9.51169e-06	6.21687e-05	Balmoral	1	192	DAM	-0.333333	Natural-abundant	252
LASCr2D2E2F_vRhyme_unbinned_60	92.7205	4.42424	1.30812	23.2044	9.14611e-06	6.00498e-05	Balmoral	1	241	DAM	-0.537273	Natural-abundant	252
LABRr1A1B1C_vRhyme_unbinned_36	26.7095	-2.85137	0.817855	23.3749	8.39847e-06	5.53917e-05	Balmoral	2	480	DAM	NA	Restored-abundant	288
BAr2D2E2F_vRhyme_unbinned_24	500.173	2.97319	0.837424	23.5972	7.5152e-06	4.97925e-05	Balmoral	2	588	DAM	-0.543425	Restored-abundant	288
CRr2D2E2F_vRhyme_unbinned_83	24.5075	-0.366003	0.823138	24.0588	5.96625e-06	3.97111e-05	Balmoral	1	62	DAM	-0.49348	Natural-abundant	252
BAr2D2E2F_vRhyme_unbinned_39	784.518	8.35829	1.31415	24.0891	5.87641e-06	3.92934e-05	Balmoral	2	593	DAM	-0.671578	Restored-abundant	288
BAr1A1B1C_vRhyme_unbinned_93	794.902	2.27711	1.2071	24.1126	5.80789e-06	3.90151e-05	Balmoral	1	228	DAM	-0.394537	Natural-abundant	252
SEr3G3H3I_vRhyme_unbinned_113	10.4917	0.090568	1.55209	24.2004	5.55849e-06	3.75133e-05	Balmoral	1	203	DAM	-0.333333	Natural-abundant	252
BAr3G3H3I_vRhyme_unbinned_51	210.458	-2.60301	0.852804	24.2392	5.45151e-06	3.69633e-05	Balmoral	3	319	DAM	0.989935	Damaged-abundant	72
BAr1A1B1C_vRhyme_unbinned_91	500.099	3.31895	1.0351	24.3589	5.13482e-06	3.49795e-05	Balmoral	1	53	DAM	-0.735752	Natural-abundant	252
LAWAr2D2E2F_vRhyme_bin_22	204.912	-0.0453778	0.927205	24.3998	5.03108e-06	3.44344e-05	Balmoral	2	445	DAM	NA	Restored-abundant	288
BAr1A1B1C_vRhyme_bin_10	268.755	1.45123	1.02866	24.4319	4.95089e-06	3.40462e-05	Balmoral	1	55	DAM	-0.478705	Natural-abundant	252
CRr2D2E2F_vRhyme_unbinned_46	131.497	1.4726	0.802687	24.5825	4.59175e-06	3.17268e-05	Balmoral	1	210	DAM	-0.462595	Natural-abundant	252
SEr2D2E2F_vRhyme_bin_19	214.575	2.91717	0.962166	24.9274	3.86448e-06	2.68294e-05	Balmoral	1	5	DAM	-0.664739	Natural-abundant	252
BAr1A1B1C_vRhyme_unbinned_52	435.246	1.87781	0.967603	25.0368	3.65876e-06	2.55234e-05	Balmoral	1	71	DAM	-0.514169	Natural-abundant	252
MGr2D2E2F_vRhyme_unbinned_21	19.786	1.13951	1.17244	25.0642	3.60888e-06	2.52971e-05	Balmoral	1	168	DAM	-0.333333	Natural-abundant	252
BAr2D2E2F_vRhyme_unbinned_28	165.033	6.27644	1.21088	25.1531	3.45194e-06	2.43144e-05	Balmoral	2	564	DAM	-0.349916	Restored-abundant	288
BAr1A1B1C_vRhyme_unbinned_61	281.443	6.41186	1.15527	25.2046	3.3642e-06	2.3812e-05	Balmoral	2	528	DAM	-0.811765	Restored-abundant	288
BAr1A1B1C_vRhyme_unbinned_13	216.029	7.76742	1.54127	25.2348	3.3139e-06	2.3571e-05	Balmoral	1	127	DAM	-0.663854	Natural-abundant	252
LAWAr2D2E2F_vRhyme_bin_21	75.8878	0.524909	0.896281	25.4321	3.00261e-06	2.1462e-05	Balmoral	1	180	DAM	-0.333333	Natural-abundant	252
MHr3G3H3I_vRhyme_bin_14	592.325	1.34372	1.17028	25.4671	2.9505e-06	2.11983e-05	Balmoral	1	13	DAM	-0.649897	Natural-abundant	252
CRr3G3H3I_vRhyme_unbinned_3	42.1778	0.868576	0.823936	25.4667	2.95111e-06	2.11983e-05	Balmoral	1	70	DAM	-0.503947	Natural-abundant	252
BAr1A1B1C_vRhyme_unbinned_5	160.367	-0.592196	1.14716	25.4695	2.94692e-06	2.11983e-05	Balmoral	1	146	DAM	-0.333333	Natural-abundant	252
SEr3G3H3I_vRhyme_unbinned_144	37.1245	-0.442668	0.734866	25.5028	2.89831e-06	2.11329e-05	Balmoral	1	144	DAM	-0.333333	Natural-abundant	252
MHr2D2E2F_vRhyme_unbinned_75	48.3099	-2.21413	0.725464	25.5359	2.85066e-06	2.08904e-05	Balmoral	2	391	DAM	NA	Restored-abundant	288
MHr2D2E2F_vRhyme_unbinned_31	37.3004	-2.28118	0.623661	25.72	2.60006e-06	1.91507e-05	Balmoral	2	396	DAM	NA	Restored-abundant	288
LABRr1A1B1C_vRhyme_unbinned_117	67.0474	1.71614	0.58101	25.9751	2.28859e-06	1.69426e-05	Balmoral	2	483	DAM	NA	Restored-abundant	288
LASCr2D2E2F_vRhyme_unbinned_63	109.17	-1.62212	1.31496	26.0666	2.18628e-06	1.62682e-05	Balmoral	1	163	DAM	-0.333333	Natural-abundant	252
SEr3G3H3I_vRhyme_unbinned_112	20.8872	0.0899176	0.879314	26.1365	2.11121e-06	1.57905e-05	Balmoral	2	348	DAM	NA	Restored-abundant	288
LASCr2D2E2F_vRhyme_bin_9	216.869	2.70687	0.835723	26.2584	1.98636e-06	1.49337e-05	Balmoral	2	463	DAM	NA	Restored-abundant	288
BAr1A1B1C_vRhyme_unbinned_69	303.115	0.619704	1.05544	26.5495	1.71727e-06	1.29779e-05	Balmoral	1	67	DAM	-0.502444	Natural-abundant	252
LASCr2D2E2F_vRhyme_unbinned_84	104.236	-0.711369	1.23472	26.8463	1.48044e-06	1.12467e-05	Balmoral	1	147	DAM	-0.333333	Natural-abundant	252
BAr1A1B1C_vRhyme_unbinned_85	1880.21	1.73998	0.983791	26.9148	1.43061e-06	1.09253e-05	Balmoral	1	40	DAM	-0.59531	Natural-abundant	252
MHr2D2E2F_vRhyme_unbinned_72	51.8625	-1.686	0.607598	27.0033	1.36869e-06	1.05078e-05	Balmoral	3	305	DAM	0.666667	Damaged-abundant	72
BAr1A1B1C_vRhyme_unbinned_64	244.373	1.4654	1.1336	27.1693	1.2597e-06	9.7225e-06	Balmoral	1	23	DAM	-0.57285	Natural-abundant	252
LAWAr2D2E2F_vRhyme_unbinned_93	175.47	2.61288	0.987437	27.1881	1.24787e-06	9.68271e-06	Balmoral	1	21	DAM	-0.611603	Natural-abundant	252
BAr1A1B1C_vRhyme_unbinned_14	277.661	5.0861	1.06224	27.2631	1.20196e-06	9.43238e-06	Balmoral	1	42	DAM	-0.84173	Natural-abundant	252
LASYr2D2E2F_vRhyme_unbinned_19	29.7441	-1.24198	0.595775	27.2571	1.20557e-06	9.43238e-06	Balmoral	2	448	DAM	NA	Restored-abundant	288
BAr2D2E2F_vRhyme_unbinned_52	1761.78	6.12028	0.999244	27.2512	1.20911e-06	9.43238e-06	Balmoral	2	524	DAM	-0.794718	Restored-abundant	288
BAr3G3H3I_vRhyme_unbinned_29	768.29	-2.30524	1.11767	27.7499	9.4231e-07	7.47154e-06	Balmoral	3	322	DAM	0.680004	Damaged-abundant	72
LASYr2D2E2F_vRhyme_unbinned_8	768.274	7.3375	1.16862	28.0088	8.27888e-07	6.60036e-06	Balmoral	2	571	DAM	-0.454419	Restored-abundant	288
BAr3G3H3I_vRhyme_unbinned_8	300.751	-7.09905	1.22765	28.0884	7.95565e-07	6.37771e-06	Balmoral	3	296	DAM	1.08179	Damaged-abundant	72
LASCr2D2E2F_vRhyme_bin_11	81.4466	2.41308	0.823684	28.3022	7.14907e-07	5.76295e-06	Balmoral	2	466	DAM	NA	Restored-abundant	288
LASCr2D2E2F_vRhyme_unbinned_54	97.1199	0.58702	0.8811	28.477	6.55073e-07	5.31012e-06	Balmoral	1	216	DAM	-0.408522	Natural-abundant	252
LAWAr2D2E2F_vRhyme_unbinned_65	13.4708	-2.24329	0.685587	28.6995	5.86121e-07	4.77787e-06	Balmoral	2	436	DAM	NA	Restored-abundant	288
BAr1A1B1C_vRhyme_bin_21	397.757	2.40329	0.883595	28.7272	5.78058e-07	4.73877e-06	Balmoral	1	32	DAM	-0.587649	Natural-abundant	252
SEr3G3H3I_vRhyme_unbinned_218	133.788	3.18871	1.31774	28.7968	5.58295e-07	4.60276e-06	Balmoral	1	217	DAM	-0.401719	Natural-abundant	252
MGr1A1B1C_vRhyme_unbinned_61	32.9473	-0.904205	0.875328	29.1263	4.73476e-07	3.9258e-06	Balmoral	1	223	DAM	-0.436995	Natural-abundant	252
LASCr2D2E2F_vRhyme_unbinned_42	143.329	5.40219	1.34787	29.1996	4.56453e-07	3.8064e-06	Balmoral	1	48	DAM	-0.766013	Natural-abundant	252
SEr3G3H3I_vRhyme_unbinned_222	579.705	3.23048	1.04005	29.2186	4.52136e-07	3.79219e-06	Balmoral	1	50	DAM	-0.668575	Natural-abundant	252
CRr2D2E2F_vRhyme_bin_13	182.932	1.0387	1.06273	29.3949	4.13982e-07	3.49237e-06	Balmoral	1	18	DAM	-0.617246	Natural-abundant	252
BAr1A1B1C_vRhyme_unbinned_77	481.642	5.89303	1.08801	29.6268	3.68655e-07	3.12818e-06	Balmoral	1	106	DAM	-0.909206	Natural-abundant	252
BAr1A1B1C_vRhyme_bin_22	556.583	2.9074	0.852324	29.761	3.44729e-07	2.94236e-06	Balmoral	1	76	DAM	-0.52159	Natural-abundant	252
LASCr2D2E2F_vRhyme_unbinned_92	24.9311	-2.22824	0.589935	29.9136	3.19402e-07	2.74233e-06	Balmoral	2	451	DAM	NA	Restored-abundant	288
CRr2D2E2F_vRhyme_bin_3	2712.87	4.15627	0.863555	30.0257	3.01996e-07	2.60831e-06	Balmoral	1	149	DAM	-0.333333	Natural-abundant	252
LASCr2D2E2F_vRhyme_unbinned_83	12.7303	-2.74442	0.738957	30.1624	2.82051e-07	2.45063e-06	Balmoral	2	453	DAM	NA	Restored-abundant	288
BAr1A1B1C_vRhyme_unbinned_65	679.596	-0.163911	1.19475	30.2732	2.66845e-07	2.33248e-06	Balmoral	1	233	DAM	-0.386679	Natural-abundant	252
LAWAr2D2E2F_vRhyme_bin_13	874.828	1.55862	0.97298	30.3312	2.59216e-07	2.27953e-06	Balmoral	1	213	DAM	-0.413181	Natural-abundant	252
BAr3G3H3I_vRhyme_unbinned_31	212.493	-2.68901	0.926509	30.418	2.48204e-07	2.196e-06	Balmoral	3	317	DAM	0.932159	Damaged-abundant	72
BAr1A1B1C_vRhyme_unbinned_74	218.388	0.297939	1.05405	30.4309	2.46611e-07	2.19529e-06	Balmoral	1	69	DAM	-0.503274	Natural-abundant	252
MHr3G3H3I_vRhyme_bin_13	2115.76	4.31482	0.843281	30.4541	2.43764e-07	2.18334e-06	Balmoral	2	386	DAM	NA	Restored-abundant	288
SEr2D2E2F_vRhyme_unbinned_185	1033.4	3.1511	0.773893	30.9748	1.87893e-07	1.69337e-06	Balmoral	1	244	DAM	-0.661484	Natural-abundant	252
MGr2D2E2F_vRhyme_unbinned_83	26.8408	-0.0750998	0.858337	31.005	1.85075e-07	1.6784e-06	Balmoral	1	191	DAM	-0.333333	Natural-abundant	252
BAr1A1B1C_vRhyme_unbinned_49	57.1919	0.985345	1.33845	31.2991	1.59765e-07	1.46363e-06	Balmoral	1	175	DAM	-0.333333	Natural-abundant	252
LASCr2D2E2F_vRhyme_unbinned_122	14.3424	0.0817647	0.859055	31.3109	1.58831e-07	1.46363e-06	Balmoral	1	182	DAM	-0.333333	Natural-abundant	252
MHr1A1B1C_vRhyme_unbinned_3	240.832	1.37901	0.998758	31.2914	1.60384e-07	1.46363e-06	Balmoral	1	78	DAM	-0.618398	Natural-abundant	252
MHr3G3H3I_vRhyme_bin_15	304.068	-1.54451	0.959954	31.3851	1.5304e-07	1.42347e-06	Balmoral	2	385	DAM	NA	Restored-abundant	288
LASCr2D2E2F_vRhyme_unbinned_81	619.839	7.7927	1.25935	31.4255	1.49985e-07	1.40406e-06	Balmoral	2	570	DAM	-0.444761	Restored-abundant	288
MHr2D2E2F_vRhyme_unbinned_21	20.9683	-4.14577	0.912465	31.7698	1.26265e-07	1.18968e-06	Balmoral	2	397	DAM	NA	Restored-abundant	288
BAr1A1B1C_vRhyme_unbinned_44	165.802	-1.43207	0.931496	32.066	1.08882e-07	1.0326e-06	Balmoral	1	232	DAM	-0.383773	Natural-abundant	252
BAr1A1B1C_vRhyme_unbinned_33	133.011	1.99845	0.959227	32.4048	9.19137e-08	8.77413e-07	Balmoral	1	219	DAM	-0.42558	Natural-abundant	252
LAWAr2D2E2F_vRhyme_unbinned_87	334.463	-0.0350122	0.776917	32.742	7.76554e-08	7.46211e-07	Balmoral	1	17	DAM	-0.606769	Natural-abundant	252
SEr2D2E2F_vRhyme_bin_20	87.5845	4.95331	1.06281	32.8224	7.45932e-08	7.21564e-07	Balmoral	2	380	DAM	NA	Restored-abundant	288
BAr2D2E2F_vRhyme_unbinned_47	658.103	-0.53961	1.05407	32.9749	6.9118e-08	6.73088e-07	Balmoral	3	323	DAM	0.0708633	Damaged-abundant	72
BAr1A1B1C_vRhyme_unbinned_19	628.17	0.790847	1.20384	33.0941	6.51205e-08	6.38444e-07	Balmoral	1	229	DAM	-0.392353	Natural-abundant	252
BAr1A1B1C_vRhyme_unbinned_32	83.4649	2.2376	1.0859	33.1592	6.30328e-08	6.22181e-07	Balmoral	1	3	DAM	-0.635742	Natural-abundant	252
BAr1A1B1C_vRhyme_bin_5	925.896	1.60921	1.04605	33.2691	5.96619e-08	5.92941e-07	Balmoral	1	142	DAM	-0.333333	Natural-abundant	252
BAr1A1B1C_vRhyme_unbinned_89	270.212	1.18884	1.08508	33.3915	5.6121e-08	5.61597e-07	Balmoral	1	75	DAM	-0.526658	Natural-abundant	252
SEr2D2E2F_vRhyme_unbinned_111	28.8557	4.85358	1.18281	33.9692	4.20423e-08	4.23634e-07	Balmoral	2	376	DAM	NA	Restored-abundant	288
LAWAr2D2E2F_vRhyme_unbinned_81	78.8103	1.01607	0.798136	33.9869	4.16718e-08	4.22838e-07	Balmoral	1	1	DAM	-0.627338	Natural-abundant	252
BAr2D2E2F_vRhyme_unbinned_19	177.897	7.32118	1.22905	34.5062	3.21424e-08	3.28441e-07	Balmoral	2	553	DAM	-0.333333	Restored-abundant	288
MHr3G3H3I_vRhyme_unbinned_7	88.1571	2.71987	0.841292	34.5985	3.06928e-08	3.15853e-07	Balmoral	1	7	DAM	-0.656215	Natural-abundant	252
MGr3G3H3I_vRhyme_unbinned_26	86.46	-3.2075	0.626272	34.948	2.57714e-08	2.67102e-07	Balmoral	2	409	DAM	NA	Restored-abundant	288
SEr3G3H3I_vRhyme_unbinned_79	53.3684	0.273492	1.04887	34.9915	2.52169e-08	2.63235e-07	Balmoral	1	188	DAM	-0.333333	Natural-abundant	252
SEr3G3H3I_vRhyme_bin_21	59.6858	0.789306	0.726621	35.2757	2.1876e-08	2.30016e-07	Balmoral	2	354	DAM	NA	Restored-abundant	288
SEr2D2E2F_vRhyme_unbinned_140	30.6085	-0.559437	1.00877	35.3909	2.06524e-08	2.18734e-07	Balmoral	1	177	DAM	-0.333333	Natural-abundant	252
BAr2D2E2F_vRhyme_bin_1	7031.26	4.69478	0.744266	35.493	1.96246e-08	2.11091e-07	Balmoral	2	530	DAM	-0.681252	Restored-abundant	288
LAWAr2D2E2F_vRhyme_unbinned_91	138.313	-3.00864	0.649494	35.4767	1.97852e-08	2.11091e-07	Balmoral	2	434	DAM	NA	Restored-abundant	288
CRr1A1B1C_vRhyme_unbinned_36	13.3022	1.58264	1.28229	35.4869	1.96841e-08	2.11091e-07	Balmoral	2	502	DAM	NA	Restored-abundant	288
SEr2D2E2F_vRhyme_unbinned_174	100.078	3.0848	0.995177	35.8648	1.62954e-08	1.77779e-07	Balmoral	1	26	DAM	-0.599734	Natural-abundant	252
CRr1A1B1C_vRhyme_unbinned_25	149.166	1.5078	1.00468	36.5447	1.15987e-08	1.27498e-07	Balmoral	1	24	DAM	-0.572801	Natural-abundant	252
BAr3G3H3I_vRhyme_unbinned_28	1183.1	-4.91199	0.874348	36.5783	1.14058e-08	1.26334e-07	Balmoral	3	284	DAM	1.11615	Damaged-abundant	72
SEr3G3H3I_vRhyme_unbinned_277	94.5696	0.973054	0.874137	36.6225	1.11565e-08	1.24523e-07	Balmoral	1	63	DAM	-0.494683	Natural-abundant	252
SEr2D2E2F_vRhyme_unbinned_201	322.371	1.5737	0.832915	36.676	1.08621e-08	1.22177e-07	Balmoral	1	79	DAM	-0.61764	Natural-abundant	252
MHr3G3H3I_vRhyme_unbinned_55	11.075	-3.67256	0.824629	37.0836	8.85912e-09	1.00426e-07	Balmoral	2	382	DAM	NA	Restored-abundant	288
BAr2D2E2F_vRhyme_unbinned_60	209.773	5.76023	0.836284	38.0495	5.46593e-09	6.24494e-08	Balmoral	2	612	DAM	-0.947932	Restored-abundant	288
BAr3G3H3I_vRhyme_unbinned_12	539.543	-4.29973	0.881526	38.1757	5.13155e-09	5.90943e-08	Balmoral	3	258	DAM	1.22811	Damaged-abundant	72
SEr3G3H3I_vRhyme_unbinned_87	12.6829	-1.9873	1.44799	38.2674	4.90151e-09	5.68967e-08	Balmoral	2	325	DAM	NA	Restored-abundant	288
LASAr3G3H3I_vRhyme_bin_5	660.218	1.16306	0.988187	38.4295	4.51992e-09	5.28904e-08	Balmoral	1	30	DAM	-0.582317	Natural-abundant	252
SEr2D2E2F_vRhyme_unbinned_10	478.093	4.07625	0.992409	38.7536	3.84382e-09	4.53446e-08	Balmoral	1	46	DAM	-0.695429	Natural-abundant	252
LAWAr2D2E2F_vRhyme_bin_8	583.161	5.28536	0.794954	39.0674	3.28565e-09	3.90777e-08	Balmoral	1	169	DAM	-0.333333	Natural-abundant	252
CRr2D2E2F_vRhyme_bin_18	68.9096	0.887073	1.19567	39.1205	3.19959e-09	3.83686e-08	Balmoral	1	196	DAM	-0.333333	Natural-abundant	252
CRr2D2E2F_vRhyme_unbinned_6	24.4991	-0.356728	0.743535	39.3567	2.84315e-09	3.43785e-08	Balmoral	2	496	DAM	NA	Restored-abundant	288
SEr3G3H3I_vRhyme_unbinned_21	742.46	6.74719	1.05489	39.4932	2.65564e-09	3.23809e-08	Balmoral	1	109	DAM	-0.905018	Natural-abundant	252
LASCr2D2E2F_vRhyme_unbinned_118	169.853	1.41332	0.940016	39.5432	2.58996e-09	3.18478e-08	Balmoral	1	81	DAM	-0.533315	Natural-abundant	252
LASCr2D2E2F_vRhyme_unbinned_26	50.3889	0.414185	0.721256	39.6949	2.40079e-09	2.9774e-08	Balmoral	1	199	DAM	-0.333333	Natural-abundant	252
SEr2D2E2F_vRhyme_unbinned_81	226.758	-2.13953	0.801929	39.9421	2.1217e-09	2.65395e-08	Balmoral	3	316	DAM	0.882791	Damaged-abundant	72
LAWAr2D2E2F_vRhyme_bin_6	90.0878	-0.113662	0.913087	40.2396	1.82847e-09	2.30705e-08	Balmoral	1	156	DAM	-0.333333	Natural-abundant	252
BAr1A1B1C_vRhyme_bin_15	272.172	-0.611876	0.825135	40.3096	1.76555e-09	2.2472e-08	Balmoral	1	59	DAM	-0.485301	Natural-abundant	252
MHr3G3H3I_vRhyme_unbinned_42	37.481	-6.52628	1.20507	40.9487	1.28266e-09	1.64702e-08	Balmoral	2	383	DAM	NA	Restored-abundant	288
BAr1A1B1C_vRhyme_unbinned_95	149.61	2.22237	1.14175	41.0003	1.24995e-09	1.61936e-08	Balmoral	1	80	DAM	-0.53625	Natural-abundant	252
SEr3G3H3I_vRhyme_bin_34	119.753	0.0111932	0.759605	41.4309	1.00786e-09	1.31748e-08	Balmoral	2	352	DAM	NA	Restored-abundant	288
CRr2D2E2F_vRhyme_unbinned_82	230.883	3.02697	0.849338	41.6467	9.04753e-10	1.19345e-08	Balmoral	1	47	DAM	-0.761186	Natural-abundant	252
LASCr2D2E2F_vRhyme_unbinned_115	70.983	-3.48151	0.675485	41.8914	8.00553e-10	1.06569e-08	Balmoral	2	461	DAM	NA	Restored-abundant	288
LAWAr2D2E2F_vRhyme_unbinned_17	26.2207	-2.75653	0.626311	41.8948	7.99203e-10	1.06569e-08	Balmoral	2	441	DAM	NA	Restored-abundant	288
CRr3G3H3I_vRhyme_unbinned_71	158.874	0.0959409	1.05164	41.9327	7.84213e-10	1.06345e-08	Balmoral	1	72	DAM	-0.517744	Natural-abundant	252
MGr3G3H3I_vRhyme_unbinned_2	76.6245	-0.962298	1.59536	41.994	7.60521e-10	1.04105e-08	Balmoral	1	139	DAM	-0.333333	Natural-abundant	252
SEr3G3H3I_vRhyme_unbinned_51	79.0391	-0.597309	0.700254	42.1217	7.135e-10	9.85989e-09	Balmoral	1	151	DAM	-0.333333	Natural-abundant	252
LAWAr2D2E2F_vRhyme_unbinned_13	77.5538	-0.273845	0.637283	42.2622	6.65098e-10	9.27939e-09	Balmoral	2	442	DAM	NA	Restored-abundant	288
BAr2D2E2F_vRhyme_unbinned_25	269.229	6.82648	1.21988	42.6506	5.47707e-10	7.71575e-09	Balmoral	2	583	DAM	-0.493858	Restored-abundant	288
SEr3G3H3I_vRhyme_unbinned_295	105.062	1.22791	0.930109	42.9045	4.82403e-10	6.86241e-09	Balmoral	1	19	DAM	-0.612774	Natural-abundant	252
BAr1A1B1C_vRhyme_unbinned_63	261.401	0.750799	0.918267	43.0142	4.56661e-10	6.56055e-09	Balmoral	1	25	DAM	-0.601739	Natural-abundant	252
LAWAr2D2E2F_vRhyme_bin_30	727.652	4.60188	0.948088	43.2912	3.9758e-10	5.80192e-09	Balmoral	1	187	DAM	-0.333333	Natural-abundant	252
BAr2D2E2F_vRhyme_unbinned_58	184.901	6.17984	0.868522	43.2798	3.99857e-10	5.80192e-09	Balmoral	2	611	DAM	-0.946066	Restored-abundant	288
BAr3G3H3I_vRhyme_unbinned_2	470.931	-3.95532	0.816425	43.3351	3.8896e-10	5.75899e-09	Balmoral	3	259	DAM	1.21909	Damaged-abundant	72
BAr2D2E2F_vRhyme_bin_13	549.291	5.50481	0.752768	43.5301	3.52829e-10	5.27788e-09	Balmoral	2	587	DAM	-0.560053	Restored-abundant	288
LAWAr2D2E2F_vRhyme_unbinned_61	332.073	4.7227	0.997551	43.7196	3.20937e-10	4.89716e-09	Balmoral	1	45	DAM	-0.705781	Natural-abundant	252
BOr3G3H3I_vRhyme_bin_3	310.758	-5.04851	0.875945	43.7005	3.24002e-10	4.89716e-09	Balmoral	3	303	DAM	0.666667	Damaged-abundant	72
BOr2D2E2F_vRhyme_unbinned_15	72.4416	0.11268	0.664355	43.7603	3.14469e-10	4.85419e-09	Balmoral	1	2	DAM	-0.633333	Natural-abundant	252
SEr2D2E2F_vRhyme_unbinned_2	201.633	2.31307	1.75523	44.1754	2.5552e-10	3.98666e-09	Balmoral	1	154	DAM	-0.333333	Natural-abundant	252
SEr3G3H3I_vRhyme_unbinned_78	1589.12	7.95547	1.07636	44.6052	2.06111e-10	3.25073e-09	Balmoral	1	110	DAM	-0.929599	Natural-abundant	252
MHr1A1B1C_vRhyme_bin_2	3583.17	6.03252	0.842037	45.6261	1.23713e-10	1.97261e-09	Balmoral	1	145	DAM	-0.333333	Natural-abundant	252
SEr3G3H3I_vRhyme_unbinned_248	37.1213	1.15607	0.879682	45.6973	1.19387e-10	1.92479e-09	Balmoral	2	334	DAM	NA	Restored-abundant	288
LASCr2D2E2F_vRhyme_unbinned_17	74.1021	0.76847	1.1504	45.8344	1.11477e-10	1.81744e-09	Balmoral	1	16	DAM	-0.606529	Natural-abundant	252
BAr3G3H3I_vRhyme_unbinned_23	179.236	-5.80761	1.02376	46.3688	8.53383e-11	1.40711e-09	Balmoral	3	313	DAM	0.782117	Damaged-abundant	72
LAWAr2D2E2F_vRhyme_unbinned_47	32.6085	0.914158	1.20474	46.5464	7.8087e-11	1.30235e-09	Balmoral	1	4	DAM	-0.635999	Natural-abundant	252
MGr1A1B1C_vRhyme_bin_11	41.3896	-3.61984	0.740768	46.9884	6.2605e-11	1.06785e-09	Balmoral	2	433	DAM	NA	Restored-abundant	288
SEr3G3H3I_vRhyme_unbinned_38	193.44	0.842092	0.947495	46.9666	6.32911e-11	1.06785e-09	Balmoral	1	85	DAM	-0.543007	Natural-abundant	252
MHr1A1B1C_vRhyme_unbinned_22	31.4732	1.43763	1.178	47.1256	5.84518e-11	1.00969e-09	Balmoral	1	6	DAM	-0.659706	Natural-abundant	252
CRr2D2E2F_vRhyme_unbinned_22	1344.33	6.47524	0.853877	47.374	5.1627e-11	9.0254e-10	Balmoral	1	108	DAM	-1.11959	Natural-abundant	252
BAr3G3H3I_vRhyme_unbinned_37	159.517	-5.16695	0.896984	48.8471	2.4716e-11	4.37353e-10	Balmoral	3	312	DAM	0.747725	Damaged-abundant	72
LASCr2D2E2F_vRhyme_unbinned_28	59.0646	-0.305222	1.07651	48.961	2.33479e-11	4.18245e-10	Balmoral	1	68	DAM	-0.502771	Natural-abundant	252
BAr2D2E2F_vRhyme_bin_14	5646.38	4.9414	1.08528	49.2463	2.0244e-11	3.67175e-10	Balmoral	2	573	DAM	-0.373117	Restored-abundant	288
LASCr2D2E2F_vRhyme_unbinned_36	203.072	-6.13853	1.01098	49.5986	1.69749e-11	3.1178e-10	Balmoral	3	307	DAM	0.666667	Damaged-abundant	72
BOr2D2E2F_vRhyme_unbinned_25	481.316	1.4805	1.08211	49.692	1.62004e-11	3.0137e-10	Balmoral	1	12	DAM	-0.649416	Natural-abundant	252
MHr1A1B1C_vRhyme_bin_10	791.145	3.90136	1.16409	50.124	1.30533e-11	2.45978e-10	Balmoral	1	8	DAM	-0.651287	Natural-abundant	252
MHr2D2E2F_vRhyme_unbinned_65	106.146	-4.08302	0.664601	51.1565	7.78958e-12	1.48719e-10	Balmoral	3	272	DAM	1.00363	Damaged-abundant	72
SEr3G3H3I_vRhyme_unbinned_268	105.903	-0.29207	0.826648	51.1887	7.6649e-12	1.4829e-10	Balmoral	1	11	DAM	-0.648115	Natural-abundant	252
BAr3G3H3I_vRhyme_unbinned_42	239.808	-6.33329	1.04668	51.5614	6.36181e-12	1.24743e-10	Balmoral	3	314	DAM	0.795451	Damaged-abundant	72
CRr1A1B1C_vRhyme_unbinned_28	298.374	1.55208	0.95522	52.5313	3.9171e-12	7.7859e-11	Balmoral	1	15	DAM	-0.644138	Natural-abundant	252
BAr1A1B1C_vRhyme_unbinned_92	318.251	1.6093	0.847458	52.9	3.25777e-12	6.56531e-11	Balmoral	1	34	DAM	-0.589048	Natural-abundant	252
BAr3G3H3I_vRhyme_bin_5	413.501	-6.633	1.08916	53.0865	2.9676e-12	6.06477e-11	Balmoral	3	266	DAM	1.29817	Damaged-abundant	72
BAr1A1B1C_vRhyme_unbinned_34	100.405	1.02152	0.935365	54.1719	1.72475e-12	3.57516e-11	Balmoral	1	27	DAM	-0.593049	Natural-abundant	252
BAr1A1B1C_vRhyme_unbinned_10	125.523	0.754833	0.986138	54.4695	1.48628e-12	3.1255e-11	Balmoral	1	73	DAM	-0.518301	Natural-abundant	252
LASAr3G3H3I_vRhyme_unbinned_24	37.9883	-3.7657	0.721552	55.2665	9.9779e-13	2.12911e-11	Balmoral	2	473	DAM	NA	Restored-abundant	288
SEr3G3H3I_vRhyme_unbinned_196	114.501	1.20092	1.21299	56.3243	5.87955e-13	1.27332e-11	Balmoral	1	82	DAM	-0.531234	Natural-abundant	252
LASCr2D2E2F_vRhyme_unbinned_90	138.038	-6.3931	0.96066	56.4155	5.61741e-13	1.23498e-11	Balmoral	3	270	DAM	0.899438	Damaged-abundant	72
BAr1A1B1C_vRhyme_bin_20	615.362	1.03617	0.810136	56.7839	4.67234e-13	1.04301e-11	Balmoral	1	33	DAM	-0.590592	Natural-abundant	252
LAWAr2D2E2F_vRhyme_unbinned_28	82.6689	0.227841	0.943095	57.021	4.15009e-13	9.40904e-12	Balmoral	1	36	DAM	-0.589551	Natural-abundant	252
LASCr2D2E2F_vRhyme_unbinned_64	93.3007	-5.87947	0.937287	57.4936	3.27662e-13	7.54662e-12	Balmoral	3	306	DAM	0.666667	Damaged-abundant	72
BAr3G3H3I_vRhyme_unbinned_47	534.939	-6.52849	1.00318	57.8926	2.68406e-13	6.29212e-12	Balmoral	3	290	DAM	1.02744	Damaged-abundant	72
LAWAr2D2E2F_vRhyme_unbinned_60	47.7111	0.894384	1.18415	57.8892	2.68857e-13	6.29212e-12	Balmoral	1	31	DAM	-0.58309	Natural-abundant	252
MHr3G3H3I_vRhyme_unbinned_3	325.082	2.79253	1.08667	58.0089	2.53243e-13	6.12427e-12	Balmoral	1	9	DAM	-0.652716	Natural-abundant	252
LASCr2D2E2F_vRhyme_bin_13	171.663	0.467562	0.802341	58.4258	2.05588e-13	5.05607e-12	Balmoral	2	465	DAM	NA	Restored-abundant	288
BAr3G3H3I_vRhyme_unbinned_11	316.723	-3.68436	0.755012	59.1306	1.44528e-13	3.61569e-12	Balmoral	3	261	DAM	1.25513	Damaged-abundant	72
BAr1A1B1C_vRhyme_unbinned_35	181.04	-0.274312	1.11738	59.7045	1.08478e-13	2.76144e-12	Balmoral	1	77	DAM	-0.522332	Natural-abundant	252
BAr1A1B1C_vRhyme_unbinned_78	230.181	-0.342368	1.07693	59.8065	1.03082e-13	2.67092e-12	Balmoral	1	222	DAM	-0.433087	Natural-abundant	252
BAr3G3H3I_vRhyme_unbinned_52	333.5	-7.41471	1.05468	60.1874	8.5208e-14	2.24794e-12	Balmoral	3	293	DAM	1.07052	Damaged-abundant	72
LASCr2D2E2F_vRhyme_unbinned_11	95.0501	-6.61429	0.992506	61.2423	5.02808e-14	1.35106e-12	Balmoral	3	310	DAM	0.666667	Damaged-abundant	72
BAr3G3H3I_vRhyme_unbinned_41	311.934	-5.92112	0.917806	62.3212	2.93176e-14	8.02639e-13	Balmoral	3	265	DAM	1.28376	Damaged-abundant	72
BAr1A1B1C_vRhyme_unbinned_7	2466.51	2.53588	0.980985	62.4296	2.77702e-14	7.74895e-13	Balmoral	1	14	DAM	-0.659718	Natural-abundant	252
BAr2D2E2F_vRhyme_unbinned_22	893.152	6.32263	0.963853	62.6359	2.50487e-14	7.12661e-13	Balmoral	2	574	DAM	-0.367537	Restored-abundant	288
BAr3G3H3I_vRhyme_unbinned_39	337.636	-6.91013	0.967797	63.2245	1.86628e-14	5.41595e-13	Balmoral	3	281	DAM	1.11003	Damaged-abundant	72
LASCr2D2E2F_vRhyme_unbinned_58	48.7432	0.942955	0.989308	63.6708	1.49297e-14	4.42102e-13	Balmoral	1	35	DAM	-0.589459	Natural-abundant	252
LAWAr2D2E2F_vRhyme_unbinned_88	60.3642	0.422653	1.2533	64.2814	1.10019e-14	3.32579e-13	Balmoral	1	20	DAM	-0.61061	Natural-abundant	252
BAr3G3H3I_vRhyme_unbinned_3	416.166	-7.28358	1.03355	64.472	1.00018e-14	3.08778e-13	Balmoral	3	292	DAM	1.05862	Damaged-abundant	72
BAr3G3H3I_vRhyme_unbinned_10	390.907	-6.46877	0.918858	64.6565	9.12074e-15	2.877e-13	Balmoral	3	285	DAM	1.11936	Damaged-abundant	72
BAr3G3H3I_vRhyme_unbinned_14	658.659	-7.0403	0.948218	65.4978	5.9887e-15	1.93102e-13	Balmoral	3	291	DAM	1.05994	Damaged-abundant	72
BAr3G3H3I_vRhyme_unbinned_6	1023.7	-7.45474	1.00304	65.7999	5.14903e-15	1.69801e-13	Balmoral	3	273	DAM	0.981914	Damaged-abundant	72
BAr3G3H3I_vRhyme_unbinned_32	991.784	-7.10454	0.974547	66.0078	4.64086e-15	1.56602e-13	Balmoral	3	278	DAM	1.10119	Damaged-abundant	72
BAr3G3H3I_vRhyme_unbinned_27	753.589	-9.23957	1.13543	66.1419	4.33977e-15	1.49929e-13	Balmoral	3	299	DAM	1.08165	Damaged-abundant	72
BAr3G3H3I_vRhyme_unbinned_43	602.218	-6.93205	0.990007	66.3286	3.95292e-15	1.39895e-13	Balmoral	3	282	DAM	1.10582	Damaged-abundant	72
SEr3G3H3I_vRhyme_unbinned_216	67.8431	1.23354	1.00448	66.3311	3.94798e-15	1.39895e-13	Balmoral	1	10	DAM	-0.647728	Natural-abundant	252
BAr3G3H3I_vRhyme_unbinned_5	1159.75	-7.82626	1.01256	66.7009	3.28158e-15	1.22092e-13	Balmoral	3	271	DAM	0.998515	Damaged-abundant	72
BAr1A1B1C_vRhyme_unbinned_76	319.281	-1.14182	0.995553	66.8584	3.03314e-15	1.15818e-13	Balmoral	1	74	DAM	-0.518589	Natural-abundant	252
BOr3G3H3I_vRhyme_unbinned_22	74.4018	-4.8204	0.812191	67.9699	1.73992e-15	6.82331e-14	Balmoral	3	308	DAM	0.666667	Damaged-abundant	72
BAr3G3H3I_vRhyme_unbinned_21	582.95	-6.82873	0.950902	68.0752	1.65067e-15	6.65311e-14	Balmoral	3	288	DAM	1.03995	Damaged-abundant	72
BAr3G3H3I_vRhyme_unbinned_48	791.853	-6.74716	0.918616	68.8722	1.10815e-15	4.59407e-14	Balmoral	3	280	DAM	1.09814	Damaged-abundant	72
BAr3G3H3I_vRhyme_unbinned_49	570.07	-5.31088	0.790766	68.8846	1.10127e-15	4.59407e-14	Balmoral	3	267	DAM	1.29602	Damaged-abundant	72
LASCr2D2E2F_vRhyme_unbinned_111	26.1329	0.19257	1.15272	69.0373	1.02031e-15	4.48627e-14	Balmoral	2	462	DAM	NA	Restored-abundant	288
BAr3G3H3I_vRhyme_unbinned_40	404.035	-6.94614	0.979853	69.1241	9.77002e-16	4.43009e-14	Balmoral	3	276	DAM	1.0912	Damaged-abundant	72
BAr3G3H3I_vRhyme_unbinned_34	1325.89	-6.88029	0.92239	69.9268	6.54022e-16	3.06124e-14	Balmoral	3	279	DAM	1.09607	Damaged-abundant	72
BAr3G3H3I_vRhyme_unbinned_15	478.063	-7.22895	0.970056	70.1175	5.94548e-16	2.87563e-14	Balmoral	3	277	DAM	1.10052	Damaged-abundant	72
BAr3G3H3I_vRhyme_unbinned_24	1145.16	-7.59131	0.982846	70.8481	4.12608e-16	2.06446e-14	Balmoral	3	274	DAM	0.975726	Damaged-abundant	72
BAr3G3H3I_vRhyme_unbinned_33	335.489	-6.66953	0.914426	70.9395	3.94168e-16	2.04263e-14	Balmoral	3	283	DAM	1.12736	Damaged-abundant	72
BAr1A1B1C_vRhyme_unbinned_39	930.647	0.517288	1.03731	71.6052	2.82567e-16	1.51854e-14	Balmoral	1	83	DAM	-0.560273	Natural-abundant	252
BAr3G3H3I_vRhyme_unbinned_38	650.466	-6.99972	0.953179	71.9132	2.42246e-16	1.35192e-14	Balmoral	3	295	DAM	1.06836	Damaged-abundant	72
BAr3G3H3I_vRhyme_bin_4	711.392	-7.0015	0.986045	72.0776	2.2312e-16	1.29499e-14	Balmoral	3	260	DAM	1.24157	Damaged-abundant	72
BAr3G3H3I_vRhyme_unbinned_1	558.675	-8.26085	0.959563	72.6008	1.71764e-16	1.03846e-14	Balmoral	3	253	DAM	1.15852	Damaged-abundant	72
BAr3G3H3I_vRhyme_unbinned_36	602.32	-6.87885	0.924088	72.9507	1.44195e-16	9.0968e-15	Balmoral	3	294	DAM	1.06884	Damaged-abundant	72
SEr3G3H3I_vRhyme_unbinned_127	66.155	-6.14668	0.870378	76.3526	2.63178e-17	1.73578e-15	Balmoral	3	304	DAM	0.666667	Damaged-abundant	72
BAr3G3H3I_vRhyme_unbinned_53	1805.23	-7.13941	0.891925	77.5847	1.42134e-17	9.82081e-16	Balmoral	3	297	DAM	1.07707	Damaged-abundant	72
BAr3G3H3I_vRhyme_unbinned_46	1211.37	-7.02084	0.890236	78.8833	7.42512e-18	5.38693e-16	Balmoral	3	286	DAM	1.11624	Damaged-abundant	72
LASAr3G3H3I_vRhyme_unbinned_52	61.772	-5.9143	0.827635	83.5464	7.21324e-19	5.81467e-17	Balmoral	2	470	DAM	NA	Restored-abundant	288
BOr3G3H3I_vRhyme_unbinned_25	220.966	-6.50458	0.840726	84.1967	5.2109e-19	4.44766e-17	Balmoral	3	269	DAM	1.31053	Damaged-abundant	72
BOr3G3H3I_vRhyme_unbinned_19	401.482	-7.37171	0.922422	85.9098	2.21265e-19	2.0066e-17	Balmoral	3	268	DAM	1.30662	Damaged-abundant	72
BAr3G3H3I_vRhyme_unbinned_16	404.285	-6.53597	0.829632	86.6218	1.54997e-19	1.49933e-17	Balmoral	3	264	DAM	1.28731	Damaged-abundant	72
BAr1A1B1C_vRhyme_unbinned_18	266.692	-1.54515	1.06666	86.7951	1.42126e-19	1.47304e-17	Balmoral	1	84	DAM	-0.546791	Natural-abundant	252
BAr3G3H3I_vRhyme_unbinned_25	466.754	-9.3744	1.01753	88.493	6.08132e-20	6.78769e-18	Balmoral	3	254	DAM	1.16498	Damaged-abundant	72
SEr3G3H3I_vRhyme_unbinned_57	86.5999	-7.81031	0.978382	90.2006	2.58936e-20	3.13097e-18	Balmoral	3	275	DAM	0.977637	Damaged-abundant	72
BAr3G3H3I_vRhyme_unbinned_45	211.826	-6.36067	0.752205	97.6683	6.18871e-22	8.16346e-20	Balmoral	3	257	DAM	1.2043	Damaged-abundant	72
SEr3G3H3I_vRhyme_unbinned_167	87.7119	-6.23994	0.817391	105.432	1.27571e-23	1.85106e-21	Balmoral	3	311	DAM	0.666667	Damaged-abundant	72
LASAr3G3H3I_vRhyme_unbinned_39	92.5763	-6.05644	0.734367	106.244	8.49783e-24	1.37004e-21	Balmoral	3	302	DAM	0.666667	Damaged-abundant	72
BAr3G3H3I_vRhyme_unbinned_19	863.067	-6.46805	0.712853	108.44	2.83524e-24	5.14243e-22	Balmoral	3	298	DAM	1.08269	Damaged-abundant	72
LAWAr2D2E2F_vRhyme_bin_27	92.4027	-6.84503	0.830088	109.317	1.82871e-24	3.79066e-22	Balmoral	2	444	DAM	NA	Restored-abundant	288
BAr3G3H3I_vRhyme_unbinned_4	243.245	-7.36654	0.785651	124.934	7.42773e-28	2.15553e-25	Balmoral	3	263	DAM	1.27768	Damaged-abundant	72
BAr3G3H3I_vRhyme_unbinned_44	2460.44	-9.19246	0.813655	133.048	1.28531e-29	4.66246e-27	Balmoral	3	262	DAM	1.25878	Damaged-abundant	72
BAr3G3H3I_vRhyme_unbinned_7	499.156	-6.79996	0.710936	136.824	1.94603e-30	9.41228e-28	Balmoral	3	287	DAM	1.11362	Damaged-abundant	72
BAr3G3H3I_vRhyme_unbinned_20	1603.84	-8.926	0.749633	159.406	2.42886e-35	1.76214e-32	Balmoral	3	256	DAM	1.20224	Damaged-abundant	72
BAr3G3H3I_vRhyme_unbinned_9	3321.49	-7.79474	0.591789	204.471	3.97812e-45	5.77226e-42	Balmoral	3	255	DAM	1.1897	Damaged-abundant	72
BOr1A1B1C_vRhyme_unbinned_15	0.940715	0.319242	2.05523	3.15807	0.206174	NA	Balmoral	NA	NA	NA	NA	NA	NA
BOr2D2E2F_vRhyme_unbinned_27	0.937691	-0.542101	1.88491	0.446733	0.799822	NA	Balmoral	NA	NA	NA	NA	NA	NA
SEr3G3H3I_vRhyme_unbinned_198	1.23794	0.278304	1.70266	0.0564918	0.972149	NA	Balmoral	NA	NA	NA	NA	NA	NA
LAWAr2D2E2F_vRhyme_unbinned_41	1.47098	-0.335735	1.76475	1.32671	0.51512	NA	Balmoral	NA	NA	NA	NA	NA	NA
LAWAr2D2E2F_vRhyme_unbinned_72	1.34692	-0.449559	1.48297	1.73829	0.419309	NA	Balmoral	NA	NA	NA	NA	NA	NA
BOr3G3H3I_vRhyme_unbinned_28	1.50684	-2.15307	1.62888	2.04181	0.360269	NA	Balmoral	NA	NA	NA	NA	NA	NA
MGr1A1B1C_vRhyme_unbinned_34	1.48334	1.18542	1.90139	1.10278	0.576148	NA	Balmoral	NA	NA	NA	NA	NA	NA
SEr3G3H3I_vRhyme_unbinned_50	0.408604	0.0344446	3.35128	0.78804	0.67434	NA	Balmoral	NA	NA	NA	NA	NA	NA
MGr1A1B1C_vRhyme_unbinned_28	1.48997	-0.428779	1.51197	0.833008	0.659348	NA	Balmoral	NA	NA	NA	NA	NA	NA
MGr1A1B1C_vRhyme_unbinned_21	1.08046	0.955634	1.96334	0.419607	0.810743	NA	Balmoral	NA	NA	NA	NA	NA	NA
SEr3G3H3I_vRhyme_unbinned_80	1.22237	-2.35614	1.82009	3.64574	0.161562	NA	Balmoral	NA	NA	NA	NA	NA	NA
SEr2D2E2F_vRhyme_unbinned_117	1.02022	0.196326	2.23585	0.278188	0.870146	NA	Balmoral	NA	NA	NA	NA	NA	NA
SEr3G3H3I_vRhyme_unbinned_6	1.21773	0.200629	1.57829	2.64264	0.266783	NA	Balmoral	NA	NA	NA	NA	NA	NA
SEr2D2E2F_vRhyme_unbinned_83	1.43147	-2.8162	1.78229	4.20328	0.122256	NA	Balmoral	NA	NA	NA	NA	NA	NA
LABRr1A1B1C_vRhyme_unbinned_60	0.676463	1.05967	2.25928	1.15394	0.561598	NA	Balmoral	NA	NA	NA	NA	NA	NA
SEr3G3H3I_vRhyme_unbinned_215	0.853072	1.20011	2.12226	0.67357	0.714062	NA	Balmoral	NA	NA	NA	NA	NA	NA
LAWAr2D2E2F_vRhyme_unbinned_7	1.44938	-0.608879	1.45802	1.14079	0.565301	NA	Balmoral	NA	NA	NA	NA	NA	NA
LABRr1A1B1C_vRhyme_unbinned_55	0.974549	0.946969	1.90497	0.287454	0.866124	NA	Balmoral	NA	NA	NA	NA	NA	NA
SEr2D2E2F_vRhyme_unbinned_62	1.05405	-1.25363	1.8129	1.03335	0.5965	NA	Balmoral	NA	NA	NA	NA	NA	NA
SEr2D2E2F_vRhyme_unbinned_135	1.48176	2.51358	1.77336	3.45025	0.178151	NA	Balmoral	NA	NA	NA	NA	NA	NA
SEr3G3H3I_vRhyme_unbinned_73	1.27523	-3.17633	1.98447	3.25611	0.196311	NA	Balmoral	NA	NA	NA	NA	NA	NA
SEr2D2E2F_vRhyme_unbinned_115	1.62549	-1.05683	1.38791	0.610061	0.737101	NA	Balmoral	NA	NA	NA	NA	NA	NA
LABRr1A1B1C_vRhyme_unbinned_42	1.21189	0.44844	1.76775	0.10816	0.947356	NA	Balmoral	NA	NA	NA	NA	NA	NA
SEr3G3H3I_vRhyme_unbinned_23	1.12742	-1.05763	1.96739	0.428463	0.807162	NA	Balmoral	NA	NA	NA	NA	NA	NA
SEr3G3H3I_vRhyme_unbinned_219	1.5177	2.23169	1.65241	2.62619	0.268986	NA	Balmoral	NA	NA	NA	NA	NA	NA
SEr2D2E2F_vRhyme_unbinned_30	1.47344	0.622965	1.65262	0.414677	0.812745	NA	Balmoral	NA	NA	NA	NA	NA	NA
SEr3G3H3I_vRhyme_unbinned_59	1.05296	-1.06423	2.35495	1.83158	0.4002	NA	Balmoral	NA	NA	NA	NA	NA	NA
MGr1A1B1C_vRhyme_bin_19	0.783205	0.225498	2.44274	0.179287	0.914257	NA	Balmoral	NA	NA	NA	NA	NA	NA
SEr2D2E2F_vRhyme_unbinned_77	1.22944	1.60689	1.78464	0.937793	0.625692	NA	Balmoral	NA	NA	NA	NA	NA	NA
MGr1A1B1C_vRhyme_unbinned_47	0.9836	-0.0450839	1.92215	0.0725329	0.964383	NA	Balmoral	NA	NA	NA	NA	NA	NA
BOr2D2E2F_vRhyme_unbinned_29	19.6617	0.0283689	0.675275	0.00563309	0.997187	0.997187	Balmoral	NA	NA	NA	NA	NA	NA
MHr3G3H3I_vRhyme_unbinned_32	2.4388	-0.0600093	1.24527	0.011669	0.994183	0.99546	Balmoral	NA	NA	NA	NA	NA	NA
MGr2D2E2F_vRhyme_unbinned_52	5.45474	0.0794681	0.837475	0.0104805	0.994773	0.99546	Balmoral	NA	NA	NA	NA	NA	NA
LASCr2D2E2F_vRhyme_unbinned_82	20.0073	0.147173	0.99619	0.0286532	0.985776	0.987818	Balmoral	NA	NA	NA	NA	NA	NA
MGr3G3H3I_vRhyme_unbinned_28	46.1875	0.157201	0.760751	0.0456083	0.977454	0.980156	Balmoral	NA	NA	NA	NA	NA	NA
MGr2D2E2F_vRhyme_unbinned_67	90.3851	-0.15007	0.696382	0.0556822	0.972543	0.975906	Balmoral	NA	NA	NA	NA	NA	NA
CRr2D2E2F_vRhyme_unbinned_1	13.6858	-0.0712405	0.802298	0.080465	0.960566	0.964555	Balmoral	NA	NA	NA	NA	NA	NA
CRr2D2E2F_vRhyme_unbinned_33	1518.7	-0.18916	0.665549	0.0807695	0.96042	0.964555	Balmoral	NA	NA	NA	NA	NA	NA
SEr3G3H3I_vRhyme_unbinned_265	61.3515	-0.189875	0.841077	0.0845748	0.958594	0.963909	Balmoral	NA	NA	NA	NA	NA	NA
MGr1A1B1C_vRhyme_unbinned_44	8.99394	-0.0854321	0.707508	0.10051	0.950987	0.956922	Balmoral	NA	NA	NA	NA	NA	NA
LAWAr2D2E2F_vRhyme_unbinned_64	2.86246	0.264161	1.21457	0.105204	0.948757	0.955341	Balmoral	NA	NA	NA	NA	NA	NA
SEr2D2E2F_vRhyme_unbinned_171	4.45158	-0.124438	0.969667	0.108426	0.94723	0.954466	Balmoral	NA	NA	NA	NA	NA	NA
BOr2D2E2F_vRhyme_unbinned_23	2.2933	0.37183	1.3585	0.113915	0.944634	0.952512	Balmoral	NA	NA	NA	NA	NA	NA
SEr3G3H3I_vRhyme_unbinned_27	3.38329	0.326653	1.04801	0.119485	0.942007	0.950523	Balmoral	NA	NA	NA	NA	NA	NA
LASCr2D2E2F_vRhyme_unbinned_18	7.85945	-0.080454	0.787727	0.124074	0.939848	0.949198	Balmoral	NA	NA	NA	NA	NA	NA
LASCr2D2E2F_vRhyme_unbinned_57	12.2707	-0.163664	0.819509	0.123666	0.94004	0.949198	Balmoral	NA	NA	NA	NA	NA	NA
SEr3G3H3I_vRhyme_unbinned_58	7.64559	-0.047187	0.826555	0.129749	0.937185	0.947634	Balmoral	NA	NA	NA	NA	NA	NA
SEr3G3H3I_vRhyme_unbinned_246	32.1376	0.064377	0.707704	0.137701	0.933466	0.944532	Balmoral	NA	NA	NA	NA	NA	NA
SEr3G3H3I_vRhyme_unbinned_261	2.72225	-0.507501	1.2856	0.158396	0.923857	0.935462	Balmoral	NA	NA	NA	NA	NA	NA
MHr2D2E2F_vRhyme_unbinned_80	25.2212	0.221028	0.816062	0.163796	0.921366	0.933591	Balmoral	NA	NA	NA	NA	NA	NA
LAWAr2D2E2F_vRhyme_unbinned_34	3.14971	-0.0201427	1.23173	0.164157	0.921199	0.933591	Balmoral	NA	NA	NA	NA	NA	NA
BOr3G3H3I_vRhyme_unbinned_41	2.67907	0.183962	1.11752	0.178925	0.914423	0.927851	Balmoral	NA	NA	NA	NA	NA	NA
SEr3G3H3I_vRhyme_unbinned_34	5.85793	-0.398316	0.964479	0.181642	0.913181	0.92724	Balmoral	NA	NA	NA	NA	NA	NA
SEr3G3H3I_vRhyme_unbinned_156	7.32971	-0.0554118	0.757901	0.19411	0.907506	0.922123	Balmoral	NA	NA	NA	NA	NA	NA
SEr3G3H3I_vRhyme_unbinned_67	6.95709	-0.143375	0.825779	0.197782	0.905841	0.921076	Balmoral	NA	NA	NA	NA	NA	NA
MGr1A1B1C_vRhyme_unbinned_45	7.36161	0.443969	1.04961	0.20052	0.904602	0.920461	Balmoral	NA	NA	NA	NA	NA	NA
SEr3G3H3I_vRhyme_unbinned_226	6.16698	0.117468	0.771294	0.200785	0.904482	0.920461	Balmoral	NA	NA	NA	NA	NA	NA
MGr1A1B1C_vRhyme_bin_2	219.887	-0.17179	0.629888	0.21703	0.897166	0.914176	Balmoral	NA	NA	NA	NA	NA	NA
MHr2D2E2F_vRhyme_unbinned_24	192.619	-0.300913	0.643887	0.218489	0.896511	0.914152	Balmoral	NA	NA	NA	NA	NA	NA
LAWAr2D2E2F_vRhyme_unbinned_26	4.78966	-0.318931	0.966281	0.221159	0.895315	0.913574	Balmoral	NA	NA	NA	NA	NA	NA
LABRr1A1B1C_vRhyme_unbinned_108	2.56343	-0.314992	1.21253	0.230356	0.891207	0.910022	Balmoral	NA	NA	NA	NA	NA	NA
MGr3G3H3I_vRhyme_unbinned_95	22.1027	0.0278929	0.713614	0.233883	0.889637	0.909059	Balmoral	NA	NA	NA	NA	NA	NA
LABRr1A1B1C_vRhyme_unbinned_85	4.05659	-0.32271	0.959727	0.250798	0.882145	0.902313	Balmoral	NA	NA	NA	NA	NA	NA
BOr1A1B1C_vRhyme_bin_7	7.67861	-0.0905956	0.776295	0.250189	0.882413	0.902313	Balmoral	NA	NA	NA	NA	NA	NA
SEr3G3H3I_vRhyme_unbinned_292	7.94292	-0.423033	1.00883	0.257164	0.879341	0.900441	Balmoral	NA	NA	NA	NA	NA	NA
SEr3G3H3I_vRhyme_unbinned_17	26.0351	-0.288893	0.622898	0.262503	0.876997	0.898674	Balmoral	NA	NA	NA	NA	NA	NA
MHr2D2E2F_vRhyme_unbinned_60	6.99052	-0.0439971	0.799575	0.270928	0.87331	0.895529	Balmoral	NA	NA	NA	NA	NA	NA
SEr3G3H3I_vRhyme_unbinned_11	118.974	0.096796	0.76359	0.275561	0.87129	0.894089	Balmoral	NA	NA	NA	NA	NA	NA
MGr1A1B1C_vRhyme_bin_16	31.162	0.327387	1.09987	0.287231	0.866221	0.889516	Balmoral	NA	NA	NA	NA	NA	NA
MGr2D2E2F_vRhyme_unbinned_77	4.11217	0.126214	0.964736	0.291381	0.864425	0.888301	Balmoral	NA	NA	NA	NA	NA	NA
BOr1A1B1C_vRhyme_unbinned_6	4.665	-0.314674	0.922257	0.29944	0.860949	0.885763	Balmoral	NA	NA	NA	NA	NA	NA
SEr2D2E2F_vRhyme_bin_1	86.4431	-0.345602	0.632114	0.300555	0.860469	0.885763	Balmoral	NA	NA	NA	NA	NA	NA
MHr1A1B1C_vRhyme_unbinned_13	107.854	-0.0150622	0.748108	0.298521	0.861345	0.885763	Balmoral	NA	NA	NA	NA	NA	NA
SEr3G3H3I_vRhyme_unbinned_111	19.3857	-0.278432	0.793253	0.314036	0.854689	0.880791	Balmoral	NA	NA	NA	NA	NA	NA
SEr3G3H3I_vRhyme_bin_26	55.8347	0.312045	0.596285	0.314319	0.854568	0.880791	Balmoral	NA	NA	NA	NA	NA	NA
MGr2D2E2F_vRhyme_unbinned_78	6.15205	0.448151	0.859493	0.325087	0.849979	0.877183	Balmoral	NA	NA	NA	NA	NA	NA
LABRr1A1B1C_vRhyme_unbinned_28	3.80732	-0.180462	0.978242	0.331155	0.847404	0.875148	Balmoral	NA	NA	NA	NA	NA	NA
LABRr1A1B1C_vRhyme_unbinned_3	2.521	0.697066	1.27658	0.337347	0.844785	0.873064	Balmoral	NA	NA	NA	NA	NA	NA
LASCr2D2E2F_vRhyme_unbinned_21	2.54362	0.264415	1.20321	0.342267	0.842709	0.87154	Balmoral	NA	NA	NA	NA	NA	NA
LABRr1A1B1C_vRhyme_bin_13	11.3339	-0.446251	0.766697	0.346893	0.840762	0.870147	Balmoral	NA	NA	NA	NA	NA	NA
LASAr3G3H3I_vRhyme_unbinned_38	11.7987	0.0841998	0.923265	0.350159	0.83939	0.869347	Balmoral	NA	NA	NA	NA	NA	NA
LABRr1A1B1C_vRhyme_unbinned_76	5.22791	0.51948	0.91447	0.360411	0.835099	0.86552	Balmoral	NA	NA	NA	NA	NA	NA
SEr3G3H3I_vRhyme_unbinned_291	17.8692	0.0489406	0.603189	0.365804	0.83285	0.863806	Balmoral	NA	NA	NA	NA	NA	NA
BAr2D2E2F_vRhyme_unbinned_15	542.46	0.390414	0.703924	0.373414	0.829687	0.861141	Balmoral	NA	NA	NA	NA	NA	NA
MGr3G3H3I_vRhyme_bin_13	3.78061	0.200313	1.07948	0.386647	0.824215	0.856075	Balmoral	NA	NA	NA	NA	NA	NA
SEr3G3H3I_vRhyme_unbinned_24	61.1283	0.0615129	0.69924	0.389397	0.823083	0.855511	Balmoral	NA	NA	NA	NA	NA	NA
LASCr2D2E2F_vRhyme_unbinned_106	5.9717	0.300514	0.82792	0.394132	0.821137	0.8541	Balmoral	NA	NA	NA	NA	NA	NA
SEr3G3H3I_vRhyme_unbinned_2	42.6885	0.351008	0.687045	0.39869	0.819267	0.852767	Balmoral	NA	NA	NA	NA	NA	NA
SEr3G3H3I_vRhyme_unbinned_211	11.3548	0.437391	0.772645	0.400822	0.818394	0.852501	Balmoral	NA	NA	NA	NA	NA	NA
SEr2D2E2F_vRhyme_unbinned_96	29.7843	0.294275	0.731845	0.400747	0.818425	0.852501	Balmoral	NA	NA	NA	NA	NA	NA
BOr2D2E2F_vRhyme_bin_7	117.58	-0.352056	0.592002	0.40646	0.816091	0.851292	Balmoral	NA	NA	NA	NA	NA	NA
LAWAr2D2E2F_vRhyme_unbinned_23	2.98128	0.264158	1.11215	0.409757	0.814746	0.850502	Balmoral	NA	NA	NA	NA	NA	NA
LAWAr2D2E2F_vRhyme_bin_11	3.49141	-0.312792	1.02313	0.416781	0.81189	0.848239	Balmoral	NA	NA	NA	NA	NA	NA
CRr2D2E2F_vRhyme_unbinned_79	8.36608	0.552319	0.881643	0.416524	0.811994	0.848239	Balmoral	NA	NA	NA	NA	NA	NA
LASAr3G3H3I_vRhyme_unbinned_12	4.57996	0.0745737	0.98746	0.420627	0.81033	0.847721	Balmoral	NA	NA	NA	NA	NA	NA
SEr2D2E2F_vRhyme_unbinned_116	3.07651	-0.0389423	1.12161	0.425081	0.808527	0.846445	Balmoral	NA	NA	NA	NA	NA	NA
SEr3G3H3I_vRhyme_unbinned_282	5.46125	-0.501813	0.971198	0.429093	0.806907	0.845359	Balmoral	NA	NA	NA	NA	NA	NA
LABRr1A1B1C_vRhyme_unbinned_119	5.79738	-0.560368	0.861762	0.438354	0.803179	0.842062	Balmoral	NA	NA	NA	NA	NA	NA
MGr2D2E2F_vRhyme_bin_5	34.1178	-0.532755	0.844586	0.440823	0.802189	0.841631	Balmoral	NA	NA	NA	NA	NA	NA
LAWAr2D2E2F_vRhyme_unbinned_19	1.81494	-0.949246	1.43485	0.449936	0.798542	0.838411	Balmoral	NA	NA	NA	NA	NA	NA
LAWAr2D2E2F_vRhyme_bin_15	493.006	-0.113578	0.876605	0.459991	0.794537	0.834811	Balmoral	NA	NA	NA	NA	NA	NA
MGr3G3H3I_vRhyme_unbinned_17	4.12298	0.45762	1.00352	0.460435	0.794361	0.834811	Balmoral	NA	NA	NA	NA	NA	NA
MGr2D2E2F_vRhyme_unbinned_88	13.8952	0.11534	0.683386	0.467859	0.791418	0.832739	Balmoral	NA	NA	NA	NA	NA	NA
MHr1A1B1C_vRhyme_unbinned_32	105.397	0.438987	0.774081	0.475661	0.788336	0.830099	Balmoral	NA	NA	NA	NA	NA	NA
SEr3G3H3I_vRhyme_unbinned_95	19.0856	-0.534123	0.800761	0.479184	0.786949	0.82924	Balmoral	NA	NA	NA	NA	NA	NA
SEr2D2E2F_vRhyme_unbinned_207	30.6343	-0.229846	0.767218	0.494424	0.780975	0.823543	Balmoral	NA	NA	NA	NA	NA	NA
MGr2D2E2F_vRhyme_unbinned_71	254.363	-0.213217	0.690886	0.499363	0.779049	0.822109	Balmoral	NA	NA	NA	NA	NA	NA
MHr2D2E2F_vRhyme_unbinned_25	7.08757	0.150142	0.765323	0.499467	0.779008	0.822109	Balmoral	NA	NA	NA	NA	NA	NA
SEr3G3H3I_vRhyme_unbinned_210	1.65002	-0.745116	1.45821	0.509784	0.775	0.819028	Balmoral	NA	NA	NA	NA	NA	NA
SEr3G3H3I_vRhyme_unbinned_9	16.6861	0.0179601	0.786668	0.515866	0.772647	0.81803	Balmoral	NA	NA	NA	NA	NA	NA
MGr3G3H3I_vRhyme_unbinned_34	5.57158	-0.430892	0.912554	0.513679	0.773492	0.81803	Balmoral	NA	NA	NA	NA	NA	NA
LABRr1A1B1C_vRhyme_unbinned_32	21.0157	0.449635	0.769731	0.514763	0.773073	0.81803	Balmoral	NA	NA	NA	NA	NA	NA
MGr1A1B1C_vRhyme_unbinned_75	3.75681	-0.745845	1.04549	0.523139	0.769842	0.815954	Balmoral	NA	NA	NA	NA	NA	NA
MGr1A1B1C_vRhyme_unbinned_37	6.59321	-0.0379327	0.979358	0.525183	0.769056	0.815716	Balmoral	NA	NA	NA	NA	NA	NA
SEr3G3H3I_vRhyme_unbinned_70	3.25022	-0.718709	1.09213	0.533024	0.766047	0.814007	Balmoral	NA	NA	NA	NA	NA	NA
LASCr2D2E2F_vRhyme_unbinned_88	2.49855	-0.807474	1.24897	0.53084	0.766884	0.814007	Balmoral	NA	NA	NA	NA	NA	NA
MGr2D2E2F_vRhyme_unbinned_22	17.7124	-0.223751	0.655679	0.531764	0.766529	0.814007	Balmoral	NA	NA	NA	NA	NA	NA
MHr2D2E2F_vRhyme_bin_4	95.7309	0.0480462	0.596123	0.539972	0.76339	0.812081	Balmoral	NA	NA	NA	NA	NA	NA
SEr2D2E2F_vRhyme_unbinned_79	2.56058	0.367625	2.26424	0.548778	0.760036	0.809107	Balmoral	NA	NA	NA	NA	NA	NA
SEr3G3H3I_vRhyme_unbinned_1	5.50154	0.0573295	0.968107	0.557012	0.756914	0.806374	Balmoral	NA	NA	NA	NA	NA	NA
MGr1A1B1C_vRhyme_unbinned_15	1.76988	1.72023	3.00027	0.558648	0.756295	0.806307	Balmoral	NA	NA	NA	NA	NA	NA
LABRr1A1B1C_vRhyme_unbinned_59	8.68536	0.513975	0.844294	0.571851	0.751319	0.801591	Balmoral	NA	NA	NA	NA	NA	NA
SEr3G3H3I_vRhyme_unbinned_290	6.69402	-0.363591	0.778151	0.572513	0.75107	0.801591	Balmoral	NA	NA	NA	NA	NA	NA
MHr2D2E2F_vRhyme_unbinned_53	10.1767	-0.466577	0.841741	0.57985	0.74832	0.799567	Balmoral	NA	NA	NA	NA	NA	NA
SEr3G3H3I_vRhyme_unbinned_173	21.3437	-0.446675	0.879892	0.597427	0.741772	0.793155	Balmoral	NA	NA	NA	NA	NA	NA
MHr2D2E2F_vRhyme_unbinned_34	38.1411	-0.205101	0.609412	0.603367	0.739572	0.791386	Balmoral	NA	NA	NA	NA	NA	NA
CRr1A1B1C_vRhyme_unbinned_1	5.91617	0.663647	0.901279	0.607171	0.738167	0.790465	Balmoral	NA	NA	NA	NA	NA	NA
MHr3G3H3I_vRhyme_bin_3	6.94071	-0.254554	0.776551	0.610106	0.737084	0.789889	Balmoral	NA	NA	NA	NA	NA	NA
SEr3G3H3I_vRhyme_unbinned_162	2.13614	1.05955	1.44059	0.613599	0.735798	0.789093	Balmoral	NA	NA	NA	NA	NA	NA
MGr1A1B1C_vRhyme_unbinned_33	6.71319	-0.602682	0.813045	0.617492	0.734367	0.788141	Balmoral	NA	NA	NA	NA	NA	NA
MGr1A1B1C_vRhyme_bin_10	3.874	0.0966419	0.950644	0.623507	0.732162	0.786356	Balmoral	NA	NA	NA	NA	NA	NA
SEr3G3H3I_vRhyme_unbinned_136	191.34	-0.499607	0.663915	0.635982	0.727609	0.782449	Balmoral	NA	NA	NA	NA	NA	NA
LAWAr2D2E2F_vRhyme_bin_4	8.66387	-0.11002	0.724281	0.63495	0.727985	0.782449	Balmoral	NA	NA	NA	NA	NA	NA
LAWAr2D2E2F_vRhyme_unbinned_8	30.6565	-0.528779	0.665756	0.647023	0.723603	0.778894	Balmoral	NA	NA	NA	NA	NA	NA
MGr2D2E2F_vRhyme_unbinned_29	6.29199	0.0420843	0.781241	0.653444	0.721284	0.776974	Balmoral	NA	NA	NA	NA	NA	NA
SEr3G3H3I_vRhyme_unbinned_249	3.70252	0.0809172	0.92742	0.656844	0.720059	0.77623	Balmoral	NA	NA	NA	NA	NA	NA
CRr1A1B1C_vRhyme_unbinned_16	62.1329	0.658875	0.809914	0.662582	0.717996	0.774582	Balmoral	NA	NA	NA	NA	NA	NA
LASCr2D2E2F_vRhyme_unbinned_119	645.814	-0.141143	0.82292	0.669424	0.715544	0.772511	Balmoral	NA	NA	NA	NA	NA	NA
MHr3G3H3I_vRhyme_unbinned_14	4.65396	0.170057	0.978663	0.67611	0.713156	0.770528	Balmoral	NA	NA	NA	NA	NA	NA
LAWAr2D2E2F_vRhyme_unbinned_73	11.256	-0.448833	0.804728	0.676052	0.713177	0.770528	Balmoral	NA	NA	NA	NA	NA	NA
LAWAr2D2E2F_vRhyme_unbinned_51	2.02665	-0.0425134	1.30455	0.683324	0.710588	0.768877	Balmoral	NA	NA	NA	NA	NA	NA
SEr3G3H3I_vRhyme_unbinned_116	10.4084	-0.371467	0.773901	0.692612	0.707296	0.765885	Balmoral	NA	NA	NA	NA	NA	NA
CRr2D2E2F_vRhyme_unbinned_36	2.82687	-0.91668	1.09412	0.703628	0.703411	0.762334	Balmoral	NA	NA	NA	NA	NA	NA
MGr2D2E2F_vRhyme_unbinned_69	11.4714	-0.0401918	0.742219	0.7034	0.703491	0.762334	Balmoral	NA	NA	NA	NA	NA	NA
MGr3G3H3I_vRhyme_bin_5	54.3786	-0.373904	0.55586	0.710628	0.700953	0.76072	Balmoral	NA	NA	NA	NA	NA	NA
MHr2D2E2F_vRhyme_unbinned_76	18.0863	0.105021	0.864392	0.71787	0.69842	0.758538	Balmoral	NA	NA	NA	NA	NA	NA
LASCr2D2E2F_vRhyme_unbinned_44	14.3077	0.599589	0.719567	0.740592	0.69053	0.750531	Balmoral	NA	NA	NA	NA	NA	NA
SEr3G3H3I_vRhyme_unbinned_242	18.9578	-0.655791	0.76457	0.743009	0.689696	0.75045	Balmoral	NA	NA	NA	NA	NA	NA
LASCr2D2E2F_vRhyme_unbinned_51	2.90711	-0.514281	1.05257	0.742306	0.689938	0.75045	Balmoral	NA	NA	NA	NA	NA	NA
LASYr2D2E2F_vRhyme_unbinned_21	8.07958	0.349415	0.894792	0.753248	0.686174	0.747476	Balmoral	NA	NA	NA	NA	NA	NA
SEr3G3H3I_vRhyme_unbinned_283	45.1229	-0.709068	0.87149	0.7561	0.685196	0.746972	Balmoral	NA	NA	NA	NA	NA	NA
CRr1A1B1C_vRhyme_unbinned_43	9.32593	-0.726857	0.832955	0.777298	0.677972	0.739652	Balmoral	NA	NA	NA	NA	NA	NA
LABRr1A1B1C_vRhyme_unbinned_82	11.3894	-0.566042	0.653009	0.779082	0.677368	0.739549	Balmoral	NA	NA	NA	NA	NA	NA
MGr2D2E2F_vRhyme_unbinned_50	58.2064	0.433049	0.754284	0.784892	0.675403	0.737959	Balmoral	NA	NA	NA	NA	NA	NA
CRr3G3H3I_vRhyme_bin_12	90.7541	0.364138	0.883204	0.792216	0.672934	0.73584	Balmoral	NA	NA	NA	NA	NA	NA
CRr3G3H3I_vRhyme_unbinned_2	55.0873	0.725248	0.815747	0.792149	0.672957	0.73584	Balmoral	NA	NA	NA	NA	NA	NA
MGr1A1B1C_vRhyme_unbinned_71	18.5962	0.291065	0.70754	0.792381	0.672879	0.73584	Balmoral	NA	NA	NA	NA	NA	NA
CRr2D2E2F_vRhyme_unbinned_52	12.4055	0.785349	0.888134	0.797785	0.671063	0.735432	Balmoral	NA	NA	NA	NA	NA	NA
CRr2D2E2F_vRhyme_unbinned_43	5.31213	0.599203	1.10211	0.825869	0.661706	0.725725	Balmoral	NA	NA	NA	NA	NA	NA
LAWAr2D2E2F_vRhyme_unbinned_89	76.4013	-0.66214	0.72363	0.829212	0.660601	0.725062	Balmoral	NA	NA	NA	NA	NA	NA
SEr3G3H3I_vRhyme_unbinned_220	3.70226	0.524412	1.04743	0.831006	0.660008	0.72496	Balmoral	NA	NA	NA	NA	NA	NA
LASAr3G3H3I_vRhyme_bin_2	584.435	-0.435272	0.809943	0.833814	0.659082	0.724491	Balmoral	NA	NA	NA	NA	NA	NA
SEr3G3H3I_vRhyme_unbinned_238	3.61792	-0.652893	0.996659	0.835192	0.658628	0.724491	Balmoral	NA	NA	NA	NA	NA	NA
SEr2D2E2F_vRhyme_unbinned_105	18.7675	0.464921	0.604117	0.842935	0.656083	0.722289	Balmoral	NA	NA	NA	NA	NA	NA
MGr2D2E2F_vRhyme_unbinned_37	5.01204	-0.59883	0.998689	0.860993	0.650186	0.716695	Balmoral	NA	NA	NA	NA	NA	NA
LABRr1A1B1C_vRhyme_unbinned_27	2.88041	-0.694369	1.17006	0.860003	0.650508	0.716695	Balmoral	NA	NA	NA	NA	NA	NA
MGr2D2E2F_vRhyme_unbinned_41	17.1167	-0.0179675	0.764441	0.875462	0.645499	0.712258	Balmoral	NA	NA	NA	NA	NA	NA
SEr3G3H3I_vRhyme_unbinned_25	18.7801	0.644844	0.681023	0.882172	0.643337	0.710413	Balmoral	NA	NA	NA	NA	NA	NA
MGr2D2E2F_vRhyme_bin_12	11.0192	0.111336	0.731146	0.887894	0.6415	0.709213	Balmoral	NA	NA	NA	NA	NA	NA
SEr2D2E2F_vRhyme_unbinned_103	2.91761	0.830826	1.15461	0.887075	0.641762	0.709213	Balmoral	NA	NA	NA	NA	NA	NA
LASYr2D2E2F_vRhyme_unbinned_28	6.56454	-0.0245899	0.827264	0.894774	0.639296	0.707566	Balmoral	NA	NA	NA	NA	NA	NA
MGr2D2E2F_vRhyme_unbinned_72	2.83648	-0.555105	1.18629	0.896611	0.63871	0.707456	Balmoral	NA	NA	NA	NA	NA	NA
SEr3G3H3I_vRhyme_unbinned_117	3.72692	-0.800444	0.982577	0.900071	0.637605	0.706976	Balmoral	NA	NA	NA	NA	NA	NA
LABRr1A1B1C_vRhyme_unbinned_35	7.13887	-0.0738698	0.814821	0.899497	0.637789	0.706976	Balmoral	NA	NA	NA	NA	NA	NA
CRr3G3H3I_vRhyme_unbinned_44	2.03643	0.154092	1.52575	0.904927	0.636059	0.706138	Balmoral	NA	NA	NA	NA	NA	NA
SEr3G3H3I_vRhyme_unbinned_40	2.6517	0.602022	1.31245	0.912039	0.633801	0.70417	Balmoral	NA	NA	NA	NA	NA	NA
MGr1A1B1C_vRhyme_unbinned_22	2.8888	0.500111	1.1414	0.917702	0.632009	0.702717	Balmoral	NA	NA	NA	NA	NA	NA
LABRr1A1B1C_vRhyme_unbinned_38	15.947	-0.347811	0.675336	0.939574	0.625135	0.69576	Balmoral	NA	NA	NA	NA	NA	NA
CRr1A1B1C_vRhyme_unbinned_18	27.358	-0.60491	0.635987	0.939135	0.625273	0.69576	Balmoral	NA	NA	NA	NA	NA	NA
MGr3G3H3I_vRhyme_unbinned_78	5.05098	-0.863877	0.898549	0.942603	0.624189	0.695621	Balmoral	NA	NA	NA	NA	NA	NA
SEr2D2E2F_vRhyme_unbinned_72	60.0254	0.335169	0.655403	0.945281	0.623354	0.695224	Balmoral	NA	NA	NA	NA	NA	NA
MHr1A1B1C_vRhyme_unbinned_41	24.4031	-0.548132	0.701873	0.954432	0.620508	0.692637	Balmoral	NA	NA	NA	NA	NA	NA
SEr3G3H3I_vRhyme_unbinned_160	7.71455	-0.492031	0.749648	0.959498	0.618939	0.692637	Balmoral	NA	NA	NA	NA	NA	NA
SEr2D2E2F_vRhyme_unbinned_146	4.27973	-0.537013	0.95688	0.954779	0.620401	0.692637	Balmoral	NA	NA	NA	NA	NA	NA
SEr3G3H3I_vRhyme_unbinned_237	100.744	0.650095	0.703537	0.957779	0.619471	0.692637	Balmoral	NA	NA	NA	NA	NA	NA
SEr3G3H3I_vRhyme_unbinned_188	10.2651	0.588458	0.960082	0.954274	0.620557	0.692637	Balmoral	NA	NA	NA	NA	NA	NA
MGr2D2E2F_vRhyme_unbinned_65	9.82527	0.217973	0.753316	0.965461	0.617096	0.691434	Balmoral	NA	NA	NA	NA	NA	NA
LAWAr2D2E2F_vRhyme_unbinned_5	6.15221	-0.748661	0.810634	0.968717	0.616092	0.690842	Balmoral	NA	NA	NA	NA	NA	NA
SEr2D2E2F_vRhyme_unbinned_192	162.711	-0.550578	0.563661	0.974937	0.614179	0.68923	Balmoral	NA	NA	NA	NA	NA	NA
LABRr1A1B1C_vRhyme_unbinned_44	9.02854	-0.287647	0.80339	0.981852	0.612059	0.687383	Balmoral	NA	NA	NA	NA	NA	NA
CRr1A1B1C_vRhyme_bin_7	105.963	-0.40462	0.70213	1.00021	0.606466	0.681629	Balmoral	NA	NA	NA	NA	NA	NA
MHr2D2E2F_vRhyme_unbinned_3	2.68308	0.0534069	1.23643	1.04661	0.592559	0.666514	Balmoral	NA	NA	NA	NA	NA	NA
SEr3G3H3I_vRhyme_unbinned_131	4.18735	0.936584	1.00887	1.05545	0.589945	0.664451	Balmoral	NA	NA	NA	NA	NA	NA
MGr1A1B1C_vRhyme_unbinned_73	2.91836	-1.10144	1.31837	1.05436	0.590267	0.664451	Balmoral	NA	NA	NA	NA	NA	NA
CRr3G3H3I_vRhyme_unbinned_78	25.6821	0.594827	0.866078	1.06545	0.587002	0.661802	Balmoral	NA	NA	NA	NA	NA	NA
BOr1A1B1C_vRhyme_unbinned_1	6.60465	-0.109736	0.845507	1.0741	0.584471	0.659462	Balmoral	NA	NA	NA	NA	NA	NA
SEr3G3H3I_vRhyme_unbinned_89	3.17241	-0.807141	1.04927	1.07848	0.583191	0.658529	Balmoral	NA	NA	NA	NA	NA	NA
LASCr2D2E2F_vRhyme_unbinned_108	8.39681	-0.888872	0.864682	1.08763	0.580529	0.656033	Balmoral	NA	NA	NA	NA	NA	NA
MHr2D2E2F_vRhyme_unbinned_37	37.8954	-0.656949	0.64463	1.09827	0.577449	0.653062	Balmoral	NA	NA	NA	NA	NA	NA
MGr2D2E2F_vRhyme_unbinned_25	30.7129	-0.184299	0.723794	1.10269	0.576174	0.652128	Balmoral	NA	NA	NA	NA	NA	NA
LAWAr2D2E2F_vRhyme_unbinned_6	50.344	0.847403	0.806099	1.10433	0.575701	0.652128	Balmoral	NA	NA	NA	NA	NA	NA
CRr1A1B1C_vRhyme_unbinned_37	12.6055	0.205964	0.631606	1.10313	0.576048	0.652128	Balmoral	NA	NA	NA	NA	NA	NA
MGr2D2E2F_vRhyme_unbinned_85	6.88208	-0.779242	0.876784	1.1185	0.571639	0.648513	Balmoral	NA	NA	NA	NA	NA	NA
SEr2D2E2F_vRhyme_unbinned_24	13.5396	-0.184639	0.806245	1.12343	0.570229	0.64742	Balmoral	NA	NA	NA	NA	NA	NA
BAr2D2E2F_vRhyme_unbinned_29	219.578	0.302982	0.837066	1.1279	0.568958	0.646483	Balmoral	NA	NA	NA	NA	NA	NA
CRr1A1B1C_vRhyme_unbinned_9	42.7307	-0.306555	1.28207	1.14052	0.565378	0.642918	Balmoral	NA	NA	NA	NA	NA	NA
MGr2D2E2F_vRhyme_bin_4	10.7076	0.981903	0.915755	1.14124	0.565175	0.642918	Balmoral	NA	NA	NA	NA	NA	NA
BOr2D2E2F_vRhyme_unbinned_31	11.5669	-0.289407	0.758814	1.15385	0.561624	0.639967	Balmoral	NA	NA	NA	NA	NA	NA
SEr3G3H3I_vRhyme_unbinned_163	12.7841	0.967784	0.917653	1.15286	0.561901	0.639967	Balmoral	NA	NA	NA	NA	NA	NA
CRr3G3H3I_vRhyme_unbinned_35	24.3155	0.550441	1.12207	1.15298	0.561868	0.639967	Balmoral	NA	NA	NA	NA	NA	NA
LAWAr2D2E2F_vRhyme_unbinned_30	3.17146	-0.15932	1.07616	1.16	0.559898	0.639191	Balmoral	NA	NA	NA	NA	NA	NA
BOr2D2E2F_vRhyme_unbinned_1	7.84816	0.353904	0.809297	1.16467	0.558591	0.638202	Balmoral	NA	NA	NA	NA	NA	NA
MGr3G3H3I_vRhyme_unbinned_103	34.052	0.765999	0.708078	1.16938	0.557279	0.637204	Balmoral	NA	NA	NA	NA	NA	NA
CRr3G3H3I_vRhyme_unbinned_19	45.4414	0.694003	0.775738	1.17309	0.556246	0.636524	Balmoral	NA	NA	NA	NA	NA	NA
LASAr3G3H3I_vRhyme_unbinned_14	13.3873	-0.539127	0.680606	1.19758	0.549477	0.629275	Balmoral	NA	NA	NA	NA	NA	NA
SEr3G3H3I_vRhyme_unbinned_250	25.4404	-0.403303	0.615316	1.19997	0.548819	0.629017	Balmoral	NA	NA	NA	NA	NA	NA
LABRr1A1B1C_vRhyme_unbinned_63	4.24243	-1.12176	1.09378	1.22468	0.54208	0.621786	Balmoral	NA	NA	NA	NA	NA	NA
SEr2D2E2F_vRhyme_unbinned_108	2.11964	0.94295	1.42165	1.23053	0.540498	0.620572	Balmoral	NA	NA	NA	NA	NA	NA
SEr3G3H3I_vRhyme_bin_2	58.6711	0.852573	0.887765	1.23017	0.540595	0.620572	Balmoral	NA	NA	NA	NA	NA	NA
CRr2D2E2F_vRhyme_unbinned_77	48.6572	0.642858	0.804619	1.23534	0.539199	0.619951	Balmoral	NA	NA	NA	NA	NA	NA
CRr1A1B1C_vRhyme_unbinned_41	540.512	-0.545675	0.856932	1.25026	0.535192	0.615832	Balmoral	NA	NA	NA	NA	NA	NA
MGr1A1B1C_vRhyme_bin_17	10.2053	-0.531609	0.751909	1.25376	0.534256	0.615242	Balmoral	NA	NA	NA	NA	NA	NA
MGr3G3H3I_vRhyme_unbinned_111	7.16527	-0.70492	0.885808	1.27301	0.529138	0.609832	Balmoral	NA	NA	NA	NA	NA	NA
SEr3G3H3I_vRhyme_unbinned_269	16.8399	-0.159311	0.667249	1.28202	0.526761	0.607576	Balmoral	NA	NA	NA	NA	NA	NA
SEr3G3H3I_vRhyme_unbinned_234	4.22586	0.532248	0.996234	1.28543	0.525864	0.607024	Balmoral	NA	NA	NA	NA	NA	NA
LABRr1A1B1C_vRhyme_unbinned_7	1.8233	-0.899438	1.32016	1.29634	0.523002	0.604458	Balmoral	NA	NA	NA	NA	NA	NA
LAWAr2D2E2F_vRhyme_unbinned_35	1.82849	0.717234	1.33945	1.29549	0.523225	0.604458	Balmoral	NA	NA	NA	NA	NA	NA
MGr2D2E2F_vRhyme_unbinned_82	7.29786	-0.258141	0.74536	1.31579	0.517942	0.599309	Balmoral	NA	NA	NA	NA	NA	NA
SEr2D2E2F_vRhyme_unbinned_15	12.4516	0.374446	0.761591	1.32793	0.514805	0.596595	Balmoral	NA	NA	NA	NA	NA	NA
BOr3G3H3I_vRhyme_unbinned_42	58.5712	0.0452306	0.898755	1.32646	0.515185	0.596595	Balmoral	NA	NA	NA	NA	NA	NA
CRr3G3H3I_vRhyme_unbinned_64	14.8645	-0.604306	0.652188	1.33342	0.513394	0.595472	Balmoral	NA	NA	NA	NA	NA	NA
MHr2D2E2F_vRhyme_unbinned_54	8.56246	-0.18604	0.82911	1.34013	0.511676	0.593954	Balmoral	NA	NA	NA	NA	NA	NA
SEr3G3H3I_vRhyme_bin_28	17.9898	0.4105	0.702636	1.34901	0.509408	0.591795	Balmoral	NA	NA	NA	NA	NA	NA
LAWAr2D2E2F_vRhyme_unbinned_49	7.89821	0.1064	0.879045	1.36085	0.506401	0.588773	Balmoral	NA	NA	NA	NA	NA	NA
MHr3G3H3I_vRhyme_unbinned_6	13.3514	1.04411	1.0156	1.3779	0.502104	0.584245	Balmoral	NA	NA	NA	NA	NA	NA
MGr2D2E2F_vRhyme_unbinned_73	10.7001	-0.819614	0.841481	1.40548	0.495226	0.576704	Balmoral	NA	NA	NA	NA	NA	NA
SEr3G3H3I_vRhyme_unbinned_181	9.1927	1.07363	0.904235	1.4072	0.4948	0.576671	Balmoral	NA	NA	NA	NA	NA	NA
CRr2D2E2F_vRhyme_unbinned_2	5.02607	-0.777914	1.06964	1.41734	0.492298	0.574216	Balmoral	NA	NA	NA	NA	NA	NA
MGr3G3H3I_vRhyme_unbinned_74	4.47234	0.204556	2.16821	1.41821	0.492084	0.574216	Balmoral	NA	NA	NA	NA	NA	NA
SEr3G3H3I_vRhyme_unbinned_93	2.39827	-0.157511	1.60278	1.43658	0.487585	0.569635	Balmoral	NA	NA	NA	NA	NA	NA
SEr2D2E2F_vRhyme_unbinned_97	23.0564	0.806193	0.814428	1.45215	0.483804	0.565672	Balmoral	NA	NA	NA	NA	NA	NA
SEr3G3H3I_vRhyme_unbinned_108	10.388	-0.482678	0.758684	1.45785	0.482428	0.564519	Balmoral	NA	NA	NA	NA	NA	NA
CRr3G3H3I_vRhyme_unbinned_93	39.5657	-0.291345	0.688927	1.48018	0.47707	0.558859	Balmoral	NA	NA	NA	NA	NA	NA
SEr3G3H3I_vRhyme_unbinned_125	11.964	-0.117321	0.71961	1.47961	0.477207	0.558859	Balmoral	NA	NA	NA	NA	NA	NA
SEr3G3H3I_vRhyme_unbinned_230	12.9198	0.687458	0.71879	1.48294	0.476414	0.558833	Balmoral	NA	NA	NA	NA	NA	NA
LABRr1A1B1C_vRhyme_unbinned_73	7.39478	-0.306405	0.739144	1.48715	0.475412	0.558109	Balmoral	NA	NA	NA	NA	NA	NA
SEr2D2E2F_vRhyme_unbinned_145	7.40168	-0.991528	0.85803	1.48893	0.474989	0.558064	Balmoral	NA	NA	NA	NA	NA	NA
LASAr3G3H3I_vRhyme_unbinned_47	142.881	0.88587	0.74529	1.49227	0.474197	0.557585	Balmoral	NA	NA	NA	NA	NA	NA
BOr1A1B1C_vRhyme_unbinned_24	5.36923	1.31559	1.12802	1.50139	0.472039	0.555498	Balmoral	NA	NA	NA	NA	NA	NA
SEr3G3H3I_vRhyme_unbinned_165	59.1561	-0.859707	0.697448	1.50353	0.471532	0.555352	Balmoral	NA	NA	NA	NA	NA	NA
CRr3G3H3I_vRhyme_unbinned_56	68.9893	1.26048	1.04579	1.50375	0.471482	0.555352	Balmoral	NA	NA	NA	NA	NA	NA
MHr2D2E2F_vRhyme_unbinned_67	8.84395	0.427779	0.740966	1.50404	0.471414	0.555352	Balmoral	NA	NA	NA	NA	NA	NA
SEr2D2E2F_vRhyme_unbinned_137	20.599	-0.393746	0.669363	1.50846	0.470372	0.555337	Balmoral	NA	NA	NA	NA	NA	NA
CRr1A1B1C_vRhyme_unbinned_6	5.26879	-0.119452	0.922164	1.51917	0.46786	0.55292	Balmoral	NA	NA	NA	NA	NA	NA
CRr3G3H3I_vRhyme_unbinned_13	23.0186	0.724292	0.995136	1.51881	0.467944	0.55292	Balmoral	NA	NA	NA	NA	NA	NA
LASCr2D2E2F_vRhyme_unbinned_91	6.99623	1.01436	0.85551	1.53486	0.464206	0.549398	Balmoral	NA	NA	NA	NA	NA	NA
MHr2D2E2F_vRhyme_unbinned_47	3.80731	1.07787	1.27572	1.53622	0.46389	0.549398	Balmoral	NA	NA	NA	NA	NA	NA
MGr2D2E2F_vRhyme_unbinned_6	12.8653	-0.701897	0.685182	1.54289	0.462344	0.548089	Balmoral	NA	NA	NA	NA	NA	NA
LABRr1A1B1C_vRhyme_unbinned_47	2.80821	-0.151177	1.02446	1.54642	0.46153	0.547571	Balmoral	NA	NA	NA	NA	NA	NA
LABRr1A1B1C_vRhyme_unbinned_20	5.15814	-1.10586	0.940281	1.55458	0.45965	0.546137	Balmoral	NA	NA	NA	NA	NA	NA
MGr2D2E2F_vRhyme_unbinned_68	6.24841	0.342889	0.978098	1.5533	0.459944	0.546137	Balmoral	NA	NA	NA	NA	NA	NA
BAr2D2E2F_vRhyme_unbinned_30	732.445	-0.571384	1.30013	1.55865	0.458715	0.545571	Balmoral	NA	NA	NA	NA	NA	NA
SEr2D2E2F_vRhyme_unbinned_134	4.31445	-0.150249	0.974877	1.56034	0.458328	0.545557	Balmoral	NA	NA	NA	NA	NA	NA
SEr3G3H3I_vRhyme_unbinned_212	2.67033	0.169563	1.25521	1.56368	0.457563	0.545094	Balmoral	NA	NA	NA	NA	NA	NA
MGr3G3H3I_vRhyme_unbinned_92	11.7203	-0.917333	0.887581	1.56778	0.456627	0.544425	Balmoral	NA	NA	NA	NA	NA	NA
SEr3G3H3I_vRhyme_bin_20	5.06697	-0.0504051	0.867587	1.57036	0.456038	0.544425	Balmoral	NA	NA	NA	NA	NA	NA
LASYr2D2E2F_vRhyme_bin_6	158.35	-0.996407	0.795759	1.56858	0.456443	0.544425	Balmoral	NA	NA	NA	NA	NA	NA
LABRr1A1B1C_vRhyme_unbinned_56	5.22608	0.539274	0.987014	1.56821	0.456529	0.544425	Balmoral	NA	NA	NA	NA	NA	NA
LASCr2D2E2F_vRhyme_unbinned_47	18.3153	0.713617	0.730291	1.58836	0.451951	0.540627	Balmoral	NA	NA	NA	NA	NA	NA
SEr2D2E2F_vRhyme_unbinned_107	7.53469	-0.607044	0.795392	1.59319	0.450862	0.53977	Balmoral	NA	NA	NA	NA	NA	NA
SEr3G3H3I_vRhyme_unbinned_8	104.125	1.14857	0.899058	1.59822	0.44973	0.538858	Balmoral	NA	NA	NA	NA	NA	NA
MGr2D2E2F_vRhyme_unbinned_4	3.545	-0.689521	0.979638	1.60557	0.448078	0.537892	Balmoral	NA	NA	NA	NA	NA	NA
SEr2D2E2F_vRhyme_unbinned_165	34.3021	0.993304	0.821412	1.60346	0.448553	0.537892	Balmoral	NA	NA	NA	NA	NA	NA
BOr1A1B1C_vRhyme_unbinned_11	11.8935	-0.70169	0.7315	1.60393	0.448447	0.537892	Balmoral	NA	NA	NA	NA	NA	NA
LASCr2D2E2F_vRhyme_unbinned_50	10.5098	0.0955599	0.750765	1.6175	0.445414	0.535456	Balmoral	NA	NA	NA	NA	NA	NA
SEr2D2E2F_vRhyme_unbinned_191	33.8945	-0.819124	0.778672	1.62492	0.443765	0.533916	Balmoral	NA	NA	NA	NA	NA	NA
LABRr1A1B1C_vRhyme_unbinned_6	38.4014	0.93859	0.794479	1.62668	0.443374	0.533889	Balmoral	NA	NA	NA	NA	NA	NA
LABRr1A1B1C_vRhyme_unbinned_51	4.83221	-0.400548	0.96225	1.62843	0.442988	0.533867	Balmoral	NA	NA	NA	NA	NA	NA
SEr2D2E2F_vRhyme_unbinned_74	6.29055	-0.526672	0.804272	1.63725	0.441037	0.531957	Balmoral	NA	NA	NA	NA	NA	NA
BAr3G3H3I_vRhyme_unbinned_30	549.75	-0.558003	1.27869	1.64481	0.439374	0.530392	Balmoral	NA	NA	NA	NA	NA	NA
MHr2D2E2F_vRhyme_unbinned_44	1400.98	1.1108	0.870228	1.64897	0.438461	0.529731	Balmoral	NA	NA	NA	NA	NA	NA
SEr3G3H3I_vRhyme_unbinned_65	282.417	0.723125	0.722087	1.65904	0.436258	0.527694	Balmoral	NA	NA	NA	NA	NA	NA
MHr3G3H3I_vRhyme_unbinned_12	5.02758	-1.15927	0.915963	1.65834	0.436412	0.527694	Balmoral	NA	NA	NA	NA	NA	NA
MGr2D2E2F_vRhyme_unbinned_89	29.5107	-0.150404	0.78891	1.67262	0.433306	0.524814	Balmoral	NA	NA	NA	NA	NA	NA
CRr3G3H3I_vRhyme_bin_16	2.68053	-0.974306	1.05964	1.68138	0.431413	0.522958	Balmoral	NA	NA	NA	NA	NA	NA
SEr3G3H3I_vRhyme_bin_33	6.26755	0.535436	1.01715	1.69458	0.428574	0.51995	Balmoral	NA	NA	NA	NA	NA	NA
SEr3G3H3I_vRhyme_unbinned_150	5.26827	-1.14684	0.899141	1.69809	0.427824	0.519474	Balmoral	NA	NA	NA	NA	NA	NA
MHr2D2E2F_vRhyme_unbinned_63	2.60774	-0.673333	1.04548	1.70046	0.427316	0.519293	Balmoral	NA	NA	NA	NA	NA	NA
MGr1A1B1C_vRhyme_unbinned_80	6.09415	-0.795176	0.829948	1.70697	0.425929	0.518041	Balmoral	NA	NA	NA	NA	NA	NA
LABRr1A1B1C_vRhyme_unbinned_37	21.1343	-1.04897	0.795341	1.70706	0.425909	0.518041	Balmoral	NA	NA	NA	NA	NA	NA
SEr2D2E2F_vRhyme_unbinned_29	6.7526	0.122143	0.752212	1.71719	0.423757	0.516529	Balmoral	NA	NA	NA	NA	NA	NA
LAWAr2D2E2F_vRhyme_unbinned_57	3.1726	1.42957	1.18795	1.71617	0.423974	0.516529	Balmoral	NA	NA	NA	NA	NA	NA
MGr2D2E2F_vRhyme_unbinned_31	7.71172	-0.856233	0.724821	1.72824	0.421422	0.514283	Balmoral	NA	NA	NA	NA	NA	NA
SEr2D2E2F_vRhyme_unbinned_56	43.5373	0.786862	0.744035	1.74603	0.417691	0.510159	Balmoral	NA	NA	NA	NA	NA	NA
CRr2D2E2F_vRhyme_unbinned_67	35.7362	-1.03579	0.80116	1.75695	0.415416	0.507808	Balmoral	NA	NA	NA	NA	NA	NA
SEr3G3H3I_vRhyme_unbinned_193	11.4528	-0.670738	0.844001	1.77684	0.411305	0.503207	Balmoral	NA	NA	NA	NA	NA	NA
LASAr3G3H3I_vRhyme_unbinned_55	8.80256	-0.869806	0.736211	1.78481	0.409668	0.501628	Balmoral	NA	NA	NA	NA	NA	NA
MHr2D2E2F_vRhyme_unbinned_43	115.484	-0.59071	0.640537	1.7928	0.408035	0.500079	Balmoral	NA	NA	NA	NA	NA	NA
LAWAr2D2E2F_vRhyme_unbinned_18	5.27748	-0.161638	0.845227	1.79458	0.407673	0.500079	Balmoral	NA	NA	NA	NA	NA	NA
MGr1A1B1C_vRhyme_unbinned_78	12.0914	-0.510021	0.726404	1.79269	0.408059	0.500079	Balmoral	NA	NA	NA	NA	NA	NA
SEr3G3H3I_vRhyme_unbinned_4	459.715	1.26076	0.93184	1.80293	0.405975	0.498925	Balmoral	NA	NA	NA	NA	NA	NA
SEr3G3H3I_vRhyme_unbinned_183	4.23958	1.30958	1.45052	1.80238	0.406086	0.498925	Balmoral	NA	NA	NA	NA	NA	NA
LASCr2D2E2F_vRhyme_unbinned_112	50.1694	-0.0960967	0.768939	1.81052	0.404436	0.497741	Balmoral	NA	NA	NA	NA	NA	NA
LASYr2D2E2F_vRhyme_unbinned_23	4.86741	-0.331037	0.875676	1.82143	0.402237	0.495456	Balmoral	NA	NA	NA	NA	NA	NA
SEr2D2E2F_vRhyme_unbinned_1	7.2224	0.194566	0.784588	1.83441	0.399633	0.492666	Balmoral	NA	NA	NA	NA	NA	NA
SEr3G3H3I_vRhyme_unbinned_45	5.4681	-1.06712	0.922585	1.84743	0.397041	0.490293	Balmoral	NA	NA	NA	NA	NA	NA
SEr3G3H3I_vRhyme_unbinned_105	6.81274	-0.196592	1.02997	1.84577	0.397371	0.490293	Balmoral	NA	NA	NA	NA	NA	NA
SEr3G3H3I_vRhyme_unbinned_13	2.06554	-0.506454	1.31525	1.85982	0.394589	0.487691	Balmoral	NA	NA	NA	NA	NA	NA
LASCr2D2E2F_vRhyme_unbinned_86	2.93561	0.565324	1.03548	1.86731	0.393113	0.486281	Balmoral	NA	NA	NA	NA	NA	NA
MGr3G3H3I_vRhyme_unbinned_38	3.21984	-1.62485	1.22	1.87541	0.391525	0.484729	Balmoral	NA	NA	NA	NA	NA	NA
LASCr2D2E2F_vRhyme_unbinned_27	5.07718	1.10535	0.925511	1.88706	0.389251	0.482326	Balmoral	NA	NA	NA	NA	NA	NA
CRr1A1B1C_vRhyme_unbinned_30	226.021	-0.995745	0.789595	1.89632	0.387454	0.480509	Balmoral	NA	NA	NA	NA	NA	NA
CRr2D2E2F_vRhyme_unbinned_9	19.1569	-1.38005	0.985861	1.9183	0.383218	0.475663	Balmoral	NA	NA	NA	NA	NA	NA
SEr3G3H3I_vRhyme_unbinned_62	6.15464	-0.517502	0.783803	1.92246	0.382423	0.475082	Balmoral	NA	NA	NA	NA	NA	NA
BOr3G3H3I_vRhyme_unbinned_9	62.6877	0.99727	0.811726	1.93452	0.380123	0.472629	Balmoral	NA	NA	NA	NA	NA	NA
MGr2D2E2F_vRhyme_bin_14	7.91151	-0.786076	0.844512	1.93802	0.379458	0.472207	Balmoral	NA	NA	NA	NA	NA	NA
LASYr2D2E2F_vRhyme_unbinned_15	194.587	1.14693	0.860848	1.94442	0.378246	0.471103	Balmoral	NA	NA	NA	NA	NA	NA
SEr3G3H3I_vRhyme_unbinned_185	24.1672	-0.767033	0.584315	1.95601	0.376061	0.468783	Balmoral	NA	NA	NA	NA	NA	NA
MHr3G3H3I_vRhyme_unbinned_19	42.1539	0.328231	0.813795	1.96483	0.374405	0.467121	Balmoral	NA	NA	NA	NA	NA	NA
BOr2D2E2F_vRhyme_unbinned_18	2.57185	0.213202	1.26207	1.98339	0.370947	0.463205	Balmoral	NA	NA	NA	NA	NA	NA
MGr1A1B1C_vRhyme_unbinned_42	7.06607	-1.06249	0.769822	1.98703	0.370273	0.462762	Balmoral	NA	NA	NA	NA	NA	NA
BOr3G3H3I_vRhyme_bin_2	974.016	1.1011	0.817707	2.02202	0.363851	0.455128	Balmoral	NA	NA	NA	NA	NA	NA
LASCr2D2E2F_vRhyme_unbinned_105	12.3341	-0.469298	0.717417	2.03321	0.361821	0.452979	Balmoral	NA	NA	NA	NA	NA	NA
BOr3G3H3I_vRhyme_unbinned_37	16.3129	-0.590567	0.640808	2.03731	0.36108	0.452442	Balmoral	NA	NA	NA	NA	NA	NA
SEr3G3H3I_vRhyme_unbinned_232	3.69938	-0.455823	0.94167	2.05899	0.357187	0.44795	Balmoral	NA	NA	NA	NA	NA	NA
SEr3G3H3I_vRhyme_unbinned_138	3.21013	-1.06154	1.12105	2.06649	0.355851	0.44666	Balmoral	NA	NA	NA	NA	NA	NA
LASAr3G3H3I_vRhyme_unbinned_19	344.806	1.21971	0.86556	2.06676	0.355802	0.44666	Balmoral	NA	NA	NA	NA	NA	NA
LABRr1A1B1C_vRhyme_unbinned_102	5.03448	-1.17948	1.04529	2.07144	0.354971	0.446648	Balmoral	NA	NA	NA	NA	NA	NA
SEr3G3H3I_vRhyme_unbinned_243	24.6461	-0.596073	0.639084	2.07001	0.355225	0.446648	Balmoral	NA	NA	NA	NA	NA	NA
SEr3G3H3I_vRhyme_unbinned_276	18.2301	-1.01555	0.723239	2.07211	0.354851	0.446648	Balmoral	NA	NA	NA	NA	NA	NA
LABRr1A1B1C_vRhyme_unbinned_93	7.5433	-0.223406	0.732372	2.07912	0.353611	0.445777	Balmoral	NA	NA	NA	NA	NA	NA
BOr2D2E2F_vRhyme_unbinned_21	14.0213	-0.778931	0.843203	2.08483	0.352602	0.444892	Balmoral	NA	NA	NA	NA	NA	NA
SEr3G3H3I_vRhyme_unbinned_109	3.84576	1.62389	1.26402	2.08648	0.352311	0.444892	Balmoral	NA	NA	NA	NA	NA	NA
SEr2D2E2F_vRhyme_unbinned_55	10.189	-0.51752	0.776293	2.08844	0.351966	0.444863	Balmoral	NA	NA	NA	NA	NA	NA
BOr3G3H3I_vRhyme_unbinned_34	84.6796	1.15286	0.836799	2.10297	0.349418	0.442171	Balmoral	NA	NA	NA	NA	NA	NA
SEr3G3H3I_vRhyme_unbinned_304	60.8823	1.19565	0.860567	2.10232	0.349532	0.442171	Balmoral	NA	NA	NA	NA	NA	NA
LABRr1A1B1C_vRhyme_unbinned_95	6.29654	0.0549843	0.836875	2.10639	0.348821	0.442043	Balmoral	NA	NA	NA	NA	NA	NA
LABRr1A1B1C_vRhyme_bin_20	6.187	-0.269468	0.866819	2.129	0.3449	0.437456	Balmoral	NA	NA	NA	NA	NA	NA
LAWAr2D2E2F_vRhyme_unbinned_53	4.00008	-0.332297	0.888971	2.13644	0.34362	0.436214	Balmoral	NA	NA	NA	NA	NA	NA
SEr3G3H3I_vRhyme_unbinned_146	1.86299	-1.53723	1.48746	2.14038	0.342943	0.435736	Balmoral	NA	NA	NA	NA	NA	NA
LASYr2D2E2F_vRhyme_unbinned_17	335.187	0.292328	0.654387	2.1444	0.342255	0.435243	Balmoral	NA	NA	NA	NA	NA	NA
SEr3G3H3I_vRhyme_unbinned_55	2.57977	0.438526	1.1169	2.16368	0.338972	0.431446	Balmoral	NA	NA	NA	NA	NA	NA
MHr2D2E2F_vRhyme_unbinned_55	4.09302	-1.16089	0.953362	2.17448	0.337146	0.429499	Balmoral	NA	NA	NA	NA	NA	NA
LABRr1A1B1C_vRhyme_unbinned_5	2.69485	0.109183	1.48723	2.17695	0.33673	0.429346	Balmoral	NA	NA	NA	NA	NA	NA
SEr2D2E2F_vRhyme_unbinned_38	3.88489	-0.742699	0.940488	2.18849	0.334792	0.42725	Balmoral	NA	NA	NA	NA	NA	NA
CRr3G3H3I_vRhyme_unbinned_11	26.886	0.232619	0.948903	2.20895	0.331384	0.423273	Balmoral	NA	NA	NA	NA	NA	NA
LAWAr2D2E2F_vRhyme_unbinned_80	27.6544	-0.932394	0.730828	2.21437	0.330488	0.4225	Balmoral	NA	NA	NA	NA	NA	NA
SEr3G3H3I_vRhyme_unbinned_170	9.08628	0.176554	0.711783	2.21922	0.329688	0.42185	Balmoral	NA	NA	NA	NA	NA	NA
SEr3G3H3I_vRhyme_unbinned_145	7.77537	-0.0382081	0.746222	2.229	0.32808	0.420162	Balmoral	NA	NA	NA	NA	NA	NA
MGr2D2E2F_vRhyme_unbinned_45	2.0017	-0.616648	1.2119	2.23394	0.32727	0.419495	Balmoral	NA	NA	NA	NA	NA	NA
MGr3G3H3I_vRhyme_unbinned_43	31.5611	1.52944	1.07305	2.25214	0.324305	0.416063	Balmoral	NA	NA	NA	NA	NA	NA
SEr3G3H3I_vRhyme_unbinned_208	4.95272	-0.235655	0.926314	2.28457	0.319089	0.409733	Balmoral	NA	NA	NA	NA	NA	NA
LASCr2D2E2F_vRhyme_unbinned_75	2.45597	-0.122377	1.1612	2.30453	0.31592	0.406023	Balmoral	NA	NA	NA	NA	NA	NA
CRr2D2E2F_vRhyme_unbinned_74	11.4538	-0.384028	0.934806	2.31582	0.314142	0.404096	Balmoral	NA	NA	NA	NA	NA	NA
MGr2D2E2F_vRhyme_unbinned_97	47.7687	-0.187176	0.68495	2.31853	0.313717	0.403908	Balmoral	NA	NA	NA	NA	NA	NA
MHr3G3H3I_vRhyme_unbinned_15	10.8223	-0.525071	0.669614	2.32579	0.312579	0.4028	Balmoral	NA	NA	NA	NA	NA	NA
MGr1A1B1C_vRhyme_bin_14	31.0432	-0.952649	0.889633	2.33117	0.311741	0.402076	Balmoral	NA	NA	NA	NA	NA	NA
SEr3G3H3I_vRhyme_unbinned_140	28.3448	1.00086	1.1273	2.34133	0.31016	0.400393	Balmoral	NA	NA	NA	NA	NA	NA
SEr2D2E2F_vRhyme_unbinned_23	7.97541	-0.327365	1.06718	2.3609	0.30714	0.397049	Balmoral	NA	NA	NA	NA	NA	NA
SEr3G3H3I_vRhyme_unbinned_182	83.3232	0.116194	0.668878	2.35989	0.307295	0.397049	Balmoral	NA	NA	NA	NA	NA	NA
MHr3G3H3I_vRhyme_bin_4	10.8938	-1.33428	0.939358	2.37383	0.305161	0.394995	Balmoral	NA	NA	NA	NA	NA	NA
SEr3G3H3I_vRhyme_unbinned_164	9.62191	-1.39243	0.930131	2.41191	0.299405	0.38789	Balmoral	NA	NA	NA	NA	NA	NA
SEr2D2E2F_vRhyme_unbinned_17	22.7345	1.10201	0.795103	2.42091	0.298062	0.386495	Balmoral	NA	NA	NA	NA	NA	NA
LASCr2D2E2F_vRhyme_unbinned_20	6.55415	-0.238432	0.827631	2.43755	0.295591	0.383883	Balmoral	NA	NA	NA	NA	NA	NA
MHr1A1B1C_vRhyme_unbinned_35	43.3996	-1.09413	0.745499	2.43626	0.295783	0.383883	Balmoral	NA	NA	NA	NA	NA	NA
MGr3G3H3I_vRhyme_unbinned_99	18.5731	0.381376	0.703701	2.44529	0.294451	0.382839	Balmoral	NA	NA	NA	NA	NA	NA
LABRr1A1B1C_vRhyme_unbinned_126	8.95207	-0.273508	0.740074	2.45081	0.293638	0.382125	Balmoral	NA	NA	NA	NA	NA	NA
LASCr2D2E2F_vRhyme_unbinned_107	8.06459	1.1368	0.798629	2.4833	0.288907	0.376305	Balmoral	NA	NA	NA	NA	NA	NA
LABRr1A1B1C_vRhyme_unbinned_66	2.9854	-1.11917	1.19159	2.49729	0.286894	0.374018	Balmoral	NA	NA	NA	NA	NA	NA
LABRr1A1B1C_vRhyme_unbinned_68	15.578	0.0162559	0.688255	2.53059	0.282156	0.368173	Balmoral	NA	NA	NA	NA	NA	NA
MGr1A1B1C_vRhyme_unbinned_70	9.80397	0.632755	0.847614	2.54066	0.280739	0.366654	Balmoral	NA	NA	NA	NA	NA	NA
SEr2D2E2F_vRhyme_unbinned_160	56.5979	-0.56194	0.651244	2.54066	0.280739	0.366654	Balmoral	NA	NA	NA	NA	NA	NA
CRr3G3H3I_vRhyme_unbinned_33	38.3252	0.999757	1.01286	2.54069	0.280734	0.366654	Balmoral	NA	NA	NA	NA	NA	NA
MHr2D2E2F_vRhyme_unbinned_8	16.4025	-0.766831	0.818496	2.57047	0.276585	0.362207	Balmoral	NA	NA	NA	NA	NA	NA
SEr3G3H3I_vRhyme_unbinned_132	81.4216	1.18118	0.72871	2.58197	0.275	0.360457	Balmoral	NA	NA	NA	NA	NA	NA
SEr2D2E2F_vRhyme_unbinned_92	16.0874	-0.575094	0.631043	2.60025	0.272498	0.357499	Balmoral	NA	NA	NA	NA	NA	NA
MGr1A1B1C_vRhyme_unbinned_13	54.8562	1.34558	0.825681	2.60412	0.271971	0.357131	Balmoral	NA	NA	NA	NA	NA	NA
MGr3G3H3I_vRhyme_unbinned_39	3.54032	-0.728129	0.988532	2.60686	0.271599	0.356966	Balmoral	NA	NA	NA	NA	NA	NA
CRr2D2E2F_vRhyme_unbinned_30	13.6255	-1.0798	0.882299	2.60738	0.271527	0.356966	Balmoral	NA	NA	NA	NA	NA	NA
CRr3G3H3I_vRhyme_unbinned_36	5.60975	-0.712077	0.813454	2.6185	0.270022	0.355537	Balmoral	NA	NA	NA	NA	NA	NA
SEr3G3H3I_vRhyme_bin_13	16.511	-0.13097	0.633602	2.63916	0.267248	0.352204	Balmoral	NA	NA	NA	NA	NA	NA
SEr2D2E2F_vRhyme_unbinned_91	33.9042	1.0555	0.787768	2.65801	0.264741	0.349218	Balmoral	NA	NA	NA	NA	NA	NA
SEr2D2E2F_vRhyme_unbinned_156	72.6709	0.587979	0.747573	2.66164	0.26426	0.348901	Balmoral	NA	NA	NA	NA	NA	NA
SEr3G3H3I_vRhyme_unbinned_297	7.90937	-0.407825	0.701005	2.6626	0.264134	0.348901	Balmoral	NA	NA	NA	NA	NA	NA
SEr2D2E2F_vRhyme_unbinned_139	27.0293	-0.610319	0.813811	2.66563	0.263734	0.34884	Balmoral	NA	NA	NA	NA	NA	NA
SEr3G3H3I_vRhyme_unbinned_48	5.15135	0.0672242	0.825056	2.67405	0.262626	0.347692	Balmoral	NA	NA	NA	NA	NA	NA
CRr2D2E2F_vRhyme_unbinned_32	15.8289	1.19987	0.912638	2.67764	0.262155	0.347386	Balmoral	NA	NA	NA	NA	NA	NA
CRr1A1B1C_vRhyme_unbinned_7	100.026	0.753541	0.779342	2.67999	0.261847	0.347294	Balmoral	NA	NA	NA	NA	NA	NA
MGr3G3H3I_vRhyme_unbinned_50	16.288	0.98767	0.660475	2.68646	0.261001	0.346489	Balmoral	NA	NA	NA	NA	NA	NA
LABRr1A1B1C_vRhyme_unbinned_25	3.46977	1.74463	1.21352	2.68676	0.260963	0.346489	Balmoral	NA	NA	NA	NA	NA	NA
SEr3G3H3I_vRhyme_unbinned_177	7.02946	-0.326868	0.878683	2.70749	0.258272	0.343494	Balmoral	NA	NA	NA	NA	NA	NA
MHr1A1B1C_vRhyme_unbinned_1	19.6891	-1.15998	0.776347	2.71015	0.257928	0.343351	Balmoral	NA	NA	NA	NA	NA	NA
LABRr1A1B1C_vRhyme_unbinned_125	5.34612	-1.60472	1.00445	2.71076	0.257849	0.343351	Balmoral	NA	NA	NA	NA	NA	NA
MGr2D2E2F_vRhyme_bin_15	5.50951	0.994151	1.11889	2.72711	0.25575	0.341079	Balmoral	NA	NA	NA	NA	NA	NA
LAWAr2D2E2F_vRhyme_bin_10	33.057	-0.582233	0.61851	2.73487	0.25476	0.340071	Balmoral	NA	NA	NA	NA	NA	NA
LABRr1A1B1C_vRhyme_bin_12	41.2212	-0.126247	0.557949	2.74943	0.252912	0.337914	Balmoral	NA	NA	NA	NA	NA	NA
SEr2D2E2F_vRhyme_unbinned_153	7.54306	-0.0693066	0.717476	2.75085	0.252732	0.337914	Balmoral	NA	NA	NA	NA	NA	NA
MHr2D2E2F_vRhyme_unbinned_28	47.8536	0.797217	0.590783	2.75804	0.251825	0.337083	Balmoral	NA	NA	NA	NA	NA	NA
LABRr1A1B1C_vRhyme_unbinned_39	32.6288	1.03929	0.799959	2.75944	0.251649	0.337083	Balmoral	NA	NA	NA	NA	NA	NA
MGr2D2E2F_vRhyme_unbinned_27	8.23184	-0.829335	0.686036	2.79671	0.247003	0.331239	Balmoral	NA	NA	NA	NA	NA	NA
LABRr1A1B1C_vRhyme_unbinned_17	21.9777	3.4126	1.90714	2.80827	0.24558	0.329636	Balmoral	NA	NA	NA	NA	NA	NA
SEr3G3H3I_vRhyme_unbinned_106	10.9622	1.54321	1.00441	2.81416	0.244857	0.32897	Balmoral	NA	NA	NA	NA	NA	NA
SEr3G3H3I_vRhyme_unbinned_174	8.08483	0.368354	0.763132	2.83584	0.242217	0.325724	Balmoral	NA	NA	NA	NA	NA	NA
MHr2D2E2F_vRhyme_unbinned_35	3.68551	-1.48847	0.987115	2.83908	0.241826	0.3255	Balmoral	NA	NA	NA	NA	NA	NA
SEr3G3H3I_vRhyme_bin_23	28.421	-0.371499	0.596154	2.84608	0.24098	0.324912	Balmoral	NA	NA	NA	NA	NA	NA
LASCr2D2E2F_vRhyme_bin_17	4.84913	-0.537406	1.21213	2.84455	0.241165	0.324912	Balmoral	NA	NA	NA	NA	NA	NA
SEr2D2E2F_vRhyme_bin_14	8.23767	-1.44626	0.892658	2.85866	0.239469	0.323228	Balmoral	NA	NA	NA	NA	NA	NA
SEr3G3H3I_vRhyme_unbinned_244	5.53387	0.679557	0.901092	2.86026	0.239278	0.323228	Balmoral	NA	NA	NA	NA	NA	NA
MHr2D2E2F_vRhyme_unbinned_59	2.61759	-0.0942184	1.06526	2.86475	0.238741	0.322845	Balmoral	NA	NA	NA	NA	NA	NA
LAWAr2D2E2F_vRhyme_unbinned_22	26.5641	0.560386	0.798448	2.87189	0.237891	0.321996	Balmoral	NA	NA	NA	NA	NA	NA
MGr1A1B1C_vRhyme_bin_8	10.6027	-0.330483	0.795074	2.88267	0.236611	0.320563	Balmoral	NA	NA	NA	NA	NA	NA
MHr3G3H3I_vRhyme_unbinned_57	88.3819	-1.6752	0.966859	2.88873	0.235896	0.319892	Balmoral	NA	NA	NA	NA	NA	NA
MHr3G3H3I_vRhyme_unbinned_23	2.10896	-1.91035	1.35617	2.89811	0.234792	0.318693	Balmoral	NA	NA	NA	NA	NA	NA
BOr1A1B1C_vRhyme_unbinned_27	164.532	1.37205	0.817264	2.90794	0.233641	0.317428	Balmoral	NA	NA	NA	NA	NA	NA
MGr2D2E2F_vRhyme_unbinned_57	23.7468	-0.702991	0.566504	2.90853	0.233572	0.317428	Balmoral	NA	NA	NA	NA	NA	NA
LAWAr2D2E2F_vRhyme_unbinned_50	2.45874	2.23081	1.55697	2.92195	0.23201	0.315803	Balmoral	NA	NA	NA	NA	NA	NA
SEr2D2E2F_vRhyme_unbinned_16	4.95865	-0.142275	0.8445	2.93006	0.231071	0.314821	Balmoral	NA	NA	NA	NA	NA	NA
MGr3G3H3I_vRhyme_unbinned_60	6.83964	-0.189669	0.729662	2.93558	0.230434	0.314249	Balmoral	NA	NA	NA	NA	NA	NA
CRr3G3H3I_vRhyme_unbinned_14	24.8667	1.00474	0.890701	2.94325	0.229552	0.31334	Balmoral	NA	NA	NA	NA	NA	NA
MGr1A1B1C_vRhyme_unbinned_63	11.5038	-0.982437	0.715859	2.95459	0.228254	0.311862	Balmoral	NA	NA	NA	NA	NA	NA
LABRr1A1B1C_vRhyme_unbinned_64	5.53253	-0.882312	0.843419	2.96047	0.227584	0.311239	Balmoral	NA	NA	NA	NA	NA	NA
MGr1A1B1C_vRhyme_unbinned_65	12.4556	-0.24458	0.725224	2.96667	0.22688	0.310709	Balmoral	NA	NA	NA	NA	NA	NA
BAr2D2E2F_vRhyme_unbinned_35	185.212	1.29204	0.740972	2.96577	0.226982	0.310709	Balmoral	NA	NA	NA	NA	NA	NA
LASYr2D2E2F_vRhyme_unbinned_9	31.7753	1.02616	0.620576	2.97362	0.226093	0.310076	Balmoral	NA	NA	NA	NA	NA	NA
MHr2D2E2F_vRhyme_unbinned_39	6.28955	0.62532	0.821186	2.99229	0.223992	0.307485	Balmoral	NA	NA	NA	NA	NA	NA
MHr3G3H3I_vRhyme_unbinned_4	18.2798	-0.264997	0.639703	2.99438	0.223758	0.307456	Balmoral	NA	NA	NA	NA	NA	NA
MHr2D2E2F_vRhyme_unbinned_57	2.51513	-1.27818	1.08336	3.00632	0.222426	0.305915	Balmoral	NA	NA	NA	NA	NA	NA
MGr3G3H3I_vRhyme_unbinned_61	5.05497	0.576843	0.898303	3.02882	0.219938	0.30278	Balmoral	NA	NA	NA	NA	NA	NA
LASCr2D2E2F_vRhyme_unbinned_53	6.93756	-0.250225	0.750386	3.044	0.218274	0.300775	Balmoral	NA	NA	NA	NA	NA	NA
MHr3G3H3I_vRhyme_unbinned_18	6.51488	-0.522112	0.764656	3.05167	0.217439	0.299936	Balmoral	NA	NA	NA	NA	NA	NA
SEr3G3H3I_vRhyme_unbinned_64	9.01706	-0.312214	1.00645	3.0515	0.217458	0.299936	Balmoral	NA	NA	NA	NA	NA	NA
SEr3G3H3I_vRhyme_unbinned_102	9.73965	-0.163618	0.74818	3.06304	0.216207	0.298997	Balmoral	NA	NA	NA	NA	NA	NA
MGr2D2E2F_vRhyme_unbinned_76	20.4013	-0.298705	0.772783	3.06157	0.216366	0.298997	Balmoral	NA	NA	NA	NA	NA	NA
SEr2D2E2F_vRhyme_unbinned_188	2.58141	-0.495838	2.64944	3.0629	0.216222	0.298997	Balmoral	NA	NA	NA	NA	NA	NA
SEr3G3H3I_vRhyme_unbinned_200	9.95147	-0.122833	0.812381	3.07084	0.215365	0.298466	Balmoral	NA	NA	NA	NA	NA	NA
MHr2D2E2F_vRhyme_bin_9	66.4483	-0.213967	0.741811	3.07094	0.215355	0.298466	Balmoral	NA	NA	NA	NA	NA	NA
MHr3G3H3I_vRhyme_unbinned_33	50.9035	0.452998	0.727271	3.07432	0.214991	0.298466	Balmoral	NA	NA	NA	NA	NA	NA
SEr2D2E2F_vRhyme_unbinned_119	5.20105	-1.68223	0.962245	3.08773	0.213554	0.296807	Balmoral	NA	NA	NA	NA	NA	NA
SEr3G3H3I_vRhyme_unbinned_20	191.13	1.55823	0.876288	3.09174	0.213127	0.296498	Balmoral	NA	NA	NA	NA	NA	NA
LABRr1A1B1C_vRhyme_unbinned_120	16.2699	-0.259634	0.705147	3.09385	0.212902	0.296469	Balmoral	NA	NA	NA	NA	NA	NA
SEr2D2E2F_vRhyme_unbinned_195	10.6009	-0.286478	0.68627	3.09825	0.212434	0.296469	Balmoral	NA	NA	NA	NA	NA	NA
MGr3G3H3I_vRhyme_unbinned_21	18.8973	1.02346	0.692593	3.09506	0.212773	0.296469	Balmoral	NA	NA	NA	NA	NA	NA
MGr3G3H3I_vRhyme_unbinned_29	5.087	-0.508061	0.876999	3.09685	0.212583	0.296469	Balmoral	NA	NA	NA	NA	NA	NA
SEr3G3H3I_vRhyme_unbinned_175	281.125	1.53152	0.851677	3.10782	0.21142	0.29554	Balmoral	NA	NA	NA	NA	NA	NA
MGr1A1B1C_vRhyme_bin_9	62.2482	1.15291	0.663332	3.1207	0.210062	0.294634	Balmoral	NA	NA	NA	NA	NA	NA
SEr2D2E2F_vRhyme_unbinned_167	212.68	-0.870518	0.715242	3.11589	0.210569	0.294634	Balmoral	NA	NA	NA	NA	NA	NA
SEr3G3H3I_vRhyme_unbinned_260	11.9147	-0.37545	0.762983	3.12107	0.210024	0.294634	Balmoral	NA	NA	NA	NA	NA	NA
MGr3G3H3I_vRhyme_unbinned_71	4.13635	-0.676771	1.09277	3.11622	0.210534	0.294634	Balmoral	NA	NA	NA	NA	NA	NA
LASYr2D2E2F_vRhyme_unbinned_30	52.1146	0.469146	0.886453	3.11849	0.210295	0.294634	Balmoral	NA	NA	NA	NA	NA	NA
CRr2D2E2F_vRhyme_unbinned_88	38.1082	-1.14815	0.748053	3.12668	0.209436	0.294468	Balmoral	NA	NA	NA	NA	NA	NA
SEr2D2E2F_vRhyme_unbinned_35	4.68556	-1.02821	0.96198	3.13475	0.208592	0.293566	Balmoral	NA	NA	NA	NA	NA	NA
SEr3G3H3I_vRhyme_unbinned_149	8.20224	1.95167	1.11625	3.1378	0.208275	0.293457	Balmoral	NA	NA	NA	NA	NA	NA
SEr3G3H3I_vRhyme_unbinned_279	6.92082	-0.85406	0.738262	3.13743	0.208312	0.293457	Balmoral	NA	NA	NA	NA	NA	NA
SEr2D2E2F_vRhyme_unbinned_109	4.7887	1.7713	1.09808	3.14298	0.207736	0.293322	Balmoral	NA	NA	NA	NA	NA	NA
SEr3G3H3I_vRhyme_unbinned_56	2.62167	-0.825641	1.23707	3.14225	0.207812	0.293322	Balmoral	NA	NA	NA	NA	NA	NA
SEr2D2E2F_vRhyme_unbinned_22	37.8099	1.12998	0.818396	3.14681	0.207338	0.293224	Balmoral	NA	NA	NA	NA	NA	NA
MGr3G3H3I_vRhyme_unbinned_90	3.04644	0.200483	1.01555	3.15614	0.206373	0.292143	Balmoral	NA	NA	NA	NA	NA	NA
BOr3G3H3I_vRhyme_unbinned_16	9.76234	-0.848551	0.999809	3.16681	0.205275	0.290874	Balmoral	NA	NA	NA	NA	NA	NA
BAr1A1B1C_vRhyme_bin_19	318.391	1.64354	0.930154	3.20122	0.201773	0.286191	Balmoral	NA	NA	NA	NA	NA	NA
LABRr1A1B1C_vRhyme_unbinned_52	5.53665	0.216327	0.819551	3.20824	0.201067	0.285468	Balmoral	NA	NA	NA	NA	NA	NA
SEr2D2E2F_vRhyme_unbinned_166	28.3876	4.21796	2.30503	3.20969	0.200921	0.285468	Balmoral	NA	NA	NA	NA	NA	NA
SEr3G3H3I_vRhyme_unbinned_194	14.2883	-0.255437	0.699955	3.22213	0.199675	0.284047	Balmoral	NA	NA	NA	NA	NA	NA
BOr2D2E2F_vRhyme_unbinned_6	8.40048	-0.700193	0.736888	3.23738	0.198158	0.282166	Balmoral	NA	NA	NA	NA	NA	NA
MGr1A1B1C_vRhyme_unbinned_19	6.28122	-1.19449	0.76948	3.24661	0.197245	0.281143	Balmoral	NA	NA	NA	NA	NA	NA
BOr3G3H3I_vRhyme_unbinned_10	16.7059	0.784672	0.866122	3.24944	0.196967	0.281022	Balmoral	NA	NA	NA	NA	NA	NA
MHr3G3H3I_vRhyme_unbinned_52	20.8506	-0.292847	0.678472	3.2555	0.196371	0.280447	Balmoral	NA	NA	NA	NA	NA	NA
LABRr1A1B1C_vRhyme_unbinned_26	2.85859	-1.13826	1.05183	3.27485	0.194481	0.278021	Balmoral	NA	NA	NA	NA	NA	NA
MGr1A1B1C_vRhyme_unbinned_85	31.0266	0.0768312	0.64073	3.29249	0.192772	0.275851	Balmoral	NA	NA	NA	NA	NA	NA
SEr3G3H3I_vRhyme_unbinned_151	14.6917	-0.865792	0.680361	3.29465	0.192565	0.275826	Balmoral	NA	NA	NA	NA	NA	NA
SEr2D2E2F_vRhyme_unbinned_203	5.18339	-1.38453	0.930995	3.31541	0.190576	0.273246	Balmoral	NA	NA	NA	NA	NA	NA
BOr3G3H3I_vRhyme_unbinned_8	284.892	1.12503	0.75457	3.32138	0.190008	0.272701	Balmoral	NA	NA	NA	NA	NA	NA
MHr2D2E2F_vRhyme_unbinned_14	11.1902	-0.629898	0.650991	3.32795	0.189384	0.272076	Balmoral	NA	NA	NA	NA	NA	NA
MGr1A1B1C_vRhyme_unbinned_27	7.87263	-1.3318	0.833302	3.33367	0.188844	0.271569	Balmoral	NA	NA	NA	NA	NA	NA
CRr3G3H3I_vRhyme_unbinned_96	6.72704	-0.887631	0.791084	3.34155	0.188101	0.270769	Balmoral	NA	NA	NA	NA	NA	NA
CRr1A1B1C_vRhyme_unbinned_10	20.5646	-1.26963	0.96506	3.34597	0.187686	0.27044	Balmoral	NA	NA	NA	NA	NA	NA
SEr2D2E2F_vRhyme_unbinned_80	10.6808	0.128979	0.69553	3.34744	0.187548	0.27044	Balmoral	NA	NA	NA	NA	NA	NA
LASAr3G3H3I_vRhyme_unbinned_44	13.5506	0.743444	0.840011	3.35046	0.187265	0.27037	Balmoral	NA	NA	NA	NA	NA	NA
SEr2D2E2F_vRhyme_unbinned_173	11.1552	0.758915	0.829081	3.35317	0.187012	0.270273	Balmoral	NA	NA	NA	NA	NA	NA
MGr2D2E2F_vRhyme_unbinned_32	12.6388	0.129555	0.711472	3.35792	0.186568	0.269901	Balmoral	NA	NA	NA	NA	NA	NA
SEr2D2E2F_vRhyme_unbinned_106	157.908	-0.724643	0.662151	3.36897	0.18554	0.268828	Balmoral	NA	NA	NA	NA	NA	NA
LASAr3G3H3I_vRhyme_unbinned_7	352.912	1.64162	0.872978	3.36788	0.185641	0.268828	Balmoral	NA	NA	NA	NA	NA	NA
SEr3G3H3I_vRhyme_unbinned_26	2.96932	0.491018	1.03159	3.38379	0.18417	0.267231	Balmoral	NA	NA	NA	NA	NA	NA
SEr3G3H3I_vRhyme_unbinned_91	43.4482	1.20243	0.981124	3.41421	0.18139	0.263461	Balmoral	NA	NA	NA	NA	NA	NA
MHr1A1B1C_vRhyme_unbinned_37	10.17	-1.02833	0.82002	3.43831	0.179218	0.260776	Balmoral	NA	NA	NA	NA	NA	NA
BOr3G3H3I_vRhyme_unbinned_15	87.0074	1.53978	0.827933	3.4367	0.179362	0.260776	Balmoral	NA	NA	NA	NA	NA	NA
LABRr1A1B1C_vRhyme_unbinned_90	3.30153	-1.2952	1.0307	3.47515	0.175946	0.256323	Balmoral	NA	NA	NA	NA	NA	NA
MHr2D2E2F_vRhyme_bin_18	6.46869	-0.816834	0.807846	3.47532	0.175932	0.256323	Balmoral	NA	NA	NA	NA	NA	NA
SEr3G3H3I_vRhyme_unbinned_28	156.68	1.55982	0.854419	3.48094	0.175438	0.256098	Balmoral	NA	NA	NA	NA	NA	NA
SEr2D2E2F_vRhyme_unbinned_118	14.5368	-1.05355	0.802444	3.49952	0.173816	0.253985	Balmoral	NA	NA	NA	NA	NA	NA
LABRr1A1B1C_vRhyme_unbinned_113	3.13042	-1.22995	1.05941	3.50173	0.173624	0.25396	Balmoral	NA	NA	NA	NA	NA	NA
SEr2D2E2F_vRhyme_unbinned_127	35.5183	-1.7539	0.918478	3.51315	0.172635	0.252768	Balmoral	NA	NA	NA	NA	NA	NA
LASAr3G3H3I_vRhyme_unbinned_25	79.0198	1.39766	0.981451	3.52137	0.171927	0.251986	Balmoral	NA	NA	NA	NA	NA	NA
MHr2D2E2F_vRhyme_unbinned_40	5.32939	-1.59387	0.874882	3.55449	0.169103	0.248098	Balmoral	NA	NA	NA	NA	NA	NA
SEr3G3H3I_vRhyme_unbinned_271	16.0313	1.3306	0.727581	3.56911	0.167872	0.246541	Balmoral	NA	NA	NA	NA	NA	NA
LASAr3G3H3I_vRhyme_unbinned_27	17.4754	-1.13886	0.642454	3.57976	0.16698	0.245479	Balmoral	NA	NA	NA	NA	NA	NA
LAWAr2D2E2F_vRhyme_bin_28	22.1411	-0.866614	0.650787	3.59896	0.165385	0.243381	Balmoral	NA	NA	NA	NA	NA	NA
MHr1A1B1C_vRhyme_unbinned_31	301.708	1.56914	1.03451	3.60254	0.165089	0.243192	Balmoral	NA	NA	NA	NA	NA	NA
MHr3G3H3I_vRhyme_unbinned_40	5.36084	-1.36656	0.961027	3.61394	0.16415	0.242129	Balmoral	NA	NA	NA	NA	NA	NA
SEr3G3H3I_vRhyme_unbinned_228	19.2592	1.39498	0.815873	3.61334	0.1642	0.242129	Balmoral	NA	NA	NA	NA	NA	NA
BOr3G3H3I_vRhyme_unbinned_30	3.55168	-0.482653	1.0444	3.61961	0.163686	0.241869	Balmoral	NA	NA	NA	NA	NA	NA
LASAr3G3H3I_vRhyme_unbinned_53	23.5229	-1.20647	0.660204	3.61955	0.163691	0.241869	Balmoral	NA	NA	NA	NA	NA	NA
SEr2D2E2F_vRhyme_unbinned_66	38.7291	0.889625	0.962632	3.63039	0.162806	0.241053	Balmoral	NA	NA	NA	NA	NA	NA
MGr3G3H3I_vRhyme_unbinned_66	2.86124	-0.557785	1.02433	3.63305	0.16259	0.241045	Balmoral	NA	NA	NA	NA	NA	NA
MGr3G3H3I_vRhyme_unbinned_63	382.351	-1.68303	1.13635	3.6325	0.162635	0.241045	Balmoral	NA	NA	NA	NA	NA	NA
SEr2D2E2F_vRhyme_unbinned_141	6.18619	-1.30119	0.773864	3.6443	0.161678	0.240117	Balmoral	NA	NA	NA	NA	NA	NA
SEr3G3H3I_vRhyme_unbinned_256	7.91987	-1.00263	0.758599	3.6456	0.161573	0.240117	Balmoral	NA	NA	NA	NA	NA	NA
SEr2D2E2F_vRhyme_unbinned_90	1.96198	0.28191	1.21187	3.67362	0.159325	0.237108	Balmoral	NA	NA	NA	NA	NA	NA
LABRr1A1B1C_vRhyme_unbinned_9	2.54439	0.209967	1.14157	3.68869	0.158129	0.235569	Balmoral	NA	NA	NA	NA	NA	NA
LAWAr2D2E2F_vRhyme_unbinned_25	174.183	-0.3337	0.565445	3.70305	0.156998	0.234125	Balmoral	NA	NA	NA	NA	NA	NA
MHr1A1B1C_vRhyme_bin_7	303.113	0.925963	0.750431	3.71322	0.156201	0.233177	Balmoral	NA	NA	NA	NA	NA	NA
BOr1A1B1C_vRhyme_unbinned_2	172.223	1.73114	0.873982	3.72791	0.155058	0.231801	Balmoral	NA	NA	NA	NA	NA	NA
LABRr1A1B1C_vRhyme_unbinned_77	21.5767	0.492674	0.854655	3.72711	0.15512	0.231801	Balmoral	NA	NA	NA	NA	NA	NA
MHr2D2E2F_vRhyme_unbinned_64	55.8892	0.105721	0.585062	3.74565	0.153689	0.230137	Balmoral	NA	NA	NA	NA	NA	NA
MGr2D2E2F_vRhyme_unbinned_70	32.7289	-0.0952863	0.809512	3.74733	0.15356	0.230137	Balmoral	NA	NA	NA	NA	NA	NA
SEr3G3H3I_vRhyme_unbinned_153	17.4316	1.70753	0.953766	3.78409	0.150763	0.226222	Balmoral	NA	NA	NA	NA	NA	NA
LASCr2D2E2F_vRhyme_unbinned_22	29.8289	-1.52489	0.782599	3.79731	0.14977	0.224964	Balmoral	NA	NA	NA	NA	NA	NA
MGr2D2E2F_vRhyme_unbinned_38	26.4743	-0.437031	0.587801	3.80957	0.148855	0.223822	Balmoral	NA	NA	NA	NA	NA	NA
LASCr2D2E2F_vRhyme_bin_12	27.6898	0.670444	0.737009	3.82009	0.148073	0.222878	Balmoral	NA	NA	NA	NA	NA	NA
LASCr2D2E2F_vRhyme_unbinned_99	7.93972	1.12479	0.764202	3.83057	0.1473	0.221944	Balmoral	NA	NA	NA	NA	NA	NA
SEr2D2E2F_vRhyme_unbinned_71	14.1022	-0.975339	0.789107	3.83299	0.147122	0.221906	Balmoral	NA	NA	NA	NA	NA	NA
LASAr3G3H3I_vRhyme_unbinned_56	7.96929	0.23137	0.742255	3.874	0.144136	0.217629	Balmoral	NA	NA	NA	NA	NA	NA
MHr2D2E2F_vRhyme_unbinned_41	8.91112	-0.791814	0.777435	3.87776	0.143865	0.217446	Balmoral	NA	NA	NA	NA	NA	NA
MHr2D2E2F_vRhyme_unbinned_6	16.5392	-0.0434436	0.646044	3.8864	0.143245	0.216734	Balmoral	NA	NA	NA	NA	NA	NA
SEr3G3H3I_vRhyme_bin_24	153.519	1.8792	0.925342	3.89399	0.142702	0.216139	Balmoral	NA	NA	NA	NA	NA	NA
MHr1A1B1C_vRhyme_bin_5	20.2672	-0.315804	0.812559	3.89673	0.142507	0.216068	Balmoral	NA	NA	NA	NA	NA	NA
CRr1A1B1C_vRhyme_unbinned_48	5.99496	-0.478191	0.976686	3.92193	0.140723	0.213586	Balmoral	NA	NA	NA	NA	NA	NA
MGr1A1B1C_vRhyme_unbinned_87	22.629	-1.00732	0.683659	3.94546	0.139077	0.211309	Balmoral	NA	NA	NA	NA	NA	NA
LABRr1A1B1C_vRhyme_unbinned_92	14.9302	-0.729244	0.664295	3.95795	0.138211	0.210214	Balmoral	NA	NA	NA	NA	NA	NA
LABRr1A1B1C_vRhyme_unbinned_124	7.4249	-0.676091	0.715442	3.96081	0.138013	0.210133	Balmoral	NA	NA	NA	NA	NA	NA
SEr3G3H3I_vRhyme_unbinned_267	25.3282	-0.0309772	0.605928	3.98177	0.136574	0.208161	Balmoral	NA	NA	NA	NA	NA	NA
LABRr1A1B1C_vRhyme_unbinned_114	8.67355	-1.05432	0.726844	3.98446	0.136391	0.208161	Balmoral	NA	NA	NA	NA	NA	NA
LAWAr2D2E2F_vRhyme_unbinned_38	7.86734	-1.07562	0.99539	3.98255	0.136521	0.208161	Balmoral	NA	NA	NA	NA	NA	NA
CRr3G3H3I_vRhyme_unbinned_67	64.2476	0.763707	0.65265	3.98667	0.136241	0.208161	Balmoral	NA	NA	NA	NA	NA	NA
SEr3G3H3I_vRhyme_unbinned_154	15.7234	0.832929	0.968309	3.98891	0.136088	0.208161	Balmoral	NA	NA	NA	NA	NA	NA
BOr2D2E2F_vRhyme_unbinned_34	12.6326	-0.311939	0.663453	4.00117	0.135256	0.20724	Balmoral	NA	NA	NA	NA	NA	NA
LASAr3G3H3I_vRhyme_unbinned_18	234.629	1.84767	0.932688	4.00864	0.134752	0.206687	Balmoral	NA	NA	NA	NA	NA	NA
MGr2D2E2F_vRhyme_unbinned_42	15.9419	-0.29397	0.777259	4.01887	0.134064	0.205849	Balmoral	NA	NA	NA	NA	NA	NA
SEr3G3H3I_vRhyme_unbinned_199	9.89841	1.18113	0.884428	4.02807	0.133449	0.205121	Balmoral	NA	NA	NA	NA	NA	NA
SEr3G3H3I_vRhyme_unbinned_171	5.02892	-0.386495	0.814296	4.03183	0.133198	0.204953	Balmoral	NA	NA	NA	NA	NA	NA
SEr3G3H3I_vRhyme_unbinned_197	4.19738	-0.381343	0.918737	4.03806	0.132784	0.204532	Balmoral	NA	NA	NA	NA	NA	NA
MHr2D2E2F_vRhyme_bin_15	20.4139	-0.843283	0.963631	4.05336	0.131772	0.203611	Balmoral	NA	NA	NA	NA	NA	NA
SEr2D2E2F_vRhyme_unbinned_49	7.069	2.24323	1.19107	4.04921	0.132046	0.203611	Balmoral	NA	NA	NA	NA	NA	NA
CRr2D2E2F_vRhyme_unbinned_10	482.389	1.45153	0.871291	4.0507	0.131948	0.203611	Balmoral	NA	NA	NA	NA	NA	NA
MGr1A1B1C_vRhyme_unbinned_11	8.81746	-0.510649	0.73591	4.0603	0.131316	0.203462	Balmoral	NA	NA	NA	NA	NA	NA
CRr2D2E2F_vRhyme_unbinned_23	64.6838	-1.15928	0.695223	4.05748	0.131501	0.203462	Balmoral	NA	NA	NA	NA	NA	NA
SEr3G3H3I_vRhyme_unbinned_252	48.798	1.1827	0.772155	4.05706	0.131528	0.203462	Balmoral	NA	NA	NA	NA	NA	NA
SEr2D2E2F_vRhyme_unbinned_132	4.1009	-1.46688	0.922365	4.06213	0.131196	0.203462	Balmoral	NA	NA	NA	NA	NA	NA
MHr2D2E2F_vRhyme_unbinned_30	27.7283	-0.451054	0.689865	4.07204	0.130547	0.202883	Balmoral	NA	NA	NA	NA	NA	NA
SEr3G3H3I_vRhyme_unbinned_184	25.0865	0.572633	0.731534	4.07132	0.130594	0.202883	Balmoral	NA	NA	NA	NA	NA	NA
SEr3G3H3I_vRhyme_unbinned_44	536.662	1.78906	0.868412	4.07628	0.130271	0.202815	Balmoral	NA	NA	NA	NA	NA	NA
LAWAr2D2E2F_vRhyme_unbinned_58	36.7406	-0.713366	0.595146	4.07932	0.130073	0.202724	Balmoral	NA	NA	NA	NA	NA	NA
CRr1A1B1C_vRhyme_unbinned_62	26.0524	-0.895806	0.774799	4.09599	0.128994	0.201329	Balmoral	NA	NA	NA	NA	NA	NA
MHr2D2E2F_vRhyme_unbinned_78	6.42886	-0.123284	0.972768	4.09528	0.129039	0.201329	Balmoral	NA	NA	NA	NA	NA	NA
BOr1A1B1C_vRhyme_unbinned_7	4.50527	-0.965933	1.18584	4.12347	0.127233	0.198939	Balmoral	NA	NA	NA	NA	NA	NA
MHr2D2E2F_vRhyme_bin_14	39.7772	-0.873278	0.638688	4.14068	0.126143	0.197447	Balmoral	NA	NA	NA	NA	NA	NA
SEr3G3H3I_vRhyme_unbinned_213	30.5197	1.42297	0.789033	4.15603	0.125178	0.196149	Balmoral	NA	NA	NA	NA	NA	NA
SEr3G3H3I_vRhyme_unbinned_266	6.5957	-1.23683	0.771123	4.16227	0.124789	0.19575	Balmoral	NA	NA	NA	NA	NA	NA
SEr3G3H3I_vRhyme_unbinned_155	36.9124	0.864879	0.902391	4.16638	0.124532	0.195559	Balmoral	NA	NA	NA	NA	NA	NA
BOr3G3H3I_vRhyme_unbinned_20	6.37869	-1.12776	0.76993	4.16759	0.124457	0.195559	Balmoral	NA	NA	NA	NA	NA	NA
SEr3G3H3I_vRhyme_unbinned_97	8.71329	0.704745	0.809823	4.17527	0.12398	0.195114	Balmoral	NA	NA	NA	NA	NA	NA
SEr2D2E2F_vRhyme_unbinned_3	14.6872	0.517241	0.790867	4.2225	0.121087	0.190767	Balmoral	NA	NA	NA	NA	NA	NA
SEr3G3H3I_vRhyme_bin_16	23.9091	-0.0932608	0.594177	4.25361	0.119218	0.188027	Balmoral	NA	NA	NA	NA	NA	NA
LASCr2D2E2F_vRhyme_unbinned_2	14.3763	-1.10774	0.661597	4.26811	0.118356	0.186872	Balmoral	NA	NA	NA	NA	NA	NA
CRr3G3H3I_vRhyme_unbinned_7	15.104	1.76024	0.937821	4.28385	0.117429	0.185609	Balmoral	NA	NA	NA	NA	NA	NA
CRr2D2E2F_vRhyme_unbinned_51	37.7528	1.23477	0.970578	4.29221	0.116939	0.185036	Balmoral	NA	NA	NA	NA	NA	NA
CRr3G3H3I_vRhyme_unbinned_27	46.1148	1.81768	0.862162	4.30446	0.116224	0.184107	Balmoral	NA	NA	NA	NA	NA	NA
SEr2D2E2F_vRhyme_unbinned_104	2.549	-0.679791	1.08981	4.32522	0.115025	0.182434	Balmoral	NA	NA	NA	NA	NA	NA
SEr3G3H3I_vRhyme_unbinned_285	4.89609	-1.079	0.877766	4.3249	0.115043	0.182434	Balmoral	NA	NA	NA	NA	NA	NA
MGr2D2E2F_vRhyme_unbinned_81	5168.76	-0.670347	0.639732	4.32974	0.114765	0.182392	Balmoral	NA	NA	NA	NA	NA	NA
LAWAr2D2E2F_vRhyme_unbinned_71	1.92505	2.61911	1.79391	4.33755	0.114318	0.18188	Balmoral	NA	NA	NA	NA	NA	NA
SEr3G3H3I_vRhyme_unbinned_221	14.5575	1.64046	0.867372	4.34395	0.113952	0.181498	Balmoral	NA	NA	NA	NA	NA	NA
MGr3G3H3I_vRhyme_unbinned_93	11.2138	-0.665683	0.731166	4.3495	0.113636	0.181194	Balmoral	NA	NA	NA	NA	NA	NA
MHr2D2E2F_vRhyme_unbinned_62	2.95026	-0.513797	0.972116	4.36018	0.113031	0.180462	Balmoral	NA	NA	NA	NA	NA	NA
LASCr2D2E2F_vRhyme_unbinned_109	41.0451	0.677651	1.00645	4.3598	0.113053	0.180462	Balmoral	NA	NA	NA	NA	NA	NA
SEr2D2E2F_vRhyme_unbinned_93	14.0728	-0.310586	0.626951	4.36663	0.112667	0.180243	Balmoral	NA	NA	NA	NA	NA	NA
LABRr1A1B1C_vRhyme_unbinned_18	15.8076	-0.687442	0.775311	4.40887	0.110313	0.176671	Balmoral	NA	NA	NA	NA	NA	NA
LABRr1A1B1C_vRhyme_unbinned_11	11.4431	-0.910132	0.772054	4.41629	0.109904	0.176211	Balmoral	NA	NA	NA	NA	NA	NA
MGr3G3H3I_vRhyme_unbinned_87	12.9014	2.14551	1.02553	4.42916	0.109199	0.175275	Balmoral	NA	NA	NA	NA	NA	NA
SEr3G3H3I_vRhyme_unbinned_286	3.31585	0.835583	1.04688	4.42918	0.109198	0.175275	Balmoral	NA	NA	NA	NA	NA	NA
SEr3G3H3I_vRhyme_unbinned_90	3.75734	-1.64416	0.969878	4.43563	0.108847	0.175096	Balmoral	NA	NA	NA	NA	NA	NA
CRr3G3H3I_vRhyme_unbinned_31	108.7	1.57166	0.859263	4.43677	0.108785	0.175096	Balmoral	NA	NA	NA	NA	NA	NA
LABRr1A1B1C_vRhyme_unbinned_1	9.78605	-0.987853	0.670475	4.44194	0.108504	0.174932	Balmoral	NA	NA	NA	NA	NA	NA
SEr3G3H3I_vRhyme_unbinned_100	9.21146	-0.422418	0.862227	4.44746	0.108205	0.174644	Balmoral	NA	NA	NA	NA	NA	NA
SEr3G3H3I_vRhyme_unbinned_126	20.6266	-0.0669099	0.724479	4.45987	0.107536	0.173757	Balmoral	NA	NA	NA	NA	NA	NA
SEr3G3H3I_vRhyme_unbinned_264	32.8217	1.28302	0.733905	4.46947	0.10702	0.173171	Balmoral	NA	NA	NA	NA	NA	NA
MHr2D2E2F_vRhyme_unbinned_23	10.3038	-0.433979	0.663478	4.47114	0.106931	0.173171	Balmoral	NA	NA	NA	NA	NA	NA
SEr3G3H3I_vRhyme_unbinned_224	4.14736	1.21281	0.96803	4.46886	0.107053	0.173171	Balmoral	NA	NA	NA	NA	NA	NA
CRr3G3H3I_vRhyme_unbinned_57	85.8131	2.33551	1.16695	4.47787	0.106572	0.172971	Balmoral	NA	NA	NA	NA	NA	NA
MGr1A1B1C_vRhyme_unbinned_48	43.8551	-1.25674	0.866913	4.48104	0.106403	0.17289	Balmoral	NA	NA	NA	NA	NA	NA
SEr2D2E2F_vRhyme_unbinned_180	25.8088	0.153541	0.610509	4.4912	0.105864	0.172207	Balmoral	NA	NA	NA	NA	NA	NA
SEr3G3H3I_vRhyme_bin_25	134.153	2.09141	0.946138	4.53366	0.10364	0.168779	Balmoral	NA	NA	NA	NA	NA	NA
MGr1A1B1C_vRhyme_unbinned_55	67.592	-1.11877	1.15154	4.5451	0.103049	0.168005	Balmoral	NA	NA	NA	NA	NA	NA
SEr2D2E2F_vRhyme_unbinned_121	16.7883	-0.142749	0.884516	4.54673	0.102965	0.168005	Balmoral	NA	NA	NA	NA	NA	NA
CRr2D2E2F_vRhyme_unbinned_55	3.05495	-0.813641	1.00691	4.5606	0.102254	0.167083	Balmoral	NA	NA	NA	NA	NA	NA
MHr3G3H3I_vRhyme_unbinned_54	19.3496	-0.927014	0.623243	4.57523	0.101508	0.166052	Balmoral	NA	NA	NA	NA	NA	NA
MHr2D2E2F_vRhyme_unbinned_33	7.37124	-0.531663	0.715883	4.5763	0.101454	0.166052	Balmoral	NA	NA	NA	NA	NA	NA
MGr1A1B1C_vRhyme_unbinned_72	11.8818	1.13507	1.89008	4.59131	0.100695	0.165095	Balmoral	NA	NA	NA	NA	NA	NA
MGr1A1B1C_vRhyme_unbinned_29	46.5133	1.70154	0.78408	4.60457	0.10003	0.16419	Balmoral	NA	NA	NA	NA	NA	NA
BOr2D2E2F_vRhyme_unbinned_24	12.5296	-0.496273	0.719398	4.613	0.0996092	0.163684	Balmoral	NA	NA	NA	NA	NA	NA
MGr1A1B1C_vRhyme_unbinned_46	1.99135	-1.90545	1.24703	4.6153	0.0994947	0.163681	Balmoral	NA	NA	NA	NA	NA	NA
SEr3G3H3I_vRhyme_unbinned_206	84.8594	1.35798	0.681418	4.61589	0.0994654	0.163681	Balmoral	NA	NA	NA	NA	NA	NA
SEr3G3H3I_vRhyme_unbinned_60	3.18826	0.923799	1.0332	4.63264	0.0986358	0.162637	Balmoral	NA	NA	NA	NA	NA	NA
CRr3G3H3I_vRhyme_unbinned_9	39.209	-0.559658	1.10823	4.64664	0.0979477	0.161686	Balmoral	NA	NA	NA	NA	NA	NA
LABRr1A1B1C_vRhyme_unbinned_106	15.1929	-0.0517014	0.753193	4.65673	0.097455	0.161056	Balmoral	NA	NA	NA	NA	NA	NA
MHr2D2E2F_vRhyme_unbinned_51	28.5704	-0.696508	0.646641	4.65732	0.0974262	0.161056	Balmoral	NA	NA	NA	NA	NA	NA
MGr3G3H3I_vRhyme_unbinned_33	9.21273	-0.482298	0.702759	4.69056	0.0958202	0.158716	Balmoral	NA	NA	NA	NA	NA	NA
MHr3G3H3I_vRhyme_bin_7	113.656	0.109812	0.749421	4.69523	0.0955968	0.158527	Balmoral	NA	NA	NA	NA	NA	NA
MGr1A1B1C_vRhyme_unbinned_41	14.0857	-0.687223	0.649465	4.71309	0.094747	0.157297	Balmoral	NA	NA	NA	NA	NA	NA
MHr2D2E2F_vRhyme_unbinned_20	4.22552	-0.424499	0.872098	4.73135	0.0938857	0.156046	Balmoral	NA	NA	NA	NA	NA	NA
BOr3G3H3I_vRhyme_unbinned_27	19.8732	-0.477086	0.857219	4.73313	0.0938025	0.156046	Balmoral	NA	NA	NA	NA	NA	NA
MGr1A1B1C_vRhyme_unbinned_54	14.6364	-0.949863	0.59476	4.74154	0.0934087	0.15561	Balmoral	NA	NA	NA	NA	NA	NA
LASCr2D2E2F_vRhyme_bin_16	13.874	-0.0913662	0.67462	4.75076	0.092979	0.155072	Balmoral	NA	NA	NA	NA	NA	NA
MHr2D2E2F_vRhyme_unbinned_32	20.3111	-0.684474	0.579683	4.7622	0.092449	0.154365	Balmoral	NA	NA	NA	NA	NA	NA
MGr1A1B1C_vRhyme_unbinned_39	6.58436	-1.57916	0.792853	4.77015	0.092082	0.15393	Balmoral	NA	NA	NA	NA	NA	NA
MHr3G3H3I_vRhyme_bin_12	16.9526	-0.262871	0.965215	4.77305	0.0919485	0.153884	Balmoral	NA	NA	NA	NA	NA	NA
BOr2D2E2F_vRhyme_bin_8	60.9289	-1.35269	0.684801	4.777	0.0917673	0.153758	Balmoral	NA	NA	NA	NA	NA	NA
SEr3G3H3I_vRhyme_unbinned_251	3.09438	0.498594	1.56841	4.78276	0.0915034	0.153549	Balmoral	NA	NA	NA	NA	NA	NA
MHr2D2E2F_vRhyme_unbinned_61	7.66342	-0.343	0.792627	4.78203	0.0915367	0.153549	Balmoral	NA	NA	NA	NA	NA	NA
LABRr1A1B1C_vRhyme_unbinned_2	4.1532	-0.151636	0.854449	4.7924	0.0910635	0.153268	Balmoral	NA	NA	NA	NA	NA	NA
SEr3G3H3I_vRhyme_unbinned_96	5.51833	-0.0968262	0.873668	4.79032	0.0911583	0.153268	Balmoral	NA	NA	NA	NA	NA	NA
MHr2D2E2F_vRhyme_unbinned_58	11.2153	-0.27101	0.634027	4.79502	0.0909441	0.153264	Balmoral	NA	NA	NA	NA	NA	NA
MGr1A1B1C_vRhyme_unbinned_14	14.4574	-0.147216	0.652448	4.80371	0.0905496	0.152776	Balmoral	NA	NA	NA	NA	NA	NA
SEr2D2E2F_vRhyme_unbinned_136	3.7142	1.2979	1.1456	4.80646	0.0904255	0.152744	Balmoral	NA	NA	NA	NA	NA	NA
SEr3G3H3I_vRhyme_unbinned_227	3.11645	-1.33906	0.99689	4.83269	0.0892473	0.15093	Balmoral	NA	NA	NA	NA	NA	NA
LASCr2D2E2F_vRhyme_unbinned_100	17.4949	-0.384443	0.782629	4.84701	0.0886105	0.150028	Balmoral	NA	NA	NA	NA	NA	NA
SEr3G3H3I_vRhyme_unbinned_235	31.957	-0.512088	0.594456	4.84744	0.0885915	0.150028	Balmoral	NA	NA	NA	NA	NA	NA
MHr3G3H3I_vRhyme_unbinned_25	102.1	1.81582	0.928149	4.87076	0.0875644	0.148603	Balmoral	NA	NA	NA	NA	NA	NA
LASCr2D2E2F_vRhyme_unbinned_123	35.1218	0.200481	0.708212	4.87383	0.0874302	0.148549	Balmoral	NA	NA	NA	NA	NA	NA
SEr3G3H3I_vRhyme_unbinned_187	2.42935	-0.546281	1.14224	4.88006	0.0871585	0.148261	Balmoral	NA	NA	NA	NA	NA	NA
SEr3G3H3I_vRhyme_unbinned_18	15.9092	-1.06225	0.661114	4.88316	0.0870233	0.148205	Balmoral	NA	NA	NA	NA	NA	NA
MHr2D2E2F_vRhyme_unbinned_7	15.2032	0.221819	0.648395	4.8868	0.0868649	0.148109	Balmoral	NA	NA	NA	NA	NA	NA
SEr2D2E2F_vRhyme_unbinned_154	12.0154	4.69025	2.12704	4.89944	0.086318	0.147403	Balmoral	NA	NA	NA	NA	NA	NA
BOr1A1B1C_vRhyme_unbinned_40	75.6065	-0.701346	0.605035	4.90041	0.0862759	0.147403	Balmoral	NA	NA	NA	NA	NA	NA
SEr3G3H3I_vRhyme_unbinned_134	1428.5	1.9923	0.868894	4.89871	0.0863492	0.147403	Balmoral	NA	NA	NA	NA	NA	NA
SEr3G3H3I_vRhyme_unbinned_236	37.7526	-1.47214	0.688907	4.90137	0.0862344	0.147403	Balmoral	NA	NA	NA	NA	NA	NA
SEr3G3H3I_vRhyme_unbinned_294	14.6744	-1.24418	0.67061	4.9332	0.0848731	0.145568	Balmoral	NA	NA	NA	NA	NA	NA
SEr2D2E2F_vRhyme_unbinned_51	16.2218	-0.207147	0.681289	4.94718	0.0842818	0.144725	Balmoral	NA	NA	NA	NA	NA	NA
SEr2D2E2F_vRhyme_unbinned_193	27.5172	0.77571	0.739349	4.96956	0.0833439	0.143284	Balmoral	NA	NA	NA	NA	NA	NA
MHr2D2E2F_vRhyme_unbinned_36	2.70301	1.21918	1.16195	4.99463	0.0823058	0.141667	Balmoral	NA	NA	NA	NA	NA	NA
LAWAr2D2E2F_vRhyme_unbinned_36	9.4292	0.715819	0.822366	5.01447	0.0814931	0.140435	Balmoral	NA	NA	NA	NA	NA	NA
LABRr1A1B1C_vRhyme_unbinned_83	9.03039	-2.91465	1.95265	5.01723	0.0813807	0.140408	Balmoral	NA	NA	NA	NA	NA	NA
MGr2D2E2F_vRhyme_unbinned_84	699.911	2.4516	1.08541	5.02884	0.0809098	0.139762	Balmoral	NA	NA	NA	NA	NA	NA
MGr1A1B1C_vRhyme_unbinned_12	38.8634	-0.407009	0.604812	5.03401	0.0807008	0.139724	Balmoral	NA	NA	NA	NA	NA	NA
SEr3G3H3I_vRhyme_unbinned_205	7.8551	-0.73556	0.803759	5.03476	0.0806707	0.139724	Balmoral	NA	NA	NA	NA	NA	NA
SEr3G3H3I_vRhyme_unbinned_37	9.10082	1.14217	0.74708	5.03176	0.0807918	0.139724	Balmoral	NA	NA	NA	NA	NA	NA
LASCr2D2E2F_vRhyme_unbinned_97	38.5971	-0.367654	0.752934	5.04805	0.0801365	0.139099	Balmoral	NA	NA	NA	NA	NA	NA
SEr2D2E2F_vRhyme_unbinned_21	7.7014	0.509661	0.715335	5.0479	0.0801425	0.139099	Balmoral	NA	NA	NA	NA	NA	NA
CRr1A1B1C_vRhyme_unbinned_58	204.913	-0.0340647	0.755627	5.05569	0.0798308	0.13889	Balmoral	NA	NA	NA	NA	NA	NA
MHr2D2E2F_vRhyme_unbinned_27	8.5541	-0.728253	0.710218	5.07309	0.0791393	0.137958	Balmoral	NA	NA	NA	NA	NA	NA
CRr2D2E2F_vRhyme_unbinned_11	4.17867	-2.11672	1.16013	5.07156	0.0792001	0.137958	Balmoral	NA	NA	NA	NA	NA	NA
SEr3G3H3I_vRhyme_unbinned_217	12.3975	0.406709	0.804634	5.07877	0.0789151	0.137793	Balmoral	NA	NA	NA	NA	NA	NA
MHr2D2E2F_vRhyme_unbinned_9	20.8267	1.42067	0.684997	5.09747	0.0781806	0.136675	Balmoral	NA	NA	NA	NA	NA	NA
MHr2D2E2F_vRhyme_unbinned_52	5.74157	-0.375277	0.815193	5.10485	0.0778925	0.136335	Balmoral	NA	NA	NA	NA	NA	NA
SEr3G3H3I_vRhyme_unbinned_229	29.2702	-0.728956	0.651507	5.11077	0.0776622	0.136096	Balmoral	NA	NA	NA	NA	NA	NA
MGr3G3H3I_vRhyme_unbinned_101	46.05	0.5715	0.623832	5.11348	0.077557	0.136076	Balmoral	NA	NA	NA	NA	NA	NA
LABRr1A1B1C_vRhyme_unbinned_111	7.38461	-1.15727	0.820776	5.11857	0.0773599	0.135895	Balmoral	NA	NA	NA	NA	NA	NA
MGr1A1B1C_vRhyme_unbinned_50	13.4063	0.429519	0.747441	5.13878	0.0765822	0.134692	Balmoral	NA	NA	NA	NA	NA	NA
SEr3G3H3I_vRhyme_unbinned_190	45.3738	1.69346	0.763953	5.14944	0.076175	0.134138	Balmoral	NA	NA	NA	NA	NA	NA
LASCr2D2E2F_vRhyme_unbinned_95	12.027	1.82154	0.848862	5.15581	0.0759328	0.133874	Balmoral	NA	NA	NA	NA	NA	NA
SEr3G3H3I_vRhyme_unbinned_118	5.56144	-0.720321	0.823649	5.17049	0.0753776	0.133057	Balmoral	NA	NA	NA	NA	NA	NA
LABRr1A1B1C_vRhyme_unbinned_96	4.38991	-1.19825	0.87636	5.17869	0.0750692	0.132758	Balmoral	NA	NA	NA	NA	NA	NA
MGr1A1B1C_vRhyme_unbinned_79	11.7499	0.0692959	0.6405	5.17743	0.0751166	0.132758	Balmoral	NA	NA	NA	NA	NA	NA
MHr1A1B1C_vRhyme_unbinned_16	85.7043	-0.805703	0.616963	5.1891	0.0746796	0.132308	Balmoral	NA	NA	NA	NA	NA	NA
CRr3G3H3I_vRhyme_unbinned_53	111.462	2.31484	1.11006	5.20129	0.0742258	0.131665	Balmoral	NA	NA	NA	NA	NA	NA
CRr3G3H3I_vRhyme_unbinned_80	600.803	0.183042	0.598844	5.20523	0.0740797	0.131566	Balmoral	NA	NA	NA	NA	NA	NA
LABRr1A1B1C_vRhyme_unbinned_57	7.28611	-1.87862	0.936296	5.21684	0.0736509	0.130965	Balmoral	NA	NA	NA	NA	NA	NA
SEr2D2E2F_vRhyme_unbinned_47	4.91775	-1.65506	1.32858	5.21785	0.0736136	0.130965	Balmoral	NA	NA	NA	NA	NA	NA
SEr3G3H3I_vRhyme_unbinned_202	10.9386	-0.041171	0.724531	5.24886	0.0724811	0.129202	Balmoral	NA	NA	NA	NA	NA	NA
MHr2D2E2F_vRhyme_bin_7	15.8603	-0.817833	0.591407	5.25509	0.0722557	0.129074	Balmoral	NA	NA	NA	NA	NA	NA
CRr1A1B1C_vRhyme_unbinned_52	818.782	2.54933	1.11388	5.2533	0.0723205	0.129074	Balmoral	NA	NA	NA	NA	NA	NA
MGr3G3H3I_vRhyme_unbinned_53	18.8117	-0.620018	0.707395	5.25959	0.0720931	0.128985	Balmoral	NA	NA	NA	NA	NA	NA
SEr3G3H3I_vRhyme_unbinned_94	4.12825	-1.0822	2.34124	5.29654	0.0707737	0.126781	Balmoral	NA	NA	NA	NA	NA	NA
LABRr1A1B1C_vRhyme_bin_11	87.3625	-0.0566172	0.562862	5.32045	0.0699325	0.125429	Balmoral	NA	NA	NA	NA	NA	NA
MHr3G3H3I_vRhyme_unbinned_9	5.78973	0.335199	0.776399	5.34516	0.0690737	0.124042	Balmoral	NA	NA	NA	NA	NA	NA
MHr2D2E2F_vRhyme_unbinned_13	6.64138	-0.708033	0.781256	5.35776	0.0686399	0.123416	Balmoral	NA	NA	NA	NA	NA	NA
SEr3G3H3I_vRhyme_unbinned_137	22.9039	-0.291665	0.604187	5.38675	0.0676523	0.121873	Balmoral	NA	NA	NA	NA	NA	NA
LASAr3G3H3I_vRhyme_unbinned_28	79.7588	1.21438	0.896077	5.38825	0.0676015	0.121873	Balmoral	NA	NA	NA	NA	NA	NA
LASCr2D2E2F_vRhyme_unbinned_33	11.4934	-0.249249	0.977758	5.38541	0.0676976	0.121873	Balmoral	NA	NA	NA	NA	NA	NA
SEr3G3H3I_vRhyme_unbinned_36	69.2072	1.46496	0.794648	5.3952	0.0673671	0.121731	Balmoral	NA	NA	NA	NA	NA	NA
SEr3G3H3I_vRhyme_unbinned_157	1.74474	-2.43676	1.45884	5.39975	0.0672138	0.12172	Balmoral	NA	NA	NA	NA	NA	NA
SEr3G3H3I_vRhyme_unbinned_168	3.1384	-0.804728	1.07587	5.39787	0.0672772	0.12172	Balmoral	NA	NA	NA	NA	NA	NA
BOr3G3H3I_vRhyme_unbinned_7	31.604	-2.06181	0.890927	5.40423	0.0670635	0.121636	Balmoral	NA	NA	NA	NA	NA	NA
LABRr1A1B1C_vRhyme_unbinned_23	220.097	1.01786	0.665274	5.4134	0.0667566	0.121231	Balmoral	NA	NA	NA	NA	NA	NA
MGr1A1B1C_vRhyme_unbinned_83	5.65167	-0.689619	1.22886	5.44375	0.0657513	0.119555	Balmoral	NA	NA	NA	NA	NA	NA
CRr1A1B1C_vRhyme_unbinned_60	27.2169	-0.194094	0.731769	5.4619	0.0651572	0.118624	Balmoral	NA	NA	NA	NA	NA	NA
MHr2D2E2F_vRhyme_unbinned_45	5.36571	-1.27708	0.893073	5.46587	0.065028	0.118537	Balmoral	NA	NA	NA	NA	NA	NA
LABRr1A1B1C_vRhyme_unbinned_67	11.8094	-0.176185	0.716074	5.47523	0.0647245	0.118165	Balmoral	NA	NA	NA	NA	NA	NA
SEr3G3H3I_vRhyme_unbinned_115	3.28185	-1.15136	1.11876	5.47467	0.0647426	0.118165	Balmoral	NA	NA	NA	NA	NA	NA
SEr3G3H3I_vRhyme_bin_12	296.094	0.874923	0.834993	5.48676	0.0643524	0.117749	Balmoral	NA	NA	NA	NA	NA	NA
LAWAr2D2E2F_vRhyme_unbinned_82	4.06585	-1.56972	1.01375	5.49204	0.0641828	0.117587	Balmoral	NA	NA	NA	NA	NA	NA
BOr1A1B1C_vRhyme_unbinned_13	9.2095	-0.772794	0.681962	5.49791	0.0639946	0.117391	Balmoral	NA	NA	NA	NA	NA	NA
LABRr1A1B1C_vRhyme_unbinned_121	207.369	1.88206	0.794013	5.50569	0.0637461	0.117083	Balmoral	NA	NA	NA	NA	NA	NA
MHr2D2E2F_vRhyme_unbinned_50	6.10883	0.149081	0.757051	5.52803	0.0630381	0.115935	Balmoral	NA	NA	NA	NA	NA	NA
SEr3G3H3I_vRhyme_unbinned_81	6.88727	2.8445	1.26869	5.52794	0.063041	0.115935	Balmoral	NA	NA	NA	NA	NA	NA
LAWAr2D2E2F_vRhyme_unbinned_76	4.47201	0.449536	1.336	5.54882	0.0623862	0.115022	Balmoral	NA	NA	NA	NA	NA	NA
MGr2D2E2F_vRhyme_unbinned_59	10.0921	-1.28123	0.868339	5.56035	0.0620277	0.114507	Balmoral	NA	NA	NA	NA	NA	NA
MGr2D2E2F_vRhyme_unbinned_17	5.52081	-0.774652	0.895968	5.56319	0.0619398	0.11449	Balmoral	NA	NA	NA	NA	NA	NA
BOr3G3H3I_vRhyme_unbinned_6	119.816	-1.33387	0.639336	5.61289	0.0604195	0.111822	Balmoral	NA	NA	NA	NA	NA	NA
MHr3G3H3I_vRhyme_unbinned_26	154.267	2.62372	1.1989	5.62283	0.0601199	0.11141	Balmoral	NA	NA	NA	NA	NA	NA
CRr1A1B1C_vRhyme_unbinned_3	194.167	1.73714	0.838328	5.63357	0.0597978	0.111028	Balmoral	NA	NA	NA	NA	NA	NA
LAWAr2D2E2F_vRhyme_unbinned_67	2.28347	-0.406111	1.58551	5.63226	0.0598372	0.111028	Balmoral	NA	NA	NA	NA	NA	NA
SEr3G3H3I_vRhyme_unbinned_19	8.15176	-1.08331	0.712401	5.64281	0.0595222	0.110727	Balmoral	NA	NA	NA	NA	NA	NA
BOr1A1B1C_vRhyme_unbinned_39	7.90406	-1.01897	0.710335	5.65192	0.0592517	0.110439	Balmoral	NA	NA	NA	NA	NA	NA
SEr3G3H3I_vRhyme_unbinned_247	6.97272	-1.57605	0.845999	5.65058	0.0592915	0.110439	Balmoral	NA	NA	NA	NA	NA	NA
MHr3G3H3I_vRhyme_unbinned_8	698.86	2.4279	1.04361	5.6674	0.058795	0.109796	Balmoral	NA	NA	NA	NA	NA	NA
SEr2D2E2F_vRhyme_unbinned_131	17.8145	2.66316	1.13679	5.67821	0.0584779	0.109427	Balmoral	NA	NA	NA	NA	NA	NA
SEr3G3H3I_vRhyme_unbinned_61	3.8557	-0.461215	0.877867	5.67672	0.0585217	0.109427	Balmoral	NA	NA	NA	NA	NA	NA
BAr2D2E2F_vRhyme_bin_8	2107.86	1.56921	0.963088	5.69111	0.058102	0.108922	Balmoral	NA	NA	NA	NA	NA	NA
CRr3G3H3I_vRhyme_unbinned_4	80.7689	1.41271	0.945471	5.70672	0.0576502	0.108215	Balmoral	NA	NA	NA	NA	NA	NA
MHr2D2E2F_vRhyme_unbinned_26	225.134	-0.706073	0.730031	5.70983	0.0575608	0.108187	Balmoral	NA	NA	NA	NA	NA	NA
LABRr1A1B1C_vRhyme_unbinned_4	10.1724	-0.684859	0.710743	5.71768	0.0573352	0.107903	Balmoral	NA	NA	NA	NA	NA	NA
BOr1A1B1C_vRhyme_unbinned_37	7.41061	-0.662422	0.754857	5.72624	0.0570903	0.107582	Balmoral	NA	NA	NA	NA	NA	NA
CRr3G3H3I_vRhyme_unbinned_90	27.667	2.51925	1.06908	5.73056	0.0569671	0.107489	Balmoral	NA	NA	NA	NA	NA	NA
CRr1A1B1C_vRhyme_bin_6	92.3632	1.69918	0.753373	5.75127	0.0563804	0.106521	Balmoral	NA	NA	NA	NA	NA	NA
MHr3G3H3I_vRhyme_unbinned_46	215.657	2.34156	1.00685	5.75592	0.0562494	0.106412	Balmoral	NA	NA	NA	NA	NA	NA
SEr3G3H3I_vRhyme_unbinned_263	25.279	0.964962	0.677703	5.76546	0.0559818	0.106044	Balmoral	NA	NA	NA	NA	NA	NA
MHr2D2E2F_vRhyme_unbinned_46	6.0819	0.650215	0.854303	5.82095	0.05445	0.103277	Balmoral	NA	NA	NA	NA	NA	NA
SEr3G3H3I_vRhyme_unbinned_99	2.4113	0.702533	1.13047	5.82359	0.0543781	0.103276	Balmoral	NA	NA	NA	NA	NA	NA
SEr3G3H3I_vRhyme_unbinned_133	40.8398	3.10306	1.27515	5.83866	0.0539698	0.102635	Balmoral	NA	NA	NA	NA	NA	NA
SEr2D2E2F_vRhyme_unbinned_65	11.2439	-0.786072	0.70231	5.86038	0.0533869	0.101659	Balmoral	NA	NA	NA	NA	NA	NA
SEr3G3H3I_vRhyme_unbinned_255	9.35397	-0.327985	0.75596	5.87849	0.0529056	0.100875	Balmoral	NA	NA	NA	NA	NA	NA
MHr1A1B1C_vRhyme_bin_8	20.4869	-0.824504	0.612556	5.91146	0.0520407	0.0993566	Balmoral	NA	NA	NA	NA	NA	NA
CRr3G3H3I_vRhyme_unbinned_69	67.7049	1.85708	0.75053	5.92607	0.051662	0.0987635	Balmoral	NA	NA	NA	NA	NA	NA
MGr3G3H3I_vRhyme_unbinned_47	11.0443	-2.0791	1.04815	5.94204	0.0512511	0.0981073	Balmoral	NA	NA	NA	NA	NA	NA
LASYr2D2E2F_vRhyme_unbinned_22	78.6291	2.05658	0.963067	5.94801	0.0510982	0.0979439	Balmoral	NA	NA	NA	NA	NA	NA
LABRr1A1B1C_vRhyme_bin_15	57.4883	-0.0348711	0.561299	5.95112	0.0510189	0.0979305	Balmoral	NA	NA	NA	NA	NA	NA
CRr1A1B1C_vRhyme_bin_15	55.7172	2.9884	1.1636	5.95093	0.0510237	0.0979305	Balmoral	NA	NA	NA	NA	NA	NA
MHr2D2E2F_vRhyme_unbinned_2	6.64192	-1.29481	0.789486	5.95782	0.0508483	0.0978527	Balmoral	NA	NA	NA	NA	NA	NA
BOr1A1B1C_vRhyme_unbinned_41	4.87981	1.48864	0.95055	5.97305	0.0504624	0.097239	Balmoral	NA	NA	NA	NA	NA	NA
LASAr3G3H3I_vRhyme_unbinned_40	485.862	2.15326	0.845246	5.9795	0.0503	0.0970577	Balmoral	NA	NA	NA	NA	NA	NA
SEr2D2E2F_vRhyme_unbinned_161	20.1436	2.48994	1.21835	5.97944	0.0503014	0.0970577	Balmoral	NA	NA	NA	NA	NA	NA
BAr1A1B1C_vRhyme_unbinned_87	506.703	-0.575432	0.894607	5.99278	0.0499671	0.0966697	Balmoral	NA	NA	NA	NA	NA	NA
LABRr1A1B1C_vRhyme_unbinned_29	5.54965	-0.318745	0.769445	6.02513	0.0491654	0.0952456	Balmoral	NA	NA	NA	NA	NA	NA
CRr2D2E2F_vRhyme_unbinned_37	15.624	0.0800851	0.645409	6.03582	0.0489033	0.0948645	Balmoral	NA	NA	NA	NA	NA	NA
SEr2D2E2F_vRhyme_unbinned_67	5.06935	-1.26277	0.805061	6.04896	0.0485831	0.0943697	Balmoral	NA	NA	NA	NA	NA	NA
LABRr1A1B1C_vRhyme_unbinned_104	6.58041	-0.569464	0.928107	6.07801	0.0478824	0.0931332	Balmoral	NA	NA	NA	NA	NA	NA
MGr1A1B1C_vRhyme_unbinned_3	29.4023	0.88747	0.685931	6.09384	0.047505	0.0925231	Balmoral	NA	NA	NA	NA	NA	NA
SEr2D2E2F_vRhyme_unbinned_197	130.285	1.5848	1.09204	6.09554	0.0474646	0.0925231	Balmoral	NA	NA	NA	NA	NA	NA
LABRr1A1B1C_vRhyme_unbinned_105	12.9421	-0.787172	0.660696	6.10205	0.0473105	0.0924125	Balmoral	NA	NA	NA	NA	NA	NA
LABRr1A1B1C_vRhyme_unbinned_101	22.229	-0.697567	0.662755	6.10161	0.0473208	0.0924125	Balmoral	NA	NA	NA	NA	NA	NA
SEr2D2E2F_vRhyme_unbinned_129	97.3423	1.70595	0.844362	6.13882	0.0464485	0.0909537	Balmoral	NA	NA	NA	NA	NA	NA
LAWAr2D2E2F_vRhyme_bin_24	4.72271	-0.613044	0.932985	6.14673	0.0462652	0.0907174	Balmoral	NA	NA	NA	NA	NA	NA
SEr2D2E2F_vRhyme_unbinned_9	93.8478	2.08742	0.814503	6.16868	0.0457601	0.0898484	Balmoral	NA	NA	NA	NA	NA	NA
CRr2D2E2F_vRhyme_unbinned_68	216.023	-0.68075	0.888998	6.18036	0.0454938	0.0894465	Balmoral	NA	NA	NA	NA	NA	NA
MGr1A1B1C_vRhyme_unbinned_52	6.30382	-1.37673	0.823748	6.20138	0.045018	0.0886312	Balmoral	NA	NA	NA	NA	NA	NA
LAWAr2D2E2F_vRhyme_unbinned_78	90.9027	0.561484	0.849603	6.20648	0.0449035	0.0885257	Balmoral	NA	NA	NA	NA	NA	NA
SEr2D2E2F_vRhyme_unbinned_175	219.285	0.531801	0.674784	6.22162	0.0445648	0.0879775	Balmoral	NA	NA	NA	NA	NA	NA
MHr2D2E2F_vRhyme_unbinned_12	8.3955	0.155385	0.799488	6.22754	0.0444332	0.0878577	Balmoral	NA	NA	NA	NA	NA	NA
MHr2D2E2F_vRhyme_bin_17	22.5309	0.761573	0.711373	6.22707	0.0444435	0.0878577	Balmoral	NA	NA	NA	NA	NA	NA
CRr1A1B1C_vRhyme_unbinned_66	151.772	2.18503	0.908082	6.25911	0.0437373	0.0866978	Balmoral	NA	NA	NA	NA	NA	NA
CRr1A1B1C_vRhyme_unbinned_17	2040.47	2.47393	1.00417	6.26327	0.0436464	0.0866361	Balmoral	NA	NA	NA	NA	NA	NA
MGr2D2E2F_vRhyme_unbinned_30	7.54703	-0.332331	0.925814	6.26886	0.0435245	0.0865125	Balmoral	NA	NA	NA	NA	NA	NA
BOr2D2E2F_vRhyme_bin_2	105.253	-0.427234	0.591779	6.28301	0.0432177	0.0860205	Balmoral	NA	NA	NA	NA	NA	NA
MGr1A1B1C_vRhyme_unbinned_25	4.26717	-1.10937	0.988694	6.29393	0.0429823	0.0856694	Balmoral	NA	NA	NA	NA	NA	NA
MHr1A1B1C_vRhyme_unbinned_28	30.5765	1.51235	0.768466	6.29978	0.0428569	0.085537	Balmoral	NA	NA	NA	NA	NA	NA
SEr2D2E2F_vRhyme_unbinned_102	5.7424	1.24464	0.879469	6.30532	0.0427384	0.0854178	Balmoral	NA	NA	NA	NA	NA	NA
SEr3G3H3I_vRhyme_unbinned_35	75.1357	2.17549	0.97827	6.33455	0.0421182	0.0842944	Balmoral	NA	NA	NA	NA	NA	NA
MHr3G3H3I_vRhyme_bin_19	10.1201	-1.09355	0.785915	6.34454	0.0419083	0.0839903	Balmoral	NA	NA	NA	NA	NA	NA
SEr2D2E2F_vRhyme_unbinned_8	18.8377	0.341107	0.752656	6.34784	0.0418393	0.0839679	Balmoral	NA	NA	NA	NA	NA	NA
MGr1A1B1C_vRhyme_unbinned_8	8.63119	0.146876	0.662287	6.37121	0.0413533	0.0831075	Balmoral	NA	NA	NA	NA	NA	NA
CRr2D2E2F_vRhyme_unbinned_38	57.2641	-1.74645	0.760561	6.37575	0.0412594	0.0830338	Balmoral	NA	NA	NA	NA	NA	NA
CRr2D2E2F_vRhyme_bin_10	6201.77	2.40705	0.973437	6.37967	0.0411788	0.0829866	Balmoral	NA	NA	NA	NA	NA	NA
LABRr1A1B1C_vRhyme_unbinned_91	6.4595	-0.562883	0.788084	6.3846	0.0410773	0.0828972	Balmoral	NA	NA	NA	NA	NA	NA
LASAr3G3H3I_vRhyme_unbinned_20	10.2295	0.166977	0.754592	6.39459	0.0408726	0.0825992	Balmoral	NA	NA	NA	NA	NA	NA
SEr2D2E2F_vRhyme_bin_9	36.2481	0.840071	0.840066	6.41016	0.0405557	0.0820731	Balmoral	NA	NA	NA	NA	NA	NA
MGr3G3H3I_vRhyme_unbinned_113	33.7336	2.44807	1.04847	6.42875	0.0401804	0.0814269	Balmoral	NA	NA	NA	NA	NA	NA
BAr1A1B1C_vRhyme_unbinned_25	927.296	-0.426543	0.854634	6.43399	0.0400754	0.0813719	Balmoral	NA	NA	NA	NA	NA	NA
LABRr1A1B1C_vRhyme_unbinned_74	14.0611	-0.490312	0.676764	6.4329	0.0400971	0.0813719	Balmoral	NA	NA	NA	NA	NA	NA
SEr2D2E2F_vRhyme_unbinned_157	15.6318	-0.633748	0.684791	6.44861	0.0397835	0.080962	Balmoral	NA	NA	NA	NA	NA	NA
SEr3G3H3I_vRhyme_bin_27	80.5667	1.84812	0.934447	6.4532	0.0396922	0.0808896	Balmoral	NA	NA	NA	NA	NA	NA
MGr3G3H3I_vRhyme_unbinned_51	66.2072	2.27188	0.919146	6.45433	0.0396698	0.0808896	Balmoral	NA	NA	NA	NA	NA	NA
LABRr1A1B1C_vRhyme_unbinned_48	26.6721	-0.955906	0.7122	6.46101	0.0395375	0.0808013	Balmoral	NA	NA	NA	NA	NA	NA
MHr2D2E2F_vRhyme_unbinned_4	7.33575	-0.602965	0.732788	6.47881	0.0391871	0.0802622	Balmoral	NA	NA	NA	NA	NA	NA
MHr2D2E2F_vRhyme_unbinned_66	168.545	-0.575267	0.610868	6.47722	0.0392184	0.0802622	Balmoral	NA	NA	NA	NA	NA	NA
BAr1A1B1C_vRhyme_unbinned_1	178.814	0.865401	0.759397	6.49567	0.0388582	0.07975	Balmoral	NA	NA	NA	NA	NA	NA
BAr1A1B1C_vRhyme_unbinned_67	333.781	2.69797	1.03906	6.54915	0.0378329	0.0777558	Balmoral	NA	NA	NA	NA	NA	NA
MGr1A1B1C_vRhyme_unbinned_35	28.6561	1.30175	0.727081	6.57673	0.0373148	0.0767996	Balmoral	NA	NA	NA	NA	NA	NA
LASAr3G3H3I_vRhyme_unbinned_51	16.6162	-0.655432	0.642076	6.5853	0.0371552	0.0765798	Balmoral	NA	NA	NA	NA	NA	NA
SEr3G3H3I_vRhyme_bin_32	7.43054	-1.28791	0.854009	6.59125	0.0370449	0.076461	Balmoral	NA	NA	NA	NA	NA	NA
BAr1A1B1C_vRhyme_unbinned_27	246.318	-0.694736	0.866107	6.59456	0.0369836	0.0764434	Balmoral	NA	NA	NA	NA	NA	NA
MHr2D2E2F_vRhyme_bin_8	320.934	-1.56587	0.773901	6.60864	0.0367243	0.0760155	Balmoral	NA	NA	NA	NA	NA	NA
SEr3G3H3I_vRhyme_unbinned_281	23.2078	-0.899544	0.667144	6.62005	0.0365153	0.075691	Balmoral	NA	NA	NA	NA	NA	NA
CRr2D2E2F_vRhyme_unbinned_27	6.866	-0.305205	0.980141	6.62362	0.0364502	0.0756641	Balmoral	NA	NA	NA	NA	NA	NA
MHr1A1B1C_vRhyme_unbinned_33	7.95788	-0.560478	1.17534	6.65027	0.0359676	0.0747693	Balmoral	NA	NA	NA	NA	NA	NA
BOr3G3H3I_vRhyme_bin_4	46.4879	-0.196256	0.582832	6.69228	0.03522	0.0733203	Balmoral	NA	NA	NA	NA	NA	NA
SEr2D2E2F_vRhyme_unbinned_112	59.8575	1.79888	0.906654	6.70018	0.0350812	0.0731363	Balmoral	NA	NA	NA	NA	NA	NA
SEr3G3H3I_vRhyme_unbinned_204	2.57819	0.638448	1.79837	6.70359	0.0350214	0.0731167	Balmoral	NA	NA	NA	NA	NA	NA
MGr2D2E2F_vRhyme_unbinned_66	4.90963	-0.982217	0.860169	6.70825	0.0349399	0.0730516	Balmoral	NA	NA	NA	NA	NA	NA
MHr2D2E2F_vRhyme_unbinned_16	19.2393	-0.705412	0.575671	6.71124	0.0348878	0.0730479	Balmoral	NA	NA	NA	NA	NA	NA
SEr3G3H3I_vRhyme_unbinned_299	162.373	1.1064	1.22984	6.71792	0.0347715	0.0729095	Balmoral	NA	NA	NA	NA	NA	NA
SEr3G3H3I_vRhyme_unbinned_29	132.522	2.60859	0.957347	6.73189	0.0345293	0.0725403	Balmoral	NA	NA	NA	NA	NA	NA
LASCr2D2E2F_vRhyme_unbinned_31	41.1762	-0.046713	0.8039	6.73096	0.0345454	0.0725403	Balmoral	NA	NA	NA	NA	NA	NA
LABRr1A1B1C_vRhyme_unbinned_15	18.4094	2.03538	1.06266	6.73872	0.0344117	0.0724693	Balmoral	NA	NA	NA	NA	NA	NA
MHr2D2E2F_vRhyme_unbinned_1	5.63437	0.292415	0.847503	6.74171	0.0343602	0.0724661	Balmoral	NA	NA	NA	NA	NA	NA
SEr3G3H3I_vRhyme_bin_30	4.76196	-0.857198	0.849709	6.75579	0.0341192	0.0720625	Balmoral	NA	NA	NA	NA	NA	NA
SEr3G3H3I_vRhyme_unbinned_86	80.7066	1.80123	0.699099	6.76056	0.0340379	0.0719956	Balmoral	NA	NA	NA	NA	NA	NA
CRr2D2E2F_vRhyme_unbinned_53	29.9094	2.32293	0.975191	6.76417	0.0339765	0.0719706	Balmoral	NA	NA	NA	NA	NA	NA
LABRr1A1B1C_vRhyme_unbinned_79	19.5276	-0.488784	0.61368	6.80737	0.0332506	0.0705359	Balmoral	NA	NA	NA	NA	NA	NA
BAr2D2E2F_vRhyme_unbinned_9	289.425	2.09614	1.36107	6.82584	0.0329448	0.0699897	Balmoral	NA	NA	NA	NA	NA	NA
MGr1A1B1C_vRhyme_unbinned_32	75.4135	1.15161	0.699807	6.83289	0.0328289	0.0698751	Balmoral	NA	NA	NA	NA	NA	NA
SEr2D2E2F_vRhyme_unbinned_48	46.1655	2.45167	0.917618	6.83205	0.0328427	0.0698751	Balmoral	NA	NA	NA	NA	NA	NA
MGr3G3H3I_vRhyme_unbinned_55	4.10939	2.21655	1.1091	6.8468	0.0326015	0.0695658	Balmoral	NA	NA	NA	NA	NA	NA
SEr3G3H3I_vRhyme_unbinned_39	3.65769	-1.27034	0.952264	6.85333	0.0324952	0.0694411	Balmoral	NA	NA	NA	NA	NA	NA
CRr2D2E2F_vRhyme_bin_12	48.4395	0.0966961	0.789021	6.85695	0.0324363	0.0694175	Balmoral	NA	NA	NA	NA	NA	NA
MGr3G3H3I_vRhyme_unbinned_52	4.728	-0.576685	0.815694	6.89255	0.0318642	0.0682938	Balmoral	NA	NA	NA	NA	NA	NA
SEr3G3H3I_vRhyme_unbinned_191	9.02108	-0.303143	0.941013	6.91356	0.0315312	0.0676801	Balmoral	NA	NA	NA	NA	NA	NA
MHr1A1B1C_vRhyme_bin_9	15.7629	-0.235542	0.645652	6.92077	0.0314176	0.0675362	Balmoral	NA	NA	NA	NA	NA	NA
SEr2D2E2F_vRhyme_unbinned_87	12.0795	-0.791351	0.630403	6.93601	0.0311792	0.0671231	Balmoral	NA	NA	NA	NA	NA	NA
MHr3G3H3I_vRhyme_unbinned_49	14.0776	0.2393	0.835463	6.94879	0.0309806	0.066856	Balmoral	NA	NA	NA	NA	NA	NA
CRr2D2E2F_vRhyme_unbinned_34	22.0229	0.992183	0.770272	6.94695	0.031009	0.066856	Balmoral	NA	NA	NA	NA	NA	NA
LASYr2D2E2F_vRhyme_unbinned_5	20.243	-0.634138	0.771084	6.95743	0.030847	0.0667048	Balmoral	NA	NA	NA	NA	NA	NA
LABRr1A1B1C_vRhyme_unbinned_112	9.10575	-0.844308	0.667297	6.95921	0.0308196	0.0667048	Balmoral	NA	NA	NA	NA	NA	NA
LABRr1A1B1C_vRhyme_unbinned_43	14.1615	-0.46659	0.677085	6.97764	0.0305369	0.0664645	Balmoral	NA	NA	NA	NA	NA	NA
MHr3G3H3I_vRhyme_unbinned_27	8.21519	-0.615934	0.730792	6.97062	0.0306442	0.0664645	Balmoral	NA	NA	NA	NA	NA	NA
SEr2D2E2F_vRhyme_unbinned_155	13.6831	-1.35871	0.629223	6.97228	0.0306188	0.0664645	Balmoral	NA	NA	NA	NA	NA	NA
MGr1A1B1C_vRhyme_unbinned_82	21.8208	0.543075	0.981573	6.97576	0.0305655	0.0664645	Balmoral	NA	NA	NA	NA	NA	NA
SEr3G3H3I_vRhyme_unbinned_128	4.70134	-3.32073	1.29083	6.99265	0.0303085	0.0661318	Balmoral	NA	NA	NA	NA	NA	NA
[truncated: 17,455 more rows]
