# Supplementary material for: Ecosystem health shapes viral ecology in peatland soils
Source: Nat Microbiol. 2025 Dec 10;11(1):142–54. doi: 10.1038/s41564-025-02199-x (PMC12768967; doi:10.1038/s41564-025-02199-x)
Supplement: Supplementary file 13 — Statistical source data. [file 41564_2025_2199_MOESM13_ESM.xlsx]

## Sheet: Source Data Extended Data Fig 4
Source Data: Extended Data Figure 4. Species-representative host genome (rows) read-mapping data for each sample (columns) used for genome analyses. Mapped read counts used for DESeq2 differential abundance analysis are provided in columns with the suffix "Read Counts."
Host	BAr1A Read Count	BAr1B Read Count	BAr1C Read Count	BAr2D Read Count	BAr2E Read Count	BAr2F Read Count	BAr3G Read Count	BAr3H Read Count	BAr3I Read Count	BOr1A Read Count	BOr1B Read Count	BOr1C Read Count	BOr2D Read Count	BOr2E Read Count	BOr2F Read Count	BOr3G Read Count	BOr3H Read Count	BOr3I Read Count	CRr1A Read Count	CRr1B Read Count	CRr1C Read Count	CRr2D Read Count	CRr2E Read Count	CRr2F Read Count	CRr3G Read Count	CRr3H Read Count	CRr3I Read Count	LABRr1A Read Count	LABRr1B Read Count	LABRr1C Read Count	LASAr3G Read Count	LASAr3H Read Count	LASAr3I Read Count	LASCr2D Read Count	LASCr2E Read Count	LASCr2F Read Count	MGr1A Read Count	MGr1B Read Count	MGr1C Read Count	MGr2D Read Count	MGr2E Read Count	MGr2F Read Count	MGr3G Read Count	MGr3H Read Count	MGr3I Read Count	MHr1A Read Count	MHr1B Read Count	MHr1C Read Count	MHr2D Read Count
CRr3G3H3I__bin_97	0	0	0	0	0	0	0	0	0	0	0	0	0	0	0	0	0	0	0	126451	163406	0	0	0	319814	443281	601693	0	0	0	0	0	0	0	0	0	0	0	0	0	0	0	0	0	0	0	153521	130518	0
MGr2D2E2F__bin_102	0	0	0	0	0	0	0	0	0	0	0	0	23270	29801	0	0	0	0	0	0	0	0	0	0	0	0	20829	138417	55568	18398	0	0	0	66326	25448	20966	87344	44044	20480	151068	80904	58057	25896	143684	67940	0	0	0	0
MGr2D2E2F__bin_107	0	0	0	0	0	0	0	0	0	0	0	0	0	0	0	0	0	0	0	0	0	0	0	0	0	0	0	0	0	0	0	0	0	0	0	0	418544	0	0	526929	166118	37744	0	0	0	0	0	0	0
BOr1A1B1C__bin_57	0	0	0	157074	0	0	0	0	0	81756	234499	481075	100674	42814	300177	258956	510260	519790	77892	0	0	0	39294	46472	0	33619	65959	0	0	0	0	0	0	0	193454	0	0	0	0	0	0	0	0	0	0	82236	0	0	0
CRr2D2E2F__bin_21	51818	79789	187539	0	60117	83826	0	0	0	90458	109478	128718	140736	58127	95293	0	48668	105770	1916143	1395796	1064746	199826	167383	393051	375828	1006370	1092743	0	0	0	112113	0	0	111841	100292	102436	65737	219225	104000	0	0	0	143907	284723	0	1387919	1363733	950724	0
SEr2D2E2F__bin_42	0	0	0	0	0	0	0	0	0	0	0	0	0	0	0	0	0	0	0	0	0	0	30447	36430	0	0	0	0	0	0	0	0	0	0	0	0	0	0	0	0	39077	45652	0	177671	136755	0	0	0	23899
LASYr2D2E2F__bin_2	0	0	0	0	0	0	0	0	0	0	0	0	0	0	0	54302	90191	44674	0	0	0	0	0	0	0	0	0	0	0	0	47841	0	39313	0	39650	0	0	0	0	0	0	0	0	0	0	0	0	0	0
SEr3G3H3I__bin_90	0	0	0	0	0	0	0	0	0	0	0	38937	0	0	0	0	0	0	0	0	0	41070	0	172182	102332	43646	0	0	0	0	0	0	0	0	0	0	95023	49219	0	0	0	0	0	0	0	0	0	0	0
CRr1A1B1C__bin_11	233381	1486131	212698	0	0	871498	0	0	0	535069	211866	144370	738287	729690	793384	584444	573557	173842	106156	1496099	1147275	365491	518804	253400	505161	173914	449758	3937388	3486989	6457780	475144	3057414	1668830	2218773	1574740	1446165	3016412	3318704	2085223	1504082	4303570	2203496	2597871	6074227	1700366	124052	1443382	956870	1589952
CRr1A1B1C__bin_138	61665	0	54366	67310	0	85131	0	51009	63784	0	59034	89251	0	0	0	53956	66111	125542	297212	154645	192965	0	0	79838	0	191376	149655	0	0	0	0	0	0	0	0	0	0	64569	75130	0	0	0	0	0	0	252801	193292	185719	0
LABRr1A1B1C__bin_32	0	0	0	0	0	0	0	0	0	0	0	0	0	0	0	0	0	0	0	0	0	0	0	0	0	0	0	176807	108387	197317	0	37475	0	153437	76054	61784	75574	25728	0	53995	0	0	0	0	0	0	0	0	177555
SEr3G3H3I__bin_216	294662	59993	225227	0	0	0	0	0	0	0	0	0	39589	48810	0	0	0	0	68135	96837	101047	199419	189815	89062	70757	0	52764	80683	56969	0	0	0	0	52737	76332	110099	74846	147503	125035	72912	57691	0	0	0	37757	53856	54338	119272	0
BAr1A1B1C__bin_108	0	162123	783624	0	0	0	0	0	73613	0	0	0	0	0	0	0	0	103300	0	0	112227	0	0	0	0	0	0	0	0	0	0	0	0	0	0	0	0	0	0	0	0	0	0	0	0	0	0	73524	0
SEr2D2E2F__bin_135	0	300043	0	0	0	0	0	0	0	126297	295477	516999	390742	285766	353483	0	0	0	146973	833760	411092	254821	520364	616662	1638988	1241840	1408722	49087	0	0	151007	198276	0	400308	488774	227790	340913	641035	388562	57950	159270	90131	234699	573436	1423510	133692	608745	489738	79762
MGr1A1B1C__bin_104	0	0	39021	0	0	0	0	0	0	0	0	0	0	0	0	0	0	0	0	0	42104	0	0	0	0	0	0	160075	166945	0	0	0	0	84758	117427	76913	157447	372977	444422	66383	145009	159360	365718	211009	61087	0	0	0	0
BAr2D2E2F__bin_44	47581	0	44489	892862	96299	95617	105647	200445	192597	0	60615	91859	0	0	123110	113085	235869	334119	96191	0	52217	0	0	0	0	157945	80618	0	0	0	0	0	0	0	116753	0	0	0	0	0	0	0	0	0	0	110596	0	45797	0
MGr3G3H3I__bin_125	0	0	0	0	0	0	0	0	0	0	0	0	0	0	0	0	0	0	0	0	0	0	0	0	0	0	0	0	0	0	0	0	0	0	0	0	0	144613	36142	0	0	199662	489585	0	0	0	0	0	0
BOr1A1B1C__bin_20	0	0	0	0	0	0	0	0	0	191988	38593	105611	163087	79934	53633	0	0	0	0	0	0	0	0	0	0	0	0	0	0	0	0	0	0	0	0	0	0	0	0	0	0	0	0	0	0	0	0	0	0
MHr1A1B1C__bin_78	555386	1223615	1136050	146679	704034	901633	0	0	0	249817	115480	200630	95323	97031	187970	92925	170614	101217	287645	326951	700810	444776	318253	269435	225679	155627	125424	726082	742324	561957	65122	169504	85555	179821	359086	338311	96608	191436	143364	137294	310354	254160	436781	124106	126669	345567	228368	579670	76668
BAr2D2E2F__bin_2	0	0	0	289345	74442	0	208257	298697	274308	0	0	0	0	0	0	0	0	0	0	0	0	0	0	0	0	0	0	0	0	0	0	0	0	0	0	0	0	0	0	0	0	0	0	0	0	0	0	0	0
LASAr3G3H3I__bin_54	0	0	0	0	0	0	0	0	0	0	0	0	0	0	0	0	0	0	0	0	0	0	0	0	0	0	0	0	0	0	227831	495041	638014	0	89515	0	0	0	0	0	0	0	0	0	0	0	0	0	64006
BOr2D2E2F__bin_74	228576	375179	331253	359049	653821	709194	329270	383039	431869	2026481	3752359	3184001	3438709	2489872	3451213	2823380	3722996	3471506	184354	207333	0	251379	341786	251947	157294	0	0	450318	480993	483971	675456	1028869	1518888	116698	1329206	98519	0	0	0	0	0	0	286378	0	0	278888	247656	0	878462
MHr2D2E2F__bin_49	0	0	0	0	0	0	0	0	0	0	0	0	0	0	0	0	0	0	0	0	0	0	0	0	0	0	0	0	0	0	0	0	0	0	0	0	0	0	0	0	0	0	0	0	0	0	0	0	228491
BOr2D2E2F__bin_32	0	0	175939	0	0	0	0	0	0	106859	63711	147763	252594	131728	130571	0	0	41444	0	0	0	0	0	0	0	0	0	0	0	0	0	0	0	0	35602	56404	0	0	0	0	0	0	0	0	0	0	0	0	0
BAr2D2E2F__bin_37	121803	269963	573080	0	477630	3969872	0	0	0	293881	291443	314574	0	0	111517	725146	410116	188823	0	80679	64573	89378	222620	242866	268551	350906	313433	0	0	0	111781	0	0	0	213210	0	0	0	0	0	0	170620	67918	131862	0	0	79797	0	0
LABRr1A1B1C__bin_19	0	0	0	0	0	0	0	0	0	0	0	0	0	0	0	0	0	0	0	0	0	0	0	0	0	0	0	562207	536595	0	0	0	0	0	0	0	488105	0	0	111080	0	0	0	0	0	0	0	0	0
MHr2D2E2F__bin_75	0	0	0	0	0	0	0	0	0	0	0	0	0	0	0	0	0	0	0	0	0	0	0	0	0	0	0	359398	257506	558767	0	0	0	203746	0	0	0	0	0	0	0	0	0	0	0	0	0	0	531336
LAWAr2D2E2F__bin_155	69232	0	0	0	0	0	168099	82886	144628	0	0	0	0	0	0	0	0	65320	0	0	0	88422	0	0	0	0	0	50177	41464	66002	0	0	127187	0	126936	64294	0	0	0	0	0	0	0	0	0	0	0	0	0
SEr2D2E2F__bin_145	0	0	0	0	0	0	0	0	0	0	0	0	0	0	0	0	0	0	0	0	0	0	0	0	0	44191	0	0	0	0	0	0	0	63221	0	64800	0	45043	0	163583	180894	79303	51682	203804	114602	0	0	0	0
CRr2D2E2F__bin_61	0	0	0	0	0	0	0	0	0	0	0	0	0	0	0	0	0	0	44145	53635	0	180659	131639	56744	41005	0	38170	0	0	0	0	0	0	36891	0	0	0	63111	0	0	43852	0	59225	125844	46608	37924	0	36603	0
LASCr2D2E2F__bin_89	0	832119	395511	0	0	419489	0	0	0	218090	0	0	0	0	0	0	0	0	0	294250	197505	154401	205956	0	180274	0	0	480898	415436	913439	0	663752	451088	688618	585982	478005	557531	438265	275462	273312	666809	432005	565006	924766	504234	0	277546	187633	0
BOr2D2E2F__bin_30	0	0	0	0	0	0	0	0	0	137034	86621	123705	248918	114710	125596	92862	155253	113548	0	0	0	0	0	0	0	0	0	0	0	0	0	0	0	0	119386	0	0	0	0	0	0	0	0	0	0	0	0	0	0
BAr1A1B1C__bin_100	267899	278693	297111	0	301982	67525	0	0	0	0	0	0	0	0	0	0	0	0	44462	0	0	0	0	0	68440	0	0	0	0	0	0	0	0	51898	104614	79273	0	0	0	0	64853	0	58859	72547	0	0	0	42040	0
MGr2D2E2F__bin_116	0	0	0	0	0	0	0	0	0	0	0	0	0	0	0	0	0	0	0	0	0	0	0	0	0	0	0	0	0	0	0	0	0	0	0	0	0	0	0	362942	321030	81296	0	0	73137	0	0	0	0
SEr3G3H3I__bin_180	0	0	0	0	0	0	0	0	0	471644	256481	279634	501380	432902	480876	0	52402	53490	0	0	0	0	0	0	0	0	0	0	0	0	42063	122639	0	452505	243966	224791	0	0	0	0	0	0	0	0	0	0	0	0	0
LABRr1A1B1C__bin_86	0	0	0	0	0	0	0	0	0	0	0	0	0	0	0	0	0	0	0	0	0	0	0	0	0	0	0	102225	50854	42669	0	18488	0	36162	25211	20479	0	22320	26219	0	0	0	0	0	0	0	0	0	47118
CRr2D2E2F__bin_63	276299	657260	317571	0	0	643044	0	0	134252	565163	416584	358663	554990	435142	469768	0	311650	0	0	143120	205338	875738	1164973	1707728	0	0	0	186279	187594	180138	737413	524551	468066	103934	395111	242042	0	0	0	0	0	0	0	0	0	0	186621	200862	0
LASYr2D2E2F__bin_98	241083	479704	503374	0	0	219017	0	0	0	116652	0	85537	139935	0	0	0	0	0	0	0	0	140830	308907	292750	0	0	0	0	0	147348	76357	0	135001	171346	168089	190659	0	0	0	0	0	0	0	0	0	0	0	0	0
SEr3G3H3I__bin_84	0	0	0	0	0	0	0	0	0	0	0	0	0	0	0	0	0	0	0	0	0	0	48036	0	33900	0	24489	0	0	0	0	0	0	0	0	28512	0	0	0	0	0	0	0	0	0	0	0	0	0
MHr2D2E2F__bin_102	0	0	0	0	0	0	0	0	0	0	0	0	0	0	0	0	0	0	0	0	0	0	0	0	0	0	0	0	0	0	0	0	0	0	0	0	0	0	0	0	0	0	0	0	0	0	0	0	244520
BAr1A1B1C__bin_60	207253	269142	1089321	125283	613845	233112	0	0	0	0	0	0	0	0	0	0	0	0	87760	0	208943	0	0	117733	0	0	0	0	0	0	0	0	0	0	0	0	0	0	0	0	0	0	0	0	0	0	0	87935	0
CRr1A1B1C__bin_31	0	0	0	0	0	0	0	0	0	0	0	0	0	0	0	0	0	40208	95473	29870	99709	0	0	0	0	70141	31746	0	0	27686	0	0	0	0	0	0	0	0	0	0	0	0	0	0	0	76672	45332	107969	0
SEr3G3H3I__bin_195	0	0	0	0	0	0	0	0	0	0	0	0	0	0	0	0	0	0	0	0	0	0	0	0	0	0	0	0	0	0	0	0	0	0	0	0	0	0	0	0	0	0	0	0	0	0	0	0	0
MGr3G3H3I__bin_81	0	0	0	0	0	0	0	0	0	0	0	0	0	0	0	0	0	0	0	0	0	0	0	0	0	0	0	0	0	0	0	0	0	0	0	0	0	0	0	0	17255	0	0	58887	161142	0	0	0	53585
LABRr1A1B1C__bin_26	0	0	0	0	0	0	0	0	0	0	0	0	0	0	0	0	0	0	0	0	0	0	0	0	0	0	0	993278	949258	272675	0	0	0	0	43984	0	75856	207278	167337	114920	0	0	0	0	0	0	0	0	0
LAWAr2D2E2F__bin_98	0	0	0	0	0	0	0	0	0	0	56942	0	0	0	0	0	57035	0	0	192244	95376	97324	111574	0	0	156734	74355	250158	202475	130199	92379	99521	116136	284575	267065	157980	0	85580	54647	0	0	0	65229	0	0	0	165741	83797	99141
BAr1A1B1C__bin_67	311786	0	244269	0	0	0	0	0	0	0	0	0	0	0	0	0	0	0	0	0	0	0	0	0	0	0	0	0	0	0	0	0	0	0	0	0	0	0	0	0	0	0	0	0	0	0	0	0	0
MHr2D2E2F__bin_126	0	0	0	0	0	0	0	0	0	0	0	0	0	0	0	0	0	0	0	0	0	0	0	0	0	0	0	0	0	0	0	0	0	0	0	0	0	0	0	0	0	0	0	0	0	0	0	0	435232
MGr1A1B1C__bin_132	0	0	0	0	0	0	0	0	0	0	0	0	0	0	0	0	0	0	0	70206	0	0	0	0	0	0	0	134947	73363	101942	0	0	0	86341	0	0	594620	314581	236291	299404	120291	95403	0	169977	66281	0	0	0	0
LABRr1A1B1C__bin_96	0	0	0	0	0	0	0	0	0	0	0	0	0	0	0	0	0	0	0	0	0	0	0	0	0	0	0	73097	43185	36609	0	26500	0	61298	45597	58068	0	0	0	0	0	0	0	0	0	0	0	0	0
LAWAr2D2E2F__bin_95	0	0	0	0	0	0	0	0	0	0	0	0	0	0	0	0	0	0	0	0	0	0	0	0	0	0	0	205256	117443	88932	0	0	0	155940	359732	390302	0	0	0	73443	133974	30667	0	68764	67617	0	0	0	33567
CRr3G3H3I__bin_43	0	75639	0	0	309381	144448	0	0	0	0	0	0	0	0	0	0	0	0	0	200010	78097	296078	237261	733000	1434066	906072	1652852	0	0	0	0	0	0	0	0	0	5013855	4729126	3490759	1329582	4198398	4952015	8795783	5393375	171524	0	211534	69107	0
MGr1A1B1C__bin_10	0	71009	52253	0	0	0	0	0	0	0	0	0	0	0	0	0	0	0	0	95253	84533	260754	88659	0	0	89242	0	0	0	0	0	0	0	0	0	0	62027	435541	229442	0	61973	79011	215323	0	0	0	71009	61141	0
MGr3G3H3I__bin_147	0	0	0	0	0	0	0	0	0	0	0	0	0	0	0	0	0	33673	0	0	0	0	0	0	0	0	0	0	0	0	0	0	75471	0	0	0	0	0	36218	0	59514	76959	106208	251516	0	0	0	0	0
BOr1A1B1C__bin_33	0	0	0	0	125294	0	0	0	0	0	121193	85671	111250	0	49395	66081	69053	59908	0	0	91131	0	0	0	0	0	0	0	0	0	0	0	0	0	53429	0	0	0	0	0	0	0	0	0	0	0	0	61401	0
MGr2D2E2F__bin_9	0	0	0	0	0	0	0	0	0	0	0	0	0	0	0	0	0	0	0	0	0	0	0	0	0	0	0	0	0	0	0	0	0	33265	0	0	228753	0	0	138810	111900	90186	0	68812	179819	0	0	0	0
SEr3G3H3I__bin_11	0	0	0	0	0	0	0	0	0	0	0	0	0	0	0	0	0	0	0	0	0	0	0	0	0	0	0	389657	402282	246099	0	0	63278	0	0	0	0	0	0	0	0	0	0	0	0	0	0	0	0
LASCr2D2E2F__bin_103	0	0	0	0	0	0	0	0	0	0	0	0	0	0	0	0	0	0	0	0	0	0	0	0	0	0	0	0	0	0	0	0	0	47765	50398	59589	0	0	0	0	0	0	0	0	0	0	0	0	0
BOr3G3H3I__bin_14	0	0	0	48164	0	0	0	0	0	60857	49753	135351	0	0	0	34193	86384	151236	0	0	0	0	0	0	0	0	0	0	0	0	0	0	0	0	29987	0	0	0	0	0	0	0	0	0	0	0	0	0	0
LASAr3G3H3I__bin_1	145009	86314	312230	0	149234	0	0	0	0	107162	167074	178949	307583	151782	141923	125400	103081	50176	0	83626	104348	54150	65562	139452	0	0	0	0	0	0	594048	140438	319290	0	152384	96120	0	0	0	0	0	0	0	0	0	0	67332	60938	0
MGr3G3H3I__bin_4	0	0	0	0	0	0	0	0	0	0	0	0	0	0	0	0	0	0	0	0	0	0	0	0	0	0	0	0	0	0	0	0	0	0	0	0	560105	717293	487078	68716	230492	113270	50830	195627	310557	0	0	0	0
BOr3G3H3I__bin_33	0	0	0	0	0	0	0	0	0	40323	0	0	0	0	0	145723	193133	236885	0	0	0	0	0	0	0	0	0	48769	42628	41927	0	0	67459	0	77005	0	0	0	0	0	0	0	0	0	0	0	0	0	0
SEr2D2E2F__bin_92	316937	128920	481400	230240	171998	132568	243777	351714	164504	101562	93595	155012	172715	83496	95005	112990	136154	112674	687795	239292	661494	106733	322998	370561	0	386569	378034	0	0	165121	93973	94633	78576	0	145501	86072	0	0	0	0	0	0	0	91605	0	565051	343094	540144	0
CRr3G3H3I__bin_51	0	0	0	0	0	0	0	0	0	0	0	0	0	0	0	0	0	0	131498	303393	157557	0	0	0	457983	476285	519964	86854	73050	0	0	0	0	0	0	0	46659	177858	42637	0	0	0	0	0	0	138225	321580	129953	0
MHr3G3H3I__bin_85	0	77920	0	0	0	0	0	0	0	18527	0	60242	85286	57391	15950	0	0	0	64419	448629	196774	596296	786539	1275987	363133	258654	561205	0	0	0	0	0	0	85949	16389	19665	1799780	1221208	661673	3158256	2350529	1643943	723720	6850059	3081509	50819	310876	164522	0
BAr3G3H3I__bin_15	0	0	60812	146775	0	75823	373038	426157	389862	0	0	0	0	0	0	0	0	85337	119189	0	79045	0	0	0	0	0	0	0	0	0	0	0	0	0	0	0	0	0	0	0	0	0	0	0	0	103808	0	70338	0
CRr1A1B1C__bin_98	37564	43250	70860	0	63693	55068	0	0	0	0	0	0	0	0	0	0	0	0	66931	82971	127476	28485	0	36281	128623	101246	90481	0	0	0	61214	29692	24026	36550	69760	59908	0	24409	27636	0	0	0	60606	43891	0	75460	80749	72888	0
SEr3G3H3I__bin_276	0	131419	177228	166036	0	266713	0	0	92787	63598	0	0	0	0	0	80027	89179	0	0	0	0	0	87550	117856	0	0	0	433865	377598	1190318	78492	340985	270326	70781	116891	71449	0	64324	101222	0	123870	286280	275967	0	0	0	0	0	90173
MHr2D2E2F__bin_27	0	0	0	0	0	0	0	0	0	0	51821	51945	0	0	0	0	63287	59115	0	0	0	0	0	0	0	0	0	63553	54282	82112	0	65302	225892	0	0	0	0	0	0	0	0	0	48096	0	0	0	0	0	149190
MGr3G3H3I__bin_163	0	0	0	0	0	0	0	0	0	0	0	0	0	0	0	0	0	0	0	0	0	66923	0	0	105745	61795	96976	0	0	0	49170	0	0	0	0	0	0	0	0	0	0	41747	94290	280366	0	0	0	0	27215
LASYr2D2E2F__bin_46	0	0	0	0	0	0	0	0	0	0	0	0	0	0	0	126310	143034	0	0	0	0	0	0	0	0	0	0	0	0	0	0	0	0	0	0	0	0	0	0	0	0	0	0	0	0	0	0	0	0
SEr3G3H3I__bin_261	0	0	0	0	115183	0	0	0	0	0	0	0	0	0	0	0	0	0	0	0	0	0	0	0	0	0	0	0	0	0	0	0	0	0	0	0	0	0	0	0	0	0	0	0	0	0	0	0	0
SEr3G3H3I__bin_75	264872	0	0	0	0	0	0	0	0	0	0	0	0	0	0	0	0	0	0	0	0	0	0	0	0	0	84532	0	0	0	0	0	0	0	0	0	0	0	0	0	0	0	0	0	0	0	0	0	0
MHr3G3H3I__bin_66	0	0	0	0	0	0	0	0	0	0	0	0	48484	0	0	0	0	0	54857	166471	108556	107066	102973	63184	188917	157967	184551	0	0	0	74890	130465	86606	109722	131366	104322	0	190698	111471	0	0	48004	160506	0	0	51759	105785	81620	0
SEr3G3H3I__bin_7	0	0	0	0	0	0	0	0	0	0	0	0	0	0	0	0	0	0	0	0	0	0	0	0	0	0	0	0	0	0	0	0	0	0	0	0	0	0	0	0	58153	28660	0	135880	397950	0	0	0	159890
BAr1A1B1C__bin_72	204109	0	0	0	34260	0	0	0	0	0	0	0	0	49047	0	0	0	0	54713	40251	0	84171	0	41660	27505	0	0	0	0	0	37425	120484	53636	39275	0	37792	0	0	0	52632	31193	30146	120276	39654	0	32226	0	0	0
BOr3G3H3I__bin_18	0	0	0	0	0	0	0	0	0	59204	177464	323792	0	0	0	246054	100759	412917	0	0	0	0	0	0	0	0	0	0	0	0	0	0	0	0	0	0	0	0	0	0	0	0	0	0	0	0	0	0	0
LAWAr2D2E2F__bin_138	0	0	0	0	0	0	0	0	0	0	0	0	0	0	0	0	0	0	0	0	0	0	0	0	0	0	0	63374	0	66809	0	0	0	159446	83013	77873	81192	92124	0	0	0	0	0	0	0	0	0	0	0
BAr3G3H3I__bin_39	0	0	0	0	0	0	65953	75860	64485	0	0	0	0	0	0	0	0	0	0	0	0	0	0	0	0	0	0	0	0	0	0	0	0	0	0	0	0	0	0	0	0	0	0	0	0	0	0	0	0
LABRr1A1B1C__bin_71	0	0	0	0	0	0	0	0	0	0	0	0	0	0	0	0	0	0	0	0	0	0	0	0	0	0	0	69734	64161	274235	0	0	0	0	0	0	0	0	0	0	0	0	0	0	0	0	0	0	0
LASAr3G3H3I__bin_9	0	0	0	0	0	0	0	0	0	0	21575	48319	13578	0	13302	0	0	0	0	0	0	0	0	0	0	0	0	0	0	0	20247	25837	39232	0	0	0	0	0	0	0	0	0	0	0	0	0	0	0	0
LASCr2D2E2F__bin_30	0	0	0	0	0	0	0	0	0	0	0	0	0	0	0	0	0	0	0	0	0	0	0	0	0	0	0	0	0	0	0	0	0	164832	67429	86669	0	44008	57712	0	0	0	0	0	0	0	0	0	0
LABRr1A1B1C__bin_20	0	0	0	0	0	0	0	0	0	0	0	0	0	0	0	0	0	0	0	0	0	0	0	0	0	0	0	111117	82010	134361	0	0	0	0	59055	0	0	0	0	0	0	0	0	0	0	0	0	0	0
LABRr1A1B1C__bin_94	0	0	0	0	0	0	0	0	0	0	0	0	0	0	0	0	0	0	0	0	0	0	0	0	0	0	0	514740	434286	392593	0	0	0	0	0	0	0	166339	65984	0	0	0	80788	0	0	0	0	0	0
SEr3G3H3I__bin_121	126245	328151	71101	0	266560	91530	0	0	0	206153	263834	144044	208979	379759	249142	294901	205000	106424	132899	110146	104919	242127	643945	156535	514640	270255	240662	46007	0	65149	177469	397857	142445	129735	154632	38501	0	59609	35742	0	86394	63800	316393	812903	657005	84067	92289	121857	183764
LABRr1A1B1C__bin_31	0	0	0	0	0	0	0	0	0	0	0	0	0	0	0	0	0	0	0	0	0	0	0	0	0	0	0	181051	177553	147964	0	0	0	119241	59448	116412	0	0	0	0	0	0	0	0	0	0	0	0	0
LABRr1A1B1C__bin_12	0	0	0	0	0	0	0	0	0	0	0	0	0	0	0	0	0	0	0	0	0	0	0	0	0	0	0	192420	145651	0	0	0	0	0	0	0	127160	45437	0	104422	45015	58943	0	196639	0	0	0	0	0
BOr1A1B1C__bin_87	0	0	0	0	0	0	0	0	0	677051	532928	751280	230827	0	215559	315028	247700	0	0	0	0	0	0	0	0	0	0	0	0	0	0	0	0	0	77669	0	0	0	0	0	0	0	0	0	0	0	0	0	0
SEr2D2E2F__bin_99	0	0	0	0	0	0	0	0	0	0	0	0	0	0	0	0	0	0	112481	0	77578	0	0	0	0	80722	64388	0	0	0	0	0	0	0	0	0	0	0	0	0	0	0	0	0	0	85738	0	0	0
BAr2D2E2F__bin_127	0	0	0	0	114865	0	0	0	0	0	0	0	0	0	0	0	0	0	0	0	0	0	0	0	0	16492	0	0	0	0	0	0	0	0	0	0	0	0	0	0	0	0	0	0	0	0	0	0	0
LASCr2D2E2F__bin_86	0	0	0	0	0	0	0	0	0	32482	77796	52187	132148	87907	103231	0	0	40912	0	47897	33260	39138	0	34846	53849	60212	37888	0	0	0	73625	61232	65903	115625	204353	97386	0	0	0	0	0	0	77155	0	0	0	52555	0	0
LABRr1A1B1C__bin_118	0	0	0	0	0	0	0	0	0	0	0	0	0	0	0	0	0	0	0	0	0	0	0	0	0	0	0	152114	105786	159226	0	0	0	0	0	0	0	0	0	0	0	0	0	0	0	0	0	0	0
SEr3G3H3I__bin_29	0	0	0	0	0	0	0	0	0	39560	0	0	0	28724	0	0	0	0	0	0	0	0	0	0	0	0	0	0	0	0	0	0	0	0	0	0	0	0	0	0	0	0	0	0	0	0	0	0	0
BAr3G3H3I__bin_6	0	0	45953	49022	0	0	239119	181774	300135	0	45979	58456	0	0	0	39749	66483	86026	98099	56666	72326	0	0	0	54642	126423	107540	0	0	0	0	0	0	0	0	0	0	0	0	0	0	0	0	0	0	75617	74895	62518	0
BOr2D2E2F__bin_33	395957	168866	292787	0	0	0	0	0	0	304543	231745	79037	485071	1166662	426281	63565	54540	0	0	79744	190435	187612	303737	84540	144360	71438	0	0	0	0	81108	314192	79347	1031908	539652	633387	0	0	0	0	0	0	0	0	0	0	70743	154949	0
BOr2D2E2F__bin_11	0	0	0	0	0	0	0	0	0	195584	213090	91561	207284	205412	446047	153819	185914	190499	0	0	0	0	0	0	0	0	0	0	0	0	331463	153020	134805	0	143097	0	0	0	0	0	0	0	0	0	0	0	0	0	0
MGr3G3H3I__bin_48	0	0	0	0	0	0	0	0	0	0	0	0	0	0	0	0	0	0	0	0	0	0	0	0	0	0	0	0	0	0	0	0	0	0	0	0	0	0	0	47961	157010	288186	219978	473693	206800	0	0	0	0
MGr1A1B1C__bin_68	0	65453	54115	0	0	0	0	0	0	0	0	0	0	0	0	0	0	0	270379	556962	372060	425368	850333	265904	387455	621809	1622811	0	0	0	0	0	0	0	0	0	1055616	1979019	761161	244394	377153	316692	321001	317746	0	233537	612892	483753	0
MGr3G3H3I__bin_92	0	0	0	0	0	0	0	0	0	0	0	0	0	0	0	0	0	0	0	0	0	0	0	0	0	0	0	0	0	0	0	0	0	12256	0	0	0	0	0	0	0	0	20247	55593	23266	0	0	0	0
SEr3G3H3I__bin_13	0	0	0	0	0	0	0	0	0	0	0	0	0	0	0	0	0	0	0	0	0	0	0	0	0	0	0	0	0	0	0	0	0	0	0	0	0	0	0	0	0	0	0	0	0	0	0	0	0
BAr2D2E2F__bin_94	0	0	63507	284819	100070	57831	45402	86605	91087	0	0	63666	0	0	0	60295	78805	128900	74904	0	0	0	0	0	0	0	0	0	0	0	0	0	0	0	0	0	0	0	0	0	0	0	0	0	0	86489	0	0	0
MGr3G3H3I__bin_152	0	0	0	0	0	0	0	0	0	0	0	0	0	0	0	0	0	0	0	0	0	0	0	0	0	0	0	0	0	0	0	0	0	0	0	0	66149	0	77490	70455	0	128379	72604	981344	0	0	0	0	0
SEr2D2E2F__bin_128	0	0	0	0	0	0	0	0	0	69244	128158	101207	262356	90303	147234	0	0	48649	53228	287202	154623	75155	81112	94184	57625	67846	65349	0	0	0	172646	84501	49054	0	61485	0	0	0	0	0	0	0	0	0	0	54863	320703	119961	0
MGr3G3H3I__bin_115	0	215885	0	28042	0	0	0	0	0	16962	0	0	0	0	0	0	0	0	0	0	0	0	0	0	23245	0	0	0	0	0	0	0	0	0	0	0	134156	0	0	1474734	1158973	605510	18060	270656	117928	0	0	0	0
MGr2D2E2F__bin_76	0	0	0	0	0	0	0	0	0	0	0	0	0	0	0	0	0	0	0	75862	43787	0	0	0	0	0	0	231442	194793	25792	0	0	0	0	0	0	329952	0	0	232484	0	0	0	0	0	0	61560	0	0
SEr3G3H3I__bin_85	0	0	0	0	0	0	0	0	0	0	0	0	132430	0	81921	0	69079	0	0	0	0	0	0	0	0	0	0	0	0	0	0	0	0	0	0	0	0	0	0	0	0	0	0	0	0	0	0	0	0
SEr3G3H3I__bin_28	0	0	0	0	0	0	0	0	0	0	0	0	0	0	0	0	48471	0	0	0	0	0	0	0	0	0	0	0	0	0	0	0	0	0	0	0	0	0	0	0	0	0	0	0	0	0	0	0	0
SEr3G3H3I__bin_173	0	0	0	0	0	0	0	0	0	0	0	0	0	0	0	0	0	0	0	0	0	0	0	0	0	0	0	0	0	0	0	0	0	0	0	0	0	0	0	0	0	0	0	0	0	0	0	0	0
BAr3G3H3I__bin_76	0	0	0	0	0	0	42060	21723	28030	0	0	0	0	0	0	0	0	0	0	0	0	0	0	0	0	0	0	0	0	0	0	0	0	0	0	0	0	0	0	0	0	0	0	0	0	0	0	0	0
MGr2D2E2F__bin_71	0	0	0	0	0	0	0	0	0	0	0	0	0	0	0	0	0	0	0	0	0	0	0	0	0	0	0	0	0	0	0	0	0	0	0	0	188177	0	0	1206478	44017	25632	0	73108	0	0	0	0	0
CRr3G3H3I__bin_5	0	0	0	0	0	0	0	0	0	0	77277	72794	84120	0	75662	0	66932	58028	83571	63315	57861	188498	283535	0	0	297021	125808	0	0	0	83049	0	0	0	120134	0	0	0	0	0	0	0	0	0	0	90116	74885	57304	0
LASAr3G3H3I__bin_142	79115	0	0	0	32746	0	0	47416	0	0	0	0	0	0	0	0	0	0	0	0	0	0	0	0	0	0	0	0	0	0	70274	96822	246423	0	0	0	0	0	0	0	0	0	0	0	0	0	0	0	0
SEr3G3H3I__bin_119	51368	0	41365	0	0	0	0	0	0	0	0	0	0	0	0	0	0	0	0	0	0	0	0	0	0	0	0	0	0	0	0	0	0	0	0	35509	0	0	0	0	0	0	0	0	0	0	0	0	0
MGr2D2E2F__bin_111	0	0	0	0	0	0	0	0	0	0	0	0	0	0	0	0	0	0	0	63090	52457	33391	112956	0	211095	138860	184168	0	0	0	0	61939	0	62116	39163	0	63354	73829	48775	229993	214596	97036	0	106721	122702	0	52950	35823	0
LAWAr2D2E2F__bin_62	241913	0	0	0	0	0	0	0	0	0	0	0	0	0	0	0	0	0	0	0	0	62399	238117	0	0	0	0	91961	71397	73938	0	0	0	147326	128778	114615	0	0	0	0	0	0	0	0	0	0	0	0	0
CRr2D2E2F__bin_11	81707	105870	166934	0	0	0	0	0	0	0	0	0	0	0	0	0	0	0	73695	0	54444	77833	349488	139167	0	0	0	0	0	0	0	0	0	0	0	0	0	0	0	0	0	0	0	0	0	71478	0	0	0
SEr3G3H3I__bin_231	0	0	0	0	0	0	0	0	0	0	209200	79881	0	0	29161	0	0	55157	0	0	0	0	0	0	0	0	0	0	0	0	37289	27786	0	0	0	0	0	0	0	0	0	0	0	0	0	0	0	0	0
SEr3G3H3I__bin_262	0	0	0	0	0	0	0	0	0	0	0	0	0	0	0	0	0	0	0	0	0	0	0	0	0	0	0	0	0	0	0	0	0	0	0	0	14297	6294	0	0	0	0	0	0	0	0	0	0	0
SEr2D2E2F__bin_75	82786	0	0	0	0	0	0	0	0	0	0	0	0	0	0	0	0	0	0	0	0	0	0	0	0	0	0	0	0	0	0	0	0	0	0	0	0	0	0	0	0	0	0	0	0	0	0	0	0
SEr3G3H3I__bin_69	0	0	0	0	0	0	0	0	0	0	0	0	0	0	0	0	0	0	0	0	0	0	0	0	0	0	0	0	0	0	0	0	0	0	0	0	0	0	0	0	0	0	0	0	0	0	0	0	0
SEr2D2E2F__bin_57	0	47110	18584	0	0	0	0	0	0	0	0	0	0	0	0	0	0	0	0	0	0	20111	41670	77793	0	0	26194	0	0	0	0	0	0	0	23611	34871	0	0	0	0	28616	0	73423	67786	45236	0	0	0	0
LASAr3G3H3I__bin_135	0	0	0	0	0	71260	0	0	0	88403	124351	47283	42038	65533	125640	216930	292742	84640	0	0	0	0	0	0	0	0	0	0	0	0	40082	441911	675967	0	115320	0	0	0	0	0	0	0	0	0	0	0	0	0	116715
SEr3G3H3I__bin_203	56589	50162	98736	0	0	0	0	0	0	0	0	0	0	0	0	0	0	0	48955	52461	82685	69785	40776	39083	41040	33876	48581	34865	0	0	0	0	0	49422	59825	54556	57829	57502	49076	39037	37848	0	0	0	39251	37643	48402	75226	0
CRr1A1B1C__bin_52	0	0	0	0	0	0	0	0	0	48745	0	0	0	30241	0	0	0	0	0	364256	177700	0	0	0	0	28851	0	130376	111604	0	0	0	0	0	0	0	158492	53553	31096	0	0	0	0	0	0	0	279356	96762	0
MGr1A1B1C__bin_50	0	0	0	0	0	0	0	0	0	0	0	0	0	0	0	0	0	0	0	0	0	0	0	0	0	0	0	0	0	0	0	0	0	0	0	0	408930	0	0	849317	89960	97061	0	248578	0	0	0	0	0
MGr3G3H3I__bin_117	0	28478	0	0	0	157837	0	0	34654	0	0	0	0	0	0	0	0	0	0	0	0	0	0	0	472278	118383	61615	0	0	0	0	0	0	0	0	0	0	31277	0	45874	143191	591449	790638	479896	0	0	0	0	0
BAr3G3H3I__bin_23	0	0	0	0	0	0	11213	18788	10849	0	0	0	0	0	0	0	0	0	0	0	0	0	0	0	0	0	0	0	0	0	0	0	0	0	0	0	0	0	0	0	0	0	0	0	0	0	0	0	0
MGr1A1B1C__bin_144	0	0	0	0	0	0	0	0	0	0	0	0	0	0	0	0	0	0	0	354220	154630	448314	460765	226819	389297	239749	204904	0	0	0	116418	0	143294	0	0	0	409678	1372793	779593	140092	333409	441560	942766	452428	233933	0	312983	95409	0
BAr1A1B1C__bin_104	370050	142706	577684	0	0	165782	0	0	0	0	0	70028	187040	68489	146355	0	0	0	627731	91310	238463	0	280173	161582	0	474920	202855	0	0	0	0	0	0	0	0	0	0	0	0	0	0	0	0	111816	0	465702	130072	244647	0
LASAr3G3H3I__bin_35	266724	335218	252779	0	0	112986	0	0	0	644766	444894	253718	1332653	947602	530624	291070	357306	155128	107521	171846	224989	1002873	1324516	747587	78966	180925	247082	238738	201538	447614	751919	890920	551011	1848349	1812322	1570566	64548	383776	275717	0	263296	191502	496619	0	0	133272	170235	159166	0
CRr3G3H3I__bin_72	0	0	0	0	0	0	0	0	0	0	0	0	0	0	0	0	0	0	0	0	0	0	0	0	0	30483	126210	0	0	0	0	42862	0	0	0	0	0	0	0	0	0	0	0	0	0	0	0	0	0
LAWAr2D2E2F__bin_69	0	0	0	0	0	0	0	0	0	0	0	0	0	0	0	0	0	0	0	0	0	0	0	0	0	0	0	1497105	921446	865985	0	0	0	0	0	0	0	0	0	0	0	0	0	0	0	0	0	0	0
MHr2D2E2F__bin_132	0	0	0	0	0	0	0	0	0	0	0	0	0	0	0	0	0	0	0	0	0	0	0	0	0	0	0	0	0	0	0	0	0	0	0	0	0	0	0	0	0	0	0	0	0	0	0	0	220260
SEr3G3H3I__bin_9	0	0	0	0	0	0	0	0	0	0	0	0	0	41891	0	0	0	0	0	0	0	0	0	0	0	0	0	0	0	0	0	0	0	60434	66127	66519	0	0	0	0	0	0	0	0	0	0	0	0	0
BAr3G3H3I__bin_68	0	0	0	0	0	0	50082	39230	26836	0	0	0	0	0	0	0	0	0	0	0	0	0	0	0	0	0	0	0	0	0	0	0	0	0	0	0	0	0	0	0	0	0	0	0	0	0	0	0	0
CRr3G3H3I__bin_86	0	0	0	0	0	0	0	0	0	0	0	0	0	0	0	0	0	0	0	0	0	0	0	0	194207	31046	0	0	0	0	0	0	0	0	0	0	0	0	0	0	0	0	0	0	0	0	0	0	0
LASYr2D2E2F__bin_54	0	0	0	0	0	116633	189809	215344	222384	139218	212448	173506	0	0	0	276415	278514	0	0	0	0	0	0	0	0	0	0	0	0	0	82635	125608	144878	0	104207	0	0	0	0	0	0	0	0	0	0	0	0	0	0
BAr2D2E2F__bin_42	187502	702606	541989	0	732049	4274476	0	0	0	79238	0	0	0	0	0	0	0	0	81558	204954	371726	146728	0	289319	0	125728	190255	0	0	0	0	0	0	115835	163756	116403	0	0	0	0	0	0	69399	0	0	146729	228120	246152	0
CRr3G3H3I__bin_98	0	0	0	0	0	0	0	0	0	0	0	0	0	0	0	0	0	0	54565	248507	146550	64300	158448	194701	251455	255348	101015	0	0	0	0	0	0	0	0	0	142122	279215	118249	0	0	42757	98286	119031	36739	42465	159410	111710	0
SEr3G3H3I__bin_159	0	0	0	0	0	0	0	0	0	0	0	0	0	0	0	0	0	0	0	0	0	0	0	0	0	0	0	0	0	0	0	0	0	0	0	0	0	0	0	0	0	0	0	0	0	0	0	0	0
SEr3G3H3I__bin_258	0	0	0	0	0	0	0	0	0	0	0	0	0	0	0	0	0	0	0	0	0	0	0	0	0	0	0	0	0	0	0	0	0	0	0	0	0	0	0	0	0	0	0	0	0	0	0	0	0
BAr2D2E2F__bin_124	0	0	0	0	662585	0	0	0	0	0	0	0	0	0	0	0	0	0	61535	131950	238378	0	0	0	265709	438802	176646	0	0	0	0	0	0	0	0	0	0	59877	80483	0	0	0	0	137034	0	60698	113410	117583	0
MHr1A1B1C__bin_37	0	0	118720	225242	261644	102127	103312	67242	106427	0	62809	79262	84247	0	0	98403	140849	232781	136232	217232	291845	0	0	55351	83028	340417	170944	0	0	0	0	0	0	0	64140	0	0	0	0	0	0	0	0	0	0	146854	272068	281373	0
SEr3G3H3I__bin_68	0	0	0	0	0	0	0	0	0	0	41369	0	90684	107763	86538	0	0	0	295112	358719	255320	448083	494217	319669	468537	500938	451086	107321	95751	0	47204	44967	0	165991	237641	197306	252697	481420	309022	142458	302500	254189	438272	691544	259261	302829	200108	223853	0
SEr3G3H3I__bin_103	125908	0	0	0	151304	0	0	0	0	0	0	0	0	0	0	0	0	0	0	0	0	0	108137	115014	115596	0	0	0	0	0	0	0	0	0	0	0	0	0	0	0	0	0	0	0	0	0	0	0	0
MGr3G3H3I__bin_97	0	0	0	0	0	0	0	0	0	0	0	0	0	0	0	0	0	0	0	0	0	0	0	0	133732	131161	90672	0	0	0	0	0	0	0	0	0	599406	687969	271197	315751	533400	810187	1884871	803487	0	0	0	0	0
MGr1A1B1C__bin_94	0	0	0	0	0	0	0	0	0	0	0	0	0	0	0	0	0	0	0	0	0	0	0	0	102970	0	41948	57375	38420	0	0	0	0	94754	109983	115848	213156	253265	171246	37577	169494	55624	64414	190106	525289	0	0	0	110051
MGr1A1B1C__bin_51	0	58904	110945	134059	91396	278400	147558	0	198197	0	0	0	232726	0	0	0	0	0	0	605311	609366	291765	168651	870692	0	98507	127046	0	0	0	102349	115643	0	163719	238953	193193	0	432136	183877	0	0	0	127845	0	0	74637	739965	547230	0
BOr3G3H3I__bin_85	0	0	0	0	0	0	0	0	0	131533	130102	85548	337074	250198	224977	170460	182848	72291	0	0	0	0	0	0	0	0	0	0	0	0	0	0	0	0	94130	0	0	0	0	0	0	0	0	0	0	0	0	0	0
BAr3G3H3I__bin_3	31071	0	21270	88792	29452	0	106807	59975	107696	0	0	0	0	0	0	25035	26420	56015	0	26459	25151	0	0	0	0	42049	0	0	0	0	0	0	0	0	0	0	0	0	0	0	0	0	0	0	0	0	48631	37643	0
LABRr1A1B1C__bin_80	0	0	0	0	0	0	0	0	0	0	0	0	0	0	0	0	0	0	0	0	0	0	0	0	0	0	0	102060	72979	29457	0	0	0	53668	35857	0	0	0	0	0	0	0	0	0	0	0	0	0	0
MGr2D2E2F__bin_53	0	0	0	0	0	0	0	0	0	0	0	0	0	0	0	0	0	0	0	0	0	0	0	0	0	0	0	0	0	0	0	0	0	0	0	0	140936	0	0	742488	217284	71134	0	0	0	0	0	0	0
LASCr2D2E2F__bin_31	0	32717	57631	0	0	0	0	0	0	0	0	0	0	0	0	0	0	0	0	0	0	0	0	0	0	0	0	0	0	0	23921	0	0	51856	41596	94767	0	0	0	0	0	0	0	0	0	0	0	0	0
MGr2D2E2F__bin_113	0	0	0	0	0	0	0	0	0	0	0	0	0	0	0	0	0	0	0	0	0	0	0	0	0	0	0	0	0	0	0	0	0	0	0	0	184933	76703	51371	472047	254818	153482	0	217433	68587	0	0	0	0
LABRr1A1B1C__bin_136	0	0	0	0	0	0	0	0	0	0	0	0	0	0	0	0	0	0	0	0	0	0	0	0	0	0	0	153766	127679	0	0	0	0	0	0	0	163783	0	0	55011	0	0	0	0	0	0	0	0	0
MGr3G3H3I__bin_15	0	0	0	0	0	0	0	0	0	0	0	0	0	0	0	0	0	0	0	0	0	0	0	0	0	0	0	0	0	0	0	0	0	0	0	0	0	0	0	0	0	0	0	259794	0	0	0	0	0
CRr1A1B1C__bin_125	28170	44793	238739	0	0	0	0	0	0	0	0	0	0	0	0	0	0	0	172847	164184	213742	0	0	0	54844	59160	99107	0	0	0	0	0	0	63056	49438	40877	0	0	0	0	0	0	0	0	0	166627	217093	156065	0
CRr2D2E2F__bin_13	0	0	0	0	0	0	0	0	0	0	0	0	0	0	0	0	0	0	75490	226455	140288	121572	175642	43921	251730	210968	183708	0	0	0	0	0	0	0	0	0	161561	279061	195262	66796	69175	81235	70305	105990	0	55600	146026	121464	0
MGr3G3H3I__bin_159	0	0	0	0	0	0	0	0	0	0	0	0	0	0	0	0	0	0	0	0	0	0	0	0	0	0	0	0	0	0	0	0	0	0	0	0	179519	107118	41063	218704	336765	119580	49009	324804	257945	0	0	0	0
SEr3G3H3I__bin_176	92279	83322	0	0	0	0	0	0	0	0	0	0	0	0	0	0	0	0	0	0	0	128456	248198	0	120933	64911	80609	0	0	0	0	0	0	0	0	0	171408	360474	293871	160654	234636	162079	75718	127042	151830	0	0	0	103735
SEr3G3H3I__bin_83	65697	0	0	0	0	0	0	0	0	0	0	0	0	0	0	0	0	0	43801	0	24793	0	0	23689	0	0	62787	0	0	0	0	0	0	0	0	0	0	0	0	0	0	0	0	0	0	38471	21036	29883	0
BAr2D2E2F__bin_51	0	28809	0	0	36699	122646	0	0	0	0	0	0	0	0	0	0	0	0	0	0	0	0	0	0	0	0	0	0	0	0	0	0	23475	0	0	0	0	0	0	0	0	0	0	0	0	0	0	0	0
SEr2D2E2F__bin_124	0	0	0	0	0	0	10107	0	0	0	0	0	0	0	0	0	0	0	0	0	0	0	0	0	0	0	0	0	0	0	0	0	0	0	0	0	0	0	0	0	0	0	0	0	0	0	0	0	0
LAWAr2D2E2F__bin_24	0	0	0	0	0	0	0	0	0	0	0	0	0	0	0	0	0	0	0	0	0	0	0	0	55510	0	43678	0	0	0	43885	0	0	143302	106457	189553	52179	74932	39929	0	68507	0	0	0	76497	0	0	0	0
MGr2D2E2F__bin_27	0	0	0	0	0	0	0	0	0	0	0	0	0	0	0	0	0	0	0	0	0	0	0	0	0	0	0	0	0	0	0	0	0	52144	52001	108196	34437	33781	0	112461	217647	52431	0	62436	139184	0	0	0	0
MGr3G3H3I__bin_82	0	257465	97518	0	231517	346834	0	0	61511	116654	233207	223396	175904	130242	205667	278712	306667	230386	120276	388909	243274	444719	327033	389626	1609740	757410	757054	61170	0	0	554799	510516	357796	104809	224174	50537	325419	610616	442850	167713	499098	379607	853400	1388254	534660	122143	387016	243214	161122
BOr3G3H3I__bin_49	0	0	0	0	0	0	0	0	0	156639	459594	594836	442752	106278	370853	706589	898059	430956	0	0	0	0	0	0	0	0	0	0	0	0	0	0	0	0	400147	0	0	0	0	0	0	0	0	0	0	0	0	0	0
BAr2D2E2F__bin_7	0	0	75797	0	261577	105770	0	0	0	0	0	0	0	0	0	0	0	0	75867	205660	72226	0	0	0	0	286523	46287	0	0	0	0	0	0	0	0	0	0	0	0	0	0	0	0	0	0	64318	213008	53267	0
MHr1A1B1C__bin_47	32434	0	44699	0	0	51293	35740	0	36519	0	0	0	0	0	0	0	0	0	127238	23681	76303	0	0	0	0	97338	77161	0	0	0	0	0	0	0	0	0	0	0	0	0	0	0	0	0	0	171435	41808	78231	0
CRr1A1B1C__bin_29	0	0	0	0	0	0	0	0	0	0	0	0	0	0	0	0	0	0	220928	240190	114424	0	0	0	55354	290568	134354	0	0	0	0	0	0	0	0	0	0	0	0	0	0	0	74961	72720	0	201478	212266	63238	0
LASAr3G3H3I__bin_140	0	0	0	0	0	0	0	0	0	0	0	0	0	0	0	0	121546	99869	0	0	0	0	0	0	0	0	0	0	0	0	509727	238344	380291	0	0	0	0	0	0	0	0	0	0	0	0	0	0	0	0
SEr3G3H3I__bin_235	26174	0	15879	0	0	0	0	0	0	0	0	0	0	0	0	0	0	0	0	23493	31655	0	0	0	0	34298	35441	0	0	0	24755	0	0	0	0	0	0	0	0	0	0	0	0	0	0	0	0	21699	0
CRr1A1B1C__bin_136	0	0	168158	0	0	51036	0	0	0	40893	61472	80636	41136	0	68220	0	0	152938	641112	138815	498886	0	60735	0	0	146606	146926	0	0	0	0	0	0	0	44775	0	0	0	0	0	0	0	0	79094	0	570455	210405	445756	0
SEr3G3H3I__bin_186	0	0	0	0	13510	0	0	0	0	0	0	0	0	0	0	0	0	0	0	0	0	5412	0	0	0	0	0	0	0	0	0	0	0	0	0	0	0	0	0	0	0	0	0	0	0	0	0	0	0
SEr3G3H3I__bin_25	0	0	0	0	0	0	0	0	0	0	0	0	0	0	0	0	0	0	0	0	0	0	0	0	0	0	0	0	0	0	0	0	0	0	0	0	0	0	0	0	0	0	0	0	0	0	0	0	0
SEr2D2E2F__bin_167	0	0	0	0	0	0	0	0	0	0	0	0	0	0	0	0	0	0	0	0	0	0	0	0	0	0	0	0	0	0	0	0	0	0	0	0	0	0	0	0	0	0	0	98987	0	0	0	0	0
LASAr3G3H3I__bin_79	412655	143669	256179	73760	398892	154480	0	0	0	54919	61147	79886	0	0	0	45027	36349	0	252527	73710	173121	79375	60338	66785	156355	137270	153126	142555	94216	72645	226244	82920	231987	178290	354590	230273	83330	61999	69651	72461	66941	42729	63414	160944	86151	148336	82128	130575	57787
LASYr2D2E2F__bin_101	0	0	63843	0	0	0	0	0	0	0	98865	91031	126685	0	79792	82588	96030	0	0	0	0	77142	0	0	0	0	0	0	0	0	328939	176227	94411	114856	216848	113860	0	0	0	0	0	0	145248	118498	0	0	0	0	0
MGr2D2E2F__bin_5	0	0	0	0	0	0	0	0	0	0	0	0	0	0	0	0	0	0	0	0	0	0	0	0	0	0	0	0	0	0	0	0	0	0	0	0	224719	87055	48078	287504	171854	42752	0	121261	52707	0	0	0	0
LAWAr2D2E2F__bin_156	0	0	0	0	0	0	0	0	0	0	0	0	0	0	0	0	0	0	0	0	0	0	0	0	0	0	0	0	0	35643	0	0	0	83864	0	39021	0	0	0	0	0	0	0	0	0	0	0	0	0
SEr3G3H3I__bin_3	0	0	0	0	0	0	0	0	0	0	0	0	0	0	0	0	0	0	0	0	0	0	0	0	0	0	0	0	0	0	0	0	0	0	0	0	0	0	0	0	0	0	0	0	0	0	0	0	0
MGr1A1B1C__bin_70	0	0	0	0	0	0	0	0	0	0	0	0	0	0	0	0	0	0	0	0	0	0	0	0	0	0	0	23823	14637	105159	0	0	0	0	0	0	559973	0	0	2478178	106979	270177	0	46149	0	0	0	0	0
CRr3G3H3I__bin_90	0	52917	0	0	49804	37951	0	0	0	0	0	68082	65546	0	73987	173649	151287	73742	154802	128498	96289	251144	189718	155214	238054	269712	289140	102098	87398	93864	115625	329442	238704	73072	134655	0	0	90048	94014	0	0	0	123583	87396	0	158776	121568	87747	91884
MGr3G3H3I__bin_85	0	0	0	0	0	0	0	0	0	0	0	0	0	0	0	0	0	0	0	0	0	0	0	0	0	0	0	0	0	0	0	0	0	0	0	0	114683	0	0	480018	435337	204341	76519	793614	793756	0	0	0	0
MHr2D2E2F__bin_20	0	0	0	0	0	0	0	0	0	0	0	0	0	0	0	0	0	0	0	0	0	0	0	0	0	0	0	0	0	54045	125112	743213	104896	135860	403055	235285	0	0	0	0	0	0	0	0	0	0	0	0	1242864
SEr3G3H3I__bin_219	0	0	0	0	0	0	0	0	0	0	0	0	0	0	0	0	0	0	0	0	0	0	0	0	0	0	0	0	0	0	0	0	0	0	0	0	0	0	0	0	0	0	0	0	0	0	0	0	0
MGr2D2E2F__bin_123	0	0	0	0	0	0	0	0	0	0	0	0	0	0	0	0	0	0	0	0	0	0	0	0	0	0	0	0	0	0	0	0	0	0	0	0	79557	0	0	1175831	0	34687	0	0	0	0	0	0	0
CRr1A1B1C__bin_104	0	0	212852	0	0	61413	0	0	0	0	0	0	0	0	0	0	0	0	164336	304689	308765	0	0	0	38271	0	47861	0	0	0	0	0	0	0	0	0	0	0	0	0	0	0	0	0	0	138558	296098	186487	0
MGr1A1B1C__bin_97	0	0	0	0	0	0	0	0	0	0	0	0	0	0	0	0	0	0	0	0	0	23942	0	0	0	0	0	0	0	0	0	42626	66516	0	0	0	31473	152170	114638	0	0	0	61822	0	0	0	0	0	0
CRr3G3H3I__bin_93	142231	173576	274267	0	57211	126898	0	0	0	0	0	0	0	0	0	0	0	0	103809	207099	278121	267104	127958	242430	1049241	637153	432845	0	0	0	128679	63744	0	0	0	0	83533	370812	172485	42102	42709	148566	712785	169298	0	116590	204393	165417	0
BAr2D2E2F__bin_106	0	334981	221657	0	194803	266686	0	0	0	171350	49867	177483	45914	64832	55471	0	0	0	0	0	0	0	0	0	0	0	0	0	0	38400	0	49137	0	145755	64395	99994	0	0	0	0	0	0	0	0	0	0	0	0	0
LASCr2D2E2F__bin_117	0	33777	0	0	0	0	0	0	0	0	0	0	0	0	0	0	0	0	0	39045	33652	36418	0	0	48546	0	34528	0	0	0	40936	0	34152	80638	75123	55223	49692	70111	58798	0	35405	0	34192	65022	50680	0	0	31968	0
MGr1A1B1C__bin_55	0	0	0	0	0	0	0	0	0	0	0	0	0	0	0	0	0	0	0	0	0	0	0	0	0	0	0	0	0	0	0	0	0	0	0	0	1379880	184484	131841	1883363	703371	455213	138973	908863	380021	0	0	0	0
MHr1A1B1C__bin_101	57039	105563	106451	0	0	0	0	0	0	0	0	0	0	0	0	0	0	0	200664	899505	882259	360670	256827	173008	768248	692461	719156	138679	131894	0	0	0	58091	277362	290574	292743	593781	1277120	805623	309669	620880	379040	750500	902727	757622	258050	765359	528149	0
BAr2D2E2F__bin_26	0	0	32579	274038	302198	0	0	0	0	0	0	52459	0	0	47204	62413	65204	69349	0	0	43884	0	0	0	0	0	0	0	0	0	0	0	0	0	0	0	0	0	0	0	0	0	0	0	0	42325	0	57587	0
LAWAr2D2E2F__bin_79	198738	767886	0	0	0	306541	0	0	0	284599	188300	147988	354085	162314	222875	68947	142112	141399	228426	150841	118363	2513413	3653714	958783	0	116327	157163	116652	103789	144086	350834	726144	337009	1493545	1045567	563055	0	0	95038	0	77864	39763	374995	284470	73052	235150	150340	123812	0
BAr3G3H3I__bin_85	61816	0	70234	58085	0	0	155347	254265	232614	0	0	0	0	0	0	0	0	95393	0	0	0	0	0	0	0	0	0	0	0	0	0	0	0	0	0	0	0	0	0	0	0	0	0	0	0	0	0	0	0
BAr2D2E2F__bin_130	0	0	0	0	102086	311220	0	0	0	0	0	0	0	0	0	0	0	0	0	0	0	0	0	0	0	0	0	0	0	0	272423	0	121233	0	0	0	0	0	0	0	0	0	0	0	0	0	0	0	0
SEr3G3H3I__bin_77	0	109392	65000	0	149866	139943	0	0	0	0	0	0	0	0	0	0	0	0	0	0	0	123608	92023	111616	234554	0	0	0	0	0	0	0	0	0	0	0	0	0	0	0	75408	0	193112	226942	0	0	0	0	92033
SEr2D2E2F__bin_48	0	0	0	0	0	0	0	0	0	0	0	0	0	0	0	0	0	0	0	0	0	0	0	0	0	0	0	0	0	0	0	0	0	0	0	0	0	0	0	0	0	0	0	0	0	0	0	0	0
MGr3G3H3I__bin_131	0	0	0	0	0	0	0	0	0	0	0	113369	84849	80833	109421	0	0	0	0	0	0	0	0	0	0	101001	0	0	0	0	114181	0	0	0	0	0	0	0	0	0	0	0	866199	148310	540613	0	0	0	0
SEr2D2E2F__bin_67	47001	0	0	0	0	0	0	0	0	119627	251544	115653	201599	165320	245291	476434	472483	103812	0	0	0	0	0	0	0	0	0	0	0	0	231386	182159	244910	0	269730	50840	0	0	0	0	0	0	0	0	0	0	0	0	0
SEr3G3H3I__bin_267	0	0	0	0	0	0	0	0	0	0	0	0	0	0	0	0	0	0	0	0	0	0	0	0	0	0	0	0	0	0	0	0	0	0	0	0	0	0	0	0	0	0	0	0	0	0	0	0	0
MGr3G3H3I__bin_132	0	0	0	0	0	0	0	0	0	0	0	0	0	0	0	0	0	0	0	0	0	0	0	0	0	0	0	35376	0	0	0	0	0	0	0	0	53309	0	0	99103	79299	0	0	135327	176232	0	0	0	0
CRr1A1B1C__bin_28	0	0	79788	0	0	0	0	0	0	0	0	0	0	0	0	0	0	0	102855	283916	416799	97609	63339	39119	43194	95942	142374	0	0	0	0	0	0	0	0	0	0	68793	38050	0	0	0	0	0	0	114027	266713	222034	0
SEr2D2E2F__bin_107	0	0	0	0	0	0	0	0	0	0	0	0	0	0	0	0	0	0	0	0	0	0	0	0	0	0	0	0	0	0	0	0	0	0	0	0	0	0	0	0	0	0	0	0	0	0	0	0	0
MGr3G3H3I__bin_121	0	0	0	0	0	0	0	0	0	0	0	0	0	0	0	0	0	0	0	17680	0	33122	80037	0	0	0	0	21950	19604	0	0	0	0	0	0	0	69255	93621	37025	0	26875	27529	162190	98293	54525	0	0	0	26317
MGr3G3H3I__bin_91	162111	79220	144708	0	0	0	0	0	0	75563	0	75738	60244	65975	18480	0	0	0	166863	538211	415017	501991	556536	294896	332132	135097	281511	591635	409735	167433	25308	17794	21193	157572	104095	175097	799529	794997	572394	79348	404376	68746	53925	252507	813122	138819	401867	321795	0
BAr1A1B1C__bin_47	113998	84582	156273	0	60414	93781	0	0	0	0	0	0	0	0	0	0	0	0	63846	88141	81592	89649	86105	122586	147789	131450	106605	0	0	0	0	0	0	44553	55359	0	0	63019	0	0	0	0	56439	82041	0	48003	72902	61892	0
LASAr3G3H3I__bin_128	0	0	0	0	0	0	0	0	0	115606	160279	96003	66159	0	94615	0	95667	116092	0	0	0	0	0	0	0	0	0	59958	52763	97870	0	721722	408174	122524	173032	94511	0	0	0	0	0	0	0	0	0	0	0	0	0
LABRr1A1B1C__bin_124	0	0	0	0	0	0	0	0	0	0	0	0	0	0	0	0	0	0	0	0	0	0	0	0	0	0	0	1741429	1146584	728467	0	0	0	0	0	0	0	0	0	0	0	0	0	0	0	0	0	0	0
LAWAr2D2E2F__bin_7	0	61895	0	0	0	0	0	0	0	0	0	0	0	0	0	0	0	0	0	0	0	0	0	0	0	0	0	0	0	0	0	148388	68038	243577	192123	192025	153369	43087	46892	78627	100602	66326	59181	66717	61997	0	0	0	0
MHr2D2E2F__bin_48	0	0	0	0	0	0	0	0	0	0	0	0	0	0	0	0	0	0	0	0	0	0	0	0	0	0	0	0	0	23254	0	0	0	0	0	0	0	0	0	0	0	0	0	0	0	0	0	0	0
CRr3G3H3I__bin_47	0	0	64146	0	125249	0	0	0	0	0	0	0	0	0	0	0	0	0	59842	201283	140593	0	0	71470	260973	229563	183943	0	0	0	0	0	0	0	0	0	0	0	0	0	0	0	0	0	0	0	212084	117830	0
CRr1A1B1C__bin_124	0	0	72433	0	0	0	0	0	0	0	0	0	0	0	0	0	0	0	77469	94927	267533	0	0	0	0	0	96070	0	0	0	0	0	0	0	0	0	0	0	0	0	0	0	0	0	0	103868	111996	133990	0
LABRr1A1B1C__bin_139	83330	264901	90079	0	61715	109694	0	0	0	0	0	36758	0	36785	0	0	0	0	475204	711085	460110	424762	377994	271235	656744	658738	704899	622568	466719	56023	79021	113779	63053	367884	268801	216550	979729	1147132	779610	247867	257071	184146	569601	399360	241907	494748	603535	446657	33052
SEr3G3H3I__bin_10	112450	0	0	0	0	0	0	0	0	0	0	0	0	0	0	0	0	0	66649	47698	0	113428	41839	58816	0	0	0	0	0	0	0	70176	42774	0	0	0	0	0	0	0	0	0	0	0	0	71843	0	0	0
SEr2D2E2F__bin_6	66647	0	0	0	71974	0	0	0	0	0	0	0	0	0	0	0	0	0	0	0	0	65927	58964	53521	56706	80623	68908	0	0	0	0	0	0	0	0	0	0	0	0	83796	0	0	0	0	0	0	0	0	0
MHr3G3H3I__bin_38	0	0	0	0	0	0	0	0	0	0	0	0	0	0	0	0	0	0	0	0	0	0	0	0	0	0	0	0	0	0	50777	100533	180365	219685	368200	171761	0	0	0	0	0	0	47310	0	194363	0	0	0	489293
MGr2D2E2F__bin_108	291850	405733	422392	608906	2383900	1431073	554708	622580	712488	740949	1639343	1401731	725761	1193610	866974	1288467	1518734	1524070	295093	731675	168912	412376	579520	488080	749356	292479	323172	607425	653169	530981	343667	1208735	985877	0	593613	0	138469	1076791	2308248	287870	3427016	2404245	2963444	6969533	1131993	446032	754939	164105	3788159
LABRr1A1B1C__bin_138	0	0	0	0	0	0	0	0	0	0	0	0	0	0	0	0	0	0	0	0	0	0	0	0	0	0	0	87925	45428	0	0	0	0	0	0	0	0	0	0	0	0	0	0	0	0	0	0	0	0
LASCr2D2E2F__bin_94	0	0	0	0	0	0	0	0	0	0	0	0	0	16801	0	0	0	0	0	0	0	0	0	0	0	0	0	0	0	0	0	0	0	90828	36554	22493	0	0	0	0	0	0	0	0	0	0	0	0	0
BAr1A1B1C__bin_103	0	373474	4977566	0	0	0	0	0	0	0	0	0	0	0	0	0	0	0	0	0	276118	0	0	0	0	0	0	0	0	0	0	0	0	74076	89502	39926	0	0	0	0	0	0	0	0	0	45051	0	131124	0
MHr1A1B1C__bin_83	0	74008	83654	0	63630	140850	0	0	0	59445	32561	0	113490	71615	71974	0	0	0	101922	312196	192561	114386	34014	147921	63542	131649	179168	54529	44146	0	0	0	0	136500	84990	59512	0	50117	35756	0	0	0	29108	0	0	106058	212177	293832	0
CRr1A1B1C__bin_96	1920918	308903	1083624	0	244061	307117	0	0	0	0	0	0	0	0	0	0	0	0	250384	169255	166019	86373	86206	180986	0	0	185740	0	0	0	0	0	0	0	0	0	0	0	0	0	0	0	0	0	0	210221	118156	117176	0
LASAr3G3H3I__bin_72	42900	52073	72852	151073	184618	184473	75300	78136	96173	0	0	0	0	0	0	0	0	0	49830	65663	117510	0	0	41131	0	78855	39484	0	0	0	110128	40178	132322	0	74439	37743	0	0	0	0	0	0	0	0	0	55469	78673	99231	0
MHr2D2E2F__bin_21	0	0	0	0	0	0	0	0	0	0	0	0	0	0	0	0	0	0	0	0	0	0	0	0	0	0	0	0	0	0	0	0	0	0	0	0	0	0	0	0	0	0	0	0	0	0	0	0	103870
LABRr1A1B1C__bin_134	0	0	0	0	0	0	0	0	0	0	0	0	0	0	0	0	0	0	0	0	0	0	0	0	0	0	0	408699	376701	303963	0	0	0	0	0	0	0	0	0	0	0	0	0	0	0	0	0	0	0
MHr2D2E2F__bin_85	0	0	0	0	0	0	0	0	0	0	0	0	0	0	0	0	0	0	0	0	0	0	0	0	0	0	0	89870	84433	94711	74005	155953	95277	0	76799	0	0	0	0	0	0	0	0	0	0	0	0	0	142112
BAr1A1B1C__bin_86	282115	48594	0	0	0	0	0	0	0	49380	0	0	0	0	0	0	0	0	0	0	0	0	70555	0	0	0	0	0	0	0	0	0	0	0	46007	0	0	0	0	0	0	0	0	0	0	0	0	0	0
MGr3G3H3I__bin_9	0	0	0	0	0	0	0	0	0	0	0	0	0	0	0	0	0	0	0	0	0	0	0	0	101131	0	0	0	0	0	0	0	0	0	0	0	0	0	0	0	46257	58763	55361	307159	252952	0	0	0	85497
MGr3G3H3I__bin_71	0	0	0	0	0	0	0	0	0	0	0	0	0	0	0	0	0	0	0	0	0	0	0	0	0	0	0	0	0	0	0	0	0	0	0	0	44683	0	0	158059	96813	61443	0	213815	193654	0	0	0	0
LABRr1A1B1C__bin_59	0	0	0	0	0	0	0	0	0	0	0	0	0	0	0	0	0	0	0	0	0	0	0	0	0	0	0	156150	171774	0	0	0	0	0	0	0	0	0	0	0	0	0	0	0	0	0	0	0	0
SEr3G3H3I__bin_163	0	0	0	0	91732	0	0	0	0	0	0	0	0	0	0	0	0	0	0	0	0	0	0	0	0	0	0	0	0	0	89347	0	81114	0	0	0	0	0	0	0	0	0	0	0	0	0	0	0	0
LASYr2D2E2F__bin_88	0	0	105877	0	0	0	0	0	104485	70074	119208	146567	59418	0	81261	102102	149255	198741	199672	72865	178739	0	0	0	0	83968	0	0	0	0	514803	306450	222166	61847	218947	75905	55267	136214	188660	0	0	86440	116124	179812	0	153979	92775	138497	0
SEr2D2E2F__bin_26	77360	0	0	0	0	0	0	0	0	0	0	0	0	0	0	0	0	0	0	0	0	21344	34673	0	0	0	0	0	0	0	0	0	0	0	26660	72306	0	0	0	0	0	0	0	0	0	0	0	0	0
SEr3G3H3I__bin_177	0	0	0	0	42796	0	0	0	0	0	0	27001	0	0	0	0	0	0	0	48706	0	0	0	51855	115109	90692	78818	0	0	0	78041	78343	72191	0	32274	0	0	0	0	0	0	0	58636	0	101990	0	43584	0	0
SEr3G3H3I__bin_127	0	0	0	0	0	0	0	0	0	0	0	0	0	0	0	0	0	0	0	0	0	0	0	0	0	0	0	0	0	0	0	0	0	0	0	0	0	0	0	0	0	0	0	0	0	0	0	0	0
LABRr1A1B1C__bin_116	0	0	0	0	0	0	0	0	0	0	0	0	0	0	0	0	0	0	0	0	0	0	0	0	0	0	0	145915	107783	219601	0	0	0	0	71852	58514	0	0	0	0	0	0	0	0	0	0	0	0	0
MHr2D2E2F__bin_120	0	0	0	0	0	0	0	0	0	0	0	0	0	0	0	0	0	0	0	0	0	0	0	0	0	0	0	0	0	0	0	0	0	0	0	0	0	0	0	0	0	0	0	0	0	0	0	0	597133
MGr2D2E2F__bin_117	0	0	0	0	0	0	0	0	0	0	0	0	0	0	0	0	0	0	0	0	0	0	0	0	0	0	0	49434	36339	0	0	0	0	0	0	0	66535	0	0	309091	0	0	0	0	0	0	0	0	0
BOr3G3H3I__bin_37	0	0	0	0	0	0	0	0	0	466256	453132	559854	646409	731815	552448	707067	1114688	341803	0	0	0	0	0	0	0	0	0	0	0	0	0	0	0	0	364754	0	0	0	0	0	0	0	0	0	0	0	0	0	0
LASAr3G3H3I__bin_57	0	0	0	0	0	0	0	0	0	0	0	0	29666	0	24210	0	0	0	0	0	0	0	0	0	0	0	0	43212	31306	0	36142	96691	46594	0	38590	28647	46434	45779	50732	0	46284	26691	43419	74956	46408	0	0	0	0
BAr1A1B1C__bin_48	202420	41330	30038	0	0	0	0	0	0	0	0	0	0	0	0	0	0	0	0	0	0	0	0	0	0	0	0	0	0	0	0	0	0	81231	47254	68444	0	0	0	0	0	0	0	0	0	0	0	0	0
BAr2D2E2F__bin_71	216491	814699	319017	47237	849167	1194155	34293	76953	153846	278641	603868	572980	417755	266262	481354	763640	867463	567411	347811	1241720	788966	1017455	755492	951260	1912331	1410877	2104914	121699	88847	25262	1333934	1074198	786950	80524	499642	77483	489874	1510570	1177608	175296	465969	663195	1385025	1158622	255607	357594	1251966	805112	225854
LASYr2D2E2F__bin_106	0	0	0	0	0	0	0	0	0	0	0	0	0	0	0	0	0	0	0	0	0	0	0	0	0	0	0	0	0	0	0	78361	154763	0	0	0	0	0	0	0	0	0	0	0	0	0	0	0	0
LASAr3G3H3I__bin_7	0	0	0	0	0	0	0	0	0	0	0	0	0	0	0	0	0	0	0	0	0	0	0	0	0	0	0	0	0	0	313006	1531236	356113	0	0	0	0	0	0	0	475511	61172	369985	0	100714	0	0	0	396887
LASCr2D2E2F__bin_124	0	0	0	0	0	0	0	0	0	0	0	0	0	0	0	0	0	0	0	26806	0	0	0	0	0	0	0	77158	65337	33748	63369	0	28903	75622	81800	65697	35001	95683	78249	0	0	0	30698	0	0	0	0	0	37811
MHr1A1B1C__bin_12	0	0	0	46306	0	0	0	0	0	0	0	0	0	0	0	0	0	36617	94899	67826	119171	0	0	75649	0	132316	73661	0	0	0	0	0	0	0	32648	0	0	0	0	0	0	0	0	0	0	123864	106172	140228	0
BAr1A1B1C__bin_80	578791	217407	334674	0	0	0	0	0	0	170188	0	0	137000	168787	62634	0	0	0	0	0	0	68932	592482	102047	0	0	0	0	0	0	102161	237653	257083	155851	207110	190709	0	0	0	0	0	0	0	0	0	0	0	0	0
LASCr2D2E2F__bin_65	0	0	0	0	0	0	0	0	0	0	0	0	0	0	0	0	0	0	0	0	88711	0	76738	0	0	0	0	0	0	0	110183	0	66881	150182	144857	205754	0	0	0	0	0	0	0	0	0	0	0	76347	0
CRr3G3H3I__bin_20	0	56705	0	0	101515	0	0	0	0	0	0	0	0	0	0	0	0	0	44978	85619	97539	30094	0	91002	269780	158532	254732	107084	67868	65579	0	131547	0	206916	74375	68285	67120	243046	227616	0	109372	35168	122582	74557	82181	37234	79965	127184	0
BAr3G3H3I__bin_54	0	0	0	1174297	278306	316818	992289	1276346	1301405	0	0	0	0	0	0	218967	361738	329634	0	0	0	0	0	0	0	0	0	0	0	0	0	0	0	0	129000	0	0	0	0	0	0	0	0	0	0	0	0	0	0
SEr2D2E2F__bin_169	0	0	0	0	0	0	0	0	0	0	0	0	0	0	0	0	0	0	0	0	0	0	0	0	0	0	0	0	0	0	0	0	0	0	0	0	0	0	0	0	0	0	0	0	0	0	0	0	0
BOr2D2E2F__bin_15	0	0	0	0	0	0	0	0	0	0	0	15343	19719	59977	0	0	0	0	0	0	0	0	0	0	0	0	0	0	0	0	0	0	0	0	0	0	0	0	0	0	0	0	0	0	0	0	0	0	0
CRr2D2E2F__bin_78	50277	58014	86505	0	76073	0	0	0	0	0	0	0	0	0	0	0	0	0	50375	96449	71207	229650	295407	187252	65265	44445	50791	0	0	0	0	46751	0	0	0	0	0	81172	81237	0	67193	90244	223529	92865	0	44863	75669	54702	0
CRr2D2E2F__bin_49	0	0	0	0	0	0	0	0	0	0	0	0	0	44671	0	0	0	0	0	0	0	98748	217227	146364	39467	0	35791	0	0	0	0	52405	36198	0	0	0	31212	0	0	0	0	30540	0	78762	0	0	0	0	0
BAr1A1B1C__bin_42	438152	494547	491853	0	0	146800	0	0	0	0	0	0	55234	0	0	0	0	0	0	0	0	165607	158946	0	0	0	0	0	0	0	231636	69937	123449	132998	219396	163046	0	0	0	0	0	0	64721	0	0	0	0	0	0
MHr3G3H3I__bin_20	0	57244	0	0	0	0	0	0	0	0	0	0	0	0	0	0	0	0	0	0	0	0	0	0	0	0	0	225026	211168	852350	0	73565	0	559100	199399	236632	0	0	0	60468	94067	60767	0	245385	199964	0	0	0	232319
LABRr1A1B1C__bin_68	0	0	0	0	0	0	0	0	0	0	0	0	0	0	0	0	0	0	0	0	0	0	0	0	0	0	0	390065	324417	23567	0	0	0	0	0	0	91168	24452	0	325309	43892	0	0	0	51412	0	0	0	0
SEr2D2E2F__bin_97	0	0	0	0	0	0	0	0	0	0	0	0	0	0	0	0	0	0	0	0	0	0	0	0	0	0	0	0	0	0	0	0	0	0	0	0	0	0	0	0	0	0	0	0	0	0	0	0	0
CRr2D2E2F__bin_5	369270	231795	177731	0	111082	0	0	0	0	0	0	0	0	0	0	0	0	0	187845	168681	207121	459961	438957	190149	251264	167385	242606	375105	284674	163573	0	0	0	500648	247430	451776	151059	284680	318708	113690	238255	94778	142036	168609	164016	153070	150535	221360	0
MHr1A1B1C__bin_14	0	0	0	0	0	0	0	0	0	0	0	0	0	0	0	0	0	0	135964	203990	318021	70486	162353	82278	0	0	58814	0	0	0	0	0	0	0	0	0	0	0	0	0	0	0	0	0	0	108445	218865	362077	0
LASYr2D2E2F__bin_96	0	0	0	0	0	0	0	0	0	63643	0	0	0	0	0	0	0	0	0	0	0	0	0	0	0	0	0	0	0	0	0	0	37673	0	0	0	0	0	0	0	0	0	0	0	0	0	0	0	0
MGr3G3H3I__bin_42	106236	219348	590471	0	0	0	0	0	0	0	0	0	0	0	0	0	0	0	0	0	0	84455	76411	0	0	0	0	0	0	0	0	0	0	109518	195587	102468	103417	0	0	258458	588753	172709	189667	1737084	1988316	0	0	0	123392
CRr1A1B1C__bin_120	146804	140047	190213	354696	556256	648385	318738	346563	402387	397741	802618	740342	408289	791214	494430	707017	839577	894411	405244	692709	432109	167606	254480	452859	203130	369735	161010	368295	395299	250096	179607	513276	382141	0	411536	80030	0	0	154738	120628	0	185637	252957	373207	0	702353	865626	390268	0
SEr3G3H3I__bin_143	0	0	0	0	0	0	0	0	0	0	0	0	62658	0	0	0	0	0	0	0	0	0	0	50832	137499	141747	122794	0	0	0	63167	77645	0	0	0	0	0	49374	0	50882	85940	0	65939	117642	76914	0	0	0	0
LABRr1A1B1C__bin_44	266983	588242	398438	244319	592568	772867	244113	270050	330935	451715	888881	744860	449728	562657	529207	676916	767911	755480	107817	153888	0	240004	265928	140525	129848	75752	66412	521942	559172	733698	499019	838334	1853067	58363	364873	67055	0	97745	160378	0	155557	122932	268730	221917	0	167288	177572	0	829664
MGr2D2E2F__bin_25	0	0	0	0	0	0	0	0	0	0	0	0	0	0	0	0	0	0	0	0	0	0	0	0	0	0	0	326444	302156	0	0	0	0	0	0	0	806512	0	0	1978469	86454	65125	0	0	0	0	0	0	0
CRr1A1B1C__bin_45	0	0	0	0	0	0	0	0	0	0	0	0	0	0	0	0	0	0	71584	519092	525728	0	0	0	480018	335378	318875	0	0	0	0	0	0	0	0	0	0	74575	56413	0	0	0	0	0	0	96709	557551	340210	0
MGr1A1B1C__bin_74	257394	77613	0	0	0	0	0	0	0	0	0	0	0	0	0	0	0	0	0	0	0	86672	59795	0	187529	0	79594	212877	121295	66060	0	0	0	235792	76486	145294	324076	139878	57323	189991	164284	0	0	95901	98384	0	0	0	0
BAr1A1B1C__bin_122	87279	283982	520424	0	0	44259	0	0	0	54829	0	0	0	0	0	0	0	0	63400	96179	113472	135998	102356	118937	0	0	0	0	0	0	0	0	0	69637	117079	78573	0	0	0	0	0	0	0	0	0	60988	91737	84785	0
LASCr2D2E2F__bin_59	0	0	0	0	0	0	0	0	0	0	0	0	0	0	0	0	0	0	0	0	0	0	0	0	0	0	0	0	0	0	0	0	0	146738	108962	97624	0	65498	0	0	0	0	0	0	0	0	0	0	0
CRr3G3H3I__bin_3	0	0	0	0	0	0	0	0	0	0	0	0	0	0	0	0	0	0	0	0	0	0	0	132175	389082	516812	471128	0	0	0	0	0	0	0	0	0	204168	38194	0	0	0	0	527659	200000	0	0	0	0	0
SEr3G3H3I__bin_108	0	0	0	0	0	0	0	0	0	0	0	0	0	0	0	0	0	0	0	0	0	0	0	0	83136	0	69313	0	0	0	0	0	0	0	0	0	0	0	0	0	0	0	0	0	0	0	0	0	0
SEr2D2E2F__bin_66	0	37717	46785	0	0	0	0	0	0	0	0	0	0	0	0	0	0	0	91605	362676	212111	52998	0	0	93848	192391	198149	0	0	0	0	0	0	0	0	0	296273	167488	84974	192680	198982	320923	441522	1920600	124106	104671	432956	194872	0
LASAr3G3H3I__bin_124	0	0	0	0	0	0	0	0	0	0	0	0	29736	0	0	0	0	0	0	0	0	0	0	0	188363	0	0	0	0	0	45788	48884	140960	0	0	0	0	0	0	0	0	0	221708	103901	0	0	0	0	62316
CRr2D2E2F__bin_117	187977	149853	581656	0	0	0	0	0	0	63579	0	0	92884	0	54072	0	0	0	122091	107679	89061	161481	360721	169461	0	0	0	45516	0	0	111110	102996	137591	157982	345292	348655	0	0	0	0	0	0	0	0	0	168928	101783	89654	0
SEr3G3H3I__bin_199	54389	85201	45139	0	44990	42174	0	0	0	48162	69655	0	86203	52060	60346	0	0	0	0	56829	35191	107716	76872	141774	71230	62975	37871	0	0	0	154138	81780	67203	64706	90984	53393	0	35523	0	0	0	0	59368	0	0	0	53771	0	0
LASYr2D2E2F__bin_65	0	0	0	0	0	0	0	0	0	79722	209560	102179	45141	64673	66293	147733	149404	0	0	0	0	0	0	0	0	0	0	0	0	0	117533	150985	62642	142311	131499	0	0	0	0	0	0	0	0	0	0	0	0	0	0
BOr3G3H3I__bin_31	0	0	0	0	0	0	0	0	0	0	0	0	0	0	0	35125	149105	47932	0	0	0	0	0	0	0	0	0	0	0	0	0	0	58524	0	48425	0	0	0	0	0	0	0	0	0	0	0	0	0	0
BOr1A1B1C__bin_27	0	0	0	0	0	132916	0	0	0	557050	377727	404585	471351	255195	373536	161053	213786	131643	0	0	0	0	0	244461	0	0	0	0	0	0	148975	199981	142378	0	105914	0	0	0	0	0	0	0	0	0	0	0	0	0	0
LASYr2D2E2F__bin_33	0	0	0	0	0	0	0	0	0	73352	181215	123135	144400	96329	125744	437799	444872	180442	0	0	0	0	0	0	0	0	0	0	0	0	775616	1930907	1485667	194302	770040	212199	0	0	0	0	0	0	0	0	0	0	0	0	1165436
BOr2D2E2F__bin_26	0	0	0	0	0	0	0	0	0	66577	146079	172264	259296	135850	186449	109072	120800	90382	0	0	0	0	0	0	0	0	0	0	0	0	0	0	0	0	0	0	0	0	0	0	0	0	0	0	0	0	0	0	0
LASYr2D2E2F__bin_82	0	0	0	0	0	0	0	0	0	0	0	0	0	0	0	0	0	0	0	0	0	0	0	0	0	0	0	0	0	0	0	448564	347048	0	0	0	0	0	0	0	0	0	0	0	0	0	0	0	0
MHr2D2E2F__bin_37	0	37433	0	0	0	0	0	0	0	0	0	0	0	0	0	0	0	0	0	0	0	0	0	0	0	0	0	1693196	1394864	1148655	0	0	0	103672	0	0	0	0	0	0	67909	118891	0	463301	972693	0	0	0	1495068
LASAr3G3H3I__bin_93	0	0	0	0	0	0	0	0	0	66647	98271	170320	246970	245002	245035	0	0	51038	0	0	0	0	0	0	0	0	0	0	0	0	318455	675642	98469	756363	550754	444671	0	0	0	0	74459	0	0	226408	274180	0	0	0	0
MGr1A1B1C__bin_134	0	0	0	0	0	0	0	0	0	0	0	0	0	0	0	0	0	0	0	42576	0	90566	59896	0	144041	53976	0	181610	177247	110872	86226	113850	210313	109725	342145	92484	102417	337332	327201	0	71385	97639	194310	175309	0	0	35402	0	310088
MHr2D2E2F__bin_129	0	0	0	0	0	0	0	0	0	0	0	0	0	0	0	0	0	0	0	0	0	0	0	0	0	0	0	0	0	0	0	0	0	0	0	0	0	0	0	0	0	0	0	0	0	0	0	0	508545
BAr3G3H3I__bin_32	0	0	0	100181	0	0	138667	163040	244728	0	0	0	0	0	0	0	0	0	0	0	0	0	0	0	0	0	0	0	0	0	0	0	0	0	0	0	0	0	0	0	0	0	0	0	0	0	0	0	0
MGr2D2E2F__bin_63	0	0	0	0	0	0	0	0	0	0	0	0	0	0	0	0	0	0	0	0	0	0	0	0	0	0	0	86205	51719	39097	0	0	0	48134	28401	27429	89634	82763	43111	111514	236562	114286	107610	278663	417713	0	0	0	0
BAr1A1B1C__bin_118	91902	526039	1689855	0	69344	692223	0	0	0	97412	0	0	0	0	0	0	0	0	0	0	0	0	0	474610	0	0	0	0	0	0	0	0	0	0	69167	0	0	0	0	0	0	0	0	0	0	0	0	0	0
LASYr2D2E2F__bin_91	0	0	0	0	0	0	0	0	0	0	0	0	0	0	0	0	0	0	0	0	0	0	0	0	0	0	0	0	0	0	161214	237797	489378	0	0	0	0	0	0	0	0	0	0	0	0	0	0	0	0
BAr2D2E2F__bin_125	0	0	0	208521	51773	0	0	0	44084	0	0	0	0	0	0	0	0	0	0	0	0	0	0	0	0	0	0	0	0	0	0	0	0	0	0	0	0	0	0	0	0	0	0	0	0	0	0	0	0
LABRr1A1B1C__bin_29	0	0	0	0	0	0	0	0	0	0	0	0	0	0	0	0	0	0	0	0	0	0	0	0	0	0	0	26772	16384	46511	0	0	0	0	0	0	0	0	0	0	0	0	0	0	0	0	0	0	0
MHr3G3H3I__bin_100	0	0	0	0	0	0	0	0	0	0	0	0	0	0	0	0	0	0	0	0	0	0	0	0	0	0	0	85238	82937	265372	0	0	0	0	84116	0	0	0	0	0	0	0	0	0	0	0	0	0	270298
SEr2D2E2F__bin_78	0	0	0	0	0	0	0	0	0	0	0	0	0	0	0	0	0	0	0	55585	0	0	0	0	0	0	0	0	0	0	0	0	0	0	0	0	0	0	0	0	0	0	0	0	0	0	0	0	0
BAr3G3H3I__bin_95	0	0	0	0	0	0	298466	276671	199460	0	0	0	0	0	0	0	0	0	0	0	0	0	0	0	0	0	0	0	0	0	0	0	0	0	0	0	0	0	0	0	0	0	0	0	0	0	0	0	0
BOr2D2E2F__bin_44	0	189268	64359	0	59089	53267	0	0	0	85681	94464	94574	294358	217798	277548	300393	268228	124697	0	0	0	507010	390561	102511	141037	121054	119024	201159	190653	298497	234396	477390	314586	204475	466745	107290	0	70791	56862	0	79837	53343	185005	106698	95396	0	0	0	133917
CRr3G3H3I__bin_99	0	0	0	0	0	0	28057	18200	34555	0	0	0	0	0	0	0	0	0	0	0	0	0	0	0	0	69222	66621	0	0	0	0	0	0	0	0	0	0	0	0	0	0	0	0	0	0	0	0	0	0
MGr3G3H3I__bin_57	0	0	0	0	0	0	0	0	0	0	0	0	0	0	0	0	0	0	0	0	0	0	0	0	0	0	0	0	0	0	0	0	0	0	0	0	0	0	144391	0	93659	289332	421707	1078662	0	0	0	0	0
LASAr3G3H3I__bin_69	0	0	0	0	0	0	0	0	0	0	0	0	0	0	0	0	0	0	0	0	0	0	0	0	0	0	0	0	0	0	72657	0	28170	0	0	0	0	0	0	0	0	0	0	0	0	0	0	0	0
BAr2D2E2F__bin_126	0	0	115623	495112	0	104474	0	0	0	0	0	55421	0	0	65835	0	0	88410	248558	53475	196774	0	0	0	0	96778	111476	0	0	0	0	0	0	0	0	0	0	0	0	0	0	0	0	0	0	178820	88613	178746	0
CRr3G3H3I__bin_105	0	0	0	0	0	0	0	0	0	0	0	0	0	0	0	0	0	0	0	122319	159993	0	0	0	405912	370387	300951	0	0	0	0	0	0	0	0	0	0	0	45664	0	0	0	0	0	0	0	90836	91553	0
BAr3G3H3I__bin_8	0	0	0	0	0	0	123226	127614	347474	0	0	0	0	0	0	0	0	0	58262	0	62036	0	0	0	0	99255	0	0	0	0	0	0	0	0	0	0	0	0	0	0	0	0	0	0	0	82994	0	0	0
LABRr1A1B1C__bin_36	0	0	0	0	0	0	0	0	0	0	0	0	0	0	0	0	0	0	0	0	0	0	0	0	0	0	0	139411	71042	26226	0	0	0	32860	0	0	0	0	0	36427	0	0	0	0	0	0	0	0	0
CRr3G3H3I__bin_11	0	0	0	0	0	0	0	0	0	0	0	0	0	0	0	0	0	0	0	58743	0	32779	0	36046	147513	78722	132716	0	0	0	0	0	0	0	0	0	66491	128836	116565	0	57719	36215	0	93808	174522	0	0	0	0
LABRr1A1B1C__bin_15	0	0	0	0	0	0	0	0	0	0	0	0	0	0	0	0	0	0	0	0	0	0	0	0	0	0	0	46400	27754	87883	0	0	0	59485	0	0	0	0	0	0	0	0	0	0	0	0	0	0	28017
SEr2D2E2F__bin_29	46433	0	73188	0	0	0	0	0	0	0	0	0	0	0	0	0	0	0	30144	30580	0	31968	0	45596	44332	0	35983	0	0	0	0	0	0	0	0	34763	49304	71110	44004	0	0	0	0	0	0	34395	0	0	0
LASYr2D2E2F__bin_31	255398	330583	165965	0	0	227457	0	0	0	134876	89941	231852	168578	64989	98499	69609	116569	55436	459355	168483	227888	156568	584547	210861	0	382464	259883	0	43781	81842	98888	71570	126271	0	171417	72200	0	0	0	0	0	0	0	84942	0	363987	200584	157026	0
LABRr1A1B1C__bin_78	0	48893	0	0	0	0	0	0	0	0	0	0	0	0	0	0	0	0	0	0	0	0	0	0	0	0	0	159695	114706	187945	0	0	0	254644	75089	111125	0	0	0	0	0	0	0	0	38122	0	0	0	75066
BAr1A1B1C__bin_85	591121	203718	217227	0	0	0	0	0	0	365133	77054	83597	125136	165162	67263	171331	78299	0	0	0	0	260215	366533	264803	0	0	0	0	0	0	158762	192354	154652	142295	179324	215830	0	0	0	0	0	0	0	0	0	0	0	0	0
MGr1A1B1C__bin_9	0	0	0	0	0	0	0	0	0	0	0	0	0	0	0	0	0	0	0	0	0	0	0	0	0	0	0	0	0	0	0	0	0	0	0	0	0	113195	125174	0	41781	0	21665	0	0	0	0	0	0
SEr2D2E2F__bin_80	0	0	64608	0	0	0	0	0	0	0	0	0	0	0	0	0	0	0	132638	230779	141787	107678	106771	122705	81851	160920	131452	0	0	0	0	0	0	108859	62508	70504	0	93217	0	0	0	0	0	141203	0	106547	224563	162843	0
MGr3G3H3I__bin_77	0	0	0	0	0	0	0	0	0	0	0	0	0	0	0	0	0	0	0	0	0	0	0	0	0	0	0	0	0	0	0	0	0	0	0	0	0	18942	25199	0	44393	38545	58295	114623	55829	0	0	0	32700
BAr3G3H3I__bin_81	0	0	0	0	0	0	237364	166937	271144	0	0	0	0	0	0	0	0	87330	0	0	0	0	0	0	0	0	0	0	0	0	0	0	0	0	0	0	0	0	0	0	0	0	0	0	0	0	0	0	0
LASCr2D2E2F__bin_104	0	0	0	0	0	0	0	0	0	0	0	0	0	0	0	0	0	0	0	0	0	0	0	0	0	0	0	45906	32570	0	47577	104723	176894	216634	134197	162744	71813	187965	165345	0	31612	0	29694	0	0	0	0	0	0
MGr2D2E2F__bin_129	0	199100	0	0	0	0	0	0	0	0	0	0	0	0	0	0	0	0	0	0	0	0	0	0	0	0	0	0	0	280458	0	0	0	0	0	0	131610	0	125983	222020	553887	285770	245612	455304	721105	0	0	0	0
BAr2D2E2F__bin_111	364382	67531	103837	82966	862748	78790	0	0	0	122028	0	87078	182399	99090	124480	0	0	0	885043	372117	590205	310566	324507	192343	1408324	940754	725885	0	0	0	0	105347	0	477436	425952	411235	297629	291864	137213	206423	193182	150748	135061	333467	195337	1006936	413053	394222	0
BOr3G3H3I__bin_96	0	0	0	0	0	0	0	0	0	0	0	38854	0	0	0	53938	87947	97751	0	0	0	0	0	0	0	0	0	0	0	0	0	0	0	0	38278	0	0	0	0	0	0	0	0	0	0	0	0	0	0
CRr2D2E2F__bin_44	0	0	0	0	0	0	0	0	0	90611	0	0	58241	0	0	0	0	0	330116	205636	138647	444059	645284	360943	44009	348365	604061	0	0	0	0	0	0	0	0	0	0	0	0	0	0	0	0	0	0	279937	238135	147012	0
LASYr2D2E2F__bin_93	0	0	0	0	0	0	0	0	0	283086	222377	396917	867823	289839	440213	380927	462550	245752	0	0	0	0	0	0	0	0	0	0	0	0	485410	272339	298815	106197	449498	154479	0	0	0	0	0	0	0	0	0	0	0	0	0
BAr1A1B1C__bin_138	215424	54877	138129	0	0	0	0	0	0	0	0	0	0	0	0	0	0	0	61241	0	0	0	0	0	0	44197	0	44495	38823	0	0	0	0	216011	105893	132434	0	41753	85962	0	0	0	0	0	0	61435	0	0	0
SEr2D2E2F__bin_150	87780	0	0	0	0	0	0	0	0	0	0	0	0	0	0	0	0	0	0	0	0	0	0	0	92499	51201	0	0	0	0	0	0	0	41615	0	70842	0	0	0	0	0	0	0	0	0	0	0	0	0
MGr1A1B1C__bin_54	0	73307	52641	0	0	0	0	0	0	0	0	0	0	0	0	0	0	0	0	190100	235990	0	0	0	0	0	0	183840	216575	0	0	0	0	65572	122825	69025	313059	241338	82541	111377	111922	55487	96035	106752	81404	0	179476	115597	0
BAr1A1B1C__bin_79	0	16817	86942	0	0	0	0	0	0	0	0	0	0	0	0	0	0	0	0	0	0	0	0	0	0	0	0	0	0	0	0	0	0	0	0	0	0	0	0	0	0	0	0	0	0	0	0	0	0
LABRr1A1B1C__bin_77	0	0	0	0	0	0	0	0	0	0	0	0	0	0	0	0	0	0	0	0	0	0	0	0	0	0	0	421633	381347	713694	0	0	0	352174	73110	139580	0	0	0	0	0	0	0	0	0	0	0	0	66464
SEr3G3H3I__bin_39	0	0	0	0	0	0	0	0	0	0	0	0	0	0	0	0	0	0	0	0	0	0	0	0	0	0	0	0	0	0	0	0	0	0	0	0	0	0	0	0	0	0	0	0	0	0	0	0	0
BAr1A1B1C__bin_89	0	325824	2613123	0	0	0	0	0	0	0	0	0	0	0	0	0	0	0	0	0	174315	0	0	0	0	0	0	0	0	0	0	0	0	0	0	0	0	0	0	0	0	0	0	0	0	0	0	0	0
MGr1A1B1C__bin_131	0	0	0	0	0	0	0	0	0	0	0	0	0	0	0	0	0	0	0	0	0	0	0	0	0	0	0	66546	41592	34158	0	0	0	64107	49529	33635	228417	160054	87725	229521	195825	107690	71978	189964	147108	0	0	0	0
SEr3G3H3I__bin_275	0	0	0	0	297792	0	0	0	0	0	0	0	0	0	0	0	0	0	61730	152222	131082	0	0	66960	259845	150916	184347	0	0	0	0	0	0	0	0	0	172383	157039	0	0	0	0	55631	78254	0	50819	103181	79587	0
MGr2D2E2F__bin_77	0	0	0	0	0	0	0	0	0	0	0	0	0	0	0	0	0	0	0	0	0	0	0	0	0	0	0	0	0	0	0	0	0	0	0	0	21171	0	0	119957	0	0	0	0	0	0	0	0	0
SEr2D2E2F__bin_114	0	0	0	0	0	101854	0	0	0	0	0	0	0	0	0	0	0	0	0	0	0	46539	100078	80531	152587	163783	190544	0	0	0	0	0	0	0	0	0	0	0	0	0	0	0	93732	218499	717171	0	0	0	0
LAWAr2D2E2F__bin_48	0	118437	0	0	0	0	0	0	0	0	0	0	0	0	0	0	0	0	0	0	0	113604	129604	78004	237024	127700	174380	114688	75735	169276	0	159338	0	117749	165039	290201	580652	329070	254594	1530621	1604328	1081287	826446	3725221	1786846	0	0	0	0
MGr1A1B1C__bin_69	0	0	0	0	0	0	0	0	0	0	0	0	0	0	0	0	0	0	0	0	0	0	0	0	0	0	0	0	0	0	0	0	0	0	0	0	150311	890948	305623	0	0	0	0	0	0	0	0	0	0
MGr1A1B1C__bin_32	0	0	0	0	0	0	0	0	0	0	0	0	0	0	0	0	0	0	0	32851	33672	0	14903	0	30128	18974	0	51187	48439	0	0	0	0	23311	25677	18138	22220	66916	39697	0	19202	0	26435	55466	17808	0	26243	22223	0
BAr1A1B1C__bin_116	64923	144421	53021	0	0	37338	0	0	0	0	0	0	0	0	0	42786	0	0	0	0	0	41052	0	0	0	0	0	0	0	0	54314	103477	141735	0	66557	0	0	0	0	0	0	0	0	0	0	0	0	0	0
MHr2D2E2F__bin_133	0	0	0	0	0	0	0	0	0	0	0	0	0	0	0	0	0	0	0	0	0	0	0	0	0	0	0	0	0	0	0	0	57050	0	0	0	0	0	0	0	0	0	0	0	0	0	0	0	57214
SEr2D2E2F__bin_46	0	0	0	0	0	0	0	0	0	0	0	0	47945	0	0	0	0	0	0	65364	76538	0	0	0	56471	52080	51963	0	0	0	0	0	0	0	0	0	0	0	0	0	0	0	0	0	0	0	53256	0	0
LABRr1A1B1C__bin_56	0	0	0	0	0	0	0	0	0	22085	0	0	36190	30685	45048	0	0	0	0	0	0	0	0	0	0	0	0	55672	51171	67428	0	0	0	0	0	0	0	0	0	0	0	0	0	0	0	0	0	0	0
LAWAr2D2E2F__bin_134	0	0	0	0	0	0	0	0	0	0	0	0	0	0	0	0	0	0	0	0	0	0	0	0	0	0	0	61367	56603	59296	0	0	0	145158	48742	110399	0	0	0	0	0	0	0	167231	0	0	0	0	209616
CRr3G3H3I__bin_118	0	98528	0	0	0	0	0	0	0	0	0	0	0	0	0	0	0	0	0	0	0	160594	101818	178923	593642	302143	375616	0	0	0	0	92750	0	210114	152597	99918	139664	102477	0	298156	503424	258369	133458	528473	1226046	0	0	0	81803
MGr1A1B1C__bin_125	0	0	0	0	0	0	0	0	0	0	0	0	0	0	0	0	0	0	0	0	0	17194	0	0	0	0	0	17786	17284	0	0	0	0	0	0	0	21001	198586	295920	0	234804	91027	88824	132262	52946	0	0	0	17995
LABRr1A1B1C__bin_2	0	0	0	0	0	0	0	0	0	0	0	0	0	0	0	0	0	0	0	0	0	0	0	0	0	0	0	245975	196920	0	0	0	0	0	0	0	0	0	0	0	0	0	0	0	0	0	0	0	0
LASCr2D2E2F__bin_22	0	0	0	0	0	0	0	0	0	0	0	0	0	0	0	0	0	0	0	0	0	0	0	0	0	0	0	417334	314117	0	63056	0	0	190302	135123	214473	488604	461905	230471	319189	126286	0	0	0	0	0	0	0	0
SEr3G3H3I__bin_73	0	0	0	0	0	0	0	0	0	0	0	154121	0	0	0	0	0	0	0	0	0	0	0	0	0	0	0	0	0	0	0	0	0	0	0	0	0	0	0	0	0	0	0	0	0	0	0	0	0
MGr3G3H3I__bin_73	0	0	0	0	0	0	0	0	0	0	0	0	0	0	0	0	0	0	0	0	0	0	0	0	0	0	0	0	0	0	0	0	0	0	0	0	0	363051	477644	73245	674868	484720	91027	1520120	731234	0	0	0	0
MGr1A1B1C__bin_90	0	44919	0	0	0	0	0	0	0	0	0	0	0	0	0	0	0	0	0	0	0	0	40439	0	0	0	0	0	0	0	0	0	0	0	0	0	138817	157947	38493	80598	0	0	0	0	0	0	0	0	0
CRr2D2E2F__bin_104	0	120366	354275	0	389069	146652	0	0	0	0	0	0	0	0	0	0	0	0	86740	434630	955954	153277	49764	778259	342036	164818	81156	0	0	0	125882	0	0	92833	190417	138437	0	106107	0	53351	64087	124640	201777	0	0	137157	456417	503568	0
LASCr2D2E2F__bin_3	0	0	0	0	0	0	0	0	0	0	0	0	0	0	0	0	0	0	0	0	0	0	0	0	0	0	0	0	0	0	0	0	0	156715	142391	152398	0	0	0	0	0	0	0	0	0	0	0	0	0
CRr1A1B1C__bin_23	0	0	0	0	0	0	0	0	0	0	0	0	0	0	0	0	0	0	0	100507	57040	0	0	0	0	36016	0	0	0	0	0	0	0	36164	0	0	0	21111	0	0	0	0	0	0	0	0	80586	67355	0
BOr3G3H3I__bin_53	0	0	0	136765	0	0	0	0	0	0	0	0	0	0	0	93181	115237	186565	0	0	0	0	0	0	0	0	0	0	0	0	0	0	0	0	44162	0	0	0	0	0	0	0	0	0	0	0	0	0	0
MHr2D2E2F__bin_50	0	0	0	0	0	0	0	0	0	0	0	0	0	0	0	0	0	0	0	0	0	0	0	0	0	0	0	0	0	0	0	0	0	0	0	0	0	0	0	0	0	0	0	0	0	0	0	0	134469
LAWAr2D2E2F__bin_112	0	0	0	0	0	0	0	0	0	287695	257349	200483	451619	301042	306306	0	0	0	0	0	0	0	0	0	0	0	0	109821	118984	0	0	305827	201201	63712	139689	96364	0	0	0	0	0	0	0	0	0	0	0	0	479538
SEr2D2E2F__bin_162	0	0	0	0	169551	0	0	0	0	0	0	0	0	0	0	0	0	0	59330	66449	85051	0	0	0	90935	112123	173624	0	0	0	0	0	0	0	0	0	0	0	0	0	0	0	0	0	0	65646	58241	51792	0
MHr2D2E2F__bin_5	0	0	0	0	0	0	0	0	0	0	0	0	0	0	0	0	0	0	0	0	0	0	0	0	0	0	0	0	0	0	0	0	0	0	0	0	0	0	0	0	0	0	0	0	0	0	0	0	309444
SEr3G3H3I__bin_272	50068	0	0	0	0	0	0	0	0	0	0	0	0	0	0	0	0	0	0	0	0	0	0	0	0	0	0	0	0	0	0	0	0	0	0	0	0	0	0	0	0	0	0	0	0	0	0	0	0
SEr2D2E2F__bin_41	0	0	0	0	0	0	0	0	0	0	0	0	0	0	0	0	0	0	0	0	0	0	0	0	0	0	0	0	0	0	0	0	0	0	0	0	0	0	0	0	0	0	0	0	0	0	0	0	0
BAr1A1B1C__bin_58	282414	169473	234003	0	141343	126664	0	0	0	64770	0	0	0	0	0	0	0	0	185874	0	95714	0	65974	89043	0	0	72836	0	0	0	0	0	0	0	0	0	0	0	0	0	0	0	111222	0	0	82782	0	0	0
SEr3G3H3I__bin_282	0	0	0	0	0	0	0	0	0	0	0	0	0	0	0	0	0	0	0	0	0	0	0	0	0	0	0	0	0	0	0	0	0	0	0	0	0	0	0	0	0	0	0	0	0	0	0	0	0
CRr3G3H3I__bin_38	60424	54881	105504	0	80956	47517	0	0	0	66364	44840	57962	112163	151388	73725	0	0	0	107981	189592	180816	116421	72533	119250	359946	233927	208720	0	0	0	119235	59717	43912	43899	107079	58196	165790	103616	70889	73979	91708	43942	82938	181709	107536	104721	121939	115657	0
BAr1A1B1C__bin_33	752464	107607	219666	0	0	0	0	0	0	141266	0	64405	135213	170160	84247	92578	67969	64295	0	68338	78854	63323	243340	76031	0	0	0	48454	48604	92778	0	0	0	647480	237365	356531	0	0	0	0	0	0	0	0	0	72278	110168	65956	0
BOr3G3H3I__bin_50	0	0	0	0	0	0	0	0	0	0	94475	110976	78997	0	54615	124498	108148	74456	0	0	0	0	0	0	0	0	0	0	0	0	218906	0	0	0	80882	0	0	0	0	0	0	0	0	0	0	0	0	0	0
LASYr2D2E2F__bin_67	0	0	0	0	0	0	0	0	0	0	0	0	0	0	0	61771	74068	0	0	0	0	0	0	0	0	0	0	0	0	0	111746	342469	272665	0	79130	0	0	0	0	0	0	0	0	0	0	0	0	0	0
SEr2D2E2F__bin_123	85272	0	0	0	0	0	0	0	0	0	0	0	0	0	0	0	0	0	0	0	0	0	0	0	0	0	0	0	0	0	37987	0	0	0	37361	39118	0	0	0	0	0	0	0	0	0	0	0	0	0
MGr3G3H3I__bin_138	0	0	0	0	0	0	0	0	0	0	0	0	0	0	0	0	0	0	0	0	0	0	0	0	59095	0	0	0	0	0	0	36392	0	0	44646	0	23281	26364	32997	0	0	35310	77135	268503	39940	0	0	0	65289
MHr2D2E2F__bin_41	0	0	0	0	0	0	0	0	0	0	0	0	0	0	0	0	0	0	0	0	0	0	0	0	0	0	0	0	0	0	0	433180	856105	0	0	0	0	0	0	0	0	0	0	0	0	0	0	0	0
LASAr3G3H3I__bin_11	0	0	0	0	0	0	0	0	0	0	0	0	0	0	0	0	0	0	0	0	0	0	0	0	0	0	0	0	0	0	18227	0	27750	18433	45582	27169	0	0	0	0	0	0	9076	0	0	0	0	0	0
BOr1A1B1C__bin_77	0	0	0	0	0	109779	0	0	87470	2184495	954976	939735	944305	579177	790585	631753	628032	199256	0	0	0	0	0	0	0	0	0	0	0	0	89817	0	0	0	203228	0	0	0	0	0	0	0	0	0	0	0	0	0	0
MGr3G3H3I__bin_156	0	0	0	0	0	0	0	0	0	0	0	219260	0	86062	60566	0	0	0	0	0	0	0	0	0	0	0	0	0	0	0	376446	334453	107639	0	0	0	0	0	0	0	263885	149384	136492	435424	1992969	0	0	0	0
LASCr2D2E2F__bin_72	618704	91964	101084	0	179144	64919	0	0	0	159694	110006	116247	275955	184947	175354	0	55044	0	375153	147118	224251	341922	399908	231183	552317	346131	282705	110173	86800	174925	89296	197028	0	862035	675679	699147	164235	181396	79686	120079	115753	100247	125338	206820	119010	448396	152203	152969	0
CRr1A1B1C__bin_81	162262	92095	318601	0	113687	296523	0	0	0	0	0	81224	0	0	0	0	0	0	378652	194821	443952	0	80835	0	126040	110831	105136	0	0	0	0	0	72344	0	0	0	0	0	0	0	0	0	0	0	0	363164	234602	220901	0
BAr2D2E2F__bin_96	0	130600	83857	0	109912	886903	0	0	0	0	39931	0	0	0	0	49772	54998	0	0	0	0	0	0	52528	0	0	0	0	0	0	44222	0	0	0	0	0	0	0	0	0	0	0	0	0	0	0	0	0	0
LASCr2D2E2F__bin_66	0	0	0	0	0	0	0	0	0	0	0	0	0	0	0	0	0	0	0	0	0	0	0	0	0	0	0	0	0	0	0	0	0	58847	55186	41666	0	0	0	0	0	0	0	0	0	0	0	0	0
BOr1A1B1C__bin_86	0	0	0	0	0	0	329732	250172	256284	49987	194558	401642	0	0	97224	276301	313857	446866	0	0	0	0	0	0	0	0	0	0	0	0	0	0	0	0	109915	0	0	0	0	0	0	0	0	0	0	0	0	0	0
MGr2D2E2F__bin_40	0	0	0	0	0	0	0	0	0	0	0	0	0	0	0	0	0	0	0	0	0	0	0	0	0	0	0	44362	24051	14920	0	0	0	0	0	0	33142	0	0	146480	134633	63979	19742	181262	95221	0	0	0	0
LASAr3G3H3I__bin_66	0	0	0	0	0	0	0	0	0	0	0	49028	0	0	0	0	50106	0	0	0	0	0	58762	0	92142	66464	0	0	0	0	105485	140816	94799	91885	121284	51661	0	0	0	0	0	0	0	88455	0	0	0	0	0
LASCr2D2E2F__bin_126	0	0	0	0	0	0	0	0	0	0	0	0	0	0	0	0	0	0	0	0	0	0	0	0	0	0	0	0	0	0	0	0	0	164363	72834	63619	0	0	0	0	0	0	0	0	0	0	0	0	0
MGr3G3H3I__bin_142	36503	59874	116706	0	37580	43288	0	0	0	0	0	0	85798	56947	39747	0	0	0	67198	74033	51725	71351	33754	107668	99087	90520	77120	0	0	0	0	129277	35164	153594	110679	67020	44209	165026	72908	0	174824	217586	393363	472724	156490	60001	85731	0	0
MGr1A1B1C__bin_146	0	0	0	0	0	0	0	0	0	0	0	0	0	0	0	0	0	0	0	0	0	0	0	0	0	0	0	45486	0	0	0	0	0	0	0	0	162450	92789	107207	51225	156310	47909	55118	113691	143312	0	0	0	0
SEr3G3H3I__bin_170	0	0	0	0	0	0	0	0	0	0	0	0	0	0	0	0	0	0	0	0	0	0	0	0	0	0	0	0	0	0	0	0	0	0	0	0	20678	0	0	0	0	0	0	0	0	0	0	0	0
SEr3G3H3I__bin_117	0	0	0	0	0	0	0	0	0	0	0	0	0	0	0	0	0	0	0	0	0	0	0	0	0	0	0	0	0	0	0	0	0	0	0	0	0	0	0	0	0	0	0	0	0	0	0	0	0
MHr2D2E2F__bin_106	0	0	0	0	0	0	0	0	0	0	0	0	0	0	0	0	0	0	0	0	0	0	0	0	0	0	0	0	0	0	0	0	0	0	0	0	0	0	0	0	0	0	0	0	0	0	0	0	182284
LASYr2D2E2F__bin_36	0	0	0	0	0	0	0	0	0	0	0	0	0	0	0	0	129058	0	0	0	0	0	0	0	0	0	0	0	0	0	93779	0	109757	0	0	0	0	0	0	0	0	0	0	0	0	0	0	0	0
LASCr2D2E2F__bin_48	237740	176573	200765	0	0	0	0	0	0	57493	0	0	0	0	0	0	0	0	0	0	0	249430	375738	104923	0	0	0	0	0	76476	0	0	0	368518	339592	415781	0	0	0	0	0	0	0	0	0	0	0	0	0
SEr3G3H3I__bin_168	0	0	0	0	0	0	0	0	0	0	0	0	0	0	0	0	0	0	0	0	0	0	0	0	0	0	0	0	0	0	0	0	0	0	0	0	0	0	0	0	0	0	0	0	0	0	0	0	0
MHr2D2E2F__bin_7	0	0	0	0	0	0	0	0	0	0	0	0	0	0	0	0	0	0	0	0	0	0	0	0	0	0	0	466914	367369	111658	0	155999	79376	324425	203497	215613	0	0	0	0	0	0	0	393813	0	0	0	0	1132452
MGr3G3H3I__bin_160	0	0	0	0	0	0	0	0	0	0	0	0	0	0	0	0	0	0	0	0	0	0	0	0	0	0	0	0	0	0	93003	169662	99267	0	0	0	0	0	0	0	121962	159485	483357	353799	302726	0	0	0	176115
SEr2D2E2F__bin_5	104225	39721	45211	0	961113	0	0	0	0	0	0	0	0	0	0	0	0	0	0	0	0	0	33146	60336	0	0	40888	0	0	0	0	0	0	0	0	0	0	0	0	0	0	0	0	0	0	25997	0	0	0
LASAr3G3H3I__bin_6	0	0	0	0	98538	69353	0	0	0	0	0	0	22136	41932	0	33119	31052	49492	0	39368	0	0	0	129535	71027	48886	30019	24203	20488	0	186582	115986	231681	0	53436	59289	0	0	0	0	0	0	0	0	0	0	49939	0	0
MHr2D2E2F__bin_59	0	0	0	0	0	0	0	0	0	0	0	0	0	0	0	0	0	0	0	0	0	0	0	0	0	0	0	0	0	0	0	0	0	0	0	0	0	0	0	0	0	0	0	0	0	0	0	0	340674
SEr2D2E2F__bin_83	0	0	0	0	0	0	0	0	0	0	0	0	0	0	0	0	0	0	0	0	0	0	0	0	0	0	0	0	0	0	0	0	0	0	0	0	0	0	0	0	0	0	0	0	0	0	0	0	0
CRr2D2E2F__bin_119	138615	0	0	0	0	0	0	0	0	0	0	0	0	0	0	0	0	0	188589	91180	132602	290355	177214	131897	364331	192928	129275	52972	45516	43871	0	0	0	164262	135357	150709	360757	254714	93746	266423	155440	159634	162809	233486	158557	225731	94796	88697	0
MGr2D2E2F__bin_45	0	0	0	0	0	0	0	0	0	0	0	0	0	0	0	0	0	0	0	0	0	0	0	0	0	0	0	833774	635262	119384	0	0	0	0	0	0	527785	245757	125331	1206048	250273	92852	0	167848	104254	0	0	0	54439
LASAr3G3H3I__bin_113	144531	341953	265996	0	213653	647069	0	0	0	93889	191371	0	292800	148421	291486	388900	227567	85052	104268	266455	191825	1022835	1292116	361332	688706	539314	351986	0	0	0	1205657	666842	413487	216056	672254	241353	0	162719	0	0	157573	238808	303591	608732	634827	112155	227255	164211	0
SEr3G3H3I__bin_100	42823	61470	55361	86357	105127	107887	0	0	0	0	0	0	0	0	0	0	0	0	0	0	0	0	0	0	40191	59086	0	0	0	0	0	0	0	0	0	0	0	0	0	0	40394	0	0	135799	0	0	0	0	0
BOr3G3H3I__bin_26	0	0	0	0	0	0	0	0	0	207402	0	116378	217453	125640	115844	119266	172016	67366	0	0	0	0	0	0	0	0	0	0	0	0	0	0	0	30336	67261	0	0	0	0	0	0	0	0	0	0	0	0	0	0
BAr1A1B1C__bin_127	678353	216364	226849	0	60438	57750	0	0	0	65182	0	0	52857	56967	0	0	0	0	39558	68756	69497	89937	61664	141916	0	0	0	0	0	0	0	0	64959	52105	75341	68271	0	0	0	0	0	0	0	0	0	37883	75676	45637	0
LASCr2D2E2F__bin_32	0	0	0	0	0	0	0	0	0	0	0	0	0	0	0	0	0	0	0	0	0	0	0	0	0	0	0	0	0	0	0	0	0	79322	62471	101316	0	0	0	0	0	0	0	0	0	0	0	0	0
BAr2D2E2F__bin_8	0	0	73577	72863	306668	56576	69842	86647	63144	0	0	0	0	0	0	0	0	0	0	0	0	0	0	0	0	0	0	0	0	0	0	0	0	0	0	0	0	0	0	0	0	0	0	0	0	0	0	0	0
BOr2D2E2F__bin_49	0	0	0	0	0	0	0	0	0	105635	122183	114191	269078	265370	208247	81808	89716	55695	0	0	0	0	0	0	0	0	0	0	0	0	0	0	0	0	54722	0	0	0	0	0	0	0	0	0	0	0	0	0	0
BOr2D2E2F__bin_82	0	0	0	0	0	0	0	0	0	0	0	70274	214917	136722	152047	0	0	0	0	78627	0	0	0	0	0	58169	69716	0	0	0	0	0	0	123115	113172	61669	117191	99522	86687	0	136947	107866	119293	313720	223216	0	71066	0	0
CRr3G3H3I__bin_87	0	48644	0	0	74942	0	0	0	0	0	0	0	0	0	0	0	0	0	0	0	0	293187	34790	0	590879	0	0	0	0	0	0	0	0	0	0	0	0	0	0	54078	93729	240114	181209	319521	177590	0	0	0	0
SEr3G3H3I__bin_118	0	0	0	0	0	0	0	0	0	0	99910	96736	171288	160862	0	0	0	0	0	0	0	0	0	0	0	0	0	0	0	0	0	0	0	0	0	0	0	0	0	0	0	0	0	0	0	0	0	0	0
LASAr3G3H3I__bin_94	0	0	0	0	0	47069	0	0	0	0	65911	0	43115	0	53018	93779	101427	60217	0	0	0	0	0	0	0	0	0	0	0	0	125779	67673	142300	0	64393	0	0	0	0	0	0	0	50152	0	0	0	0	0	0
LASAr3G3H3I__bin_91	0	0	0	0	0	0	0	0	0	0	0	0	0	0	0	102452	88517	46592	0	0	0	42768	0	0	0	0	0	0	0	0	290830	255840	380323	0	76337	0	0	41116	48892	0	0	64407	159483	0	0	0	0	0	228276
BAr1A1B1C__bin_105	0	322935	53682	192406	447989	72348	0	54090	0	0	0	0	0	0	0	0	0	79735	0	0	0	0	0	0	0	0	0	0	0	0	0	0	0	0	0	0	0	0	0	0	0	0	0	0	0	0	0	0	0
BOr3G3H3I__bin_91	0	46487	0	0	0	39205	0	0	0	0	45057	36887	49297	0	82303	128935	193845	61227	0	0	0	0	0	0	0	0	0	0	0	0	46340	39553	86731	0	88453	0	0	0	0	0	0	0	0	0	0	0	0	0	0
SEr2D2E2F__bin_94	0	0	0	0	0	0	0	0	0	0	0	0	0	0	0	0	0	0	0	0	0	0	0	0	0	0	0	0	0	0	0	0	0	0	0	0	0	0	0	0	0	0	0	0	0	0	0	0	0
BAr1A1B1C__bin_12	88242	23461	13164	0	0	0	0	0	0	0	0	0	0	0	0	0	0	0	0	0	0	47277	0	19247	0	0	0	0	0	14269	16534	0	0	0	26188	62146	0	0	0	0	0	0	0	0	0	0	0	0	0
LASCr2D2E2F__bin_129	0	46698	0	0	0	0	0	0	0	0	0	0	0	0	0	0	0	0	0	0	0	104564	89508	62335	59043	51244	34922	82172	66160	77762	0	0	0	144731	241742	275343	29891	57893	0	0	42253	0	33670	0	52791	0	0	0	0
BAr1A1B1C__bin_73	554657	0	47085	0	182203	0	0	0	0	0	0	0	0	0	0	0	0	0	0	0	0	0	0	0	0	0	65321	0	0	0	0	0	0	0	0	0	0	0	0	88836	0	0	0	0	0	0	0	0	0
SEr2D2E2F__bin_113	0	0	0	0	0	0	0	0	0	0	0	0	0	0	0	0	0	0	0	0	0	0	0	0	0	0	0	0	0	0	0	0	0	0	0	0	0	0	0	0	0	0	0	0	0	0	0	0	0
BAr1A1B1C__bin_56	394127	586951	193919	0	327074	214527	0	0	0	0	0	0	0	0	0	0	0	0	85045	125864	78696	139629	134809	71968	150312	84849	154241	0	0	0	0	0	0	0	0	0	0	0	0	0	0	0	0	0	0	95172	100848	65256	0
CRr3G3H3I__bin_64	0	0	0	42105	0	0	0	0	11018	0	0	0	0	0	0	0	0	29690	0	0	22440	0	0	0	0	63393	11567	0	0	0	0	0	0	0	0	0	0	0	0	0	0	0	0	0	0	0	11158	15978	0
LASCr2D2E2F__bin_140	0	0	0	0	0	0	0	0	0	0	0	0	0	0	0	0	0	0	0	0	0	59833	0	0	0	0	0	82448	70981	104512	0	88584	0	422078	253221	321960	0	0	0	0	0	0	0	0	0	0	0	0	0
SEr2D2E2F__bin_178	0	0	0	0	0	0	0	0	0	0	0	0	0	0	0	0	0	0	0	0	0	0	0	49330	0	0	0	0	0	0	0	0	0	0	0	0	0	0	0	0	0	0	0	0	0	0	0	0	0
MGr3G3H3I__bin_155	0	0	0	0	0	0	0	0	0	0	0	0	0	0	0	0	0	0	0	0	0	0	0	0	0	0	0	0	0	0	0	0	0	0	0	0	52366	0	0	0	110794	40929	70080	866238	45729	0	0	0	0
CRr3G3H3I__bin_52	0	0	0	0	0	0	0	0	0	0	0	0	0	0	0	0	0	0	67060	212229	130717	0	0	0	130318	378231	391011	0	0	0	0	0	0	0	0	0	0	93417	49884	0	0	0	105040	0	0	78797	262197	121728	0
SEr3G3H3I__bin_236	95822	41628	0	0	118821	0	0	0	0	56439	0	0	0	0	0	0	0	0	60375	0	0	0	72469	0	0	0	0	0	0	0	0	0	0	61233	44030	67084	0	0	0	0	0	0	0	0	0	0	0	0	0
BAr1A1B1C__bin_124	0	48150	213010	0	0	0	0	0	0	81292	0	0	36532	26388	0	0	0	0	0	0	0	0	0	42837	0	0	0	0	0	0	0	0	0	95144	49742	27207	0	0	0	0	0	0	0	0	0	0	0	0	0
MGr1A1B1C__bin_25	0	0	0	0	0	0	0	0	0	0	0	0	0	0	0	0	0	0	0	0	0	0	0	0	0	0	0	0	0	0	0	47957	0	0	0	0	0	585774	122528	0	0	0	0	0	0	0	0	0	137146
CRr1A1B1C__bin_77	0	202773	0	0	0	0	0	0	0	0	0	0	0	0	0	0	0	0	56274	451010	228718	129684	145170	0	0	45971	0	278173	177876	175612	0	0	0	185542	75057	74993	66311	0	0	434954	226237	110967	65211	144284	0	40066	349758	259346	114795
LASAr3G3H3I__bin_2	0	0	0	0	0	0	0	0	0	0	25153	0	0	0	0	35767	45416	0	0	0	0	0	0	0	0	0	0	0	0	0	295730	86926	164064	0	27956	0	0	19987	0	0	0	23261	74143	0	0	0	0	0	0
SEr2D2E2F__bin_161	62996	0	68465	0	255179	0	0	0	0	0	0	0	0	0	0	0	0	0	0	49349	86562	0	0	43997	0	0	0	0	0	0	92170	0	53724	0	46160	0	0	0	0	0	0	0	0	0	0	0	54809	50623	0
BAr1A1B1C__bin_132	476593	510837	819159	276032	275004	464760	177624	244629	291507	1848764	1072106	1982168	2565123	1344323	1838059	617238	850214	1800850	104420	0	0	75821	416023	617074	0	0	0	138480	149695	140703	0	0	197599	0	447326	151830	0	0	0	0	0	0	0	0	0	168258	101928	0	0
LASYr2D2E2F__bin_118	0	0	0	0	0	0	0	0	0	85846	45450	0	206772	94684	138797	0	0	35094	0	28154	32451	0	0	0	0	0	0	0	0	0	140558	106981	0	32705	28351	0	0	0	0	0	0	0	0	0	0	0	31391	32116	0
LAWAr2D2E2F__bin_93	0	0	0	0	0	0	0	0	0	0	0	0	0	0	0	0	0	0	0	0	0	0	0	0	0	0	0	344395	276791	136952	0	0	0	330217	128544	232388	74330	51068	0	0	68093	0	0	0	0	0	0	0	50369
CRr1A1B1C__bin_118	121601	0	197127	0	2660018	622048	0	0	0	84523	275881	302507	223988	111754	167062	573672	436547	223783	325425	734185	541592	0	0	184882	160140	270951	182429	0	0	0	663484	132081	210567	0	322705	0	0	0	0	0	0	0	0	138987	0	381600	615932	348764	0
MGr2D2E2F__bin_80	0	180149	100886	0	0	219592	0	0	0	0	0	0	0	0	0	0	0	0	0	67877	70396	116099	86753	0	68915	0	0	0	0	0	91781	86764	55569	0	0	0	183272	366370	236918	79562	76509	183177	157012	160499	0	0	0	0	0
MHr2D2E2F__bin_10	0	0	0	0	0	0	0	0	0	0	0	0	0	0	0	0	0	0	0	0	0	0	0	0	0	0	0	0	0	0	0	0	0	0	0	0	0	0	0	0	0	0	0	0	0	0	0	0	44036
MGr3G3H3I__bin_76	0	0	0	0	0	0	0	0	0	0	0	0	0	0	0	0	0	0	0	0	0	0	0	0	0	0	0	42610	0	0	0	0	0	0	0	0	147969	112112	99641	72676	622597	329418	153706	1319617	1157630	0	0	0	101728
MHr2D2E2F__bin_16	0	0	0	0	0	0	0	0	0	0	0	0	0	0	0	0	0	0	0	0	0	0	0	0	0	0	0	0	0	0	0	0	0	0	0	0	0	0	0	0	0	0	0	0	0	0	0	0	0
CRr2D2E2F__bin_75	227462	985594	554568	0	184530	615794	0	0	0	79478	0	0	0	0	0	39711	0	0	0	77856	0	462837	248449	191212	366156	63708	0	0	0	0	188759	127548	153077	0	157341	64699	0	78254	67758	54785	149111	243606	551351	399045	236973	0	59878	0	73555
LAWAr2D2E2F__bin_144	0	0	0	0	0	0	0	0	0	0	0	0	124318	0	0	0	0	0	0	0	0	0	0	0	0	0	0	177182	146857	313927	0	0	0	156121	145538	142647	0	0	0	0	0	0	0	0	0	0	0	0	0
LAWAr2D2E2F__bin_30	0	0	0	0	0	0	0	0	0	0	0	0	0	0	0	0	0	0	0	0	0	0	0	0	0	0	0	0	0	0	77579	51507	65615	0	0	0	0	0	0	0	0	0	0	0	0	0	0	0	114251
CRr3G3H3I__bin_129	63942	241098	363633	0	0	482194	0	0	0	0	0	0	0	0	0	0	0	0	332363	335777	421131	214234	113178	171652	341556	470365	504041	0	0	0	0	0	0	0	0	0	0	305502	100657	0	0	72748	253912	93226	0	339133	297630	259284	0
MGr1A1B1C__bin_1	0	0	0	0	0	0	0	0	0	0	0	0	0	0	0	0	0	0	0	0	0	232939	93245	0	0	0	0	0	0	0	0	0	0	0	0	0	195995	883703	567849	0	199331	269539	521927	340874	0	0	0	0	0
BOr1A1B1C__bin_81	0	0	16406	0	53087	16972	0	0	0	102498	0	0	0	0	0	0	0	0	0	0	0	0	0	0	0	0	0	0	0	0	0	0	0	0	0	0	0	0	0	0	0	0	0	0	0	0	0	0	0
SEr3G3H3I__bin_132	74859	0	0	0	0	0	0	0	0	0	0	0	0	0	0	0	0	0	0	0	0	0	41291	0	0	0	0	0	0	0	0	0	0	0	0	0	0	0	0	0	0	0	0	0	0	0	0	0	0
MGr1A1B1C__bin_41	0	74559	0	0	0	61878	0	0	0	0	0	0	0	0	0	0	0	0	0	0	0	84049	65250	0	85671	49689	40655	0	0	0	61732	0	48523	0	0	0	131910	271596	175181	136288	166866	224573	192020	600275	582094	0	0	0	188070
BAr3G3H3I__bin_79	0	0	0	0	0	0	489805	305080	295459	0	0	0	0	0	0	0	0	0	0	0	0	0	0	0	0	0	0	0	0	0	0	0	0	0	0	0	0	0	0	0	0	0	0	0	0	0	0	0	0
CRr3G3H3I__bin_131	0	139740	60768	0	0	0	0	0	0	0	0	39634	40704	0	0	0	0	0	499601	847846	651808	372729	359807	154267	363274	337939	911158	50835	36787	0	0	56487	0	129922	69555	98182	1463662	2292745	1103680	1232625	1884646	1382860	1559634	3328944	242821	435765	892702	601821	73518
MGr1A1B1C__bin_98	0	0	0	0	0	0	0	0	0	0	0	0	0	0	0	0	0	0	0	0	0	0	0	0	226845	0	0	0	0	0	0	0	0	0	0	0	71574	323828	382555	0	0	111022	0	255388	0	0	0	0	0
BOr3G3H3I__bin_97	0	0	0	0	0	0	0	0	0	495829	222328	265873	378370	350384	337410	232526	283172	312466	0	0	0	0	0	0	0	0	0	0	0	0	0	40052	34598	0	113902	0	0	0	0	0	0	0	0	0	0	0	0	0	0
MGr2D2E2F__bin_127	0	71754	0	0	0	0	0	0	0	0	0	0	0	0	0	0	0	0	0	0	0	0	0	0	0	0	0	114488	70503	151908	0	0	0	78842	0	0	393763	0	0	1802436	388594	424695	0	245847	418238	0	0	0	199750
BAr2D2E2F__bin_57	85477	0	61035	0	324695	72906	0	0	0	0	0	0	0	0	0	0	0	0	0	97209	154687	0	0	0	183042	127517	62455	0	0	0	0	0	73567	0	0	0	0	0	0	0	0	0	68905	0	0	0	90725	72369	0
SEr2D2E2F__bin_23	0	0	0	0	0	0	0	0	0	0	0	0	0	0	0	0	0	0	0	0	0	0	0	0	0	0	0	0	0	0	0	0	0	0	0	0	0	0	0	0	0	0	0	0	0	0	0	0	0
LASYr2D2E2F__bin_4	0	45798	39735	0	0	0	0	0	0	217061	74673	136509	427320	198975	138687	162820	147232	55304	0	0	0	0	0	0	0	0	0	0	0	0	303645	99629	197729	0	180499	111006	0	0	0	0	0	0	0	0	0	0	0	0	0
LASAr3G3H3I__bin_116	0	0	0	0	0	0	0	0	0	0	0	0	0	0	0	0	0	0	0	0	0	0	0	0	0	0	0	0	0	0	119893	216033	106653	0	0	0	0	0	0	0	0	0	0	0	0	0	0	0	43373
BAr3G3H3I__bin_20	0	0	0	0	0	56921	73986	47284	54277	0	0	0	0	0	0	0	0	0	0	0	0	24594	0	27344	0	0	0	0	0	0	0	0	0	0	0	0	0	0	0	0	0	0	0	0	0	0	0	0	0
MHr2D2E2F__bin_42	0	0	0	0	0	0	0	0	0	0	0	0	0	0	0	0	0	0	0	0	0	0	0	0	0	0	0	0	0	56285	0	0	45754	0	0	0	0	0	0	0	0	0	0	0	0	0	0	0	0
SEr3G3H3I__bin_86	0	0	0	0	0	0	0	0	0	0	0	0	0	0	0	0	0	0	0	0	0	0	0	0	0	0	0	0	0	0	0	29165	0	0	0	0	0	0	0	0	0	0	0	0	0	0	0	0	0
BAr1A1B1C__bin_31	0	0	403824	0	0	0	0	0	0	0	0	0	0	0	0	0	0	0	0	0	0	0	0	0	0	0	0	0	0	0	0	0	0	0	0	0	0	0	0	0	0	0	0	0	0	0	0	0	0
SEr2D2E2F__bin_71	0	0	0	0	0	0	0	0	0	0	0	0	0	0	0	0	0	0	0	0	0	0	0	0	0	0	0	0	0	0	0	0	0	0	0	0	0	0	0	0	0	0	0	0	0	0	0	0	0
SEr3G3H3I__bin_35	0	0	0	0	0	0	0	0	0	0	0	0	0	0	0	0	0	0	0	0	0	0	0	0	0	0	0	0	0	0	0	0	0	0	0	0	0	0	0	0	0	0	0	0	0	0	0	0	0
SEr3G3H3I__bin_288	0	0	0	0	0	0	0	0	0	0	0	0	0	0	0	0	0	0	0	0	0	0	0	0	0	0	0	0	0	0	0	0	0	0	0	0	0	0	0	0	0	0	0	0	0	0	0	0	0
SEr3G3H3I__bin_206	0	0	0	0	0	0	0	0	0	0	0	0	0	0	0	0	0	0	0	0	0	0	0	0	0	0	0	0	0	0	0	0	0	0	0	0	0	0	0	0	0	0	0	0	0	0	0	0	0
BAr2D2E2F__bin_86	0	0	0	167988	0	0	0	0	0	0	0	0	0	0	0	0	0	0	0	0	0	0	0	0	0	0	0	0	0	0	0	0	0	0	0	0	0	0	0	0	0	0	0	0	0	0	0	0	0
[truncated: 11 more columns]

## Sheet: Source Data Ext Data Fig4 DESeq
Source Data: Extended Data Figure 4. DESeq2 results using species-representative host genomes, separately for each sample site. Also provided are results for the hierarchical clustering of mean abundance z-scores of DESEq2-significant (P adjusted< 0.05) host genomes into ecosystem health ‘trend groups’ (Title) for each sample site, separately.
Host	DESeq baseMean	DESeq estimate	DESeq stderror	DESeq statistic	DESeq p.value	DESeq p.adjusted	site	Cluster	order	treatment	MeanZS	Title	Cluster.size
CRr3G3H3I__bin_97	48639.1	-1.41627	0.4095	66.542	3.55292e-15	6.0826e-14	Balmoral	2	241	DAM	NA	Restored-abundant	169
CRr3G3H3I__bin_97	48639.1	-1.41627	0.4095	66.542	3.55292e-15	6.0826e-14	Balmoral	2	241	NAT	NA	Restored-abundant	169
CRr3G3H3I__bin_97	48639.1	-1.41627	0.4095	66.542	3.55292e-15	6.0826e-14	Balmoral	2	241	REST	NA	Restored-abundant	169
MGr2D2E2F__bin_102	880.779	-1.06683	0.58561	3.24787	0.197121	0.240708	Balmoral	NA	NA	NA	NA	NA	NA
MGr2D2E2F__bin_107	156.137	-0.159942	0.577433	12.1504	0.00229916	0.00470833	Balmoral	2	184	DAM	NA	Restored-abundant	169
MGr2D2E2F__bin_107	156.137	-0.159942	0.577433	12.1504	0.00229916	0.00470833	Balmoral	2	184	NAT	NA	Restored-abundant	169
MGr2D2E2F__bin_107	156.137	-0.159942	0.577433	12.1504	0.00229916	0.00470833	Balmoral	2	184	REST	NA	Restored-abundant	169
BOr1A1B1C__bin_57	41880.8	1.27454	1.11999	8.3153	0.0156443	0.0254975	Balmoral	2	263	DAM	-0.333333	Restored-abundant	169
BOr1A1B1C__bin_57	41880.8	1.27454	1.11999	8.3153	0.0156443	0.0254975	Balmoral	2	263	NAT	-0.333333	Restored-abundant	169
BOr1A1B1C__bin_57	41880.8	1.27454	1.11999	8.3153	0.0156443	0.0254975	Balmoral	2	263	REST	0.666667	Restored-abundant	169
CRr2D2E2F__bin_21	44463.2	0.870155	0.734769	3.47901	0.175607	0.216599	Balmoral	NA	NA	NA	NA	NA	NA
SEr2D2E2F__bin_42	1965.45	0.482173	0.344347	7.98359	0.0184666	0.0294914	Balmoral	2	133	DAM	NA	Restored-abundant	169
SEr2D2E2F__bin_42	1965.45	0.482173	0.344347	7.98359	0.0184666	0.0294914	Balmoral	2	133	NAT	NA	Restored-abundant	169
SEr2D2E2F__bin_42	1965.45	0.482173	0.344347	7.98359	0.0184666	0.0294914	Balmoral	2	133	REST	NA	Restored-abundant	169
LASYr2D2E2F__bin_2	4669.06	0.624814	0.542359	1.89801	0.387126	0.439496	Balmoral	NA	NA	NA	NA	NA	NA
SEr3G3H3I__bin_90	10258.9	0.281432	0.585414	0.249332	0.882792	0.893226	Balmoral	NA	NA	NA	NA	NA	NA
CRr1A1B1C__bin_11	212761	3.4136	1.05555	10.7649	0.00459649	0.00890181	Balmoral	1	45	DAM	-0.559601	Natural-abundant	85
CRr1A1B1C__bin_11	212761	3.4136	1.05555	10.7649	0.00459649	0.00890181	Balmoral	1	45	NAT	0.651559	Natural-abundant	85
CRr1A1B1C__bin_11	212761	3.4136	1.05555	10.7649	0.00459649	0.00890181	Balmoral	1	45	REST	-0.0919578	Natural-abundant	85
CRr1A1B1C__bin_138	71308.5	-0.693186	0.543289	9.33647	0.00938882	0.016605	Balmoral	3	106	DAM	0.442793	Damaged-abundant	30
CRr1A1B1C__bin_138	71308.5	-0.693186	0.543289	9.33647	0.00938882	0.016605	Balmoral	3	106	NAT	-0.585558	Damaged-abundant	30
CRr1A1B1C__bin_138	71308.5	-0.693186	0.543289	9.33647	0.00938882	0.016605	Balmoral	3	106	REST	0.142765	Damaged-abundant	30
LABRr1A1B1C__bin_32	899.828	3.26803	0.873477	17.8443	0.000133404	0.000385789	Balmoral	2	231	DAM	NA	Restored-abundant	169
LABRr1A1B1C__bin_32	899.828	3.26803	0.873477	17.8443	0.000133404	0.000385789	Balmoral	2	231	NAT	NA	Restored-abundant	169
LABRr1A1B1C__bin_32	899.828	3.26803	0.873477	17.8443	0.000133404	0.000385789	Balmoral	2	231	REST	NA	Restored-abundant	169
SEr3G3H3I__bin_216	44390.3	1.48722	1.01515	50.3575	1.16149e-11	1.34356e-10	Balmoral	1	77	DAM	-0.524047	Natural-abundant	85
SEr3G3H3I__bin_216	44390.3	1.48722	1.01515	50.3575	1.16149e-11	1.34356e-10	Balmoral	1	77	NAT	1.04809	Natural-abundant	85
SEr3G3H3I__bin_216	44390.3	1.48722	1.01515	50.3575	1.16149e-11	1.34356e-10	Balmoral	1	77	REST	-0.524047	Natural-abundant	85
BAr1A1B1C__bin_108	96203.6	-2.03279	1.01441	9.024	0.0109765	0.0189433	Balmoral	1	60	DAM	-0.17154	Natural-abundant	85
BAr1A1B1C__bin_108	96203.6	-2.03279	1.01441	9.024	0.0109765	0.0189433	Balmoral	1	60	NAT	0.726092	Natural-abundant	85
BAr1A1B1C__bin_108	96203.6	-2.03279	1.01441	9.024	0.0109765	0.0189433	Balmoral	1	60	REST	-0.554551	Natural-abundant	85
MGr1A1B1C__bin_104	4784.86	-0.252342	0.831461	17.0203	0.000201417	0.000545611	Balmoral	1	28	DAM	-0.333333	Natural-abundant	85
MGr1A1B1C__bin_104	4784.86	-0.252342	0.831461	17.0203	0.000201417	0.000545611	Balmoral	1	28	NAT	0.666667	Natural-abundant	85
MGr1A1B1C__bin_104	4784.86	-0.252342	0.831461	17.0203	0.000201417	0.000545611	Balmoral	1	28	REST	-0.333333	Natural-abundant	85
MGr3G3H3I__bin_125	1838.93	-0.796775	0.646886	7.11589	0.0284974	0.0432513	Balmoral	2	172	DAM	NA	Restored-abundant	169
MGr3G3H3I__bin_125	1838.93	-0.796775	0.646886	7.11589	0.0284974	0.0432513	Balmoral	2	172	NAT	NA	Restored-abundant	169
MGr3G3H3I__bin_125	1838.93	-0.796775	0.646886	7.11589	0.0284974	0.0432513	Balmoral	2	172	REST	NA	Restored-abundant	169
BOr1A1B1C__bin_20	10618.1	0.137809	0.367459	3.48696	0.174911	0.216363	Balmoral	NA	NA	NA	NA	NA	NA
MHr1A1B1C__bin_78	359713	5.40727	0.509821	84.8909	3.68272e-19	1.3135e-17	Balmoral	1	10	DAM	-1.19847	Natural-abundant	85
MHr1A1B1C__bin_78	359713	5.40727	0.509821	84.8909	3.68272e-19	1.3135e-17	Balmoral	1	10	NAT	0.770143	Natural-abundant	85
MHr1A1B1C__bin_78	359713	5.40727	0.509821	84.8909	3.68272e-19	1.3135e-17	Balmoral	1	10	REST	0.428323	Natural-abundant	85
LASAr3G3H3I__bin_54	16873.9	-0.64982	0.41017	2.49516	0.287199	0.337696	Balmoral	NA	NA	NA	NA	NA	NA
BOr2D2E2F__bin_74	502143	-0.550277	0.291868	46.5031	7.97959e-11	7.76197e-10	Balmoral	3	108	DAM	0.961385	Damaged-abundant	30
BOr2D2E2F__bin_74	502143	-0.550277	0.291868	46.5031	7.97959e-11	7.76197e-10	Balmoral	3	108	NAT	-1.09887	Damaged-abundant	30
BOr2D2E2F__bin_74	502143	-0.550277	0.291868	46.5031	7.97959e-11	7.76197e-10	Balmoral	3	108	REST	0.137483	Damaged-abundant	30
MHr2D2E2F__bin_49	2261.82	-0.171848	0.319028	32.2032	1.01664e-07	5.80165e-07	Balmoral	2	147	DAM	NA	Restored-abundant	169
MHr2D2E2F__bin_49	2261.82	-0.171848	0.319028	32.2032	1.01664e-07	5.80165e-07	Balmoral	2	147	NAT	NA	Restored-abundant	169
MHr2D2E2F__bin_49	2261.82	-0.171848	0.319028	32.2032	1.01664e-07	5.80165e-07	Balmoral	2	147	REST	NA	Restored-abundant	169
BOr2D2E2F__bin_32	16299.2	0.898258	0.809178	67.8497	1.8477e-15	3.29506e-14	Balmoral	1	26	DAM	-0.333333	Natural-abundant	85
BOr2D2E2F__bin_32	16299.2	0.898258	0.809178	67.8497	1.8477e-15	3.29506e-14	Balmoral	1	26	NAT	0.666667	Natural-abundant	85
BOr2D2E2F__bin_32	16299.2	0.898258	0.809178	67.8497	1.8477e-15	3.29506e-14	Balmoral	1	26	REST	-0.333333	Natural-abundant	85
BAr2D2E2F__bin_37	476121	4.37089	1.06364	15.6407	0.000401476	0.000993247	Balmoral	2	274	DAM	-0.467568	Restored-abundant	169
BAr2D2E2F__bin_37	476121	4.37089	1.06364	15.6407	0.000401476	0.000993247	Balmoral	2	274	NAT	-0.254582	Restored-abundant	169
BAr2D2E2F__bin_37	476121	4.37089	1.06364	15.6407	0.000401476	0.000993247	Balmoral	2	274	REST	0.72215	Restored-abundant	169
LABRr1A1B1C__bin_19	1102.48	-0.358768	0.579616	0.417001	0.811801	0.831222	Balmoral	NA	NA	NA	NA	NA	NA
MHr2D2E2F__bin_75	11031.1	2.91914	0.793168	61.0601	5.50774e-14	7.85771e-13	Balmoral	2	142	DAM	NA	Restored-abundant	169
MHr2D2E2F__bin_75	11031.1	2.91914	0.793168	61.0601	5.50774e-14	7.85771e-13	Balmoral	2	142	NAT	NA	Restored-abundant	169
MHr2D2E2F__bin_75	11031.1	2.91914	0.793168	61.0601	5.50774e-14	7.85771e-13	Balmoral	2	142	REST	NA	Restored-abundant	169
LAWAr2D2E2F__bin_155	118009	-3.09669	0.690386	29.83	3.33039e-07	1.67695e-06	Balmoral	3	95	DAM	1.26628	Damaged-abundant	30
LAWAr2D2E2F__bin_155	118009	-3.09669	0.690386	29.83	3.33039e-07	1.67695e-06	Balmoral	3	95	NAT	-0.581499	Damaged-abundant	30
LAWAr2D2E2F__bin_155	118009	-3.09669	0.690386	29.83	3.33039e-07	1.67695e-06	Balmoral	3	95	REST	-0.684784	Damaged-abundant	30
SEr2D2E2F__bin_145	4357.72	0.135635	0.465196	1.33484	0.51303	0.564464	Balmoral	NA	NA	NA	NA	NA	NA
CRr2D2E2F__bin_61	6561.09	1.10971	0.640607	11.1394	0.00381166	0.00755273	Balmoral	2	246	DAM	NA	Restored-abundant	169
CRr2D2E2F__bin_61	6561.09	1.10971	0.640607	11.1394	0.00381166	0.00755273	Balmoral	2	246	NAT	NA	Restored-abundant	169
CRr2D2E2F__bin_61	6561.09	1.10971	0.640607	11.1394	0.00381166	0.00755273	Balmoral	2	246	REST	NA	Restored-abundant	169
LASCr2D2E2F__bin_89	135856	2.7934	0.916243	12.9826	0.00151657	0.00319751	Balmoral	1	43	DAM	-0.5502	Natural-abundant	85
LASCr2D2E2F__bin_89	135856	2.7934	0.916243	12.9826	0.00151657	0.00319751	Balmoral	1	43	NAT	0.726154	Natural-abundant	85
LASCr2D2E2F__bin_89	135856	2.7934	0.916243	12.9826	0.00151657	0.00319751	Balmoral	1	43	REST	-0.175953	Natural-abundant	85
BOr2D2E2F__bin_30	33752.5	0.127408	0.685526	7.86167	0.0196272	0.0311128	Balmoral	2	255	DAM	NA	Restored-abundant	169
BOr2D2E2F__bin_30	33752.5	0.127408	0.685526	7.86167	0.0196272	0.0311128	Balmoral	2	255	NAT	NA	Restored-abundant	169
BOr2D2E2F__bin_30	33752.5	0.127408	0.685526	7.86167	0.0196272	0.0311128	Balmoral	2	255	REST	NA	Restored-abundant	169
BAr1A1B1C__bin_100	92172.5	5.35011	0.896694	30.2276	2.72995e-07	1.4249e-06	Balmoral	1	15	DAM	-0.875112	Natural-abundant	85
BAr1A1B1C__bin_100	92172.5	5.35011	0.896694	30.2276	2.72995e-07	1.4249e-06	Balmoral	1	15	NAT	0.864795	Natural-abundant	85
BAr1A1B1C__bin_100	92172.5	5.35011	0.896694	30.2276	2.72995e-07	1.4249e-06	Balmoral	1	15	REST	0.0103172	Natural-abundant	85
MGr2D2E2F__bin_116	3014.18	1.43166	0.45038	13.4032	0.00122896	0.00265655	Balmoral	2	182	DAM	NA	Restored-abundant	169
MGr2D2E2F__bin_116	3014.18	1.43166	0.45038	13.4032	0.00122896	0.00265655	Balmoral	2	182	NAT	NA	Restored-abundant	169
MGr2D2E2F__bin_116	3014.18	1.43166	0.45038	13.4032	0.00122896	0.00265655	Balmoral	2	182	REST	NA	Restored-abundant	169
SEr3G3H3I__bin_180	1833.55	4.03995	0.806056	20.9728	2.79135e-05	8.9827e-05	Balmoral	2	123	DAM	NA	Restored-abundant	169
SEr3G3H3I__bin_180	1833.55	4.03995	0.806056	20.9728	2.79135e-05	8.9827e-05	Balmoral	2	123	NAT	NA	Restored-abundant	169
SEr3G3H3I__bin_180	1833.55	4.03995	0.806056	20.9728	2.79135e-05	8.9827e-05	Balmoral	2	123	REST	NA	Restored-abundant	169
LABRr1A1B1C__bin_86	103.731	-0.271795	0.599658	2.56685	0.277086	0.328512	Balmoral	NA	NA	NA	NA	NA	NA
CRr2D2E2F__bin_63	224267	0.308774	0.710828	0.2817	0.86862	0.88097	Balmoral	NA	NA	NA	NA	NA	NA
LASYr2D2E2F__bin_98	120639	0.984123	0.727467	13.0185	0.00148961	0.00316626	Balmoral	1	48	DAM	-0.760253	Natural-abundant	85
LASYr2D2E2F__bin_98	120639	0.984123	0.727467	13.0185	0.00148961	0.00316626	Balmoral	1	48	NAT	1.19004	Natural-abundant	85
LASYr2D2E2F__bin_98	120639	0.984123	0.727467	13.0185	0.00148961	0.00316626	Balmoral	1	48	REST	-0.429784	Natural-abundant	85
SEr3G3H3I__bin_84	573.634	-1.2523	0.893518	12.8274	0.00163895	0.00343859	Balmoral	2	116	DAM	NA	Restored-abundant	169
SEr3G3H3I__bin_84	573.634	-1.2523	0.893518	12.8274	0.00163895	0.00343859	Balmoral	2	116	NAT	NA	Restored-abundant	169
SEr3G3H3I__bin_84	573.634	-1.2523	0.893518	12.8274	0.00163895	0.00343859	Balmoral	2	116	REST	NA	Restored-abundant	169
MHr2D2E2F__bin_102	4865.99	-2.46663	0.778477	33.1851	6.22236e-08	3.85967e-07	Balmoral	2	159	DAM	NA	Restored-abundant	169
MHr2D2E2F__bin_102	4865.99	-2.46663	0.778477	33.1851	6.22236e-08	3.85967e-07	Balmoral	2	159	NAT	NA	Restored-abundant	169
MHr2D2E2F__bin_102	4865.99	-2.46663	0.778477	33.1851	6.22236e-08	3.85967e-07	Balmoral	2	159	REST	NA	Restored-abundant	169
BAr1A1B1C__bin_60	221614	2.13903	0.871417	6.93854	0.0311397	0.0466174	Balmoral	1	3	DAM	-1.0059	Natural-abundant	85
BAr1A1B1C__bin_60	221614	2.13903	0.871417	6.93854	0.0311397	0.0466174	Balmoral	1	3	NAT	0.415256	Natural-abundant	85
BAr1A1B1C__bin_60	221614	2.13903	0.871417	6.93854	0.0311397	0.0466174	Balmoral	1	3	REST	0.590644	Natural-abundant	85
CRr1A1B1C__bin_31	6939.64	0.215981	0.647478	2.03818	0.360924	0.413036	Balmoral	NA	NA	NA	NA	NA	NA
SEr3G3H3I__bin_195	1781.67	-0.769066	0.486376	2.48908	0.288073	0.337796	Balmoral	NA	NA	NA	NA	NA	NA
MGr3G3H3I__bin_81	75.6147	-1.39562	0.600235	16.8083	0.000223935	0.000595304	Balmoral	2	164	DAM	NA	Restored-abundant	169
MGr3G3H3I__bin_81	75.6147	-1.39562	0.600235	16.8083	0.000223935	0.000595304	Balmoral	2	164	NAT	NA	Restored-abundant	169
MGr3G3H3I__bin_81	75.6147	-1.39562	0.600235	16.8083	0.000223935	0.000595304	Balmoral	2	164	REST	NA	Restored-abundant	169
LABRr1A1B1C__bin_26	7233.34	1.06379	0.374862	9.7633	0.0075845	0.0138618	Balmoral	2	233	DAM	NA	Restored-abundant	169
LABRr1A1B1C__bin_26	7233.34	1.06379	0.374862	9.7633	0.0075845	0.0138618	Balmoral	2	233	NAT	NA	Restored-abundant	169
LABRr1A1B1C__bin_26	7233.34	1.06379	0.374862	9.7633	0.0075845	0.0138618	Balmoral	2	233	REST	NA	Restored-abundant	169
LAWAr2D2E2F__bin_98	33738.6	-3.13701	0.506813	55.9203	7.19553e-13	9.62403e-12	Balmoral	2	196	DAM	NA	Restored-abundant	169
LAWAr2D2E2F__bin_98	33738.6	-3.13701	0.506813	55.9203	7.19553e-13	9.62403e-12	Balmoral	2	196	NAT	NA	Restored-abundant	169
LAWAr2D2E2F__bin_98	33738.6	-3.13701	0.506813	55.9203	7.19553e-13	9.62403e-12	Balmoral	2	196	REST	NA	Restored-abundant	169
BAr1A1B1C__bin_67	70831.4	-0.0707794	0.840786	6.73411	0.0344911	0.0512577	Balmoral	NA	NA	NA	NA	NA	NA
MHr2D2E2F__bin_126	31837	-2.04293	0.68721	24.8883	3.94072e-06	1.54736e-05	Balmoral	2	156	DAM	NA	Restored-abundant	169
MHr2D2E2F__bin_126	31837	-2.04293	0.68721	24.8883	3.94072e-06	1.54736e-05	Balmoral	2	156	NAT	NA	Restored-abundant	169
MHr2D2E2F__bin_126	31837	-2.04293	0.68721	24.8883	3.94072e-06	1.54736e-05	Balmoral	2	156	REST	NA	Restored-abundant	169
MGr1A1B1C__bin_132	1215.31	-0.335492	0.25817	15.8733	0.000357399	0.000889342	Balmoral	2	194	DAM	NA	Restored-abundant	169
MGr1A1B1C__bin_132	1215.31	-0.335492	0.25817	15.8733	0.000357399	0.000889342	Balmoral	2	194	NAT	NA	Restored-abundant	169
MGr1A1B1C__bin_132	1215.31	-0.335492	0.25817	15.8733	0.000357399	0.000889342	Balmoral	2	194	REST	NA	Restored-abundant	169
LABRr1A1B1C__bin_96	2189.61	2.45931	1.07008	17.2908	0.000175936	0.000488966	Balmoral	2	228	DAM	NA	Restored-abundant	169
LABRr1A1B1C__bin_96	2189.61	2.45931	1.07008	17.2908	0.000175936	0.000488966	Balmoral	2	228	NAT	NA	Restored-abundant	169
LABRr1A1B1C__bin_96	2189.61	2.45931	1.07008	17.2908	0.000175936	0.000488966	Balmoral	2	228	REST	NA	Restored-abundant	169
LAWAr2D2E2F__bin_95	1854.01	0.324903	0.543289	4.58215	0.101158	0.134458	Balmoral	NA	NA	NA	NA	NA	NA
CRr3G3H3I__bin_43	96372.3	0.12711	0.612405	14.198	0.000825917	0.0019005	Balmoral	2	282	DAM	-0.502816	Restored-abundant	169
CRr3G3H3I__bin_43	96372.3	0.12711	0.612405	14.198	0.000825917	0.0019005	Balmoral	2	282	NAT	-0.30757	Restored-abundant	169
CRr3G3H3I__bin_43	96372.3	0.12711	0.612405	14.198	0.000825917	0.0019005	Balmoral	2	282	REST	0.810386	Restored-abundant	169
MGr1A1B1C__bin_10	11198.7	0.287039	0.347912	160.475	1.42336e-35	1.52299e-33	Balmoral	1	81	DAM	-0.46377	Natural-abundant	85
MGr1A1B1C__bin_10	11198.7	0.287039	0.347912	160.475	1.42336e-35	1.52299e-33	Balmoral	1	81	NAT	0.927541	Natural-abundant	85
MGr1A1B1C__bin_10	11198.7	0.287039	0.347912	160.475	1.42336e-35	1.52299e-33	Balmoral	1	81	REST	-0.46377	Natural-abundant	85
MGr3G3H3I__bin_147	4815.18	-0.311783	0.306683	3.24501	0.197403	0.240708	Balmoral	NA	NA	NA	NA	NA	NA
BOr1A1B1C__bin_33	19402.6	2.98158	0.826687	13.7734	0.00102128	0.0022951	Balmoral	2	265	DAM	-0.333333	Restored-abundant	169
BOr1A1B1C__bin_33	19402.6	2.98158	0.826687	13.7734	0.00102128	0.0022951	Balmoral	2	265	NAT	-0.333333	Restored-abundant	169
BOr1A1B1C__bin_33	19402.6	2.98158	0.826687	13.7734	0.00102128	0.0022951	Balmoral	2	265	REST	0.666667	Restored-abundant	169
MGr2D2E2F__bin_9	1279.71	2.03643	0.738716	54.7077	1.31942e-12	1.66883e-11	Balmoral	2	174	DAM	NA	Restored-abundant	169
MGr2D2E2F__bin_9	1279.71	2.03643	0.738716	54.7077	1.31942e-12	1.66883e-11	Balmoral	2	174	NAT	NA	Restored-abundant	169
MGr2D2E2F__bin_9	1279.71	2.03643	0.738716	54.7077	1.31942e-12	1.66883e-11	Balmoral	2	174	REST	NA	Restored-abundant	169
SEr3G3H3I__bin_11	7054.54	1.40706	0.322691	22.1736	1.53133e-05	5.24328e-05	Balmoral	2	129	DAM	NA	Restored-abundant	169
SEr3G3H3I__bin_11	7054.54	1.40706	0.322691	22.1736	1.53133e-05	5.24328e-05	Balmoral	2	129	NAT	NA	Restored-abundant	169
SEr3G3H3I__bin_11	7054.54	1.40706	0.322691	22.1736	1.53133e-05	5.24328e-05	Balmoral	2	129	REST	NA	Restored-abundant	169
LASCr2D2E2F__bin_103	53.8716	0.789362	0.616516	3.58696	0.16638	0.208838	Balmoral	NA	NA	NA	NA	NA	NA
BOr3G3H3I__bin_14	9670.53	4.10217	1.03221	26.3147	1.93123e-06	8.34915e-06	Balmoral	2	268	DAM	-0.333333	Restored-abundant	169
BOr3G3H3I__bin_14	9670.53	4.10217	1.03221	26.3147	1.93123e-06	8.34915e-06	Balmoral	2	268	NAT	-0.333333	Restored-abundant	169
BOr3G3H3I__bin_14	9670.53	4.10217	1.03221	26.3147	1.93123e-06	8.34915e-06	Balmoral	2	268	REST	0.666667	Restored-abundant	169
LASAr3G3H3I__bin_1	64524.4	1.32666	0.820878	7.50005	0.0235171	0.0364686	Balmoral	1	13	DAM	-0.780439	Natural-abundant	85
LASAr3G3H3I__bin_1	64524.4	1.32666	0.820878	7.50005	0.0235171	0.0364686	Balmoral	1	13	NAT	0.933627	Natural-abundant	85
LASAr3G3H3I__bin_1	64524.4	1.32666	0.820878	7.50005	0.0235171	0.0364686	Balmoral	1	13	REST	-0.153188	Natural-abundant	85
MGr3G3H3I__bin_4	2045.81	1.78307	0.601512	44.371	2.31718e-10	1.94461e-09	Balmoral	2	167	DAM	NA	Restored-abundant	169
MGr3G3H3I__bin_4	2045.81	1.78307	0.601512	44.371	2.31718e-10	1.94461e-09	Balmoral	2	167	NAT	NA	Restored-abundant	169
MGr3G3H3I__bin_4	2045.81	1.78307	0.601512	44.371	2.31718e-10	1.94461e-09	Balmoral	2	167	REST	NA	Restored-abundant	169
BOr3G3H3I__bin_33	23627.7	-1.97202	0.636382	23.7503	6.9614e-06	2.61358e-05	Balmoral	2	250	DAM	NA	Restored-abundant	169
BOr3G3H3I__bin_33	23627.7	-1.97202	0.636382	23.7503	6.9614e-06	2.61358e-05	Balmoral	2	250	NAT	NA	Restored-abundant	169
BOr3G3H3I__bin_33	23627.7	-1.97202	0.636382	23.7503	6.9614e-06	2.61358e-05	Balmoral	2	250	REST	NA	Restored-abundant	169
SEr2D2E2F__bin_92	300309	-1.38516	0.676138	5.84846	0.0537061	0.0766206	Balmoral	NA	NA	NA	NA	NA	NA
CRr3G3H3I__bin_51	13040.6	-0.938723	0.42427	24.8668	3.98337e-06	1.54989e-05	Balmoral	2	243	DAM	NA	Restored-abundant	169
CRr3G3H3I__bin_51	13040.6	-0.938723	0.42427	24.8668	3.98337e-06	1.54989e-05	Balmoral	2	243	NAT	NA	Restored-abundant	169
CRr3G3H3I__bin_51	13040.6	-0.938723	0.42427	24.8668	3.98337e-06	1.54989e-05	Balmoral	2	243	REST	NA	Restored-abundant	169
MHr3G3H3I__bin_85	8588.04	-0.195774	1.75329	0.636261	0.727508	0.75576	Balmoral	NA	NA	NA	NA	NA	NA
BAr3G3H3I__bin_15	317573	-2.89085	0.681431	45.6924	1.19678e-10	1.08983e-09	Balmoral	3	100	DAM	1.26446	Damaged-abundant	30
BAr3G3H3I__bin_15	317573	-2.89085	0.681431	45.6924	1.19678e-10	1.08983e-09	Balmoral	3	100	NAT	-0.765509	Damaged-abundant	30
BAr3G3H3I__bin_15	317573	-2.89085	0.681431	45.6924	1.19678e-10	1.08983e-09	Balmoral	3	100	REST	-0.498949	Damaged-abundant	30
CRr1A1B1C__bin_98	24340.4	1.82443	0.744552	6.44512	0.0398528	0.057625	Balmoral	NA	NA	NA	NA	NA	NA
SEr3G3H3I__bin_276	131956	0.126975	0.671162	3.51363	0.172593	0.215339	Balmoral	NA	NA	NA	NA	NA	NA
MHr2D2E2F__bin_27	8769.62	0.803014	0.763793	1.09867	0.577333	0.622415	Balmoral	NA	NA	NA	NA	NA	NA
MGr3G3H3I__bin_163	6111.54	2.55608	0.939154	6.61956	0.0365243	0.0537196	Balmoral	NA	NA	NA	NA	NA	NA
LASYr2D2E2F__bin_46	28846.7	-0.971627	0.671683	11.1688	0.00375603	0.00750768	Balmoral	2	206	DAM	NA	Restored-abundant	169
LASYr2D2E2F__bin_46	28846.7	-0.971627	0.671683	11.1688	0.00375603	0.00750768	Balmoral	2	206	NAT	NA	Restored-abundant	169
LASYr2D2E2F__bin_46	28846.7	-0.971627	0.671683	11.1688	0.00375603	0.00750768	Balmoral	2	206	REST	NA	Restored-abundant	169
SEr3G3H3I__bin_261	18903.9	2.86764	0.963414	7.69935	0.0212867	0.0336188	Balmoral	2	260	DAM	-0.333333	Restored-abundant	169
SEr3G3H3I__bin_261	18903.9	2.86764	0.963414	7.69935	0.0212867	0.0336188	Balmoral	2	260	NAT	-0.333333	Restored-abundant	169
SEr3G3H3I__bin_261	18903.9	2.86764	0.963414	7.69935	0.0212867	0.0336188	Balmoral	2	260	REST	0.666667	Restored-abundant	169
MHr3G3H3I__bin_66	5947.73	0.306535	0.739245	0.171798	0.917687	0.924165	Balmoral	NA	NA	NA	NA	NA	NA
SEr3G3H3I__bin_7	6393.13	-0.176201	0.41886	7.35215	0.0253221	0.0388751	Balmoral	2	117	DAM	NA	Restored-abundant	169
SEr3G3H3I__bin_7	6393.13	-0.176201	0.41886	7.35215	0.0253221	0.0388751	Balmoral	2	117	NAT	NA	Restored-abundant	169
SEr3G3H3I__bin_7	6393.13	-0.176201	0.41886	7.35215	0.0253221	0.0388751	Balmoral	2	117	REST	NA	Restored-abundant	169
BOr3G3H3I__bin_18	9291.69	-2.32036	0.682541	30.9422	1.90975e-07	1.03465e-06	Balmoral	2	252	DAM	NA	Restored-abundant	169
BOr3G3H3I__bin_18	9291.69	-2.32036	0.682541	30.9422	1.90975e-07	1.03465e-06	Balmoral	2	252	NAT	NA	Restored-abundant	169
BOr3G3H3I__bin_18	9291.69	-2.32036	0.682541	30.9422	1.90975e-07	1.03465e-06	Balmoral	2	252	REST	NA	Restored-abundant	169
BAr3G3H3I__bin_39	48539.8	-5.21373	0.841361	69.8388	6.83443e-16	1.4935e-14	Balmoral	3	91	DAM	1.29695	Damaged-abundant	30
BAr3G3H3I__bin_39	48539.8	-5.21373	0.841361	69.8388	6.83443e-16	1.4935e-14	Balmoral	3	91	NAT	-0.648477	Damaged-abundant	30
BAr3G3H3I__bin_39	48539.8	-5.21373	0.841361	69.8388	6.83443e-16	1.4935e-14	Balmoral	3	91	REST	-0.648477	Damaged-abundant	30
LABRr1A1B1C__bin_71	4441.86	0.48602	0.395744	4.93664	0.0847271	0.115121	Balmoral	NA	NA	NA	NA	NA	NA
LASAr3G3H3I__bin_9	119.593	-1.50731	0.480711	46.6266	7.50178e-11	7.46689e-10	Balmoral	2	222	DAM	NA	Restored-abundant	169
LASAr3G3H3I__bin_9	119.593	-1.50731	0.480711	46.6266	7.50178e-11	7.46689e-10	Balmoral	2	222	NAT	NA	Restored-abundant	169
LASAr3G3H3I__bin_9	119.593	-1.50731	0.480711	46.6266	7.50178e-11	7.46689e-10	Balmoral	2	222	REST	NA	Restored-abundant	169
LASCr2D2E2F__bin_30	1341.25	-0.25385	0.333961	7.54948	0.022943	0.0357077	Balmoral	2	215	DAM	NA	Restored-abundant	169
LASCr2D2E2F__bin_30	1341.25	-0.25385	0.333961	7.54948	0.022943	0.0357077	Balmoral	2	215	NAT	NA	Restored-abundant	169
LASCr2D2E2F__bin_30	1341.25	-0.25385	0.333961	7.54948	0.022943	0.0357077	Balmoral	2	215	REST	NA	Restored-abundant	169
LABRr1A1B1C__bin_20	362.566	1.19698	0.593917	20.5585	3.43387e-05	0.000108866	Balmoral	2	234	DAM	NA	Restored-abundant	169
LABRr1A1B1C__bin_20	362.566	1.19698	0.593917	20.5585	3.43387e-05	0.000108866	Balmoral	2	234	NAT	NA	Restored-abundant	169
LABRr1A1B1C__bin_20	362.566	1.19698	0.593917	20.5585	3.43387e-05	0.000108866	Balmoral	2	234	REST	NA	Restored-abundant	169
LABRr1A1B1C__bin_94	5274.13	0.719038	0.577406	3.08983	0.21333	0.257924	Balmoral	NA	NA	NA	NA	NA	NA
SEr3G3H3I__bin_121	74861.3	1.9377	0.865965	5.62176	0.0601519	0.0846876	Balmoral	NA	NA	NA	NA	NA	NA
LABRr1A1B1C__bin_31	5175.84	-1.43387	0.291093	36.4287	1.22914e-08	8.21987e-08	Balmoral	2	232	DAM	NA	Restored-abundant	169
LABRr1A1B1C__bin_31	5175.84	-1.43387	0.291093	36.4287	1.22914e-08	8.21987e-08	Balmoral	2	232	NAT	NA	Restored-abundant	169
LABRr1A1B1C__bin_31	5175.84	-1.43387	0.291093	36.4287	1.22914e-08	8.21987e-08	Balmoral	2	232	REST	NA	Restored-abundant	169
LABRr1A1B1C__bin_12	1808.8	-0.543949	0.388468	4.10372	0.128495	0.164659	Balmoral	NA	NA	NA	NA	NA	NA
BOr1A1B1C__bin_87	58369.8	-1.39715	0.523522	37.6357	6.72216e-09	4.64046e-08	Balmoral	2	257	DAM	NA	Restored-abundant	169
BOr1A1B1C__bin_87	58369.8	-1.39715	0.523522	37.6357	6.72216e-09	4.64046e-08	Balmoral	2	257	NAT	NA	Restored-abundant	169
BOr1A1B1C__bin_87	58369.8	-1.39715	0.523522	37.6357	6.72216e-09	4.64046e-08	Balmoral	2	257	REST	NA	Restored-abundant	169
SEr2D2E2F__bin_99	38149.4	-0.245057	0.657797	2.55958	0.278095	0.328798	Balmoral	NA	NA	NA	NA	NA	NA
LASCr2D2E2F__bin_86	5362.99	-0.574235	0.453483	4.36577	0.112716	0.147639	Balmoral	NA	NA	NA	NA	NA	NA
LABRr1A1B1C__bin_118	400.152	-0.0408477	0.425802	1.0204	0.600374	0.6424	Balmoral	NA	NA	NA	NA	NA	NA
SEr3G3H3I__bin_29	3272.1	2.03407	0.540673	13.718	0.00104996	0.00234054	Balmoral	2	118	DAM	NA	Restored-abundant	169
SEr3G3H3I__bin_29	3272.1	2.03407	0.540673	13.718	0.00104996	0.00234054	Balmoral	2	118	NAT	NA	Restored-abundant	169
SEr3G3H3I__bin_29	3272.1	2.03407	0.540673	13.718	0.00104996	0.00234054	Balmoral	2	118	REST	NA	Restored-abundant	169
BAr3G3H3I__bin_6	189062	-3.61642	0.719799	48.9326	2.3682e-11	2.65781e-10	Balmoral	3	86	DAM	1.31394	Damaged-abundant	30
BAr3G3H3I__bin_6	189062	-3.61642	0.719799	48.9326	2.3682e-11	2.65781e-10	Balmoral	3	86	NAT	-0.71278	Damaged-abundant	30
BAr3G3H3I__bin_6	189062	-3.61642	0.719799	48.9326	2.3682e-11	2.65781e-10	Balmoral	3	86	REST	-0.601159	Damaged-abundant	30
BOr2D2E2F__bin_33	78841	1.76612	0.647077	36.7292	1.0577e-08	7.18563e-08	Balmoral	1	58	DAM	-0.567162	Natural-abundant	85
BOr2D2E2F__bin_33	78841	1.76612	0.647077	36.7292	1.0577e-08	7.18563e-08	Balmoral	1	58	NAT	1.13432	Natural-abundant	85
BOr2D2E2F__bin_33	78841	1.76612	0.647077	36.7292	1.0577e-08	7.18563e-08	Balmoral	1	58	REST	-0.567162	Natural-abundant	85
BOr2D2E2F__bin_11	72296.6	-2.31728	0.761283	23.1117	9.57998e-06	3.41686e-05	Balmoral	2	258	DAM	NA	Restored-abundant	169
BOr2D2E2F__bin_11	72296.6	-2.31728	0.761283	23.1117	9.57998e-06	3.41686e-05	Balmoral	2	258	NAT	NA	Restored-abundant	169
BOr2D2E2F__bin_11	72296.6	-2.31728	0.761283	23.1117	9.57998e-06	3.41686e-05	Balmoral	2	258	REST	NA	Restored-abundant	169
MGr3G3H3I__bin_48	8744.12	1.75775	0.357981	32.3984	9.2209e-08	5.4658e-07	Balmoral	2	166	DAM	NA	Restored-abundant	169
MGr3G3H3I__bin_48	8744.12	1.75775	0.357981	32.3984	9.2209e-08	5.4658e-07	Balmoral	2	166	NAT	NA	Restored-abundant	169
MGr3G3H3I__bin_48	8744.12	1.75775	0.357981	32.3984	9.2209e-08	5.4658e-07	Balmoral	2	166	REST	NA	Restored-abundant	169
MGr1A1B1C__bin_68	27107.9	-1.81741	0.543786	10.5065	0.00523059	0.00999417	Balmoral	1	79	DAM	-0.475148	Natural-abundant	85
MGr1A1B1C__bin_68	27107.9	-1.81741	0.543786	10.5065	0.00523059	0.00999417	Balmoral	1	79	NAT	0.950295	Natural-abundant	85
MGr1A1B1C__bin_68	27107.9	-1.81741	0.543786	10.5065	0.00523059	0.00999417	Balmoral	1	79	REST	-0.475148	Natural-abundant	85
MGr3G3H3I__bin_92	150.519	-1.2857	0.648956	4.04924	0.132044	0.168701	Balmoral	NA	NA	NA	NA	NA	NA
SEr3G3H3I__bin_13	5083.76	-0.984378	0.603404	2.89777	0.234832	0.282327	Balmoral	NA	NA	NA	NA	NA	NA
BAr2D2E2F__bin_94	117122	0.314449	0.890346	10.9314	0.00422948	0.00826582	Balmoral	3	113	DAM	0.0493013	Damaged-abundant	30
BAr2D2E2F__bin_94	117122	0.314449	0.890346	10.9314	0.00422948	0.00826582	Balmoral	3	113	NAT	-0.605527	Damaged-abundant	30
BAr2D2E2F__bin_94	117122	0.314449	0.890346	10.9314	0.00422948	0.00826582	Balmoral	3	113	REST	0.556226	Damaged-abundant	30
MGr3G3H3I__bin_152	29926.7	-1.5182	0.587927	31.1841	1.69222e-07	9.40613e-07	Balmoral	2	169	DAM	NA	Restored-abundant	169
MGr3G3H3I__bin_152	29926.7	-1.5182	0.587927	31.1841	1.69222e-07	9.40613e-07	Balmoral	2	169	NAT	NA	Restored-abundant	169
MGr3G3H3I__bin_152	29926.7	-1.5182	0.587927	31.1841	1.69222e-07	9.40613e-07	Balmoral	2	169	REST	NA	Restored-abundant	169
SEr2D2E2F__bin_128	12599.9	-1.82069	0.547114	26.9173	1.42884e-06	6.4799e-06	Balmoral	2	137	DAM	NA	Restored-abundant	169
SEr2D2E2F__bin_128	12599.9	-1.82069	0.547114	26.9173	1.42884e-06	6.4799e-06	Balmoral	2	137	NAT	NA	Restored-abundant	169
SEr2D2E2F__bin_128	12599.9	-1.82069	0.547114	26.9173	1.42884e-06	6.4799e-06	Balmoral	2	137	REST	NA	Restored-abundant	169
MGr2D2E2F__bin_76	2140.56	0.443121	0.471059	2.05094	0.358628	0.411509	Balmoral	NA	NA	NA	NA	NA	NA
SEr3G3H3I__bin_85	8210.91	-1.33246	0.554669	6.60987	0.0367017	0.0537956	Balmoral	NA	NA	NA	NA	NA	NA
SEr3G3H3I__bin_28	11603.6	-1.18913	0.574522	34.1314	3.87675e-08	2.47649e-07	Balmoral	2	120	DAM	NA	Restored-abundant	169
SEr3G3H3I__bin_28	11603.6	-1.18913	0.574522	34.1314	3.87675e-08	2.47649e-07	Balmoral	2	120	NAT	NA	Restored-abundant	169
SEr3G3H3I__bin_28	11603.6	-1.18913	0.574522	34.1314	3.87675e-08	2.47649e-07	Balmoral	2	120	REST	NA	Restored-abundant	169
SEr3G3H3I__bin_173	2029.52	-1.79395	0.632406	8.39347	0.0150446	0.0248614	Balmoral	2	124	DAM	NA	Restored-abundant	169
SEr3G3H3I__bin_173	2029.52	-1.79395	0.632406	8.39347	0.0150446	0.0248614	Balmoral	2	124	NAT	NA	Restored-abundant	169
SEr3G3H3I__bin_173	2029.52	-1.79395	0.632406	8.39347	0.0150446	0.0248614	Balmoral	2	124	REST	NA	Restored-abundant	169
BAr3G3H3I__bin_76	22604.9	-7.25823	1.04949	75.1901	4.70619e-17	1.43875e-15	Balmoral	3	96	DAM	1.25099	Damaged-abundant	30
BAr3G3H3I__bin_76	22604.9	-7.25823	1.04949	75.1901	4.70619e-17	1.43875e-15	Balmoral	3	96	NAT	-0.625493	Damaged-abundant	30
BAr3G3H3I__bin_76	22604.9	-7.25823	1.04949	75.1901	4.70619e-17	1.43875e-15	Balmoral	3	96	REST	-0.625493	Damaged-abundant	30
CRr3G3H3I__bin_5	13042.7	0.32234	0.610019	0.649056	0.722868	0.754604	Balmoral	NA	NA	NA	NA	NA	NA
LASAr3G3H3I__bin_142	30207.9	-1.87507	0.83439	4.81121	0.0902108	0.121441	Balmoral	NA	NA	NA	NA	NA	NA
SEr3G3H3I__bin_119	8030.56	1.40946	1.01076	46.2952	8.8536e-11	8.42075e-10	Balmoral	1	82	DAM	-0.465433	Natural-abundant	85
SEr3G3H3I__bin_119	8030.56	1.40946	1.01076	46.2952	8.8536e-11	8.42075e-10	Balmoral	1	82	NAT	0.930866	Natural-abundant	85
SEr3G3H3I__bin_119	8030.56	1.40946	1.01076	46.2952	8.8536e-11	8.42075e-10	Balmoral	1	82	REST	-0.465433	Natural-abundant	85
MGr2D2E2F__bin_111	4269.2	-0.121467	0.756645	1.10385	0.57584	0.622372	Balmoral	NA	NA	NA	NA	NA	NA
CRr2D2E2F__bin_11	32391.3	0.415878	0.589222	26.8832	1.45344e-06	6.4799e-06	Balmoral	1	51	DAM	-0.655005	Natural-abundant	85
CRr2D2E2F__bin_11	32391.3	0.415878	0.589222	26.8832	1.45344e-06	6.4799e-06	Balmoral	1	51	NAT	1.31001	Natural-abundant	85
CRr2D2E2F__bin_11	32391.3	0.415878	0.589222	26.8832	1.45344e-06	6.4799e-06	Balmoral	1	51	REST	-0.655005	Natural-abundant	85
SEr3G3H3I__bin_231	1197.8	-0.236417	0.507214	2.55236	0.279101	0.329078	Balmoral	NA	NA	NA	NA	NA	NA
SEr3G3H3I__bin_262	19.1317	-0.365418	1.05278	0.596853	0.741985	0.768934	Balmoral	NA	NA	NA	NA	NA	NA
SEr2D2E2F__bin_75	11638.2	1.81362	0.771245	24.6843	4.36391e-06	1.68266e-05	Balmoral	1	29	DAM	-0.333333	Natural-abundant	85
SEr2D2E2F__bin_75	11638.2	1.81362	0.771245	24.6843	4.36391e-06	1.68266e-05	Balmoral	1	29	NAT	0.666667	Natural-abundant	85
SEr2D2E2F__bin_75	11638.2	1.81362	0.771245	24.6843	4.36391e-06	1.68266e-05	Balmoral	1	29	REST	-0.333333	Natural-abundant	85
SEr3G3H3I__bin_69	2782.31	0.560856	0.594454	0.884729	0.642515	0.679004	Balmoral	NA	NA	NA	NA	NA	NA
SEr2D2E2F__bin_57	6691.03	3.88477	0.933435	20.4456	3.63322e-05	0.000113505	Balmoral	1	66	DAM	-0.412165	Natural-abundant	85
SEr2D2E2F__bin_57	6691.03	3.88477	0.933435	20.4456	3.63322e-05	0.000113505	Balmoral	1	66	NAT	0.82433	Natural-abundant	85
SEr2D2E2F__bin_57	6691.03	3.88477	0.933435	20.4456	3.63322e-05	0.000113505	Balmoral	1	66	REST	-0.412165	Natural-abundant	85
LASAr3G3H3I__bin_135	10726.5	1.92229	0.938034	6.695	0.0351721	0.0520888	Balmoral	NA	NA	NA	NA	NA	NA
SEr3G3H3I__bin_203	14805.9	0.960986	0.899341	48.8845	2.42586e-11	2.65781e-10	Balmoral	1	52	DAM	-0.660275	Natural-abundant	85
SEr3G3H3I__bin_203	14805.9	0.960986	0.899341	48.8845	2.42586e-11	2.65781e-10	Balmoral	1	52	NAT	1.32055	Natural-abundant	85
SEr3G3H3I__bin_203	14805.9	0.960986	0.899341	48.8845	2.42586e-11	2.65781e-10	Balmoral	1	52	REST	-0.660275	Natural-abundant	85
CRr1A1B1C__bin_52	2975.8	0.485979	0.515638	6.4609	0.0395396	0.057366	Balmoral	NA	NA	NA	NA	NA	NA
MGr1A1B1C__bin_50	3794.6	-0.18448	0.366904	0.292864	0.863784	0.878147	Balmoral	NA	NA	NA	NA	NA	NA
MGr3G3H3I__bin_117	31630.2	0.555893	1.12699	4.56843	0.101854	0.134964	Balmoral	NA	NA	NA	NA	NA	NA
MGr1A1B1C__bin_144	18752.7	-1.01603	0.667836	7.66482	0.0216574	0.0338864	Balmoral	2	192	DAM	NA	Restored-abundant	169
MGr1A1B1C__bin_144	18752.7	-1.01603	0.667836	7.66482	0.0216574	0.0338864	Balmoral	2	192	NAT	NA	Restored-abundant	169
MGr1A1B1C__bin_144	18752.7	-1.01603	0.667836	7.66482	0.0216574	0.0338864	Balmoral	2	192	REST	NA	Restored-abundant	169
BAr1A1B1C__bin_104	106256	1.22049	0.867382	13.6549	0.0010836	0.00237837	Balmoral	1	47	DAM	-0.701378	Natural-abundant	85
BAr1A1B1C__bin_104	106256	1.22049	0.867382	13.6549	0.0010836	0.00237837	Balmoral	1	47	NAT	1.14099	Natural-abundant	85
BAr1A1B1C__bin_104	106256	1.22049	0.867382	13.6549	0.0010836	0.00237837	Balmoral	1	47	REST	-0.439613	Natural-abundant	85
LASAr3G3H3I__bin_35	83424.7	0.734678	0.587409	22.0089	1.6628e-05	5.60375e-05	Balmoral	1	50	DAM	-0.704121	Natural-abundant	85
LASAr3G3H3I__bin_35	83424.7	0.734678	0.587409	22.0089	1.6628e-05	5.60375e-05	Balmoral	1	50	NAT	1.20836	Natural-abundant	85
LASAr3G3H3I__bin_35	83424.7	0.734678	0.587409	22.0089	1.6628e-05	5.60375e-05	Balmoral	1	50	REST	-0.504242	Natural-abundant	85
CRr3G3H3I__bin_72	11357.5	-0.33175	0.533711	17.3499	0.000170814	0.000477832	Balmoral	2	242	DAM	NA	Restored-abundant	169
CRr3G3H3I__bin_72	11357.5	-0.33175	0.533711	17.3499	0.000170814	0.000477832	Balmoral	2	242	NAT	NA	Restored-abundant	169
CRr3G3H3I__bin_72	11357.5	-0.33175	0.533711	17.3499	0.000170814	0.000477832	Balmoral	2	242	REST	NA	Restored-abundant	169
LAWAr2D2E2F__bin_69	2050.38	-0.129833	0.266262	1.35116	0.508862	0.561322	Balmoral	NA	NA	NA	NA	NA	NA
MHr2D2E2F__bin_132	6521.52	-0.655651	0.360888	26.2698	1.97509e-06	8.4534e-06	Balmoral	2	154	DAM	NA	Restored-abundant	169
MHr2D2E2F__bin_132	6521.52	-0.655651	0.360888	26.2698	1.97509e-06	8.4534e-06	Balmoral	2	154	NAT	NA	Restored-abundant	169
MHr2D2E2F__bin_132	6521.52	-0.655651	0.360888	26.2698	1.97509e-06	8.4534e-06	Balmoral	2	154	REST	NA	Restored-abundant	169
SEr3G3H3I__bin_9	16510	-0.218345	0.530523	1.70387	0.426589	0.479212	Balmoral	NA	NA	NA	NA	NA	NA
CRr3G3H3I__bin_86	646.96	0.754499	0.729845	3.58688	0.166387	0.208838	Balmoral	NA	NA	NA	NA	NA	NA
LASYr2D2E2F__bin_54	190564	-1.89781	0.49887	56.5815	5.16986e-13	7.13775e-12	Balmoral	3	87	DAM	1.31363	Damaged-abundant	30
LASYr2D2E2F__bin_54	190564	-1.89781	0.49887	56.5815	5.16986e-13	7.13775e-12	Balmoral	3	87	NAT	-0.693752	Damaged-abundant	30
LASYr2D2E2F__bin_54	190564	-1.89781	0.49887	56.5815	5.16986e-13	7.13775e-12	Balmoral	3	87	REST	-0.619881	Damaged-abundant	30
BAr2D2E2F__bin_42	535411	6.49902	1.11486	22.5963	1.23959e-05	4.31338e-05	Balmoral	2	273	DAM	-0.534804	Restored-abundant	169
BAr2D2E2F__bin_42	535411	6.49902	1.11486	22.5963	1.23959e-05	4.31338e-05	Balmoral	2	273	NAT	-0.195668	Restored-abundant	169
BAr2D2E2F__bin_42	535411	6.49902	1.11486	22.5963	1.23959e-05	4.31338e-05	Balmoral	2	273	REST	0.730473	Restored-abundant	169
CRr3G3H3I__bin_98	5948.32	0.716193	0.474742	2.83507	0.24231	0.28969	Balmoral	NA	NA	NA	NA	NA	NA
SEr3G3H3I__bin_159	632.011	-0.212066	0.326082	8.49813	0.0142776	0.0237775	Balmoral	2	126	DAM	NA	Restored-abundant	169
SEr3G3H3I__bin_159	632.011	-0.212066	0.326082	8.49813	0.0142776	0.0237775	Balmoral	2	126	NAT	NA	Restored-abundant	169
SEr3G3H3I__bin_159	632.011	-0.212066	0.326082	8.49813	0.0142776	0.0237775	Balmoral	2	126	REST	NA	Restored-abundant	169
SEr3G3H3I__bin_258	5625.47	2.11102	0.731994	7.67413	0.0215568	0.0338864	Balmoral	2	121	DAM	NA	Restored-abundant	169
SEr3G3H3I__bin_258	5625.47	2.11102	0.731994	7.67413	0.0215568	0.0338864	Balmoral	2	121	NAT	NA	Restored-abundant	169
SEr3G3H3I__bin_258	5625.47	2.11102	0.731994	7.67413	0.0215568	0.0338864	Balmoral	2	121	REST	NA	Restored-abundant	169
BAr2D2E2F__bin_124	83451.3	2.51477	0.944107	14.0396	0.000894006	0.00204617	Balmoral	2	264	DAM	-0.333333	Restored-abundant	169
BAr2D2E2F__bin_124	83451.3	2.51477	0.944107	14.0396	0.000894006	0.00204617	Balmoral	2	264	NAT	-0.333333	Restored-abundant	169
BAr2D2E2F__bin_124	83451.3	2.51477	0.944107	14.0396	0.000894006	0.00204617	Balmoral	2	264	REST	0.666667	Restored-abundant	169
MHr1A1B1C__bin_37	146540	0.0601076	0.816429	10.1582	0.00622536	0.0115846	Balmoral	3	115	DAM	0.24995	Damaged-abundant	30
MHr1A1B1C__bin_37	146540	0.0601076	0.816429	10.1582	0.00622536	0.0115846	Balmoral	3	115	NAT	-0.854429	Damaged-abundant	30
MHr1A1B1C__bin_37	146540	0.0601076	0.816429	10.1582	0.00622536	0.0115846	Balmoral	3	115	REST	0.604479	Damaged-abundant	30
SEr3G3H3I__bin_68	7358.53	-0.431123	0.807077	1.96368	0.374621	0.426431	Balmoral	NA	NA	NA	NA	NA	NA
SEr3G3H3I__bin_103	35055.7	3.29333	0.963374	11.1167	0.00385521	0.00756894	Balmoral	1	2	DAM	-0.500016	Natural-abundant	85
SEr3G3H3I__bin_103	35055.7	3.29333	0.963374	11.1167	0.00385521	0.00756894	Balmoral	1	2	NAT	0.166847	Natural-abundant	85
SEr3G3H3I__bin_103	35055.7	3.29333	0.963374	11.1167	0.00385521	0.00756894	Balmoral	1	2	REST	0.333169	Natural-abundant	85
MGr3G3H3I__bin_97	41541.3	-1.37368	0.386567	72.0988	2.20776e-16	5.90575e-15	Balmoral	2	161	DAM	NA	Restored-abundant	169
MGr3G3H3I__bin_97	41541.3	-1.37368	0.386567	72.0988	2.20776e-16	5.90575e-15	Balmoral	2	161	NAT	NA	Restored-abundant	169
MGr3G3H3I__bin_97	41541.3	-1.37368	0.386567	72.0988	2.20776e-16	5.90575e-15	Balmoral	2	161	REST	NA	Restored-abundant	169
MGr1A1B1C__bin_94	621.632	-0.787305	0.726979	2.95668	0.228016	0.274903	Balmoral	NA	NA	NA	NA	NA	NA
MGr1A1B1C__bin_51	183308	-1.05484	0.584609	21.2557	2.42313e-05	7.91678e-05	Balmoral	3	107	DAM	0.563173	Damaged-abundant	30
MGr1A1B1C__bin_51	183308	-1.05484	0.584609	21.2557	2.42313e-05	7.91678e-05	Balmoral	3	107	NAT	-0.779274	Damaged-abundant	30
MGr1A1B1C__bin_51	183308	-1.05484	0.584609	21.2557	2.42313e-05	7.91678e-05	Balmoral	3	107	REST	0.2161	Damaged-abundant	30
BOr3G3H3I__bin_85	15263.2	-0.077656	0.455578	0.106317	0.94823	0.94823	Balmoral	NA	NA	NA	NA	NA	NA
BAr3G3H3I__bin_3	89523.9	-1.82747	0.934536	14.7521	0.000626068	0.00149697	Balmoral	3	99	DAM	0.991757	Damaged-abundant	30
BAr3G3H3I__bin_3	89523.9	-1.82747	0.934536	14.7521	0.000626068	0.00149697	Balmoral	3	99	NAT	-0.817758	Damaged-abundant	30
BAr3G3H3I__bin_3	89523.9	-1.82747	0.934536	14.7521	0.000626068	0.00149697	Balmoral	3	99	REST	-0.173999	Damaged-abundant	30
LABRr1A1B1C__bin_80	1635.81	-0.462161	0.52414	10.2059	0.00607881	0.0114111	Balmoral	2	229	DAM	NA	Restored-abundant	169
LABRr1A1B1C__bin_80	1635.81	-0.462161	0.52414	10.2059	0.00607881	0.0114111	Balmoral	2	229	NAT	NA	Restored-abundant	169
LABRr1A1B1C__bin_80	1635.81	-0.462161	0.52414	10.2059	0.00607881	0.0114111	Balmoral	2	229	REST	NA	Restored-abundant	169
MGr2D2E2F__bin_53	425.387	0.168555	0.409136	16.5342	0.00025683	0.000658223	Balmoral	2	177	DAM	NA	Restored-abundant	169
MGr2D2E2F__bin_53	425.387	0.168555	0.409136	16.5342	0.00025683	0.000658223	Balmoral	2	177	NAT	NA	Restored-abundant	169
MGr2D2E2F__bin_53	425.387	0.168555	0.409136	16.5342	0.00025683	0.000658223	Balmoral	2	177	REST	NA	Restored-abundant	169
LASCr2D2E2F__bin_31	12069.2	7.76909	0.725143	67.9321	1.77306e-15	3.29506e-14	Balmoral	1	71	DAM	-0.50139	Natural-abundant	85
LASCr2D2E2F__bin_31	12069.2	7.76909	0.725143	67.9321	1.77306e-15	3.29506e-14	Balmoral	1	71	NAT	1.00278	Natural-abundant	85
LASCr2D2E2F__bin_31	12069.2	7.76909	0.725143	67.9321	1.77306e-15	3.29506e-14	Balmoral	1	71	REST	-0.50139	Natural-abundant	85
MGr2D2E2F__bin_113	1697.13	-0.609091	0.326539	25.4419	2.9878e-06	1.21788e-05	Balmoral	2	183	DAM	NA	Restored-abundant	169
MGr2D2E2F__bin_113	1697.13	-0.609091	0.326539	25.4419	2.9878e-06	1.21788e-05	Balmoral	2	183	NAT	NA	Restored-abundant	169
MGr2D2E2F__bin_113	1697.13	-0.609091	0.326539	25.4419	2.9878e-06	1.21788e-05	Balmoral	2	183	REST	NA	Restored-abundant	169
LABRr1A1B1C__bin_136	125.839	0.138115	0.732673	18.9221	7.7823e-05	0.000231307	Balmoral	2	238	DAM	NA	Restored-abundant	169
LABRr1A1B1C__bin_136	125.839	0.138115	0.732673	18.9221	7.7823e-05	0.000231307	Balmoral	2	238	NAT	NA	Restored-abundant	169
LABRr1A1B1C__bin_136	125.839	0.138115	0.732673	18.9221	7.7823e-05	0.000231307	Balmoral	2	238	REST	NA	Restored-abundant	169
MGr3G3H3I__bin_15	1149.93	-4.94768	0.58415	115.742	7.36165e-26	5.25131e-24	Balmoral	2	170	DAM	NA	Restored-abundant	169
MGr3G3H3I__bin_15	1149.93	-4.94768	0.58415	115.742	7.36165e-26	5.25131e-24	Balmoral	2	170	NAT	NA	Restored-abundant	169
MGr3G3H3I__bin_15	1149.93	-4.94768	0.58415	115.742	7.36165e-26	5.25131e-24	Balmoral	2	170	REST	NA	Restored-abundant	169
CRr2D2E2F__bin_13	5510.52	0.255466	0.617891	3.96359	0.137821	0.175558	Balmoral	NA	NA	NA	NA	NA	NA
MGr3G3H3I__bin_159	3586.36	0.0040937	0.459005	0.343218	0.842309	0.858353	Balmoral	NA	NA	NA	NA	NA	NA
SEr3G3H3I__bin_176	16854.6	0.788003	0.625195	45.6064	1.24937e-10	1.11402e-09	Balmoral	1	74	DAM	-0.503934	Natural-abundant	85
SEr3G3H3I__bin_176	16854.6	0.788003	0.625195	45.6064	1.24937e-10	1.11402e-09	Balmoral	1	74	NAT	1.00787	Natural-abundant	85
SEr3G3H3I__bin_176	16854.6	0.788003	0.625195	45.6064	1.24937e-10	1.11402e-09	Balmoral	1	74	REST	-0.503934	Natural-abundant	85
SEr3G3H3I__bin_83	10280.9	2.88044	0.913868	17.8526	0.000132851	0.000385789	Balmoral	1	33	DAM	-0.333333	Natural-abundant	85
SEr3G3H3I__bin_83	10280.9	2.88044	0.913868	17.8526	0.000132851	0.000385789	Balmoral	1	33	NAT	0.666667	Natural-abundant	85
SEr3G3H3I__bin_83	10280.9	2.88044	0.913868	17.8526	0.000132851	0.000385789	Balmoral	1	33	REST	-0.333333	Natural-abundant	85
BAr2D2E2F__bin_51	18007	5.47665	0.960022	23.5128	7.83905e-06	2.84331e-05	Balmoral	2	280	DAM	-0.521329	Restored-abundant	169
BAr2D2E2F__bin_51	18007	5.47665	0.960022	23.5128	7.83905e-06	2.84331e-05	Balmoral	2	280	NAT	-0.312287	Restored-abundant	169
BAr2D2E2F__bin_51	18007	5.47665	0.960022	23.5128	7.83905e-06	2.84331e-05	Balmoral	2	280	REST	0.833616	Restored-abundant	169
SEr2D2E2F__bin_124	5556.07	-8.68197	0.563952	244.136	9.69665e-54	4.15017e-51	Balmoral	3	104	DAM	0.666667	Damaged-abundant	30
SEr2D2E2F__bin_124	5556.07	-8.68197	0.563952	244.136	9.69665e-54	4.15017e-51	Balmoral	3	104	NAT	-0.333333	Damaged-abundant	30
SEr2D2E2F__bin_124	5556.07	-8.68197	0.563952	244.136	9.69665e-54	4.15017e-51	Balmoral	3	104	REST	-0.333333	Damaged-abundant	30
LAWAr2D2E2F__bin_24	1343.48	-0.29536	0.733219	5.25383	0.0723011	0.0998221	Balmoral	NA	NA	NA	NA	NA	NA
MGr2D2E2F__bin_27	2975.46	1.5093	0.531891	11.1297	0.00383017	0.00755444	Balmoral	2	179	DAM	NA	Restored-abundant	169
MGr2D2E2F__bin_27	2975.46	1.5093	0.531891	11.1297	0.00383017	0.00755444	Balmoral	2	179	NAT	NA	Restored-abundant	169
MGr2D2E2F__bin_27	2975.46	1.5093	0.531891	11.1297	0.00383017	0.00755444	Balmoral	2	179	REST	NA	Restored-abundant	169
MGr3G3H3I__bin_82	106327	1.03366	0.805	2.32303	0.313012	0.366036	Balmoral	NA	NA	NA	NA	NA	NA
BOr3G3H3I__bin_49	7203.63	0.0649442	0.501886	9.14062	0.0103547	0.0180155	Balmoral	2	248	DAM	NA	Restored-abundant	169
BOr3G3H3I__bin_49	7203.63	0.0649442	0.501886	9.14062	0.0103547	0.0180155	Balmoral	2	248	NAT	NA	Restored-abundant	169
BOr3G3H3I__bin_49	7203.63	0.0649442	0.501886	9.14062	0.0103547	0.0180155	Balmoral	2	248	REST	NA	Restored-abundant	169
BAr2D2E2F__bin_7	41700.1	4.84828	1.04458	16.7342	0.000232384	0.000610186	Balmoral	2	281	DAM	-0.48702	Restored-abundant	169
BAr2D2E2F__bin_7	41700.1	4.84828	1.04458	16.7342	0.000232384	0.000610186	Balmoral	2	281	NAT	-0.331194	Restored-abundant	169
BAr2D2E2F__bin_7	41700.1	4.84828	1.04458	16.7342	0.000232384	0.000610186	Balmoral	2	281	REST	0.818214	Restored-abundant	169
MHr1A1B1C__bin_47	41008.6	-1.171	0.725167	7.4402	0.0242316	0.0374408	Balmoral	3	102	DAM	0.813572	Damaged-abundant	30
MHr1A1B1C__bin_47	41008.6	-1.171	0.725167	7.4402	0.0242316	0.0374408	Balmoral	3	102	NAT	-0.339426	Damaged-abundant	30
MHr1A1B1C__bin_47	41008.6	-1.171	0.725167	7.4402	0.0242316	0.0374408	Balmoral	3	102	REST	-0.474146	Damaged-abundant	30
CRr1A1B1C__bin_29	7962.64	0.432241	0.585195	1.17578	0.555499	0.603436	Balmoral	NA	NA	NA	NA	NA	NA
LASAr3G3H3I__bin_140	48645.7	0.46489	0.393274	14.3565	0.000763003	0.00179432	Balmoral	2	224	DAM	NA	Restored-abundant	169
LASAr3G3H3I__bin_140	48645.7	0.46489	0.393274	14.3565	0.000763003	0.00179432	Balmoral	2	224	NAT	NA	Restored-abundant	169
LASAr3G3H3I__bin_140	48645.7	0.46489	0.393274	14.3565	0.000763003	0.00179432	Balmoral	2	224	REST	NA	Restored-abundant	169
SEr3G3H3I__bin_235	7428.05	1.83561	0.636638	13.6597	0.00108101	0.00237837	Balmoral	1	64	DAM	-0.438075	Natural-abundant	85
SEr3G3H3I__bin_235	7428.05	1.83561	0.636638	13.6597	0.00108101	0.00237837	Balmoral	1	64	NAT	0.87615	Natural-abundant	85
SEr3G3H3I__bin_235	7428.05	1.83561	0.636638	13.6597	0.00108101	0.00237837	Balmoral	1	64	REST	-0.438075	Natural-abundant	85
CRr1A1B1C__bin_136	21164.9	2.58071	1.16509	9.75632	0.00761102	0.0138618	Balmoral	1	42	DAM	-0.447949	Natural-abundant	85
CRr1A1B1C__bin_136	21164.9	2.58071	1.16509	9.75632	0.00761102	0.0138618	Balmoral	1	42	NAT	0.529413	Natural-abundant	85
CRr1A1B1C__bin_136	21164.9	2.58071	1.16509	9.75632	0.00761102	0.0138618	Balmoral	1	42	REST	-0.0814637	Natural-abundant	85
SEr3G3H3I__bin_186	1497.58	7.49236	1.09002	30.4371	2.45854e-07	1.30195e-06	Balmoral	2	266	DAM	-0.333333	Restored-abundant	169
SEr3G3H3I__bin_186	1497.58	7.49236	1.09002	30.4371	2.45854e-07	1.30195e-06	Balmoral	2	266	NAT	-0.333333	Restored-abundant	169
SEr3G3H3I__bin_186	1497.58	7.49236	1.09002	30.4371	2.45854e-07	1.30195e-06	Balmoral	2	266	REST	0.666667	Restored-abundant	169
SEr3G3H3I__bin_25	5049.96	1.62734	0.655878	7.20222	0.0272935	0.0415716	Balmoral	2	122	DAM	NA	Restored-abundant	169
SEr3G3H3I__bin_25	5049.96	1.62734	0.655878	7.20222	0.0272935	0.0415716	Balmoral	2	122	NAT	NA	Restored-abundant	169
SEr3G3H3I__bin_25	5049.96	1.62734	0.655878	7.20222	0.0272935	0.0415716	Balmoral	2	122	REST	NA	Restored-abundant	169
SEr2D2E2F__bin_167	290.515	1.22003	0.589243	8.90157	0.0116694	0.0198984	Balmoral	2	136	DAM	NA	Restored-abundant	169
SEr2D2E2F__bin_167	290.515	1.22003	0.589243	8.90157	0.0116694	0.0198984	Balmoral	2	136	NAT	NA	Restored-abundant	169
SEr2D2E2F__bin_167	290.515	1.22003	0.589243	8.90157	0.0116694	0.0198984	Balmoral	2	136	REST	NA	Restored-abundant	169
LASAr3G3H3I__bin_79	129845	2.71199	0.667654	16.502	0.000261002	0.000664932	Balmoral	1	4	DAM	-0.987156	Natural-abundant	85
LASAr3G3H3I__bin_79	129845	2.71199	0.667654	16.502	0.000261002	0.000664932	Balmoral	1	4	NAT	0.410643	Natural-abundant	85
LASAr3G3H3I__bin_79	129845	2.71199	0.667654	16.502	0.000261002	0.000664932	Balmoral	1	4	REST	0.576513	Natural-abundant	85
LASYr2D2E2F__bin_101	21486.4	0.426923	0.648974	0.432505	0.805532	0.826781	Balmoral	NA	NA	NA	NA	NA	NA
MGr2D2E2F__bin_5	1123.53	-0.625765	0.636957	0.984632	0.611209	0.652363	Balmoral	NA	NA	NA	NA	NA	NA
LAWAr2D2E2F__bin_156	1207.65	-0.362338	0.411127	2.27688	0.320318	0.373486	Balmoral	NA	NA	NA	NA	NA	NA
SEr3G3H3I__bin_3	335.199	-0.136298	0.591496	0.115838	0.943727	0.945937	Balmoral	NA	NA	NA	NA	NA	NA
MGr1A1B1C__bin_70	698.641	3.68028	1.01263	26.8863	1.45117e-06	6.4799e-06	Balmoral	2	188	DAM	NA	Restored-abundant	169
MGr1A1B1C__bin_70	698.641	3.68028	1.01263	26.8863	1.45117e-06	6.4799e-06	Balmoral	2	188	NAT	NA	Restored-abundant	169
MGr1A1B1C__bin_70	698.641	3.68028	1.01263	26.8863	1.45117e-06	6.4799e-06	Balmoral	2	188	REST	NA	Restored-abundant	169
CRr3G3H3I__bin_90	21439.2	0.1846	0.633884	1.67782	0.43218	0.484223	Balmoral	NA	NA	NA	NA	NA	NA
MGr3G3H3I__bin_85	4169.07	0.543794	0.428186	9.3433	0.00935683	0.016605	Balmoral	2	163	DAM	NA	Restored-abundant	169
MGr3G3H3I__bin_85	4169.07	0.543794	0.428186	9.3433	0.00935683	0.016605	Balmoral	2	163	NAT	NA	Restored-abundant	169
MGr3G3H3I__bin_85	4169.07	0.543794	0.428186	9.3433	0.00935683	0.016605	Balmoral	2	163	REST	NA	Restored-abundant	169
MHr2D2E2F__bin_20	2148.56	0.258376	0.457385	3.14676	0.207343	0.251397	Balmoral	NA	NA	NA	NA	NA	NA
SEr3G3H3I__bin_219	3379.85	0.424544	1.01847	1.21502	0.544705	0.593216	Balmoral	NA	NA	NA	NA	NA	NA
MGr2D2E2F__bin_123	99.4672	-1.7203	0.754992	10.2588	0.00592018	0.0112117	Balmoral	2	181	DAM	NA	Restored-abundant	169
MGr2D2E2F__bin_123	99.4672	-1.7203	0.754992	10.2588	0.00592018	0.0112117	Balmoral	2	181	NAT	NA	Restored-abundant	169
MGr2D2E2F__bin_123	99.4672	-1.7203	0.754992	10.2588	0.00592018	0.0112117	Balmoral	2	181	REST	NA	Restored-abundant	169
CRr1A1B1C__bin_104	25391.9	2.16494	1.0477	8.62187	0.013421	0.0225263	Balmoral	1	41	DAM	-0.444186	Natural-abundant	85
CRr1A1B1C__bin_104	25391.9	2.16494	1.0477	8.62187	0.013421	0.0225263	Balmoral	1	41	NAT	0.537002	Natural-abundant	85
CRr1A1B1C__bin_104	25391.9	2.16494	1.0477	8.62187	0.013421	0.0225263	Balmoral	1	41	REST	-0.0928159	Natural-abundant	85
MGr1A1B1C__bin_97	2572.35	-3.23716	0.462701	96.2927	1.23112e-21	6.5865e-20	Balmoral	2	186	DAM	NA	Restored-abundant	169
MGr1A1B1C__bin_97	2572.35	-3.23716	0.462701	96.2927	1.23112e-21	6.5865e-20	Balmoral	2	186	NAT	NA	Restored-abundant	169
MGr1A1B1C__bin_97	2572.35	-3.23716	0.462701	96.2927	1.23112e-21	6.5865e-20	Balmoral	2	186	REST	NA	Restored-abundant	169
CRr3G3H3I__bin_93	67212.5	0.710168	0.8705	5.33488	0.0694298	0.0961681	Balmoral	NA	NA	NA	NA	NA	NA
BAr2D2E2F__bin_106	76375.3	6.5878	1.14384	20.9055	2.88685e-05	9.22067e-05	Balmoral	1	7	DAM	-0.780258	Natural-abundant	85
BAr2D2E2F__bin_106	76375.3	6.5878	1.14384	20.9055	2.88685e-05	9.22067e-05	Balmoral	1	7	NAT	0.430398	Natural-abundant	85
BAr2D2E2F__bin_106	76375.3	6.5878	1.14384	20.9055	2.88685e-05	9.22067e-05	Balmoral	1	7	REST	0.34986	Natural-abundant	85
LASCr2D2E2F__bin_117	7729.59	1.53176	0.515914	24.1962	5.57019e-06	2.10977e-05	Balmoral	1	27	DAM	-0.333333	Natural-abundant	85
LASCr2D2E2F__bin_117	7729.59	1.53176	0.515914	24.1962	5.57019e-06	2.10977e-05	Balmoral	1	27	NAT	0.666667	Natural-abundant	85
LASCr2D2E2F__bin_117	7729.59	1.53176	0.515914	24.1962	5.57019e-06	2.10977e-05	Balmoral	1	27	REST	-0.333333	Natural-abundant	85
MGr1A1B1C__bin_55	6572.01	-0.152652	0.620933	2.2664	0.322001	0.373486	Balmoral	NA	NA	NA	NA	NA	NA
MHr1A1B1C__bin_101	28683.7	0.808779	0.818626	7.35062	0.0253415	0.0388751	Balmoral	1	54	DAM	-0.641499	Natural-abundant	85
MHr1A1B1C__bin_101	28683.7	0.808779	0.818626	7.35062	0.0253415	0.0388751	Balmoral	1	54	NAT	1.283	Natural-abundant	85
MHr1A1B1C__bin_101	28683.7	0.808779	0.818626	7.35062	0.0253415	0.0388751	Balmoral	1	54	REST	-0.641499	Natural-abundant	85
BAr2D2E2F__bin_26	81998.3	4.08651	0.971081	25.0107	3.70669e-06	1.46895e-05	Balmoral	2	279	DAM	-0.44128	Restored-abundant	169
BAr2D2E2F__bin_26	81998.3	4.08651	0.971081	25.0107	3.70669e-06	1.46895e-05	Balmoral	2	279	NAT	-0.425004	Restored-abundant	169
BAr2D2E2F__bin_26	81998.3	4.08651	0.971081	25.0107	3.70669e-06	1.46895e-05	Balmoral	2	279	REST	0.866284	Restored-abundant	169
LAWAr2D2E2F__bin_79	91370.5	3.67713	1.29061	9.97439	0.00682477	0.0125905	Balmoral	1	44	DAM	-0.535262	Natural-abundant	85
LAWAr2D2E2F__bin_79	91370.5	3.67713	1.29061	9.97439	0.00682477	0.0125905	Balmoral	1	44	NAT	0.73613	Natural-abundant	85
LAWAr2D2E2F__bin_79	91370.5	3.67713	1.29061	9.97439	0.00682477	0.0125905	Balmoral	1	44	REST	-0.200867	Natural-abundant	85
BAr3G3H3I__bin_85	166037	-3.46607	0.870641	23.6873	7.18417e-06	2.67376e-05	Balmoral	3	89	DAM	1.24142	Damaged-abundant	30
BAr3G3H3I__bin_85	166037	-3.46607	0.870641	23.6873	7.18417e-06	2.67376e-05	Balmoral	3	89	NAT	-0.658611	Damaged-abundant	30
BAr3G3H3I__bin_85	166037	-3.46607	0.870641	23.6873	7.18417e-06	2.67376e-05	Balmoral	3	89	REST	-0.582808	Damaged-abundant	30
BAr2D2E2F__bin_130	57351.3	1.87541	0.84842	7.94826	0.0187956	0.0299053	Balmoral	2	278	DAM	-0.435576	Restored-abundant	169
BAr2D2E2F__bin_130	57351.3	1.87541	0.84842	7.94826	0.0187956	0.0299053	Balmoral	2	278	NAT	-0.435576	Restored-abundant	169
BAr2D2E2F__bin_130	57351.3	1.87541	0.84842	7.94826	0.0187956	0.0299053	Balmoral	2	278	REST	0.871153	Restored-abundant	169
SEr3G3H3I__bin_77	55584.2	0.893864	0.697813	3.21985	0.199902	0.243063	Balmoral	NA	NA	NA	NA	NA	NA
SEr2D2E2F__bin_48	5318.78	0.347707	0.414202	6.17912	0.045522	0.0656008	Balmoral	NA	NA	NA	NA	NA	NA
MGr3G3H3I__bin_131	1682.01	0.282424	0.46014	1.31347	0.518542	0.567611	Balmoral	NA	NA	NA	NA	NA	NA
SEr2D2E2F__bin_67	11845	1.32893	0.941963	2.7817	0.248863	0.296695	Balmoral	NA	NA	NA	NA	NA	NA
SEr3G3H3I__bin_267	2502.46	0.0925553	0.290956	0.588085	0.745245	0.770446	Balmoral	NA	NA	NA	NA	NA	NA
MGr3G3H3I__bin_132	1351.99	-0.832577	0.431089	8.88451	0.0117694	0.0199892	Balmoral	2	171	DAM	NA	Restored-abundant	169
MGr3G3H3I__bin_132	1351.99	-0.832577	0.431089	8.88451	0.0117694	0.0199892	Balmoral	2	171	NAT	NA	Restored-abundant	169
MGr3G3H3I__bin_132	1351.99	-0.832577	0.431089	8.88451	0.0117694	0.0199892	Balmoral	2	171	REST	NA	Restored-abundant	169
CRr1A1B1C__bin_28	15511.8	0.351402	0.763484	5.35647	0.0686842	0.0954442	Balmoral	NA	NA	NA	NA	NA	NA
SEr2D2E2F__bin_107	19798.6	-0.299492	0.658417	12.2493	0.00218827	0.00452455	Balmoral	2	139	DAM	NA	Restored-abundant	169
SEr2D2E2F__bin_107	19798.6	-0.299492	0.658417	12.2493	0.00218827	0.00452455	Balmoral	2	139	NAT	NA	Restored-abundant	169
SEr2D2E2F__bin_107	19798.6	-0.299492	0.658417	12.2493	0.00218827	0.00452455	Balmoral	2	139	REST	NA	Restored-abundant	169
MGr3G3H3I__bin_121	236.086	-1.55371	0.489248	68.4176	1.39092e-15	2.83483e-14	Balmoral	2	173	DAM	NA	Restored-abundant	169
MGr3G3H3I__bin_121	236.086	-1.55371	0.489248	68.4176	1.39092e-15	2.83483e-14	Balmoral	2	173	NAT	NA	Restored-abundant	169
MGr3G3H3I__bin_121	236.086	-1.55371	0.489248	68.4176	1.39092e-15	2.83483e-14	Balmoral	2	173	REST	NA	Restored-abundant	169
MGr3G3H3I__bin_91	29337	-0.992774	1.37382	18.962	7.62889e-05	0.000228333	Balmoral	1	56	DAM	-0.602724	Natural-abundant	85
MGr3G3H3I__bin_91	29337	-0.992774	1.37382	18.962	7.62889e-05	0.000228333	Balmoral	1	56	NAT	1.20545	Natural-abundant	85
MGr3G3H3I__bin_91	29337	-0.992774	1.37382	18.962	7.62889e-05	0.000228333	Balmoral	1	56	REST	-0.602724	Natural-abundant	85
BAr1A1B1C__bin_47	52681.6	0.25041	0.6367	2.60453	0.271915	0.323277	Balmoral	NA	NA	NA	NA	NA	NA
LASAr3G3H3I__bin_128	2882.38	-1.45498	0.467584	9.41344	0.00903435	0.0161113	Balmoral	2	225	DAM	NA	Restored-abundant	169
LASAr3G3H3I__bin_128	2882.38	-1.45498	0.467584	9.41344	0.00903435	0.0161113	Balmoral	2	225	NAT	NA	Restored-abundant	169
LASAr3G3H3I__bin_128	2882.38	-1.45498	0.467584	9.41344	0.00903435	0.0161113	Balmoral	2	225	REST	NA	Restored-abundant	169
LABRr1A1B1C__bin_124	1597.57	1.96365	0.591994	48.4085	3.07776e-11	3.13639e-10	Balmoral	2	240	DAM	NA	Restored-abundant	169
LABRr1A1B1C__bin_124	1597.57	1.96365	0.591994	48.4085	3.07776e-11	3.13639e-10	Balmoral	2	240	NAT	NA	Restored-abundant	169
LABRr1A1B1C__bin_124	1597.57	1.96365	0.591994	48.4085	3.07776e-11	3.13639e-10	Balmoral	2	240	REST	NA	Restored-abundant	169
LAWAr2D2E2F__bin_7	9818.65	-0.873039	0.766916	4.16827	0.124414	0.159908	Balmoral	NA	NA	NA	NA	NA	NA
MHr2D2E2F__bin_48	5162.4	-1.21225	0.691298	28.3568	6.95654e-07	3.38341e-06	Balmoral	2	148	DAM	NA	Restored-abundant	169
MHr2D2E2F__bin_48	5162.4	-1.21225	0.691298	28.3568	6.95654e-07	3.38341e-06	Balmoral	2	148	NAT	NA	Restored-abundant	169
MHr2D2E2F__bin_48	5162.4	-1.21225	0.691298	28.3568	6.95654e-07	3.38341e-06	Balmoral	2	148	REST	NA	Restored-abundant	169
CRr3G3H3I__bin_47	39233.3	0.99309	0.563472	5.15079	0.0761237	0.104762	Balmoral	NA	NA	NA	NA	NA	NA
CRr1A1B1C__bin_124	8304.98	0.168322	0.953998	6.86046	0.0323794	0.0482871	Balmoral	1	31	DAM	-0.333333	Natural-abundant	85
CRr1A1B1C__bin_124	8304.98	0.168322	0.953998	6.86046	0.0323794	0.0482871	Balmoral	1	31	NAT	0.666667	Natural-abundant	85
CRr1A1B1C__bin_124	8304.98	0.168322	0.953998	6.86046	0.0323794	0.0482871	Balmoral	1	31	REST	-0.333333	Natural-abundant	85
LABRr1A1B1C__bin_139	47394.4	2.18298	0.940722	8.64552	0.0132632	0.0223491	Balmoral	1	20	DAM	-0.725936	Natural-abundant	85
LABRr1A1B1C__bin_139	47394.4	2.18298	0.940722	8.64552	0.0132632	0.0223491	Balmoral	1	20	NAT	0.851997	Natural-abundant	85
LABRr1A1B1C__bin_139	47394.4	2.18298	0.940722	8.64552	0.0132632	0.0223491	Balmoral	1	20	REST	-0.126061	Natural-abundant	85
SEr3G3H3I__bin_10	14779.1	2.21282	1.1602	8.0082	0.0182407	0.0292398	Balmoral	1	25	DAM	-0.333333	Natural-abundant	85
SEr3G3H3I__bin_10	14779.1	2.21282	1.1602	8.0082	0.0182407	0.0292398	Balmoral	1	25	NAT	0.666667	Natural-abundant	85
SEr3G3H3I__bin_10	14779.1	2.21282	1.1602	8.0082	0.0182407	0.0292398	Balmoral	1	25	REST	-0.333333	Natural-abundant	85
SEr2D2E2F__bin_71	1145.74	-2.82832	0.678387	33.0935	6.51394e-08	3.98281e-07	Balmoral	NA	NA	NA	NA	NA	NA
SEr2D2E2F__bin_6	21050.6	1.68282	0.755417	4.8813	0.0871044	0.117977	Balmoral	NA	NA	NA	NA	NA	NA
MHr3G3H3I__bin_38	3869.68	-0.348032	0.670081	0.978798	0.612995	0.652641	Balmoral	NA	NA	NA	NA	NA	NA
MGr2D2E2F__bin_108	941521	0.00118982	0.364297	48.8372	2.48394e-11	2.65781e-10	Balmoral	3	112	DAM	0.557369	Damaged-abundant	30
MGr2D2E2F__bin_108	941521	0.00118982	0.364297	48.8372	2.48394e-11	2.65781e-10	Balmoral	3	112	NAT	-1.19569	Damaged-abundant	30
MGr2D2E2F__bin_108	941521	0.00118982	0.364297	48.8372	2.48394e-11	2.65781e-10	Balmoral	3	112	REST	0.638316	Damaged-abundant	30
LABRr1A1B1C__bin_138	104.808	-0.519231	0.544459	13.0121	0.00149436	0.00316626	Balmoral	2	237	DAM	NA	Restored-abundant	169
LABRr1A1B1C__bin_138	104.808	-0.519231	0.544459	13.0121	0.00149436	0.00316626	Balmoral	2	237	NAT	NA	Restored-abundant	169
LABRr1A1B1C__bin_138	104.808	-0.519231	0.544459	13.0121	0.00149436	0.00316626	Balmoral	2	237	REST	NA	Restored-abundant	169
LASCr2D2E2F__bin_94	1554.84	0.635877	0.557944	9.30941	0.0095167	0.0167619	Balmoral	2	211	DAM	NA	Restored-abundant	169
LASCr2D2E2F__bin_94	1554.84	0.635877	0.557944	9.30941	0.0095167	0.0167619	Balmoral	2	211	NAT	NA	Restored-abundant	169
LASCr2D2E2F__bin_94	1554.84	0.635877	0.557944	9.30941	0.0095167	0.0167619	Balmoral	2	211	REST	NA	Restored-abundant	169
BAr1A1B1C__bin_103	360824	0.854543	1.14242	50.6562	1.00033e-11	1.18928e-10	Balmoral	1	69	DAM	-0.3758	Natural-abundant	85
BAr1A1B1C__bin_103	360824	0.854543	1.14242	50.6562	1.00033e-11	1.18928e-10	Balmoral	1	69	NAT	0.7516	Natural-abundant	85
BAr1A1B1C__bin_103	360824	0.854543	1.14242	50.6562	1.00033e-11	1.18928e-10	Balmoral	1	69	REST	-0.3758	Natural-abundant	85
MHr1A1B1C__bin_83	35123.8	2.25941	0.725579	8.84311	0.0120155	0.0203267	Balmoral	1	6	DAM	-0.762178	Natural-abundant	85
MHr1A1B1C__bin_83	35123.8	2.25941	0.725579	8.84311	0.0120155	0.0203267	Balmoral	1	6	NAT	0.167861	Natural-abundant	85
MHr1A1B1C__bin_83	35123.8	2.25941	0.725579	8.84311	0.0120155	0.0203267	Balmoral	1	6	REST	0.594317	Natural-abundant	85
CRr1A1B1C__bin_96	318625	1.8897	0.838352	22.3903	1.37405e-05	4.74268e-05	Balmoral	1	85	DAM	-0.585584	Natural-abundant	85
CRr1A1B1C__bin_96	318625	1.8897	0.838352	22.3903	1.37405e-05	4.74268e-05	Balmoral	1	85	NAT	0.923044	Natural-abundant	85
CRr1A1B1C__bin_96	318625	1.8897	0.838352	22.3903	1.37405e-05	4.74268e-05	Balmoral	1	85	REST	-0.33746	Natural-abundant	85
LASAr3G3H3I__bin_72	126200	-0.00721048	0.448221	28.2485	7.34361e-07	3.51713e-06	Balmoral	3	114	DAM	0.385959	Damaged-abundant	30
LASAr3G3H3I__bin_72	126200	-0.00721048	0.448221	28.2485	7.34361e-07	3.51713e-06	Balmoral	3	114	NAT	-0.981709	Damaged-abundant	30
LASAr3G3H3I__bin_72	126200	-0.00721048	0.448221	28.2485	7.34361e-07	3.51713e-06	Balmoral	3	114	REST	0.595749	Damaged-abundant	30
MHr2D2E2F__bin_21	1138.8	-0.997449	0.276124	70.181	5.75969e-16	1.45009e-14	Balmoral	2	151	DAM	NA	Restored-abundant	169
MHr2D2E2F__bin_21	1138.8	-0.997449	0.276124	70.181	5.75969e-16	1.45009e-14	Balmoral	2	151	NAT	NA	Restored-abundant	169
MHr2D2E2F__bin_21	1138.8	-0.997449	0.276124	70.181	5.75969e-16	1.45009e-14	Balmoral	2	151	REST	NA	Restored-abundant	169
LABRr1A1B1C__bin_134	3591.23	-0.590713	0.577845	10.7169	0.00470814	0.00907696	Balmoral	2	239	DAM	NA	Restored-abundant	169
LABRr1A1B1C__bin_134	3591.23	-0.590713	0.577845	10.7169	0.00470814	0.00907696	Balmoral	2	239	NAT	NA	Restored-abundant	169
LABRr1A1B1C__bin_134	3591.23	-0.590713	0.577845	10.7169	0.00470814	0.00907696	Balmoral	2	239	REST	NA	Restored-abundant	169
MHr2D2E2F__bin_85	8842.43	-0.896299	0.298404	45.4285	1.36562e-10	1.19283e-09	Balmoral	2	141	DAM	NA	Restored-abundant	169
MHr2D2E2F__bin_85	8842.43	-0.896299	0.298404	45.4285	1.36562e-10	1.19283e-09	Balmoral	2	141	NAT	NA	Restored-abundant	169
MHr2D2E2F__bin_85	8842.43	-0.896299	0.298404	45.4285	1.36562e-10	1.19283e-09	Balmoral	2	141	REST	NA	Restored-abundant	169
MGr3G3H3I__bin_9	6882.5	-1.27813	0.669284	16.8121	0.000223511	0.000595304	Balmoral	2	162	DAM	NA	Restored-abundant	169
MGr3G3H3I__bin_9	6882.5	-1.27813	0.669284	16.8121	0.000223511	0.000595304	Balmoral	2	162	NAT	NA	Restored-abundant	169
MGr3G3H3I__bin_9	6882.5	-1.27813	0.669284	16.8121	0.000223511	0.000595304	Balmoral	2	162	REST	NA	Restored-abundant	169
MGr3G3H3I__bin_71	11716.7	-0.121647	0.438536	0.82976	0.66042	0.694495	Balmoral	NA	NA	NA	NA	NA	NA
LABRr1A1B1C__bin_59	11939.2	1.27128	0.790146	3.66983	0.159627	0.202131	Balmoral	NA	NA	NA	NA	NA	NA
SEr3G3H3I__bin_163	27781.7	-0.486038	0.85144	4.8108	0.0902295	0.121441	Balmoral	NA	NA	NA	NA	NA	NA
LASYr2D2E2F__bin_88	68038.6	-1.6888	0.740826	8.40737	0.0149404	0.0247849	Balmoral	3	103	DAM	0.601683	Damaged-abundant	30
LASYr2D2E2F__bin_88	68038.6	-1.6888	0.740826	8.40737	0.0149404	0.0247849	Balmoral	3	103	NAT	-0.198601	Damaged-abundant	30
LASYr2D2E2F__bin_88	68038.6	-1.6888	0.740826	8.40737	0.0149404	0.0247849	Balmoral	3	103	REST	-0.403082	Damaged-abundant	30
SEr3G3H3I__bin_177	7136.16	2.02222	0.927453	4.94997	0.0841642	0.114721	Balmoral	NA	NA	NA	NA	NA	NA
SEr3G3H3I__bin_127	863.346	0.309833	0.387042	4.25619	0.119064	0.154892	Balmoral	NA	NA	NA	NA	NA	NA
LABRr1A1B1C__bin_116	5061.01	-0.855004	0.494549	3.69503	0.157628	0.200193	Balmoral	NA	NA	NA	NA	NA	NA
MHr2D2E2F__bin_120	7600.67	-1.42269	0.405463	28.2344	7.39583e-07	3.51713e-06	Balmoral	2	157	DAM	NA	Restored-abundant	169
MHr2D2E2F__bin_120	7600.67	-1.42269	0.405463	28.2344	7.39583e-07	3.51713e-06	Balmoral	2	157	NAT	NA	Restored-abundant	169
MHr2D2E2F__bin_120	7600.67	-1.42269	0.405463	28.2344	7.39583e-07	3.51713e-06	Balmoral	2	157	REST	NA	Restored-abundant	169
MGr2D2E2F__bin_117	48.8415	-0.420471	0.643827	0.636507	0.727418	0.75576	Balmoral	NA	NA	NA	NA	NA	NA
BOr3G3H3I__bin_37	48064.9	-2.43453	0.757738	20.4242	3.67231e-05	0.000113895	Balmoral	2	249	DAM	NA	Restored-abundant	169
BOr3G3H3I__bin_37	48064.9	-2.43453	0.757738	20.4242	3.67231e-05	0.000113895	Balmoral	2	249	NAT	NA	Restored-abundant	169
BOr3G3H3I__bin_37	48064.9	-2.43453	0.757738	20.4242	3.67231e-05	0.000113895	Balmoral	2	249	REST	NA	Restored-abundant	169
LASAr3G3H3I__bin_57	1330.68	-0.725507	0.439314	3.49833	0.173919	0.21576	Balmoral	NA	NA	NA	NA	NA	NA
BAr2D2E2F__bin_71	329815	1.66378	0.843116	4.18806	0.12319	0.159219	Balmoral	NA	NA	NA	NA	NA	NA
LASYr2D2E2F__bin_106	2967.86	-1.01199	0.340749	26.133	2.11491e-06	8.78818e-06	Balmoral	2	210	DAM	NA	Restored-abundant	169
LASYr2D2E2F__bin_106	2967.86	-1.01199	0.340749	26.133	2.11491e-06	8.78818e-06	Balmoral	2	210	NAT	NA	Restored-abundant	169
LASYr2D2E2F__bin_106	2967.86	-1.01199	0.340749	26.133	2.11491e-06	8.78818e-06	Balmoral	2	210	REST	NA	Restored-abundant	169
LASAr3G3H3I__bin_7	36979.7	-1.01716	0.505931	4.35916	0.113089	0.147639	Balmoral	NA	NA	NA	NA	NA	NA
LASCr2D2E2F__bin_124	976.316	0.689352	0.852677	15.5975	0.000410256	0.00100914	Balmoral	2	218	DAM	NA	Restored-abundant	169
LASCr2D2E2F__bin_124	976.316	0.689352	0.852677	15.5975	0.000410256	0.00100914	Balmoral	2	218	NAT	NA	Restored-abundant	169
LASCr2D2E2F__bin_124	976.316	0.689352	0.852677	15.5975	0.000410256	0.00100914	Balmoral	2	218	REST	NA	Restored-abundant	169
MHr1A1B1C__bin_12	27664.3	-0.632861	0.879174	9.59686	0.00824267	0.0148855	Balmoral	2	262	DAM	-0.333333	Restored-abundant	169
MHr1A1B1C__bin_12	27664.3	-0.632861	0.879174	9.59686	0.00824267	0.0148855	Balmoral	2	262	NAT	-0.333333	Restored-abundant	169
MHr1A1B1C__bin_12	27664.3	-0.632861	0.879174	9.59686	0.00824267	0.0148855	Balmoral	2	262	REST	0.666667	Restored-abundant	169
BAr1A1B1C__bin_80	98369.5	-0.126796	0.667777	38.6335	4.08168e-09	2.9116e-08	Balmoral	1	75	DAM	-0.544443	Natural-abundant	85
BAr1A1B1C__bin_80	98369.5	-0.126796	0.667777	38.6335	4.08168e-09	2.9116e-08	Balmoral	1	75	NAT	1.08889	Natural-abundant	85
BAr1A1B1C__bin_80	98369.5	-0.126796	0.667777	38.6335	4.08168e-09	2.9116e-08	Balmoral	1	75	REST	-0.544443	Natural-abundant	85
LASCr2D2E2F__bin_65	1436.96	0.0484626	0.622381	21.0428	2.69535e-05	8.73948e-05	Balmoral	2	212	DAM	NA	Restored-abundant	169
LASCr2D2E2F__bin_65	1436.96	0.0484626	0.622381	21.0428	2.69535e-05	8.73948e-05	Balmoral	2	212	NAT	NA	Restored-abundant	169
LASCr2D2E2F__bin_65	1436.96	0.0484626	0.622381	21.0428	2.69535e-05	8.73948e-05	Balmoral	2	212	REST	NA	Restored-abundant	169
CRr3G3H3I__bin_20	16428.5	3.26468	1.4393	4.35818	0.113144	0.147639	Balmoral	NA	NA	NA	NA	NA	NA
SEr2D2E2F__bin_169	1349.68	-4.1023	0.573236	81.9298	1.61874e-18	5.32939e-17	Balmoral	2	135	DAM	NA	Restored-abundant	169
SEr2D2E2F__bin_169	1349.68	-4.1023	0.573236	81.9298	1.61874e-18	5.32939e-17	Balmoral	2	135	NAT	NA	Restored-abundant	169
SEr2D2E2F__bin_169	1349.68	-4.1023	0.573236	81.9298	1.61874e-18	5.32939e-17	Balmoral	2	135	REST	NA	Restored-abundant	169
BOr2D2E2F__bin_15	227.091	-0.881428	0.748466	2.08028	0.353405	0.406606	Balmoral	NA	NA	NA	NA	NA	NA
CRr2D2E2F__bin_78	25570	2.59902	0.730422	14.5798	0.00068239	0.00161704	Balmoral	1	17	DAM	-0.822099	Natural-abundant	85
CRr2D2E2F__bin_78	25570	2.59902	0.730422	14.5798	0.00068239	0.00161704	Balmoral	1	17	NAT	0.84738	Natural-abundant	85
CRr2D2E2F__bin_78	25570	2.59902	0.730422	14.5798	0.00068239	0.00161704	Balmoral	1	17	REST	-0.0252802	Natural-abundant	85
CRr2D2E2F__bin_49	10224.8	-0.978727	0.492845	5.09734	0.0781855	0.107254	Balmoral	NA	NA	NA	NA	NA	NA
BAr1A1B1C__bin_42	128077	0.739955	0.679853	23.5628	7.64557e-06	2.79684e-05	Balmoral	1	49	DAM	-0.725798	Natural-abundant	85
BAr1A1B1C__bin_42	128077	0.739955	0.679853	23.5628	7.64557e-06	2.79684e-05	Balmoral	1	49	NAT	1.27263	Natural-abundant	85
BAr1A1B1C__bin_42	128077	0.739955	0.679853	23.5628	7.64557e-06	2.79684e-05	Balmoral	1	49	REST	-0.546831	Natural-abundant	85
MHr3G3H3I__bin_20	12507	1.118	0.437661	16.5424	0.000255772	0.000658223	Balmoral	1	21	DAM	-0.333333	Natural-abundant	85
MHr3G3H3I__bin_20	12507	1.118	0.437661	16.5424	0.000255772	0.000658223	Balmoral	1	21	NAT	0.666667	Natural-abundant	85
MHr3G3H3I__bin_20	12507	1.118	0.437661	16.5424	0.000255772	0.000658223	Balmoral	1	21	REST	-0.333333	Natural-abundant	85
LABRr1A1B1C__bin_68	296.821	-2.0784	0.901799	5.95483	0.0509244	0.0728951	Balmoral	NA	NA	NA	NA	NA	NA
SEr2D2E2F__bin_97	11646	1.46706	0.546981	6.93783	0.0311508	0.0466174	Balmoral	2	130	DAM	NA	Restored-abundant	169
SEr2D2E2F__bin_97	11646	1.46706	0.546981	6.93783	0.0311508	0.0466174	Balmoral	2	130	NAT	NA	Restored-abundant	169
SEr2D2E2F__bin_97	11646	1.46706	0.546981	6.93783	0.0311508	0.0466174	Balmoral	2	130	REST	NA	Restored-abundant	169
LASYr2D2E2F__bin_96	6192.99	-1.00092	0.544423	29.0492	4.92094e-07	2.44903e-06	Balmoral	2	201	DAM	NA	Restored-abundant	169
LASYr2D2E2F__bin_96	6192.99	-1.00092	0.544423	29.0492	4.92094e-07	2.44903e-06	Balmoral	2	201	NAT	NA	Restored-abundant	169
LASYr2D2E2F__bin_96	6192.99	-1.00092	0.544423	29.0492	4.92094e-07	2.44903e-06	Balmoral	2	201	REST	NA	Restored-abundant	169
MGr3G3H3I__bin_42	68289.1	0.657676	0.906028	27.3782	1.13474e-06	5.22222e-06	Balmoral	1	59	DAM	-0.578233	Natural-abundant	85
MGr3G3H3I__bin_42	68289.1	0.657676	0.906028	27.3782	1.13474e-06	5.22222e-06	Balmoral	1	59	NAT	1.15647	Natural-abundant	85
MGr3G3H3I__bin_42	68289.1	0.657676	0.906028	27.3782	1.13474e-06	5.22222e-06	Balmoral	1	59	REST	-0.578233	Natural-abundant	85
CRr1A1B1C__bin_120	442036	-0.580794	0.365929	54.6982	1.3257e-12	1.66883e-11	Balmoral	3	109	DAM	0.916212	Damaged-abundant	30
CRr1A1B1C__bin_120	442036	-0.580794	0.365929	54.6982	1.3257e-12	1.66883e-11	Balmoral	3	109	NAT	-1.13606	Damaged-abundant	30
CRr1A1B1C__bin_120	442036	-0.580794	0.365929	54.6982	1.3257e-12	1.66883e-11	Balmoral	3	109	REST	0.219851	Damaged-abundant	30
SEr3G3H3I__bin_143	6423.38	1.90727	0.847269	5.46561	0.0650367	0.0906701	Balmoral	NA	NA	NA	NA	NA	NA
LABRr1A1B1C__bin_44	435527	-0.279934	0.379025	10.7751	0.00457306	0.00889669	Balmoral	3	110	DAM	0.9026	Damaged-abundant	30
LABRr1A1B1C__bin_44	435527	-0.279934	0.379025	10.7751	0.00457306	0.00889669	Balmoral	3	110	NAT	-1.09228	Damaged-abundant	30
LABRr1A1B1C__bin_44	435527	-0.279934	0.379025	10.7751	0.00457306	0.00889669	Balmoral	3	110	REST	0.189676	Damaged-abundant	30
MGr2D2E2F__bin_25	1049.42	-0.597491	0.295908	8.91025	0.0116189	0.0198915	Balmoral	2	180	DAM	NA	Restored-abundant	169
MGr2D2E2F__bin_25	1049.42	-0.597491	0.295908	8.91025	0.0116189	0.0198915	Balmoral	2	180	NAT	NA	Restored-abundant	169
MGr2D2E2F__bin_25	1049.42	-0.597491	0.295908	8.91025	0.0116189	0.0198915	Balmoral	2	180	REST	NA	Restored-abundant	169
CRr1A1B1C__bin_45	17265.8	1.21705	0.961536	2.13253	0.344292	0.397188	Balmoral	NA	NA	NA	NA	NA	NA
MGr1A1B1C__bin_74	35773.9	0.148087	0.842215	15.5301	0.000424317	0.00103776	Balmoral	1	68	DAM	-0.416045	Natural-abundant	85
MGr1A1B1C__bin_74	35773.9	0.148087	0.842215	15.5301	0.000424317	0.00103776	Balmoral	1	68	NAT	0.83209	Natural-abundant	85
MGr1A1B1C__bin_74	35773.9	0.148087	0.842215	15.5301	0.000424317	0.00103776	Balmoral	1	68	REST	-0.416045	Natural-abundant	85
BAr1A1B1C__bin_122	64321.5	2.16226	0.859386	38.3049	4.81047e-09	3.37522e-08	Balmoral	1	57	DAM	-0.620457	Natural-abundant	85
BAr1A1B1C__bin_122	64321.5	2.16226	0.859386	38.3049	4.81047e-09	3.37522e-08	Balmoral	1	57	NAT	1.16078	Natural-abundant	85
BAr1A1B1C__bin_122	64321.5	2.16226	0.859386	38.3049	4.81047e-09	3.37522e-08	Balmoral	1	57	REST	-0.540323	Natural-abundant	85
LASCr2D2E2F__bin_59	4822.72	0.853589	0.358387	23.5704	7.61659e-06	2.79684e-05	Balmoral	2	213	DAM	NA	Restored-abundant	169
LASCr2D2E2F__bin_59	4822.72	0.853589	0.358387	23.5704	7.61659e-06	2.79684e-05	Balmoral	2	213	NAT	NA	Restored-abundant	169
LASCr2D2E2F__bin_59	4822.72	0.853589	0.358387	23.5704	7.61659e-06	2.79684e-05	Balmoral	2	213	REST	NA	Restored-abundant	169
CRr3G3H3I__bin_3	34531.4	-0.578789	0.589299	32.2882	9.74353e-08	5.63545e-07	Balmoral	2	244	DAM	NA	Restored-abundant	169
CRr3G3H3I__bin_3	34531.4	-0.578789	0.589299	32.2882	9.74353e-08	5.63545e-07	Balmoral	2	244	NAT	NA	Restored-abundant	169
CRr3G3H3I__bin_3	34531.4	-0.578789	0.589299	32.2882	9.74353e-08	5.63545e-07	Balmoral	2	244	REST	NA	Restored-abundant	169
SEr3G3H3I__bin_108	6493.23	-0.27245	0.392802	0.779832	0.677114	0.710306	Balmoral	NA	NA	NA	NA	NA	NA
SEr2D2E2F__bin_66	19189.9	-0.174711	0.744156	0.165823	0.920433	0.924754	Balmoral	NA	NA	NA	NA	NA	NA
LASAr3G3H3I__bin_124	10607.3	-0.759611	0.448692	25.0774	3.5852e-06	1.43408e-05	Balmoral	2	226	DAM	NA	Restored-abundant	169
LASAr3G3H3I__bin_124	10607.3	-0.759611	0.448692	25.0774	3.5852e-06	1.43408e-05	Balmoral	2	226	NAT	NA	Restored-abundant	169
LASAr3G3H3I__bin_124	10607.3	-0.759611	0.448692	25.0774	3.5852e-06	1.43408e-05	Balmoral	2	226	REST	NA	Restored-abundant	169
CRr2D2E2F__bin_117	66865.8	2.01771	0.732318	70.0059	6.28658e-16	1.4935e-14	Balmoral	1	55	DAM	-0.597684	Natural-abundant	85
CRr2D2E2F__bin_117	66865.8	2.01771	0.732318	70.0059	6.28658e-16	1.4935e-14	Balmoral	1	55	NAT	1.19537	Natural-abundant	85
CRr2D2E2F__bin_117	66865.8	2.01771	0.732318	70.0059	6.28658e-16	1.4935e-14	Balmoral	1	55	REST	-0.597684	Natural-abundant	85
SEr3G3H3I__bin_199	24783.8	1.05514	0.645932	5.99908	0.0498099	0.071539	Balmoral	NA	NA	NA	NA	NA	NA
LASYr2D2E2F__bin_65	2539.29	4.06226	0.85751	17.5934	0.000151234	0.000428665	Balmoral	2	205	DAM	NA	Restored-abundant	169
LASYr2D2E2F__bin_65	2539.29	4.06226	0.85751	17.5934	0.000151234	0.000428665	Balmoral	2	205	NAT	NA	Restored-abundant	169
LASYr2D2E2F__bin_65	2539.29	4.06226	0.85751	17.5934	0.000151234	0.000428665	Balmoral	2	205	REST	NA	Restored-abundant	169
BOr3G3H3I__bin_31	10745.4	-2.53892	0.865412	22.6819	1.18765e-05	4.18811e-05	Balmoral	2	251	DAM	NA	Restored-abundant	169
BOr3G3H3I__bin_31	10745.4	-2.53892	0.865412	22.6819	1.18765e-05	4.18811e-05	Balmoral	2	251	NAT	NA	Restored-abundant	169
BOr3G3H3I__bin_31	10745.4	-2.53892	0.865412	22.6819	1.18765e-05	4.18811e-05	Balmoral	2	251	REST	NA	Restored-abundant	169
BOr1A1B1C__bin_27	71383.5	-0.412324	0.468728	17.7463	0.000140104	0.000402446	Balmoral	2	267	DAM	-0.333333	Restored-abundant	169
BOr1A1B1C__bin_27	71383.5	-0.412324	0.468728	17.7463	0.000140104	0.000402446	Balmoral	2	267	NAT	-0.333333	Restored-abundant	169
BOr1A1B1C__bin_27	71383.5	-0.412324	0.468728	17.7463	0.000140104	0.000402446	Balmoral	2	267	REST	0.666667	Restored-abundant	169
LASYr2D2E2F__bin_33	45109	-1.75844	0.42958	42.3984	6.21303e-10	4.83487e-09	Balmoral	2	208	DAM	NA	Restored-abundant	169
LASYr2D2E2F__bin_33	45109	-1.75844	0.42958	42.3984	6.21303e-10	4.83487e-09	Balmoral	2	208	NAT	NA	Restored-abundant	169
LASYr2D2E2F__bin_33	45109	-1.75844	0.42958	42.3984	6.21303e-10	4.83487e-09	Balmoral	2	208	REST	NA	Restored-abundant	169
BOr2D2E2F__bin_26	5548.8	-1.50154	0.571171	26.6847	1.60509e-06	7.08225e-06	Balmoral	2	256	DAM	NA	Restored-abundant	169
BOr2D2E2F__bin_26	5548.8	-1.50154	0.571171	26.6847	1.60509e-06	7.08225e-06	Balmoral	2	256	NAT	NA	Restored-abundant	169
BOr2D2E2F__bin_26	5548.8	-1.50154	0.571171	26.6847	1.60509e-06	7.08225e-06	Balmoral	2	256	REST	NA	Restored-abundant	169
LASYr2D2E2F__bin_82	3098.94	-1.17429	0.306307	19.4974	5.83703e-05	0.000177181	Balmoral	2	204	DAM	NA	Restored-abundant	169
LASYr2D2E2F__bin_82	3098.94	-1.17429	0.306307	19.4974	5.83703e-05	0.000177181	Balmoral	2	204	NAT	NA	Restored-abundant	169
LASYr2D2E2F__bin_82	3098.94	-1.17429	0.306307	19.4974	5.83703e-05	0.000177181	Balmoral	2	204	REST	NA	Restored-abundant	169
MHr2D2E2F__bin_37	3644.02	0.320866	0.915917	6.59676	0.0369429	0.0539644	Balmoral	NA	NA	NA	NA	NA	NA
LASAr3G3H3I__bin_93	16324.1	1.15181	0.405121	16.3868	0.000276479	0.000700194	Balmoral	2	220	DAM	NA	Restored-abundant	169
LASAr3G3H3I__bin_93	16324.1	1.15181	0.405121	16.3868	0.000276479	0.000700194	Balmoral	2	220	NAT	NA	Restored-abundant	169
LASAr3G3H3I__bin_93	16324.1	1.15181	0.405121	16.3868	0.000276479	0.000700194	Balmoral	2	220	REST	NA	Restored-abundant	169
MGr1A1B1C__bin_134	1764.68	-1.14721	0.360949	23.3846	8.35785e-06	3.00602e-05	Balmoral	2	193	DAM	NA	Restored-abundant	169
MGr1A1B1C__bin_134	1764.68	-1.14721	0.360949	23.3846	8.35785e-06	3.00602e-05	Balmoral	2	193	NAT	NA	Restored-abundant	169
MGr1A1B1C__bin_134	1764.68	-1.14721	0.360949	23.3846	8.35785e-06	3.00602e-05	Balmoral	2	193	REST	NA	Restored-abundant	169
MHr2D2E2F__bin_129	11190.2	-2.54716	0.363026	88.4441	6.2318e-20	2.42474e-18	Balmoral	2	155	DAM	NA	Restored-abundant	169
MHr2D2E2F__bin_129	11190.2	-2.54716	0.363026	88.4441	6.2318e-20	2.42474e-18	Balmoral	2	155	NAT	NA	Restored-abundant	169
MHr2D2E2F__bin_129	11190.2	-2.54716	0.363026	88.4441	6.2318e-20	2.42474e-18	Balmoral	2	155	REST	NA	Restored-abundant	169
BAr3G3H3I__bin_32	146628	-2.67516	1.07462	22.0743	1.60924e-05	5.4663e-05	Balmoral	3	101	DAM	1.19883	Damaged-abundant	30
BAr3G3H3I__bin_32	146628	-2.67516	1.07462	22.0743	1.60924e-05	5.4663e-05	Balmoral	3	101	NAT	-0.798658	Damaged-abundant	30
BAr3G3H3I__bin_32	146628	-2.67516	1.07462	22.0743	1.60924e-05	5.4663e-05	Balmoral	3	101	REST	-0.400176	Damaged-abundant	30
MGr2D2E2F__bin_63	1631.67	1.43401	0.712998	7.06724	0.029199	0.0441596	Balmoral	2	176	DAM	NA	Restored-abundant	169
MGr2D2E2F__bin_63	1631.67	1.43401	0.712998	7.06724	0.029199	0.0441596	Balmoral	2	176	NAT	NA	Restored-abundant	169
MGr2D2E2F__bin_63	1631.67	1.43401	0.712998	7.06724	0.029199	0.0441596	Balmoral	2	176	REST	NA	Restored-abundant	169
BAr1A1B1C__bin_118	220957	4.53596	1.19094	15.2835	0.000479984	0.00116723	Balmoral	1	19	DAM	-0.677121	Natural-abundant	85
BAr1A1B1C__bin_118	220957	4.53596	1.19094	15.2835	0.000479984	0.00116723	Balmoral	1	19	NAT	0.798727	Natural-abundant	85
BAr1A1B1C__bin_118	220957	4.53596	1.19094	15.2835	0.000479984	0.00116723	Balmoral	1	19	REST	-0.121606	Natural-abundant	85
LASYr2D2E2F__bin_91	7588.16	-0.216151	0.436937	12.7915	0.00166864	0.00346689	Balmoral	2	203	DAM	NA	Restored-abundant	169
LASYr2D2E2F__bin_91	7588.16	-0.216151	0.436937	12.7915	0.00166864	0.00346689	Balmoral	2	203	NAT	NA	Restored-abundant	169
LASYr2D2E2F__bin_91	7588.16	-0.216151	0.436937	12.7915	0.00166864	0.00346689	Balmoral	2	203	REST	NA	Restored-abundant	169
BAr2D2E2F__bin_125	59356.1	1.15739	1.05798	21.3862	2.27015e-05	7.48075e-05	Balmoral	2	269	DAM	-0.270266	Restored-abundant	169
BAr2D2E2F__bin_125	59356.1	1.15739	1.05798	21.3862	2.27015e-05	7.48075e-05	Balmoral	2	269	NAT	-0.406347	Restored-abundant	169
BAr2D2E2F__bin_125	59356.1	1.15739	1.05798	21.3862	2.27015e-05	7.48075e-05	Balmoral	2	269	REST	0.676613	Restored-abundant	169
LABRr1A1B1C__bin_29	552.174	0.115552	0.513084	0.48727	0.783774	0.806383	Balmoral	NA	NA	NA	NA	NA	NA
MHr3G3H3I__bin_100	8381.13	-0.203837	0.41924	8.07566	0.0176357	0.0284833	Balmoral	2	140	DAM	NA	Restored-abundant	169
MHr3G3H3I__bin_100	8381.13	-0.203837	0.41924	8.07566	0.0176357	0.0284833	Balmoral	2	140	NAT	NA	Restored-abundant	169
MHr3G3H3I__bin_100	8381.13	-0.203837	0.41924	8.07566	0.0176357	0.0284833	Balmoral	2	140	REST	NA	Restored-abundant	169
SEr2D2E2F__bin_78	4096.76	0.387649	0.494859	9.25109	0.00979832	0.0171872	Balmoral	2	131	DAM	NA	Restored-abundant	169
SEr2D2E2F__bin_78	4096.76	0.387649	0.494859	9.25109	0.00979832	0.0171872	Balmoral	2	131	NAT	NA	Restored-abundant	169
SEr2D2E2F__bin_78	4096.76	0.387649	0.494859	9.25109	0.00979832	0.0171872	Balmoral	2	131	REST	NA	Restored-abundant	169
BAr3G3H3I__bin_95	181799	-7.46331	0.527544	237.782	2.32441e-52	4.97423e-50	Balmoral	3	98	DAM	1.27343	Damaged-abundant	30
BAr3G3H3I__bin_95	181799	-7.46331	0.527544	237.782	2.32441e-52	4.97423e-50	Balmoral	3	98	NAT	-0.636717	Damaged-abundant	30
BAr3G3H3I__bin_95	181799	-7.46331	0.527544	237.782	2.32441e-52	4.97423e-50	Balmoral	3	98	REST	-0.636717	Damaged-abundant	30
BOr2D2E2F__bin_44	37081	0.3614	0.685325	2.13411	0.34402	0.397188	Balmoral	NA	NA	NA	NA	NA	NA
CRr3G3H3I__bin_99	20385.4	-4.82715	0.734327	62.1345	3.21856e-14	4.91979e-13	Balmoral	3	93	DAM	1.30283	Damaged-abundant	30
CRr3G3H3I__bin_99	20385.4	-4.82715	0.734327	62.1345	3.21856e-14	4.91979e-13	Balmoral	3	93	NAT	-0.651413	Damaged-abundant	30
CRr3G3H3I__bin_99	20385.4	-4.82715	0.734327	62.1345	3.21856e-14	4.91979e-13	Balmoral	3	93	REST	-0.651413	Damaged-abundant	30
LASAr3G3H3I__bin_69	5251.68	-3.09135	0.652028	64.3559	1.05998e-14	1.74488e-13	Balmoral	2	223	DAM	NA	Restored-abundant	169
LASAr3G3H3I__bin_69	5251.68	-3.09135	0.652028	64.3559	1.05998e-14	1.74488e-13	Balmoral	2	223	NAT	NA	Restored-abundant	169
LASAr3G3H3I__bin_69	5251.68	-3.09135	0.652028	64.3559	1.05998e-14	1.74488e-13	Balmoral	2	223	REST	NA	Restored-abundant	169
BAr2D2E2F__bin_126	114399	3.52438	1.0756	13.8409	0.000987365	0.0022378	Balmoral	2	259	DAM	-0.36144	Restored-abundant	169
BAr2D2E2F__bin_126	114399	3.52438	1.0756	13.8409	0.000987365	0.0022378	Balmoral	2	259	NAT	-0.326937	Restored-abundant	169
BAr2D2E2F__bin_126	114399	3.52438	1.0756	13.8409	0.000987365	0.0022378	Balmoral	2	259	REST	0.688377	Restored-abundant	169
CRr3G3H3I__bin_105	26346.7	-1.30826	0.630401	11.1606	0.00377138	0.00750768	Balmoral	2	245	DAM	NA	Restored-abundant	169
CRr3G3H3I__bin_105	26346.7	-1.30826	0.630401	11.1606	0.00377138	0.00750768	Balmoral	2	245	NAT	NA	Restored-abundant	169
CRr3G3H3I__bin_105	26346.7	-1.30826	0.630401	11.1606	0.00377138	0.00750768	Balmoral	2	245	REST	NA	Restored-abundant	169
BAr3G3H3I__bin_8	152173	-3.70414	0.662906	61.2594	4.98539e-14	7.35775e-13	Balmoral	3	94	DAM	1.17743	Damaged-abundant	30
BAr3G3H3I__bin_8	152173	-3.70414	0.662906	61.2594	4.98539e-14	7.35775e-13	Balmoral	3	94	NAT	-0.588714	Damaged-abundant	30
BAr3G3H3I__bin_8	152173	-3.70414	0.662906	61.2594	4.98539e-14	7.35775e-13	Balmoral	3	94	REST	-0.588714	Damaged-abundant	30
LABRr1A1B1C__bin_36	126.792	-0.700767	0.357798	7.66148	0.0216936	0.0338864	Balmoral	2	230	DAM	NA	Restored-abundant	169
LABRr1A1B1C__bin_36	126.792	-0.700767	0.357798	7.66148	0.0216936	0.0338864	Balmoral	2	230	NAT	NA	Restored-abundant	169
LABRr1A1B1C__bin_36	126.792	-0.700767	0.357798	7.66148	0.0216936	0.0338864	Balmoral	2	230	REST	NA	Restored-abundant	169
LABRr1A1B1C__bin_15	822.279	1.32928	0.657178	42.8307	5.00534e-10	3.9672e-09	Balmoral	2	236	DAM	NA	Restored-abundant	169
LABRr1A1B1C__bin_15	822.279	1.32928	0.657178	42.8307	5.00534e-10	3.9672e-09	Balmoral	2	236	NAT	NA	Restored-abundant	169
LABRr1A1B1C__bin_15	822.279	1.32928	0.657178	42.8307	5.00534e-10	3.9672e-09	Balmoral	2	236	REST	NA	Restored-abundant	169
SEr2D2E2F__bin_29	10320.3	1.00673	1.06075	35.4045	2.05118e-08	1.33016e-07	Balmoral	1	73	DAM	-0.503939	Natural-abundant	85
SEr2D2E2F__bin_29	10320.3	1.00673	1.06075	35.4045	2.05118e-08	1.33016e-07	Balmoral	1	73	NAT	1.00788	Natural-abundant	85
SEr2D2E2F__bin_29	10320.3	1.00673	1.06075	35.4045	2.05118e-08	1.33016e-07	Balmoral	1	73	REST	-0.503939	Natural-abundant	85
LASYr2D2E2F__bin_31	77578.7	2.83846	0.937999	14.2722	0.000795864	0.00185125	Balmoral	1	14	DAM	-0.747433	Natural-abundant	85
LASYr2D2E2F__bin_31	77578.7	2.83846	0.937999	14.2722	0.000795864	0.00185125	Balmoral	1	14	NAT	1.02554	Natural-abundant	85
LASYr2D2E2F__bin_31	77578.7	2.83846	0.937999	14.2722	0.000795864	0.00185125	Balmoral	1	14	REST	-0.278105	Natural-abundant	85
LABRr1A1B1C__bin_78	5956.39	0.119892	0.620723	13.6216	0.00110183	0.00240603	Balmoral	1	38	DAM	-0.333333	Natural-abundant	85
LABRr1A1B1C__bin_78	5956.39	0.119892	0.620723	13.6216	0.00110183	0.00240603	Balmoral	1	38	NAT	0.666667	Natural-abundant	85
LABRr1A1B1C__bin_78	5956.39	0.119892	0.620723	13.6216	0.00110183	0.00240603	Balmoral	1	38	REST	-0.333333	Natural-abundant	85
SEr3G3H3I__bin_35	4829.04	2.1157	0.614609	25.6944	2.63351e-06	1.08379e-05	Balmoral	NA	NA	NA	NA	NA	NA
BAr1A1B1C__bin_85	84707.5	0.861491	0.745768	43.0426	4.50223e-10	3.63576e-09	Balmoral	1	72	DAM	-0.503414	Natural-abundant	85
BAr1A1B1C__bin_85	84707.5	0.861491	0.745768	43.0426	4.50223e-10	3.63576e-09	Balmoral	1	72	NAT	1.00683	Natural-abundant	85
BAr1A1B1C__bin_85	84707.5	0.861491	0.745768	43.0426	4.50223e-10	3.63576e-09	Balmoral	1	72	REST	-0.503414	Natural-abundant	85
MGr1A1B1C__bin_9	258.403	-2.73279	0.671393	41.0817	1.2001e-09	9.01128e-09	Balmoral	2	187	DAM	NA	Restored-abundant	169
MGr1A1B1C__bin_9	258.403	-2.73279	0.671393	41.0817	1.2001e-09	9.01128e-09	Balmoral	2	187	NAT	NA	Restored-abundant	169
MGr1A1B1C__bin_9	258.403	-2.73279	0.671393	41.0817	1.2001e-09	9.01128e-09	Balmoral	2	187	REST	NA	Restored-abundant	169
SEr2D2E2F__bin_80	29824.9	-0.0191371	0.607401	0.681904	0.711093	0.744127	Balmoral	NA	NA	NA	NA	NA	NA
MGr3G3H3I__bin_77	6738.39	-4.75183	0.499157	137.229	1.58859e-30	1.35983e-28	Balmoral	2	165	DAM	NA	Restored-abundant	169
MGr3G3H3I__bin_77	6738.39	-4.75183	0.499157	137.229	1.58859e-30	1.35983e-28	Balmoral	2	165	NAT	NA	Restored-abundant	169
MGr3G3H3I__bin_77	6738.39	-4.75183	0.499157	137.229	1.58859e-30	1.35983e-28	Balmoral	2	165	REST	NA	Restored-abundant	169
BAr3G3H3I__bin_81	162991	-6.18925	1.05969	52.2196	4.57779e-12	5.59799e-11	Balmoral	3	90	DAM	1.32348	Damaged-abundant	30
BAr3G3H3I__bin_81	162991	-6.18925	1.05969	52.2196	4.57779e-12	5.59799e-11	Balmoral	3	90	NAT	-0.661741	Damaged-abundant	30
BAr3G3H3I__bin_81	162991	-6.18925	1.05969	52.2196	4.57779e-12	5.59799e-11	Balmoral	3	90	REST	-0.661741	Damaged-abundant	30
LASCr2D2E2F__bin_104	5352.35	0.894551	0.461799	9.50104	0.0086472	0.0154854	Balmoral	2	219	DAM	NA	Restored-abundant	169
LASCr2D2E2F__bin_104	5352.35	0.894551	0.461799	9.50104	0.0086472	0.0154854	Balmoral	2	219	NAT	NA	Restored-abundant	169
LASCr2D2E2F__bin_104	5352.35	0.894551	0.461799	9.50104	0.0086472	0.0154854	Balmoral	2	219	REST	NA	Restored-abundant	169
MGr2D2E2F__bin_129	24754	1.35758	0.624374	31.102	1.76316e-07	9.6748e-07	Balmoral	1	35	DAM	-0.333333	Natural-abundant	85
MGr2D2E2F__bin_129	24754	1.35758	0.624374	31.102	1.76316e-07	9.6748e-07	Balmoral	1	35	NAT	0.666667	Natural-abundant	85
MGr2D2E2F__bin_129	24754	1.35758	0.624374	31.102	1.76316e-07	9.6748e-07	Balmoral	1	35	REST	-0.333333	Natural-abundant	85
BAr2D2E2F__bin_111	141913	4.33688	1.0255	13.6755	0.00107249	0.00237837	Balmoral	2	272	DAM	-0.626747	Restored-abundant	169
BAr2D2E2F__bin_111	141913	4.33688	1.0255	13.6755	0.00107249	0.00237837	Balmoral	2	272	NAT	-0.141559	Restored-abundant	169
BAr2D2E2F__bin_111	141913	4.33688	1.0255	13.6755	0.00107249	0.00237837	Balmoral	2	272	REST	0.768307	Restored-abundant	169
BOr3G3H3I__bin_96	4604.8	0.058369	0.729644	16.097	0.000319585	0.000799896	Balmoral	2	247	DAM	NA	Restored-abundant	169
BOr3G3H3I__bin_96	4604.8	0.058369	0.729644	16.097	0.000319585	0.000799896	Balmoral	2	247	NAT	NA	Restored-abundant	169
BOr3G3H3I__bin_96	4604.8	0.058369	0.729644	16.097	0.000319585	0.000799896	Balmoral	2	247	REST	NA	Restored-abundant	169
CRr2D2E2F__bin_44	6075.9	-1.07741	0.862562	1.55778	0.458916	0.510172	Balmoral	NA	NA	NA	NA	NA	NA
LASYr2D2E2F__bin_93	19437.6	-0.392403	0.520933	10.3917	0.00553938	0.0105371	Balmoral	2	202	DAM	NA	Restored-abundant	169
LASYr2D2E2F__bin_93	19437.6	-0.392403	0.520933	10.3917	0.00553938	0.0105371	Balmoral	2	202	NAT	NA	Restored-abundant	169
LASYr2D2E2F__bin_93	19437.6	-0.392403	0.520933	10.3917	0.00553938	0.0105371	Balmoral	2	202	REST	NA	Restored-abundant	169
BAr1A1B1C__bin_138	31309.6	2.47116	1.05677	48.4514	3.01243e-11	3.13639e-10	Balmoral	1	76	DAM	-0.522874	Natural-abundant	85
BAr1A1B1C__bin_138	31309.6	2.47116	1.05677	48.4514	3.01243e-11	3.13639e-10	Balmoral	1	76	NAT	1.04575	Natural-abundant	85
BAr1A1B1C__bin_138	31309.6	2.47116	1.05677	48.4514	3.01243e-11	3.13639e-10	Balmoral	1	76	REST	-0.522874	Natural-abundant	85
SEr2D2E2F__bin_150	12564	0.462219	0.976487	6.65759	0.0358362	0.0528893	Balmoral	NA	NA	NA	NA	NA	NA
MGr1A1B1C__bin_54	9798.01	0.448466	0.700734	32.3765	9.3225e-08	5.4658e-07	Balmoral	1	80	DAM	-0.459997	Natural-abundant	85
MGr1A1B1C__bin_54	9798.01	0.448466	0.700734	32.3765	9.3225e-08	5.4658e-07	Balmoral	1	80	NAT	0.919994	Natural-abundant	85
MGr1A1B1C__bin_54	9798.01	0.448466	0.700734	32.3765	9.3225e-08	5.4658e-07	Balmoral	1	80	REST	-0.459997	Natural-abundant	85
BAr1A1B1C__bin_79	9399.47	0.668116	0.864749	14.213	0.000819742	0.00189648	Balmoral	1	65	DAM	-0.423588	Natural-abundant	85
BAr1A1B1C__bin_79	9399.47	0.668116	0.864749	14.213	0.000819742	0.00189648	Balmoral	1	65	NAT	0.847176	Natural-abundant	85
BAr1A1B1C__bin_79	9399.47	0.668116	0.864749	14.213	0.000819742	0.00189648	Balmoral	1	65	REST	-0.423588	Natural-abundant	85
LABRr1A1B1C__bin_77	1259.57	-0.0906214	0.469273	1.71036	0.425207	0.478917	Balmoral	NA	NA	NA	NA	NA	NA
SEr3G3H3I__bin_39	3383.86	-0.0300767	0.759367	1.54498	0.461861	0.512116	Balmoral	NA	NA	NA	NA	NA	NA
BAr1A1B1C__bin_89	214171	2.04649	1.21	20.0754	4.372e-05	0.00013462	Balmoral	1	70	DAM	-0.399069	Natural-abundant	85
BAr1A1B1C__bin_89	214171	2.04649	1.21	20.0754	4.372e-05	0.00013462	Balmoral	1	70	NAT	0.798137	Natural-abundant	85
BAr1A1B1C__bin_89	214171	2.04649	1.21	20.0754	4.372e-05	0.00013462	Balmoral	1	70	REST	-0.399069	Natural-abundant	85
MGr1A1B1C__bin_131	123.133	0.909848	0.935017	4.46663	0.107173	0.141574	Balmoral	NA	NA	NA	NA	NA	NA
MGr2D2E2F__bin_77	810.246	0.515097	0.238933	9.90884	0.00705216	0.0129542	Balmoral	2	175	DAM	NA	Restored-abundant	169
MGr2D2E2F__bin_77	810.246	0.515097	0.238933	9.90884	0.00705216	0.0129542	Balmoral	2	175	NAT	NA	Restored-abundant	169
MGr2D2E2F__bin_77	810.246	0.515097	0.238933	9.90884	0.00705216	0.0129542	Balmoral	2	175	REST	NA	Restored-abundant	169
SEr2D2E2F__bin_114	18951.3	3.20897	0.817607	13.8393	0.000988187	0.0022378	Balmoral	2	261	DAM	-0.333333	Restored-abundant	169
SEr2D2E2F__bin_114	18951.3	3.20897	0.817607	13.8393	0.000988187	0.0022378	Balmoral	2	261	NAT	-0.333333	Restored-abundant	169
SEr2D2E2F__bin_114	18951.3	3.20897	0.817607	13.8393	0.000988187	0.0022378	Balmoral	2	261	REST	0.666667	Restored-abundant	169
LAWAr2D2E2F__bin_48	27178.3	1.73004	0.451257	21.7233	1.91798e-05	6.41325e-05	Balmoral	1	37	DAM	-0.333333	Natural-abundant	85
LAWAr2D2E2F__bin_48	27178.3	1.73004	0.451257	21.7233	1.91798e-05	6.41325e-05	Balmoral	1	37	NAT	0.666667	Natural-abundant	85
LAWAr2D2E2F__bin_48	27178.3	1.73004	0.451257	21.7233	1.91798e-05	6.41325e-05	Balmoral	1	37	REST	-0.333333	Natural-abundant	85
MGr1A1B1C__bin_69	8430.36	-0.584857	0.408451	22.6716	1.19381e-05	4.18811e-05	Balmoral	2	189	DAM	NA	Restored-abundant	169
MGr1A1B1C__bin_69	8430.36	-0.584857	0.408451	22.6716	1.19381e-05	4.18811e-05	Balmoral	2	189	NAT	NA	Restored-abundant	169
MGr1A1B1C__bin_69	8430.36	-0.584857	0.408451	22.6716	1.19381e-05	4.18811e-05	Balmoral	2	189	REST	NA	Restored-abundant	169
MGr1A1B1C__bin_32	580.266	-0.806612	0.811687	4.67527	0.0965559	0.129143	Balmoral	NA	NA	NA	NA	NA	NA
BAr1A1B1C__bin_116	25287.2	0.747282	0.677971	14.5756	0.000683844	0.00161704	Balmoral	1	83	DAM	-0.610424	Natural-abundant	85
BAr1A1B1C__bin_116	25287.2	0.747282	0.677971	14.5756	0.000683844	0.00161704	Balmoral	1	83	NAT	1.05275	Natural-abundant	85
BAr1A1B1C__bin_116	25287.2	0.747282	0.677971	14.5756	0.000683844	0.00161704	Balmoral	1	83	REST	-0.442324	Natural-abundant	85
MHr2D2E2F__bin_133	29980.7	-1.32492	0.41098	67.8587	1.83941e-15	3.29506e-14	Balmoral	2	153	DAM	NA	Restored-abundant	169
MHr2D2E2F__bin_133	29980.7	-1.32492	0.41098	67.8587	1.83941e-15	3.29506e-14	Balmoral	2	153	NAT	NA	Restored-abundant	169
MHr2D2E2F__bin_133	29980.7	-1.32492	0.41098	67.8587	1.83941e-15	3.29506e-14	Balmoral	2	153	REST	NA	Restored-abundant	169
SEr2D2E2F__bin_46	405.519	-1.54609	0.828007	12.2038	0.00223861	0.00460636	Balmoral	2	132	DAM	NA	Restored-abundant	169
SEr2D2E2F__bin_46	405.519	-1.54609	0.828007	12.2038	0.00223861	0.00460636	Balmoral	2	132	NAT	NA	Restored-abundant	169
SEr2D2E2F__bin_46	405.519	-1.54609	0.828007	12.2038	0.00223861	0.00460636	Balmoral	2	132	REST	NA	Restored-abundant	169
LABRr1A1B1C__bin_56	2733.19	0.409605	0.567962	5.79136	0.0552615	0.0785779	Balmoral	NA	NA	NA	NA	NA	NA
LAWAr2D2E2F__bin_134	4309.18	1.37913	0.313296	26.2198	2.02513e-06	8.58172e-06	Balmoral	2	199	DAM	NA	Restored-abundant	169
LAWAr2D2E2F__bin_134	4309.18	1.37913	0.313296	26.2198	2.02513e-06	8.58172e-06	Balmoral	2	199	NAT	NA	Restored-abundant	169
LAWAr2D2E2F__bin_134	4309.18	1.37913	0.313296	26.2198	2.02513e-06	8.58172e-06	Balmoral	2	199	REST	NA	Restored-abundant	169
CRr3G3H3I__bin_118	32657.4	0.845175	0.508989	4.79118	0.0911188	0.122253	Balmoral	NA	NA	NA	NA	NA	NA
MGr1A1B1C__bin_125	534.04	-2.85571	0.657698	43.7494	3.1618e-10	2.6024e-09	Balmoral	2	195	DAM	NA	Restored-abundant	169
MGr1A1B1C__bin_125	534.04	-2.85571	0.657698	43.7494	3.1618e-10	2.6024e-09	Balmoral	2	195	NAT	NA	Restored-abundant	169
MGr1A1B1C__bin_125	534.04	-2.85571	0.657698	43.7494	3.1618e-10	2.6024e-09	Balmoral	2	195	REST	NA	Restored-abundant	169
LABRr1A1B1C__bin_2	81.6662	0.428079	0.580968	8.07939	0.0176029	0.0284833	Balmoral	2	235	DAM	NA	Restored-abundant	169
LABRr1A1B1C__bin_2	81.6662	0.428079	0.580968	8.07939	0.0176029	0.0284833	Balmoral	2	235	NAT	NA	Restored-abundant	169
LABRr1A1B1C__bin_2	81.6662	0.428079	0.580968	8.07939	0.0176029	0.0284833	Balmoral	2	235	REST	NA	Restored-abundant	169
LASCr2D2E2F__bin_22	2009.53	-0.132321	0.371053	5.60104	0.0607786	0.0852892	Balmoral	NA	NA	NA	NA	NA	NA
SEr3G3H3I__bin_73	2330.7	-0.197493	0.510946	0.233565	0.889779	0.898173	Balmoral	NA	NA	NA	NA	NA	NA
MGr3G3H3I__bin_73	12338.8	-0.304426	0.277157	3.57073	0.167736	0.209915	Balmoral	NA	NA	NA	NA	NA	NA
MGr1A1B1C__bin_90	4700.81	-0.572822	0.758268	17.0648	0.000196984	0.000540444	Balmoral	1	22	DAM	-0.333333	Natural-abundant	85
MGr1A1B1C__bin_90	4700.81	-0.572822	0.758268	17.0648	0.000196984	0.000540444	Balmoral	1	22	NAT	0.666667	Natural-abundant	85
MGr1A1B1C__bin_90	4700.81	-0.572822	0.758268	17.0648	0.000196984	0.000540444	Balmoral	1	22	REST	-0.333333	Natural-abundant	85
CRr2D2E2F__bin_104	84059.6	3.84072	1.01844	11.4799	0.0032149	0.00652054	Balmoral	1	5	DAM	-0.660166	Natural-abundant	85
CRr2D2E2F__bin_104	84059.6	3.84072	1.01844	11.4799	0.0032149	0.00652054	Balmoral	1	5	NAT	0.0852345	Natural-abundant	85
CRr2D2E2F__bin_104	84059.6	3.84072	1.01844	11.4799	0.0032149	0.00652054	Balmoral	1	5	REST	0.574931	Natural-abundant	85
LASCr2D2E2F__bin_3	329.976	0.782121	0.696616	16.3145	0.000286652	0.000721687	Balmoral	2	216	DAM	NA	Restored-abundant	169
LASCr2D2E2F__bin_3	329.976	0.782121	0.696616	16.3145	0.000286652	0.000721687	Balmoral	2	216	NAT	NA	Restored-abundant	169
LASCr2D2E2F__bin_3	329.976	0.782121	0.696616	16.3145	0.000286652	0.000721687	Balmoral	2	216	REST	NA	Restored-abundant	169
CRr1A1B1C__bin_23	1594.93	-0.237331	0.437973	3.37187	0.185271	0.227862	Balmoral	NA	NA	NA	NA	NA	NA
MHr2D2E2F__bin_50	26977.7	-0.908037	0.443033	26.1548	2.092e-06	8.77819e-06	Balmoral	2	145	DAM	NA	Restored-abundant	169
MHr2D2E2F__bin_50	26977.7	-0.908037	0.443033	26.1548	2.092e-06	8.77819e-06	Balmoral	2	145	NAT	NA	Restored-abundant	169
MHr2D2E2F__bin_50	26977.7	-0.908037	0.443033	26.1548	2.092e-06	8.77819e-06	Balmoral	2	145	REST	NA	Restored-abundant	169
LAWAr2D2E2F__bin_112	82283.6	-0.468716	0.391072	24.251	5.4196e-06	2.07106e-05	Balmoral	2	200	DAM	NA	Restored-abundant	169
LAWAr2D2E2F__bin_112	82283.6	-0.468716	0.391072	24.251	5.4196e-06	2.07106e-05	Balmoral	2	200	NAT	NA	Restored-abundant	169
LAWAr2D2E2F__bin_112	82283.6	-0.468716	0.391072	24.251	5.4196e-06	2.07106e-05	Balmoral	2	200	REST	NA	Restored-abundant	169
MHr2D2E2F__bin_5	29076.4	-2.79039	0.567122	39.4929	2.65592e-09	1.95989e-08	Balmoral	2	146	DAM	NA	Restored-abundant	169
MHr2D2E2F__bin_5	29076.4	-2.79039	0.567122	39.4929	2.65592e-09	1.95989e-08	Balmoral	2	146	NAT	NA	Restored-abundant	169
MHr2D2E2F__bin_5	29076.4	-2.79039	0.567122	39.4929	2.65592e-09	1.95989e-08	Balmoral	2	146	REST	NA	Restored-abundant	169
SEr3G3H3I__bin_272	6557.46	0.437372	0.70989	45.7566	1.15897e-10	1.07835e-09	Balmoral	1	24	DAM	-0.333333	Natural-abundant	85
SEr3G3H3I__bin_272	6557.46	0.437372	0.70989	45.7566	1.15897e-10	1.07835e-09	Balmoral	1	24	NAT	0.666667	Natural-abundant	85
SEr3G3H3I__bin_272	6557.46	0.437372	0.70989	45.7566	1.15897e-10	1.07835e-09	Balmoral	1	24	REST	-0.333333	Natural-abundant	85
SEr2D2E2F__bin_41	9568.35	0.178431	0.418185	0.844313	0.655632	0.691158	Balmoral	NA	NA	NA	NA	NA	NA
BAr1A1B1C__bin_58	77954.5	3.67005	0.611106	41.293	1.07982e-09	8.25288e-09	Balmoral	1	11	DAM	-0.89825	Natural-abundant	85
BAr1A1B1C__bin_58	77954.5	3.67005	0.611106	41.293	1.07982e-09	8.25288e-09	Balmoral	1	11	NAT	1.02116	Natural-abundant	85
BAr1A1B1C__bin_58	77954.5	3.67005	0.611106	41.293	1.07982e-09	8.25288e-09	Balmoral	1	11	REST	-0.122906	Natural-abundant	85
SEr3G3H3I__bin_282	642.139	-0.48384	0.31246	17.999	0.000123473	0.000361962	Balmoral	2	119	DAM	NA	Restored-abundant	169
SEr3G3H3I__bin_282	642.139	-0.48384	0.31246	17.999	0.000123473	0.000361962	Balmoral	2	119	NAT	NA	Restored-abundant	169
SEr3G3H3I__bin_282	642.139	-0.48384	0.31246	17.999	0.000123473	0.000361962	Balmoral	2	119	REST	NA	Restored-abundant	169
CRr3G3H3I__bin_38	28366.6	2.9071	0.907997	11.4619	0.00324407	0.00652054	Balmoral	1	9	DAM	-0.984862	Natural-abundant	85
CRr3G3H3I__bin_38	28366.6	2.9071	0.907997	11.4619	0.00324407	0.00652054	Balmoral	1	9	NAT	0.788345	Natural-abundant	85
CRr3G3H3I__bin_38	28366.6	2.9071	0.907997	11.4619	0.00324407	0.00652054	Balmoral	1	9	REST	0.196517	Natural-abundant	85
BAr1A1B1C__bin_33	97106.3	1.83101	0.902209	27.8556	8.93801e-07	4.20381e-06	Balmoral	1	61	DAM	-0.435294	Natural-abundant	85
BAr1A1B1C__bin_33	97106.3	1.83101	0.902209	27.8556	8.93801e-07	4.20381e-06	Balmoral	1	61	NAT	0.870588	Natural-abundant	85
BAr1A1B1C__bin_33	97106.3	1.83101	0.902209	27.8556	8.93801e-07	4.20381e-06	Balmoral	1	61	REST	-0.435294	Natural-abundant	85
BOr3G3H3I__bin_50	2247.36	-0.0122871	0.480191	3.65925	0.160474	0.202604	Balmoral	NA	NA	NA	NA	NA	NA
LASYr2D2E2F__bin_67	18231.2	0.6278	0.572391	1.26624	0.530933	0.579692	Balmoral	NA	NA	NA	NA	NA	NA
SEr2D2E2F__bin_123	11906.1	1.76799	0.985528	14.3306	0.000772959	0.00180779	Balmoral	1	36	DAM	-0.333333	Natural-abundant	85
SEr2D2E2F__bin_123	11906.1	1.76799	0.985528	14.3306	0.000772959	0.00180779	Balmoral	1	36	NAT	0.666667	Natural-abundant	85
SEr2D2E2F__bin_123	11906.1	1.76799	0.985528	14.3306	0.000772959	0.00180779	Balmoral	1	36	REST	-0.333333	Natural-abundant	85
MGr3G3H3I__bin_138	3137.2	-0.251353	0.514339	1.72301	0.422526	0.477154	Balmoral	NA	NA	NA	NA	NA	NA
MHr2D2E2F__bin_41	4275.51	-1.30947	0.42286	17.1078	0.000192787	0.000532342	Balmoral	2	150	DAM	NA	Restored-abundant	169
MHr2D2E2F__bin_41	4275.51	-1.30947	0.42286	17.1078	0.000192787	0.000532342	Balmoral	2	150	NAT	NA	Restored-abundant	169
MHr2D2E2F__bin_41	4275.51	-1.30947	0.42286	17.1078	0.000192787	0.000532342	Balmoral	2	150	REST	NA	Restored-abundant	169
LASAr3G3H3I__bin_11	202.658	0.118974	0.495691	8.95853	0.0113417	0.019495	Balmoral	2	227	DAM	NA	Restored-abundant	169
LASAr3G3H3I__bin_11	202.658	0.118974	0.495691	8.95853	0.0113417	0.019495	Balmoral	2	227	NAT	NA	Restored-abundant	169
LASAr3G3H3I__bin_11	202.658	0.118974	0.495691	8.95853	0.0113417	0.019495	Balmoral	2	227	REST	NA	Restored-abundant	169
BOr1A1B1C__bin_77	72218.3	-0.812748	0.458796	33.8084	4.55626e-08	2.86777e-07	Balmoral	3	105	DAM	0.540683	Damaged-abundant	30
BOr1A1B1C__bin_77	72218.3	-0.812748	0.458796	33.8084	4.55626e-08	2.86777e-07	Balmoral	3	105	NAT	-0.442293	Damaged-abundant	30
BOr1A1B1C__bin_77	72218.3	-0.812748	0.458796	33.8084	4.55626e-08	2.86777e-07	Balmoral	3	105	REST	-0.0983895	Damaged-abundant	30
MGr3G3H3I__bin_156	2662.6	-0.290926	0.593082	0.917654	0.632025	0.669571	Balmoral	NA	NA	NA	NA	NA	NA
CRr1A1B1C__bin_81	93219.4	1.90104	0.829874	5.65161	0.0592609	0.0837085	Balmoral	NA	NA	NA	NA	NA	NA
SEr3G3H3I__bin_288	639.83	-0.737835	0.579366	1.96577	0.37423	0.426431	Balmoral	NA	NA	NA	NA	NA	NA
BAr2D2E2F__bin_96	104725	4.78385	1.21541	13.5915	0.00111849	0.00243003	Balmoral	2	275	DAM	-0.474011	Restored-abundant	169
BAr2D2E2F__bin_96	104725	4.78385	1.21541	13.5915	0.00111849	0.00243003	Balmoral	2	275	NAT	-0.237311	Restored-abundant	169
BAr2D2E2F__bin_96	104725	4.78385	1.21541	13.5915	0.00111849	0.00243003	Balmoral	2	275	REST	0.711322	Restored-abundant	169
SEr3G3H3I__bin_206	849.134	0.285404	0.434201	0.562898	0.75469	0.77833	Balmoral	NA	NA	NA	NA	NA	NA
LASCr2D2E2F__bin_66	2943.69	0.118776	0.303878	1.05776	0.589264	0.632092	Balmoral	NA	NA	NA	NA	NA	NA
BOr1A1B1C__bin_86	205198	-4.95608	0.885272	62.161	3.17616e-14	4.91979e-13	Balmoral	3	92	DAM	1.30574	Damaged-abundant	30
BOr1A1B1C__bin_86	205198	-4.95608	0.885272	62.161	3.17616e-14	4.91979e-13	Balmoral	3	92	NAT	-0.652871	Damaged-abundant	30
BOr1A1B1C__bin_86	205198	-4.95608	0.885272	62.161	3.17616e-14	4.91979e-13	Balmoral	3	92	REST	-0.652871	Damaged-abundant	30
MGr2D2E2F__bin_40	1433.29	-0.245685	0.478399	8.32049	0.0156038	0.0254975	Balmoral	2	178	DAM	NA	Restored-abundant	169
MGr2D2E2F__bin_40	1433.29	-0.245685	0.478399	8.32049	0.0156038	0.0254975	Balmoral	2	178	NAT	NA	Restored-abundant	169
MGr2D2E2F__bin_40	1433.29	-0.245685	0.478399	8.32049	0.0156038	0.0254975	Balmoral	2	178	REST	NA	Restored-abundant	169
LASAr3G3H3I__bin_66	16705	-0.304209	0.601021	1.07283	0.584841	0.628924	Balmoral	NA	NA	NA	NA	NA	NA
LASCr2D2E2F__bin_126	5928.52	-0.466384	0.59663	3.50805	0.173076	0.215339	Balmoral	NA	NA	NA	NA	NA	NA
MGr3G3H3I__bin_142	28284.1	0.737692	0.539412	6.97314	0.0306057	0.046124	Balmoral	1	12	DAM	-0.954076	Natural-abundant	85
MGr3G3H3I__bin_142	28284.1	0.737692	0.539412	6.97314	0.0306057	0.046124	Balmoral	1	12	NAT	1.04437	Natural-abundant	85
MGr3G3H3I__bin_142	28284.1	0.737692	0.539412	6.97314	0.0306057	0.046124	Balmoral	1	12	REST	-0.0902918	Natural-abundant	85
MGr1A1B1C__bin_146	998.076	0.556317	0.870299	11.5108	0.00316561	0.00645182	Balmoral	2	191	DAM	NA	Restored-abundant	169
MGr1A1B1C__bin_146	998.076	0.556317	0.870299	11.5108	0.00316561	0.00645182	Balmoral	2	191	NAT	NA	Restored-abundant	169
MGr1A1B1C__bin_146	998.076	0.556317	0.870299	11.5108	0.00316561	0.00645182	Balmoral	2	191	REST	NA	Restored-abundant	169
SEr3G3H3I__bin_170	106.112	0.246412	0.960018	1.62954	0.442741	0.493472	Balmoral	NA	NA	NA	NA	NA	NA
SEr3G3H3I__bin_117	17722.4	-0.482687	0.419945	16.7514	0.0002304	0.000608712	Balmoral	2	128	DAM	NA	Restored-abundant	169
SEr3G3H3I__bin_117	17722.4	-0.482687	0.419945	16.7514	0.0002304	0.000608712	Balmoral	2	128	NAT	NA	Restored-abundant	169
SEr3G3H3I__bin_117	17722.4	-0.482687	0.419945	16.7514	0.0002304	0.000608712	Balmoral	2	128	REST	NA	Restored-abundant	169
MHr2D2E2F__bin_106	28714.7	-1.8028	0.401995	91.269	1.51769e-20	7.21746e-19	Balmoral	2	158	DAM	NA	Restored-abundant	169
MHr2D2E2F__bin_106	28714.7	-1.8028	0.401995	91.269	1.51769e-20	7.21746e-19	Balmoral	2	158	NAT	NA	Restored-abundant	169
MHr2D2E2F__bin_106	28714.7	-1.8028	0.401995	91.269	1.51769e-20	7.21746e-19	Balmoral	2	158	REST	NA	Restored-abundant	169
LASYr2D2E2F__bin_36	78985.4	-1.22413	0.69779	16.6286	0.000244992	0.00063937	Balmoral	2	207	DAM	NA	Restored-abundant	169
LASYr2D2E2F__bin_36	78985.4	-1.22413	0.69779	16.6286	0.000244992	0.00063937	Balmoral	2	207	NAT	NA	Restored-abundant	169
LASYr2D2E2F__bin_36	78985.4	-1.22413	0.69779	16.6286	0.000244992	0.00063937	Balmoral	2	207	REST	NA	Restored-abundant	169
LASCr2D2E2F__bin_48	49576.6	0.678959	0.457968	98.4307	4.2272e-22	2.58463e-20	Balmoral	1	53	DAM	-0.62564	Natural-abundant	85
LASCr2D2E2F__bin_48	49576.6	0.678959	0.457968	98.4307	4.2272e-22	2.58463e-20	Balmoral	1	53	NAT	1.25128	Natural-abundant	85
LASCr2D2E2F__bin_48	49576.6	0.678959	0.457968	98.4307	4.2272e-22	2.58463e-20	Balmoral	1	53	REST	-0.62564	Natural-abundant	85
SEr3G3H3I__bin_168	965.265	-0.144814	0.384498	9.18255	0.0101399	0.0177139	Balmoral	2	125	DAM	NA	Restored-abundant	169
SEr3G3H3I__bin_168	965.265	-0.144814	0.384498	9.18255	0.0101399	0.0177139	Balmoral	2	125	NAT	NA	Restored-abundant	169
SEr3G3H3I__bin_168	965.265	-0.144814	0.384498	9.18255	0.0101399	0.0177139	Balmoral	2	125	REST	NA	Restored-abundant	169
MHr2D2E2F__bin_7	15863.4	1.03697	0.342201	10.0533	0.00656066	0.0121557	Balmoral	2	143	DAM	NA	Restored-abundant	169
MHr2D2E2F__bin_7	15863.4	1.03697	0.342201	10.0533	0.00656066	0.0121557	Balmoral	2	143	NAT	NA	Restored-abundant	169
MHr2D2E2F__bin_7	15863.4	1.03697	0.342201	10.0533	0.00656066	0.0121557	Balmoral	2	143	REST	NA	Restored-abundant	169
MGr3G3H3I__bin_160	2662.6	0.0607634	0.39537	4.61462	0.0995285	0.132705	Balmoral	NA	NA	NA	NA	NA	NA
LASAr3G3H3I__bin_6	28085.1	0.795897	0.747875	17.0008	0.000203384	0.000547473	Balmoral	2	277	DAM	-0.474702	Restored-abundant	169
LASAr3G3H3I__bin_6	28085.1	0.795897	0.747875	17.0008	0.000203384	0.000547473	Balmoral	2	277	NAT	-0.474702	Restored-abundant	169
LASAr3G3H3I__bin_6	28085.1	0.795897	0.747875	17.0008	0.000203384	0.000547473	Balmoral	2	277	REST	0.949404	Restored-abundant	169
MHr2D2E2F__bin_59	25119.7	0.992477	0.335358	10.2191	0.00603887	0.0113861	Balmoral	2	144	DAM	NA	Restored-abundant	169
MHr2D2E2F__bin_59	25119.7	0.992477	0.335358	10.2191	0.00603887	0.0113861	Balmoral	2	144	NAT	NA	Restored-abundant	169
MHr2D2E2F__bin_59	25119.7	0.992477	0.335358	10.2191	0.00603887	0.0113861	Balmoral	2	144	REST	NA	Restored-abundant	169
SEr2D2E2F__bin_83	9729.5	-0.253848	0.740466	2.2675	0.321824	0.373486	Balmoral	NA	NA	NA	NA	NA	NA
CRr2D2E2F__bin_119	25625.5	2.81003	0.80191	17.7322	0.000141089	0.000402574	Balmoral	1	34	DAM	-0.333333	Natural-abundant	85
CRr2D2E2F__bin_119	25625.5	2.81003	0.80191	17.7322	0.000141089	0.000402574	Balmoral	1	34	NAT	0.666667	Natural-abundant	85
CRr2D2E2F__bin_119	25625.5	2.81003	0.80191	17.7322	0.000141089	0.000402574	Balmoral	1	34	REST	-0.333333	Natural-abundant	85
LASAr3G3H3I__bin_113	134571	3.49737	0.824575	14.8692	0.000590477	0.0014198	Balmoral	1	8	DAM	-0.801666	Natural-abundant	85
LASAr3G3H3I__bin_113	134571	3.49737	0.824575	14.8692	0.000590477	0.0014198	Balmoral	1	8	NAT	0.298618	Natural-abundant	85
LASAr3G3H3I__bin_113	134571	3.49737	0.824575	14.8692	0.000590477	0.0014198	Balmoral	1	8	REST	0.503048	Natural-abundant	85
SEr3G3H3I__bin_100	50058	2.36519	0.426557	32.9085	7.14499e-08	4.30712e-07	Balmoral	2	276	DAM	-0.736264	Restored-abundant	169
SEr3G3H3I__bin_100	50058	2.36519	0.426557	32.9085	7.14499e-08	4.30712e-07	Balmoral	2	276	NAT	-0.279105	Restored-abundant	169
SEr3G3H3I__bin_100	50058	2.36519	0.426557	32.9085	7.14499e-08	4.30712e-07	Balmoral	2	276	REST	1.01537	Restored-abundant	169
BOr3G3H3I__bin_26	1082.38	0.0528845	0.324305	1.32109	0.51657	0.566903	Balmoral	NA	NA	NA	NA	NA	NA
BAr1A1B1C__bin_127	96652.4	3.36474	0.90788	36.0925	1.4542e-08	9.57532e-08	Balmoral	1	84	DAM	-0.55185	Natural-abundant	85
BAr1A1B1C__bin_127	96652.4	3.36474	0.90788	36.0925	1.4542e-08	9.57532e-08	Balmoral	1	84	NAT	0.959277	Natural-abundant	85
BAr1A1B1C__bin_127	96652.4	3.36474	0.90788	36.0925	1.4542e-08	9.57532e-08	Balmoral	1	84	REST	-0.407427	Natural-abundant	85
LASCr2D2E2F__bin_32	159.708	0.838176	0.647816	14.8907	0.000584158	0.00141254	Balmoral	2	214	DAM	NA	Restored-abundant	169
LASCr2D2E2F__bin_32	159.708	0.838176	0.647816	14.8907	0.000584158	0.00141254	Balmoral	2	214	NAT	NA	Restored-abundant	169
LASCr2D2E2F__bin_32	159.708	0.838176	0.647816	14.8907	0.000584158	0.00141254	Balmoral	2	214	REST	NA	Restored-abundant	169
BAr2D2E2F__bin_8	103159	-0.188952	0.730121	10.1612	0.00621622	0.0115846	Balmoral	3	111	DAM	0.634828	Damaged-abundant	30
BAr2D2E2F__bin_8	103159	-0.188952	0.730121	10.1612	0.00621622	0.0115846	Balmoral	3	111	NAT	-1.03268	Damaged-abundant	30
BAr2D2E2F__bin_8	103159	-0.188952	0.730121	10.1612	0.00621622	0.0115846	Balmoral	3	111	REST	0.397849	Damaged-abundant	30
BOr2D2E2F__bin_49	12388.4	0.836755	0.382229	13.3338	0.00127232	0.00273645	Balmoral	2	254	DAM	NA	Restored-abundant	169
BOr2D2E2F__bin_49	12388.4	0.836755	0.382229	13.3338	0.00127232	0.00273645	Balmoral	2	254	NAT	NA	Restored-abundant	169
BOr2D2E2F__bin_49	12388.4	0.836755	0.382229	13.3338	0.00127232	0.00273645	Balmoral	2	254	REST	NA	Restored-abundant	169
BOr2D2E2F__bin_82	6422.52	0.962037	0.438011	21.3844	2.27219e-05	7.48075e-05	Balmoral	2	253	DAM	NA	Restored-abundant	169
BOr2D2E2F__bin_82	6422.52	0.962037	0.438011	21.3844	2.27219e-05	7.48075e-05	Balmoral	2	253	NAT	NA	Restored-abundant	169
BOr2D2E2F__bin_82	6422.52	0.962037	0.438011	21.3844	2.27219e-05	7.48075e-05	Balmoral	2	253	REST	NA	Restored-abundant	169
CRr3G3H3I__bin_87	27462.3	0.164994	0.827048	5.08669	0.0786029	0.107483	Balmoral	NA	NA	NA	NA	NA	NA
SEr3G3H3I__bin_118	28198.8	0.640158	0.533715	12.7975	0.00166365	0.00346689	Balmoral	2	127	DAM	NA	Restored-abundant	169
SEr3G3H3I__bin_118	28198.8	0.640158	0.533715	12.7975	0.00166365	0.00346689	Balmoral	2	127	NAT	NA	Restored-abundant	169
SEr3G3H3I__bin_118	28198.8	0.640158	0.533715	12.7975	0.00166365	0.00346689	Balmoral	2	127	REST	NA	Restored-abundant	169
LASAr3G3H3I__bin_94	17529.8	-0.0754327	0.730646	4.44494	0.108341	0.142677	Balmoral	NA	NA	NA	NA	NA	NA
LASAr3G3H3I__bin_91	7250.96	-1.41744	0.672168	20.5404	3.46498e-05	0.000109045	Balmoral	2	221	DAM	NA	Restored-abundant	169
LASAr3G3H3I__bin_91	7250.96	-1.41744	0.672168	20.5404	3.46498e-05	0.000109045	Balmoral	2	221	NAT	NA	Restored-abundant	169
LASAr3G3H3I__bin_91	7250.96	-1.41744	0.672168	20.5404	3.46498e-05	0.000109045	Balmoral	2	221	REST	NA	Restored-abundant	169
BAr1A1B1C__bin_105	126354	1.5224	0.972879	4.20023	0.122442	0.158804	Balmoral	NA	NA	NA	NA	NA	NA
BOr3G3H3I__bin_91	10766.9	0.946918	0.836197	1.36267	0.50594	0.559541	Balmoral	NA	NA	NA	NA	NA	NA
SEr2D2E2F__bin_94	2318.61	0.293141	0.309573	6.54979	0.0378209	0.0550589	Balmoral	NA	NA	NA	NA	NA	NA
BAr1A1B1C__bin_12	10090.2	3.40867	0.835344	69.7969	6.97896e-16	1.4935e-14	Balmoral	1	63	DAM	-0.437645	Natural-abundant	85
BAr1A1B1C__bin_12	10090.2	3.40867	0.835344	69.7969	6.97896e-16	1.4935e-14	Balmoral	1	63	NAT	0.87529	Natural-abundant	85
BAr1A1B1C__bin_12	10090.2	3.40867	0.835344	69.7969	6.97896e-16	1.4935e-14	Balmoral	1	63	REST	-0.437645	Natural-abundant	85
LASCr2D2E2F__bin_129	12638.3	-1.11208	0.453191	8.31229	0.0156679	0.0254975	Balmoral	1	39	DAM	-0.333333	Natural-abundant	85
LASCr2D2E2F__bin_129	12638.3	-1.11208	0.453191	8.31229	0.0156679	0.0254975	Balmoral	1	39	NAT	0.666667	Natural-abundant	85
LASCr2D2E2F__bin_129	12638.3	-1.11208	0.453191	8.31229	0.0156679	0.0254975	Balmoral	1	39	REST	-0.333333	Natural-abundant	85
BAr1A1B1C__bin_73	81673.8	2.12822	1.11212	7.24866	0.026667	0.0407624	Balmoral	1	40	DAM	-0.449458	Natural-abundant	85
BAr1A1B1C__bin_73	81673.8	2.12822	1.11212	7.24866	0.026667	0.0407624	Balmoral	1	40	NAT	0.584088	Natural-abundant	85
BAr1A1B1C__bin_73	81673.8	2.12822	1.11212	7.24866	0.026667	0.0407624	Balmoral	1	40	REST	-0.13463	Natural-abundant	85
SEr2D2E2F__bin_113	15886.7	-1.06795	0.515322	16.5727	0.000251932	0.000653496	Balmoral	2	138	DAM	NA	Restored-abundant	169
SEr2D2E2F__bin_113	15886.7	-1.06795	0.515322	16.5727	0.000251932	0.000653496	Balmoral	2	138	NAT	NA	Restored-abundant	169
SEr2D2E2F__bin_113	15886.7	-1.06795	0.515322	16.5727	0.000251932	0.000653496	Balmoral	2	138	REST	NA	Restored-abundant	169
BAr1A1B1C__bin_56	128876	4.53506	0.992606	19.6425	5.42856e-05	0.000165959	Balmoral	1	16	DAM	-0.83669	Natural-abundant	85
BAr1A1B1C__bin_56	128876	4.53506	0.992606	19.6425	5.42856e-05	0.000165959	Balmoral	1	16	NAT	0.867174	Natural-abundant	85
BAr1A1B1C__bin_56	128876	4.53506	0.992606	19.6425	5.42856e-05	0.000165959	Balmoral	1	16	REST	-0.0304835	Natural-abundant	85
CRr3G3H3I__bin_64	11395.4	1.05741	1.14074	30.1408	2.85104e-07	1.45268e-06	Balmoral	2	270	DAM	-0.210784	Restored-abundant	169
CRr3G3H3I__bin_64	11395.4	1.05741	1.14074	30.1408	2.85104e-07	1.45268e-06	Balmoral	2	270	NAT	-0.39762	Restored-abundant	169
CRr3G3H3I__bin_64	11395.4	1.05741	1.14074	30.1408	2.85104e-07	1.45268e-06	Balmoral	2	270	REST	0.608404	Restored-abundant	169
LASCr2D2E2F__bin_140	7860.57	0.0187479	0.475187	72.293	2.00338e-16	5.71632e-15	Balmoral	2	217	DAM	NA	Restored-abundant	169
LASCr2D2E2F__bin_140	7860.57	0.0187479	0.475187	72.293	2.00338e-16	5.71632e-15	Balmoral	2	217	NAT	NA	Restored-abundant	169
LASCr2D2E2F__bin_140	7860.57	0.0187479	0.475187	72.293	2.00338e-16	5.71632e-15	Balmoral	2	217	REST	NA	Restored-abundant	169
SEr2D2E2F__bin_178	7772.01	-0.0281312	0.399505	9.53088	0.00851916	0.0153202	Balmoral	2	134	DAM	NA	Restored-abundant	169
SEr2D2E2F__bin_178	7772.01	-0.0281312	0.399505	9.53088	0.00851916	0.0153202	Balmoral	2	134	NAT	NA	Restored-abundant	169
SEr2D2E2F__bin_178	7772.01	-0.0281312	0.399505	9.53088	0.00851916	0.0153202	Balmoral	2	134	REST	NA	Restored-abundant	169
MGr3G3H3I__bin_155	9494.37	-0.436334	0.354866	26.4763	1.78131e-06	7.77959e-06	Balmoral	2	168	DAM	NA	Restored-abundant	169
MGr3G3H3I__bin_155	9494.37	-0.436334	0.354866	26.4763	1.78131e-06	7.77959e-06	Balmoral	2	168	NAT	NA	Restored-abundant	169
MGr3G3H3I__bin_155	9494.37	-0.436334	0.354866	26.4763	1.78131e-06	7.77959e-06	Balmoral	2	168	REST	NA	Restored-abundant	169
CRr3G3H3I__bin_52	15769.1	-0.100882	0.661055	1.76332	0.414096	0.46887	Balmoral	NA	NA	NA	NA	NA	NA
BAr1A1B1C__bin_124	23355	-0.436144	1.05617	8.02753	0.0180653	0.0290674	Balmoral	1	62	DAM	-0.440167	Natural-abundant	85
BAr1A1B1C__bin_124	23355	-0.436144	1.05617	8.02753	0.0180653	0.0290674	Balmoral	1	62	NAT	0.880334	Natural-abundant	85
BAr1A1B1C__bin_124	23355	-0.436144	1.05617	8.02753	0.0180653	0.0290674	Balmoral	1	62	REST	-0.440167	Natural-abundant	85
MGr1A1B1C__bin_25	31119.8	-0.84371	0.670717	28.4788	6.54505e-07	3.21986e-06	Balmoral	2	190	DAM	NA	Restored-abundant	169
MGr1A1B1C__bin_25	31119.8	-0.84371	0.670717	28.4788	6.54505e-07	3.21986e-06	Balmoral	2	190	NAT	NA	Restored-abundant	169
MGr1A1B1C__bin_25	31119.8	-0.84371	0.670717	28.4788	6.54505e-07	3.21986e-06	Balmoral	2	190	REST	NA	Restored-abundant	169
CRr1A1B1C__bin_77	14613.7	1.27335	1.08355	13.7677	0.00102421	0.0022951	Balmoral	1	30	DAM	-0.333333	Natural-abundant	85
CRr1A1B1C__bin_77	14613.7	1.27335	1.08355	13.7677	0.00102421	0.0022951	Balmoral	1	30	NAT	0.666667	Natural-abundant	85
CRr1A1B1C__bin_77	14613.7	1.27335	1.08355	13.7677	0.00102421	0.0022951	Balmoral	1	30	REST	-0.333333	Natural-abundant	85
SEr2D2E2F__bin_161	38339.3	3.91699	1.03343	11.4613	0.00324504	0.00652054	Balmoral	2	271	DAM	-0.466095	Restored-abundant	169
SEr2D2E2F__bin_161	38339.3	3.91699	1.03343	11.4613	0.00324504	0.00652054	Balmoral	2	271	NAT	-0.0818683	Restored-abundant	169
SEr2D2E2F__bin_161	38339.3	3.91699	1.03343	11.4613	0.00324504	0.00652054	Balmoral	2	271	REST	0.547963	Restored-abundant	169
BAr1A1B1C__bin_132	395225	-0.544275	0.437591	1.65509	0.43712	0.488479	Balmoral	NA	NA	NA	NA	NA	NA
LASYr2D2E2F__bin_118	6668.91	-2.09957	0.63988	25.1386	3.4771e-06	1.40396e-05	Balmoral	2	209	DAM	NA	Restored-abundant	169
LASYr2D2E2F__bin_118	6668.91	-2.09957	0.63988	25.1386	3.4771e-06	1.40396e-05	Balmoral	2	209	NAT	NA	Restored-abundant	169
LASYr2D2E2F__bin_118	6668.91	-2.09957	0.63988	25.1386	3.4771e-06	1.40396e-05	Balmoral	2	209	REST	NA	Restored-abundant	169
LAWAr2D2E2F__bin_93	1965.49	-0.0301814	0.304646	8.55037	0.0139094	0.0232549	Balmoral	2	197	DAM	NA	Restored-abundant	169
LAWAr2D2E2F__bin_93	1965.49	-0.0301814	0.304646	8.55037	0.0139094	0.0232549	Balmoral	2	197	NAT	NA	Restored-abundant	169
LAWAr2D2E2F__bin_93	1965.49	-0.0301814	0.304646	8.55037	0.0139094	0.0232549	Balmoral	2	197	REST	NA	Restored-abundant	169
CRr1A1B1C__bin_118	325380	5.31484	0.960421	27.538	1.04761e-06	4.87368e-06	Balmoral	2	284	DAM	-0.418295	Restored-abundant	169
CRr1A1B1C__bin_118	325380	5.31484	0.960421	27.538	1.04761e-06	4.87368e-06	Balmoral	2	284	NAT	-0.351049	Restored-abundant	169
CRr1A1B1C__bin_118	325380	5.31484	0.960421	27.538	1.04761e-06	4.87368e-06	Balmoral	2	284	REST	0.769345	Restored-abundant	169
MGr2D2E2F__bin_80	49746.9	2.51119	0.850632	8.38045	0.0151429	0.0249275	Balmoral	1	46	DAM	-0.602866	Natural-abundant	85
MGr2D2E2F__bin_80	49746.9	2.51119	0.850632	8.38045	0.0151429	0.0249275	Balmoral	1	46	NAT	0.645455	Natural-abundant	85
MGr2D2E2F__bin_80	49746.9	2.51119	0.850632	8.38045	0.0151429	0.0249275	Balmoral	1	46	REST	-0.042589	Natural-abundant	85
MHr2D2E2F__bin_10	1090.63	-1.47568	0.42066	44.7941	1.87532e-10	1.60527e-09	Balmoral	2	160	DAM	NA	Restored-abundant	169
MHr2D2E2F__bin_10	1090.63	-1.47568	0.42066	44.7941	1.87532e-10	1.60527e-09	Balmoral	2	160	NAT	NA	Restored-abundant	169
MHr2D2E2F__bin_10	1090.63	-1.47568	0.42066	44.7941	1.87532e-10	1.60527e-09	Balmoral	2	160	REST	NA	Restored-abundant	169
MGr3G3H3I__bin_76	298.128	-0.275757	0.772452	5.52755	0.0630533	0.0881922	Balmoral	NA	NA	NA	NA	NA	NA
MHr2D2E2F__bin_16	9599.53	-0.174321	0.575106	9.06987	0.0107276	0.0185887	Balmoral	2	152	DAM	NA	Restored-abundant	169
MHr2D2E2F__bin_16	9599.53	-0.174321	0.575106	9.06987	0.0107276	0.0185887	Balmoral	2	152	NAT	NA	Restored-abundant	169
MHr2D2E2F__bin_16	9599.53	-0.174321	0.575106	9.06987	0.0107276	0.0185887	Balmoral	2	152	REST	NA	Restored-abundant	169
CRr2D2E2F__bin_75	189282	3.66814	0.902504	17.4134	0.000165471	0.000465932	Balmoral	1	18	DAM	-0.765392	Natural-abundant	85
CRr2D2E2F__bin_75	189282	3.66814	0.902504	17.4134	0.000165471	0.000465932	Balmoral	1	18	NAT	0.815329	Natural-abundant	85
CRr2D2E2F__bin_75	189282	3.66814	0.902504	17.4134	0.000165471	0.000465932	Balmoral	1	18	REST	-0.0499377	Natural-abundant	85
LAWAr2D2E2F__bin_144	25018.5	-0.226489	0.482502	2.86412	0.238816	0.286312	Balmoral	NA	NA	NA	NA	NA	NA
LAWAr2D2E2F__bin_30	6166.09	-2.19377	0.349343	90.6076	2.11251e-20	9.04155e-19	Balmoral	2	198	DAM	NA	Restored-abundant	169
LAWAr2D2E2F__bin_30	6166.09	-2.19377	0.349343	90.6076	2.11251e-20	9.04155e-19	Balmoral	2	198	NAT	NA	Restored-abundant	169
LAWAr2D2E2F__bin_30	6166.09	-2.19377	0.349343	90.6076	2.11251e-20	9.04155e-19	Balmoral	2	198	REST	NA	Restored-abundant	169
CRr3G3H3I__bin_129	110776	1.69837	0.942167	3.27452	0.194512	0.238542	Balmoral	NA	NA	NA	NA	NA	NA
MGr1A1B1C__bin_1	6795.66	0.448348	0.4298	1.10647	0.575086	0.622372	Balmoral	NA	NA	NA	NA	NA	NA
BOr1A1B1C__bin_81	8598.84	5.46089	0.831615	30.4326	2.46397e-07	1.30195e-06	Balmoral	2	283	DAM	-0.466278	Restored-abundant	169
BOr1A1B1C__bin_81	8598.84	5.46089	0.831615	30.4326	2.46397e-07	1.30195e-06	Balmoral	2	283	NAT	-0.305388	Restored-abundant	169
BOr1A1B1C__bin_81	8598.84	5.46089	0.831615	30.4326	2.46397e-07	1.30195e-06	Balmoral	2	283	REST	0.771666	Restored-abundant	169
SEr3G3H3I__bin_132	20763	2.84264	0.788683	13.2618	0.00131895	0.00282255	Balmoral	1	23	DAM	-0.333333	Natural-abundant	85
SEr3G3H3I__bin_132	20763	2.84264	0.788683	13.2618	0.00131895	0.00282255	Balmoral	1	23	NAT	0.666667	Natural-abundant	85
SEr3G3H3I__bin_132	20763	2.84264	0.788683	13.2618	0.00131895	0.00282255	Balmoral	1	23	REST	-0.333333	Natural-abundant	85
MGr1A1B1C__bin_41	19361.8	2.31647	0.560107	17.0356	0.000199883	0.000544903	Balmoral	1	1	DAM	-0.496779	Natural-abundant	85
MGr1A1B1C__bin_41	19361.8	2.31647	0.560107	17.0356	0.000199883	0.000544903	Balmoral	1	1	NAT	0.360471	Natural-abundant	85
MGr1A1B1C__bin_41	19361.8	2.31647	0.560107	17.0356	0.000199883	0.000544903	Balmoral	1	1	REST	0.136309	Natural-abundant	85
BAr3G3H3I__bin_79	264488	-8.17393	0.655327	172.711	3.13495e-38	4.47253e-36	Balmoral	3	97	DAM	1.26435	Damaged-abundant	30
BAr3G3H3I__bin_79	264488	-8.17393	0.655327	172.711	3.13495e-38	4.47253e-36	Balmoral	3	97	NAT	-0.632176	Damaged-abundant	30
BAr3G3H3I__bin_79	264488	-8.17393	0.655327	172.711	3.13495e-38	4.47253e-36	Balmoral	3	97	REST	-0.632176	Damaged-abundant	30
CRr3G3H3I__bin_131	19169.3	-1.33377	0.90491	9.73787	0.00768154	0.0139309	Balmoral	1	67	DAM	-0.418951	Natural-abundant	85
CRr3G3H3I__bin_131	19169.3	-1.33377	0.90491	9.73787	0.00768154	0.0139309	Balmoral	1	67	NAT	0.837902	Natural-abundant	85
CRr3G3H3I__bin_131	19169.3	-1.33377	0.90491	9.73787	0.00768154	0.0139309	Balmoral	1	67	REST	-0.418951	Natural-abundant	85
MGr1A1B1C__bin_98	7437.85	-0.786333	0.380654	18.5364	9.43787e-05	0.00027858	Balmoral	2	185	DAM	NA	Restored-abundant	169
MGr1A1B1C__bin_98	7437.85	-0.786333	0.380654	18.5364	9.43787e-05	0.00027858	Balmoral	2	185	NAT	NA	Restored-abundant	169
MGr1A1B1C__bin_98	7437.85	-0.786333	0.380654	18.5364	9.43787e-05	0.00027858	Balmoral	2	185	REST	NA	Restored-abundant	169
MGr2D2E2F__bin_127	6617.27	3.49849	0.815244	31.5213	1.42964e-07	8.05114e-07	Balmoral	1	32	DAM	-0.333333	Natural-abundant	85
MGr2D2E2F__bin_127	6617.27	3.49849	0.815244	31.5213	1.42964e-07	8.05114e-07	Balmoral	1	32	NAT	0.666667	Natural-abundant	85
MGr2D2E2F__bin_127	6617.27	3.49849	0.815244	31.5213	1.42964e-07	8.05114e-07	Balmoral	1	32	REST	-0.333333	Natural-abundant	85
BAr2D2E2F__bin_57	61211.8	1.91931	0.838946	5.66821	0.058771	0.0832914	Balmoral	NA	NA	NA	NA	NA	NA
SEr2D2E2F__bin_23	5780.32	0.24196	0.509479	0.379775	0.827052	0.844817	Balmoral	NA	NA	NA	NA	NA	NA
BAr2D2E2F__bin_86	29121.9	6.93791	1.31407	38.9593	3.46821e-09	2.51592e-08	Balmoral	NA	NA	NA	NA	NA	NA
LASYr2D2E2F__bin_4	20172.8	-2.35997	0.516466	19.3887	6.16314e-05	0.000185762	Balmoral	1	78	DAM	-0.472337	Natural-abundant	85
LASYr2D2E2F__bin_4	20172.8	-2.35997	0.516466	19.3887	6.16314e-05	0.000185762	Balmoral	1	78	NAT	0.944674	Natural-abundant	85
LASYr2D2E2F__bin_4	20172.8	-2.35997	0.516466	19.3887	6.16314e-05	0.000185762	Balmoral	1	78	REST	-0.472337	Natural-abundant	85
LASAr3G3H3I__bin_116	70.6193	-0.520678	0.768101	0.935054	0.62655	0.665418	Balmoral	NA	NA	NA	NA	NA	NA
BAr3G3H3I__bin_20	55421.3	-2.0828	0.648168	30.1875	2.78527e-07	1.43626e-06	Balmoral	3	88	DAM	1.27002	Damaged-abundant	30
BAr3G3H3I__bin_20	55421.3	-2.0828	0.648168	30.1875	2.78527e-07	1.43626e-06	Balmoral	3	88	NAT	-0.711222	Damaged-abundant	30
BAr3G3H3I__bin_20	55421.3	-2.0828	0.648168	30.1875	2.78527e-07	1.43626e-06	Balmoral	3	88	REST	-0.558803	Damaged-abundant	30
MHr2D2E2F__bin_42	1014.56	1.13637	0.357109	10.7008	0.00474632	0.00910953	Balmoral	2	149	DAM	NA	Restored-abundant	169
MHr2D2E2F__bin_42	1014.56	1.13637	0.357109	10.7008	0.00474632	0.00910953	Balmoral	2	149	NAT	NA	Restored-abundant	169
MHr2D2E2F__bin_42	1014.56	1.13637	0.357109	10.7008	0.00474632	0.00910953	Balmoral	2	149	REST	NA	Restored-abundant	169
SEr3G3H3I__bin_86	2585.05	-0.257148	0.437762	4.18293	0.123506	0.159219	Balmoral	NA	NA	NA	NA	NA	NA
CRr3G3H3I__bin_97	39042.2	-1.18157	0.281123	18.7963	8.28767e-05	0.000249183	Bowness	3	203	DAM	NA	Natural-abundant	189
CRr3G3H3I__bin_97	39042.2	-1.18157	0.281123	18.7963	8.28767e-05	0.000249183	Bowness	3	203	NAT	NA	Natural-abundant	189
CRr3G3H3I__bin_97	39042.2	-1.18157	0.281123	18.7963	8.28767e-05	0.000249183	Bowness	3	203	REST	NA	Natural-abundant	189
MGr2D2E2F__bin_102	9155.75	5.24723	0.441493	101.285	1.01443e-22	7.62514e-21	Bowness	1	290	DAM	-0.487551	Restored-abundant	55
MGr2D2E2F__bin_102	9155.75	5.24723	0.441493	101.285	1.01443e-22	7.62514e-21	Bowness	1	290	NAT	-0.487551	Restored-abundant	55
MGr2D2E2F__bin_102	9155.75	5.24723	0.441493	101.285	1.01443e-22	7.62514e-21	Bowness	1	290	REST	0.975101	Restored-abundant	55
MGr2D2E2F__bin_107	73.8936	1.07091	0.420198	8.38662	0.0150962	0.0252144	Bowness	3	147	DAM	NA	Natural-abundant	189
MGr2D2E2F__bin_107	73.8936	1.07091	0.420198	8.38662	0.0150962	0.0252144	Bowness	3	147	NAT	NA	Natural-abundant	189
MGr2D2E2F__bin_107	73.8936	1.07091	0.420198	8.38662	0.0150962	0.0252144	Bowness	3	147	REST	NA	Natural-abundant	189
BOr1A1B1C__bin_57	312879	-2.06742	0.779162	6.89838	0.0317714	0.0482454	Bowness	2	45	DAM	0.739801	Damaged-abundant	52
BOr1A1B1C__bin_57	312879	-2.06742	0.779162	6.89838	0.0317714	0.0482454	Bowness	2	45	NAT	-0.0456144	Damaged-abundant	52
BOr1A1B1C__bin_57	312879	-2.06742	0.779162	6.89838	0.0317714	0.0482454	Bowness	2	45	REST	-0.694186	Damaged-abundant	52
CRr2D2E2F__bin_21	89321.9	-0.00363398	0.51902	0.660517	0.718738	0.746891	Bowness	NA	NA	NA	NA	NA	NA
SEr2D2E2F__bin_42	4013.84	0.0507735	0.316599	0.891757	0.640262	0.674668	Bowness	NA	NA	NA	NA	NA	NA
LASYr2D2E2F__bin_2	36536.3	-3.11963	0.649195	22.9201	1.0543e-05	4.17094e-05	Bowness	2	17	DAM	1.28103	Damaged-abundant	52
LASYr2D2E2F__bin_2	36536.3	-3.11963	0.649195	22.9201	1.0543e-05	4.17094e-05	Bowness	2	17	NAT	-0.640517	Damaged-abundant	52
LASYr2D2E2F__bin_2	36536.3	-3.11963	0.649195	22.9201	1.0543e-05	4.17094e-05	Bowness	2	17	REST	-0.640517	Damaged-abundant	52
SEr3G3H3I__bin_90	10859.7	0.893945	0.538625	9.79337	0.00747129	0.0138096	Bowness	1	254	DAM	-0.333333	Restored-abundant	55
SEr3G3H3I__bin_90	10859.7	0.893945	0.538625	9.79337	0.00747129	0.0138096	Bowness	1	254	NAT	0.666667	Restored-abundant	55
SEr3G3H3I__bin_90	10859.7	0.893945	0.538625	9.79337	0.00747129	0.0138096	Bowness	1	254	REST	-0.333333	Restored-abundant	55
CRr1A1B1C__bin_11	490143	0.215624	0.530312	5.71818	0.0573209	0.0823304	Bowness	NA	NA	NA	NA	NA	NA
CRr1A1B1C__bin_138	64233.8	-2.01026	0.534887	13.2628	0.00131831	0.0028862	Bowness	2	4	DAM	0.752545	Damaged-abundant	52
CRr1A1B1C__bin_138	64233.8	-2.01026	0.534887	13.2628	0.00131831	0.0028862	Bowness	2	4	NAT	0.124389	Damaged-abundant	52
CRr1A1B1C__bin_138	64233.8	-2.01026	0.534887	13.2628	0.00131831	0.0028862	Bowness	2	4	REST	-0.876934	Damaged-abundant	52
LABRr1A1B1C__bin_32	1779.17	0.844113	0.502061	26.8891	1.44909e-06	6.66877e-06	Bowness	3	191	DAM	NA	Natural-abundant	189
LABRr1A1B1C__bin_32	1779.17	0.844113	0.502061	26.8891	1.44909e-06	6.66877e-06	Bowness	3	191	NAT	NA	Natural-abundant	189
LABRr1A1B1C__bin_32	1779.17	0.844113	0.502061	26.8891	1.44909e-06	6.66877e-06	Bowness	3	191	REST	NA	Natural-abundant	189
SEr3G3H3I__bin_216	12878.1	6.43051	0.662474	61.235	5.04655e-14	1.03454e-12	Bowness	1	291	DAM	-0.490215	Restored-abundant	55
SEr3G3H3I__bin_216	12878.1	6.43051	0.662474	61.235	5.04655e-14	1.03454e-12	Bowness	1	291	NAT	-0.490215	Restored-abundant	55
SEr3G3H3I__bin_216	12878.1	6.43051	0.662474	61.235	5.04655e-14	1.03454e-12	Bowness	1	291	REST	0.98043	Restored-abundant	55
BAr1A1B1C__bin_108	34131.1	-3.2676	0.572833	29.8502	3.29689e-07	1.77011e-06	Bowness	2	35	DAM	0.666667	Damaged-abundant	52
BAr1A1B1C__bin_108	34131.1	-3.2676	0.572833	29.8502	3.29689e-07	1.77011e-06	Bowness	2	35	NAT	-0.333333	Damaged-abundant	52
BAr1A1B1C__bin_108	34131.1	-3.2676	0.572833	29.8502	3.29689e-07	1.77011e-06	Bowness	2	35	REST	-0.333333	Damaged-abundant	52
SEr2D2E2F__bin_135	207311	3.23135	0.591577	28.393	6.83197e-07	3.34915e-06	Bowness	1	272	DAM	-1.20083	Restored-abundant	55
SEr2D2E2F__bin_135	207311	3.23135	0.591577	28.393	6.83197e-07	3.34915e-06	Bowness	1	272	NAT	0.501698	Restored-abundant	55
SEr2D2E2F__bin_135	207311	3.23135	0.591577	28.393	6.83197e-07	3.34915e-06	Bowness	1	272	REST	0.699137	Restored-abundant	55
MGr1A1B1C__bin_104	1021.13	-1.10217	0.330237	10.9792	0.00412957	0.00813291	Bowness	3	164	DAM	NA	Natural-abundant	189
MGr1A1B1C__bin_104	1021.13	-1.10217	0.330237	10.9792	0.00412957	0.00813291	Bowness	3	164	NAT	NA	Natural-abundant	189
MGr1A1B1C__bin_104	1021.13	-1.10217	0.330237	10.9792	0.00412957	0.00813291	Bowness	3	164	REST	NA	Natural-abundant	189
BAr2D2E2F__bin_44	131157	-2.76892	1.02498	9.34467	0.00935041	0.0167343	Bowness	2	24	DAM	0.999082	Damaged-abundant	52
BAr2D2E2F__bin_44	131157	-2.76892	1.02498	9.34467	0.00935041	0.0167343	Bowness	2	24	NAT	-0.486578	Damaged-abundant	52
BAr2D2E2F__bin_44	131157	-2.76892	1.02498	9.34467	0.00935041	0.0167343	Bowness	2	24	REST	-0.512504	Damaged-abundant	52
BAr1A1B1C__bin_31	417.482	-0.348415	0.186035	3.87877	0.143792	0.184234	Bowness	NA	NA	NA	NA	NA	NA
MGr3G3H3I__bin_125	7017.84	2.30469	0.642022	19.5364	5.72431e-05	0.000180536	Bowness	3	134	DAM	NA	Natural-abundant	189
MGr3G3H3I__bin_125	7017.84	2.30469	0.642022	19.5364	5.72431e-05	0.000180536	Bowness	3	134	NAT	NA	Natural-abundant	189
MGr3G3H3I__bin_125	7017.84	2.30469	0.642022	19.5364	5.72431e-05	0.000180536	Bowness	3	134	REST	NA	Natural-abundant	189
BOr1A1B1C__bin_20	70721.4	1.29706	0.541535	8.74073	0.0126466	0.0219672	Bowness	1	248	DAM	-0.861628	Restored-abundant	55
BOr1A1B1C__bin_20	70721.4	1.29706	0.541535	8.74073	0.0126466	0.0219672	Bowness	1	248	NAT	0.628907	Restored-abundant	55
BOr1A1B1C__bin_20	70721.4	1.29706	0.541535	8.74073	0.0126466	0.0219672	Bowness	1	248	REST	0.232722	Restored-abundant	55
MHr1A1B1C__bin_78	145820	-0.471141	0.422593	2.36628	0.306315	0.356972	Bowness	NA	NA	NA	NA	NA	NA
BAr2D2E2F__bin_2	25334.9	-2.27022	0.305564	74.2231	7.63252e-17	2.29485e-15	Bowness	3	233	DAM	NA	Natural-abundant	189
BAr2D2E2F__bin_2	25334.9	-2.27022	0.305564	74.2231	7.63252e-17	2.29485e-15	Bowness	3	233	NAT	NA	Natural-abundant	189
BAr2D2E2F__bin_2	25334.9	-2.27022	0.305564	74.2231	7.63252e-17	2.29485e-15	Bowness	3	233	REST	NA	Natural-abundant	189
LASAr3G3H3I__bin_54	17392.1	-1.06688	0.463285	6.64106	0.0361337	0.0532559	Bowness	NA	NA	NA	NA	NA	NA
BOr2D2E2F__bin_74	3.28726e+06	-0.686322	0.352494	4.38148	0.111834	0.15011	Bowness	NA	NA	NA	NA	NA	NA
MHr2D2E2F__bin_49	2837.87	-0.695065	0.207881	11.1455	0.00379999	0.00758317	Bowness	3	102	DAM	NA	Natural-abundant	189
MHr2D2E2F__bin_49	2837.87	-0.695065	0.207881	11.1455	0.00379999	0.00758317	Bowness	3	102	NAT	NA	Natural-abundant	189
MHr2D2E2F__bin_49	2837.87	-0.695065	0.207881	11.1455	0.00379999	0.00758317	Bowness	3	102	REST	NA	Natural-abundant	189
BOr2D2E2F__bin_32	87462.9	2.60849	0.821644	9.06841	0.0107354	0.0190076	Bowness	1	278	DAM	-1.10171	Restored-abundant	55
BOr2D2E2F__bin_32	87462.9	2.60849	0.821644	9.06841	0.0107354	0.0190076	Bowness	1	278	NAT	0.156846	Restored-abundant	55
BOr2D2E2F__bin_32	87462.9	2.60849	0.821644	9.06841	0.0107354	0.0190076	Bowness	1	278	REST	0.944861	Restored-abundant	55
BAr2D2E2F__bin_37	299797	-3.2587	0.565679	27.9171	8.66706e-07	4.11457e-06	Bowness	2	1	DAM	0.690673	Damaged-abundant	52
BAr2D2E2F__bin_37	299797	-3.2587	0.565679	27.9171	8.66706e-07	4.11457e-06	Bowness	2	1	NAT	0.314727	Damaged-abundant	52
BAr2D2E2F__bin_37	299797	-3.2587	0.565679	27.9171	8.66706e-07	4.11457e-06	Bowness	2	1	REST	-1.0054	Damaged-abundant	52
LABRr1A1B1C__bin_19	739.788	-0.473435	0.205391	7.90522	0.0192045	0.0311555	Bowness	3	195	DAM	NA	Natural-abundant	189
LABRr1A1B1C__bin_19	739.788	-0.473435	0.205391	7.90522	0.0192045	0.0311555	Bowness	3	195	NAT	NA	Natural-abundant	189
LABRr1A1B1C__bin_19	739.788	-0.473435	0.205391	7.90522	0.0192045	0.0311555	Bowness	3	195	REST	NA	Natural-abundant	189
MHr2D2E2F__bin_75	4140.19	2.98257	0.54537	34.2332	3.68422e-08	2.47998e-07	Bowness	3	98	DAM	NA	Natural-abundant	189
MHr2D2E2F__bin_75	4140.19	2.98257	0.54537	34.2332	3.68422e-08	2.47998e-07	Bowness	3	98	NAT	NA	Natural-abundant	189
MHr2D2E2F__bin_75	4140.19	2.98257	0.54537	34.2332	3.68422e-08	2.47998e-07	Bowness	3	98	REST	NA	Natural-abundant	189
LAWAr2D2E2F__bin_155	45935.2	-1.72436	0.452443	15.1003	0.000526044	0.00131075	Bowness	2	38	DAM	0.666667	Damaged-abundant	52
LAWAr2D2E2F__bin_155	45935.2	-1.72436	0.452443	15.1003	0.000526044	0.00131075	Bowness	2	38	NAT	-0.333333	Damaged-abundant	52
LAWAr2D2E2F__bin_155	45935.2	-1.72436	0.452443	15.1003	0.000526044	0.00131075	Bowness	2	38	REST	-0.333333	Damaged-abundant	52
SEr2D2E2F__bin_145	7060.8	1.4958	0.463053	30.0456	2.99005e-07	1.66483e-06	Bowness	3	91	DAM	NA	Natural-abundant	189
SEr2D2E2F__bin_145	7060.8	1.4958	0.463053	30.0456	2.99005e-07	1.66483e-06	Bowness	3	91	NAT	NA	Natural-abundant	189
SEr2D2E2F__bin_145	7060.8	1.4958	0.463053	30.0456	2.99005e-07	1.66483e-06	Bowness	3	91	REST	NA	Natural-abundant	189
CRr2D2E2F__bin_61	6670.96	1.92439	0.467059	19.4221	6.06093e-05	0.000188516	Bowness	3	211	DAM	NA	Natural-abundant	189
CRr2D2E2F__bin_61	6670.96	1.92439	0.467059	19.4221	6.06093e-05	0.000188516	Bowness	3	211	NAT	NA	Natural-abundant	189
CRr2D2E2F__bin_61	6670.96	1.92439	0.467059	19.4221	6.06093e-05	0.000188516	Bowness	3	211	REST	NA	Natural-abundant	189
LASCr2D2E2F__bin_89	146014	-0.697703	0.541968	2.94277	0.229607	0.278367	Bowness	NA	NA	NA	NA	NA	NA
BOr2D2E2F__bin_30	131681	-0.194233	0.30547	2.81291	0.24501	0.292327	Bowness	NA	NA	NA	NA	NA	NA
BAr1A1B1C__bin_100	10024.4	0.57581	0.509658	6.07028	0.0480678	0.0701573	Bowness	NA	NA	NA	NA	NA	NA
MGr2D2E2F__bin_116	2625.66	-0.566919	0.285103	4.72585	0.0941446	0.127505	Bowness	NA	NA	NA	NA	NA	NA
SEr3G3H3I__bin_180	255647	2.86649	0.385997	49.7861	1.54559e-11	1.9916e-10	Bowness	1	273	DAM	-1.15485	Restored-abundant	55
SEr3G3H3I__bin_180	255647	2.86649	0.385997	49.7861	1.54559e-11	1.9916e-10	Bowness	1	273	NAT	0.344358	Restored-abundant	55
SEr3G3H3I__bin_180	255647	2.86649	0.385997	49.7861	1.54559e-11	1.9916e-10	Bowness	1	273	REST	0.810494	Restored-abundant	55
LABRr1A1B1C__bin_86	1002.68	1.68164	0.46092	13.4594	0.00119489	0.00264164	Bowness	3	189	DAM	NA	Natural-abundant	189
LABRr1A1B1C__bin_86	1002.68	1.68164	0.46092	13.4594	0.00119489	0.00264164	Bowness	3	189	NAT	NA	Natural-abundant	189
LABRr1A1B1C__bin_86	1002.68	1.68164	0.46092	13.4594	0.00119489	0.00264164	Bowness	3	189	REST	NA	Natural-abundant	189
CRr2D2E2F__bin_63	389016	0.296327	0.225269	2.54595	0.279998	0.32971	Bowness	NA	NA	NA	NA	NA	NA
LASYr2D2E2F__bin_98	75266.2	0.17407	0.311827	0.316355	0.853698	0.863269	Bowness	NA	NA	NA	NA	NA	NA
SEr3G3H3I__bin_84	3066.39	5.06381	0.604064	58.8779	1.63993e-13	2.95843e-12	Bowness	3	54	DAM	NA	Natural-abundant	189
SEr3G3H3I__bin_84	3066.39	5.06381	0.604064	58.8779	1.63993e-13	2.95843e-12	Bowness	3	54	NAT	NA	Natural-abundant	189
SEr3G3H3I__bin_84	3066.39	5.06381	0.604064	58.8779	1.63993e-13	2.95843e-12	Bowness	3	54	REST	NA	Natural-abundant	189
MHr2D2E2F__bin_102	976.625	-1.67446	0.268261	46.7634	7.00564e-11	7.7062e-10	Bowness	3	114	DAM	NA	Natural-abundant	189
MHr2D2E2F__bin_102	976.625	-1.67446	0.268261	46.7634	7.00564e-11	7.7062e-10	Bowness	3	114	NAT	NA	Natural-abundant	189
MHr2D2E2F__bin_102	976.625	-1.67446	0.268261	46.7634	7.00564e-11	7.7062e-10	Bowness	3	114	REST	NA	Natural-abundant	189
BAr1A1B1C__bin_60	7780.72	-0.432152	0.387826	14.6678	0.000653024	0.00158567	Bowness	3	239	DAM	NA	Natural-abundant	189
BAr1A1B1C__bin_60	7780.72	-0.432152	0.387826	14.6678	0.000653024	0.00158567	Bowness	3	239	NAT	NA	Natural-abundant	189
BAr1A1B1C__bin_60	7780.72	-0.432152	0.387826	14.6678	0.000653024	0.00158567	Bowness	3	239	REST	NA	Natural-abundant	189
CRr1A1B1C__bin_31	20191.4	-0.591594	0.669463	1.07225	0.58501	0.626277	Bowness	NA	NA	NA	NA	NA	NA
SEr3G3H3I__bin_195	2165.07	-0.143158	0.166204	1.94503	0.378131	0.423169	Bowness	NA	NA	NA	NA	NA	NA
MGr3G3H3I__bin_81	91.9588	0.2766	0.620424	3.70645	0.156731	0.199115	Bowness	NA	NA	NA	NA	NA	NA
LABRr1A1B1C__bin_26	10956.2	-0.295067	0.405324	1.70566	0.426207	0.469974	Bowness	NA	NA	NA	NA	NA	NA
LAWAr2D2E2F__bin_98	43212.4	-1.82578	0.417355	18.823	8.17764e-05	0.000247525	Bowness	2	8	DAM	0.127141	Damaged-abundant	52
LAWAr2D2E2F__bin_98	43212.4	-1.82578	0.417355	18.823	8.17764e-05	0.000247525	Bowness	2	8	NAT	0.368487	Damaged-abundant	52
LAWAr2D2E2F__bin_98	43212.4	-1.82578	0.417355	18.823	8.17764e-05	0.000247525	Bowness	2	8	REST	-0.495628	Damaged-abundant	52
BAr1A1B1C__bin_67	3768.67	-0.882825	0.240826	13.8859	0.000965406	0.00220293	Bowness	3	238	DAM	NA	Natural-abundant	189
BAr1A1B1C__bin_67	3768.67	-0.882825	0.240826	13.8859	0.000965406	0.00220293	Bowness	3	238	NAT	NA	Natural-abundant	189
BAr1A1B1C__bin_67	3768.67	-0.882825	0.240826	13.8859	0.000965406	0.00220293	Bowness	3	238	REST	NA	Natural-abundant	189
MHr2D2E2F__bin_126	48511.2	-1.79964	0.320079	37.1844	8.42394e-09	6.2282e-08	Bowness	3	111	DAM	NA	Natural-abundant	189
MHr2D2E2F__bin_126	48511.2	-1.79964	0.320079	37.1844	8.42394e-09	6.2282e-08	Bowness	3	111	NAT	NA	Natural-abundant	189
MHr2D2E2F__bin_126	48511.2	-1.79964	0.320079	37.1844	8.42394e-09	6.2282e-08	Bowness	3	111	REST	NA	Natural-abundant	189
MGr1A1B1C__bin_132	1240.62	0.595891	0.225351	9.94486	0.00692629	0.0130157	Bowness	3	162	DAM	NA	Natural-abundant	189
MGr1A1B1C__bin_132	1240.62	0.595891	0.225351	9.94486	0.00692629	0.0130157	Bowness	3	162	NAT	NA	Natural-abundant	189
MGr1A1B1C__bin_132	1240.62	0.595891	0.225351	9.94486	0.00692629	0.0130157	Bowness	3	162	REST	NA	Natural-abundant	189
LABRr1A1B1C__bin_96	3058.23	3.74954	0.744219	25.2556	3.27956e-06	1.40865e-05	Bowness	3	188	DAM	NA	Natural-abundant	189
LABRr1A1B1C__bin_96	3058.23	3.74954	0.744219	25.2556	3.27956e-06	1.40865e-05	Bowness	3	188	NAT	NA	Natural-abundant	189
LABRr1A1B1C__bin_96	3058.23	3.74954	0.744219	25.2556	3.27956e-06	1.40865e-05	Bowness	3	188	REST	NA	Natural-abundant	189
LAWAr2D2E2F__bin_95	1686.98	0.223447	0.565131	0.987673	0.610281	0.650677	Bowness	NA	NA	NA	NA	NA	NA
CRr3G3H3I__bin_43	57139.4	-1.42271	0.252483	31.848	1.2142e-07	7.02057e-07	Bowness	3	206	DAM	NA	Natural-abundant	189
CRr3G3H3I__bin_43	57139.4	-1.42271	0.252483	31.848	1.2142e-07	7.02057e-07	Bowness	3	206	NAT	NA	Natural-abundant	189
CRr3G3H3I__bin_43	57139.4	-1.42271	0.252483	31.848	1.2142e-07	7.02057e-07	Bowness	3	206	REST	NA	Natural-abundant	189
MGr1A1B1C__bin_10	3433.91	2.04302	0.739709	7.07205	0.0291289	0.0448499	Bowness	3	165	DAM	NA	Natural-abundant	189
MGr1A1B1C__bin_10	3433.91	2.04302	0.739709	7.07205	0.0291289	0.0448499	Bowness	3	165	NAT	NA	Natural-abundant	189
MGr1A1B1C__bin_10	3433.91	2.04302	0.739709	7.07205	0.0291289	0.0448499	Bowness	3	165	REST	NA	Natural-abundant	189
MGr3G3H3I__bin_147	19251.9	-1.44066	0.588835	8.37938	0.015151	0.0252144	Bowness	2	37	DAM	0.666667	Damaged-abundant	52
MGr3G3H3I__bin_147	19251.9	-1.44066	0.588835	8.37938	0.015151	0.0252144	Bowness	2	37	NAT	-0.333333	Damaged-abundant	52
MGr3G3H3I__bin_147	19251.9	-1.44066	0.588835	8.37938	0.015151	0.0252144	Bowness	2	37	REST	-0.333333	Damaged-abundant	52
BOr1A1B1C__bin_33	72030.1	-0.630234	0.579845	1.36201	0.506108	0.548689	Bowness	NA	NA	NA	NA	NA	NA
MGr2D2E2F__bin_9	2558.48	4.60382	0.995305	24.4944	4.79842e-06	2.00378e-05	Bowness	3	137	DAM	NA	Natural-abundant	189
MGr2D2E2F__bin_9	2558.48	4.60382	0.995305	24.4944	4.79842e-06	2.00378e-05	Bowness	3	137	NAT	NA	Natural-abundant	189
MGr2D2E2F__bin_9	2558.48	4.60382	0.995305	24.4944	4.79842e-06	2.00378e-05	Bowness	3	137	REST	NA	Natural-abundant	189
SEr3G3H3I__bin_11	6756.09	-0.469715	0.30376	3.08991	0.213321	0.260726	Bowness	NA	NA	NA	NA	NA	NA
LASCr2D2E2F__bin_103	131.814	-0.450799	0.69733	0.754898	0.685608	0.714109	Bowness	NA	NA	NA	NA	NA	NA
BOr3G3H3I__bin_14	68717.8	-3.37352	0.723752	18.1879	0.000112346	0.000314707	Bowness	2	12	DAM	0.502019	Damaged-abundant	52
BOr3G3H3I__bin_14	68717.8	-3.37352	0.723752	18.1879	0.000112346	0.000314707	Bowness	2	12	NAT	0.501049	Damaged-abundant	52
BOr3G3H3I__bin_14	68717.8	-3.37352	0.723752	18.1879	0.000112346	0.000314707	Bowness	2	12	REST	-1.00307	Damaged-abundant	52
LASAr3G3H3I__bin_1	142517	0.490364	0.429732	1.31719	0.517579	0.559779	Bowness	NA	NA	NA	NA	NA	NA
MGr3G3H3I__bin_4	1289.61	1.86913	0.292893	45.7873	1.14136e-10	1.1971e-09	Bowness	3	127	DAM	NA	Natural-abundant	189
MGr3G3H3I__bin_4	1289.61	1.86913	0.292893	45.7873	1.14136e-10	1.1971e-09	Bowness	3	127	NAT	NA	Natural-abundant	189
MGr3G3H3I__bin_4	1289.61	1.86913	0.292893	45.7873	1.14136e-10	1.1971e-09	Bowness	3	127	REST	NA	Natural-abundant	189
BOr3G3H3I__bin_33	99890	-3.61508	0.36578	114.45	1.40452e-25	1.5836e-23	Bowness	2	14	DAM	1.24212	Damaged-abundant	52
BOr3G3H3I__bin_33	99890	-3.61508	0.36578	114.45	1.40452e-25	1.5836e-23	Bowness	2	14	NAT	-0.540451	Damaged-abundant	52
BOr3G3H3I__bin_33	99890	-3.61508	0.36578	114.45	1.40452e-25	1.5836e-23	Bowness	2	14	REST	-0.701672	Damaged-abundant	52
SEr2D2E2F__bin_92	120062	-0.671108	0.296545	5.62584	0.0600296	0.0856751	Bowness	NA	NA	NA	NA	NA	NA
CRr3G3H3I__bin_51	6153.41	-0.536838	0.256666	5.18965	0.0746591	0.103604	Bowness	NA	NA	NA	NA	NA	NA
MHr3G3H3I__bin_85	22390.3	7.77054	0.809477	51.2735	7.34692e-12	1.00408e-10	Bowness	1	274	DAM	-0.831604	Restored-abundant	55
MHr3G3H3I__bin_85	22390.3	7.77054	0.809477	51.2735	7.34692e-12	1.00408e-10	Bowness	1	274	NAT	-0.0149447	Restored-abundant	55
MHr3G3H3I__bin_85	22390.3	7.77054	0.809477	51.2735	7.34692e-12	1.00408e-10	Bowness	1	274	REST	0.846549	Restored-abundant	55
BAr3G3H3I__bin_15	36031.5	-3.09924	0.567792	28.7614	5.68247e-07	2.87955e-06	Bowness	2	39	DAM	0.666667	Damaged-abundant	52
BAr3G3H3I__bin_15	36031.5	-3.09924	0.567792	28.7614	5.68247e-07	2.87955e-06	Bowness	2	39	NAT	-0.333333	Damaged-abundant	52
BAr3G3H3I__bin_15	36031.5	-3.09924	0.567792	28.7614	5.68247e-07	2.87955e-06	Bowness	2	39	REST	-0.333333	Damaged-abundant	52
CRr1A1B1C__bin_98	16003.3	-0.254259	0.323799	0.910354	0.634336	0.671562	Bowness	NA	NA	NA	NA	NA	NA
SEr3G3H3I__bin_276	62207.3	-1.34738	0.198801	58.3094	2.17908e-13	3.77986e-12	Bowness	2	43	DAM	0.613734	Damaged-abundant	52
SEr3G3H3I__bin_276	62207.3	-1.34738	0.198801	58.3094	2.17908e-13	3.77986e-12	Bowness	2	43	NAT	0.0506668	Damaged-abundant	52
SEr3G3H3I__bin_276	62207.3	-1.34738	0.198801	58.3094	2.17908e-13	3.77986e-12	Bowness	2	43	REST	-0.6644	Damaged-abundant	52
MHr2D2E2F__bin_27	38446.4	-2.6563	0.523481	22.8423	1.09611e-05	4.29867e-05	Bowness	2	11	DAM	0.477153	Damaged-abundant	52
MHr2D2E2F__bin_27	38446.4	-2.6563	0.523481	22.8423	1.09611e-05	4.29867e-05	Bowness	2	11	NAT	0.357316	Damaged-abundant	52
MHr2D2E2F__bin_27	38446.4	-2.6563	0.523481	22.8423	1.09611e-05	4.29867e-05	Bowness	2	11	REST	-0.834469	Damaged-abundant	52
MGr3G3H3I__bin_163	2602.4	-0.429069	0.551902	0.640463	0.725981	0.752684	Bowness	NA	NA	NA	NA	NA	NA
LASYr2D2E2F__bin_46	99584.1	-1.244	0.387101	13.6118	0.00110722	0.00249679	Bowness	2	26	DAM	1.00778	Damaged-abundant	52
LASYr2D2E2F__bin_46	99584.1	-1.244	0.387101	13.6118	0.00110722	0.00249679	Bowness	2	26	NAT	-0.503892	Damaged-abundant	52
LASYr2D2E2F__bin_46	99584.1	-1.244	0.387101	13.6118	0.00110722	0.00249679	Bowness	2	26	REST	-0.503892	Damaged-abundant	52
SEr3G3H3I__bin_261	18540.2	3.22521	0.634006	22.1574	1.54378e-05	5.66054e-05	Bowness	3	64	DAM	NA	Natural-abundant	189
SEr3G3H3I__bin_261	18540.2	3.22521	0.634006	22.1574	1.54378e-05	5.66054e-05	Bowness	3	64	NAT	NA	Natural-abundant	189
SEr3G3H3I__bin_261	18540.2	3.22521	0.634006	22.1574	1.54378e-05	5.66054e-05	Bowness	3	64	REST	NA	Natural-abundant	189
SEr3G3H3I__bin_75	11399	0.777631	0.592593	2.88093	0.236818	0.283302	Bowness	NA	NA	NA	NA	NA	NA
MHr3G3H3I__bin_66	21861.3	0.743198	0.5241	2.0455	0.359604	0.407491	Bowness	NA	NA	NA	NA	NA	NA
SEr3G3H3I__bin_7	23257.8	-1.67981	0.342997	28.2824	7.22018e-07	3.5014e-06	Bowness	3	57	DAM	NA	Natural-abundant	189
SEr3G3H3I__bin_7	23257.8	-1.67981	0.342997	28.2824	7.22018e-07	3.5014e-06	Bowness	3	57	NAT	NA	Natural-abundant	189
SEr3G3H3I__bin_7	23257.8	-1.67981	0.342997	28.2824	7.22018e-07	3.5014e-06	Bowness	3	57	REST	NA	Natural-abundant	189
BAr1A1B1C__bin_72	12409.3	2.57668	0.527959	22.4922	1.30579e-05	4.90761e-05	Bowness	1	260	DAM	-0.333333	Restored-abundant	55
BAr1A1B1C__bin_72	12409.3	2.57668	0.527959	22.4922	1.30579e-05	4.90761e-05	Bowness	1	260	NAT	-0.333333	Restored-abundant	55
BAr1A1B1C__bin_72	12409.3	2.57668	0.527959	22.4922	1.30579e-05	4.90761e-05	Bowness	1	260	REST	0.666667	Restored-abundant	55
BOr3G3H3I__bin_18	177010	-4.3581	0.718162	27.9256	8.63034e-07	4.11457e-06	Bowness	2	2	DAM	0.6711	Damaged-abundant	52
BOr3G3H3I__bin_18	177010	-4.3581	0.718162	27.9256	8.63034e-07	4.11457e-06	Bowness	2	2	NAT	0.275454	Damaged-abundant	52
BOr3G3H3I__bin_18	177010	-4.3581	0.718162	27.9256	8.63034e-07	4.11457e-06	Bowness	2	2	REST	-0.946554	Damaged-abundant	52
LAWAr2D2E2F__bin_138	6974.99	3.23322	0.411246	56.4978	5.3908e-13	8.38363e-12	Bowness	3	173	DAM	NA	Natural-abundant	189
LAWAr2D2E2F__bin_138	6974.99	3.23322	0.411246	56.4978	5.3908e-13	8.38363e-12	Bowness	3	173	NAT	NA	Natural-abundant	189
LAWAr2D2E2F__bin_138	6974.99	3.23322	0.411246	56.4978	5.3908e-13	8.38363e-12	Bowness	3	173	REST	NA	Natural-abundant	189
BAr3G3H3I__bin_39	2470.04	-2.14121	0.366808	38.9587	3.46921e-09	2.69761e-08	Bowness	3	226	DAM	NA	Natural-abundant	189
BAr3G3H3I__bin_39	2470.04	-2.14121	0.366808	38.9587	3.46921e-09	2.69761e-08	Bowness	3	226	NAT	NA	Natural-abundant	189
BAr3G3H3I__bin_39	2470.04	-2.14121	0.366808	38.9587	3.46921e-09	2.69761e-08	Bowness	3	226	REST	NA	Natural-abundant	189
LABRr1A1B1C__bin_71	6092.71	-0.0870867	0.237164	4.36943	0.11251	0.150569	Bowness	NA	NA	NA	NA	NA	NA
LASAr3G3H3I__bin_9	10743.5	4.999	0.990227	25.5989	2.76227e-06	1.2095e-05	Bowness	1	246	DAM	-0.669358	Restored-abundant	55
LASAr3G3H3I__bin_9	10743.5	4.999	0.990227	25.5989	2.76227e-06	1.2095e-05	Bowness	1	246	NAT	0.796996	Restored-abundant	55
LASAr3G3H3I__bin_9	10743.5	4.999	0.990227	25.5989	2.76227e-06	1.2095e-05	Bowness	1	246	REST	-0.127638	Restored-abundant	55
LASCr2D2E2F__bin_30	1972.09	0.95639	0.219426	18.6971	8.70933e-05	0.000256726	Bowness	3	180	DAM	NA	Natural-abundant	189
LASCr2D2E2F__bin_30	1972.09	0.95639	0.219426	18.6971	8.70933e-05	0.000256726	Bowness	3	180	NAT	NA	Natural-abundant	189
LASCr2D2E2F__bin_30	1972.09	0.95639	0.219426	18.6971	8.70933e-05	0.000256726	Bowness	3	180	REST	NA	Natural-abundant	189
LABRr1A1B1C__bin_20	390.44	1.52768	0.338311	19.6337	5.45249e-05	0.000173174	Bowness	3	193	DAM	NA	Natural-abundant	189
LABRr1A1B1C__bin_20	390.44	1.52768	0.338311	19.6337	5.45249e-05	0.000173174	Bowness	3	193	NAT	NA	Natural-abundant	189
LABRr1A1B1C__bin_20	390.44	1.52768	0.338311	19.6337	5.45249e-05	0.000173174	Bowness	3	193	REST	NA	Natural-abundant	189
LABRr1A1B1C__bin_94	7934.16	-0.43332	0.405013	3.14104	0.207937	0.256229	Bowness	NA	NA	NA	NA	NA	NA
SEr3G3H3I__bin_121	231822	-0.0838236	0.476492	0.582234	0.747428	0.76976	Bowness	NA	NA	NA	NA	NA	NA
LABRr1A1B1C__bin_31	10799.8	-0.912061	0.272368	11.045	0.00399584	0.00790406	Bowness	3	192	DAM	NA	Natural-abundant	189
LABRr1A1B1C__bin_31	10799.8	-0.912061	0.272368	11.045	0.00399584	0.00790406	Bowness	3	192	NAT	NA	Natural-abundant	189
LABRr1A1B1C__bin_31	10799.8	-0.912061	0.272368	11.045	0.00399584	0.00790406	Bowness	3	192	REST	NA	Natural-abundant	189
LABRr1A1B1C__bin_12	1209.71	-0.751712	0.190269	16.99	0.000204485	0.000552233	Bowness	3	201	DAM	NA	Natural-abundant	189
LABRr1A1B1C__bin_12	1209.71	-0.751712	0.190269	16.99	0.000204485	0.000552233	Bowness	3	201	NAT	NA	Natural-abundant	189
LABRr1A1B1C__bin_12	1209.71	-0.751712	0.190269	16.99	0.000204485	0.000552233	Bowness	3	201	REST	NA	Natural-abundant	189
BOr1A1B1C__bin_87	355092	-0.948503	0.377859	26.9545	1.40254e-06	6.52108e-06	Bowness	1	257	DAM	-0.571924	Restored-abundant	55
BOr1A1B1C__bin_87	355092	-0.948503	0.377859	26.9545	1.40254e-06	6.52108e-06	Bowness	1	257	NAT	1.22651	Restored-abundant	55
BOr1A1B1C__bin_87	355092	-0.948503	0.377859	26.9545	1.40254e-06	6.52108e-06	Bowness	1	257	REST	-0.654584	Restored-abundant	55
SEr2D2E2F__bin_99	30192.8	-0.975406	0.373066	8.73798	0.012664	0.0219672	Bowness	3	81	DAM	NA	Natural-abundant	189
SEr2D2E2F__bin_99	30192.8	-0.975406	0.373066	8.73798	0.012664	0.0219672	Bowness	3	81	NAT	NA	Natural-abundant	189
SEr2D2E2F__bin_99	30192.8	-0.975406	0.373066	8.73798	0.012664	0.0219672	Bowness	3	81	REST	NA	Natural-abundant	189
BAr2D2E2F__bin_127	1785.15	-0.549839	0.511819	11.6227	0.00299345	0.00605402	Bowness	3	235	DAM	NA	Natural-abundant	189
BAr2D2E2F__bin_127	1785.15	-0.549839	0.511819	11.6227	0.00299345	0.00605402	Bowness	3	235	NAT	NA	Natural-abundant	189
BAr2D2E2F__bin_127	1785.15	-0.549839	0.511819	11.6227	0.00299345	0.00605402	Bowness	3	235	REST	NA	Natural-abundant	189
LASCr2D2E2F__bin_86	61341.6	1.19768	0.472018	6.68777	0.0352996	0.0525416	Bowness	NA	NA	NA	NA	NA	NA
LABRr1A1B1C__bin_118	432.384	-0.250094	0.309818	4.06119	0.131257	0.170597	Bowness	NA	NA	NA	NA	NA	NA
SEr3G3H3I__bin_29	12770.3	2.63807	0.599731	19.373	6.21169e-05	0.000191882	Bowness	1	242	DAM	-0.484091	Restored-abundant	55
SEr3G3H3I__bin_29	12770.3	2.63807	0.599731	19.373	6.21169e-05	0.000191882	Bowness	1	242	NAT	0.427362	Restored-abundant	55
SEr3G3H3I__bin_29	12770.3	2.63807	0.599731	19.373	6.21169e-05	0.000191882	Bowness	1	242	REST	0.0567296	Restored-abundant	55
BAr3G3H3I__bin_6	44546.7	-2.74359	0.659996	15.474	0.000436374	0.00109947	Bowness	2	5	DAM	0.859369	Damaged-abundant	52
BAr3G3H3I__bin_6	44546.7	-2.74359	0.659996	15.474	0.000436374	0.00109947	Bowness	2	5	NAT	0.073424	Damaged-abundant	52
BAr3G3H3I__bin_6	44546.7	-2.74359	0.659996	15.474	0.000436374	0.00109947	Bowness	2	5	REST	-0.932793	Damaged-abundant	52
BOr2D2E2F__bin_33	284330	3.22655	0.576999	28.4314	6.70184e-07	3.32146e-06	Bowness	1	282	DAM	-0.745291	Restored-abundant	55
BOr2D2E2F__bin_33	284330	3.22655	0.576999	28.4314	6.70184e-07	3.32146e-06	Bowness	1	282	NAT	-0.238515	Restored-abundant	55
BOr2D2E2F__bin_33	284330	3.22655	0.576999	28.4314	6.70184e-07	3.32146e-06	Bowness	1	282	REST	0.983806	Restored-abundant	55
BOr2D2E2F__bin_11	213481	0.147972	0.501931	1.67289	0.433249	0.475414	Bowness	NA	NA	NA	NA	NA	NA
MGr3G3H3I__bin_48	3335.27	-0.37198	0.260272	2.05382	0.358111	0.406821	Bowness	NA	NA	NA	NA	NA	NA
MGr1A1B1C__bin_68	20403	-1.40008	0.541386	7.75191	0.0207346	0.0335172	Bowness	3	152	DAM	NA	Natural-abundant	189
MGr1A1B1C__bin_68	20403	-1.40008	0.541386	7.75191	0.0207346	0.0335172	Bowness	3	152	NAT	NA	Natural-abundant	189
MGr1A1B1C__bin_68	20403	-1.40008	0.541386	7.75191	0.0207346	0.0335172	Bowness	3	152	REST	NA	Natural-abundant	189
MGr3G3H3I__bin_92	277.635	1.37705	0.481288	8.05989	0.0177753	0.0290459	Bowness	3	119	DAM	NA	Natural-abundant	189
MGr3G3H3I__bin_92	277.635	1.37705	0.481288	8.05989	0.0177753	0.0290459	Bowness	3	119	NAT	NA	Natural-abundant	189
MGr3G3H3I__bin_92	277.635	1.37705	0.481288	8.05989	0.0177753	0.0290459	Bowness	3	119	REST	NA	Natural-abundant	189
SEr3G3H3I__bin_13	3971.88	-0.330159	0.259974	5.4318	0.0661455	0.0926448	Bowness	NA	NA	NA	NA	NA	NA
BAr2D2E2F__bin_94	57206.7	-2.39167	0.724781	12.4615	0.00196798	0.00409013	Bowness	2	51	DAM	1.06177	Damaged-abundant	52
BAr2D2E2F__bin_94	57206.7	-2.39167	0.724781	12.4615	0.00196798	0.00409013	Bowness	2	51	NAT	-0.335907	Damaged-abundant	52
BAr2D2E2F__bin_94	57206.7	-2.39167	0.724781	12.4615	0.00196798	0.00409013	Bowness	2	51	REST	-0.725865	Damaged-abundant	52
MGr3G3H3I__bin_152	8343.99	-1.6616	0.392982	20.0351	4.46101e-05	0.000144742	Bowness	3	131	DAM	NA	Natural-abundant	189
MGr3G3H3I__bin_152	8343.99	-1.6616	0.392982	20.0351	4.46101e-05	0.000144742	Bowness	3	131	NAT	NA	Natural-abundant	189
MGr3G3H3I__bin_152	8343.99	-1.6616	0.392982	20.0351	4.46101e-05	0.000144742	Bowness	3	131	REST	NA	Natural-abundant	189
SEr2D2E2F__bin_128	94840.8	1.46355	0.464094	9.57307	0.00834132	0.0152305	Bowness	1	277	DAM	-1.02629	Restored-abundant	55
SEr2D2E2F__bin_128	94840.8	1.46355	0.464094	9.57307	0.00834132	0.0152305	Bowness	1	277	NAT	0.109624	Restored-abundant	55
SEr2D2E2F__bin_128	94840.8	1.46355	0.464094	9.57307	0.00834132	0.0152305	Bowness	1	277	REST	0.916666	Restored-abundant	55
MGr2D2E2F__bin_76	3304.8	1.40509	0.817146	9.71907	0.00775408	0.0142738	Bowness	3	139	DAM	NA	Natural-abundant	189
MGr2D2E2F__bin_76	3304.8	1.40509	0.817146	9.71907	0.00775408	0.0142738	Bowness	3	139	NAT	NA	Natural-abundant	189
MGr2D2E2F__bin_76	3304.8	1.40509	0.817146	9.71907	0.00775408	0.0142738	Bowness	3	139	REST	NA	Natural-abundant	189
SEr3G3H3I__bin_85	47374.9	0.454795	0.906309	2.90404	0.234096	0.28154	Bowness	NA	NA	NA	NA	NA	NA
SEr3G3H3I__bin_28	18153.7	-4.61277	0.485795	71.6818	2.71951e-16	7.21469e-15	Bowness	2	32	DAM	0.666667	Damaged-abundant	52
SEr3G3H3I__bin_28	18153.7	-4.61277	0.485795	71.6818	2.71951e-16	7.21469e-15	Bowness	2	32	NAT	-0.333333	Damaged-abundant	52
SEr3G3H3I__bin_28	18153.7	-4.61277	0.485795	71.6818	2.71951e-16	7.21469e-15	Bowness	2	32	REST	-0.333333	Damaged-abundant	52
SEr3G3H3I__bin_173	1111.1	0.36799	0.236927	3.09313	0.212979	0.260726	Bowness	NA	NA	NA	NA	NA	NA
BAr3G3H3I__bin_76	78.1955	-1.22285	0.485478	11.6446	0.00296082	0.006015	Bowness	3	224	DAM	NA	Natural-abundant	189
BAr3G3H3I__bin_76	78.1955	-1.22285	0.485478	11.6446	0.00296082	0.006015	Bowness	3	224	NAT	NA	Natural-abundant	189
BAr3G3H3I__bin_76	78.1955	-1.22285	0.485478	11.6446	0.00296082	0.006015	Bowness	3	224	REST	NA	Natural-abundant	189
MGr2D2E2F__bin_71	1125.64	4.79281	0.663947	42.4707	5.99257e-10	5.29931e-09	Bowness	3	140	DAM	NA	Natural-abundant	189
MGr2D2E2F__bin_71	1125.64	4.79281	0.663947	42.4707	5.99257e-10	5.29931e-09	Bowness	3	140	NAT	NA	Natural-abundant	189
MGr2D2E2F__bin_71	1125.64	4.79281	0.663947	42.4707	5.99257e-10	5.29931e-09	Bowness	3	140	REST	NA	Natural-abundant	189
CRr3G3H3I__bin_5	60169.7	-0.240716	0.543017	0.339925	0.843696	0.855072	Bowness	NA	NA	NA	NA	NA	NA
LASAr3G3H3I__bin_142	9823.69	-2.14786	0.276323	70.5746	4.73076e-16	1.18532e-14	Bowness	3	186	DAM	NA	Natural-abundant	189
LASAr3G3H3I__bin_142	9823.69	-2.14786	0.276323	70.5746	4.73076e-16	1.18532e-14	Bowness	3	186	NAT	NA	Natural-abundant	189
LASAr3G3H3I__bin_142	9823.69	-2.14786	0.276323	70.5746	4.73076e-16	1.18532e-14	Bowness	3	186	REST	NA	Natural-abundant	189
SEr3G3H3I__bin_119	913.058	3.42415	0.666796	24.5612	4.64089e-06	1.95611e-05	Bowness	3	76	DAM	NA	Natural-abundant	189
SEr3G3H3I__bin_119	913.058	3.42415	0.666796	24.5612	4.64089e-06	1.95611e-05	Bowness	3	76	NAT	NA	Natural-abundant	189
SEr3G3H3I__bin_119	913.058	3.42415	0.666796	24.5612	4.64089e-06	1.95611e-05	Bowness	3	76	REST	NA	Natural-abundant	189
MGr2D2E2F__bin_111	14815.5	5.10685	0.475136	81.7947	1.73185e-18	8.67851e-17	Bowness	3	146	DAM	NA	Natural-abundant	189
MGr2D2E2F__bin_111	14815.5	5.10685	0.475136	81.7947	1.73185e-18	8.67851e-17	Bowness	3	146	NAT	NA	Natural-abundant	189
MGr2D2E2F__bin_111	14815.5	5.10685	0.475136	81.7947	1.73185e-18	8.67851e-17	Bowness	3	146	REST	NA	Natural-abundant	189
LAWAr2D2E2F__bin_62	7806.6	1.27881	0.43551	8.8765	0.0118166	0.0206561	Bowness	3	169	DAM	NA	Natural-abundant	189
LAWAr2D2E2F__bin_62	7806.6	1.27881	0.43551	8.8765	0.0118166	0.0206561	Bowness	3	169	NAT	NA	Natural-abundant	189
LAWAr2D2E2F__bin_62	7806.6	1.27881	0.43551	8.8765	0.0118166	0.0206561	Bowness	3	169	REST	NA	Natural-abundant	189
CRr2D2E2F__bin_11	27693.6	0.583249	0.325637	3.26707	0.195238	0.241902	Bowness	NA	NA	NA	NA	NA	NA
SEr3G3H3I__bin_231	54652.8	-1.14066	0.904625	7.69222	0.0213627	0.0342868	Bowness	1	250	DAM	-0.327578	Restored-abundant	55
SEr3G3H3I__bin_231	54652.8	-1.14066	0.904625	7.69222	0.0213627	0.0342868	Bowness	1	250	NAT	0.767512	Restored-abundant	55
SEr3G3H3I__bin_231	54652.8	-1.14066	0.904625	7.69222	0.0213627	0.0342868	Bowness	1	250	REST	-0.439935	Restored-abundant	55
SEr3G3H3I__bin_262	365.083	5.42802	0.632882	57.0258	4.14005e-13	6.91541e-12	Bowness	3	63	DAM	NA	Natural-abundant	189
SEr3G3H3I__bin_262	365.083	5.42802	0.632882	57.0258	4.14005e-13	6.91541e-12	Bowness	3	63	NAT	NA	Natural-abundant	189
SEr3G3H3I__bin_262	365.083	5.42802	0.632882	57.0258	4.14005e-13	6.91541e-12	Bowness	3	63	REST	NA	Natural-abundant	189
SEr2D2E2F__bin_75	2256.55	0.0653201	0.244718	0.458694	0.795053	0.811241	Bowness	NA	NA	NA	NA	NA	NA
SEr3G3H3I__bin_69	1676.54	1.19458	0.215756	36.8844	9.78728e-09	7.11946e-08	Bowness	3	58	DAM	NA	Natural-abundant	189
SEr3G3H3I__bin_69	1676.54	1.19458	0.215756	36.8844	9.78728e-09	7.11946e-08	Bowness	3	58	NAT	NA	Natural-abundant	189
SEr3G3H3I__bin_69	1676.54	1.19458	0.215756	36.8844	9.78728e-09	7.11946e-08	Bowness	3	58	REST	NA	Natural-abundant	189
SEr2D2E2F__bin_57	1458.13	0.551578	0.688617	3.46887	0.1765	0.221115	Bowness	NA	NA	NA	NA	NA	NA
LASAr3G3H3I__bin_135	133861	-1.8382	0.624992	10.5822	0.00503627	0.00979034	Bowness	2	50	DAM	0.845598	Damaged-abundant	52
LASAr3G3H3I__bin_135	133861	-1.8382	0.624992	10.5822	0.00503627	0.00979034	Bowness	2	50	NAT	-0.312663	Damaged-abundant	52
LASAr3G3H3I__bin_135	133861	-1.8382	0.624992	10.5822	0.00503627	0.00979034	Bowness	2	50	REST	-0.532935	Damaged-abundant	52
SEr3G3H3I__bin_203	8091.69	4.09357	0.408054	78.7218	8.04956e-18	3.02529e-16	Bowness	3	68	DAM	NA	Natural-abundant	189
SEr3G3H3I__bin_203	8091.69	4.09357	0.408054	78.7218	8.04956e-18	3.02529e-16	Bowness	3	68	NAT	NA	Natural-abundant	189
SEr3G3H3I__bin_203	8091.69	4.09357	0.408054	78.7218	8.04956e-18	3.02529e-16	Bowness	3	68	REST	NA	Natural-abundant	189
CRr1A1B1C__bin_52	11319.3	3.05675	0.799278	14.6649	0.000653958	0.00158567	Bowness	1	243	DAM	-0.469776	Restored-abundant	55
CRr1A1B1C__bin_52	11319.3	3.05675	0.799278	14.6649	0.000653958	0.00158567	Bowness	1	243	NAT	0.476214	Restored-abundant	55
CRr1A1B1C__bin_52	11319.3	3.05675	0.799278	14.6649	0.000653958	0.00158567	Bowness	1	243	REST	-0.00643776	Restored-abundant	55
MGr1A1B1C__bin_50	4375.1	1.42405	0.373175	15.7813	0.000374235	0.00095356	Bowness	3	155	DAM	NA	Natural-abundant	189
MGr1A1B1C__bin_50	4375.1	1.42405	0.373175	15.7813	0.000374235	0.00095356	Bowness	3	155	NAT	NA	Natural-abundant	189
MGr1A1B1C__bin_50	4375.1	1.42405	0.373175	15.7813	0.000374235	0.00095356	Bowness	3	155	REST	NA	Natural-abundant	189
MGr3G3H3I__bin_117	1741.1	-1.16178	0.373142	9.61053	0.00818652	0.0150086	Bowness	3	136	DAM	NA	Natural-abundant	189
MGr3G3H3I__bin_117	1741.1	-1.16178	0.373142	9.61053	0.00818652	0.0150086	Bowness	3	136	NAT	NA	Natural-abundant	189
MGr3G3H3I__bin_117	1741.1	-1.16178	0.373142	9.61053	0.00818652	0.0150086	Bowness	3	136	REST	NA	Natural-abundant	189
BAr3G3H3I__bin_23	69.5418	-2.66687	0.440742	51.7415	5.814e-12	8.1941e-11	Bowness	3	227	DAM	NA	Natural-abundant	189
BAr3G3H3I__bin_23	69.5418	-2.66687	0.440742	51.7415	5.814e-12	8.1941e-11	Bowness	3	227	NAT	NA	Natural-abundant	189
BAr3G3H3I__bin_23	69.5418	-2.66687	0.440742	51.7415	5.814e-12	8.1941e-11	Bowness	3	227	REST	NA	Natural-abundant	189
MGr1A1B1C__bin_144	19055.8	-3.20559	0.523321	48.5312	2.89458e-11	3.62627e-10	Bowness	3	160	DAM	NA	Natural-abundant	189
MGr1A1B1C__bin_144	19055.8	-3.20559	0.523321	48.5312	2.89458e-11	3.62627e-10	Bowness	3	160	NAT	NA	Natural-abundant	189
MGr1A1B1C__bin_144	19055.8	-3.20559	0.523321	48.5312	2.89458e-11	3.62627e-10	Bowness	3	160	REST	NA	Natural-abundant	189
BAr1A1B1C__bin_104	57743.7	3.18912	0.384753	59.0971	1.46972e-13	2.76184e-12	Bowness	1	294	DAM	-0.72125	Restored-abundant	55
BAr1A1B1C__bin_104	57743.7	3.18912	0.384753	59.0971	1.46972e-13	2.76184e-12	Bowness	1	294	NAT	-0.443659	Restored-abundant	55
BAr1A1B1C__bin_104	57743.7	3.18912	0.384753	59.0971	1.46972e-13	2.76184e-12	Bowness	1	294	REST	1.16491	Restored-abundant	55
LASAr3G3H3I__bin_35	509878	1.19525	0.437266	8.28553	0.0158789	0.0263286	Bowness	1	283	DAM	-0.853863	Restored-abundant	55
LASAr3G3H3I__bin_35	509878	1.19525	0.437266	8.28553	0.0158789	0.0263286	Bowness	1	283	NAT	-0.133928	Restored-abundant	55
LASAr3G3H3I__bin_35	509878	1.19525	0.437266	8.28553	0.0158789	0.0263286	Bowness	1	283	REST	0.987791	Restored-abundant	55
CRr3G3H3I__bin_72	10953.4	-1.29695	0.751421	2.92466	0.231696	0.279398	Bowness	NA	NA	NA	NA	NA	NA
LAWAr2D2E2F__bin_69	2031.78	0.111146	0.23011	0.93864	0.625427	0.665254	Bowness	NA	NA	NA	NA	NA	NA
MHr2D2E2F__bin_132	7440.24	-1.49677	0.406596	14.2451	0.000806698	0.00188508	Bowness	3	109	DAM	NA	Natural-abundant	189
MHr2D2E2F__bin_132	7440.24	-1.49677	0.406596	14.2451	0.000806698	0.00188508	Bowness	3	109	NAT	NA	Natural-abundant	189
MHr2D2E2F__bin_132	7440.24	-1.49677	0.406596	14.2451	0.000806698	0.00188508	Bowness	3	109	REST	NA	Natural-abundant	189
SEr3G3H3I__bin_9	27745.1	0.238431	0.177401	7.06464	0.0292369	0.0448499	Bowness	1	261	DAM	-0.333333	Restored-abundant	55
SEr3G3H3I__bin_9	27745.1	0.238431	0.177401	7.06464	0.0292369	0.0448499	Bowness	1	261	NAT	-0.333333	Restored-abundant	55
SEr3G3H3I__bin_9	27745.1	0.238431	0.177401	7.06464	0.0292369	0.0448499	Bowness	1	261	REST	0.666667	Restored-abundant	55
BAr3G3H3I__bin_68	2529.96	-3.22736	0.576048	33.5982	5.06107e-08	3.26077e-07	Bowness	3	225	DAM	NA	Natural-abundant	189
BAr3G3H3I__bin_68	2529.96	-3.22736	0.576048	33.5982	5.06107e-08	3.26077e-07	Bowness	3	225	NAT	NA	Natural-abundant	189
BAr3G3H3I__bin_68	2529.96	-3.22736	0.576048	33.5982	5.06107e-08	3.26077e-07	Bowness	3	225	REST	NA	Natural-abundant	189
CRr3G3H3I__bin_86	201.438	-0.333642	0.359756	0.864496	0.649048	0.680746	Bowness	NA	NA	NA	NA	NA	NA
LASYr2D2E2F__bin_54	196918	-1.41283	0.327142	19.05	7.30033e-05	0.000222463	Bowness	2	13	DAM	0.568368	Damaged-abundant	52
LASYr2D2E2F__bin_54	196918	-1.41283	0.327142	19.05	7.30033e-05	0.000222463	Bowness	2	13	NAT	0.397781	Damaged-abundant	52
LASYr2D2E2F__bin_54	196918	-1.41283	0.327142	19.05	7.30033e-05	0.000222463	Bowness	2	13	REST	-0.966149	Damaged-abundant	52
BAr2D2E2F__bin_42	18288.4	0.857109	0.624524	18.7359	8.54177e-05	0.000253443	Bowness	1	252	DAM	-0.333333	Restored-abundant	55
BAr2D2E2F__bin_42	18288.4	0.857109	0.624524	18.7359	8.54177e-05	0.000253443	Bowness	1	252	NAT	0.666667	Restored-abundant	55
BAr2D2E2F__bin_42	18288.4	0.857109	0.624524	18.7359	8.54177e-05	0.000253443	Bowness	1	252	REST	-0.333333	Restored-abundant	55
CRr3G3H3I__bin_98	9270.67	1.4958	0.369054	18.5367	9.43642e-05	0.000269356	Bowness	3	202	DAM	NA	Natural-abundant	189
CRr3G3H3I__bin_98	9270.67	1.4958	0.369054	18.5367	9.43642e-05	0.000269356	Bowness	3	202	NAT	NA	Natural-abundant	189
CRr3G3H3I__bin_98	9270.67	1.4958	0.369054	18.5367	9.43642e-05	0.000269356	Bowness	3	202	REST	NA	Natural-abundant	189
SEr3G3H3I__bin_159	2447.92	0.752406	0.349876	19.9224	4.71952e-05	0.000150958	Bowness	3	73	DAM	NA	Natural-abundant	189
SEr3G3H3I__bin_159	2447.92	0.752406	0.349876	19.9224	4.71952e-05	0.000150958	Bowness	3	73	NAT	NA	Natural-abundant	189
SEr3G3H3I__bin_159	2447.92	0.752406	0.349876	19.9224	4.71952e-05	0.000150958	Bowness	3	73	REST	NA	Natural-abundant	189
SEr3G3H3I__bin_258	6405.22	-1.37261	0.42567	16.9944	0.000204039	0.000552233	Bowness	3	65	DAM	NA	Natural-abundant	189
SEr3G3H3I__bin_258	6405.22	-1.37261	0.42567	16.9944	0.000204039	0.000552233	Bowness	3	65	NAT	NA	Natural-abundant	189
SEr3G3H3I__bin_258	6405.22	-1.37261	0.42567	16.9944	0.000204039	0.000552233	Bowness	3	65	REST	NA	Natural-abundant	189
BAr2D2E2F__bin_124	9950.14	-1.67906	0.366519	21.7229	1.91836e-05	6.75922e-05	Bowness	3	237	DAM	NA	Natural-abundant	189
BAr2D2E2F__bin_124	9950.14	-1.67906	0.366519	21.7229	1.91836e-05	6.75922e-05	Bowness	3	237	NAT	NA	Natural-abundant	189
BAr2D2E2F__bin_124	9950.14	-1.67906	0.366519	21.7229	1.91836e-05	6.75922e-05	Bowness	3	237	REST	NA	Natural-abundant	189
MHr1A1B1C__bin_37	104060	-2.09051	0.475449	24.3862	5.06535e-06	2.07701e-05	Bowness	2	52	DAM	0.995553	Damaged-abundant	52
MHr1A1B1C__bin_37	104060	-2.09051	0.475449	24.3862	5.06535e-06	2.07701e-05	Bowness	2	52	NAT	-0.373775	Damaged-abundant	52
MHr1A1B1C__bin_37	104060	-2.09051	0.475449	24.3862	5.06535e-06	2.07701e-05	Bowness	2	52	REST	-0.621778	Damaged-abundant	52
SEr3G3H3I__bin_68	39975.7	2.88582	0.488098	33.0114	6.78692e-08	4.19301e-07	Bowness	1	296	DAM	-0.766621	Restored-abundant	55
SEr3G3H3I__bin_68	39975.7	2.88582	0.488098	33.0114	6.78692e-08	4.19301e-07	Bowness	1	296	NAT	-0.488087	Restored-abundant	55
SEr3G3H3I__bin_68	39975.7	2.88582	0.488098	33.0114	6.78692e-08	4.19301e-07	Bowness	1	296	REST	1.25471	Restored-abundant	55
SEr3G3H3I__bin_103	11030.4	1.51664	0.166834	79.4565	5.57487e-18	2.51427e-16	Bowness	3	79	DAM	NA	Natural-abundant	189
SEr3G3H3I__bin_103	11030.4	1.51664	0.166834	79.4565	5.57487e-18	2.51427e-16	Bowness	3	79	NAT	NA	Natural-abundant	189
SEr3G3H3I__bin_103	11030.4	1.51664	0.166834	79.4565	5.57487e-18	2.51427e-16	Bowness	3	79	REST	NA	Natural-abundant	189
MGr3G3H3I__bin_97	42379.2	-1.17586	0.309179	14.5407	0.000695878	0.001667	Bowness	3	118	DAM	NA	Natural-abundant	189
MGr3G3H3I__bin_97	42379.2	-1.17586	0.309179	14.5407	0.000695878	0.001667	Bowness	3	118	NAT	NA	Natural-abundant	189
MGr3G3H3I__bin_97	42379.2	-1.17586	0.309179	14.5407	0.000695878	0.001667	Bowness	3	118	REST	NA	Natural-abundant	189
MGr1A1B1C__bin_94	358.408	1.12002	0.635001	3.05119	0.217491	0.264862	Bowness	NA	NA	NA	NA	NA	NA
MGr1A1B1C__bin_51	94940.7	-0.0106662	0.377701	3.98093	0.136632	0.17606	Bowness	NA	NA	NA	NA	NA	NA
BOr3G3H3I__bin_85	171888	0.34839	0.379662	7.22248	0.0270184	0.04231	Bowness	1	292	DAM	-0.602606	Restored-abundant	55
BOr3G3H3I__bin_85	171888	0.34839	0.379662	7.22248	0.0270184	0.04231	Bowness	1	292	NAT	-0.589314	Restored-abundant	55
BOr3G3H3I__bin_85	171888	0.34839	0.379662	7.22248	0.0270184	0.04231	Bowness	1	292	REST	1.19192	Restored-abundant	55
BAr3G3H3I__bin_3	20548.9	-4.23933	0.439981	77.8134	1.26777e-17	4.39818e-16	Bowness	2	28	DAM	1.11329	Damaged-abundant	52
BAr3G3H3I__bin_3	20548.9	-4.23933	0.439981	77.8134	1.26777e-17	4.39818e-16	Bowness	2	28	NAT	-0.556645	Damaged-abundant	52
BAr3G3H3I__bin_3	20548.9	-4.23933	0.439981	77.8134	1.26777e-17	4.39818e-16	Bowness	2	28	REST	-0.556645	Damaged-abundant	52
LABRr1A1B1C__bin_80	1586.74	0.702753	0.467467	6.80373	0.0333112	0.0500778	Bowness	NA	NA	NA	NA	NA	NA
MGr2D2E2F__bin_53	270.67	0.512952	0.340786	2.27065	0.321318	0.368739	Bowness	NA	NA	NA	NA	NA	NA
LASCr2D2E2F__bin_31	3988.52	3.66435	0.878697	16.2322	0.000298685	0.000778652	Bowness	3	179	DAM	NA	Natural-abundant	189
LASCr2D2E2F__bin_31	3988.52	3.66435	0.878697	16.2322	0.000298685	0.000778652	Bowness	3	179	NAT	NA	Natural-abundant	189
LASCr2D2E2F__bin_31	3988.52	3.66435	0.878697	16.2322	0.000298685	0.000778652	Bowness	3	179	REST	NA	Natural-abundant	189
MGr2D2E2F__bin_113	961.367	0.578445	0.334586	3.6151	0.164056	0.207252	Bowness	NA	NA	NA	NA	NA	NA
LABRr1A1B1C__bin_136	238.135	2.89635	0.854587	14.0442	0.000891941	0.00205238	Bowness	3	198	DAM	NA	Natural-abundant	189
LABRr1A1B1C__bin_136	238.135	2.89635	0.854587	14.0442	0.000891941	0.00205238	Bowness	3	198	NAT	NA	Natural-abundant	189
LABRr1A1B1C__bin_136	238.135	2.89635	0.854587	14.0442	0.000891941	0.00205238	Bowness	3	198	REST	NA	Natural-abundant	189
MGr3G3H3I__bin_15	178.458	-0.969474	0.779545	1.82548	0.401423	0.445915	Bowness	NA	NA	NA	NA	NA	NA
CRr1A1B1C__bin_125	6484.91	0.346274	0.460943	0.581849	0.747572	0.76976	Bowness	NA	NA	NA	NA	NA	NA
CRr2D2E2F__bin_13	4762.37	0.451754	0.236296	4.20693	0.122033	0.160457	Bowness	NA	NA	NA	NA	NA	NA
MGr3G3H3I__bin_159	1541.28	1.1126	0.22223	33.3465	5.73971e-08	3.59529e-07	Bowness	3	129	DAM	NA	Natural-abundant	189
MGr3G3H3I__bin_159	1541.28	1.1126	0.22223	33.3465	5.73971e-08	3.59529e-07	Bowness	3	129	NAT	NA	Natural-abundant	189
MGr3G3H3I__bin_159	1541.28	1.1126	0.22223	33.3465	5.73971e-08	3.59529e-07	Bowness	3	129	REST	NA	Natural-abundant	189
SEr3G3H3I__bin_176	6821.26	1.12021	0.465423	9.16381	0.0102354	0.0182457	Bowness	3	70	DAM	NA	Natural-abundant	189
SEr3G3H3I__bin_176	6821.26	1.12021	0.465423	9.16381	0.0102354	0.0182457	Bowness	3	70	NAT	NA	Natural-abundant	189
SEr3G3H3I__bin_176	6821.26	1.12021	0.465423	9.16381	0.0102354	0.0182457	Bowness	3	70	REST	NA	Natural-abundant	189
SEr3G3H3I__bin_83	5947.93	2.59783	0.538333	20.888	2.91229e-05	9.87553e-05	Bowness	3	55	DAM	NA	Natural-abundant	189
SEr3G3H3I__bin_83	5947.93	2.59783	0.538333	20.888	2.91229e-05	9.87553e-05	Bowness	3	55	NAT	NA	Natural-abundant	189
SEr3G3H3I__bin_83	5947.93	2.59783	0.538333	20.888	2.91229e-05	9.87553e-05	Bowness	3	55	REST	NA	Natural-abundant	189
BAr2D2E2F__bin_51	2990.82	-1.17117	0.35417	11.0549	0.00397608	0.00789961	Bowness	3	232	DAM	NA	Natural-abundant	189
BAr2D2E2F__bin_51	2990.82	-1.17117	0.35417	11.0549	0.00397608	0.00789961	Bowness	3	232	NAT	NA	Natural-abundant	189
BAr2D2E2F__bin_51	2990.82	-1.17117	0.35417	11.0549	0.00397608	0.00789961	Bowness	3	232	REST	NA	Natural-abundant	189
SEr2D2E2F__bin_124	1935.35	-2.24637	0.924188	8.14415	0.017042	0.0280509	Bowness	3	92	DAM	NA	Natural-abundant	189
SEr2D2E2F__bin_124	1935.35	-2.24637	0.924188	8.14415	0.017042	0.0280509	Bowness	3	92	NAT	NA	Natural-abundant	189
SEr2D2E2F__bin_124	1935.35	-2.24637	0.924188	8.14415	0.017042	0.0280509	Bowness	3	92	REST	NA	Natural-abundant	189
LAWAr2D2E2F__bin_24	7996.38	1.97243	0.462409	17.3481	0.000170969	0.000467314	Bowness	3	171	DAM	NA	Natural-abundant	189
LAWAr2D2E2F__bin_24	7996.38	1.97243	0.462409	17.3481	0.000170969	0.000467314	Bowness	3	171	NAT	NA	Natural-abundant	189
LAWAr2D2E2F__bin_24	7996.38	1.97243	0.462409	17.3481	0.000170969	0.000467314	Bowness	3	171	REST	NA	Natural-abundant	189
MGr2D2E2F__bin_27	2849.96	1.88443	0.283452	41.452	9.9728e-10	8.64948e-09	Bowness	3	143	DAM	NA	Natural-abundant	189
MGr2D2E2F__bin_27	2849.96	1.88443	0.283452	41.452	9.9728e-10	8.64948e-09	Bowness	3	143	NAT	NA	Natural-abundant	189
MGr2D2E2F__bin_27	2849.96	1.88443	0.283452	41.452	9.9728e-10	8.64948e-09	Bowness	3	143	REST	NA	Natural-abundant	189
MGr3G3H3I__bin_82	226298	-1.245	0.395512	10.9077	0.00427978	0.00839209	Bowness	2	49	DAM	0.832991	Damaged-abundant	52
MGr3G3H3I__bin_82	226298	-1.245	0.395512	10.9077	0.00427978	0.00839209	Bowness	2	49	NAT	-0.166244	Damaged-abundant	52
MGr3G3H3I__bin_82	226298	-1.245	0.395512	10.9077	0.00427978	0.00839209	Bowness	2	49	REST	-0.666746	Damaged-abundant	52
BOr3G3H3I__bin_49	501501	-1.73577	0.612566	8.42216	0.0148303	0.024957	Bowness	2	48	DAM	0.858199	Damaged-abundant	52
BOr3G3H3I__bin_49	501501	-1.73577	0.612566	8.42216	0.0148303	0.024957	Bowness	2	48	NAT	-0.165839	Damaged-abundant	52
BOr3G3H3I__bin_49	501501	-1.73577	0.612566	8.42216	0.0148303	0.024957	Bowness	2	48	REST	-0.69236	Damaged-abundant	52
BAr2D2E2F__bin_7	1804.77	-1.03734	0.330236	9.8775	0.00716355	0.0132953	Bowness	3	230	DAM	NA	Natural-abundant	189
BAr2D2E2F__bin_7	1804.77	-1.03734	0.330236	9.8775	0.00716355	0.0132953	Bowness	3	230	NAT	NA	Natural-abundant	189
BAr2D2E2F__bin_7	1804.77	-1.03734	0.330236	9.8775	0.00716355	0.0132953	Bowness	3	230	REST	NA	Natural-abundant	189
MHr1A1B1C__bin_47	14066.2	-1.26635	0.56452	4.89229	0.0866271	0.11875	Bowness	NA	NA	NA	NA	NA	NA
CRr1A1B1C__bin_29	2577.73	-0.302985	0.181081	3.28074	0.193908	0.241057	Bowness	NA	NA	NA	NA	NA	NA
LASAr3G3H3I__bin_140	85046	-1.3842	0.390285	14.2346	0.000810949	0.00188525	Bowness	2	25	DAM	1.00025	Damaged-abundant	52
LASAr3G3H3I__bin_140	85046	-1.3842	0.390285	14.2346	0.000810949	0.00188525	Bowness	2	25	NAT	-0.500127	Damaged-abundant	52
LASAr3G3H3I__bin_140	85046	-1.3842	0.390285	14.2346	0.000810949	0.00188525	Bowness	2	25	REST	-0.500127	Damaged-abundant	52
SEr3G3H3I__bin_235	3170.6	-0.454805	0.329767	2.19843	0.333133	0.381327	Bowness	NA	NA	NA	NA	NA	NA
CRr1A1B1C__bin_136	62801.4	-1.26607	0.788215	2.54823	0.279678	0.32971	Bowness	NA	NA	NA	NA	NA	NA
SEr3G3H3I__bin_186	125.545	1.69713	0.461329	13.0851	0.00144079	0.00310908	Bowness	3	69	DAM	NA	Natural-abundant	189
SEr3G3H3I__bin_186	125.545	1.69713	0.461329	13.0851	0.00144079	0.00310908	Bowness	3	69	NAT	NA	Natural-abundant	189
SEr3G3H3I__bin_186	125.545	1.69713	0.461329	13.0851	0.00144079	0.00310908	Bowness	3	69	REST	NA	Natural-abundant	189
SEr3G3H3I__bin_25	4679.06	1.04294	0.416917	6.90869	0.031608	0.0481594	Bowness	3	66	DAM	NA	Natural-abundant	189
SEr3G3H3I__bin_25	4679.06	1.04294	0.416917	6.90869	0.031608	0.0481594	Bowness	3	66	NAT	NA	Natural-abundant	189
SEr3G3H3I__bin_25	4679.06	1.04294	0.416917	6.90869	0.031608	0.0481594	Bowness	3	66	REST	NA	Natural-abundant	189
SEr2D2E2F__bin_167	2277.57	2.89485	0.682844	17.4757	0.000160402	0.000441105	Bowness	3	89	DAM	NA	Natural-abundant	189
SEr2D2E2F__bin_167	2277.57	2.89485	0.682844	17.4757	0.000160402	0.000441105	Bowness	3	89	NAT	NA	Natural-abundant	189
SEr2D2E2F__bin_167	2277.57	2.89485	0.682844	17.4757	0.000160402	0.000441105	Bowness	3	89	REST	NA	Natural-abundant	189
LASAr3G3H3I__bin_79	40812.2	-1.38636	0.3259	31.9347	1.1627e-07	7.00961e-07	Bowness	1	258	DAM	-0.260428	Restored-abundant	55
LASAr3G3H3I__bin_79	40812.2	-1.38636	0.3259	31.9347	1.1627e-07	7.00961e-07	Bowness	1	258	NAT	1.19956	Restored-abundant	55
LASAr3G3H3I__bin_79	40812.2	-1.38636	0.3259	31.9347	1.1627e-07	7.00961e-07	Bowness	1	258	REST	-0.939134	Restored-abundant	55
LASYr2D2E2F__bin_101	85586.9	-0.561178	0.399964	2.16292	0.3391	0.387175	Bowness	NA	NA	NA	NA	NA	NA
MGr2D2E2F__bin_5	985.61	-0.248506	0.264428	1.28408	0.526218	0.567336	Bowness	NA	NA	NA	NA	NA	NA
LAWAr2D2E2F__bin_156	8692.96	2.62728	0.674769	14.9504	0.000566975	0.00140498	Bowness	3	172	DAM	NA	Natural-abundant	189
LAWAr2D2E2F__bin_156	8692.96	2.62728	0.674769	14.9504	0.000566975	0.00140498	Bowness	3	172	NAT	NA	Natural-abundant	189
LAWAr2D2E2F__bin_156	8692.96	2.62728	0.674769	14.9504	0.000566975	0.00140498	Bowness	3	172	REST	NA	Natural-abundant	189
SEr3G3H3I__bin_3	232.528	-0.328518	0.237537	2.32303	0.313012	0.361045	Bowness	NA	NA	NA	NA	NA	NA
MGr1A1B1C__bin_70	171.939	3.51848	0.933316	12.5989	0.00183727	0.00387201	Bowness	3	150	DAM	NA	Natural-abundant	189
MGr1A1B1C__bin_70	171.939	3.51848	0.933316	12.5989	0.00183727	0.00387201	Bowness	3	150	NAT	NA	Natural-abundant	189
MGr1A1B1C__bin_70	171.939	3.51848	0.933316	12.5989	0.00183727	0.00387201	Bowness	3	150	REST	NA	Natural-abundant	189
CRr3G3H3I__bin_90	91668.1	-1.64049	0.413584	22.5781	1.25094e-05	4.74096e-05	Bowness	2	22	DAM	1.02936	Damaged-abundant	52
CRr3G3H3I__bin_90	91668.1	-1.64049	0.413584	22.5781	1.25094e-05	4.74096e-05	Bowness	2	22	NAT	-0.721871	Damaged-abundant	52
CRr3G3H3I__bin_90	91668.1	-1.64049	0.413584	22.5781	1.25094e-05	4.74096e-05	Bowness	2	22	REST	-0.307493	Damaged-abundant	52
MGr3G3H3I__bin_85	4698.15	1.00672	0.292667	14.387	0.000751445	0.00178369	Bowness	3	121	DAM	NA	Natural-abundant	189
MGr3G3H3I__bin_85	4698.15	1.00672	0.292667	14.387	0.000751445	0.00178369	Bowness	3	121	NAT	NA	Natural-abundant	189
MGr3G3H3I__bin_85	4698.15	1.00672	0.292667	14.387	0.000751445	0.00178369	Bowness	3	121	REST	NA	Natural-abundant	189
MHr2D2E2F__bin_20	5588.73	-2.05376	0.656574	10.074	0.00649308	0.0123845	Bowness	3	106	DAM	NA	Natural-abundant	189
MHr2D2E2F__bin_20	5588.73	-2.05376	0.656574	10.074	0.00649308	0.0123845	Bowness	3	106	NAT	NA	Natural-abundant	189
MHr2D2E2F__bin_20	5588.73	-2.05376	0.656574	10.074	0.00649308	0.0123845	Bowness	3	106	REST	NA	Natural-abundant	189
SEr3G3H3I__bin_219	242.514	2.936	0.253647	143.976	5.44401e-32	8.18416e-30	Bowness	3	67	DAM	NA	Natural-abundant	189
SEr3G3H3I__bin_219	242.514	2.936	0.253647	143.976	5.44401e-32	8.18416e-30	Bowness	3	67	NAT	NA	Natural-abundant	189
SEr3G3H3I__bin_219	242.514	2.936	0.253647	143.976	5.44401e-32	8.18416e-30	Bowness	3	67	REST	NA	Natural-abundant	189
MGr2D2E2F__bin_123	193.835	1.41685	0.86719	10.5715	0.00506315	0.00980034	Bowness	3	145	DAM	NA	Natural-abundant	189
MGr2D2E2F__bin_123	193.835	1.41685	0.86719	10.5715	0.00506315	0.00980034	Bowness	3	145	NAT	NA	Natural-abundant	189
MGr2D2E2F__bin_123	193.835	1.41685	0.86719	10.5715	0.00506315	0.00980034	Bowness	3	145	REST	NA	Natural-abundant	189
CRr1A1B1C__bin_104	2615.55	1.71143	0.41754	21.0991	2.62055e-05	9.09129e-05	Bowness	3	220	DAM	NA	Natural-abundant	189
CRr1A1B1C__bin_104	2615.55	1.71143	0.41754	21.0991	2.62055e-05	9.09129e-05	Bowness	3	220	NAT	NA	Natural-abundant	189
CRr1A1B1C__bin_104	2615.55	1.71143	0.41754	21.0991	2.62055e-05	9.09129e-05	Bowness	3	220	REST	NA	Natural-abundant	189
MGr1A1B1C__bin_97	808.737	-0.896053	0.288031	14.6897	0.000645918	0.0015832	Bowness	3	149	DAM	NA	Natural-abundant	189
MGr1A1B1C__bin_97	808.737	-0.896053	0.288031	14.6897	0.000645918	0.0015832	Bowness	3	149	NAT	NA	Natural-abundant	189
MGr1A1B1C__bin_97	808.737	-0.896053	0.288031	14.6897	0.000645918	0.0015832	Bowness	3	149	REST	NA	Natural-abundant	189
CRr3G3H3I__bin_93	5744.61	-0.671877	0.520926	5.14267	0.0764335	0.105741	Bowness	NA	NA	NA	NA	NA	NA
BAr2D2E2F__bin_106	57932.6	2.78207	0.50215	52.7448	3.5205e-12	5.12177e-11	Bowness	1	245	DAM	-0.844817	Restored-abundant	55
BAr2D2E2F__bin_106	57932.6	2.78207	0.50215	52.7448	3.5205e-12	5.12177e-11	Bowness	1	245	NAT	1.00996	Restored-abundant	55
BAr2D2E2F__bin_106	57932.6	2.78207	0.50215	52.7448	3.5205e-12	5.12177e-11	Bowness	1	245	REST	-0.16514	Restored-abundant	55
LASCr2D2E2F__bin_117	11414.2	0.396283	0.292274	2.28872	0.318428	0.366354	Bowness	NA	NA	NA	NA	NA	NA
MGr1A1B1C__bin_55	24629.4	2.26356	0.502183	18.6836	8.76807e-05	0.000256779	Bowness	3	153	DAM	NA	Natural-abundant	189
MGr1A1B1C__bin_55	24629.4	2.26356	0.502183	18.6836	8.76807e-05	0.000256779	Bowness	3	153	NAT	NA	Natural-abundant	189
MGr1A1B1C__bin_55	24629.4	2.26356	0.502183	18.6836	8.76807e-05	0.000256779	Bowness	3	153	REST	NA	Natural-abundant	189
MHr1A1B1C__bin_101	13167.6	1.8156	0.486982	18.3988	0.000101101	0.000286278	Bowness	3	117	DAM	NA	Natural-abundant	189
MHr1A1B1C__bin_101	13167.6	1.8156	0.486982	18.3988	0.000101101	0.000286278	Bowness	3	117	NAT	NA	Natural-abundant	189
MHr1A1B1C__bin_101	13167.6	1.8156	0.486982	18.3988	0.000101101	0.000286278	Bowness	3	117	REST	NA	Natural-abundant	189
BAr2D2E2F__bin_26	48042.7	-1.58593	0.582761	9.54577	0.00845597	0.0153776	Bowness	2	23	DAM	0.992621	Damaged-abundant	52
BAr2D2E2F__bin_26	48042.7	-1.58593	0.582761	9.54577	0.00845597	0.0153776	Bowness	2	23	NAT	-0.512143	Damaged-abundant	52
BAr2D2E2F__bin_26	48042.7	-1.58593	0.582761	9.54577	0.00845597	0.0153776	Bowness	2	23	REST	-0.480478	Damaged-abundant	52
LAWAr2D2E2F__bin_79	183220	0.436978	0.407325	1.2808	0.527082	0.567336	Bowness	NA	NA	NA	NA	NA	NA
BAr3G3H3I__bin_85	35853.8	-3.36998	0.491941	56.8643	4.48817e-13	7.22916e-12	Bowness	2	36	DAM	0.666667	Damaged-abundant	52
BAr3G3H3I__bin_85	35853.8	-3.36998	0.491941	56.8643	4.48817e-13	7.22916e-12	Bowness	2	36	NAT	-0.333333	Damaged-abundant	52
BAr3G3H3I__bin_85	35853.8	-3.36998	0.491941	56.8643	4.48817e-13	7.22916e-12	Bowness	2	36	REST	-0.333333	Damaged-abundant	52
BAr2D2E2F__bin_130	72773.7	-1.29272	0.407529	10.4938	0.00526392	0.0101454	Bowness	3	234	DAM	NA	Natural-abundant	189
BAr2D2E2F__bin_130	72773.7	-1.29272	0.407529	10.4938	0.00526392	0.0101454	Bowness	3	234	NAT	NA	Natural-abundant	189
BAr2D2E2F__bin_130	72773.7	-1.29272	0.407529	10.4938	0.00526392	0.0101454	Bowness	3	234	REST	NA	Natural-abundant	189
SEr3G3H3I__bin_77	63197.3	-1.34487	0.393711	12.2804	0.00215453	0.00443695	Bowness	3	56	DAM	NA	Natural-abundant	189
SEr3G3H3I__bin_77	63197.3	-1.34487	0.393711	12.2804	0.00215453	0.00443695	Bowness	3	56	NAT	NA	Natural-abundant	189
SEr3G3H3I__bin_77	63197.3	-1.34487	0.393711	12.2804	0.00215453	0.00443695	Bowness	3	56	REST	NA	Natural-abundant	189
SEr2D2E2F__bin_48	9221.3	0.399656	0.302516	1.87689	0.391236	0.435672	Bowness	NA	NA	NA	NA	NA	NA
MGr3G3H3I__bin_131	48536.3	3.87425	0.810757	18.7454	8.5012e-05	0.000253443	Bowness	1	284	DAM	-0.82233	Restored-abundant	55
MGr3G3H3I__bin_131	48536.3	3.87425	0.810757	18.7454	8.5012e-05	0.000253443	Bowness	1	284	NAT	-0.162428	Restored-abundant	55
MGr3G3H3I__bin_131	48536.3	3.87425	0.810757	18.7454	8.5012e-05	0.000253443	Bowness	1	284	REST	0.984758	Restored-abundant	55
SEr2D2E2F__bin_67	258084	-1.31878	0.597382	7.56346	0.0227833	0.0363083	Bowness	2	31	DAM	0.665739	Damaged-abundant	52
SEr2D2E2F__bin_67	258084	-1.31878	0.597382	7.56346	0.0227833	0.0363083	Bowness	2	31	NAT	-0.471381	Damaged-abundant	52
SEr2D2E2F__bin_67	258084	-1.31878	0.597382	7.56346	0.0227833	0.0363083	Bowness	2	31	REST	-0.194358	Damaged-abundant	52
SEr3G3H3I__bin_267	7293.44	1.11516	0.285755	20.6518	3.27726e-05	0.000108857	Bowness	3	62	DAM	NA	Natural-abundant	189
SEr3G3H3I__bin_267	7293.44	1.11516	0.285755	20.6518	3.27726e-05	0.000108857	Bowness	3	62	NAT	NA	Natural-abundant	189
SEr3G3H3I__bin_267	7293.44	1.11516	0.285755	20.6518	3.27726e-05	0.000108857	Bowness	3	62	REST	NA	Natural-abundant	189
MGr3G3H3I__bin_132	1074.26	0.554318	0.237977	16.0299	0.000330484	0.000851706	Bowness	3	133	DAM	NA	Natural-abundant	189
MGr3G3H3I__bin_132	1074.26	0.554318	0.237977	16.0299	0.000330484	0.000851706	Bowness	3	133	NAT	NA	Natural-abundant	189
MGr3G3H3I__bin_132	1074.26	0.554318	0.237977	16.0299	0.000330484	0.000851706	Bowness	3	133	REST	NA	Natural-abundant	189
CRr1A1B1C__bin_28	7658.82	1.70622	0.551228	9.39796	0.00910456	0.0163592	Bowness	3	217	DAM	NA	Natural-abundant	189
CRr1A1B1C__bin_28	7658.82	1.70622	0.551228	9.39796	0.00910456	0.0163592	Bowness	3	217	NAT	NA	Natural-abundant	189
CRr1A1B1C__bin_28	7658.82	1.70622	0.551228	9.39796	0.00910456	0.0163592	Bowness	3	217	REST	NA	Natural-abundant	189
SEr2D2E2F__bin_107	19696.3	-0.402581	0.265452	3.33579	0.188644	0.235674	Bowness	NA	NA	NA	NA	NA	NA
MGr3G3H3I__bin_121	2147.5	2.55722	0.927654	12.4188	0.00201043	0.0041592	Bowness	3	135	DAM	NA	Natural-abundant	189
MGr3G3H3I__bin_121	2147.5	2.55722	0.927654	12.4188	0.00201043	0.0041592	Bowness	3	135	NAT	NA	Natural-abundant	189
MGr3G3H3I__bin_121	2147.5	2.55722	0.927654	12.4188	0.00201043	0.0041592	Bowness	3	135	REST	NA	Natural-abundant	189
MGr3G3H3I__bin_91	28758.8	6.46477	0.763153	48.1458	3.50964e-11	4.16539e-10	Bowness	1	249	DAM	-0.886969	Restored-abundant	55
MGr3G3H3I__bin_91	28758.8	6.46477	0.763153	48.1458	3.50964e-11	4.16539e-10	Bowness	1	249	NAT	0.54031	Restored-abundant	55
MGr3G3H3I__bin_91	28758.8	6.46477	0.763153	48.1458	3.50964e-11	4.16539e-10	Bowness	1	249	REST	0.346658	Restored-abundant	55
BAr1A1B1C__bin_47	15314.8	0.668025	0.258333	6.72969	0.0345675	0.0516223	Bowness	NA	NA	NA	NA	NA	NA
LASAr3G3H3I__bin_128	96814.1	-0.855386	0.51355	4.14769	0.125702	0.164655	Bowness	NA	NA	NA	NA	NA	NA
LABRr1A1B1C__bin_124	531.368	1.91743	0.642122	8.64006	0.0132995	0.0228934	Bowness	3	200	DAM	NA	Natural-abundant	189
LABRr1A1B1C__bin_124	531.368	1.91743	0.642122	8.64006	0.0132995	0.0228934	Bowness	3	200	NAT	NA	Natural-abundant	189
LABRr1A1B1C__bin_124	531.368	1.91743	0.642122	8.64006	0.0132995	0.0228934	Bowness	3	200	REST	NA	Natural-abundant	189
LAWAr2D2E2F__bin_7	11077.2	2.42212	0.485837	22.4632	1.32487e-05	4.93814e-05	Bowness	3	168	DAM	NA	Natural-abundant	189
LAWAr2D2E2F__bin_7	11077.2	2.42212	0.485837	22.4632	1.32487e-05	4.93814e-05	Bowness	3	168	NAT	NA	Natural-abundant	189
LAWAr2D2E2F__bin_7	11077.2	2.42212	0.485837	22.4632	1.32487e-05	4.93814e-05	Bowness	3	168	REST	NA	Natural-abundant	189
MHr2D2E2F__bin_48	3710.03	-1.74464	0.317974	31.9048	1.18023e-07	7.00961e-07	Bowness	3	103	DAM	NA	Natural-abundant	189
MHr2D2E2F__bin_48	3710.03	-1.74464	0.317974	31.9048	1.18023e-07	7.00961e-07	Bowness	3	103	NAT	NA	Natural-abundant	189
MHr2D2E2F__bin_48	3710.03	-1.74464	0.317974	31.9048	1.18023e-07	7.00961e-07	Bowness	3	103	REST	NA	Natural-abundant	189
CRr3G3H3I__bin_47	37864.4	-1.48358	0.400893	13.8823	0.00096714	0.00220293	Bowness	3	205	DAM	NA	Natural-abundant	189
CRr3G3H3I__bin_47	37864.4	-1.48358	0.400893	13.8823	0.00096714	0.00220293	Bowness	3	205	NAT	NA	Natural-abundant	189
CRr3G3H3I__bin_47	37864.4	-1.48358	0.400893	13.8823	0.00096714	0.00220293	Bowness	3	205	REST	NA	Natural-abundant	189
CRr1A1B1C__bin_124	1422.8	-0.992513	0.341104	13.337	0.00127032	0.0027947	Bowness	3	219	DAM	NA	Natural-abundant	189
CRr1A1B1C__bin_124	1422.8	-0.992513	0.341104	13.337	0.00127032	0.0027947	Bowness	3	219	NAT	NA	Natural-abundant	189
CRr1A1B1C__bin_124	1422.8	-0.992513	0.341104	13.337	0.00127032	0.0027947	Bowness	3	219	REST	NA	Natural-abundant	189
LABRr1A1B1C__bin_139	18647.6	2.65812	0.3185	69.7152	7.27014e-16	1.7257e-14	Bowness	1	271	DAM	-0.500682	Restored-abundant	55
LABRr1A1B1C__bin_139	18647.6	2.65812	0.3185	69.7152	7.27014e-16	1.7257e-14	Bowness	1	271	NAT	0.174515	Restored-abundant	55
LABRr1A1B1C__bin_139	18647.6	2.65812	0.3185	69.7152	7.27014e-16	1.7257e-14	Bowness	1	271	REST	0.326168	Restored-abundant	55
SEr3G3H3I__bin_10	4280.85	1.82143	0.215717	67.3107	2.41912e-15	5.45512e-14	Bowness	3	80	DAM	NA	Natural-abundant	189
SEr3G3H3I__bin_10	4280.85	1.82143	0.215717	67.3107	2.41912e-15	5.45512e-14	Bowness	3	80	NAT	NA	Natural-abundant	189
SEr3G3H3I__bin_10	4280.85	1.82143	0.215717	67.3107	2.41912e-15	5.45512e-14	Bowness	3	80	REST	NA	Natural-abundant	189
SEr2D2E2F__bin_71	252.943	-1.47938	0.316069	22.7106	1.17073e-05	4.47456e-05	Bowness	NA	NA	NA	NA	NA	NA
SEr2D2E2F__bin_6	10137.7	0.233227	0.178372	7.95162	0.0187641	0.030551	Bowness	3	84	DAM	NA	Natural-abundant	189
SEr2D2E2F__bin_6	10137.7	0.233227	0.178372	7.95162	0.0187641	0.030551	Bowness	3	84	NAT	NA	Natural-abundant	189
SEr2D2E2F__bin_6	10137.7	0.233227	0.178372	7.95162	0.0187641	0.030551	Bowness	3	84	REST	NA	Natural-abundant	189
MHr3G3H3I__bin_38	8473.37	1.50995	0.748395	8.44172	0.014686	0.0248067	Bowness	3	95	DAM	NA	Natural-abundant	189
MHr3G3H3I__bin_38	8473.37	1.50995	0.748395	8.44172	0.014686	0.0248067	Bowness	3	95	NAT	NA	Natural-abundant	189
MHr3G3H3I__bin_38	8473.37	1.50995	0.748395	8.44172	0.014686	0.0248067	Bowness	3	95	REST	NA	Natural-abundant	189
MGr2D2E2F__bin_108	1.29795e+06	-1.21182	0.421887	8.0847	0.0175562	0.0287922	Bowness	2	10	DAM	0.458408	Damaged-abundant	52
MGr2D2E2F__bin_108	1.29795e+06	-1.21182	0.421887	8.0847	0.0175562	0.0287922	Bowness	2	10	NAT	0.373092	Damaged-abundant	52
MGr2D2E2F__bin_108	1.29795e+06	-1.21182	0.421887	8.0847	0.0175562	0.0287922	Bowness	2	10	REST	-0.8315	Damaged-abundant	52
LABRr1A1B1C__bin_138	140.833	0.263906	0.294663	7.10935	0.0285906	0.0444633	Bowness	3	197	DAM	NA	Natural-abundant	189
LABRr1A1B1C__bin_138	140.833	0.263906	0.294663	7.10935	0.0285906	0.0444633	Bowness	3	197	NAT	NA	Natural-abundant	189
LABRr1A1B1C__bin_138	140.833	0.263906	0.294663	7.10935	0.0285906	0.0444633	Bowness	3	197	REST	NA	Natural-abundant	189
LASCr2D2E2F__bin_94	4632.52	2.33944	0.890797	6.40926	0.0405739	0.0596052	Bowness	NA	NA	NA	NA	NA	NA
MHr1A1B1C__bin_83	38995.3	2.41697	0.532349	19.2906	6.47284e-05	0.000198589	Bowness	1	286	DAM	-0.948409	Restored-abundant	55
MHr1A1B1C__bin_83	38995.3	2.41697	0.532349	19.2906	6.47284e-05	0.000198589	Bowness	1	286	NAT	-0.119882	Restored-abundant	55
MHr1A1B1C__bin_83	38995.3	2.41697	0.532349	19.2906	6.47284e-05	0.000198589	Bowness	1	286	REST	1.06829	Restored-abundant	55
CRr1A1B1C__bin_96	15487.2	-0.156221	0.497977	0.0987842	0.951808	0.951808	Bowness	NA	NA	NA	NA	NA	NA
LASAr3G3H3I__bin_72	22429.2	-1.34676	0.368573	13.111	0.00142227	0.00308386	Bowness	3	183	DAM	NA	Natural-abundant	189
LASAr3G3H3I__bin_72	22429.2	-1.34676	0.368573	13.111	0.00142227	0.00308386	Bowness	3	183	NAT	NA	Natural-abundant	189
LASAr3G3H3I__bin_72	22429.2	-1.34676	0.368573	13.111	0.00142227	0.00308386	Bowness	3	183	REST	NA	Natural-abundant	189
MHr2D2E2F__bin_21	1328.5	-1.2027	0.270533	20.7866	3.06372e-05	0.000103115	Bowness	3	105	DAM	NA	Natural-abundant	189
MHr2D2E2F__bin_21	1328.5	-1.2027	0.270533	20.7866	3.06372e-05	0.000103115	Bowness	3	105	NAT	NA	Natural-abundant	189
MHr2D2E2F__bin_21	1328.5	-1.2027	0.270533	20.7866	3.06372e-05	0.000103115	Bowness	3	105	REST	NA	Natural-abundant	189
LABRr1A1B1C__bin_134	2886.35	-1.22409	0.277895	21.7647	1.87867e-05	6.6715e-05	Bowness	3	199	DAM	NA	Natural-abundant	189
LABRr1A1B1C__bin_134	2886.35	-1.22409	0.277895	21.7647	1.87867e-05	6.6715e-05	Bowness	3	199	NAT	NA	Natural-abundant	189
LABRr1A1B1C__bin_134	2886.35	-1.22409	0.277895	21.7647	1.87867e-05	6.6715e-05	Bowness	3	199	REST	NA	Natural-abundant	189
MHr2D2E2F__bin_85	35502.5	-2.80687	0.442475	39.6006	2.5168e-09	1.99136e-08	Bowness	3	97	DAM	NA	Natural-abundant	189
MHr2D2E2F__bin_85	35502.5	-2.80687	0.442475	39.6006	2.5168e-09	1.99136e-08	Bowness	3	97	NAT	NA	Natural-abundant	189
MHr2D2E2F__bin_85	35502.5	-2.80687	0.442475	39.6006	2.5168e-09	1.99136e-08	Bowness	3	97	REST	NA	Natural-abundant	189
BAr1A1B1C__bin_86	20801.3	0.249468	0.549191	0.376747	0.828305	0.841364	Bowness	NA	NA	NA	NA	NA	NA
MGr3G3H3I__bin_9	3390.81	-0.858801	0.256467	26.0175	2.24062e-06	9.90706e-06	Bowness	3	120	DAM	NA	Natural-abundant	189
MGr3G3H3I__bin_9	3390.81	-0.858801	0.256467	26.0175	2.24062e-06	9.90706e-06	Bowness	3	120	NAT	NA	Natural-abundant	189
MGr3G3H3I__bin_9	3390.81	-0.858801	0.256467	26.0175	2.24062e-06	9.90706e-06	Bowness	3	120	REST	NA	Natural-abundant	189
MGr3G3H3I__bin_71	7087.27	-0.919266	0.173554	28.7027	5.85166e-07	2.93233e-06	Bowness	3	125	DAM	NA	Natural-abundant	189
MGr3G3H3I__bin_71	7087.27	-0.919266	0.173554	28.7027	5.85166e-07	2.93233e-06	Bowness	3	125	NAT	NA	Natural-abundant	189
MGr3G3H3I__bin_71	7087.27	-0.919266	0.173554	28.7027	5.85166e-07	2.93233e-06	Bowness	3	125	REST	NA	Natural-abundant	189
LABRr1A1B1C__bin_59	7128.08	-0.284561	0.239161	2.43745	0.295607	0.346282	Bowness	NA	NA	NA	NA	NA	NA
SEr3G3H3I__bin_163	41237.5	-0.50836	0.501776	2.32367	0.312912	0.361045	Bowness	NA	NA	NA	NA	NA	NA
LASYr2D2E2F__bin_88	117378	-1.96764	0.496644	14.7757	0.000618735	0.00152486	Bowness	2	3	DAM	0.669463	Damaged-abundant	52
LASYr2D2E2F__bin_88	117378	-1.96764	0.496644	14.7757	0.000618735	0.00152486	Bowness	2	3	NAT	0.290918	Damaged-abundant	52
LASYr2D2E2F__bin_88	117378	-1.96764	0.496644	14.7757	0.000618735	0.00152486	Bowness	2	3	REST	-0.960381	Damaged-abundant	52
SEr2D2E2F__bin_26	2223.41	4.11189	0.577428	39.6424	2.46467e-09	1.98494e-08	Bowness	3	86	DAM	NA	Natural-abundant	189
SEr2D2E2F__bin_26	2223.41	4.11189	0.577428	39.6424	2.46467e-09	1.98494e-08	Bowness	3	86	NAT	NA	Natural-abundant	189
SEr2D2E2F__bin_26	2223.41	4.11189	0.577428	39.6424	2.46467e-09	1.98494e-08	Bowness	3	86	REST	NA	Natural-abundant	189
SEr3G3H3I__bin_177	10061.3	0.901117	0.760455	2.79111	0.247695	0.294751	Bowness	NA	NA	NA	NA	NA	NA
SEr3G3H3I__bin_127	2311.75	-0.436019	0.704224	13.487	0.00117853	0.00263594	Bowness	3	75	DAM	NA	Natural-abundant	189
SEr3G3H3I__bin_127	2311.75	-0.436019	0.704224	13.487	0.00117853	0.00263594	Bowness	3	75	NAT	NA	Natural-abundant	189
SEr3G3H3I__bin_127	2311.75	-0.436019	0.704224	13.487	0.00117853	0.00263594	Bowness	3	75	REST	NA	Natural-abundant	189
LABRr1A1B1C__bin_116	3981.76	0.315982	0.181119	3.18031	0.203894	0.251935	Bowness	NA	NA	NA	NA	NA	NA
MHr2D2E2F__bin_120	12884.3	-1.93278	0.26311	54.0289	1.85261e-12	2.78509e-11	Bowness	3	112	DAM	NA	Natural-abundant	189
MHr2D2E2F__bin_120	12884.3	-1.93278	0.26311	54.0289	1.85261e-12	2.78509e-11	Bowness	3	112	NAT	NA	Natural-abundant	189
MHr2D2E2F__bin_120	12884.3	-1.93278	0.26311	54.0289	1.85261e-12	2.78509e-11	Bowness	3	112	REST	NA	Natural-abundant	189
MGr2D2E2F__bin_117	38.0889	0.0801515	0.367269	4.65255	0.097659	0.131869	Bowness	NA	NA	NA	NA	NA	NA
BOr3G3H3I__bin_37	637476	-0.718981	0.3774	7.10077	0.0287136	0.0445011	Bowness	1	267	DAM	0.167113	Restored-abundant	55
BOr3G3H3I__bin_37	637476	-0.718981	0.3774	7.10077	0.0287136	0.0445011	Bowness	1	267	NAT	-0.481548	Restored-abundant	55
BOr3G3H3I__bin_37	637476	-0.718981	0.3774	7.10077	0.0287136	0.0445011	Bowness	1	267	REST	0.314435	Restored-abundant	55
LASAr3G3H3I__bin_57	14905.8	2.34424	0.629392	14.3633	0.000760421	0.00179555	Bowness	1	289	DAM	-0.503799	Restored-abundant	55
LASAr3G3H3I__bin_57	14905.8	2.34424	0.629392	14.3633	0.000760421	0.00179555	Bowness	1	289	NAT	-0.503799	Restored-abundant	55
LASAr3G3H3I__bin_57	14905.8	2.34424	0.629392	14.3633	0.000760421	0.00179555	Bowness	1	289	REST	1.0076	Restored-abundant	55
BAr1A1B1C__bin_48	2510.42	1.85397	0.606037	10.0122	0.00669694	0.0126373	Bowness	3	241	DAM	NA	Natural-abundant	189
BAr1A1B1C__bin_48	2510.42	1.85397	0.606037	10.0122	0.00669694	0.0126373	Bowness	3	241	NAT	NA	Natural-abundant	189
BAr1A1B1C__bin_48	2510.42	1.85397	0.606037	10.0122	0.00669694	0.0126373	Bowness	3	241	REST	NA	Natural-abundant	189
BAr2D2E2F__bin_71	579000	-1.48538	0.426703	12.7828	0.00167593	0.00354856	Bowness	2	46	DAM	0.916519	Damaged-abundant	52
BAr2D2E2F__bin_71	579000	-1.48538	0.426703	12.7828	0.00167593	0.00354856	Bowness	2	46	NAT	-0.0996851	Damaged-abundant	52
BAr2D2E2F__bin_71	579000	-1.48538	0.426703	12.7828	0.00167593	0.00354856	Bowness	2	46	REST	-0.816834	Damaged-abundant	52
LASYr2D2E2F__bin_106	5761	-1.51864	0.407002	13.6419	0.00109067	0.00247182	Bowness	3	176	DAM	NA	Natural-abundant	189
LASYr2D2E2F__bin_106	5761	-1.51864	0.407002	13.6419	0.00109067	0.00247182	Bowness	3	176	NAT	NA	Natural-abundant	189
LASYr2D2E2F__bin_106	5761	-1.51864	0.407002	13.6419	0.00109067	0.00247182	Bowness	3	176	REST	NA	Natural-abundant	189
LASAr3G3H3I__bin_7	21098.4	-0.548187	0.252303	10.8703	0.00436054	0.00851343	Bowness	3	184	DAM	NA	Natural-abundant	189
LASAr3G3H3I__bin_7	21098.4	-0.548187	0.252303	10.8703	0.00436054	0.00851343	Bowness	3	184	NAT	NA	Natural-abundant	189
LASAr3G3H3I__bin_7	21098.4	-0.548187	0.252303	10.8703	0.00436054	0.00851343	Bowness	3	184	REST	NA	Natural-abundant	189
LASCr2D2E2F__bin_124	11740.7	0.395852	0.363293	1.37268	0.503415	0.547085	Bowness	NA	NA	NA	NA	NA	NA
MHr1A1B1C__bin_12	22436.5	-0.753973	0.461387	2.93611	0.230374	0.278548	Bowness	NA	NA	NA	NA	NA	NA
BAr1A1B1C__bin_80	69104.8	1.45299	0.711654	4.01229	0.134507	0.174317	Bowness	NA	NA	NA	NA	NA	NA
LASCr2D2E2F__bin_65	4909.5	1.58594	0.288077	59.2069	1.39118e-13	2.72793e-12	Bowness	3	177	DAM	NA	Natural-abundant	189
LASCr2D2E2F__bin_65	4909.5	1.58594	0.288077	59.2069	1.39118e-13	2.72793e-12	Bowness	3	177	NAT	NA	Natural-abundant	189
LASCr2D2E2F__bin_65	4909.5	1.58594	0.288077	59.2069	1.39118e-13	2.72793e-12	Bowness	3	177	REST	NA	Natural-abundant	189
CRr3G3H3I__bin_20	2550.32	1.34778	0.503056	22.7644	1.13964e-05	4.43067e-05	Bowness	3	208	DAM	NA	Natural-abundant	189
CRr3G3H3I__bin_20	2550.32	1.34778	0.503056	22.7644	1.13964e-05	4.43067e-05	Bowness	3	208	NAT	NA	Natural-abundant	189
CRr3G3H3I__bin_20	2550.32	1.34778	0.503056	22.7644	1.13964e-05	4.43067e-05	Bowness	3	208	REST	NA	Natural-abundant	189
BAr3G3H3I__bin_54	205081	-1.99298	0.357958	36.8217	1.00988e-08	7.22946e-08	Bowness	2	16	DAM	1.29267	Damaged-abundant	52
BAr3G3H3I__bin_54	205081	-1.99298	0.357958	36.8217	1.00988e-08	7.22946e-08	Bowness	2	16	NAT	-0.646335	Damaged-abundant	52
BAr3G3H3I__bin_54	205081	-1.99298	0.357958	36.8217	1.00988e-08	7.22946e-08	Bowness	2	16	REST	-0.646335	Damaged-abundant	52
SEr2D2E2F__bin_169	517.488	-2.01963	0.267605	78.8942	7.38486e-18	3.02529e-16	Bowness	3	88	DAM	NA	Natural-abundant	189
SEr2D2E2F__bin_169	517.488	-2.01963	0.267605	78.8942	7.38486e-18	3.02529e-16	Bowness	3	88	NAT	NA	Natural-abundant	189
SEr2D2E2F__bin_169	517.488	-2.01963	0.267605	78.8942	7.38486e-18	3.02529e-16	Bowness	3	88	REST	NA	Natural-abundant	189
BOr2D2E2F__bin_15	9535.58	7.96254	1.1169	28.982	5.08905e-07	2.63812e-06	Bowness	1	259	DAM	-0.487748	Restored-abundant	55
BOr2D2E2F__bin_15	9535.58	7.96254	1.1169	28.982	5.08905e-07	2.63812e-06	Bowness	1	259	NAT	-0.295391	Restored-abundant	55
BOr2D2E2F__bin_15	9535.58	7.96254	1.1169	28.982	5.08905e-07	2.63812e-06	Bowness	1	259	REST	0.783139	Restored-abundant	55
CRr2D2E2F__bin_78	2641.53	0.584209	0.3796	6.05122	0.0485283	0.0706009	Bowness	NA	NA	NA	NA	NA	NA
CRr2D2E2F__bin_49	18835	1.31579	0.459207	8.90571	0.0116453	0.0205137	Bowness	1	264	DAM	-0.333333	Restored-abundant	55
CRr2D2E2F__bin_49	18835	1.31579	0.459207	8.90571	0.0116453	0.0205137	Bowness	1	264	NAT	-0.333333	Restored-abundant	55
CRr2D2E2F__bin_49	18835	1.31579	0.459207	8.90571	0.0116453	0.0205137	Bowness	1	264	REST	0.666667	Restored-abundant	55
BAr1A1B1C__bin_42	23565.7	0.661882	0.666066	2.38782	0.303033	0.354062	Bowness	NA	NA	NA	NA	NA	NA
MHr3G3H3I__bin_20	10314	0.0940319	0.191803	1.72224	0.422687	0.467235	Bowness	NA	NA	NA	NA	NA	NA
LABRr1A1B1C__bin_68	1606.72	4.67345	0.66986	40.2279	1.83915e-09	1.50811e-08	Bowness	3	190	DAM	NA	Natural-abundant	189
LABRr1A1B1C__bin_68	1606.72	4.67345	0.66986	40.2279	1.83915e-09	1.50811e-08	Bowness	3	190	NAT	NA	Natural-abundant	189
LABRr1A1B1C__bin_68	1606.72	4.67345	0.66986	40.2279	1.83915e-09	1.50811e-08	Bowness	3	190	REST	NA	Natural-abundant	189
SEr2D2E2F__bin_97	10433.5	0.523277	0.363959	5.58162	0.0613716	0.0870396	Bowness	NA	NA	NA	NA	NA	NA
CRr2D2E2F__bin_5	6605.94	2.51184	0.666794	16.2157	0.000301166	0.000780608	Bowness	3	212	DAM	NA	Natural-abundant	189
CRr2D2E2F__bin_5	6605.94	2.51184	0.666794	16.2157	0.000301166	0.000780608	Bowness	3	212	NAT	NA	Natural-abundant	189
CRr2D2E2F__bin_5	6605.94	2.51184	0.666794	16.2157	0.000301166	0.000780608	Bowness	3	212	REST	NA	Natural-abundant	189
MHr1A1B1C__bin_14	333.489	0.838689	0.637385	13.176	0.00137677	0.00299964	Bowness	3	116	DAM	NA	Natural-abundant	189
MHr1A1B1C__bin_14	333.489	0.838689	0.637385	13.176	0.00137677	0.00299964	Bowness	3	116	NAT	NA	Natural-abundant	189
MHr1A1B1C__bin_14	333.489	0.838689	0.637385	13.176	0.00137677	0.00299964	Bowness	3	116	REST	NA	Natural-abundant	189
MGr3G3H3I__bin_42	5870.15	-0.891747	0.547454	5.19813	0.0743432	0.103484	Bowness	NA	NA	NA	NA	NA	NA
CRr1A1B1C__bin_120	722168	-1.10278	0.43629	6.75192	0.0341853	0.0512212	Bowness	NA	NA	NA	NA	NA	NA
SEr3G3H3I__bin_143	25169.9	1.50874	0.333533	20.9183	2.86841e-05	9.87522e-05	Bowness	1	263	DAM	-0.333333	Restored-abundant	55
SEr3G3H3I__bin_143	25169.9	1.50874	0.333533	20.9183	2.86841e-05	9.87522e-05	Bowness	1	263	NAT	-0.333333	Restored-abundant	55
SEr3G3H3I__bin_143	25169.9	1.50874	0.333533	20.9183	2.86841e-05	9.87522e-05	Bowness	1	263	REST	0.666667	Restored-abundant	55
LABRr1A1B1C__bin_44	688127	-1.09121	0.375698	8.24485	0.0162052	0.0267712	Bowness	2	9	DAM	0.243393	Damaged-abundant	52
LABRr1A1B1C__bin_44	688127	-1.09121	0.375698	8.24485	0.0162052	0.0267712	Bowness	2	9	NAT	0.651411	Damaged-abundant	52
LABRr1A1B1C__bin_44	688127	-1.09121	0.375698	8.24485	0.0162052	0.0267712	Bowness	2	9	REST	-0.894804	Damaged-abundant	52
MGr2D2E2F__bin_25	673.979	0.0618465	0.174248	3.51975	0.172067	0.216766	Bowness	NA	NA	NA	NA	NA	NA
CRr1A1B1C__bin_45	3813.61	-0.64292	0.245497	8.39261	0.0150511	0.0252144	Bowness	3	216	DAM	NA	Natural-abundant	189
CRr1A1B1C__bin_45	3813.61	-0.64292	0.245497	8.39261	0.0150511	0.0252144	Bowness	3	216	NAT	NA	Natural-abundant	189
CRr1A1B1C__bin_45	3813.61	-0.64292	0.245497	8.39261	0.0150511	0.0252144	Bowness	3	216	REST	NA	Natural-abundant	189
MGr1A1B1C__bin_74	9551.27	-0.301409	0.517454	1.62046	0.444755	0.486856	Bowness	NA	NA	NA	NA	NA	NA
BAr1A1B1C__bin_122	11919.8	1.56866	0.7535	7.5677	0.0227349	0.0363083	Bowness	1	251	DAM	-0.333333	Restored-abundant	55
BAr1A1B1C__bin_122	11919.8	1.56866	0.7535	7.5677	0.0227349	0.0363083	Bowness	1	251	NAT	0.666667	Restored-abundant	55
BAr1A1B1C__bin_122	11919.8	1.56866	0.7535	7.5677	0.0227349	0.0363083	Bowness	1	251	REST	-0.333333	Restored-abundant	55
LASCr2D2E2F__bin_59	12967.4	1.10866	0.198544	33.4896	5.3436e-08	3.39432e-07	Bowness	3	178	DAM	NA	Natural-abundant	189
LASCr2D2E2F__bin_59	12967.4	1.10866	0.198544	33.4896	5.3436e-08	3.39432e-07	Bowness	3	178	NAT	NA	Natural-abundant	189
LASCr2D2E2F__bin_59	12967.4	1.10866	0.198544	33.4896	5.3436e-08	3.39432e-07	Bowness	3	178	REST	NA	Natural-abundant	189
CRr3G3H3I__bin_3	25323.7	-1.23505	0.307545	22.0568	1.62338e-05	5.90437e-05	Bowness	3	207	DAM	NA	Natural-abundant	189
CRr3G3H3I__bin_3	25323.7	-1.23505	0.307545	22.0568	1.62338e-05	5.90437e-05	Bowness	3	207	NAT	NA	Natural-abundant	189
CRr3G3H3I__bin_3	25323.7	-1.23505	0.307545	22.0568	1.62338e-05	5.90437e-05	Bowness	3	207	REST	NA	Natural-abundant	189
SEr3G3H3I__bin_108	14739.6	1.49301	0.367056	15.8993	0.000352779	0.000903997	Bowness	3	78	DAM	NA	Natural-abundant	189
SEr3G3H3I__bin_108	14739.6	1.49301	0.367056	15.8993	0.000352779	0.000903997	Bowness	3	78	NAT	NA	Natural-abundant	189
SEr3G3H3I__bin_108	14739.6	1.49301	0.367056	15.8993	0.000352779	0.000903997	Bowness	3	78	REST	NA	Natural-abundant	189
SEr2D2E2F__bin_66	11451.6	0.816833	0.448168	3.27957	0.194022	0.241057	Bowness	NA	NA	NA	NA	NA	NA
LASAr3G3H3I__bin_124	16368.5	0.240367	0.399398	4.61432	0.0995438	0.134013	Bowness	NA	NA	NA	NA	NA	NA
CRr2D2E2F__bin_117	33042.9	1.4224	0.487371	8.44369	0.0146716	0.0248067	Bowness	1	269	DAM	-0.650515	Restored-abundant	55
CRr2D2E2F__bin_117	33042.9	1.4224	0.487371	8.44369	0.0146716	0.0248067	Bowness	1	269	NAT	0.0640845	Restored-abundant	55
CRr2D2E2F__bin_117	33042.9	1.4224	0.487371	8.44369	0.0146716	0.0248067	Bowness	1	269	REST	0.586431	Restored-abundant	55
SEr3G3H3I__bin_199	46002.3	0.690245	0.410726	2.89369	0.235312	0.282249	Bowness	NA	NA	NA	NA	NA	NA
LASYr2D2E2F__bin_65	105800	-1.40685	0.646819	5.39622	0.0673325	0.0940154	Bowness	NA	NA	NA	NA	NA	NA
BOr3G3H3I__bin_31	41429.2	-3.18235	0.658125	26.6073	1.66838e-06	7.52439e-06	Bowness	2	29	DAM	1.06585	Damaged-abundant	52
BOr3G3H3I__bin_31	41429.2	-3.18235	0.658125	26.6073	1.66838e-06	7.52439e-06	Bowness	2	29	NAT	-0.532927	Damaged-abundant	52
BOr3G3H3I__bin_31	41429.2	-3.18235	0.658125	26.6073	1.66838e-06	7.52439e-06	Bowness	2	29	REST	-0.532927	Damaged-abundant	52
BOr1A1B1C__bin_27	313119	0.525803	0.266748	12.9286	0.00155809	0.00333032	Bowness	1	247	DAM	-1.03287	Restored-abundant	55
BOr1A1B1C__bin_27	313119	0.525803	0.266748	12.9286	0.00155809	0.00333032	Bowness	1	247	NAT	0.851073	Restored-abundant	55
BOr1A1B1C__bin_27	313119	0.525803	0.266748	12.9286	0.00155809	0.00333032	Bowness	1	247	REST	0.181797	Restored-abundant	55
LASYr2D2E2F__bin_33	224469	-2.1084	0.484526	23.9494	6.30151e-06	2.56034e-05	Bowness	2	30	DAM	1.08323	Damaged-abundant	52
LASYr2D2E2F__bin_33	224469	-2.1084	0.484526	23.9494	6.30151e-06	2.56034e-05	Bowness	2	30	NAT	-0.511311	Damaged-abundant	52
LASYr2D2E2F__bin_33	224469	-2.1084	0.484526	23.9494	6.30151e-06	2.56034e-05	Bowness	2	30	REST	-0.571922	Damaged-abundant	52
BOr2D2E2F__bin_26	140895	0.25416	0.422199	0.832572	0.659492	0.690094	Bowness	NA	NA	NA	NA	NA	NA
LASYr2D2E2F__bin_82	18109.5	-1.36641	0.445951	10.0864	0.00645303	0.0123843	Bowness	3	175	DAM	NA	Natural-abundant	189
LASYr2D2E2F__bin_82	18109.5	-1.36641	0.445951	10.0864	0.00645303	0.0123843	Bowness	3	175	NAT	NA	Natural-abundant	189
LASYr2D2E2F__bin_82	18109.5	-1.36641	0.445951	10.0864	0.00645303	0.0123843	Bowness	3	175	REST	NA	Natural-abundant	189
MHr2D2E2F__bin_37	2194.69	1.12181	0.576734	5.44703	0.0656437	0.0922283	Bowness	NA	NA	NA	NA	NA	NA
LASAr3G3H3I__bin_93	117962	2.44903	0.551183	17.9561	0.000126151	0.000349044	Bowness	1	288	DAM	-1.03714	Restored-abundant	55
LASAr3G3H3I__bin_93	117962	2.44903	0.551183	17.9561	0.000126151	0.000349044	Bowness	1	288	NAT	-0.152504	Restored-abundant	55
LASAr3G3H3I__bin_93	117962	2.44903	0.551183	17.9561	0.000126151	0.000349044	Bowness	1	288	REST	1.18965	Restored-abundant	55
MGr1A1B1C__bin_134	4329.85	-2.54827	0.892226	7.38639	0.0248923	0.039391	Bowness	3	161	DAM	NA	Natural-abundant	189
MGr1A1B1C__bin_134	4329.85	-2.54827	0.892226	7.38639	0.0248923	0.039391	Bowness	3	161	NAT	NA	Natural-abundant	189
MGr1A1B1C__bin_134	4329.85	-2.54827	0.892226	7.38639	0.0248923	0.039391	Bowness	3	161	REST	NA	Natural-abundant	189
MHr2D2E2F__bin_129	8030.32	-1.63355	0.306835	34.0927	3.95246e-08	2.62141e-07	Bowness	3	110	DAM	NA	Natural-abundant	189
MHr2D2E2F__bin_129	8030.32	-1.63355	0.306835	34.0927	3.95246e-08	2.62141e-07	Bowness	3	110	NAT	NA	Natural-abundant	189
MHr2D2E2F__bin_129	8030.32	-1.63355	0.306835	34.0927	3.95246e-08	2.62141e-07	Bowness	3	110	REST	NA	Natural-abundant	189
BAr3G3H3I__bin_32	4417.89	-0.601354	0.35727	4.12827	0.126928	0.165447	Bowness	NA	NA	NA	NA	NA	NA
MGr2D2E2F__bin_63	4379.1	2.49346	0.498333	22.7473	1.14942e-05	4.43067e-05	Bowness	3	141	DAM	NA	Natural-abundant	189
MGr2D2E2F__bin_63	4379.1	2.49346	0.498333	22.7473	1.14942e-05	4.43067e-05	Bowness	3	141	NAT	NA	Natural-abundant	189
MGr2D2E2F__bin_63	4379.1	2.49346	0.498333	22.7473	1.14942e-05	4.43067e-05	Bowness	3	141	REST	NA	Natural-abundant	189
LASYr2D2E2F__bin_91	10472.3	-1.4405	0.29667	26.5779	1.6931e-06	7.56026e-06	Bowness	3	174	DAM	NA	Natural-abundant	189
LASYr2D2E2F__bin_91	10472.3	-1.4405	0.29667	26.5779	1.6931e-06	7.56026e-06	Bowness	3	174	NAT	NA	Natural-abundant	189
LASYr2D2E2F__bin_91	10472.3	-1.4405	0.29667	26.5779	1.6931e-06	7.56026e-06	Bowness	3	174	REST	NA	Natural-abundant	189
BAr2D2E2F__bin_125	3261.42	-3.55147	0.574296	43.3768	3.80932e-10	3.57917e-09	Bowness	3	236	DAM	NA	Natural-abundant	189
BAr2D2E2F__bin_125	3261.42	-3.55147	0.574296	43.3768	3.80932e-10	3.57917e-09	Bowness	3	236	NAT	NA	Natural-abundant	189
BAr2D2E2F__bin_125	3261.42	-3.55147	0.574296	43.3768	3.80932e-10	3.57917e-09	Bowness	3	236	REST	NA	Natural-abundant	189
LABRr1A1B1C__bin_29	321.358	-0.134361	0.237593	1.06885	0.586007	0.626277	Bowness	NA	NA	NA	NA	NA	NA
MHr3G3H3I__bin_100	21717.9	-0.885973	0.280285	9.9236	0.00700032	0.0130954	Bowness	3	96	DAM	NA	Natural-abundant	189
MHr3G3H3I__bin_100	21717.9	-0.885973	0.280285	9.9236	0.00700032	0.0130954	Bowness	3	96	NAT	NA	Natural-abundant	189
MHr3G3H3I__bin_100	21717.9	-0.885973	0.280285	9.9236	0.00700032	0.0130954	Bowness	3	96	REST	NA	Natural-abundant	189
SEr2D2E2F__bin_78	5482.89	0.571786	0.384995	2.44343	0.294725	0.346148	Bowness	NA	NA	NA	NA	NA	NA
BAr3G3H3I__bin_95	2516.22	-1.83229	0.34156	29.6066	3.72404e-07	1.97593e-06	Bowness	3	221	DAM	NA	Natural-abundant	189
BAr3G3H3I__bin_95	2516.22	-1.83229	0.34156	29.6066	3.72404e-07	1.97593e-06	Bowness	3	221	NAT	NA	Natural-abundant	189
BAr3G3H3I__bin_95	2516.22	-1.83229	0.34156	29.6066	3.72404e-07	1.97593e-06	Bowness	3	221	REST	NA	Natural-abundant	189
BOr2D2E2F__bin_44	200576	-0.382089	0.345396	24.386	5.06587e-06	2.07701e-05	Bowness	1	266	DAM	0.137359	Restored-abundant	55
BOr2D2E2F__bin_44	200576	-0.382089	0.345396	24.386	5.06587e-06	2.07701e-05	Bowness	1	266	NAT	-1.07557	Restored-abundant	55
BOr2D2E2F__bin_44	200576	-0.382089	0.345396	24.386	5.06587e-06	2.07701e-05	Bowness	1	266	REST	0.938208	Restored-abundant	55
CRr3G3H3I__bin_99	1665.76	-0.583879	0.344617	3.92608	0.140431	0.18044	Bowness	NA	NA	NA	NA	NA	NA
MGr3G3H3I__bin_57	8100.51	-1.31739	0.363294	14.2585	0.000801327	0.00188228	Bowness	3	126	DAM	NA	Natural-abundant	189
MGr3G3H3I__bin_57	8100.51	-1.31739	0.363294	14.2585	0.000801327	0.00188228	Bowness	3	126	NAT	NA	Natural-abundant	189
MGr3G3H3I__bin_57	8100.51	-1.31739	0.363294	14.2585	0.000801327	0.00188228	Bowness	3	126	REST	NA	Natural-abundant	189
LASAr3G3H3I__bin_69	896.947	-2.06397	0.653501	16.3564	0.000280702	0.000736026	Bowness	3	185	DAM	NA	Natural-abundant	189
LASAr3G3H3I__bin_69	896.947	-2.06397	0.653501	16.3564	0.000280702	0.000736026	Bowness	3	185	NAT	NA	Natural-abundant	189
LASAr3G3H3I__bin_69	896.947	-2.06397	0.653501	16.3564	0.000280702	0.000736026	Bowness	3	185	REST	NA	Natural-abundant	189
BAr2D2E2F__bin_126	45933.2	-0.826726	0.630322	2.7525	0.252524	0.299706	Bowness	NA	NA	NA	NA	NA	NA
CRr3G3H3I__bin_105	12181.2	-0.530118	0.537357	4.85917	0.0880734	0.120367	Bowness	NA	NA	NA	NA	NA	NA
BAr3G3H3I__bin_8	13819.6	-1.98873	0.463665	23.3164	8.64786e-06	3.48231e-05	Bowness	3	222	DAM	NA	Natural-abundant	189
BAr3G3H3I__bin_8	13819.6	-1.98873	0.463665	23.3164	8.64786e-06	3.48231e-05	Bowness	3	222	NAT	NA	Natural-abundant	189
BAr3G3H3I__bin_8	13819.6	-1.98873	0.463665	23.3164	8.64786e-06	3.48231e-05	Bowness	3	222	REST	NA	Natural-abundant	189
LABRr1A1B1C__bin_36	109.151	0.170161	0.348169	3.12952	0.209138	0.257006	Bowness	NA	NA	NA	NA	NA	NA
CRr3G3H3I__bin_11	10949.2	1.62696	0.440359	13.4834	0.00118062	0.00263594	Bowness	3	210	DAM	NA	Natural-abundant	189
CRr3G3H3I__bin_11	10949.2	1.62696	0.440359	13.4834	0.00118062	0.00263594	Bowness	3	210	NAT	NA	Natural-abundant	189
CRr3G3H3I__bin_11	10949.2	1.62696	0.440359	13.4834	0.00118062	0.00263594	Bowness	3	210	REST	NA	Natural-abundant	189
LABRr1A1B1C__bin_15	352.291	1.39207	0.329356	18.3897	0.000101562	0.000286278	Bowness	3	196	DAM	NA	Natural-abundant	189
LABRr1A1B1C__bin_15	352.291	1.39207	0.329356	18.3897	0.000101562	0.000286278	Bowness	3	196	NAT	NA	Natural-abundant	189
LABRr1A1B1C__bin_15	352.291	1.39207	0.329356	18.3897	0.000101562	0.000286278	Bowness	3	196	REST	NA	Natural-abundant	189
SEr2D2E2F__bin_29	7407.55	3.32533	0.764919	16.8156	0.000223116	0.000598961	Bowness	3	85	DAM	NA	Natural-abundant	189
SEr2D2E2F__bin_29	7407.55	3.32533	0.764919	16.8156	0.000223116	0.000598961	Bowness	3	85	NAT	NA	Natural-abundant	189
SEr2D2E2F__bin_29	7407.55	3.32533	0.764919	16.8156	0.000223116	0.000598961	Bowness	3	85	REST	NA	Natural-abundant	189
LASYr2D2E2F__bin_31	111000	-0.149634	0.428814	2.34198	0.310061	0.359479	Bowness	NA	NA	NA	NA	NA	NA
LABRr1A1B1C__bin_78	8339.41	1.10675	0.480498	5.48878	0.0642874	0.0906051	Bowness	NA	NA	NA	NA	NA	NA
SEr3G3H3I__bin_35	3129.16	1.26528	0.192252	42.4995	5.90688e-10	5.29931e-09	Bowness	NA	NA	NA	NA	NA	NA
BAr1A1B1C__bin_85	122844	-0.17507	0.741656	0.803769	0.669058	0.698484	Bowness	NA	NA	NA	NA	NA	NA
MGr1A1B1C__bin_9	237.847	0.381999	0.703886	0.611299	0.736645	0.761988	Bowness	NA	NA	NA	NA	NA	NA
SEr2D2E2F__bin_80	23403.4	0.0989415	0.309252	0.26162	0.877385	0.885236	Bowness	NA	NA	NA	NA	NA	NA
MGr3G3H3I__bin_77	1538.03	-1.29549	0.373175	16.4194	0.000271996	0.000721589	Bowness	3	122	DAM	NA	Natural-abundant	189
MGr3G3H3I__bin_77	1538.03	-1.29549	0.373175	16.4194	0.000271996	0.000721589	Bowness	3	122	NAT	NA	Natural-abundant	189
MGr3G3H3I__bin_77	1538.03	-1.29549	0.373175	16.4194	0.000271996	0.000721589	Bowness	3	122	REST	NA	Natural-abundant	189
BAr3G3H3I__bin_81	23482.8	-5.54321	0.846581	48.0338	3.71188e-11	4.29245e-10	Bowness	2	42	DAM	0.666667	Damaged-abundant	52
BAr3G3H3I__bin_81	23482.8	-5.54321	0.846581	48.0338	3.71188e-11	4.29245e-10	Bowness	2	42	NAT	-0.333333	Damaged-abundant	52
BAr3G3H3I__bin_81	23482.8	-5.54321	0.846581	48.0338	3.71188e-11	4.29245e-10	Bowness	2	42	REST	-0.333333	Damaged-abundant	52
LASCr2D2E2F__bin_104	2335.24	0.63272	0.215744	18.6406	8.95855e-05	0.000258994	Bowness	3	182	DAM	NA	Natural-abundant	189
LASCr2D2E2F__bin_104	2335.24	0.63272	0.215744	18.6406	8.95855e-05	0.000258994	Bowness	3	182	NAT	NA	Natural-abundant	189
LASCr2D2E2F__bin_104	2335.24	0.63272	0.215744	18.6406	8.95855e-05	0.000258994	Bowness	3	182	REST	NA	Natural-abundant	189
MGr2D2E2F__bin_129	16917	0.415516	0.265254	6.67081	0.0356001	0.0528146	Bowness	NA	NA	NA	NA	NA	NA
BAr2D2E2F__bin_111	76336	2.19486	0.311587	47.8701	4.02846e-11	4.54209e-10	Bowness	1	276	DAM	-0.977901	Restored-abundant	55
BAr2D2E2F__bin_111	76336	2.19486	0.311587	47.8701	4.02846e-11	4.54209e-10	Bowness	1	276	NAT	0.0921119	Restored-abundant	55
BAr2D2E2F__bin_111	76336	2.19486	0.311587	47.8701	4.02846e-11	4.54209e-10	Bowness	1	276	REST	0.885789	Restored-abundant	55
BOr3G3H3I__bin_96	43829	-4.16085	0.608297	41.1843	1.1401e-09	9.70161e-09	Bowness	2	15	DAM	1.20315	Damaged-abundant	52
BOr3G3H3I__bin_96	43829	-4.16085	0.608297	41.1843	1.1401e-09	9.70161e-09	Bowness	2	15	NAT	-0.463761	Damaged-abundant	52
BOr3G3H3I__bin_96	43829	-4.16085	0.608297	41.1843	1.1401e-09	9.70161e-09	Bowness	2	15	REST	-0.739393	Damaged-abundant	52
CRr2D2E2F__bin_44	24082.5	2.79628	0.586499	24.6928	4.34537e-06	1.84883e-05	Bowness	1	244	DAM	-0.454268	Restored-abundant	55
CRr2D2E2F__bin_44	24082.5	2.79628	0.586499	24.6928	4.34537e-06	1.84883e-05	Bowness	1	244	NAT	0.515777	Restored-abundant	55
CRr2D2E2F__bin_44	24082.5	2.79628	0.586499	24.6928	4.34537e-06	1.84883e-05	Bowness	1	244	REST	-0.0615087	Restored-abundant	55
LASYr2D2E2F__bin_93	391586	-0.0712172	0.38638	3.83327	0.147101	0.18794	Bowness	NA	NA	NA	NA	NA	NA
BAr1A1B1C__bin_138	5138.19	0.216721	0.742489	14.5329	0.00069859	0.001667	Bowness	3	240	DAM	NA	Natural-abundant	189
BAr1A1B1C__bin_138	5138.19	0.216721	0.742489	14.5329	0.00069859	0.001667	Bowness	3	240	NAT	NA	Natural-abundant	189
BAr1A1B1C__bin_138	5138.19	0.216721	0.742489	14.5329	0.00069859	0.001667	Bowness	3	240	REST	NA	Natural-abundant	189
SEr2D2E2F__bin_150	7028.06	2.43368	0.524628	20.567	3.41927e-05	0.000111746	Bowness	3	90	DAM	NA	Natural-abundant	189
SEr2D2E2F__bin_150	7028.06	2.43368	0.524628	20.567	3.41927e-05	0.000111746	Bowness	3	90	NAT	NA	Natural-abundant	189
SEr2D2E2F__bin_150	7028.06	2.43368	0.524628	20.567	3.41927e-05	0.000111746	Bowness	3	90	REST	NA	Natural-abundant	189
MGr1A1B1C__bin_54	2927.75	1.2416	0.50183	7.32566	0.0256598	0.0404636	Bowness	3	154	DAM	NA	Natural-abundant	189
MGr1A1B1C__bin_54	2927.75	1.2416	0.50183	7.32566	0.0256598	0.0404636	Bowness	3	154	NAT	NA	Natural-abundant	189
MGr1A1B1C__bin_54	2927.75	1.2416	0.50183	7.32566	0.0256598	0.0404636	Bowness	3	154	REST	NA	Natural-abundant	189
BAr1A1B1C__bin_79	10008	-0.0474488	0.439774	0.565338	0.753769	0.774374	Bowness	NA	NA	NA	NA	NA	NA
LABRr1A1B1C__bin_77	797.1	-0.371652	0.259254	4.14365	0.125956	0.164655	Bowness	NA	NA	NA	NA	NA	NA
SEr3G3H3I__bin_39	579.842	-0.0315161	0.221109	4.3167	0.115516	0.15368	Bowness	NA	NA	NA	NA	NA	NA
BAr1A1B1C__bin_89	10803.2	-0.429205	0.495005	5.68525	0.0582726	0.0834315	Bowness	NA	NA	NA	NA	NA	NA
MGr1A1B1C__bin_131	2698.43	4.67444	0.639827	45.3875	1.39388e-10	1.42873e-09	Bowness	3	163	DAM	NA	Natural-abundant	189
MGr1A1B1C__bin_131	2698.43	4.67444	0.639827	45.3875	1.39388e-10	1.42873e-09	Bowness	3	163	NAT	NA	Natural-abundant	189
MGr1A1B1C__bin_131	2698.43	4.67444	0.639827	45.3875	1.39388e-10	1.42873e-09	Bowness	3	163	REST	NA	Natural-abundant	189
SEr3G3H3I__bin_275	11902.1	3.78548	0.260343	176.764	4.13162e-39	1.86336e-36	Bowness	3	60	DAM	NA	Natural-abundant	189
SEr3G3H3I__bin_275	11902.1	3.78548	0.260343	176.764	4.13162e-39	1.86336e-36	Bowness	3	60	NAT	NA	Natural-abundant	189
SEr3G3H3I__bin_275	11902.1	3.78548	0.260343	176.764	4.13162e-39	1.86336e-36	Bowness	3	60	REST	NA	Natural-abundant	189
MGr2D2E2F__bin_77	645.716	0.116159	0.173494	0.483839	0.78512	0.802923	Bowness	NA	NA	NA	NA	NA	NA
SEr2D2E2F__bin_114	12489	0.567891	0.505078	1.38344	0.500715	0.545465	Bowness	NA	NA	NA	NA	NA	NA
LAWAr2D2E2F__bin_48	15355.8	1.18052	0.53024	4.8257	0.0895597	0.122029	Bowness	NA	NA	NA	NA	NA	NA
MGr1A1B1C__bin_69	20664.6	-0.890584	0.376683	6.86491	0.0323075	0.0488949	Bowness	3	151	DAM	NA	Natural-abundant	189
MGr1A1B1C__bin_69	20664.6	-0.890584	0.376683	6.86491	0.0323075	0.0488949	Bowness	3	151	NAT	NA	Natural-abundant	189
MGr1A1B1C__bin_69	20664.6	-0.890584	0.376683	6.86491	0.0323075	0.0488949	Bowness	3	151	REST	NA	Natural-abundant	189
MGr1A1B1C__bin_32	710.515	1.67657	0.463528	12.4751	0.00195468	0.00408131	Bowness	3	157	DAM	NA	Natural-abundant	189
MGr1A1B1C__bin_32	710.515	1.67657	0.463528	12.4751	0.00195468	0.00408131	Bowness	3	157	NAT	NA	Natural-abundant	189
MGr1A1B1C__bin_32	710.515	1.67657	0.463528	12.4751	0.00195468	0.00408131	Bowness	3	157	REST	NA	Natural-abundant	189
BAr1A1B1C__bin_116	20299.5	-2.17128	0.405568	29.3015	4.33771e-07	2.27477e-06	Bowness	2	41	DAM	0.666667	Damaged-abundant	52
BAr1A1B1C__bin_116	20299.5	-2.17128	0.405568	29.3015	4.33771e-07	2.27477e-06	Bowness	2	41	NAT	-0.333333	Damaged-abundant	52
BAr1A1B1C__bin_116	20299.5	-2.17128	0.405568	29.3015	4.33771e-07	2.27477e-06	Bowness	2	41	REST	-0.333333	Damaged-abundant	52
MHr2D2E2F__bin_133	27164.5	-1.33675	0.265765	29.9363	3.15806e-07	1.71601e-06	Bowness	3	108	DAM	NA	Natural-abundant	189
MHr2D2E2F__bin_133	27164.5	-1.33675	0.265765	29.9363	3.15806e-07	1.71601e-06	Bowness	3	108	NAT	NA	Natural-abundant	189
MHr2D2E2F__bin_133	27164.5	-1.33675	0.265765	29.9363	3.15806e-07	1.71601e-06	Bowness	3	108	REST	NA	Natural-abundant	189
SEr2D2E2F__bin_46	11055.2	4.67601	0.505928	74.7223	5.94659e-17	1.91565e-15	Bowness	1	265	DAM	-0.333333	Restored-abundant	55
SEr2D2E2F__bin_46	11055.2	4.67601	0.505928	74.7223	5.94659e-17	1.91565e-15	Bowness	1	265	NAT	-0.333333	Restored-abundant	55
SEr2D2E2F__bin_46	11055.2	4.67601	0.505928	74.7223	5.94659e-17	1.91565e-15	Bowness	1	265	REST	0.666667	Restored-abundant	55
LABRr1A1B1C__bin_56	14358.8	3.65979	0.616639	31.8705	1.20061e-07	7.02057e-07	Bowness	1	280	DAM	-0.795919	Restored-abundant	55
LABRr1A1B1C__bin_56	14358.8	3.65979	0.616639	31.8705	1.20061e-07	7.02057e-07	Bowness	1	280	NAT	-0.343644	Restored-abundant	55
LABRr1A1B1C__bin_56	14358.8	3.65979	0.616639	31.8705	1.20061e-07	7.02057e-07	Bowness	1	280	REST	1.13956	Restored-abundant	55
LAWAr2D2E2F__bin_134	2493.46	0.151318	0.268263	0.42614	0.8081	0.822693	Bowness	NA	NA	NA	NA	NA	NA
CRr3G3H3I__bin_118	24275.4	-0.00247529	0.183126	3.69351	0.157748	0.199844	Bowness	NA	NA	NA	NA	NA	NA
MGr1A1B1C__bin_125	333.751	0.0336604	0.671264	1.22763	0.541283	0.581235	Bowness	NA	NA	NA	NA	NA	NA
LABRr1A1B1C__bin_2	125.83	2.06099	0.345225	35.6296	1.83286e-08	1.27172e-07	Bowness	3	194	DAM	NA	Natural-abundant	189
LABRr1A1B1C__bin_2	125.83	2.06099	0.345225	35.6296	1.83286e-08	1.27172e-07	Bowness	3	194	NAT	NA	Natural-abundant	189
LABRr1A1B1C__bin_2	125.83	2.06099	0.345225	35.6296	1.83286e-08	1.27172e-07	Bowness	3	194	REST	NA	Natural-abundant	189
LASCr2D2E2F__bin_22	1976.7	1.03608	0.423653	5.98302	0.0502115	0.0725814	Bowness	NA	NA	NA	NA	NA	NA
MGr3G3H3I__bin_73	8071.64	-0.424593	0.167974	11.5996	0.00302809	0.00606964	Bowness	3	124	DAM	NA	Natural-abundant	189
MGr3G3H3I__bin_73	8071.64	-0.424593	0.167974	11.5996	0.00302809	0.00606964	Bowness	3	124	NAT	NA	Natural-abundant	189
MGr3G3H3I__bin_73	8071.64	-0.424593	0.167974	11.5996	0.00302809	0.00606964	Bowness	3	124	REST	NA	Natural-abundant	189
MGr1A1B1C__bin_90	1397.74	0.361326	0.476639	4.74157	0.0934074	0.126888	Bowness	NA	NA	NA	NA	NA	NA
CRr2D2E2F__bin_104	10696.6	0.364475	0.279059	31.9031	1.18122e-07	7.00961e-07	Bowness	3	214	DAM	NA	Natural-abundant	189
CRr2D2E2F__bin_104	10696.6	0.364475	0.279059	31.9031	1.18122e-07	7.00961e-07	Bowness	3	214	NAT	NA	Natural-abundant	189
CRr2D2E2F__bin_104	10696.6	0.364475	0.279059	31.9031	1.18122e-07	7.00961e-07	Bowness	3	214	REST	NA	Natural-abundant	189
LASCr2D2E2F__bin_3	2691.88	3.48899	0.570278	31.3729	1.5398e-07	8.68061e-07	Bowness	3	181	DAM	NA	Natural-abundant	189
LASCr2D2E2F__bin_3	2691.88	3.48899	0.570278	31.3729	1.5398e-07	8.68061e-07	Bowness	3	181	NAT	NA	Natural-abundant	189
LASCr2D2E2F__bin_3	2691.88	3.48899	0.570278	31.3729	1.5398e-07	8.68061e-07	Bowness	3	181	REST	NA	Natural-abundant	189
CRr1A1B1C__bin_23	1907.87	1.80614	0.415231	18.5806	9.23175e-05	0.000265192	Bowness	3	218	DAM	NA	Natural-abundant	189
CRr1A1B1C__bin_23	1907.87	1.80614	0.415231	18.5806	9.23175e-05	0.000265192	Bowness	3	218	NAT	NA	Natural-abundant	189
CRr1A1B1C__bin_23	1907.87	1.80614	0.415231	18.5806	9.23175e-05	0.000265192	Bowness	3	218	REST	NA	Natural-abundant	189
BOr3G3H3I__bin_53	62017.9	-4.93171	0.435126	145.876	2.10545e-32	4.74779e-30	Bowness	2	18	DAM	1.19917	Damaged-abundant	52
BOr3G3H3I__bin_53	62017.9	-4.93171	0.435126	145.876	2.10545e-32	4.74779e-30	Bowness	2	18	NAT	-0.599585	Damaged-abundant	52
BOr3G3H3I__bin_53	62017.9	-4.93171	0.435126	145.876	2.10545e-32	4.74779e-30	Bowness	2	18	REST	-0.599585	Damaged-abundant	52
MHr2D2E2F__bin_50	28105	-1.62336	0.447672	13.4595	0.00119486	0.00264164	Bowness	3	100	DAM	NA	Natural-abundant	189
MHr2D2E2F__bin_50	28105	-1.62336	0.447672	13.4595	0.00119486	0.00264164	Bowness	3	100	NAT	NA	Natural-abundant	189
MHr2D2E2F__bin_50	28105	-1.62336	0.447672	13.4595	0.00119486	0.00264164	Bowness	3	100	REST	NA	Natural-abundant	189
LAWAr2D2E2F__bin_112	250057	0.435269	0.243782	3.47552	0.175914	0.220995	Bowness	NA	NA	NA	NA	NA	NA
SEr2D2E2F__bin_162	9251.11	-0.196166	0.454071	0.201509	0.904155	0.908182	Bowness	NA	NA	NA	NA	NA	NA
MHr2D2E2F__bin_5	10155.9	-1.47113	0.328587	20.8996	2.8954e-05	9.87553e-05	Bowness	3	101	DAM	NA	Natural-abundant	189
MHr2D2E2F__bin_5	10155.9	-1.47113	0.328587	20.8996	2.8954e-05	9.87553e-05	Bowness	3	101	NAT	NA	Natural-abundant	189
MHr2D2E2F__bin_5	10155.9	-1.47113	0.328587	20.8996	2.8954e-05	9.87553e-05	Bowness	3	101	REST	NA	Natural-abundant	189
SEr3G3H3I__bin_272	2359.14	-0.310004	0.262989	7.28371	0.0262037	0.0411773	Bowness	3	61	DAM	NA	Natural-abundant	189
SEr3G3H3I__bin_272	2359.14	-0.310004	0.262989	7.28371	0.0262037	0.0411773	Bowness	3	61	NAT	NA	Natural-abundant	189
SEr3G3H3I__bin_272	2359.14	-0.310004	0.262989	7.28371	0.0262037	0.0411773	Bowness	3	61	REST	NA	Natural-abundant	189
SEr2D2E2F__bin_41	9179.51	-0.0730123	0.386711	0.207631	0.901391	0.907427	Bowness	NA	NA	NA	NA	NA	NA
BAr1A1B1C__bin_58	27486.6	1.791	0.471958	14.602	0.000674875	0.00162764	Bowness	1	253	DAM	-0.333333	Restored-abundant	55
BAr1A1B1C__bin_58	27486.6	1.791	0.471958	14.602	0.000674875	0.00162764	Bowness	1	253	NAT	0.666667	Restored-abundant	55
BAr1A1B1C__bin_58	27486.6	1.791	0.471958	14.602	0.000674875	0.00162764	Bowness	1	253	REST	-0.333333	Restored-abundant	55
SEr3G3H3I__bin_282	673.303	-0.436995	0.29344	7.06587	0.029219	0.0448499	Bowness	3	59	DAM	NA	Natural-abundant	189
SEr3G3H3I__bin_282	673.303	-0.436995	0.29344	7.06587	0.029219	0.0448499	Bowness	3	59	NAT	NA	Natural-abundant	189
SEr3G3H3I__bin_282	673.303	-0.436995	0.29344	7.06587	0.029219	0.0448499	Bowness	3	59	REST	NA	Natural-abundant	189
CRr3G3H3I__bin_38	52049.2	3.46175	0.387536	65.8237	5.08817e-15	1.09274e-13	Bowness	1	285	DAM	-1.02272	Restored-abundant	55
CRr3G3H3I__bin_38	52049.2	3.46175	0.387536	65.8237	5.08817e-15	1.09274e-13	Bowness	1	285	NAT	0.00468945	Restored-abundant	55
CRr3G3H3I__bin_38	52049.2	3.46175	0.387536	65.8237	5.08817e-15	1.09274e-13	Bowness	1	285	REST	1.01803	Restored-abundant	55
BAr1A1B1C__bin_33	89874.8	0.191068	0.58605	1.74981	0.416902	0.461973	Bowness	NA	NA	NA	NA	NA	NA
BOr3G3H3I__bin_50	81510.8	-1.58053	0.765506	4.24476	0.119746	0.157911	Bowness	NA	NA	NA	NA	NA	NA
LASYr2D2E2F__bin_67	32198.4	-1.94657	0.529856	18.0644	0.0001195	0.000332681	Bowness	2	27	DAM	1.00716	Damaged-abundant	52
LASYr2D2E2F__bin_67	32198.4	-1.94657	0.529856	18.0644	0.0001195	0.000332681	Bowness	2	27	NAT	-0.503578	Damaged-abundant	52
LASYr2D2E2F__bin_67	32198.4	-1.94657	0.529856	18.0644	0.0001195	0.000332681	Bowness	2	27	REST	-0.503578	Damaged-abundant	52
SEr2D2E2F__bin_123	3239.69	0.180434	0.341898	16.6103	0.000247236	0.000659785	Bowness	3	93	DAM	NA	Natural-abundant	189
SEr2D2E2F__bin_123	3239.69	0.180434	0.341898	16.6103	0.000247236	0.000659785	Bowness	3	93	NAT	NA	Natural-abundant	189
SEr2D2E2F__bin_123	3239.69	0.180434	0.341898	16.6103	0.000247236	0.000659785	Bowness	3	93	REST	NA	Natural-abundant	189
MGr3G3H3I__bin_138	3561.13	-1.23307	0.395582	9.45063	0.00886792	0.0159977	Bowness	3	132	DAM	NA	Natural-abundant	189
MGr3G3H3I__bin_138	3561.13	-1.23307	0.395582	9.45063	0.00886792	0.0159977	Bowness	3	132	NAT	NA	Natural-abundant	189
MGr3G3H3I__bin_138	3561.13	-1.23307	0.395582	9.45063	0.00886792	0.0159977	Bowness	3	132	REST	NA	Natural-abundant	189
MHr2D2E2F__bin_41	8188.53	-1.65794	0.43131	14.164	0.000840097	0.00194299	Bowness	3	104	DAM	NA	Natural-abundant	189
MHr2D2E2F__bin_41	8188.53	-1.65794	0.43131	14.164	0.000840097	0.00194299	Bowness	3	104	NAT	NA	Natural-abundant	189
MHr2D2E2F__bin_41	8188.53	-1.65794	0.43131	14.164	0.000840097	0.00194299	Bowness	3	104	REST	NA	Natural-abundant	189
LASAr3G3H3I__bin_11	1253.87	-0.547689	0.699386	1.54821	0.461115	0.503542	Bowness	NA	NA	NA	NA	NA	NA
BOr1A1B1C__bin_77	835056	0.0957418	0.457223	6.64878	0.0359946	0.0532247	Bowness	NA	NA	NA	NA	NA	NA
MGr3G3H3I__bin_156	56888.7	1.24707	0.735359	5.9587	0.0508259	0.0732348	Bowness	NA	NA	NA	NA	NA	NA
LASCr2D2E2F__bin_72	115873	1.81647	0.275029	41.1449	1.16278e-09	9.71137e-09	Bowness	1	279	DAM	-1.16673	Restored-abundant	55
LASCr2D2E2F__bin_72	115873	1.81647	0.275029	41.1449	1.16278e-09	9.71137e-09	Bowness	1	279	NAT	0.212225	Restored-abundant	55
LASCr2D2E2F__bin_72	115873	1.81647	0.275029	41.1449	1.16278e-09	9.71137e-09	Bowness	1	279	REST	0.954507	Restored-abundant	55
CRr1A1B1C__bin_81	50648.8	-1.43605	0.278636	27.0495	1.33747e-06	6.28333e-06	Bowness	1	255	DAM	-0.333333	Restored-abundant	55
CRr1A1B1C__bin_81	50648.8	-1.43605	0.278636	27.0495	1.33747e-06	6.28333e-06	Bowness	1	255	NAT	0.666667	Restored-abundant	55
CRr1A1B1C__bin_81	50648.8	-1.43605	0.278636	27.0495	1.33747e-06	6.28333e-06	Bowness	1	255	REST	-0.333333	Restored-abundant	55
SEr3G3H3I__bin_288	420.988	0.344102	0.300174	2.0382	0.360919	0.407956	Bowness	NA	NA	NA	NA	NA	NA
BAr2D2E2F__bin_96	28816	-2.18044	0.581494	12.943	0.00154689	0.00332213	Bowness	2	44	DAM	0.706044	Damaged-abundant	52
BAr2D2E2F__bin_96	28816	-2.18044	0.581494	12.943	0.00154689	0.00332213	Bowness	2	44	NAT	-0.0408336	Damaged-abundant	52
BAr2D2E2F__bin_96	28816	-2.18044	0.581494	12.943	0.00154689	0.00332213	Bowness	2	44	REST	-0.665211	Damaged-abundant	52
SEr3G3H3I__bin_206	1304.09	0.66401	0.271897	9.91605	0.0070268	0.0130954	Bowness	NA	NA	NA	NA	NA	NA
LASCr2D2E2F__bin_66	3780.3	-0.249363	0.150123	3.82739	0.147534	0.18796	Bowness	NA	NA	NA	NA	NA	NA
BOr1A1B1C__bin_86	232746	-3.36744	0.781598	15.5713	0.000415653	0.00105314	Bowness	2	6	DAM	0.831211	Damaged-abundant	52
BOr1A1B1C__bin_86	232746	-3.36744	0.781598	15.5713	0.000415653	0.00105314	Bowness	2	6	NAT	0.130515	Damaged-abundant	52
BOr1A1B1C__bin_86	232746	-3.36744	0.781598	15.5713	0.000415653	0.00105314	Bowness	2	6	REST	-0.961727	Damaged-abundant	52
MGr2D2E2F__bin_40	2060.8	1.61643	0.510686	20.602	3.35995e-05	0.000110609	Bowness	3	142	DAM	NA	Natural-abundant	189
MGr2D2E2F__bin_40	2060.8	1.61643	0.510686	20.602	3.35995e-05	0.000110609	Bowness	3	142	NAT	NA	Natural-abundant	189
MGr2D2E2F__bin_40	2060.8	1.61643	0.510686	20.602	3.35995e-05	0.000110609	Bowness	3	142	REST	NA	Natural-abundant	189
LASAr3G3H3I__bin_66	39461.2	-1.21046	0.254293	22.0291	1.64607e-05	5.93902e-05	Bowness	2	7	DAM	0.15968	Damaged-abundant	52
LASAr3G3H3I__bin_66	39461.2	-1.21046	0.254293	22.0291	1.64607e-05	5.93902e-05	Bowness	2	7	NAT	0.33966	Damaged-abundant	52
LASAr3G3H3I__bin_66	39461.2	-1.21046	0.254293	22.0291	1.64607e-05	5.93902e-05	Bowness	2	7	REST	-0.49934	Damaged-abundant	52
LASCr2D2E2F__bin_126	4879.72	-0.505668	0.486287	1.67902	0.431923	0.475115	Bowness	NA	NA	NA	NA	NA	NA
MGr3G3H3I__bin_142	26557.3	2.36062	0.418851	31.3794	1.53482e-07	8.68061e-07	Bowness	1	293	DAM	-0.629689	Restored-abundant	55
MGr3G3H3I__bin_142	26557.3	2.36062	0.418851	31.3794	1.53482e-07	8.68061e-07	Bowness	1	293	NAT	-0.629689	Restored-abundant	55
MGr3G3H3I__bin_142	26557.3	2.36062	0.418851	31.3794	1.53482e-07	8.68061e-07	Bowness	1	293	REST	1.25938	Restored-abundant	55
MGr1A1B1C__bin_146	1079.97	1.2089	0.41882	8.44865	0.0146352	0.0248067	Bowness	3	159	DAM	NA	Natural-abundant	189
MGr1A1B1C__bin_146	1079.97	1.2089	0.41882	8.44865	0.0146352	0.0248067	Bowness	3	159	NAT	NA	Natural-abundant	189
MGr1A1B1C__bin_146	1079.97	1.2089	0.41882	8.44865	0.0146352	0.0248067	Bowness	3	159	REST	NA	Natural-abundant	189
SEr3G3H3I__bin_170	261.765	-0.143332	0.521389	102.069	6.85628e-23	6.18437e-21	Bowness	3	71	DAM	NA	Natural-abundant	189
SEr3G3H3I__bin_170	261.765	-0.143332	0.521389	102.069	6.85628e-23	6.18437e-21	Bowness	3	71	NAT	NA	Natural-abundant	189
SEr3G3H3I__bin_170	261.765	-0.143332	0.521389	102.069	6.85628e-23	6.18437e-21	Bowness	3	71	REST	NA	Natural-abundant	189
SEr3G3H3I__bin_117	26625.4	-0.968246	0.347862	7.71792	0.0210899	0.0339698	Bowness	3	77	DAM	NA	Natural-abundant	189
SEr3G3H3I__bin_117	26625.4	-0.968246	0.347862	7.71792	0.0210899	0.0339698	Bowness	3	77	NAT	NA	Natural-abundant	189
SEr3G3H3I__bin_117	26625.4	-0.968246	0.347862	7.71792	0.0210899	0.0339698	Bowness	3	77	REST	NA	Natural-abundant	189
MHr2D2E2F__bin_106	23068.8	-1.07443	0.313493	12.832	0.00163515	0.00347854	Bowness	3	113	DAM	NA	Natural-abundant	189
MHr2D2E2F__bin_106	23068.8	-1.07443	0.313493	12.832	0.00163515	0.00347854	Bowness	3	113	NAT	NA	Natural-abundant	189
MHr2D2E2F__bin_106	23068.8	-1.07443	0.313493	12.832	0.00163515	0.00347854	Bowness	3	113	REST	NA	Natural-abundant	189
LASYr2D2E2F__bin_36	76586.4	-2.10359	0.381516	35.363	2.0942e-08	1.43104e-07	Bowness	2	40	DAM	0.666667	Damaged-abundant	52
LASYr2D2E2F__bin_36	76586.4	-2.10359	0.381516	35.363	2.0942e-08	1.43104e-07	Bowness	2	40	NAT	-0.333333	Damaged-abundant	52
LASYr2D2E2F__bin_36	76586.4	-2.10359	0.381516	35.363	2.0942e-08	1.43104e-07	Bowness	2	40	REST	-0.333333	Damaged-abundant	52
LASCr2D2E2F__bin_48	13041.7	1.88161	0.902964	5.60047	0.0607959	0.0864951	Bowness	NA	NA	NA	NA	NA	NA
SEr3G3H3I__bin_168	1713.69	2.07927	0.207866	99.814	2.11673e-22	1.36378e-20	Bowness	3	72	DAM	NA	Natural-abundant	189
SEr3G3H3I__bin_168	1713.69	2.07927	0.207866	99.814	2.11673e-22	1.36378e-20	Bowness	3	72	NAT	NA	Natural-abundant	189
SEr3G3H3I__bin_168	1713.69	2.07927	0.207866	99.814	2.11673e-22	1.36378e-20	Bowness	3	72	REST	NA	Natural-abundant	189
MHr2D2E2F__bin_7	7420.39	-0.315285	0.239246	1.88289	0.390063	0.435441	Bowness	NA	NA	NA	NA	NA	NA
MGr3G3H3I__bin_160	8663.66	-1.98401	0.636674	10.0694	0.00650806	0.0123845	Bowness	3	128	DAM	NA	Natural-abundant	189
MGr3G3H3I__bin_160	8663.66	-1.98401	0.636674	10.0694	0.00650806	0.0123845	Bowness	3	128	NAT	NA	Natural-abundant	189
MGr3G3H3I__bin_160	8663.66	-1.98401	0.636674	10.0694	0.00650806	0.0123845	Bowness	3	128	REST	NA	Natural-abundant	189
SEr2D2E2F__bin_5	1089.95	1.32552	1.22103	2.67448	0.26257	0.310811	Bowness	NA	NA	NA	NA	NA	NA
LASAr3G3H3I__bin_6	25831	-1.38341	0.695318	11.6924	0.00289085	0.00589943	Bowness	1	268	DAM	0.762037	Restored-abundant	55
LASAr3G3H3I__bin_6	25831	-1.38341	0.695318	11.6924	0.00289085	0.00589943	Bowness	1	268	NAT	-0.916621	Restored-abundant	55
LASAr3G3H3I__bin_6	25831	-1.38341	0.695318	11.6924	0.00289085	0.00589943	Bowness	1	268	REST	0.154584	Restored-abundant	55
MHr2D2E2F__bin_59	12210.6	-1.51365	0.327572	21.8256	1.82236e-05	6.52288e-05	Bowness	3	99	DAM	NA	Natural-abundant	189
MHr2D2E2F__bin_59	12210.6	-1.51365	0.327572	21.8256	1.82236e-05	6.52288e-05	Bowness	3	99	NAT	NA	Natural-abundant	189
MHr2D2E2F__bin_59	12210.6	-1.51365	0.327572	21.8256	1.82236e-05	6.52288e-05	Bowness	3	99	REST	NA	Natural-abundant	189
SEr2D2E2F__bin_83	11305.3	1.0048	0.38526	6.84341	0.0326568	0.0492582	Bowness	3	83	DAM	NA	Natural-abundant	189
SEr2D2E2F__bin_83	11305.3	1.0048	0.38526	6.84341	0.0326568	0.0492582	Bowness	3	83	NAT	NA	Natural-abundant	189
SEr2D2E2F__bin_83	11305.3	1.0048	0.38526	6.84341	0.0326568	0.0492582	Bowness	3	83	REST	NA	Natural-abundant	189
CRr2D2E2F__bin_119	26572.4	1.67877	0.272893	38.0361	5.50261e-09	4.20623e-08	Bowness	3	213	DAM	NA	Natural-abundant	189
CRr2D2E2F__bin_119	26572.4	1.67877	0.272893	38.0361	5.50261e-09	4.20623e-08	Bowness	3	213	NAT	NA	Natural-abundant	189
CRr2D2E2F__bin_119	26572.4	1.67877	0.272893	38.0361	5.50261e-09	4.20623e-08	Bowness	3	213	REST	NA	Natural-abundant	189
MGr2D2E2F__bin_45	1411.55	0.936034	0.507954	4.94167	0.0845143	0.116207	Bowness	NA	NA	NA	NA	NA	NA
LASAr3G3H3I__bin_113	206952	-0.504837	0.615222	4.2506	0.119397	0.157911	Bowness	NA	NA	NA	NA	NA	NA
SEr3G3H3I__bin_100	7643.75	-0.20109	0.346462	0.486353	0.784133	0.802923	Bowness	NA	NA	NA	NA	NA	NA
BOr3G3H3I__bin_26	125372	-0.244054	0.622501	0.878287	0.644588	0.677644	Bowness	NA	NA	NA	NA	NA	NA
BAr1A1B1C__bin_127	21826.4	3.21725	0.656671	20.6486	3.2826e-05	0.000108857	Bowness	1	270	DAM	-0.637389	Restored-abundant	55
BAr1A1B1C__bin_127	21826.4	3.21725	0.656671	20.6486	3.2826e-05	0.000108857	Bowness	1	270	NAT	0.209938	Restored-abundant	55
BAr1A1B1C__bin_127	21826.4	3.21725	0.656671	20.6486	3.2826e-05	0.000108857	Bowness	1	270	REST	0.427451	Restored-abundant	55
LASCr2D2E2F__bin_32	223.664	-0.226353	0.642304	0.911789	0.633881	0.671562	Bowness	NA	NA	NA	NA	NA	NA
BAr2D2E2F__bin_8	18758.3	-1.5019	0.538309	10.0587	0.00654295	0.0123986	Bowness	3	229	DAM	NA	Natural-abundant	189
BAr2D2E2F__bin_8	18758.3	-1.5019	0.538309	10.0587	0.00654295	0.0123986	Bowness	3	229	NAT	NA	Natural-abundant	189
BAr2D2E2F__bin_8	18758.3	-1.5019	0.538309	10.0587	0.00654295	0.0123986	Bowness	3	229	REST	NA	Natural-abundant	189
BOr2D2E2F__bin_49	138145	1.12411	0.257067	23.0841	9.71293e-06	3.87658e-05	Bowness	1	287	DAM	-0.943242	Restored-abundant	55
BOr2D2E2F__bin_49	138145	1.12411	0.257067	23.0841	9.71293e-06	3.87658e-05	Bowness	1	287	NAT	-0.2963	Restored-abundant	55
BOr2D2E2F__bin_49	138145	1.12411	0.257067	23.0841	9.71293e-06	3.87658e-05	Bowness	1	287	REST	1.23954	Restored-abundant	55
BOr2D2E2F__bin_82	75046.7	1.88449	0.415263	25.5354	2.85134e-06	1.2365e-05	Bowness	1	295	DAM	-0.75676	Restored-abundant	55
BOr2D2E2F__bin_82	75046.7	1.88449	0.415263	25.5354	2.85134e-06	1.2365e-05	Bowness	1	295	NAT	-0.526101	Restored-abundant	55
BOr2D2E2F__bin_82	75046.7	1.88449	0.415263	25.5354	2.85134e-06	1.2365e-05	Bowness	1	295	REST	1.28286	Restored-abundant	55
CRr3G3H3I__bin_87	16639	-1.80954	0.334343	33.9966	4.14705e-08	2.71061e-07	Bowness	3	204	DAM	NA	Natural-abundant	189
CRr3G3H3I__bin_87	16639	-1.80954	0.334343	33.9966	4.14705e-08	2.71061e-07	Bowness	3	204	NAT	NA	Natural-abundant	189
CRr3G3H3I__bin_87	16639	-1.80954	0.334343	33.9966	4.14705e-08	2.71061e-07	Bowness	3	204	REST	NA	Natural-abundant	189
SEr3G3H3I__bin_118	105163	0.503438	0.239307	7.02862	0.0297684	0.0455103	Bowness	1	275	DAM	-0.778242	Restored-abundant	55
SEr3G3H3I__bin_118	105163	0.503438	0.239307	7.02862	0.0297684	0.0455103	Bowness	1	275	NAT	0.0373435	Restored-abundant	55
SEr3G3H3I__bin_118	105163	0.503438	0.239307	7.02862	0.0297684	0.0455103	Bowness	1	275	REST	0.740899	Restored-abundant	55
LASAr3G3H3I__bin_94	58698.2	-1.68095	0.665864	8.8981	0.0116896	0.0205137	Bowness	2	20	DAM	0.922699	Damaged-abundant	52
LASAr3G3H3I__bin_94	58698.2	-1.68095	0.665864	8.8981	0.0116896	0.0205137	Bowness	2	20	NAT	-0.561663	Damaged-abundant	52
LASAr3G3H3I__bin_94	58698.2	-1.68095	0.665864	8.8981	0.0116896	0.0205137	Bowness	2	20	REST	-0.361035	Damaged-abundant	52
LASAr3G3H3I__bin_91	41580.5	-4.22233	0.577516	48.2339	3.35846e-11	4.09369e-10	Bowness	2	19	DAM	1.24004	Damaged-abundant	52
LASAr3G3H3I__bin_91	41580.5	-4.22233	0.577516	48.2339	3.35846e-11	4.09369e-10	Bowness	2	19	NAT	-0.620022	Damaged-abundant	52
LASAr3G3H3I__bin_91	41580.5	-4.22233	0.577516	48.2339	3.35846e-11	4.09369e-10	Bowness	2	19	REST	-0.620022	Damaged-abundant	52
BAr1A1B1C__bin_105	22958.8	-3.32452	0.764141	19.4441	5.99457e-05	0.000187747	Bowness	2	34	DAM	0.666667	Damaged-abundant	52
BAr1A1B1C__bin_105	22958.8	-3.32452	0.764141	19.4441	5.99457e-05	0.000187747	Bowness	2	34	NAT	-0.333333	Damaged-abundant	52
BAr1A1B1C__bin_105	22958.8	-3.32452	0.764141	19.4441	5.99457e-05	0.000187747	Bowness	2	34	REST	-0.333333	Damaged-abundant	52
BOr3G3H3I__bin_91	80345.3	-1.81165	0.554483	18.6492	8.92041e-05	0.000258994	Bowness	2	21	DAM	0.999085	Damaged-abundant	52
BOr3G3H3I__bin_91	80345.3	-1.81165	0.554483	18.6492	8.92041e-05	0.000258994	Bowness	2	21	NAT	-0.664056	Damaged-abundant	52
BOr3G3H3I__bin_91	80345.3	-1.81165	0.554483	18.6492	8.92041e-05	0.000258994	Bowness	2	21	REST	-0.335029	Damaged-abundant	52
SEr2D2E2F__bin_94	10400.4	1.68302	0.203012	73.0798	1.35181e-16	3.81041e-15	Bowness	3	82	DAM	NA	Natural-abundant	189
SEr2D2E2F__bin_94	10400.4	1.68302	0.203012	73.0798	1.35181e-16	3.81041e-15	Bowness	3	82	NAT	NA	Natural-abundant	189
SEr2D2E2F__bin_94	10400.4	1.68302	0.203012	73.0798	1.35181e-16	3.81041e-15	Bowness	3	82	REST	NA	Natural-abundant	189
LASCr2D2E2F__bin_129	7512.45	0.359746	0.257001	1.95467	0.376313	0.422244	Bowness	NA	NA	NA	NA	NA	NA
BAr1A1B1C__bin_73	15177.3	0.668316	0.290416	6.22551	0.0444783	0.0651289	Bowness	NA	NA	NA	NA	NA	NA
SEr2D2E2F__bin_113	8166.84	-0.707204	0.269889	11.6023	0.00302408	0.00606964	Bowness	3	94	DAM	NA	Natural-abundant	189
SEr2D2E2F__bin_113	8166.84	-0.707204	0.269889	11.6023	0.00302408	0.00606964	Bowness	3	94	NAT	NA	Natural-abundant	189
SEr2D2E2F__bin_113	8166.84	-0.707204	0.269889	11.6023	0.00302408	0.00606964	Bowness	3	94	REST	NA	Natural-abundant	189
CRr3G3H3I__bin_64	5766.78	-7.10294	1.01354	44.1768	2.55351e-10	2.45028e-09	Bowness	2	33	DAM	0.666667	Damaged-abundant	52
CRr3G3H3I__bin_64	5766.78	-7.10294	1.01354	44.1768	2.55351e-10	2.45028e-09	Bowness	2	33	NAT	-0.333333	Damaged-abundant	52
CRr3G3H3I__bin_64	5766.78	-7.10294	1.01354	44.1768	2.55351e-10	2.45028e-09	Bowness	2	33	REST	-0.333333	Damaged-abundant	52
LASCr2D2E2F__bin_140	6883.82	0.36951	0.391583	3.04762	0.21788	0.264862	Bowness	NA	NA	NA	NA	NA	NA
SEr2D2E2F__bin_178	15003.9	2.46301	0.503152	26.7059	1.58812e-06	7.23476e-06	Bowness	3	87	DAM	NA	Natural-abundant	189
SEr2D2E2F__bin_178	15003.9	2.46301	0.503152	26.7059	1.58812e-06	7.23476e-06	Bowness	3	87	NAT	NA	Natural-abundant	189
SEr2D2E2F__bin_178	15003.9	2.46301	0.503152	26.7059	1.58812e-06	7.23476e-06	Bowness	3	87	REST	NA	Natural-abundant	189
MGr3G3H3I__bin_155	5532.09	-0.823321	0.300714	9.06624	0.0107471	0.0190076	Bowness	3	130	DAM	NA	Natural-abundant	189
MGr3G3H3I__bin_155	5532.09	-0.823321	0.300714	9.06624	0.0107471	0.0190076	Bowness	3	130	NAT	NA	Natural-abundant	189
MGr3G3H3I__bin_155	5532.09	-0.823321	0.300714	9.06624	0.0107471	0.0190076	Bowness	3	130	REST	NA	Natural-abundant	189
CRr3G3H3I__bin_52	7730.81	0.683107	0.445024	2.3595	0.307355	0.357261	Bowness	NA	NA	NA	NA	NA	NA
SEr3G3H3I__bin_236	16858.3	2.86269	0.550831	28.7774	5.63719e-07	2.87955e-06	Bowness	1	256	DAM	-0.333333	Restored-abundant	55
SEr3G3H3I__bin_236	16858.3	2.86269	0.550831	28.7774	5.63719e-07	2.87955e-06	Bowness	1	256	NAT	0.666667	Restored-abundant	55
SEr3G3H3I__bin_236	16858.3	2.86269	0.550831	28.7774	5.63719e-07	2.87955e-06	Bowness	1	256	REST	-0.333333	Restored-abundant	55
BAr1A1B1C__bin_124	19229.2	1.13844	0.789228	3.98506	0.13635	0.17606	Bowness	NA	NA	NA	NA	NA	NA
MGr1A1B1C__bin_25	20879.9	-1.96401	0.29627	50.7029	9.77249e-12	1.29629e-10	Bowness	3	158	DAM	NA	Natural-abundant	189
MGr1A1B1C__bin_25	20879.9	-1.96401	0.29627	50.7029	9.77249e-12	1.29629e-10	Bowness	3	158	NAT	NA	Natural-abundant	189
MGr1A1B1C__bin_25	20879.9	-1.96401	0.29627	50.7029	9.77249e-12	1.29629e-10	Bowness	3	158	REST	NA	Natural-abundant	189
CRr1A1B1C__bin_77	5594.76	0.337768	0.51131	19.9783	4.58943e-05	0.000147845	Bowness	3	215	DAM	NA	Natural-abundant	189
CRr1A1B1C__bin_77	5594.76	0.337768	0.51131	19.9783	4.58943e-05	0.000147845	Bowness	3	215	NAT	NA	Natural-abundant	189
CRr1A1B1C__bin_77	5594.76	0.337768	0.51131	19.9783	4.58943e-05	0.000147845	Bowness	3	215	REST	NA	Natural-abundant	189
LASAr3G3H3I__bin_2	21302.4	-1.81699	0.964535	4.32722	0.11491	0.153326	Bowness	NA	NA	NA	NA	NA	NA
SEr2D2E2F__bin_161	25528.6	-0.691801	0.290467	6.00179	0.0497424	0.0721345	Bowness	NA	NA	NA	NA	NA	NA
BAr1A1B1C__bin_132	1.51345e+06	0.160531	0.446638	0.129514	0.937295	0.939378	Bowness	NA	NA	NA	NA	NA	NA
LASYr2D2E2F__bin_118	68024	1.8772	0.486079	16.361	0.000280062	0.000736026	Bowness	1	281	DAM	-0.838134	Restored-abundant	55
LASYr2D2E2F__bin_118	68024	1.8772	0.486079	16.361	0.000280062	0.000736026	Bowness	1	281	NAT	-0.255687	Restored-abundant	55
LASYr2D2E2F__bin_118	68024	1.8772	0.486079	16.361	0.000280062	0.000736026	Bowness	1	281	REST	1.09382	Restored-abundant	55
LAWAr2D2E2F__bin_93	3256.89	0.824615	0.208879	21.5891	2.05109e-05	7.17086e-05	Bowness	3	167	DAM	NA	Natural-abundant	189
LAWAr2D2E2F__bin_93	3256.89	0.824615	0.208879	21.5891	2.05109e-05	7.17086e-05	Bowness	3	167	NAT	NA	Natural-abundant	189
LAWAr2D2E2F__bin_93	3256.89	0.824615	0.208879	21.5891	2.05109e-05	7.17086e-05	Bowness	3	167	REST	NA	Natural-abundant	189
CRr1A1B1C__bin_118	292216	-1.888	0.551119	12.4753	0.00195444	0.00408131	Bowness	2	47	DAM	0.894406	Damaged-abundant	52
CRr1A1B1C__bin_118	292216	-1.888	0.551119	12.4753	0.00195444	0.00408131	Bowness	2	47	NAT	-0.193111	Damaged-abundant	52
CRr1A1B1C__bin_118	292216	-1.888	0.551119	12.4753	0.00195444	0.00408131	Bowness	2	47	REST	-0.701296	Damaged-abundant	52
MGr2D2E2F__bin_80	17785.2	-1.70886	0.428966	15.1381	0.000516191	0.00129335	Bowness	3	138	DAM	NA	Natural-abundant	189
MGr2D2E2F__bin_80	17785.2	-1.70886	0.428966	15.1381	0.000516191	0.00129335	Bowness	3	138	NAT	NA	Natural-abundant	189
MGr2D2E2F__bin_80	17785.2	-1.70886	0.428966	15.1381	0.000516191	0.00129335	Bowness	3	138	REST	NA	Natural-abundant	189
MHr2D2E2F__bin_10	1005.27	-1.70124	0.261178	45.3387	1.42829e-10	1.43146e-09	Bowness	3	115	DAM	NA	Natural-abundant	189
MHr2D2E2F__bin_10	1005.27	-1.70124	0.261178	45.3387	1.42829e-10	1.43146e-09	Bowness	3	115	NAT	NA	Natural-abundant	189
MHr2D2E2F__bin_10	1005.27	-1.70124	0.261178	45.3387	1.42829e-10	1.43146e-09	Bowness	3	115	REST	NA	Natural-abundant	189
MGr3G3H3I__bin_76	755.892	2.32096	0.844267	8.6511	0.0132262	0.0228545	Bowness	3	123	DAM	NA	Natural-abundant	189
MGr3G3H3I__bin_76	755.892	2.32096	0.844267	8.6511	0.0132262	0.0228545	Bowness	3	123	NAT	NA	Natural-abundant	189
MGr3G3H3I__bin_76	755.892	2.32096	0.844267	8.6511	0.0132262	0.0228545	Bowness	3	123	REST	NA	Natural-abundant	189
MHr2D2E2F__bin_16	6022.5	-1.28391	0.230715	37.4798	7.26721e-09	5.46252e-08	Bowness	3	107	DAM	NA	Natural-abundant	189
MHr2D2E2F__bin_16	6022.5	-1.28391	0.230715	37.4798	7.26721e-09	5.46252e-08	Bowness	3	107	NAT	NA	Natural-abundant	189
MHr2D2E2F__bin_16	6022.5	-1.28391	0.230715	37.4798	7.26721e-09	5.46252e-08	Bowness	3	107	REST	NA	Natural-abundant	189
CRr2D2E2F__bin_75	22158.9	-1.91109	0.809692	5.57266	0.0616469	0.087156	Bowness	NA	NA	NA	NA	NA	NA
LAWAr2D2E2F__bin_144	39142.8	0.645688	0.401227	7.53487	0.0231112	0.0367013	Bowness	1	262	DAM	-0.333333	Restored-abundant	55
LAWAr2D2E2F__bin_144	39142.8	0.645688	0.401227	7.53487	0.0231112	0.0367013	Bowness	1	262	NAT	-0.333333	Restored-abundant	55
LAWAr2D2E2F__bin_144	39142.8	0.645688	0.401227	7.53487	0.0231112	0.0367013	Bowness	1	262	REST	0.666667	Restored-abundant	55
LAWAr2D2E2F__bin_30	6558.97	-1.64969	0.331811	29.9424	3.14846e-07	1.71601e-06	Bowness	3	170	DAM	NA	Natural-abundant	189
[truncated: 4,556 more rows]
