# Supplementary material for: Ecosystem health shapes viral ecology in peatland soils
Source: Nat Microbiol. 2025 Dec 10;11(1):142–54. doi: 10.1038/s41564-025-02199-x (PMC12768967; doi:10.1038/s41564-025-02199-x)
Supplement: Supplementary file 14 — Statistical source data. [file 41564_2025_2199_MOESM14_ESM.xlsx]

## Sheet: Source Data Extended Data Fig 5
Source Data: Extended Data Figure 5. Abundance of lysogenic viruses in each sample.
Sample	Site	Ecosystem Health	total_abundance	total_abundance_norm	mean_abundance	mean_abundance_norm	sd_abundance	sd_abundance_norm	n	se_abundance	se_abundance_norm
BAr1A	Balmoral	Natural	373.552	0.25598	6.22587	0.00426633	5.65169	0.00387287	60	0.729631	0.000499985
BAr1B	Balmoral	Natural	512.33	0.355565	5.33677	0.0037038	6.24118	0.00433148	96	0.636988	0.000442079
BAr1C	Balmoral	Natural	581.48	0.29041	7.65106	0.00382118	8.65181	0.00432099	76	0.992431	0.000495651
BAr2D	Balmoral	Restored	16.4578	0.0534966	2.05722	0.00668708	0.815191	0.0026498	8	0.288213	0.000936847
BAr2E	Balmoral	Restored	381.095	0.256863	6.92899	0.00467023	10.8402	0.00730642	55	1.46169	0.000985198
BAr2F	Balmoral	Restored	468.965	0.34852	7.44389	0.00553207	12.085	0.00898122	63	1.52257	0.00113153
BAr3G	Balmoral	Damaged	17.7262	0.0321843	4.43156	0.00804608	2.8385	0.00515369	4	1.41925	0.00257684
BAr3H	Balmoral	Damaged	31.3034	0.0640005	7.82585	0.0160001	6.29113	0.0128624	4	3.14557	0.00643118
BAr3I	Balmoral	Damaged	21.5909	0.0768451	3.59848	0.0128075	3.01929	0.0107461	6	1.23262	0.00438707
BOr1A	Bowness	Natural	165.522	0.181449	2.80546	0.0030754	1.92007	0.00210482	59	0.249971	0.000274024
BOr1B	Bowness	Natural	163.358	0.242643	4.41507	0.00655793	3.64767	0.00541806	37	0.599673	0.000890724
BOr1C	Bowness	Natural	168.664	0.215187	4.21659	0.00537967	3.03198	0.00386831	40	0.479398	0.000611633
BOr2D	Bowness	Restored	277.696	0.247798	4.78787	0.00427238	4.81624	0.0042977	58	0.632404	0.000564316
BOr2E	Bowness	Restored	197.718	0.223477	4.20676	0.00475482	5.44024	0.006149	47	0.793541	0.000896924
BOr2F	Bowness	Restored	190.92	0.266135	4.06213	0.00566244	2.59943	0.0036235	47	0.379166	0.000528542
BOr3G	Bowness	Damaged	238.388	0.284103	5.81435	0.00692933	4.84744	0.005777	41	0.757043	0.000902216
BOr3H	Bowness	Damaged	240.324	0.275774	6.32432	0.00725721	4.56369	0.00523687	38	0.740328	0.000849532
BOr3I	Bowness	Damaged	147.125	0.296445	4.45832	0.00898319	4.69306	0.00945616	33	0.816956	0.00164611
CRr1A	Crocach	Natural	297.806	0.290905	4.44487	0.00434187	5.04217	0.00492533	67	0.616	0.000601724
CRr1B	Crocach	Natural	471.799	0.304243	5.24221	0.00338048	4.82403	0.00311081	90	0.508497	0.000327909
CRr1C	Crocach	Natural	460.087	0.294156	5.54322	0.00354405	6.27951	0.0040148	83	0.689266	0.000440681
CRr2D	Crocach	Restored	506.391	0.260181	5.88827	0.00302536	5.17133	0.002657	86	0.557639	0.000286512
CRr2E	Crocach	Restored	538.315	0.218852	6.48572	0.00263677	6.55682	0.00266567	83	0.719704	0.000292595
CRr2F	Crocach	Restored	358.347	0.236108	4.90886	0.00323435	5.16595	0.00340374	73	0.604628	0.000398378
CRr3G	Crocach	Damaged	601.709	0.311172	6.9162	0.0035767	6.99577	0.00361785	87	0.750025	0.000387874
CRr3H	Crocach	Damaged	420.276	0.278137	5.06356	0.00335105	4.63637	0.00306833	83	0.508908	0.000336794
CRr3I	Crocach	Damaged	447.908	0.275638	5.4623	0.00336143	5.68391	0.00349781	82	0.627683	0.000386269
LABRr1A	Langwell	Natural	488.107	0.228905	7.62668	0.00357664	10.3478	0.00485276	64	1.29348	0.000606595
LABRr1B	Langwell	Natural	407.285	0.207191	6.17098	0.00313926	8.11416	0.00412779	66	0.998784	0.000508095
LABRr1C	Langwell	Natural	401.965	0.241993	7.4438	0.00448135	8.65762	0.0052121	54	1.17815	0.000709277
LASAr3G	Langwell	Damaged	348.859	0.29599	5.13028	0.00435279	5.48088	0.00465025	68	0.664654	0.000563926
LASAr3H	Langwell	Damaged	546.466	0.336097	7.38467	0.00454186	7.24763	0.00445757	74	0.84252	0.000518182
LASAr3I	Langwell	Damaged	430.65	0.352688	6.2413	0.00511141	6.10922	0.00500324	69	0.735464	0.00060232
LASCr2D	Langwell	Restored	571.817	0.295397	6.57261	0.00339536	7.53751	0.00389382	87	0.808106	0.000417462
LASCr2E	Langwell	Restored	612.906	0.247566	5.78213	0.00233552	5.7321	0.00231532	106	0.556751	0.000224883
LASCr2F	Langwell	Restored	487.629	0.244326	5.60493	0.00280835	7.43708	0.00372635	87	0.797338	0.000399506
MGr1A	Migneint	Natural	475.501	0.199459	7.66937	0.00321709	6.89861	0.00289378	62	0.876124	0.00036751
MGr1B	Migneint	Natural	513.431	0.243112	5.83444	0.00276264	6.07627	0.00287714	88	0.647733	0.000306705
MGr1C	Migneint	Natural	305.603	0.219748	4.07471	0.00292997	4.69783	0.00337804	75	0.542459	0.000390062
MGr2D	Migneint	Restored	593.536	0.256453	9.42121	0.00407068	16.5449	0.00714866	63	2.08446	0.000900646
MGr2E	Migneint	Restored	471.988	0.233786	5.75595	0.00285105	6.40546	0.00317276	82	0.707365	0.000350373
MGr2F	Migneint	Restored	385.325	0.252113	4.94006	0.00323222	5.30424	0.0034705	78	0.600587	0.000392957
MGr3G	Migneint	Damaged	498.893	0.255863	5.66924	0.00290753	5.75018	0.00294905	88	0.612971	0.000314369
MGr3H	Migneint	Damaged	792.285	0.271011	8.80317	0.00301124	14.6703	0.00501818	90	1.54639	0.000528962
MGr3I	Migneint	Damaged	598.813	0.292318	8.67845	0.0042365	9.7465	0.00475788	69	1.17334	0.000572781
MHr1A	Moor House	Natural	297.178	0.344302	4.57197	0.00529695	5.3908	0.00624563	65	0.668647	0.000774675
MHr1B	Moor House	Natural	408.84	0.30509	4.75395	0.00354756	4.20457	0.00313759	86	0.45339	0.000338335
MHr1C	Moor House	Natural	328.036	0.307199	4.49364	0.00420821	4.008	0.00375341	73	0.469101	0.000439304
MHr2D	Moor House	Restored	560.868	0.360377	10.1976	0.00655231	17.1275	0.011005	55	2.30947	0.00148392
MHr2E	Moor House	Restored	440.853	0.271289	8.47794	0.00521711	6.96013	0.00428308	52	0.965196	0.000593957
MHr2F	Moor House	Restored	403.245	0.310308	7.33173	0.00564197	7.54608	0.00580693	55	1.01751	0.000783006
MHr3G	Moor House	Damaged	206.688	0.140169	4.21811	0.00286059	4.14069	0.00280808	49	0.591527	0.000401154
MHr3H	Moor House	Damaged	368.258	0.197376	5.18673	0.00277994	6.44175	0.0034526	71	0.764495	0.000409748
MHr3I	Moor House	Damaged	537.303	0.268882	6.10571	0.00305548	6.25849	0.00313193	88	0.667157	0.000333865
SEr2D	Stean	Restored	539.774	0.170766	6.2043	0.00196282	7.35906	0.00232815	87	0.788974	0.000249604
SEr2E	Stean	Restored	666.59	0.1768	7.48978	0.00198652	7.95265	0.00210929	89	0.842979	0.000223584
SEr2F	Stean	Restored	608.77	0.209449	7.70595	0.00265126	8.44853	0.00290674	79	0.950534	0.000327034
SEr3G	Stean	Damaged	940.488	0.239579	11.1963	0.00285213	12.3292	0.00314074	84	1.34523	0.000342682
SEr3H	Stean	Damaged	1249.82	0.257368	15.2417	0.00313863	17.6723	0.00363915	82	1.95158	0.000401877
SEr3I	Stean	Damaged	2905.25	0.194234	19.7636	0.00132132	28.441	0.00190145	147	2.34578	0.000156829
