# Supplementary material for: Ecosystem health shapes viral ecology in peatland soils
Source: Nat Microbiol. 2025 Dec 10;11(1):142–54. doi: 10.1038/s41564-025-02199-x (PMC12768967; doi:10.1038/s41564-025-02199-x)
Supplement: Supplementary file 15 — Statistical source data. [file 41564_2025_2199_MOESM15_ESM.xlsx]

## Sheet: Source Data Extended Data Fig 6
Source Data: Extended Data Figure 6. Abundances of virus and host genomes for individual predicted virus-host pairs. Entries with virus or host abundanes of 0 are omitted to exclude spurious results caused by non-detection.
Virus	Sample	Virus_Abundance	Site	Ecosystem Health	Virus Trend Group	Virus Coassembly	Host	Host Coassembly	Host Domain	Host Phylum	Host Class	Host Order	Host Family	Host Genus	Host_Abundance	Label	Host Trend Group	virus_host_ratio	lysogenic
SEr3G3H3I_vRhyme_unbinned_69	BAr1A	1.25319	Balmoral	Natural	Natural	SEr3G3H3I	SEr3G3H3I__bin_272	SEr3G3H3I	Bacteria	Armatimonadota	Armatimonadia	Armatimonadales	Capsulimonadaceae	Unknown	1.07253	B; Armatimonadota; Capsulimonadaceae	Natural	1.16844	FALSE
BAr2D2E2F_vRhyme_unbinned_62	BAr1A	6.27182	Balmoral	Natural	Natural	BAr2D2E2F	CRr2D2E2F__bin_75	CRr2D2E2F	Bacteria	Acidobacteriota	Terriglobia	Terriglobales	SbA1	Bog-209	7.54195	B; Acidobacteriota; SbA1	Natural	0.831592	TRUE
BAr2D2E2F_vRhyme_unbinned_62	BAr1A	6.27182	Balmoral	Natural	Natural	BAr2D2E2F	LASYr2D2E2F__bin_31	LASYr2D2E2F	Bacteria	Acidobacteriota	Terriglobia	Terriglobales	SbA1	Bog-209	6.39483	B; Acidobacteriota; SbA1	Natural	0.980765	TRUE
BAr2D2E2F_vRhyme_unbinned_62	BAr1A	6.27182	Balmoral	Natural	Natural	BAr2D2E2F	CRr1A1B1C__bin_118	CRr1A1B1C	Bacteria	Acidobacteriota	Terriglobia	Terriglobales	SbA1	Bog-209	2.11187	B; Acidobacteriota; SbA1	Restored	2.9698	TRUE
CRr2D2E2F_vRhyme_unbinned_12	BAr1A	1.19405	Balmoral	Natural	Natural	CRr2D2E2F	CRr2D2E2F__bin_5	CRr2D2E2F	Bacteria	Desulfobacterota	Syntrophobacteria	Syntrophobacterales	Syntrophobacteraceae	SbD1	6.86914	B; Desulfobacterota; Syntrophobacteraceae	NA	0.173829	TRUE
SEr2D2E2F_vRhyme_unbinned_46	BAr1A	1.10556	Balmoral	Natural	Restored	SEr2D2E2F	CRr3G3H3I__bin_129	CRr3G3H3I	Bacteria	Acidobacteriota	Terriglobia	Terriglobales	Koribacteraceae	Bog-257	1.13932	B; Acidobacteriota; Koribacteraceae	NA	0.970369	FALSE
BAr2D2E2F_vRhyme_unbinned_15	BAr1A	5.3405	Balmoral	Natural	NA	BAr2D2E2F	BOr2D2E2F__bin_74	BOr2D2E2F	Bacteria	Actinomycetota	Actinomycetia	Streptosporangiales	Streptosporangiaceae	Palsa-504	3.32044	B; Actinomycetota; Streptosporangiaceae	Damaged	1.60837	FALSE
BAr2D2E2F_vRhyme_unbinned_15	BAr1A	5.3405	Balmoral	Natural	NA	BAr2D2E2F	CRr1A1B1C__bin_120	CRr1A1B1C	Bacteria	Actinomycetota	Actinomycetia	Streptosporangiales	Streptosporangiaceae	Palsa-504	2.17001	B; Actinomycetota; Streptosporangiaceae	Damaged	2.46105	FALSE
BAr2D2E2F_vRhyme_unbinned_15	BAr1A	5.3405	Balmoral	Natural	NA	BAr2D2E2F	MGr2D2E2F__bin_108	MGr2D2E2F	Bacteria	Actinomycetota	Actinomycetia	Streptosporangiales	Streptosporangiaceae	Palsa-504	3.61901	B; Actinomycetota; Streptosporangiaceae	Damaged	1.47568	FALSE
BAr2D2E2F_vRhyme_unbinned_15	BAr1A	5.3405	Balmoral	Natural	NA	BAr2D2E2F	LABRr1A1B1C__bin_44	LABRr1A1B1C	Bacteria	Actinomycetota	Actinomycetia	Streptosporangiales	Streptosporangiaceae	Palsa-504	7.96923	B; Actinomycetota; Streptosporangiaceae	Damaged	0.67014	FALSE
SEr2D2E2F_vRhyme_unbinned_41	BAr1A	1.28144	Balmoral	Natural	Natural	SEr2D2E2F	SEr3G3H3I__bin_103	SEr3G3H3I	Bacteria	Planctomycetota	Planctomycetia	Pirellulales	Thermoguttaceae	Unknown	1.20214	B; Planctomycetota; Thermoguttaceae	Natural	1.06596	FALSE
BOr2D2E2F_vRhyme_unbinned_25	BAr1A	6.75295	Balmoral	Natural	Natural	BOr2D2E2F	BAr2D2E2F__bin_57	BAr2D2E2F	Bacteria	Acidobacteriota	Terriglobia	Terriglobales	SbA1	Bog-209	2.52264	B; Acidobacteriota; SbA1	NA	2.67693	FALSE
BOr2D2E2F_vRhyme_unbinned_25	BAr1A	6.75295	Balmoral	Natural	Natural	BOr2D2E2F	BOr2D2E2F__bin_33	BOr2D2E2F	Bacteria	Acidobacteriota	Terriglobia	Terriglobales	SbA1	Bog-209	10.9477	B; Acidobacteriota; SbA1	Natural	0.616837	FALSE
CRr3G3H3I_vRhyme_unbinned_88	BAr1A	1.25257	Balmoral	Natural	Natural	CRr3G3H3I	SEr2D2E2F__bin_92	SEr2D2E2F	Bacteria	Pseudomonadota	Alphaproteobacteria	Rhizobiales	Beijerinckiaceae	Roseiarcus	8.06221	B; Pseudomonadota; Beijerinckiaceae	NA	0.155363	TRUE
CRr3G3H3I_vRhyme_unbinned_88	BAr1A	1.25257	Balmoral	Natural	Natural	CRr3G3H3I	LASAr3G3H3I__bin_35	LASAr3G3H3I	Bacteria	Pseudomonadota	Alphaproteobacteria	Rhizobiales	Beijerinckiaceae	Roseiarcus	5.23803	B; Pseudomonadota; Beijerinckiaceae	Natural	0.239129	TRUE
SEr3G3H3I_vRhyme_unbinned_293	BAr1A	3.72866	Balmoral	Natural	NA	SEr3G3H3I	SEr3G3H3I__bin_75	SEr3G3H3I	Bacteria	Verrucomicrobiota	Verrucomicrobiae	Pedosphaerales	UBA8199	Unknown	5.36594	B; Verrucomicrobiota; UBA8199	NA	0.694876	TRUE
BAr1A1B1C_vRhyme_unbinned_84	BAr1A	4.40863	Balmoral	Natural	Natural	BAr1A1B1C	CRr2D2E2F__bin_75	CRr2D2E2F	Bacteria	Acidobacteriota	Terriglobia	Terriglobales	SbA1	Bog-209	7.54195	B; Acidobacteriota; SbA1	Natural	0.584547	TRUE
BAr1A1B1C_vRhyme_unbinned_84	BAr1A	4.40863	Balmoral	Natural	Natural	BAr1A1B1C	MHr1A1B1C__bin_101	MHr1A1B1C	Bacteria	Acidobacteriota	Terriglobia	Terriglobales	SbA1	Bog-209	1.32148	B; Acidobacteriota; SbA1	Natural	3.33612	TRUE
SEr3G3H3I_vRhyme_unbinned_196	BAr1A	6.70647	Balmoral	Natural	Natural	SEr3G3H3I	SEr3G3H3I__bin_216	SEr3G3H3I	Bacteria	Desulfobacterota	Syntrophia	Syntrophales	Smithellaceae	Smithella	10.4363	B; Desulfobacterota; Smithellaceae	Natural	0.642612	TRUE
SEr3G3H3I_vRhyme_unbinned_141	BAr1A	1.23292	Balmoral	Natural	Natural	SEr3G3H3I	SEr3G3H3I__bin_272	SEr3G3H3I	Bacteria	Armatimonadota	Armatimonadia	Armatimonadales	Capsulimonadaceae	Unknown	1.07253	B; Armatimonadota; Capsulimonadaceae	Natural	1.14954	FALSE
SEr3G3H3I_vRhyme_unbinned_77	BAr1A	3.42514	Balmoral	Natural	Natural	SEr3G3H3I	CRr2D2E2F__bin_117	CRr2D2E2F	Bacteria	Pseudomonadota	Alphaproteobacteria	Rhizobiales	Rhodomicrobiaceae	Rhodomicrobium	4.77403	B; Pseudomonadota; Rhodomicrobiaceae	Natural	0.717452	FALSE
SEr3G3H3I_vRhyme_unbinned_77	BAr1A	3.42514	Balmoral	Natural	Natural	SEr3G3H3I	SEr3G3H3I__bin_176	SEr3G3H3I	Bacteria	Pseudomonadota	Alphaproteobacteria	Rhizobiales	Rhodomicrobiaceae	Rhodomicrobium	1.65596	B; Pseudomonadota; Rhodomicrobiaceae	Natural	2.06837	FALSE
BOr2D2E2F_vRhyme_unbinned_26	BAr1A	1.97055	Balmoral	Natural	Restored	BOr2D2E2F	LASAr3G3H3I__bin_113	LASAr3G3H3I	Bacteria	Acidobacteriota	Terriglobia	Terriglobales	SbA1	Bog-209	2.95052	B; Acidobacteriota; SbA1	Natural	0.667866	TRUE
LASCr2D2E2F_vRhyme_unbinned_114	BAr1A	12.1148	Balmoral	Natural	Natural	LASCr2D2E2F	CRr2D2E2F__bin_75	CRr2D2E2F	Bacteria	Acidobacteriota	Terriglobia	Terriglobales	SbA1	Bog-209	7.54195	B; Acidobacteriota; SbA1	Natural	1.60633	TRUE
LASCr2D2E2F_vRhyme_unbinned_114	BAr1A	12.1148	Balmoral	Natural	Natural	LASCr2D2E2F	MHr1A1B1C__bin_101	MHr1A1B1C	Bacteria	Acidobacteriota	Terriglobia	Terriglobales	SbA1	Bog-209	1.32148	B; Acidobacteriota; SbA1	Natural	9.16761	TRUE
LASCr2D2E2F_vRhyme_unbinned_114	BAr1A	12.1148	Balmoral	Natural	Natural	LASCr2D2E2F	BAr1A1B1C__bin_104	BAr1A1B1C	Bacteria	Acidobacteriota	Terriglobia	Terriglobales	SbA1	Bog-209	9.11546	B; Acidobacteriota; SbA1	Natural	1.32904	TRUE
LASCr2D2E2F_vRhyme_unbinned_114	BAr1A	12.1148	Balmoral	Natural	Natural	LASCr2D2E2F	BAr2D2E2F__bin_44	BAr2D2E2F	Bacteria	Acidobacteriota	Terriglobia	Terriglobales	SbA1	Bog-209	1.06283	B; Acidobacteriota; SbA1	NA	11.3986	TRUE
LASAr3G3H3I_vRhyme_unbinned_40	BAr1A	3.49317	Balmoral	Natural	NA	LASAr3G3H3I	CRr2D2E2F__bin_75	CRr2D2E2F	Bacteria	Acidobacteriota	Terriglobia	Terriglobales	SbA1	Bog-209	7.54195	B; Acidobacteriota; SbA1	Natural	0.463166	FALSE
LASAr3G3H3I_vRhyme_unbinned_40	BAr1A	3.49317	Balmoral	Natural	NA	LASAr3G3H3I	CRr1A1B1C__bin_118	CRr1A1B1C	Bacteria	Acidobacteriota	Terriglobia	Terriglobales	SbA1	Bog-209	2.11187	B; Acidobacteriota; SbA1	Restored	1.65407	FALSE
LASAr3G3H3I_vRhyme_unbinned_40	BAr1A	3.49317	Balmoral	Natural	NA	LASAr3G3H3I	LASYr2D2E2F__bin_31	LASYr2D2E2F	Bacteria	Acidobacteriota	Terriglobia	Terriglobales	SbA1	Bog-209	6.39483	B; Acidobacteriota; SbA1	Natural	0.54625	FALSE
BAr2D2E2F_vRhyme_unbinned_63	BAr1A	2.85942	Balmoral	Natural	Restored	BAr2D2E2F	BAr2D2E2F__bin_42	BAr2D2E2F	Bacteria	Actinomycetota	Thermoleophilia	Solirubrobacterales	Solirubrobacteraceae	Palsa-465	3.36393	B; Actinomycetota; Solirubrobacteraceae	Restored	0.850023	TRUE
BAr1A1B1C_vRhyme_unbinned_92	BAr1A	6.05193	Balmoral	Natural	Natural	BAr1A1B1C	CRr2D2E2F__bin_117	CRr2D2E2F	Bacteria	Pseudomonadota	Alphaproteobacteria	Rhizobiales	Rhodomicrobiaceae	Rhodomicrobium	4.77403	B; Pseudomonadota; Rhodomicrobiaceae	Natural	1.26768	TRUE
BAr1A1B1C_vRhyme_unbinned_92	BAr1A	6.05193	Balmoral	Natural	Natural	BAr1A1B1C	SEr2D2E2F__bin_67	SEr2D2E2F	Bacteria	Pseudomonadota	Alphaproteobacteria	Rhizobiales	Rhodomicrobiaceae	Rhodomicrobium	1.19491	B; Pseudomonadota; Rhodomicrobiaceae	NA	5.06475	TRUE
BAr1A1B1C_vRhyme_unbinned_71	BAr1A	7.20362	Balmoral	Natural	NA	BAr1A1B1C	LASAr3G3H3I__bin_142	LASAr3G3H3I	Bacteria	Pseudomonadota	Alphaproteobacteria	Rhizobiales	Rhodomicrobiaceae	Rhodomicrobium	3.37799	B; Pseudomonadota; Rhodomicrobiaceae	NA	2.13251	FALSE
BOr2D2E2F_vRhyme_unbinned_15	BAr1A	2.19367	Balmoral	Natural	Natural	BOr2D2E2F	LASAr3G3H3I__bin_35	LASAr3G3H3I	Bacteria	Pseudomonadota	Alphaproteobacteria	Rhizobiales	Beijerinckiaceae	Roseiarcus	5.23803	B; Pseudomonadota; Beijerinckiaceae	Natural	0.418797	FALSE
BOr2D2E2F_vRhyme_unbinned_15	BAr1A	2.19367	Balmoral	Natural	Natural	BOr2D2E2F	SEr2D2E2F__bin_92	SEr2D2E2F	Bacteria	Pseudomonadota	Alphaproteobacteria	Rhizobiales	Beijerinckiaceae	Roseiarcus	8.06221	B; Pseudomonadota; Beijerinckiaceae	NA	0.272093	FALSE
CRr1A1B1C_vRhyme_unbinned_21	BAr1A	2.02673	Balmoral	Natural	Natural	CRr1A1B1C	CRr1A1B1C__bin_81	CRr1A1B1C	Bacteria	Myxococcota	Polyangia	Polyangiales	Polyangiaceae	Unknown	2.17613	B; Myxococcota; Polyangiaceae	NA	0.931345	FALSE
MGr2D2E2F_vRhyme_unbinned_19	BAr1A	1.49958	Balmoral	Natural	Natural	MGr2D2E2F	CRr2D2E2F__bin_119	CRr2D2E2F	Bacteria	Pseudomonadota	Alphaproteobacteria	Rhizobiales	Beijerinckiaceae	Methylocystis	3.90959	B; Pseudomonadota; Beijerinckiaceae	Natural	0.383563	FALSE
MGr2D2E2F_vRhyme_unbinned_19	BAr1A	1.49958	Balmoral	Natural	Natural	MGr2D2E2F	BAr2D2E2F__bin_111	BAr2D2E2F	Bacteria	Pseudomonadota	Alphaproteobacteria	Rhizobiales	Beijerinckiaceae	Methylocystis	8.71065	B; Pseudomonadota; Beijerinckiaceae	Restored	0.172154	FALSE
MHr3G3H3I_vRhyme_unbinned_3	BAr1A	9.37334	Balmoral	Natural	Natural	MHr3G3H3I	BOr2D2E2F__bin_33	BOr2D2E2F	Bacteria	Acidobacteriota	Terriglobia	Terriglobales	SbA1	Bog-209	10.9477	B; Acidobacteriota; SbA1	Natural	0.856193	FALSE
MHr3G3H3I_vRhyme_unbinned_3	BAr1A	9.37334	Balmoral	Natural	Natural	MHr3G3H3I	MHr1A1B1C__bin_101	MHr1A1B1C	Bacteria	Acidobacteriota	Terriglobia	Terriglobales	SbA1	Bog-209	1.32148	B; Acidobacteriota; SbA1	Natural	7.09305	FALSE
CRr3G3H3I_vRhyme_unbinned_83	BAr1A	1.38015	Balmoral	Natural	Natural	CRr3G3H3I	SEr2D2E2F__bin_92	SEr2D2E2F	Bacteria	Pseudomonadota	Alphaproteobacteria	Rhizobiales	Beijerinckiaceae	Roseiarcus	8.06221	B; Pseudomonadota; Beijerinckiaceae	NA	0.171188	TRUE
BAr1A1B1C_vRhyme_unbinned_68	BAr1A	1.95135	Balmoral	Natural	Natural	BAr1A1B1C	CRr3G3H3I__bin_93	CRr3G3H3I	Bacteria	Pseudomonadota	Gammaproteobacteria	Steroidobacterales	Steroidobacteraceae	Bog-1198	3.66759	B; Pseudomonadota; Steroidobacteraceae	NA	0.532052	FALSE
CRr2D2E2F_vRhyme_bin_7	BAr1A	1.51112	Balmoral	Natural	NA	CRr2D2E2F	CRr2D2E2F__bin_78	CRr2D2E2F	Bacteria	Acidobacteriota	Terriglobia	Terriglobales	Acidobacteriaceae	Terracidiphilus	1.41762	B; Acidobacteriota; Acidobacteriaceae	Natural	1.06595	FALSE
CRr2D2E2F_vRhyme_bin_7	BAr1A	1.51112	Balmoral	Natural	NA	CRr2D2E2F	LASCr2D2E2F__bin_48	LASCr2D2E2F	Bacteria	Acidobacteriota	Terriglobia	Terriglobales	Acidobacteriaceae	Terracidiphilus	5.1194	B; Acidobacteriota; Acidobacteriaceae	Natural	0.295175	FALSE
CRr2D2E2F_vRhyme_bin_7	BAr1A	1.51112	Balmoral	Natural	NA	CRr2D2E2F	SEr3G3H3I__bin_132	SEr3G3H3I	Bacteria	Acidobacteriota	Terriglobia	Terriglobales	Acidobacteriaceae	Terracidiphilus	1.88229	B; Acidobacteriota; Acidobacteriaceae	Natural	0.802807	FALSE
CRr2D2E2F_vRhyme_bin_7	BAr1A	1.51112	Balmoral	Natural	NA	CRr2D2E2F	SEr3G3H3I__bin_10	SEr3G3H3I	Bacteria	Acidobacteriota	Terriglobia	Terriglobales	Acidobacteriaceae	Terracidiphilus	3.45964	B; Acidobacteriota; Acidobacteriaceae	Natural	0.436785	FALSE
SEr2D2E2F_vRhyme_unbinned_166	BAr1A	1.10906	Balmoral	Natural	NA	SEr2D2E2F	SEr3G3H3I__bin_103	SEr3G3H3I	Bacteria	Planctomycetota	Planctomycetia	Pirellulales	Thermoguttaceae	Unknown	1.20214	B; Planctomycetota; Thermoguttaceae	Natural	0.922569	FALSE
SEr2D2E2F_vRhyme_unbinned_185	BAr1A	10.6099	Balmoral	Natural	Natural	SEr2D2E2F	CRr2D2E2F__bin_75	CRr2D2E2F	Bacteria	Acidobacteriota	Terriglobia	Terriglobales	SbA1	Bog-209	7.54195	B; Acidobacteriota; SbA1	Natural	1.40678	TRUE
BOr3G3H3I_vRhyme_unbinned_36	BAr1A	3.25173	Balmoral	Natural	Damaged	BOr3G3H3I	MGr2D2E2F__bin_108	MGr2D2E2F	Bacteria	Actinomycetota	Actinomycetia	Streptosporangiales	Streptosporangiaceae	Palsa-504	3.61901	B; Actinomycetota; Streptosporangiaceae	Damaged	0.898512	TRUE
BOr3G3H3I_vRhyme_unbinned_36	BAr1A	3.25173	Balmoral	Natural	Damaged	BOr3G3H3I	BOr2D2E2F__bin_74	BOr2D2E2F	Bacteria	Actinomycetota	Actinomycetia	Streptosporangiales	Streptosporangiaceae	Palsa-504	3.32044	B; Actinomycetota; Streptosporangiaceae	Damaged	0.979307	TRUE
BOr3G3H3I_vRhyme_unbinned_36	BAr1A	3.25173	Balmoral	Natural	Damaged	BOr3G3H3I	CRr2D2E2F__bin_63	CRr2D2E2F	Bacteria	Actinomycetota	Actinomycetia	Streptosporangiales	Streptosporangiaceae	Bog-532	4.62373	B; Actinomycetota; Streptosporangiaceae	NA	0.703269	TRUE
BOr3G3H3I_vRhyme_unbinned_36	BAr1A	3.25173	Balmoral	Natural	Damaged	BOr3G3H3I	CRr1A1B1C__bin_120	CRr1A1B1C	Bacteria	Actinomycetota	Actinomycetia	Streptosporangiales	Streptosporangiaceae	Palsa-504	2.17001	B; Actinomycetota; Streptosporangiaceae	Damaged	1.49848	TRUE
BAr1A1B1C_vRhyme_unbinned_88	BAr1A	8.05749	Balmoral	Natural	Natural	BAr1A1B1C	BAr1A1B1C__bin_56	BAr1A1B1C	Bacteria	Acidobacteriota	Terriglobia	Bryobacterales	Bryobacteraceae	Bog-375	8.16704	B; Acidobacteriota; Bryobacteraceae	Natural	0.986587	TRUE
CRr2D2E2F_vRhyme_unbinned_22	BAr1A	11.9221	Balmoral	Natural	Natural	CRr2D2E2F	MHr1A1B1C__bin_78	MHr1A1B1C	Bacteria	Pseudomonadota	Alphaproteobacteria	Rhizobiales	Beijerinckiaceae	Methylocella	15.7007	B; Pseudomonadota; Beijerinckiaceae	Natural	0.759336	FALSE
CRr1A1B1C_vRhyme_unbinned_30	BAr1A	3.3429	Balmoral	Natural	NA	CRr1A1B1C	SEr2D2E2F__bin_92	SEr2D2E2F	Bacteria	Pseudomonadota	Alphaproteobacteria	Rhizobiales	Beijerinckiaceae	Roseiarcus	8.06221	B; Pseudomonadota; Beijerinckiaceae	NA	0.414639	FALSE
CRr1A1B1C_vRhyme_unbinned_30	BAr1A	3.3429	Balmoral	Natural	NA	CRr1A1B1C	LASAr3G3H3I__bin_35	LASAr3G3H3I	Bacteria	Pseudomonadota	Alphaproteobacteria	Rhizobiales	Beijerinckiaceae	Roseiarcus	5.23803	B; Pseudomonadota; Beijerinckiaceae	Natural	0.638199	FALSE
BAr1A1B1C_vRhyme_unbinned_40	BAr1A	16.7711	Balmoral	Natural	NA	BAr1A1B1C	BAr2D2E2F__bin_111	BAr2D2E2F	Bacteria	Pseudomonadota	Alphaproteobacteria	Rhizobiales	Beijerinckiaceae	Methylocystis	8.71065	B; Pseudomonadota; Beijerinckiaceae	Restored	1.92535	TRUE
BAr2D2E2F_vRhyme_unbinned_59	BAr1A	5.33094	Balmoral	Natural	Restored	BAr2D2E2F	CRr2D2E2F__bin_119	CRr2D2E2F	Bacteria	Pseudomonadota	Alphaproteobacteria	Rhizobiales	Beijerinckiaceae	Methylocystis	3.90959	B; Pseudomonadota; Beijerinckiaceae	Natural	1.36355	TRUE
BAr2D2E2F_vRhyme_unbinned_59	BAr1A	5.33094	Balmoral	Natural	Restored	BAr2D2E2F	BAr2D2E2F__bin_111	BAr2D2E2F	Bacteria	Pseudomonadota	Alphaproteobacteria	Rhizobiales	Beijerinckiaceae	Methylocystis	8.71065	B; Pseudomonadota; Beijerinckiaceae	Restored	0.612002	TRUE
CRr2D2E2F_vRhyme_bin_10	BAr1A	5.441	Balmoral	Natural	NA	CRr2D2E2F	BAr1A1B1C__bin_58	BAr1A1B1C	Bacteria	Myxococcota	Polyangia	Polyangiales	Polyangiaceae	Unknown	4.77895	B; Myxococcota; Polyangiaceae	Natural	1.13854	TRUE
BAr1A1B1C_vRhyme_unbinned_1	BAr1A	3.2776	Balmoral	Natural	NA	BAr1A1B1C	SEr3G3H3I__bin_121	SEr3G3H3I	Bacteria	Desulfobacterota_B	Binatia	Binatales	Binataceae	Binatus	5.18961	B; Desulfobacterota_B; Binataceae	NA	0.631569	FALSE
CRr2D2E2F_vRhyme_unbinned_89	BAr1A	6.21535	Balmoral	Natural	Natural	CRr2D2E2F	CRr2D2E2F__bin_75	CRr2D2E2F	Bacteria	Acidobacteriota	Terriglobia	Terriglobales	SbA1	Bog-209	7.54195	B; Acidobacteriota; SbA1	Natural	0.824103	TRUE
CRr2D2E2F_vRhyme_unbinned_89	BAr1A	6.21535	Balmoral	Natural	Natural	CRr2D2E2F	CRr1A1B1C__bin_118	CRr1A1B1C	Bacteria	Acidobacteriota	Terriglobia	Terriglobales	SbA1	Bog-209	2.11187	B; Acidobacteriota; SbA1	Restored	2.94306	TRUE
BAr2D2E2F_vRhyme_unbinned_35	BAr1A	2.1183	Balmoral	Natural	NA	BAr2D2E2F	CRr2D2E2F__bin_75	CRr2D2E2F	Bacteria	Acidobacteriota	Terriglobia	Terriglobales	SbA1	Bog-209	7.54195	B; Acidobacteriota; SbA1	Natural	0.280869	FALSE
SEr2D2E2F_vRhyme_unbinned_201	BAr1A	19.9459	Balmoral	Natural	Natural	SEr2D2E2F	LABRr1A1B1C__bin_139	LABRr1A1B1C	Bacteria	Actinomycetota	Acidimicrobiia	Acidimicrobiales	Bog-793	Fen-455	2.63354	B; Actinomycetota; Bog-793	Natural	7.57378	TRUE
SEr2D2E2F_vRhyme_unbinned_201	BAr1A	19.9459	Balmoral	Natural	Natural	SEr2D2E2F	BAr1A1B1C__bin_127	BAr1A1B1C	Bacteria	Actinomycetota	Acidimicrobiia	Acidimicrobiales	Bog-793	Unknown	22.4332	B; Actinomycetota; Bog-793	Natural	0.889122	TRUE
LAWAr2D2E2F_vRhyme_unbinned_93	BAr1A	2.57259	Balmoral	Natural	Natural	LAWAr2D2E2F	CRr2D2E2F__bin_5	CRr2D2E2F	Bacteria	Desulfobacterota	Syntrophobacteria	Syntrophobacterales	Syntrophobacteraceae	SbD1	6.86914	B; Desulfobacterota; Syntrophobacteraceae	NA	0.374514	TRUE
BAr2D2E2F_vRhyme_unbinned_65	BAr1A	2.91514	Balmoral	Natural	NA	BAr2D2E2F	BAr1A1B1C__bin_67	BAr1A1B1C	Bacteria	Acidobacteriota	Terriglobia	Bryobacterales	Bryobacteraceae	Unknown	5.6887	B; Acidobacteriota; Bryobacteraceae	NA	0.512444	TRUE
BAr2D2E2F_vRhyme_unbinned_61	BAr1A	11.0667	Balmoral	Natural	Restored	BAr2D2E2F	CRr2D2E2F__bin_119	CRr2D2E2F	Bacteria	Pseudomonadota	Alphaproteobacteria	Rhizobiales	Beijerinckiaceae	Methylocystis	3.90959	B; Pseudomonadota; Beijerinckiaceae	Natural	2.83064	TRUE
LAWAr2D2E2F_vRhyme_unbinned_86	BAr1A	25.5787	Balmoral	Natural	Natural	LAWAr2D2E2F	CRr2D2E2F__bin_119	CRr2D2E2F	Bacteria	Pseudomonadota	Alphaproteobacteria	Rhizobiales	Beijerinckiaceae	Methylocystis	3.90959	B; Pseudomonadota; Beijerinckiaceae	Natural	6.54253	TRUE
LAWAr2D2E2F_vRhyme_unbinned_86	BAr1A	25.5787	Balmoral	Natural	Natural	LAWAr2D2E2F	BAr2D2E2F__bin_111	BAr2D2E2F	Bacteria	Pseudomonadota	Alphaproteobacteria	Rhizobiales	Beijerinckiaceae	Methylocystis	8.71065	B; Pseudomonadota; Beijerinckiaceae	Restored	2.93648	TRUE
LAWAr2D2E2F_vRhyme_unbinned_86	BAr1A	25.5787	Balmoral	Natural	Natural	LAWAr2D2E2F	LASCr2D2E2F__bin_72	LASCr2D2E2F	Bacteria	Pseudomonadota	Alphaproteobacteria	Rhizobiales	Beijerinckiaceae	Methylocystis	19.4714	B; Pseudomonadota; Beijerinckiaceae	NA	1.31365	TRUE
LAWAr2D2E2F_vRhyme_unbinned_87	BAr1A	7.45987	Balmoral	Natural	Natural	LAWAr2D2E2F	BOr2D2E2F__bin_33	BOr2D2E2F	Bacteria	Acidobacteriota	Terriglobia	Terriglobales	SbA1	Bog-209	10.9477	B; Acidobacteriota; SbA1	Natural	0.681409	TRUE
CRr1A1B1C_vRhyme_unbinned_41	BAr1A	4.52608	Balmoral	Natural	NA	CRr1A1B1C	LASAr3G3H3I__bin_35	LASAr3G3H3I	Bacteria	Pseudomonadota	Alphaproteobacteria	Rhizobiales	Beijerinckiaceae	Roseiarcus	5.23803	B; Pseudomonadota; Beijerinckiaceae	Natural	0.86408	FALSE
CRr1A1B1C_vRhyme_unbinned_41	BAr1A	4.52608	Balmoral	Natural	NA	CRr1A1B1C	LASYr2D2E2F__bin_98	LASYr2D2E2F	Bacteria	Pseudomonadota	Alphaproteobacteria	Rhizobiales	Beijerinckiaceae	Roseiarcus	5.30924	B; Pseudomonadota; Beijerinckiaceae	Natural	0.852491	FALSE
CRr1A1B1C_vRhyme_unbinned_41	BAr1A	4.52608	Balmoral	Natural	NA	CRr1A1B1C	SEr2D2E2F__bin_92	SEr2D2E2F	Bacteria	Pseudomonadota	Alphaproteobacteria	Rhizobiales	Beijerinckiaceae	Roseiarcus	8.06221	B; Pseudomonadota; Beijerinckiaceae	NA	0.561394	FALSE
SEr3G3H3I_vRhyme_unbinned_134	BAr1A	7.69263	Balmoral	Natural	NA	SEr3G3H3I	LAWAr2D2E2F__bin_155	LAWAr2D2E2F	Bacteria	Pseudomonadota	Alphaproteobacteria	Rhizobiales	Xanthobacteraceae	BOG-931	2.33388	B; Pseudomonadota; Xanthobacteraceae	Damaged	3.29607	FALSE
SEr3G3H3I_vRhyme_unbinned_134	BAr1A	7.69263	Balmoral	Natural	NA	SEr3G3H3I	BAr2D2E2F__bin_71	BAr2D2E2F	Bacteria	Pseudomonadota	Alphaproteobacteria	Rhizobiales	Xanthobacteraceae	BOG-931	12.1613	B; Pseudomonadota; Xanthobacteraceae	NA	0.632552	FALSE
SEr3G3H3I_vRhyme_unbinned_134	BAr1A	7.69263	Balmoral	Natural	NA	SEr3G3H3I	CRr1A1B1C__bin_138	CRr1A1B1C	Bacteria	Pseudomonadota	Alphaproteobacteria	Rhizobiales	Xanthobacteraceae	BOG-931	1.5127	B; Pseudomonadota; Xanthobacteraceae	Damaged	5.08536	FALSE
BOr3G3H3I_vRhyme_unbinned_42	BAr1A	1.56826	Balmoral	Natural	NA	BOr3G3H3I	CRr2D2E2F__bin_117	CRr2D2E2F	Bacteria	Pseudomonadota	Alphaproteobacteria	Rhizobiales	Rhodomicrobiaceae	Rhodomicrobium	4.77403	B; Pseudomonadota; Rhodomicrobiaceae	Natural	0.328499	TRUE
BOr3G3H3I_vRhyme_unbinned_42	BAr1A	1.56826	Balmoral	Natural	NA	BOr3G3H3I	SEr2D2E2F__bin_67	SEr2D2E2F	Bacteria	Pseudomonadota	Alphaproteobacteria	Rhizobiales	Rhodomicrobiaceae	Rhodomicrobium	1.19491	B; Pseudomonadota; Rhodomicrobiaceae	NA	1.31245	TRUE
SEr3G3H3I_vRhyme_unbinned_38	BAr1A	11.5495	Balmoral	Natural	Natural	SEr3G3H3I	CRr2D2E2F__bin_117	CRr2D2E2F	Bacteria	Pseudomonadota	Alphaproteobacteria	Rhizobiales	Rhodomicrobiaceae	Rhodomicrobium	4.77403	B; Pseudomonadota; Rhodomicrobiaceae	Natural	2.41923	FALSE
LAWAr2D2E2F_vRhyme_unbinned_24	BAr1A	12.3052	Balmoral	Natural	NA	LAWAr2D2E2F	CRr2D2E2F__bin_119	CRr2D2E2F	Bacteria	Pseudomonadota	Alphaproteobacteria	Rhizobiales	Beijerinckiaceae	Methylocystis	3.90959	B; Pseudomonadota; Beijerinckiaceae	Natural	3.14745	FALSE
LAWAr2D2E2F_vRhyme_unbinned_24	BAr1A	12.3052	Balmoral	Natural	NA	LAWAr2D2E2F	LASCr2D2E2F__bin_72	LASCr2D2E2F	Bacteria	Pseudomonadota	Alphaproteobacteria	Rhizobiales	Beijerinckiaceae	Methylocystis	19.4714	B; Pseudomonadota; Beijerinckiaceae	NA	0.631966	FALSE
SEr2D2E2F_vRhyme_unbinned_88	BAr1A	2.73885	Balmoral	Natural	Natural	SEr2D2E2F	BAr1A1B1C__bin_47	BAr1A1B1C	Bacteria	Pseudomonadota	Alphaproteobacteria	Acetobacterales	Acetobacteraceae	Unknown	2.92827	B; Pseudomonadota; Acetobacteraceae	NA	0.935315	FALSE
CRr2D2E2F_vRhyme_unbinned_33	BAr1A	10.0852	Balmoral	Natural	NA	CRr2D2E2F	BAr1A1B1C__bin_132	BAr1A1B1C	Bacteria	Actinomycetota	Actinomycetia	Streptosporangiales	Streptosporangiaceae	Palsa-504	9.74297	B; Actinomycetota; Streptosporangiaceae	NA	1.03513	FALSE
BAr1A1B1C_vRhyme_unbinned_10	BAr1A	2.08514	Balmoral	Natural	Natural	BAr1A1B1C	CRr2D2E2F__bin_117	CRr2D2E2F	Bacteria	Pseudomonadota	Alphaproteobacteria	Rhizobiales	Rhodomicrobiaceae	Rhodomicrobium	4.77403	B; Pseudomonadota; Rhodomicrobiaceae	Natural	0.436768	TRUE
LASYr2D2E2F_vRhyme_unbinned_8	BAr1A	1.48571	Balmoral	Natural	Restored	LASYr2D2E2F	CRr2D2E2F__bin_75	CRr2D2E2F	Bacteria	Acidobacteriota	Terriglobia	Terriglobales	SbA1	Bog-209	7.54195	B; Acidobacteriota; SbA1	Natural	0.196993	FALSE
LASYr2D2E2F_vRhyme_unbinned_8	BAr1A	1.48571	Balmoral	Natural	Restored	LASYr2D2E2F	MHr1A1B1C__bin_101	MHr1A1B1C	Bacteria	Acidobacteriota	Terriglobia	Terriglobales	SbA1	Bog-209	1.32148	B; Acidobacteriota; SbA1	Natural	1.12427	FALSE
LAWAr2D2E2F_vRhyme_unbinned_81	BAr1A	2.48148	Balmoral	Natural	Natural	LAWAr2D2E2F	CRr2D2E2F__bin_5	CRr2D2E2F	Bacteria	Desulfobacterota	Syntrophobacteria	Syntrophobacterales	Syntrophobacteraceae	SbD1	6.86914	B; Desulfobacterota; Syntrophobacteraceae	NA	0.361251	TRUE
BAr1A1B1C_vRhyme_unbinned_23	BAr1A	5.94064	Balmoral	Natural	Natural	BAr1A1B1C	LASAr3G3H3I__bin_35	LASAr3G3H3I	Bacteria	Pseudomonadota	Alphaproteobacteria	Rhizobiales	Beijerinckiaceae	Roseiarcus	5.23803	B; Pseudomonadota; Beijerinckiaceae	Natural	1.13414	FALSE
BAr1A1B1C_vRhyme_unbinned_23	BAr1A	5.94064	Balmoral	Natural	Natural	BAr1A1B1C	SEr2D2E2F__bin_92	SEr2D2E2F	Bacteria	Pseudomonadota	Alphaproteobacteria	Rhizobiales	Beijerinckiaceae	Roseiarcus	8.06221	B; Pseudomonadota; Beijerinckiaceae	NA	0.73685	FALSE
BAr1A1B1C_vRhyme_unbinned_23	BAr1A	5.94064	Balmoral	Natural	Natural	BAr1A1B1C	SEr2D2E2F__bin_6	SEr2D2E2F	Bacteria	Pseudomonadota	Alphaproteobacteria	Rhizobiales	Beijerinckiaceae	Roseiarcus	1.84163	B; Pseudomonadota; Beijerinckiaceae	NA	3.22575	FALSE
BAr1A1B1C_vRhyme_unbinned_83	BAr1A	6.11762	Balmoral	Natural	Natural	BAr1A1B1C	BAr1A1B1C__bin_56	BAr1A1B1C	Bacteria	Acidobacteriota	Terriglobia	Bryobacterales	Bryobacteraceae	Bog-375	8.16704	B; Acidobacteriota; Bryobacteraceae	Natural	0.749063	TRUE
BAr2D2E2F_vRhyme_unbinned_58	BAr1A	3.2992	Balmoral	Natural	Restored	BAr2D2E2F	MHr1A1B1C__bin_78	MHr1A1B1C	Bacteria	Pseudomonadota	Alphaproteobacteria	Rhizobiales	Beijerinckiaceae	Methylocella	15.7007	B; Pseudomonadota; Beijerinckiaceae	Natural	0.210131	FALSE
SEr3G3H3I_vRhyme_unbinned_84	BAr1A	3.80556	Balmoral	Natural	Natural	SEr3G3H3I	BAr1A1B1C__bin_56	BAr1A1B1C	Bacteria	Acidobacteriota	Terriglobia	Bryobacterales	Bryobacteraceae	Bog-375	8.16704	B; Acidobacteriota; Bryobacteraceae	Natural	0.465966	TRUE
SEr3G3H3I_vRhyme_unbinned_142	BAr1A	1.48185	Balmoral	Natural	Natural	SEr3G3H3I	SEr3G3H3I__bin_103	SEr3G3H3I	Bacteria	Planctomycetota	Planctomycetia	Pirellulales	Thermoguttaceae	Unknown	1.20214	B; Planctomycetota; Thermoguttaceae	Natural	1.23268	FALSE
SEr3G3H3I_vRhyme_unbinned_222	BAr1A	25.3121	Balmoral	Natural	Natural	SEr3G3H3I	LABRr1A1B1C__bin_139	LABRr1A1B1C	Bacteria	Actinomycetota	Acidimicrobiia	Acidimicrobiales	Bog-793	Fen-455	2.63354	B; Actinomycetota; Bog-793	Natural	9.61142	TRUE
BOr3G3H3I_vRhyme_unbinned_26	BAr1A	6.27763	Balmoral	Natural	Restored	BOr3G3H3I	CRr1A1B1C__bin_118	CRr1A1B1C	Bacteria	Acidobacteriota	Terriglobia	Terriglobales	SbA1	Bog-209	2.11187	B; Acidobacteriota; SbA1	Restored	2.97255	TRUE
BOr3G3H3I_vRhyme_unbinned_26	BAr1A	6.27763	Balmoral	Natural	Restored	BOr3G3H3I	CRr2D2E2F__bin_75	CRr2D2E2F	Bacteria	Acidobacteriota	Terriglobia	Terriglobales	SbA1	Bog-209	7.54195	B; Acidobacteriota; SbA1	Natural	0.832362	TRUE
LASCr2D2E2F_vRhyme_unbinned_54	BAr1A	5.24456	Balmoral	Natural	Natural	LASCr2D2E2F	BAr2D2E2F__bin_111	BAr2D2E2F	Bacteria	Pseudomonadota	Alphaproteobacteria	Rhizobiales	Beijerinckiaceae	Methylocystis	8.71065	B; Pseudomonadota; Beijerinckiaceae	Restored	0.602086	FALSE
LASCr2D2E2F_vRhyme_unbinned_54	BAr1A	5.24456	Balmoral	Natural	Natural	LASCr2D2E2F	CRr2D2E2F__bin_119	CRr2D2E2F	Bacteria	Pseudomonadota	Alphaproteobacteria	Rhizobiales	Beijerinckiaceae	Methylocystis	3.90959	B; Pseudomonadota; Beijerinckiaceae	Natural	1.34146	FALSE
BAr1A1B1C_vRhyme_unbinned_91	BAr1A	4.54436	Balmoral	Natural	Natural	BAr1A1B1C	LASAr3G3H3I__bin_35	LASAr3G3H3I	Bacteria	Pseudomonadota	Alphaproteobacteria	Rhizobiales	Beijerinckiaceae	Roseiarcus	5.23803	B; Pseudomonadota; Beijerinckiaceae	Natural	0.86757	TRUE
SEr3G3H3I_vRhyme_unbinned_36	BAr1A	2.14653	Balmoral	Natural	NA	SEr3G3H3I	SEr2D2E2F__bin_6	SEr2D2E2F	Bacteria	Pseudomonadota	Alphaproteobacteria	Rhizobiales	Beijerinckiaceae	Roseiarcus	1.84163	B; Pseudomonadota; Beijerinckiaceae	NA	1.16556	FALSE
SEr3G3H3I_vRhyme_unbinned_295	BAr1A	3.48417	Balmoral	Natural	Natural	SEr3G3H3I	SEr3G3H3I__bin_119	SEr3G3H3I	Archaea	Thermoproteota	Bathyarchaeia	B26-1	UBA233	PALSA-986	2.34589	A; Thermoproteota; UBA233	Natural	1.48522	TRUE
CRr1A1B1C_vRhyme_unbinned_71	BAr1A	9.47472	Balmoral	Natural	Natural	CRr1A1B1C	BAr1A1B1C__bin_104	BAr1A1B1C	Bacteria	Acidobacteriota	Terriglobia	Terriglobales	SbA1	Bog-209	9.11546	B; Acidobacteriota; SbA1	Natural	1.03941	TRUE
CRr1A1B1C_vRhyme_unbinned_71	BAr1A	9.47472	Balmoral	Natural	Natural	CRr1A1B1C	CRr2D2E2F__bin_75	CRr2D2E2F	Bacteria	Acidobacteriota	Terriglobia	Terriglobales	SbA1	Bog-209	7.54195	B; Acidobacteriota; SbA1	Natural	1.25627	TRUE
BAr2D2E2F_vRhyme_unbinned_62	BAr1B	27.8414	Balmoral	Natural	Natural	BAr2D2E2F	CRr2D2E2F__bin_75	CRr2D2E2F	Bacteria	Acidobacteriota	Terriglobia	Terriglobales	SbA1	Bog-209	34.8719	B; Acidobacteriota; SbA1	Natural	0.798392	TRUE
BAr2D2E2F_vRhyme_unbinned_62	BAr1B	27.8414	Balmoral	Natural	Natural	BAr2D2E2F	LASYr2D2E2F__bin_31	LASYr2D2E2F	Bacteria	Acidobacteriota	Terriglobia	Terriglobales	SbA1	Bog-209	8.37572	B; Acidobacteriota; SbA1	Natural	3.32407	TRUE
MGr3G3H3I_vRhyme_unbinned_28	BAr1B	1.27429	Balmoral	Natural	NA	MGr3G3H3I	BAr2D2E2F__bin_71	BAr2D2E2F	Bacteria	Pseudomonadota	Alphaproteobacteria	Rhizobiales	Xanthobacteraceae	BOG-931	47.3136	B; Pseudomonadota; Xanthobacteraceae	NA	0.0269329	FALSE
MGr3G3H3I_vRhyme_unbinned_28	BAr1B	1.27429	Balmoral	Natural	NA	MGr3G3H3I	SEr3G3H3I__bin_77	SEr3G3H3I	Bacteria	Pseudomonadota	Alphaproteobacteria	Rhizobiales	Xanthobacteraceae	BOG-931	2.438	B; Pseudomonadota; Xanthobacteraceae	NA	0.522678	FALSE
LASCr2D2E2F_vRhyme_unbinned_73	BAr1B	2.0343	Balmoral	Natural	Restored	LASCr2D2E2F	LASAr3G3H3I__bin_113	LASAr3G3H3I	Bacteria	Acidobacteriota	Terriglobia	Terriglobales	SbA1	Bog-209	7.28291	B; Acidobacteriota; SbA1	Natural	0.279325	FALSE
LASCr2D2E2F_vRhyme_unbinned_73	BAr1B	2.0343	Balmoral	Natural	Restored	LASCr2D2E2F	BOr2D2E2F__bin_33	BOr2D2E2F	Bacteria	Acidobacteriota	Terriglobia	Terriglobales	SbA1	Bog-209	4.22316	B; Acidobacteriota; SbA1	Natural	0.481701	FALSE
CRr2D2E2F_vRhyme_unbinned_12	BAr1B	2.1934	Balmoral	Natural	Natural	CRr2D2E2F	CRr2D2E2F__bin_5	CRr2D2E2F	Bacteria	Desulfobacterota	Syntrophobacteria	Syntrophobacterales	Syntrophobacteraceae	SbD1	4.42368	B; Desulfobacterota; Syntrophobacteraceae	NA	0.495831	TRUE
LAWAr2D2E2F_vRhyme_bin_8	BAr1B	6.95737	Balmoral	Natural	Natural	LAWAr2D2E2F	MHr1A1B1C__bin_78	MHr1A1B1C	Bacteria	Pseudomonadota	Alphaproteobacteria	Rhizobiales	Beijerinckiaceae	Methylocella	35.3048	B; Pseudomonadota; Beijerinckiaceae	Natural	0.197066	FALSE
MHr2D2E2F_vRhyme_unbinned_15	BAr1B	4.38626	Balmoral	Natural	Natural	MHr2D2E2F	CRr1A1B1C__bin_11	CRr1A1B1C	Bacteria	Planctomycetota	Planctomycetia	Isosphaerales	Isosphaeraceae	Unknown	22.7307	B; Planctomycetota; Isosphaeraceae	Natural	0.192967	FALSE
SEr2D2E2F_vRhyme_unbinned_156	BAr1B	1.99587	Balmoral	Natural	NA	SEr2D2E2F	CRr3G3H3I__bin_118	CRr3G3H3I	Bacteria	Pseudomonadota	Alphaproteobacteria	Rhizobiales	Beijerinckiaceae	Roseiarcus	1.43183	B; Pseudomonadota; Beijerinckiaceae	NA	1.39393	FALSE
SEr2D2E2F_vRhyme_unbinned_156	BAr1B	1.99587	Balmoral	Natural	NA	SEr2D2E2F	LASAr3G3H3I__bin_35	LASAr3G3H3I	Bacteria	Pseudomonadota	Alphaproteobacteria	Rhizobiales	Beijerinckiaceae	Roseiarcus	6.4106	B; Pseudomonadota; Beijerinckiaceae	Natural	0.311339	FALSE
SEr2D2E2F_vRhyme_unbinned_156	BAr1B	1.99587	Balmoral	Natural	NA	SEr2D2E2F	SEr2D2E2F__bin_92	SEr2D2E2F	Bacteria	Pseudomonadota	Alphaproteobacteria	Rhizobiales	Beijerinckiaceae	Roseiarcus	2.88588	B; Pseudomonadota; Beijerinckiaceae	NA	0.691599	FALSE
SEr2D2E2F_vRhyme_unbinned_156	BAr1B	1.99587	Balmoral	Natural	NA	SEr2D2E2F	CRr2D2E2F__bin_104	CRr2D2E2F	Bacteria	Pseudomonadota	Alphaproteobacteria	Rhizobiales	Beijerinckiaceae	Roseiarcus	2.95524	B; Pseudomonadota; Beijerinckiaceae	Natural	0.675366	FALSE
SEr2D2E2F_vRhyme_unbinned_156	BAr1B	1.99587	Balmoral	Natural	NA	SEr2D2E2F	LASYr2D2E2F__bin_98	LASYr2D2E2F	Bacteria	Pseudomonadota	Alphaproteobacteria	Rhizobiales	Beijerinckiaceae	Roseiarcus	10.9694	B; Pseudomonadota; Beijerinckiaceae	Natural	0.181948	FALSE
SEr2D2E2F_vRhyme_unbinned_46	BAr1B	3.87532	Balmoral	Natural	Restored	SEr2D2E2F	CRr3G3H3I__bin_129	CRr3G3H3I	Bacteria	Acidobacteriota	Terriglobia	Terriglobales	Koribacteraceae	Bog-257	5.49936	B; Acidobacteriota; Koribacteraceae	NA	0.704685	FALSE
MGr1A1B1C_vRhyme_unbinned_55	BAr1B	2.65682	Balmoral	Natural	NA	MGr1A1B1C	SEr2D2E2F__bin_135	SEr2D2E2F	Bacteria	Desulfobacterota	Syntrophobacteria	Syntrophobacterales	Syntrophobacteraceae	SbD1	8.46432	B; Desulfobacterota; Syntrophobacteraceae	NA	0.313884	FALSE
BAr1A1B1C_vRhyme_bin_3	BAr1B	7.8046	Balmoral	Natural	Natural	BAr1A1B1C	CRr1A1B1C__bin_11	CRr1A1B1C	Bacteria	Planctomycetota	Planctomycetia	Isosphaerales	Isosphaeraceae	Unknown	22.7307	B; Planctomycetota; Isosphaeraceae	Natural	0.343351	TRUE
BAr2D2E2F_vRhyme_unbinned_15	BAr1B	13.0915	Balmoral	Natural	NA	BAr2D2E2F	BOr2D2E2F__bin_74	BOr2D2E2F	Bacteria	Actinomycetota	Actinomycetia	Streptosporangiales	Streptosporangiaceae	Palsa-504	5.42446	B; Actinomycetota; Streptosporangiaceae	Damaged	2.41342	FALSE
BAr2D2E2F_vRhyme_unbinned_15	BAr1B	13.0915	Balmoral	Natural	NA	BAr2D2E2F	CRr1A1B1C__bin_120	CRr1A1B1C	Bacteria	Actinomycetota	Actinomycetia	Streptosporangiales	Streptosporangiaceae	Palsa-504	1.75881	B; Actinomycetota; Streptosporangiaceae	Damaged	7.44339	FALSE
BAr2D2E2F_vRhyme_unbinned_15	BAr1B	13.0915	Balmoral	Natural	NA	BAr2D2E2F	MGr2D2E2F__bin_108	MGr2D2E2F	Bacteria	Actinomycetota	Actinomycetia	Streptosporangiales	Streptosporangiaceae	Palsa-504	4.77558	B; Actinomycetota; Streptosporangiaceae	Damaged	2.74134	FALSE
BAr2D2E2F_vRhyme_unbinned_15	BAr1B	13.0915	Balmoral	Natural	NA	BAr2D2E2F	LABRr1A1B1C__bin_44	LABRr1A1B1C	Bacteria	Actinomycetota	Actinomycetia	Streptosporangiales	Streptosporangiaceae	Palsa-504	18.3596	B; Actinomycetota; Streptosporangiaceae	Damaged	0.713058	FALSE
MHr3G3H3I_vRhyme_unbinned_53	BAr1B	1.2215	Balmoral	Natural	NA	MHr3G3H3I	MHr2D2E2F__bin_37	MHr2D2E2F	Bacteria	Acidobacteriota	Terriglobia	Acidoferrales	UBA7541	Acidoferrum	0.99829	B; Acidobacteriota; UBA7541	NA	1.22359	TRUE
MGr2D2E2F_vRhyme_unbinned_93	BAr1B	2.72012	Balmoral	Natural	Natural	MGr2D2E2F	MGr2D2E2F__bin_127	MGr2D2E2F	Bacteria	Desulfobacterota	Desulfobaccia	Desulfobaccales	0-14-0-80-60-11	0-14-0-80-60-11	2.78797	B; Desulfobacterota; 0-14-0-80-60-11	Natural	0.975663	TRUE
MGr2D2E2F_vRhyme_unbinned_93	BAr1B	2.72012	Balmoral	Natural	Natural	MGr2D2E2F	BAr2D2E2F__bin_106	BAr2D2E2F	Bacteria	Desulfobacterota	Desulfobaccia	Desulfobaccales	0-14-0-80-60-11	0-14-0-80-60-11	15.0764	B; Desulfobacterota; 0-14-0-80-60-11	Natural	0.180422	TRUE
MGr1A1B1C_vRhyme_unbinned_61	BAr1B	1.63771	Balmoral	Natural	Natural	MGr1A1B1C	MHr2D2E2F__bin_37	MHr2D2E2F	Bacteria	Acidobacteriota	Terriglobia	Acidoferrales	UBA7541	Acidoferrum	0.99829	B; Acidobacteriota; UBA7541	NA	1.64052	FALSE
MGr1A1B1C_vRhyme_unbinned_61	BAr1B	1.63771	Balmoral	Natural	Natural	MGr1A1B1C	MGr1A1B1C__bin_10	MGr1A1B1C	Bacteria	Acidobacteriota	Terriglobia	Acidoferrales	UBA7541	Acidoferrum	1.61832	B; Acidobacteriota; UBA7541	Natural	1.01198	FALSE
LASYr2D2E2F_vRhyme_unbinned_1	BAr1B	3.45049	Balmoral	Natural	Natural	LASYr2D2E2F	SEr3G3H3I__bin_121	SEr3G3H3I	Bacteria	Desulfobacterota_B	Binatia	Binatales	Binataceae	Binatus	14.0321	B; Desulfobacterota_B; Binataceae	NA	0.2459	TRUE
MGr1A1B1C_vRhyme_unbinned_76	BAr1B	1.4857	Balmoral	Natural	Natural	MGr1A1B1C	CRr2D2E2F__bin_75	CRr2D2E2F	Bacteria	Acidobacteriota	Terriglobia	Terriglobales	SbA1	Bog-209	34.8719	B; Acidobacteriota; SbA1	Natural	0.0426045	TRUE
BOr2D2E2F_vRhyme_unbinned_25	BAr1B	8.44012	Balmoral	Natural	Natural	BOr2D2E2F	BOr2D2E2F__bin_33	BOr2D2E2F	Bacteria	Acidobacteriota	Terriglobia	Terriglobales	SbA1	Bog-209	4.22316	B; Acidobacteriota; SbA1	Natural	1.99853	FALSE
CRr3G3H3I_vRhyme_unbinned_88	BAr1B	1.39731	Balmoral	Natural	Natural	CRr3G3H3I	SEr2D2E2F__bin_92	SEr2D2E2F	Bacteria	Pseudomonadota	Alphaproteobacteria	Rhizobiales	Beijerinckiaceae	Roseiarcus	2.88588	B; Pseudomonadota; Beijerinckiaceae	NA	0.484188	TRUE
CRr3G3H3I_vRhyme_unbinned_88	BAr1B	1.39731	Balmoral	Natural	Natural	CRr3G3H3I	LASAr3G3H3I__bin_35	LASAr3G3H3I	Bacteria	Pseudomonadota	Alphaproteobacteria	Rhizobiales	Beijerinckiaceae	Roseiarcus	6.4106	B; Pseudomonadota; Beijerinckiaceae	Natural	0.217968	TRUE
MHr1A1B1C_vRhyme_unbinned_21	BAr1B	3.70351	Balmoral	Natural	Natural	MHr1A1B1C	LABRr1A1B1C__bin_139	LABRr1A1B1C	Bacteria	Actinomycetota	Acidimicrobiia	Acidimicrobiales	Bog-793	Fen-455	9.08339	B; Actinomycetota; Bog-793	Natural	0.407724	TRUE
MGr2D2E2F_vRhyme_unbinned_12	BAr1B	1.53854	Balmoral	Natural	Natural	MGr2D2E2F	LASYr2D2E2F__bin_31	LASYr2D2E2F	Bacteria	Acidobacteriota	Terriglobia	Terriglobales	SbA1	Bog-209	8.37572	B; Acidobacteriota; SbA1	Natural	0.18369	FALSE
BAr1A1B1C_vRhyme_unbinned_84	BAr1B	21.7117	Balmoral	Natural	Natural	BAr1A1B1C	CRr2D2E2F__bin_75	CRr2D2E2F	Bacteria	Acidobacteriota	Terriglobia	Terriglobales	SbA1	Bog-209	34.8719	B; Acidobacteriota; SbA1	Natural	0.622614	TRUE
BAr1A1B1C_vRhyme_unbinned_84	BAr1B	21.7117	Balmoral	Natural	Natural	BAr1A1B1C	MHr1A1B1C__bin_101	MHr1A1B1C	Bacteria	Acidobacteriota	Terriglobia	Terriglobales	SbA1	Bog-209	2.54795	B; Acidobacteriota; SbA1	Natural	8.52125	TRUE
SEr2D2E2F_vRhyme_unbinned_50	BAr1B	1.87173	Balmoral	Natural	Restored	SEr2D2E2F	BAr2D2E2F__bin_37	BAr2D2E2F	Bacteria	Acidobacteriota	Terriglobia	Terriglobales	SbA1	Sulfotelmatobacter	6.24815	B; Acidobacteriota; SbA1	Restored	0.299565	TRUE
SEr3G3H3I_vRhyme_unbinned_196	BAr1B	1.19213	Balmoral	Natural	Natural	SEr3G3H3I	SEr3G3H3I__bin_216	SEr3G3H3I	Bacteria	Desulfobacterota	Syntrophia	Syntrophales	Smithellaceae	Smithella	1.99732	B; Desulfobacterota; Smithellaceae	Natural	0.596864	TRUE
MHr3G3H3I_vRhyme_unbinned_35	BAr1B	7.50621	Balmoral	Natural	Natural	MHr3G3H3I	BOr2D2E2F__bin_44	BOr2D2E2F	Bacteria	Desulfobacterota_B	Binatia	Binatales	Binataceae	Binatus	6.74952	B; Desulfobacterota_B; Binataceae	NA	1.11211	TRUE
MHr3G3H3I_vRhyme_unbinned_35	BAr1B	7.50621	Balmoral	Natural	Natural	MHr3G3H3I	SEr3G3H3I__bin_121	SEr3G3H3I	Bacteria	Desulfobacterota_B	Binatia	Binatales	Binataceae	Binatus	14.0321	B; Desulfobacterota_B; Binataceae	NA	0.534931	TRUE
MHr3G3H3I_vRhyme_unbinned_35	BAr1B	7.50621	Balmoral	Natural	Natural	MHr3G3H3I	CRr3G3H3I__bin_90	CRr3G3H3I	Bacteria	Desulfobacterota_B	Binatia	Binatales	Binataceae	Binatus	1.72948	B; Desulfobacterota_B; Binataceae	NA	4.34014	TRUE
CRr2D2E2F_vRhyme_unbinned_41	BAr1B	0.878415	Balmoral	Natural	Restored	CRr2D2E2F	BAr2D2E2F__bin_71	BAr2D2E2F	Bacteria	Pseudomonadota	Alphaproteobacteria	Rhizobiales	Xanthobacteraceae	BOG-931	47.3136	B; Pseudomonadota; Xanthobacteraceae	NA	0.0185658	FALSE
BOr2D2E2F_vRhyme_unbinned_3	BAr1B	6.91775	Balmoral	Natural	Natural	BOr2D2E2F	CRr3G3H3I__bin_90	CRr3G3H3I	Bacteria	Desulfobacterota_B	Binatia	Binatales	Binataceae	Binatus	1.72948	B; Desulfobacterota_B; Binataceae	NA	3.99989	FALSE
CRr1A1B1C_vRhyme_bin_13	BAr1B	2.14114	Balmoral	Natural	Natural	CRr1A1B1C	BAr2D2E2F__bin_42	BAr2D2E2F	Bacteria	Actinomycetota	Thermoleophilia	Solirubrobacterales	Solirubrobacteraceae	Palsa-465	13.4983	B; Actinomycetota; Solirubrobacteraceae	Restored	0.158623	TRUE
CRr1A1B1C_vRhyme_bin_13	BAr1B	2.14114	Balmoral	Natural	Natural	CRr1A1B1C	BAr1A1B1C__bin_89	BAr1A1B1C	Bacteria	Actinomycetota	Thermoleophilia	Solirubrobacterales	Solirubrobacteraceae	Palsa-465	5.74876	B; Actinomycetota; Solirubrobacteraceae	Natural	0.372453	TRUE
CRr1A1B1C_vRhyme_bin_13	BAr1B	2.14114	Balmoral	Natural	Natural	CRr1A1B1C	BAr1A1B1C__bin_118	BAr1A1B1C	Bacteria	Actinomycetota	Thermoleophilia	Solirubrobacterales	Solirubrobacteraceae	Palsa-465	10.2538	B; Actinomycetota; Solirubrobacteraceae	Natural	0.208815	TRUE
SEr3G3H3I_vRhyme_unbinned_77	BAr1B	3.54816	Balmoral	Natural	Natural	SEr3G3H3I	CRr2D2E2F__bin_117	CRr2D2E2F	Bacteria	Pseudomonadota	Alphaproteobacteria	Rhizobiales	Rhodomicrobiaceae	Rhodomicrobium	3.82158	B; Pseudomonadota; Rhodomicrobiaceae	Natural	0.928455	FALSE
SEr3G3H3I_vRhyme_unbinned_77	BAr1B	3.54816	Balmoral	Natural	Natural	SEr3G3H3I	SEr3G3H3I__bin_176	SEr3G3H3I	Bacteria	Pseudomonadota	Alphaproteobacteria	Rhizobiales	Rhodomicrobiaceae	Rhodomicrobium	1.81993	B; Pseudomonadota; Rhodomicrobiaceae	Natural	1.94961	FALSE
BOr2D2E2F_vRhyme_unbinned_17	BAr1B	5.0105	Balmoral	Natural	Natural	BOr2D2E2F	CRr1A1B1C__bin_11	CRr1A1B1C	Bacteria	Planctomycetota	Planctomycetia	Isosphaerales	Isosphaeraceae	Unknown	22.7307	B; Planctomycetota; Isosphaeraceae	Natural	0.220429	FALSE
BOr2D2E2F_vRhyme_unbinned_26	BAr1B	5.80856	Balmoral	Natural	Restored	BOr2D2E2F	LASAr3G3H3I__bin_113	LASAr3G3H3I	Bacteria	Acidobacteriota	Terriglobia	Terriglobales	SbA1	Bog-209	7.28291	B; Acidobacteriota; SbA1	Natural	0.797561	TRUE
MHr3G3H3I_vRhyme_unbinned_26	BAr1B	5.09702	Balmoral	Natural	NA	MHr3G3H3I	CRr3G3H3I__bin_129	CRr3G3H3I	Bacteria	Acidobacteriota	Terriglobia	Terriglobales	Koribacteraceae	Bog-257	5.49936	B; Acidobacteriota; Koribacteraceae	NA	0.926838	FALSE
MHr3G3H3I_vRhyme_unbinned_26	BAr1B	5.09702	Balmoral	Natural	NA	MHr3G3H3I	LASYr2D2E2F__bin_4	LASYr2D2E2F	Bacteria	Acidobacteriota	Terriglobia	Terriglobales	Koribacteraceae	Bog-257	1.11312	B; Acidobacteriota; Koribacteraceae	Natural	4.57904	FALSE
LAWAr2D2E2F_vRhyme_unbinned_94	BAr1B	5.11642	Balmoral	Natural	Natural	LAWAr2D2E2F	MGr2D2E2F__bin_127	MGr2D2E2F	Bacteria	Desulfobacterota	Desulfobaccia	Desulfobaccales	0-14-0-80-60-11	0-14-0-80-60-11	2.78797	B; Desulfobacterota; 0-14-0-80-60-11	Natural	1.83518	TRUE
LAWAr2D2E2F_vRhyme_unbinned_94	BAr1B	5.11642	Balmoral	Natural	Natural	LAWAr2D2E2F	CRr1A1B1C__bin_77	CRr1A1B1C	Bacteria	Desulfobacterota	Desulfobaccia	Desulfobaccales	0-14-0-80-60-11	0-14-0-80-60-11	8.16317	B; Desulfobacterota; 0-14-0-80-60-11	Natural	0.626769	TRUE
LASCr2D2E2F_vRhyme_unbinned_114	BAr1B	4.08525	Balmoral	Natural	Natural	LASCr2D2E2F	CRr2D2E2F__bin_75	CRr2D2E2F	Bacteria	Acidobacteriota	Terriglobia	Terriglobales	SbA1	Bog-209	34.8719	B; Acidobacteriota; SbA1	Natural	0.11715	TRUE
LASCr2D2E2F_vRhyme_unbinned_114	BAr1B	4.08525	Balmoral	Natural	Natural	LASCr2D2E2F	MHr1A1B1C__bin_101	MHr1A1B1C	Bacteria	Acidobacteriota	Terriglobia	Terriglobales	SbA1	Bog-209	2.54795	B; Acidobacteriota; SbA1	Natural	1.60335	TRUE
LASCr2D2E2F_vRhyme_unbinned_114	BAr1B	4.08525	Balmoral	Natural	Natural	LASCr2D2E2F	BAr1A1B1C__bin_104	BAr1A1B1C	Bacteria	Acidobacteriota	Terriglobia	Terriglobales	SbA1	Bog-209	3.32302	B; Acidobacteriota; SbA1	Natural	1.22938	TRUE
LASAr3G3H3I_vRhyme_unbinned_40	BAr1B	3.43844	Balmoral	Natural	NA	LASAr3G3H3I	CRr2D2E2F__bin_75	CRr2D2E2F	Bacteria	Acidobacteriota	Terriglobia	Terriglobales	SbA1	Bog-209	34.8719	B; Acidobacteriota; SbA1	Natural	0.0986019	FALSE
LASAr3G3H3I_vRhyme_unbinned_40	BAr1B	3.43844	Balmoral	Natural	NA	LASAr3G3H3I	LASYr2D2E2F__bin_31	LASYr2D2E2F	Bacteria	Acidobacteriota	Terriglobia	Terriglobales	SbA1	Bog-209	8.37572	B; Acidobacteriota; SbA1	Natural	0.410524	FALSE
BAr2D2E2F_vRhyme_unbinned_63	BAr1B	13.2402	Balmoral	Natural	Restored	BAr2D2E2F	BAr2D2E2F__bin_42	BAr2D2E2F	Bacteria	Actinomycetota	Thermoleophilia	Solirubrobacterales	Solirubrobacteraceae	Palsa-465	13.4983	B; Actinomycetota; Solirubrobacteraceae	Restored	0.980879	TRUE
BAr1A1B1C_vRhyme_unbinned_92	BAr1B	5.15648	Balmoral	Natural	Natural	BAr1A1B1C	CRr2D2E2F__bin_117	CRr2D2E2F	Bacteria	Pseudomonadota	Alphaproteobacteria	Rhizobiales	Rhodomicrobiaceae	Rhodomicrobium	3.82158	B; Pseudomonadota; Rhodomicrobiaceae	Natural	1.34931	TRUE
SEr2D2E2F_vRhyme_unbinned_39	BAr1B	0.939331	Balmoral	Natural	Natural	SEr2D2E2F	LASCr2D2E2F__bin_89	LASCr2D2E2F	Bacteria	Planctomycetota	Planctomycetia	Isosphaerales	Isosphaeraceae	Unknown	9.4057	B; Planctomycetota; Isosphaeraceae	Natural	0.0998683	FALSE
BOr2D2E2F_vRhyme_unbinned_15	BAr1B	1.89803	Balmoral	Natural	Natural	BOr2D2E2F	LASAr3G3H3I__bin_35	LASAr3G3H3I	Bacteria	Pseudomonadota	Alphaproteobacteria	Rhizobiales	Beijerinckiaceae	Roseiarcus	6.4106	B; Pseudomonadota; Beijerinckiaceae	Natural	0.296077	FALSE
BOr2D2E2F_vRhyme_unbinned_15	BAr1B	1.89803	Balmoral	Natural	Natural	BOr2D2E2F	SEr2D2E2F__bin_92	SEr2D2E2F	Bacteria	Pseudomonadota	Alphaproteobacteria	Rhizobiales	Beijerinckiaceae	Roseiarcus	2.88588	B; Pseudomonadota; Beijerinckiaceae	NA	0.657696	FALSE
BAr2D2E2F_vRhyme_unbinned_43	BAr1B	2.47024	Balmoral	Natural	Restored	BAr2D2E2F	CRr1A1B1C__bin_96	CRr1A1B1C	Bacteria	Acidobacteriota	Terriglobia	Terriglobales	SbA1	Sulfotelmatobacter	8.9986	B; Acidobacteriota; SbA1	Natural	0.274514	TRUE
CRr1A1B1C_vRhyme_unbinned_21	BAr1B	1.27549	Balmoral	Natural	Natural	CRr1A1B1C	CRr1A1B1C__bin_81	CRr1A1B1C	Bacteria	Myxococcota	Polyangia	Polyangiales	Polyangiaceae	Unknown	1.18328	B; Myxococcota; Polyangiaceae	NA	1.07793	FALSE
LASYr2D2E2F_vRhyme_bin_3	BAr1B	8.12543	Balmoral	Natural	Natural	LASYr2D2E2F	LASCr2D2E2F__bin_89	LASCr2D2E2F	Bacteria	Planctomycetota	Planctomycetia	Isosphaerales	Isosphaeraceae	Unknown	9.4057	B; Planctomycetota; Isosphaeraceae	Natural	0.863884	TRUE
BAr1A1B1C_vRhyme_unbinned_93	BAr1B	5.49137	Balmoral	Natural	Natural	BAr1A1B1C	BAr2D2E2F__bin_42	BAr2D2E2F	Bacteria	Actinomycetota	Thermoleophilia	Solirubrobacterales	Solirubrobacteraceae	Palsa-465	13.4983	B; Actinomycetota; Solirubrobacteraceae	Restored	0.406819	TRUE
BAr1A1B1C_vRhyme_bin_21	BAr1B	1.10985	Balmoral	Natural	Natural	BAr1A1B1C	SEr2D2E2F__bin_135	SEr2D2E2F	Bacteria	Desulfobacterota	Syntrophobacteria	Syntrophobacterales	Syntrophobacteraceae	SbD1	8.46432	B; Desulfobacterota; Syntrophobacteraceae	NA	0.131121	FALSE
CRr1A1B1C_vRhyme_unbinned_7	BAr1B	3.88838	Balmoral	Natural	NA	CRr1A1B1C	SEr3G3H3I__bin_121	SEr3G3H3I	Bacteria	Desulfobacterota_B	Binatia	Binatales	Binataceae	Binatus	14.0321	B; Desulfobacterota_B; Binataceae	NA	0.277106	FALSE
BOr3G3H3I_vRhyme_bin_2	BAr1B	4.12572	Balmoral	Natural	NA	BOr3G3H3I	CRr1A1B1C__bin_11	CRr1A1B1C	Bacteria	Planctomycetota	Planctomycetia	Isosphaerales	Isosphaeraceae	Unknown	22.7307	B; Planctomycetota; Isosphaeraceae	Natural	0.181504	FALSE
BOr3G3H3I_vRhyme_bin_2	BAr1B	4.12572	Balmoral	Natural	NA	BOr3G3H3I	CRr3G3H3I__bin_43	CRr3G3H3I	Bacteria	Actinomycetota	Actinomycetia	Streptosporangiales	Streptosporangiaceae	Unknown	1.45164	B; Actinomycetota; Streptosporangiaceae	Restored	2.84211	FALSE
BOr3G3H3I_vRhyme_bin_2	BAr1B	4.12572	Balmoral	Natural	NA	BOr3G3H3I	MGr1A1B1C__bin_51	MGr1A1B1C	Bacteria	Actinomycetota	Actinomycetia	Streptosporangiales	Streptosporangiaceae	Unknown	0.990363	B; Actinomycetota; Streptosporangiaceae	Damaged	4.16586	FALSE
MHr3G3H3I_vRhyme_unbinned_3	BAr1B	10.5043	Balmoral	Natural	Natural	MHr3G3H3I	BOr2D2E2F__bin_33	BOr2D2E2F	Bacteria	Acidobacteriota	Terriglobia	Terriglobales	SbA1	Bog-209	4.22316	B; Acidobacteriota; SbA1	Natural	2.48732	FALSE
MHr3G3H3I_vRhyme_unbinned_3	BAr1B	10.5043	Balmoral	Natural	Natural	MHr3G3H3I	MHr1A1B1C__bin_101	MHr1A1B1C	Bacteria	Acidobacteriota	Terriglobia	Terriglobales	SbA1	Bog-209	2.54795	B; Acidobacteriota; SbA1	Natural	4.12266	FALSE
MHr3G3H3I_vRhyme_unbinned_33	BAr1B	1.49385	Balmoral	Natural	NA	MHr3G3H3I	BOr2D2E2F__bin_44	BOr2D2E2F	Bacteria	Desulfobacterota_B	Binatia	Binatales	Binataceae	Binatus	6.74952	B; Desulfobacterota_B; Binataceae	NA	0.221327	FALSE
MHr3G3H3I_vRhyme_unbinned_33	BAr1B	1.49385	Balmoral	Natural	NA	MHr3G3H3I	CRr3G3H3I__bin_90	CRr3G3H3I	Bacteria	Desulfobacterota_B	Binatia	Binatales	Binataceae	Binatus	1.72948	B; Desulfobacterota_B; Binataceae	NA	0.863757	FALSE
MHr3G3H3I_vRhyme_unbinned_33	BAr1B	1.49385	Balmoral	Natural	NA	MHr3G3H3I	SEr3G3H3I__bin_121	SEr3G3H3I	Bacteria	Desulfobacterota_B	Binatia	Binatales	Binataceae	Binatus	14.0321	B; Desulfobacterota_B; Binataceae	NA	0.10646	FALSE
MHr1A1B1C_vRhyme_unbinned_38	BAr1B	6.0286	Balmoral	Natural	NA	MHr1A1B1C	MGr2D2E2F__bin_127	MGr2D2E2F	Bacteria	Desulfobacterota	Desulfobaccia	Desulfobaccales	0-14-0-80-60-11	0-14-0-80-60-11	2.78797	B; Desulfobacterota; 0-14-0-80-60-11	Natural	2.16237	TRUE
MHr1A1B1C_vRhyme_unbinned_38	BAr1B	6.0286	Balmoral	Natural	NA	MHr1A1B1C	CRr1A1B1C__bin_77	CRr1A1B1C	Bacteria	Desulfobacterota	Desulfobaccia	Desulfobaccales	0-14-0-80-60-11	0-14-0-80-60-11	8.16317	B; Desulfobacterota; 0-14-0-80-60-11	Natural	0.738513	TRUE
MHr1A1B1C_vRhyme_unbinned_38	BAr1B	6.0286	Balmoral	Natural	NA	MHr1A1B1C	BAr2D2E2F__bin_106	BAr2D2E2F	Bacteria	Desulfobacterota	Desulfobaccia	Desulfobaccales	0-14-0-80-60-11	0-14-0-80-60-11	15.0764	B; Desulfobacterota; 0-14-0-80-60-11	Natural	0.399869	TRUE
MGr3G3H3I_vRhyme_unbinned_72	BAr1B	1.79941	Balmoral	Natural	NA	MGr3G3H3I	MGr2D2E2F__bin_129	MGr2D2E2F	Bacteria	Planctomycetota	Planctomycetia	Pirellulales	Thermoguttaceae	Unknown	2.43421	B; Planctomycetota; Thermoguttaceae	Natural	0.739215	TRUE
CRr3G3H3I_vRhyme_unbinned_83	BAr1B	2.0485	Balmoral	Natural	Natural	CRr3G3H3I	SEr3G3H3I__bin_276	SEr3G3H3I	Bacteria	Pseudomonadota	Alphaproteobacteria	Rhizobiales	Beijerinckiaceae	Roseiarcus	3.44626	B; Pseudomonadota; Beijerinckiaceae	NA	0.594412	TRUE
CRr3G3H3I_vRhyme_unbinned_83	BAr1B	2.0485	Balmoral	Natural	Natural	CRr3G3H3I	SEr2D2E2F__bin_92	SEr2D2E2F	Bacteria	Pseudomonadota	Alphaproteobacteria	Rhizobiales	Beijerinckiaceae	Roseiarcus	2.88588	B; Pseudomonadota; Beijerinckiaceae	NA	0.709835	TRUE
MGr3G3H3I_vRhyme_unbinned_57	BAr1B	3.62966	Balmoral	Natural	NA	MGr3G3H3I	MGr2D2E2F__bin_129	MGr2D2E2F	Bacteria	Planctomycetota	Planctomycetia	Pirellulales	Thermoguttaceae	Unknown	2.43421	B; Planctomycetota; Thermoguttaceae	Natural	1.4911	FALSE
BAr1A1B1C_vRhyme_unbinned_68	BAr1B	2.65593	Balmoral	Natural	Natural	BAr1A1B1C	CRr3G3H3I__bin_93	CRr3G3H3I	Bacteria	Pseudomonadota	Gammaproteobacteria	Steroidobacterales	Steroidobacteraceae	Bog-1198	4.51939	B; Pseudomonadota; Steroidobacteraceae	NA	0.587675	FALSE
MGr2D2E2F_vRhyme_unbinned_80	BAr1B	1.66288	Balmoral	Natural	Natural	MGr2D2E2F	CRr2D2E2F__bin_75	CRr2D2E2F	Bacteria	Acidobacteriota	Terriglobia	Terriglobales	SbA1	Bog-209	34.8719	B; Acidobacteriota; SbA1	Natural	0.0476854	FALSE
MGr2D2E2F_vRhyme_unbinned_80	BAr1B	1.66288	Balmoral	Natural	Natural	MGr2D2E2F	BOr2D2E2F__bin_33	BOr2D2E2F	Bacteria	Acidobacteriota	Terriglobia	Terriglobales	SbA1	Bog-209	4.22316	B; Acidobacteriota; SbA1	Natural	0.393753	FALSE
LASCr2D2E2F_vRhyme_unbinned_118	BAr1B	1.12352	Balmoral	Natural	Natural	LASCr2D2E2F	SEr2D2E2F__bin_135	SEr2D2E2F	Bacteria	Desulfobacterota	Syntrophobacteria	Syntrophobacterales	Syntrophobacteraceae	SbD1	8.46432	B; Desulfobacterota; Syntrophobacteraceae	NA	0.132736	TRUE
SEr2D2E2F_vRhyme_unbinned_185	BAr1B	30.1622	Balmoral	Natural	Natural	SEr2D2E2F	CRr2D2E2F__bin_75	CRr2D2E2F	Bacteria	Acidobacteriota	Terriglobia	Terriglobales	SbA1	Bog-209	34.8719	B; Acidobacteriota; SbA1	Natural	0.864944	TRUE
LABRr1A1B1C_vRhyme_unbinned_86	BAr1B	3.50292	Balmoral	Natural	Natural	LABRr1A1B1C	MGr1A1B1C__bin_54	MGr1A1B1C	Bacteria	Acidobacteriota	Terriglobia	Bryobacterales	Bryobacteraceae	Bog-375	1.57966	B; Acidobacteriota; Bryobacteraceae	Natural	2.21751	TRUE
LABRr1A1B1C_vRhyme_unbinned_86	BAr1B	3.50292	Balmoral	Natural	Natural	LABRr1A1B1C	BAr1A1B1C__bin_56	BAr1A1B1C	Bacteria	Acidobacteriota	Terriglobia	Bryobacterales	Bryobacteraceae	Bog-375	12.4157	B; Acidobacteriota; Bryobacteraceae	Natural	0.282137	TRUE
BAr1A1B1C_vRhyme_unbinned_88	BAr1B	11.5413	Balmoral	Natural	Natural	BAr1A1B1C	BAr1A1B1C__bin_56	BAr1A1B1C	Bacteria	Acidobacteriota	Terriglobia	Bryobacterales	Bryobacteraceae	Bog-375	12.4157	B; Acidobacteriota; Bryobacteraceae	Natural	0.929577	TRUE
CRr2D2E2F_vRhyme_unbinned_22	BAr1B	26.3179	Balmoral	Natural	Natural	CRr2D2E2F	MHr1A1B1C__bin_78	MHr1A1B1C	Bacteria	Pseudomonadota	Alphaproteobacteria	Rhizobiales	Beijerinckiaceae	Methylocella	35.3048	B; Pseudomonadota; Beijerinckiaceae	Natural	0.745448	FALSE
BAr1A1B1C_vRhyme_unbinned_40	BAr1B	1.08416	Balmoral	Natural	NA	BAr1A1B1C	BAr2D2E2F__bin_111	BAr2D2E2F	Bacteria	Pseudomonadota	Alphaproteobacteria	Rhizobiales	Beijerinckiaceae	Methylocystis	1.56642	B; Pseudomonadota; Beijerinckiaceae	Restored	0.692125	TRUE
CRr3G3H3I_vRhyme_unbinned_67	BAr1B	1.56456	Balmoral	Natural	NA	CRr3G3H3I	BOr2D2E2F__bin_33	BOr2D2E2F	Bacteria	Acidobacteriota	Terriglobia	Terriglobales	SbA1	Bog-209	4.22316	B; Acidobacteriota; SbA1	Natural	0.370471	TRUE
CRr2D2E2F_vRhyme_bin_10	BAr1B	2.37688	Balmoral	Natural	NA	CRr2D2E2F	BAr1A1B1C__bin_105	BAr1A1B1C	Bacteria	Pseudomonadota	Gammaproteobacteria	Burkholderiales	Burkholderiaceae	Caballeronia	7.58522	B; Pseudomonadota; Burkholderiaceae	NA	0.313356	TRUE
CRr2D2E2F_vRhyme_bin_10	BAr1B	2.37688	Balmoral	Natural	NA	CRr2D2E2F	BAr1A1B1C__bin_58	BAr1A1B1C	Bacteria	Myxococcota	Polyangia	Polyangiales	Polyangiaceae	Unknown	2.82204	B; Myxococcota; Polyangiaceae	Natural	0.842255	TRUE
BAr1A1B1C_vRhyme_unbinned_1	BAr1B	9.43914	Balmoral	Natural	NA	BAr1A1B1C	SEr3G3H3I__bin_121	SEr3G3H3I	Bacteria	Desulfobacterota_B	Binatia	Binatales	Binataceae	Binatus	14.0321	B; Desulfobacterota_B; Binataceae	NA	0.672681	FALSE
BAr1A1B1C_vRhyme_unbinned_1	BAr1B	9.43914	Balmoral	Natural	NA	BAr1A1B1C	BOr2D2E2F__bin_44	BOr2D2E2F	Bacteria	Desulfobacterota_B	Binatia	Binatales	Binataceae	Binatus	6.74952	B; Desulfobacterota_B; Binataceae	NA	1.39849	FALSE
MGr3G3H3I_vRhyme_unbinned_25	BAr1B	2.40424	Balmoral	Natural	Natural	MGr3G3H3I	MGr2D2E2F__bin_129	MGr2D2E2F	Bacteria	Planctomycetota	Planctomycetia	Pirellulales	Thermoguttaceae	Unknown	2.43421	B; Planctomycetota; Thermoguttaceae	Natural	0.987687	TRUE
CRr2D2E2F_vRhyme_unbinned_89	BAr1B	29.2269	Balmoral	Natural	Natural	CRr2D2E2F	CRr2D2E2F__bin_75	CRr2D2E2F	Bacteria	Acidobacteriota	Terriglobia	Terriglobales	SbA1	Bog-209	34.8719	B; Acidobacteriota; SbA1	Natural	0.83812	TRUE
BAr2D2E2F_vRhyme_unbinned_35	BAr1B	2.51865	Balmoral	Natural	NA	BAr2D2E2F	CRr2D2E2F__bin_75	CRr2D2E2F	Bacteria	Acidobacteriota	Terriglobia	Terriglobales	SbA1	Bog-209	34.8719	B; Acidobacteriota; SbA1	Natural	0.0722259	FALSE
MGr3G3H3I_vRhyme_unbinned_84	BAr1B	2.03052	Balmoral	Natural	NA	MGr3G3H3I	MGr2D2E2F__bin_129	MGr2D2E2F	Bacteria	Planctomycetota	Planctomycetia	Pirellulales	Thermoguttaceae	Unknown	2.43421	B; Planctomycetota; Thermoguttaceae	Natural	0.834159	TRUE
SEr2D2E2F_vRhyme_unbinned_201	BAr1B	7.09161	Balmoral	Natural	Natural	SEr2D2E2F	LABRr1A1B1C__bin_139	LABRr1A1B1C	Bacteria	Actinomycetota	Acidimicrobiia	Acidimicrobiales	Bog-793	Fen-455	9.08339	B; Actinomycetota; Bog-793	Natural	0.780723	TRUE
SEr2D2E2F_vRhyme_unbinned_201	BAr1B	7.09161	Balmoral	Natural	Natural	SEr2D2E2F	BAr1A1B1C__bin_127	BAr1A1B1C	Bacteria	Actinomycetota	Acidimicrobiia	Acidimicrobiales	Bog-793	Unknown	7.06555	B; Actinomycetota; Bog-793	Natural	1.00369	TRUE
SEr2D2E2F_vRhyme_unbinned_201	BAr1B	7.09161	Balmoral	Natural	Natural	SEr2D2E2F	LABRr1A1B1C__bin_78	LABRr1A1B1C	Bacteria	Actinomycetota	Acidimicrobiia	Acidimicrobiales	Bog-793	Unknown	1.54319	B; Actinomycetota; Bog-793	Natural	4.59543	TRUE
LAWAr2D2E2F_vRhyme_unbinned_93	BAr1B	1.82544	Balmoral	Natural	Natural	LAWAr2D2E2F	CRr2D2E2F__bin_5	CRr2D2E2F	Bacteria	Desulfobacterota	Syntrophobacteria	Syntrophobacterales	Syntrophobacteraceae	SbD1	4.42368	B; Desulfobacterota; Syntrophobacteraceae	NA	0.412651	TRUE
LAWAr2D2E2F_vRhyme_unbinned_93	BAr1B	1.82544	Balmoral	Natural	Natural	LAWAr2D2E2F	SEr2D2E2F__bin_135	SEr2D2E2F	Bacteria	Desulfobacterota	Syntrophobacteria	Syntrophobacterales	Syntrophobacteraceae	SbD1	8.46432	B; Desulfobacterota; Syntrophobacteraceae	NA	0.215663	TRUE
LASCr2D2E2F_vRhyme_unbinned_8	BAr1B	6.27635	Balmoral	Natural	Natural	LASCr2D2E2F	LABRr1A1B1C__bin_139	LABRr1A1B1C	Bacteria	Actinomycetota	Acidimicrobiia	Acidimicrobiales	Bog-793	Fen-455	9.08339	B; Actinomycetota; Bog-793	Natural	0.69097	FALSE
CRr1A1B1C_vRhyme_unbinned_52	BAr1B	1.7124	Balmoral	Natural	NA	CRr1A1B1C	BAr1A1B1C__bin_105	BAr1A1B1C	Bacteria	Pseudomonadota	Gammaproteobacteria	Burkholderiales	Burkholderiaceae	Caballeronia	7.58522	B; Pseudomonadota; Burkholderiaceae	NA	0.225755	FALSE
BAr1A1B1C_vRhyme_unbinned_32	BAr1B	1.67354	Balmoral	Natural	Natural	BAr1A1B1C	LASYr2D2E2F__bin_4	LASYr2D2E2F	Bacteria	Acidobacteriota	Terriglobia	Terriglobales	Koribacteraceae	Bog-257	1.11312	B; Acidobacteriota; Koribacteraceae	Natural	1.50347	FALSE
LABRr1A1B1C_vRhyme_unbinned_121	BAr1B	4.09935	Balmoral	Natural	NA	LABRr1A1B1C	CRr2D2E2F__bin_75	CRr2D2E2F	Bacteria	Acidobacteriota	Terriglobia	Terriglobales	SbA1	Bog-209	34.8719	B; Acidobacteriota; SbA1	Natural	0.117554	TRUE
LABRr1A1B1C_vRhyme_unbinned_121	BAr1B	4.09935	Balmoral	Natural	NA	LABRr1A1B1C	BOr2D2E2F__bin_33	BOr2D2E2F	Bacteria	Acidobacteriota	Terriglobia	Terriglobales	SbA1	Bog-209	4.22316	B; Acidobacteriota; SbA1	Natural	0.970683	TRUE
MGr2D2E2F_vRhyme_unbinned_84	BAr1B	30.872	Balmoral	Natural	NA	MGr2D2E2F	MGr3G3H3I__bin_82	MGr3G3H3I	Bacteria	Pseudomonadota	Alphaproteobacteria	Rhizobiales	Xanthobacteraceae	BOG-931	9.55086	B; Pseudomonadota; Xanthobacteraceae	NA	3.23238	TRUE
LAWAr2D2E2F_vRhyme_unbinned_86	BAr1B	1.90466	Balmoral	Natural	Natural	LAWAr2D2E2F	BAr2D2E2F__bin_111	BAr2D2E2F	Bacteria	Pseudomonadota	Alphaproteobacteria	Rhizobiales	Beijerinckiaceae	Methylocystis	1.56642	B; Pseudomonadota; Beijerinckiaceae	Restored	1.21594	TRUE
LAWAr2D2E2F_vRhyme_unbinned_86	BAr1B	1.90466	Balmoral	Natural	Natural	LAWAr2D2E2F	LASCr2D2E2F__bin_72	LASCr2D2E2F	Bacteria	Pseudomonadota	Alphaproteobacteria	Rhizobiales	Beijerinckiaceae	Methylocystis	2.40115	B; Pseudomonadota; Beijerinckiaceae	NA	0.793228	TRUE
MGr3G3H3I_vRhyme_unbinned_12	BAr1B	2.07874	Balmoral	Natural	NA	MGr3G3H3I	MGr2D2E2F__bin_129	MGr2D2E2F	Bacteria	Planctomycetota	Planctomycetia	Pirellulales	Thermoguttaceae	Unknown	2.43421	B; Planctomycetota; Thermoguttaceae	Natural	0.853968	FALSE
LAWAr2D2E2F_vRhyme_unbinned_87	BAr1B	2.66643	Balmoral	Natural	Natural	LAWAr2D2E2F	BOr2D2E2F__bin_33	BOr2D2E2F	Bacteria	Acidobacteriota	Terriglobia	Terriglobales	SbA1	Bog-209	4.22316	B; Acidobacteriota; SbA1	Natural	0.631384	TRUE
CRr1A1B1C_vRhyme_unbinned_41	BAr1B	1.24422	Balmoral	Natural	NA	CRr1A1B1C	LASAr3G3H3I__bin_35	LASAr3G3H3I	Bacteria	Pseudomonadota	Alphaproteobacteria	Rhizobiales	Beijerinckiaceae	Roseiarcus	6.4106	B; Pseudomonadota; Beijerinckiaceae	Natural	0.194088	FALSE
CRr1A1B1C_vRhyme_unbinned_41	BAr1B	1.24422	Balmoral	Natural	NA	CRr1A1B1C	SEr3G3H3I__bin_276	SEr3G3H3I	Bacteria	Pseudomonadota	Alphaproteobacteria	Rhizobiales	Beijerinckiaceae	Roseiarcus	3.44626	B; Pseudomonadota; Beijerinckiaceae	NA	0.361036	FALSE
CRr1A1B1C_vRhyme_unbinned_41	BAr1B	1.24422	Balmoral	Natural	NA	CRr1A1B1C	LASYr2D2E2F__bin_98	LASYr2D2E2F	Bacteria	Pseudomonadota	Alphaproteobacteria	Rhizobiales	Beijerinckiaceae	Roseiarcus	10.9694	B; Pseudomonadota; Beijerinckiaceae	Natural	0.113426	FALSE
CRr1A1B1C_vRhyme_unbinned_41	BAr1B	1.24422	Balmoral	Natural	NA	CRr1A1B1C	SEr2D2E2F__bin_92	SEr2D2E2F	Bacteria	Pseudomonadota	Alphaproteobacteria	Rhizobiales	Beijerinckiaceae	Roseiarcus	2.88588	B; Pseudomonadota; Beijerinckiaceae	NA	0.431141	FALSE
SEr3G3H3I_vRhyme_unbinned_134	BAr1B	28.4578	Balmoral	Natural	NA	SEr3G3H3I	BAr2D2E2F__bin_71	BAr2D2E2F	Bacteria	Pseudomonadota	Alphaproteobacteria	Rhizobiales	Xanthobacteraceae	BOG-931	47.3136	B; Pseudomonadota; Xanthobacteraceae	NA	0.601471	FALSE
SEr3G3H3I_vRhyme_unbinned_38	BAr1B	3.57117	Balmoral	Natural	Natural	SEr3G3H3I	CRr2D2E2F__bin_117	CRr2D2E2F	Bacteria	Pseudomonadota	Alphaproteobacteria	Rhizobiales	Rhodomicrobiaceae	Rhodomicrobium	3.82158	B; Pseudomonadota; Rhodomicrobiaceae	Natural	0.934476	FALSE
LAWAr2D2E2F_vRhyme_unbinned_24	BAr1B	2.27056	Balmoral	Natural	NA	LAWAr2D2E2F	LASCr2D2E2F__bin_72	LASCr2D2E2F	Bacteria	Pseudomonadota	Alphaproteobacteria	Rhizobiales	Beijerinckiaceae	Methylocystis	2.40115	B; Pseudomonadota; Beijerinckiaceae	NA	0.945614	FALSE
SEr2D2E2F_vRhyme_unbinned_88	BAr1B	2.30442	Balmoral	Natural	Natural	SEr2D2E2F	BAr1A1B1C__bin_47	BAr1A1B1C	Bacteria	Pseudomonadota	Alphaproteobacteria	Acetobacterales	Acetobacteraceae	Unknown	2.12344	B; Pseudomonadota; Acetobacteraceae	NA	1.08523	FALSE
MHr3G3H3I_vRhyme_unbinned_8	BAr1B	1.49216	Balmoral	Natural	NA	MHr3G3H3I	BAr1A1B1C__bin_105	BAr1A1B1C	Bacteria	Pseudomonadota	Gammaproteobacteria	Burkholderiales	Burkholderiaceae	Caballeronia	7.58522	B; Pseudomonadota; Burkholderiaceae	NA	0.196719	FALSE
CRr2D2E2F_vRhyme_unbinned_95	BAr1B	9.12444	Balmoral	Natural	Natural	CRr2D2E2F	CRr3G3H3I__bin_90	CRr3G3H3I	Bacteria	Desulfobacterota_B	Binatia	Binatales	Binataceae	Binatus	1.72948	B; Desulfobacterota_B; Binataceae	NA	5.27581	TRUE
CRr2D2E2F_vRhyme_unbinned_95	BAr1B	9.12444	Balmoral	Natural	Natural	CRr2D2E2F	BOr2D2E2F__bin_44	BOr2D2E2F	Bacteria	Desulfobacterota_B	Binatia	Binatales	Binataceae	Binatus	6.74952	B; Desulfobacterota_B; Binataceae	NA	1.35186	TRUE
LASCr2D2E2F_vRhyme_bin_8	BAr1B	5.13865	Balmoral	Natural	NA	LASCr2D2E2F	SEr2D2E2F__bin_135	SEr2D2E2F	Bacteria	Desulfobacterota	Syntrophobacteria	Syntrophobacterales	Syntrophobacteraceae	SbD1	8.46432	B; Desulfobacterota; Syntrophobacteraceae	NA	0.607096	FALSE
BAr1A1B1C_vRhyme_unbinned_79	BAr1B	3.53911	Balmoral	Natural	Natural	BAr1A1B1C	BAr1A1B1C__bin_89	BAr1A1B1C	Bacteria	Actinomycetota	Thermoleophilia	Solirubrobacterales	Solirubrobacteraceae	Palsa-465	5.74876	B; Actinomycetota; Solirubrobacteraceae	Natural	0.61563	TRUE
CRr2D2E2F_vRhyme_unbinned_33	BAr1B	26.798	Balmoral	Natural	NA	CRr2D2E2F	BAr1A1B1C__bin_132	BAr1A1B1C	Bacteria	Actinomycetota	Actinomycetia	Streptosporangiales	Streptosporangiaceae	Palsa-504	10.4756	B; Actinomycetota; Streptosporangiaceae	NA	2.55813	FALSE
CRr2D2E2F_vRhyme_unbinned_68	BAr1B	1.70425	Balmoral	Natural	NA	CRr2D2E2F	CRr3G3H3I__bin_87	CRr3G3H3I	Bacteria	Actinomycetota	Thermoleophilia	Solirubrobacterales	Solirubrobacteraceae	Palsa-744	1.46231	B; Actinomycetota; Solirubrobacteraceae	NA	1.16545	TRUE
LASCr2D2E2F_vRhyme_unbinned_60	BAr1B	8.03919	Balmoral	Natural	Natural	LASCr2D2E2F	LASCr2D2E2F__bin_89	LASCr2D2E2F	Bacteria	Planctomycetota	Planctomycetia	Isosphaerales	Isosphaeraceae	Unknown	9.4057	B; Planctomycetota; Isosphaeraceae	Natural	0.854715	FALSE
BAr1A1B1C_vRhyme_unbinned_10	BAr1B	2.46255	Balmoral	Natural	Natural	BAr1A1B1C	CRr2D2E2F__bin_117	CRr2D2E2F	Bacteria	Pseudomonadota	Alphaproteobacteria	Rhizobiales	Rhodomicrobiaceae	Rhodomicrobium	3.82158	B; Pseudomonadota; Rhodomicrobiaceae	Natural	0.64438	TRUE
LAWAr2D2E2F_vRhyme_unbinned_81	BAr1B	1.2268	Balmoral	Natural	Natural	LAWAr2D2E2F	CRr2D2E2F__bin_5	CRr2D2E2F	Bacteria	Desulfobacterota	Syntrophobacteria	Syntrophobacterales	Syntrophobacteraceae	SbD1	4.42368	B; Desulfobacterota; Syntrophobacteraceae	NA	0.277324	TRUE
CRr3G3H3I_vRhyme_unbinned_4	BAr1B	4.01677	Balmoral	Natural	NA	CRr3G3H3I	SEr3G3H3I__bin_77	SEr3G3H3I	Bacteria	Pseudomonadota	Alphaproteobacteria	Rhizobiales	Xanthobacteraceae	BOG-931	2.438	B; Pseudomonadota; Xanthobacteraceae	NA	1.64757	FALSE
CRr1A1B1C_vRhyme_unbinned_9	BAr1B	3.01807	Balmoral	Natural	NA	CRr1A1B1C	MHr3G3H3I__bin_85	MHr3G3H3I	Archaea	Thermoplasmatota	Thermoplasmata	UBA184	UBA184	UBA184	6.13377	A; Thermoplasmatota; UBA184	NA	0.492042	FALSE
BAr2D2E2F_vRhyme_bin_19	BAr1B	4.1576	Balmoral	Natural	NA	BAr2D2E2F	CRr1A1B1C__bin_11	CRr1A1B1C	Bacteria	Planctomycetota	Planctomycetia	Isosphaerales	Isosphaeraceae	Unknown	22.7307	B; Planctomycetota; Isosphaeraceae	Natural	0.182907	FALSE
MHr3G3H3I_vRhyme_bin_6	BAr1B	2.73071	Balmoral	Natural	Natural	MHr3G3H3I	CRr3G3H3I__bin_93	CRr3G3H3I	Bacteria	Pseudomonadota	Gammaproteobacteria	Steroidobacterales	Steroidobacteraceae	Bog-1198	4.51939	B; Pseudomonadota; Steroidobacteraceae	NA	0.604221	TRUE
BAr1A1B1C_vRhyme_unbinned_23	BAr1B	11.8516	Balmoral	Natural	Natural	BAr1A1B1C	LASAr3G3H3I__bin_35	LASAr3G3H3I	Bacteria	Pseudomonadota	Alphaproteobacteria	Rhizobiales	Beijerinckiaceae	Roseiarcus	6.4106	B; Pseudomonadota; Beijerinckiaceae	Natural	1.84875	FALSE
BAr1A1B1C_vRhyme_unbinned_23	BAr1B	11.8516	Balmoral	Natural	Natural	BAr1A1B1C	SEr2D2E2F__bin_92	SEr2D2E2F	Bacteria	Pseudomonadota	Alphaproteobacteria	Rhizobiales	Beijerinckiaceae	Roseiarcus	2.88588	B; Pseudomonadota; Beijerinckiaceae	NA	4.10675	FALSE
BAr1A1B1C_vRhyme_unbinned_23	BAr1B	11.8516	Balmoral	Natural	Natural	BAr1A1B1C	SEr3G3H3I__bin_276	SEr3G3H3I	Bacteria	Pseudomonadota	Alphaproteobacteria	Rhizobiales	Beijerinckiaceae	Roseiarcus	3.44626	B; Pseudomonadota; Beijerinckiaceae	NA	3.43897	FALSE
CRr1A1B1C_vRhyme_unbinned_13	BAr1B	3.56247	Balmoral	Natural	NA	CRr1A1B1C	SEr2D2E2F__bin_135	SEr2D2E2F	Bacteria	Desulfobacterota	Syntrophobacteria	Syntrophobacterales	Syntrophobacteraceae	SbD1	8.46432	B; Desulfobacterota; Syntrophobacteraceae	NA	0.420881	FALSE
BAr1A1B1C_vRhyme_unbinned_83	BAr1B	9.84552	Balmoral	Natural	Natural	BAr1A1B1C	BAr1A1B1C__bin_56	BAr1A1B1C	Bacteria	Acidobacteriota	Terriglobia	Bryobacterales	Bryobacteraceae	Bog-375	12.4157	B; Acidobacteriota; Bryobacteraceae	Natural	0.792991	TRUE
BAr1A1B1C_vRhyme_unbinned_94	BAr1B	2.7182	Balmoral	Natural	Natural	BAr1A1B1C	BAr1A1B1C__bin_108	BAr1A1B1C	Bacteria	Pseudomonadota	Alphaproteobacteria	Rhizobiales	Xanthobacteraceae	Unknown	2.63129	B; Pseudomonadota; Xanthobacteraceae	Natural	1.03303	TRUE
BAr2D2E2F_vRhyme_unbinned_58	BAr1B	4.78164	Balmoral	Natural	Restored	BAr2D2E2F	MHr1A1B1C__bin_78	MHr1A1B1C	Bacteria	Pseudomonadota	Alphaproteobacteria	Rhizobiales	Beijerinckiaceae	Methylocella	35.3048	B; Pseudomonadota; Beijerinckiaceae	Natural	0.135439	FALSE
MGr3G3H3I_vRhyme_unbinned_22	BAr1B	2.21363	Balmoral	Natural	Natural	MGr3G3H3I	CRr2D2E2F__bin_75	CRr2D2E2F	Bacteria	Acidobacteriota	Terriglobia	Terriglobales	SbA1	Bog-209	34.8719	B; Acidobacteriota; SbA1	Natural	0.063479	TRUE
MGr3G3H3I_vRhyme_unbinned_22	BAr1B	2.21363	Balmoral	Natural	Natural	MGr3G3H3I	MHr1A1B1C__bin_101	MHr1A1B1C	Bacteria	Acidobacteriota	Terriglobia	Terriglobales	SbA1	Bog-209	2.54795	B; Acidobacteriota; SbA1	Natural	0.868789	TRUE
CRr3G3H3I_vRhyme_unbinned_73	BAr1B	6.91906	Balmoral	Natural	Natural	CRr3G3H3I	CRr1A1B1C__bin_11	CRr1A1B1C	Bacteria	Planctomycetota	Planctomycetia	Isosphaerales	Isosphaeraceae	Unknown	22.7307	B; Planctomycetota; Isosphaeraceae	Natural	0.304393	FALSE
CRr3G3H3I_vRhyme_unbinned_91	BAr1B	5.41921	Balmoral	Natural	Natural	CRr3G3H3I	CRr3G3H3I__bin_129	CRr3G3H3I	Bacteria	Acidobacteriota	Terriglobia	Terriglobales	Koribacteraceae	Bog-257	5.49936	B; Acidobacteriota; Koribacteraceae	NA	0.985426	TRUE
CRr3G3H3I_vRhyme_unbinned_91	BAr1B	5.41921	Balmoral	Natural	Natural	CRr3G3H3I	BOr3G3H3I__bin_91	BOr3G3H3I	Bacteria	Acidobacteriota	Terriglobia	Terriglobales	Koribacteraceae	Bog-257	1.7014	B; Acidobacteriota; Koribacteraceae	NA	3.18515	TRUE
BAr1A1B1C_vRhyme_unbinned_34	BAr1B	5.23116	Balmoral	Natural	Natural	BAr1A1B1C	MGr1A1B1C__bin_54	MGr1A1B1C	Bacteria	Acidobacteriota	Terriglobia	Bryobacterales	Bryobacteraceae	Bog-375	1.57966	B; Acidobacteriota; Bryobacteraceae	Natural	3.31157	FALSE
SEr3G3H3I_vRhyme_unbinned_84	BAr1B	7.30936	Balmoral	Natural	Natural	SEr3G3H3I	BAr1A1B1C__bin_56	BAr1A1B1C	Bacteria	Acidobacteriota	Terriglobia	Bryobacterales	Bryobacteraceae	Bog-375	12.4157	B; Acidobacteriota; Bryobacteraceae	Natural	0.58872	TRUE
MGr2D2E2F_vRhyme_unbinned_15	BAr1B	4.39318	Balmoral	Natural	Natural	MGr2D2E2F	BAr2D2E2F__bin_106	BAr2D2E2F	Bacteria	Desulfobacterota	Desulfobaccia	Desulfobaccales	0-14-0-80-60-11	0-14-0-80-60-11	15.0764	B; Desulfobacterota; 0-14-0-80-60-11	Natural	0.291394	FALSE
MGr2D2E2F_vRhyme_unbinned_15	BAr1B	4.39318	Balmoral	Natural	Natural	MGr2D2E2F	MGr2D2E2F__bin_127	MGr2D2E2F	Bacteria	Desulfobacterota	Desulfobaccia	Desulfobaccales	0-14-0-80-60-11	0-14-0-80-60-11	2.78797	B; Desulfobacterota; 0-14-0-80-60-11	Natural	1.57576	FALSE
BAr1A1B1C_vRhyme_unbinned_67	BAr1B	10.8121	Balmoral	Natural	NA	BAr1A1B1C	SEr3G3H3I__bin_77	SEr3G3H3I	Bacteria	Pseudomonadota	Alphaproteobacteria	Rhizobiales	Xanthobacteraceae	BOG-931	2.438	B; Pseudomonadota; Xanthobacteraceae	NA	4.4348	TRUE
MGr3G3H3I_vRhyme_unbinned_18	BAr1B	3.527	Balmoral	Natural	NA	MGr3G3H3I	MHr3G3H3I__bin_85	MHr3G3H3I	Archaea	Thermoplasmatota	Thermoplasmata	UBA184	UBA184	UBA184	6.13377	A; Thermoplasmatota; UBA184	NA	0.575013	FALSE
SEr2D2E2F_vRhyme_unbinned_183	BAr1B	2.76841	Balmoral	Natural	Natural	SEr2D2E2F	SEr2D2E2F__bin_57	SEr2D2E2F	Bacteria	Dependentiae	Babeliae	Babeliales	Babeliaceae	PRDV01	2.95459	B; Dependentiae; Babeliaceae	Natural	0.936985	TRUE
SEr3G3H3I_vRhyme_unbinned_222	BAr1B	9.40291	Balmoral	Natural	Natural	SEr3G3H3I	LABRr1A1B1C__bin_139	LABRr1A1B1C	Bacteria	Actinomycetota	Acidimicrobiia	Acidimicrobiales	Bog-793	Fen-455	9.08339	B; Actinomycetota; Bog-793	Natural	1.03518	TRUE
BOr3G3H3I_vRhyme_unbinned_26	BAr1B	5.3394	Balmoral	Natural	Restored	BOr3G3H3I	CRr2D2E2F__bin_75	CRr2D2E2F	Bacteria	Acidobacteriota	Terriglobia	Terriglobales	SbA1	Bog-209	34.8719	B; Acidobacteriota; SbA1	Natural	0.153115	TRUE
BAr1A1B1C_vRhyme_unbinned_91	BAr1B	11.2936	Balmoral	Natural	Natural	BAr1A1B1C	LASAr3G3H3I__bin_35	LASAr3G3H3I	Bacteria	Pseudomonadota	Alphaproteobacteria	Rhizobiales	Beijerinckiaceae	Roseiarcus	6.4106	B; Pseudomonadota; Beijerinckiaceae	Natural	1.76171	TRUE
LASYr2D2E2F_vRhyme_unbinned_30	BAr1B	1.44401	Balmoral	Natural	NA	LASYr2D2E2F	CRr2D2E2F__bin_63	CRr2D2E2F	Bacteria	Actinomycetota	Actinomycetia	Streptosporangiales	Streptosporangiaceae	Bog-532	11.6118	B; Actinomycetota; Streptosporangiaceae	NA	0.124357	TRUE
CRr2D2E2F_vRhyme_unbinned_94	BAr1B	3.46002	Balmoral	Natural	Restored	CRr2D2E2F	CRr2D2E2F__bin_104	CRr2D2E2F	Bacteria	Pseudomonadota	Alphaproteobacteria	Rhizobiales	Beijerinckiaceae	Roseiarcus	2.95524	B; Pseudomonadota; Beijerinckiaceae	Natural	1.17081	TRUE
BAr2D2E2F_vRhyme_bin_7	BAr1B	2.60846	Balmoral	Natural	Restored	BAr2D2E2F	BOr2D2E2F__bin_44	BOr2D2E2F	Bacteria	Desulfobacterota_B	Binatia	Binatales	Binataceae	Binatus	6.74952	B; Desulfobacterota_B; Binataceae	NA	0.386465	FALSE
CRr1A1B1C_vRhyme_unbinned_71	BAr1B	2.93994	Balmoral	Natural	Natural	CRr1A1B1C	BAr1A1B1C__bin_104	BAr1A1B1C	Bacteria	Acidobacteriota	Terriglobia	Terriglobales	SbA1	Bog-209	3.32302	B; Acidobacteriota; SbA1	Natural	0.884718	TRUE
CRr1A1B1C_vRhyme_unbinned_71	BAr1B	2.93994	Balmoral	Natural	Natural	CRr1A1B1C	CRr2D2E2F__bin_75	CRr2D2E2F	Bacteria	Acidobacteriota	Terriglobia	Terriglobales	SbA1	Bog-209	34.8719	B; Acidobacteriota; SbA1	Natural	0.0843067	TRUE
LASCr2D2E2F_vRhyme_unbinned_81	BAr1C	2.6329	Balmoral	Natural	Restored	LASCr2D2E2F	CRr1A1B1C__bin_118	CRr1A1B1C	Bacteria	Acidobacteriota	Terriglobia	Terriglobales	SbA1	Bog-209	4.44468	B; Acidobacteriota; SbA1	Restored	0.592371	FALSE
BAr2D2E2F_vRhyme_unbinned_62	BAr1C	19.1347	Balmoral	Natural	Natural	BAr2D2E2F	CRr2D2E2F__bin_75	CRr2D2E2F	Bacteria	Acidobacteriota	Terriglobia	Terriglobales	SbA1	Bog-209	20.6512	B; Acidobacteriota; SbA1	Natural	0.926569	TRUE
BAr2D2E2F_vRhyme_unbinned_62	BAr1C	19.1347	Balmoral	Natural	Natural	BAr2D2E2F	LASYr2D2E2F__bin_31	LASYr2D2E2F	Bacteria	Acidobacteriota	Terriglobia	Terriglobales	SbA1	Bog-209	4.36003	B; Acidobacteriota; SbA1	Natural	4.38867	TRUE
BAr2D2E2F_vRhyme_unbinned_62	BAr1C	19.1347	Balmoral	Natural	Natural	BAr2D2E2F	CRr1A1B1C__bin_118	CRr1A1B1C	Bacteria	Acidobacteriota	Terriglobia	Terriglobales	SbA1	Bog-209	4.44468	B; Acidobacteriota; SbA1	Restored	4.30509	TRUE
LASYr2D2E2F_vRhyme_unbinned_15	BAr1C	1.28598	Balmoral	Natural	NA	LASYr2D2E2F	CRr3G3H3I__bin_47	CRr3G3H3I	Bacteria	Pseudomonadota	Alphaproteobacteria	Rhizobiales	Xanthobacteraceae	BOG-931	1.18609	B; Pseudomonadota; Xanthobacteraceae	NA	1.08422	TRUE
LASCr2D2E2F_vRhyme_unbinned_73	BAr1C	2.56409	Balmoral	Natural	Restored	LASCr2D2E2F	LASAr3G3H3I__bin_113	LASAr3G3H3I	Bacteria	Acidobacteriota	Terriglobia	Terriglobales	SbA1	Bog-209	6.36342	B; Acidobacteriota; SbA1	Natural	0.402941	FALSE
LASCr2D2E2F_vRhyme_unbinned_73	BAr1C	2.56409	Balmoral	Natural	Restored	LASCr2D2E2F	BOr2D2E2F__bin_33	BOr2D2E2F	Bacteria	Acidobacteriota	Terriglobia	Terriglobales	SbA1	Bog-209	8.44056	B; Acidobacteriota; SbA1	Natural	0.303781	FALSE
LASCr2D2E2F_vRhyme_unbinned_73	BAr1C	2.56409	Balmoral	Natural	Restored	LASCr2D2E2F	CRr1A1B1C__bin_118	CRr1A1B1C	Bacteria	Acidobacteriota	Terriglobia	Terriglobales	SbA1	Bog-209	4.44468	B; Acidobacteriota; SbA1	Restored	0.576888	FALSE
CRr2D2E2F_vRhyme_unbinned_12	BAr1C	0.934226	Balmoral	Natural	Natural	CRr2D2E2F	CRr2D2E2F__bin_5	CRr2D2E2F	Bacteria	Desulfobacterota	Syntrophobacteria	Syntrophobacterales	Syntrophobacteraceae	SbD1	3.59002	B; Desulfobacterota; Syntrophobacteraceae	NA	0.260229	TRUE
SEr2D2E2F_vRhyme_unbinned_46	BAr1C	10.7427	Balmoral	Natural	Restored	SEr2D2E2F	CRr3G3H3I__bin_129	CRr3G3H3I	Bacteria	Acidobacteriota	Terriglobia	Terriglobales	Koribacteraceae	Bog-257	8.77191	B; Acidobacteriota; Koribacteraceae	NA	1.22467	FALSE
BAr1A1B1C_vRhyme_bin_3	BAr1C	3.54962	Balmoral	Natural	Natural	BAr1A1B1C	CRr1A1B1C__bin_11	CRr1A1B1C	Bacteria	Planctomycetota	Planctomycetia	Isosphaerales	Isosphaeraceae	Unknown	3.08407	B; Planctomycetota; Isosphaeraceae	Natural	1.15095	TRUE
BAr2D2E2F_vRhyme_unbinned_15	BAr1C	8.77059	Balmoral	Natural	NA	BAr2D2E2F	BOr2D2E2F__bin_74	BOr2D2E2F	Bacteria	Actinomycetota	Actinomycetia	Streptosporangiales	Streptosporangiaceae	Palsa-504	5.20087	B; Actinomycetota; Streptosporangiaceae	Damaged	1.68637	FALSE
BAr2D2E2F_vRhyme_unbinned_15	BAr1C	8.77059	Balmoral	Natural	NA	BAr2D2E2F	CRr1A1B1C__bin_120	CRr1A1B1C	Bacteria	Actinomycetota	Actinomycetia	Streptosporangiales	Streptosporangiaceae	Palsa-504	2.99155	B; Actinomycetota; Streptosporangiaceae	Damaged	2.93178	FALSE
BAr2D2E2F_vRhyme_unbinned_15	BAr1C	8.77059	Balmoral	Natural	NA	BAr2D2E2F	MGr2D2E2F__bin_108	MGr2D2E2F	Bacteria	Actinomycetota	Actinomycetia	Streptosporangiales	Streptosporangiaceae	Palsa-504	5.5829	B; Actinomycetota; Streptosporangiaceae	Damaged	1.57097	FALSE
BAr2D2E2F_vRhyme_unbinned_15	BAr1C	8.77059	Balmoral	Natural	NA	BAr2D2E2F	LABRr1A1B1C__bin_44	LABRr1A1B1C	Bacteria	Actinomycetota	Actinomycetia	Streptosporangiales	Streptosporangiaceae	Palsa-504	12.8363	B; Actinomycetota; Streptosporangiaceae	Damaged	0.683262	FALSE
MGr1A1B1C_vRhyme_unbinned_61	BAr1C	0.84098	Balmoral	Natural	Natural	MGr1A1B1C	MGr1A1B1C__bin_10	MGr1A1B1C	Bacteria	Acidobacteriota	Terriglobia	Acidoferrales	UBA7541	Acidoferrum	1.24634	B; Acidobacteriota; UBA7541	Natural	0.67476	FALSE
LASYr2D2E2F_vRhyme_unbinned_1	BAr1C	1.32942	Balmoral	Natural	Natural	LASYr2D2E2F	SEr3G3H3I__bin_121	SEr3G3H3I	Bacteria	Desulfobacterota_B	Binatia	Binatales	Binataceae	Binatus	3.03595	B; Desulfobacterota_B; Binataceae	NA	0.437893	TRUE
BOr2D2E2F_vRhyme_unbinned_25	BAr1C	15.056	Balmoral	Natural	Natural	BOr2D2E2F	BAr2D2E2F__bin_57	BAr2D2E2F	Bacteria	Acidobacteriota	Terriglobia	Terriglobales	SbA1	Bog-209	1.72868	B; Acidobacteriota; SbA1	NA	8.70958	FALSE
BOr2D2E2F_vRhyme_unbinned_25	BAr1C	15.056	Balmoral	Natural	Natural	BOr2D2E2F	BOr2D2E2F__bin_33	BOr2D2E2F	Bacteria	Acidobacteriota	Terriglobia	Terriglobales	SbA1	Bog-209	8.44056	B; Acidobacteriota; SbA1	Natural	1.78377	FALSE
BAr1A1B1C_vRhyme_unbinned_84	BAr1C	11.7556	Balmoral	Natural	Natural	BAr1A1B1C	CRr2D2E2F__bin_75	CRr2D2E2F	Bacteria	Acidobacteriota	Terriglobia	Terriglobales	SbA1	Bog-209	20.6512	B; Acidobacteriota; SbA1	Natural	0.569248	TRUE
BAr1A1B1C_vRhyme_unbinned_84	BAr1C	11.7556	Balmoral	Natural	Natural	BAr1A1B1C	MHr1A1B1C__bin_101	MHr1A1B1C	Bacteria	Acidobacteriota	Terriglobia	Terriglobales	SbA1	Bog-209	3.06149	B; Acidobacteriota; SbA1	Natural	3.83983	TRUE
BAr1A1B1C_vRhyme_unbinned_14	BAr1C	10.9612	Balmoral	Natural	Natural	BAr1A1B1C	CRr3G3H3I__bin_47	CRr3G3H3I	Bacteria	Pseudomonadota	Alphaproteobacteria	Rhizobiales	Xanthobacteraceae	BOG-931	1.18609	B; Pseudomonadota; Xanthobacteraceae	NA	9.2415	FALSE
SEr2D2E2F_vRhyme_unbinned_50	BAr1C	2.21818	Balmoral	Natural	Restored	SEr2D2E2F	BAr2D2E2F__bin_37	BAr2D2E2F	Bacteria	Acidobacteriota	Terriglobia	Terriglobales	SbA1	Sulfotelmatobacter	14.5647	B; Acidobacteriota; SbA1	Restored	0.152298	TRUE
SEr3G3H3I_vRhyme_unbinned_196	BAr1C	3.97437	Balmoral	Natural	Natural	SEr3G3H3I	SEr3G3H3I__bin_216	SEr3G3H3I	Bacteria	Desulfobacterota	Syntrophia	Syntrophales	Smithellaceae	Smithella	8.69413	B; Desulfobacterota; Smithellaceae	Natural	0.457132	TRUE
SEr3G3H3I_vRhyme_unbinned_65	BAr1C	1.41325	Balmoral	Natural	NA	SEr3G3H3I	LASYr2D2E2F__bin_88	LASYr2D2E2F	Bacteria	Pseudomonadota	Alphaproteobacteria	Rhizobiales	Xanthobacteraceae	BOG-931	2.94292	B; Pseudomonadota; Xanthobacteraceae	Damaged	0.480221	FALSE
BAr2D2E2F_vRhyme_unbinned_38	BAr1C	1.26498	Balmoral	Natural	Restored	BAr2D2E2F	LABRr1A1B1C__bin_44	LABRr1A1B1C	Bacteria	Actinomycetota	Actinomycetia	Streptosporangiales	Streptosporangiaceae	Palsa-504	12.8363	B; Actinomycetota; Streptosporangiaceae	Damaged	0.0985469	TRUE
MHr3G3H3I_vRhyme_unbinned_35	BAr1C	2.48656	Balmoral	Natural	Natural	MHr3G3H3I	BOr2D2E2F__bin_44	BOr2D2E2F	Bacteria	Desulfobacterota_B	Binatia	Binatales	Binataceae	Binatus	2.33825	B; Desulfobacterota_B; Binataceae	NA	1.06343	TRUE
MHr3G3H3I_vRhyme_unbinned_35	BAr1C	2.48656	Balmoral	Natural	Natural	MHr3G3H3I	SEr3G3H3I__bin_121	SEr3G3H3I	Bacteria	Desulfobacterota_B	Binatia	Binatales	Binataceae	Binatus	3.03595	B; Desulfobacterota_B; Binataceae	NA	0.819038	TRUE
CRr2D2E2F_vRhyme_unbinned_41	BAr1C	1.33333	Balmoral	Natural	Restored	CRr2D2E2F	BAr3G3H3I__bin_6	BAr3G3H3I	Bacteria	Pseudomonadota	Alphaproteobacteria	Rhizobiales	Xanthobacteraceae	BOG-931	1.60546	B; Pseudomonadota; Xanthobacteraceae	Damaged	0.8305	FALSE
CRr2D2E2F_vRhyme_unbinned_41	BAr1C	1.33333	Balmoral	Natural	Restored	CRr2D2E2F	BAr2D2E2F__bin_71	BAr2D2E2F	Bacteria	Pseudomonadota	Alphaproteobacteria	Rhizobiales	Xanthobacteraceae	BOG-931	19.2598	B; Pseudomonadota; Xanthobacteraceae	NA	0.0692289	FALSE
CRr1A1B1C_vRhyme_bin_13	BAr1C	5.58818	Balmoral	Natural	Natural	CRr1A1B1C	BAr2D2E2F__bin_42	BAr2D2E2F	Bacteria	Actinomycetota	Thermoleophilia	Solirubrobacterales	Solirubrobacteraceae	Palsa-465	10.2053	B; Actinomycetota; Solirubrobacteraceae	Restored	0.547577	TRUE
CRr1A1B1C_vRhyme_bin_13	BAr1C	5.58818	Balmoral	Natural	Natural	CRr1A1B1C	BAr1A1B1C__bin_89	BAr1A1B1C	Bacteria	Actinomycetota	Thermoleophilia	Solirubrobacterales	Solirubrobacteraceae	Palsa-465	51.1571	B; Actinomycetota; Solirubrobacteraceae	Natural	0.109236	TRUE
CRr1A1B1C_vRhyme_bin_13	BAr1C	5.58818	Balmoral	Natural	Natural	CRr1A1B1C	BAr1A1B1C__bin_118	BAr1A1B1C	Bacteria	Actinomycetota	Thermoleophilia	Solirubrobacterales	Solirubrobacteraceae	Palsa-465	35.1585	B; Actinomycetota; Solirubrobacteraceae	Natural	0.158943	TRUE
SEr3G3H3I_vRhyme_unbinned_77	BAr1C	1.74135	Balmoral	Natural	Natural	SEr3G3H3I	CRr2D2E2F__bin_117	CRr2D2E2F	Bacteria	Pseudomonadota	Alphaproteobacteria	Rhizobiales	Rhodomicrobiaceae	Rhodomicrobium	16.6516	B; Pseudomonadota; Rhodomicrobiaceae	Natural	0.104575	FALSE
BOr2D2E2F_vRhyme_unbinned_26	BAr1C	5.54997	Balmoral	Natural	Restored	BOr2D2E2F	LASAr3G3H3I__bin_113	LASAr3G3H3I	Bacteria	Acidobacteriota	Terriglobia	Terriglobales	SbA1	Bog-209	6.36342	B; Acidobacteriota; SbA1	Natural	0.872168	TRUE
MHr3G3H3I_vRhyme_unbinned_26	BAr1C	7.82184	Balmoral	Natural	NA	MHr3G3H3I	CRr3G3H3I__bin_129	CRr3G3H3I	Bacteria	Acidobacteriota	Terriglobia	Terriglobales	Koribacteraceae	Bog-257	8.77191	B; Acidobacteriota; Koribacteraceae	NA	0.891692	FALSE
MHr3G3H3I_vRhyme_unbinned_26	BAr1C	7.82184	Balmoral	Natural	NA	MHr3G3H3I	LASYr2D2E2F__bin_4	LASYr2D2E2F	Bacteria	Acidobacteriota	Terriglobia	Terriglobales	Koribacteraceae	Bog-257	0.954255	B; Acidobacteriota; Koribacteraceae	Natural	8.19681	FALSE
LASCr2D2E2F_vRhyme_unbinned_114	BAr1C	9.20095	Balmoral	Natural	Natural	LASCr2D2E2F	CRr2D2E2F__bin_75	CRr2D2E2F	Bacteria	Acidobacteriota	Terriglobia	Terriglobales	SbA1	Bog-209	20.6512	B; Acidobacteriota; SbA1	Natural	0.445541	TRUE
LASCr2D2E2F_vRhyme_unbinned_114	BAr1C	9.20095	Balmoral	Natural	Natural	LASCr2D2E2F	MHr1A1B1C__bin_101	MHr1A1B1C	Bacteria	Acidobacteriota	Terriglobia	Terriglobales	SbA1	Bog-209	3.06149	B; Acidobacteriota; SbA1	Natural	3.00538	TRUE
LASCr2D2E2F_vRhyme_unbinned_114	BAr1C	9.20095	Balmoral	Natural	Natural	LASCr2D2E2F	BAr1A1B1C__bin_104	BAr1A1B1C	Bacteria	Acidobacteriota	Terriglobia	Terriglobales	SbA1	Bog-209	15.5594	B; Acidobacteriota; SbA1	Natural	0.591342	TRUE
LASCr2D2E2F_vRhyme_unbinned_114	BAr1C	9.20095	Balmoral	Natural	Natural	LASCr2D2E2F	BAr2D2E2F__bin_44	BAr2D2E2F	Bacteria	Acidobacteriota	Terriglobia	Terriglobales	SbA1	Bog-209	0.979707	B; Acidobacteriota; SbA1	NA	9.39154	TRUE
LASAr3G3H3I_vRhyme_unbinned_40	BAr1C	6.34171	Balmoral	Natural	NA	LASAr3G3H3I	CRr2D2E2F__bin_75	CRr2D2E2F	Bacteria	Acidobacteriota	Terriglobia	Terriglobales	SbA1	Bog-209	20.6512	B; Acidobacteriota; SbA1	Natural	0.307087	FALSE
LASAr3G3H3I_vRhyme_unbinned_40	BAr1C	6.34171	Balmoral	Natural	NA	LASAr3G3H3I	CRr1A1B1C__bin_118	CRr1A1B1C	Bacteria	Acidobacteriota	Terriglobia	Terriglobales	SbA1	Bog-209	4.44468	B; Acidobacteriota; SbA1	Restored	1.42681	FALSE
LASAr3G3H3I_vRhyme_unbinned_40	BAr1C	6.34171	Balmoral	Natural	NA	LASAr3G3H3I	LASYr2D2E2F__bin_31	LASYr2D2E2F	Bacteria	Acidobacteriota	Terriglobia	Terriglobales	SbA1	Bog-209	4.36003	B; Acidobacteriota; SbA1	Natural	1.45451	FALSE
BAr2D2E2F_vRhyme_unbinned_63	BAr1C	9.40034	Balmoral	Natural	Restored	BAr2D2E2F	BAr2D2E2F__bin_42	BAr2D2E2F	Bacteria	Actinomycetota	Thermoleophilia	Solirubrobacterales	Solirubrobacteraceae	Palsa-465	10.2053	B; Actinomycetota; Solirubrobacteraceae	Restored	0.921125	TRUE
BAr1A1B1C_vRhyme_unbinned_92	BAr1C	19.1219	Balmoral	Natural	Natural	BAr1A1B1C	CRr2D2E2F__bin_117	CRr2D2E2F	Bacteria	Pseudomonadota	Alphaproteobacteria	Rhizobiales	Rhodomicrobiaceae	Rhodomicrobium	16.6516	B; Pseudomonadota; Rhodomicrobiaceae	Natural	1.14835	TRUE
MHr3G3H3I_vRhyme_bin_7	BAr1C	1.36729	Balmoral	Natural	NA	MHr3G3H3I	CRr2D2E2F__bin_21	CRr2D2E2F	Bacteria	Pseudomonadota	Gammaproteobacteria	Steroidobacterales	Steroidobacteraceae	Bog-1198	5.96384	B; Pseudomonadota; Steroidobacteraceae	NA	0.229264	TRUE
BOr2D2E2F_vRhyme_unbinned_15	BAr1C	1.56925	Balmoral	Natural	Natural	BOr2D2E2F	LASAr3G3H3I__bin_35	LASAr3G3H3I	Bacteria	Pseudomonadota	Alphaproteobacteria	Rhizobiales	Beijerinckiaceae	Roseiarcus	4.67091	B; Pseudomonadota; Beijerinckiaceae	Natural	0.335963	FALSE
BOr2D2E2F_vRhyme_unbinned_15	BAr1C	1.56925	Balmoral	Natural	Natural	BOr2D2E2F	SEr2D2E2F__bin_92	SEr2D2E2F	Bacteria	Pseudomonadota	Alphaproteobacteria	Rhizobiales	Beijerinckiaceae	Roseiarcus	13.148	B; Pseudomonadota; Beijerinckiaceae	NA	0.119353	FALSE
BAr2D2E2F_vRhyme_unbinned_43	BAr1C	5.13797	Balmoral	Natural	Restored	BAr2D2E2F	CRr1A1B1C__bin_96	CRr1A1B1C	Bacteria	Acidobacteriota	Terriglobia	Terriglobales	SbA1	Sulfotelmatobacter	34.5666	B; Acidobacteriota; SbA1	Natural	0.14864	TRUE
CRr1A1B1C_vRhyme_unbinned_21	BAr1C	4.34408	Balmoral	Natural	Natural	CRr1A1B1C	CRr1A1B1C__bin_81	CRr1A1B1C	Bacteria	Myxococcota	Polyangia	Polyangiales	Polyangiaceae	Unknown	4.79344	B; Myxococcota; Polyangiaceae	NA	0.906254	FALSE
BAr1A1B1C_vRhyme_unbinned_93	BAr1C	48.9545	Balmoral	Natural	Natural	BAr1A1B1C	BAr2D2E2F__bin_42	BAr2D2E2F	Bacteria	Actinomycetota	Thermoleophilia	Solirubrobacterales	Solirubrobacteraceae	Palsa-465	10.2053	B; Actinomycetota; Solirubrobacteraceae	Restored	4.79698	TRUE
MHr3G3H3I_vRhyme_unbinned_3	BAr1C	19.8119	Balmoral	Natural	Natural	MHr3G3H3I	BOr2D2E2F__bin_33	BOr2D2E2F	Bacteria	Acidobacteriota	Terriglobia	Terriglobales	SbA1	Bog-209	8.44056	B; Acidobacteriota; SbA1	Natural	2.34723	FALSE
MHr3G3H3I_vRhyme_unbinned_3	BAr1C	19.8119	Balmoral	Natural	Natural	MHr3G3H3I	MHr1A1B1C__bin_101	MHr1A1B1C	Bacteria	Acidobacteriota	Terriglobia	Terriglobales	SbA1	Bog-209	3.06149	B; Acidobacteriota; SbA1	Natural	6.47132	FALSE
BAr1A1B1C_vRhyme_unbinned_68	BAr1C	5.13123	Balmoral	Natural	Natural	BAr1A1B1C	CRr3G3H3I__bin_93	CRr3G3H3I	Bacteria	Pseudomonadota	Gammaproteobacteria	Steroidobacterales	Steroidobacteraceae	Bog-1198	7.72928	B; Pseudomonadota; Steroidobacteraceae	NA	0.663869	FALSE
SEr2D2E2F_vRhyme_unbinned_185	BAr1C	9.15433	Balmoral	Natural	Natural	SEr2D2E2F	CRr2D2E2F__bin_75	CRr2D2E2F	Bacteria	Acidobacteriota	Terriglobia	Terriglobales	SbA1	Bog-209	20.6512	B; Acidobacteriota; SbA1	Natural	0.443284	TRUE
BOr3G3H3I_vRhyme_unbinned_36	BAr1C	2.32106	Balmoral	Natural	Damaged	BOr3G3H3I	MGr2D2E2F__bin_108	MGr2D2E2F	Bacteria	Actinomycetota	Actinomycetia	Streptosporangiales	Streptosporangiaceae	Palsa-504	5.5829	B; Actinomycetota; Streptosporangiaceae	Damaged	0.415744	TRUE
BOr3G3H3I_vRhyme_unbinned_36	BAr1C	2.32106	Balmoral	Natural	Damaged	BOr3G3H3I	BOr2D2E2F__bin_74	BOr2D2E2F	Bacteria	Actinomycetota	Actinomycetia	Streptosporangiales	Streptosporangiaceae	Palsa-504	5.20087	B; Actinomycetota; Streptosporangiaceae	Damaged	0.446282	TRUE
BOr3G3H3I_vRhyme_unbinned_36	BAr1C	2.32106	Balmoral	Natural	Damaged	BOr3G3H3I	CRr2D2E2F__bin_63	CRr2D2E2F	Bacteria	Actinomycetota	Actinomycetia	Streptosporangiales	Streptosporangiaceae	Bog-532	5.49692	B; Actinomycetota; Streptosporangiaceae	NA	0.422247	TRUE
BOr3G3H3I_vRhyme_unbinned_36	BAr1C	2.32106	Balmoral	Natural	Damaged	BOr3G3H3I	CRr1A1B1C__bin_120	CRr1A1B1C	Bacteria	Actinomycetota	Actinomycetia	Streptosporangiales	Streptosporangiaceae	Palsa-504	2.99155	B; Actinomycetota; Streptosporangiaceae	Damaged	0.775871	TRUE
LABRr1A1B1C_vRhyme_unbinned_86	BAr1C	1.89263	Balmoral	Natural	Natural	LABRr1A1B1C	MGr1A1B1C__bin_54	MGr1A1B1C	Bacteria	Acidobacteriota	Terriglobia	Bryobacterales	Bryobacteraceae	Bog-375	1.1617	B; Acidobacteriota; Bryobacteraceae	Natural	1.6292	TRUE
LABRr1A1B1C_vRhyme_unbinned_86	BAr1C	1.89263	Balmoral	Natural	Natural	LABRr1A1B1C	BAr1A1B1C__bin_56	BAr1A1B1C	Bacteria	Acidobacteriota	Terriglobia	Bryobacterales	Bryobacteraceae	Bog-375	4.18552	B; Acidobacteriota; Bryobacteraceae	Natural	0.452186	TRUE
BAr1A1B1C_vRhyme_unbinned_88	BAr1C	3.67788	Balmoral	Natural	Natural	BAr1A1B1C	BAr1A1B1C__bin_56	BAr1A1B1C	Bacteria	Acidobacteriota	Terriglobia	Bryobacterales	Bryobacteraceae	Bog-375	4.18552	B; Acidobacteriota; Bryobacteraceae	Natural	0.878717	TRUE
CRr2D2E2F_vRhyme_unbinned_22	BAr1C	33.1624	Balmoral	Natural	Natural	CRr2D2E2F	MHr1A1B1C__bin_78	MHr1A1B1C	Bacteria	Pseudomonadota	Alphaproteobacteria	Rhizobiales	Beijerinckiaceae	Methylocella	35.0263	B; Pseudomonadota; Beijerinckiaceae	Natural	0.946784	FALSE
CRr1A1B1C_vRhyme_unbinned_30	BAr1C	5.10772	Balmoral	Natural	NA	CRr1A1B1C	SEr2D2E2F__bin_92	SEr2D2E2F	Bacteria	Pseudomonadota	Alphaproteobacteria	Rhizobiales	Beijerinckiaceae	Roseiarcus	13.148	B; Pseudomonadota; Beijerinckiaceae	NA	0.388478	FALSE
CRr1A1B1C_vRhyme_unbinned_30	BAr1C	5.10772	Balmoral	Natural	NA	CRr1A1B1C	SEr3G3H3I__bin_276	SEr3G3H3I	Bacteria	Pseudomonadota	Alphaproteobacteria	Rhizobiales	Beijerinckiaceae	Roseiarcus	5.05561	B; Pseudomonadota; Beijerinckiaceae	NA	1.01031	FALSE
CRr1A1B1C_vRhyme_unbinned_30	BAr1C	5.10772	Balmoral	Natural	NA	CRr1A1B1C	LASAr3G3H3I__bin_35	LASAr3G3H3I	Bacteria	Pseudomonadota	Alphaproteobacteria	Rhizobiales	Beijerinckiaceae	Roseiarcus	4.67091	B; Pseudomonadota; Beijerinckiaceae	Natural	1.09352	FALSE
CRr1A1B1C_vRhyme_unbinned_30	BAr1C	5.10772	Balmoral	Natural	NA	CRr1A1B1C	CRr2D2E2F__bin_104	CRr2D2E2F	Bacteria	Pseudomonadota	Alphaproteobacteria	Rhizobiales	Beijerinckiaceae	Roseiarcus	9.82866	B; Pseudomonadota; Beijerinckiaceae	Natural	0.519676	FALSE
CRr1A1B1C_vRhyme_unbinned_73	BAr1C	7.03341	Balmoral	Natural	Restored	CRr1A1B1C	CRr2D2E2F__bin_104	CRr2D2E2F	Bacteria	Pseudomonadota	Alphaproteobacteria	Rhizobiales	Beijerinckiaceae	Roseiarcus	9.82866	B; Pseudomonadota; Beijerinckiaceae	Natural	0.715602	TRUE
BAr2D2E2F_vRhyme_unbinned_59	BAr1C	2.14096	Balmoral	Natural	Restored	BAr2D2E2F	BAr2D2E2F__bin_111	BAr2D2E2F	Bacteria	Pseudomonadota	Alphaproteobacteria	Rhizobiales	Beijerinckiaceae	Methylocystis	2.65231	B; Pseudomonadota; Beijerinckiaceae	Restored	0.807205	TRUE
BAr1A1B1C_vRhyme_unbinned_1	BAr1C	2.82764	Balmoral	Natural	NA	BAr1A1B1C	SEr3G3H3I__bin_121	SEr3G3H3I	Bacteria	Desulfobacterota_B	Binatia	Binatales	Binataceae	Binatus	3.03595	B; Desulfobacterota_B; Binataceae	NA	0.931385	FALSE
BAr1A1B1C_vRhyme_unbinned_1	BAr1C	2.82764	Balmoral	Natural	NA	BAr1A1B1C	BOr2D2E2F__bin_44	BOr2D2E2F	Bacteria	Desulfobacterota_B	Binatia	Binatales	Binataceae	Binatus	2.33825	B; Desulfobacterota_B; Binataceae	NA	1.2093	FALSE
CRr2D2E2F_vRhyme_unbinned_89	BAr1C	16.6981	Balmoral	Natural	Natural	CRr2D2E2F	CRr2D2E2F__bin_75	CRr2D2E2F	Bacteria	Acidobacteriota	Terriglobia	Terriglobales	SbA1	Bog-209	20.6512	B; Acidobacteriota; SbA1	Natural	0.808579	TRUE
CRr2D2E2F_vRhyme_unbinned_89	BAr1C	16.6981	Balmoral	Natural	Natural	CRr2D2E2F	CRr1A1B1C__bin_118	CRr1A1B1C	Bacteria	Acidobacteriota	Terriglobia	Terriglobales	SbA1	Bog-209	4.44468	B; Acidobacteriota; SbA1	Restored	3.75687	TRUE
BAr2D2E2F_vRhyme_unbinned_35	BAr1C	3.89245	Balmoral	Natural	NA	BAr2D2E2F	CRr2D2E2F__bin_75	CRr2D2E2F	Bacteria	Acidobacteriota	Terriglobia	Terriglobales	SbA1	Bog-209	20.6512	B; Acidobacteriota; SbA1	Natural	0.188486	FALSE
SEr2D2E2F_vRhyme_unbinned_201	BAr1C	8.03452	Balmoral	Natural	Natural	SEr2D2E2F	LABRr1A1B1C__bin_139	LABRr1A1B1C	Bacteria	Actinomycetota	Acidimicrobiia	Acidimicrobiales	Bog-793	Fen-455	3.04455	B; Actinomycetota; Bog-793	Natural	2.63898	TRUE
SEr2D2E2F_vRhyme_unbinned_201	BAr1C	8.03452	Balmoral	Natural	Natural	SEr2D2E2F	BAr1A1B1C__bin_127	BAr1A1B1C	Bacteria	Actinomycetota	Acidimicrobiia	Acidimicrobiales	Bog-793	Unknown	7.80017	B; Actinomycetota; Bog-793	Natural	1.03004	TRUE
LAWAr2D2E2F_vRhyme_unbinned_93	BAr1C	1.36018	Balmoral	Natural	Natural	LAWAr2D2E2F	CRr2D2E2F__bin_5	CRr2D2E2F	Bacteria	Desulfobacterota	Syntrophobacteria	Syntrophobacterales	Syntrophobacteraceae	SbD1	3.59002	B; Desulfobacterota; Syntrophobacteraceae	NA	0.378878	TRUE
LASCr2D2E2F_vRhyme_unbinned_8	BAr1C	1.33922	Balmoral	Natural	Natural	LASCr2D2E2F	LABRr1A1B1C__bin_139	LABRr1A1B1C	Bacteria	Actinomycetota	Acidimicrobiia	Acidimicrobiales	Bog-793	Fen-455	3.04455	B; Actinomycetota; Bog-793	Natural	0.439875	FALSE
BAr2D2E2F_vRhyme_unbinned_65	BAr1C	17.7799	Balmoral	Natural	NA	BAr2D2E2F	BAr1A1B1C__bin_67	BAr1A1B1C	Bacteria	Acidobacteriota	Terriglobia	Bryobacterales	Bryobacteraceae	Unknown	4.58775	B; Acidobacteriota; Bryobacteraceae	NA	3.87552	TRUE
BAr1A1B1C_vRhyme_unbinned_32	BAr1C	2.40932	Balmoral	Natural	Natural	BAr1A1B1C	LASYr2D2E2F__bin_4	LASYr2D2E2F	Bacteria	Acidobacteriota	Terriglobia	Terriglobales	Koribacteraceae	Bog-257	0.954255	B; Acidobacteriota; Koribacteraceae	Natural	2.52482	FALSE
MGr2D2E2F_vRhyme_unbinned_84	BAr1C	5.98697	Balmoral	Natural	NA	MGr2D2E2F	MGr3G3H3I__bin_82	MGr3G3H3I	Bacteria	Pseudomonadota	Alphaproteobacteria	Rhizobiales	Xanthobacteraceae	BOG-931	3.70484	B; Pseudomonadota; Xanthobacteraceae	NA	1.61599	TRUE
MGr2D2E2F_vRhyme_unbinned_84	BAr1C	5.98697	Balmoral	Natural	NA	MGr2D2E2F	CRr3G3H3I__bin_47	CRr3G3H3I	Bacteria	Pseudomonadota	Alphaproteobacteria	Rhizobiales	Xanthobacteraceae	BOG-931	1.18609	B; Pseudomonadota; Xanthobacteraceae	NA	5.04765	TRUE
LAWAr2D2E2F_vRhyme_unbinned_86	BAr1C	2.94419	Balmoral	Natural	Natural	LAWAr2D2E2F	BAr2D2E2F__bin_111	BAr2D2E2F	Bacteria	Pseudomonadota	Alphaproteobacteria	Rhizobiales	Beijerinckiaceae	Methylocystis	2.65231	B; Pseudomonadota; Beijerinckiaceae	Restored	1.11005	TRUE
LAWAr2D2E2F_vRhyme_unbinned_86	BAr1C	2.94419	Balmoral	Natural	Natural	LAWAr2D2E2F	LASCr2D2E2F__bin_72	LASCr2D2E2F	Bacteria	Pseudomonadota	Alphaproteobacteria	Rhizobiales	Beijerinckiaceae	Methylocystis	2.88364	B; Pseudomonadota; Beijerinckiaceae	NA	1.021	TRUE
LAWAr2D2E2F_vRhyme_unbinned_87	BAr1C	6.17788	Balmoral	Natural	Natural	LAWAr2D2E2F	BOr2D2E2F__bin_33	BOr2D2E2F	Bacteria	Acidobacteriota	Terriglobia	Terriglobales	SbA1	Bog-209	8.44056	B; Acidobacteriota; SbA1	Natural	0.731928	TRUE
CRr1A1B1C_vRhyme_unbinned_41	BAr1C	5.50767	Balmoral	Natural	NA	CRr1A1B1C	LASAr3G3H3I__bin_35	LASAr3G3H3I	Bacteria	Pseudomonadota	Alphaproteobacteria	Rhizobiales	Beijerinckiaceae	Roseiarcus	4.67091	B; Pseudomonadota; Beijerinckiaceae	Natural	1.17914	FALSE
CRr1A1B1C_vRhyme_unbinned_41	BAr1C	5.50767	Balmoral	Natural	NA	CRr1A1B1C	SEr3G3H3I__bin_276	SEr3G3H3I	Bacteria	Pseudomonadota	Alphaproteobacteria	Rhizobiales	Beijerinckiaceae	Roseiarcus	5.05561	B; Pseudomonadota; Beijerinckiaceae	NA	1.08942	FALSE
CRr1A1B1C_vRhyme_unbinned_41	BAr1C	5.50767	Balmoral	Natural	NA	CRr1A1B1C	LASYr2D2E2F__bin_98	LASYr2D2E2F	Bacteria	Pseudomonadota	Alphaproteobacteria	Rhizobiales	Beijerinckiaceae	Roseiarcus	12.2384	B; Pseudomonadota; Beijerinckiaceae	Natural	0.450032	FALSE
CRr1A1B1C_vRhyme_unbinned_41	BAr1C	5.50767	Balmoral	Natural	NA	CRr1A1B1C	SEr2D2E2F__bin_92	SEr2D2E2F	Bacteria	Pseudomonadota	Alphaproteobacteria	Rhizobiales	Beijerinckiaceae	Roseiarcus	13.148	B; Pseudomonadota; Beijerinckiaceae	NA	0.418897	FALSE
SEr3G3H3I_vRhyme_unbinned_134	BAr1C	9.05171	Balmoral	Natural	NA	SEr3G3H3I	LASYr2D2E2F__bin_88	LASYr2D2E2F	Bacteria	Pseudomonadota	Alphaproteobacteria	Rhizobiales	Xanthobacteraceae	BOG-931	2.94292	B; Pseudomonadota; Xanthobacteraceae	Damaged	3.07576	FALSE
SEr3G3H3I_vRhyme_unbinned_134	BAr1C	9.05171	Balmoral	Natural	NA	SEr3G3H3I	BAr2D2E2F__bin_71	BAr2D2E2F	Bacteria	Pseudomonadota	Alphaproteobacteria	Rhizobiales	Xanthobacteraceae	BOG-931	19.2598	B; Pseudomonadota; Xanthobacteraceae	NA	0.46998	FALSE
SEr3G3H3I_vRhyme_unbinned_134	BAr1C	9.05171	Balmoral	Natural	NA	SEr3G3H3I	BAr3G3H3I__bin_6	BAr3G3H3I	Bacteria	Pseudomonadota	Alphaproteobacteria	Rhizobiales	Xanthobacteraceae	BOG-931	1.60546	B; Pseudomonadota; Xanthobacteraceae	Damaged	5.63808	FALSE
SEr3G3H3I_vRhyme_unbinned_134	BAr1C	9.05171	Balmoral	Natural	NA	SEr3G3H3I	CRr1A1B1C__bin_138	CRr1A1B1C	Bacteria	Pseudomonadota	Alphaproteobacteria	Rhizobiales	Xanthobacteraceae	BOG-931	1.35394	B; Pseudomonadota; Xanthobacteraceae	Damaged	6.68548	FALSE
SEr3G3H3I_vRhyme_unbinned_38	BAr1C	4.76566	Balmoral	Natural	Natural	SEr3G3H3I	CRr2D2E2F__bin_117	CRr2D2E2F	Bacteria	Pseudomonadota	Alphaproteobacteria	Rhizobiales	Rhodomicrobiaceae	Rhodomicrobium	16.6516	B; Pseudomonadota; Rhodomicrobiaceae	Natural	0.286198	FALSE
LASCr2D2E2F_vRhyme_unbinned_109	BAr1C	1.62243	Balmoral	Natural	NA	LASCr2D2E2F	LASYr2D2E2F__bin_101	LASYr2D2E2F	Bacteria	Pseudomonadota	Alphaproteobacteria	Rhizobiales	Xanthobacteraceae	Unknown	1.26793	B; Pseudomonadota; Xanthobacteraceae	NA	1.27959	FALSE
LAWAr2D2E2F_vRhyme_unbinned_24	BAr1C	2.27345	Balmoral	Natural	NA	LAWAr2D2E2F	LASCr2D2E2F__bin_72	LASCr2D2E2F	Bacteria	Pseudomonadota	Alphaproteobacteria	Rhizobiales	Beijerinckiaceae	Methylocystis	2.88364	B; Pseudomonadota; Beijerinckiaceae	NA	0.788398	FALSE
SEr2D2E2F_vRhyme_unbinned_88	BAr1C	3.92677	Balmoral	Natural	Natural	SEr2D2E2F	BAr1A1B1C__bin_47	BAr1A1B1C	Bacteria	Pseudomonadota	Alphaproteobacteria	Acetobacterales	Acetobacteraceae	Unknown	4.34475	B; Pseudomonadota; Acetobacteraceae	NA	0.903796	FALSE
BAr2D2E2F_vRhyme_bin_6	BAr1C	1.76954	Balmoral	Natural	Restored	BAr2D2E2F	SEr2D2E2F__bin_80	SEr2D2E2F	Bacteria	Pseudomonadota	Alphaproteobacteria	Rhizobiales	Xanthobacteraceae	BOG-931	1.87277	B; Pseudomonadota; Xanthobacteraceae	NA	0.944878	TRUE
BAr2D2E2F_vRhyme_bin_6	BAr1C	1.76954	Balmoral	Natural	Restored	BAr2D2E2F	CRr3G3H3I__bin_47	CRr3G3H3I	Bacteria	Pseudomonadota	Alphaproteobacteria	Rhizobiales	Xanthobacteraceae	BOG-931	1.18609	B; Pseudomonadota; Xanthobacteraceae	NA	1.49191	TRUE
CRr2D2E2F_vRhyme_unbinned_95	BAr1C	1.99571	Balmoral	Natural	Natural	CRr2D2E2F	BOr2D2E2F__bin_44	BOr2D2E2F	Bacteria	Desulfobacterota_B	Binatia	Binatales	Binataceae	Binatus	2.33825	B; Desulfobacterota_B; Binataceae	NA	0.853507	TRUE
BAr1A1B1C_vRhyme_unbinned_79	BAr1C	32.1534	Balmoral	Natural	Natural	BAr1A1B1C	BAr1A1B1C__bin_89	BAr1A1B1C	Bacteria	Actinomycetota	Thermoleophilia	Solirubrobacterales	Solirubrobacteraceae	Palsa-465	51.1571	B; Actinomycetota; Solirubrobacteraceae	Natural	0.628523	TRUE
CRr2D2E2F_vRhyme_unbinned_33	BAr1C	15.7176	Balmoral	Natural	NA	CRr2D2E2F	BAr1A1B1C__bin_132	BAr1A1B1C	Bacteria	Actinomycetota	Actinomycetia	Streptosporangiales	Streptosporangiaceae	Palsa-504	18.0653	B; Actinomycetota; Streptosporangiaceae	NA	0.870043	FALSE
LASCr2D2E2F_vRhyme_unbinned_60	BAr1C	4.10576	Balmoral	Natural	Natural	LASCr2D2E2F	LASCr2D2E2F__bin_89	LASCr2D2E2F	Bacteria	Planctomycetota	Planctomycetia	Isosphaerales	Isosphaeraceae	Unknown	4.76785	B; Planctomycetota; Isosphaeraceae	Natural	0.861134	FALSE
BAr1A1B1C_vRhyme_unbinned_10	BAr1C	12.1724	Balmoral	Natural	Natural	BAr1A1B1C	CRr2D2E2F__bin_117	CRr2D2E2F	Bacteria	Pseudomonadota	Alphaproteobacteria	Rhizobiales	Rhodomicrobiaceae	Rhodomicrobium	16.6516	B; Pseudomonadota; Rhodomicrobiaceae	Natural	0.731003	TRUE
LASYr2D2E2F_vRhyme_unbinned_8	BAr1C	2.30532	Balmoral	Natural	Restored	LASYr2D2E2F	CRr2D2E2F__bin_75	CRr2D2E2F	Bacteria	Acidobacteriota	Terriglobia	Terriglobales	SbA1	Bog-209	20.6512	B; Acidobacteriota; SbA1	Natural	0.111632	FALSE
LASYr2D2E2F_vRhyme_unbinned_8	BAr1C	2.30532	Balmoral	Natural	Restored	LASYr2D2E2F	MHr1A1B1C__bin_101	MHr1A1B1C	Bacteria	Acidobacteriota	Terriglobia	Terriglobales	SbA1	Bog-209	3.06149	B; Acidobacteriota; SbA1	Natural	0.753006	FALSE
LAWAr2D2E2F_vRhyme_unbinned_81	BAr1C	1.92621	Balmoral	Natural	Natural	LAWAr2D2E2F	CRr2D2E2F__bin_5	CRr2D2E2F	Bacteria	Desulfobacterota	Syntrophobacteria	Syntrophobacterales	Syntrophobacteraceae	SbD1	3.59002	B; Desulfobacterota; Syntrophobacteraceae	NA	0.536546	TRUE
MHr3G3H3I_vRhyme_bin_6	BAr1C	1.17829	Balmoral	Natural	Natural	MHr3G3H3I	CRr3G3H3I__bin_93	CRr3G3H3I	Bacteria	Pseudomonadota	Gammaproteobacteria	Steroidobacterales	Steroidobacteraceae	Bog-1198	7.72928	B; Pseudomonadota; Steroidobacteraceae	NA	0.152444	TRUE
MHr3G3H3I_vRhyme_bin_6	BAr1C	1.17829	Balmoral	Natural	Natural	MHr3G3H3I	CRr3G3H3I__bin_47	CRr3G3H3I	Bacteria	Pseudomonadota	Alphaproteobacteria	Rhizobiales	Xanthobacteraceae	BOG-931	1.18609	B; Pseudomonadota; Xanthobacteraceae	NA	0.993421	TRUE
BAr1A1B1C_vRhyme_unbinned_23	BAr1C	14.5587	Balmoral	Natural	Natural	BAr1A1B1C	LASAr3G3H3I__bin_35	LASAr3G3H3I	Bacteria	Pseudomonadota	Alphaproteobacteria	Rhizobiales	Beijerinckiaceae	Roseiarcus	4.67091	B; Pseudomonadota; Beijerinckiaceae	Natural	3.11689	FALSE
BAr1A1B1C_vRhyme_unbinned_23	BAr1C	14.5587	Balmoral	Natural	Natural	BAr1A1B1C	SEr2D2E2F__bin_92	SEr2D2E2F	Bacteria	Pseudomonadota	Alphaproteobacteria	Rhizobiales	Beijerinckiaceae	Roseiarcus	13.148	B; Pseudomonadota; Beijerinckiaceae	NA	1.10729	FALSE
BAr1A1B1C_vRhyme_unbinned_23	BAr1C	14.5587	Balmoral	Natural	Natural	BAr1A1B1C	SEr3G3H3I__bin_276	SEr3G3H3I	Bacteria	Pseudomonadota	Alphaproteobacteria	Rhizobiales	Beijerinckiaceae	Roseiarcus	5.05561	B; Pseudomonadota; Beijerinckiaceae	NA	2.87971	FALSE
BAr1A1B1C_vRhyme_unbinned_83	BAr1C	3.2617	Balmoral	Natural	Natural	BAr1A1B1C	BAr1A1B1C__bin_56	BAr1A1B1C	Bacteria	Acidobacteriota	Terriglobia	Bryobacterales	Bryobacteraceae	Bog-375	4.18552	B; Acidobacteriota; Bryobacteraceae	Natural	0.779281	TRUE
SEr3G3H3I_vRhyme_unbinned_11	BAr1C	1.26461	Balmoral	Natural	NA	SEr3G3H3I	BAr3G3H3I__bin_6	BAr3G3H3I	Bacteria	Pseudomonadota	Alphaproteobacteria	Rhizobiales	Xanthobacteraceae	BOG-931	1.60546	B; Pseudomonadota; Xanthobacteraceae	Damaged	0.787692	FALSE
BAr1A1B1C_vRhyme_unbinned_94	BAr1C	15.7736	Balmoral	Natural	Natural	BAr1A1B1C	LASYr2D2E2F__bin_88	LASYr2D2E2F	Bacteria	Pseudomonadota	Alphaproteobacteria	Rhizobiales	Xanthobacteraceae	BOG-931	2.94292	B; Pseudomonadota; Xanthobacteraceae	Damaged	5.35984	TRUE
BAr1A1B1C_vRhyme_unbinned_94	BAr1C	15.7736	Balmoral	Natural	Natural	BAr1A1B1C	BAr1A1B1C__bin_108	BAr1A1B1C	Bacteria	Pseudomonadota	Alphaproteobacteria	Rhizobiales	Xanthobacteraceae	Unknown	14.4825	B; Pseudomonadota; Xanthobacteraceae	Natural	1.08915	TRUE
BAr2D2E2F_vRhyme_unbinned_58	BAr1C	2.01627	Balmoral	Natural	Restored	BAr2D2E2F	MHr1A1B1C__bin_78	MHr1A1B1C	Bacteria	Pseudomonadota	Alphaproteobacteria	Rhizobiales	Beijerinckiaceae	Methylocella	35.0263	B; Pseudomonadota; Beijerinckiaceae	Natural	0.0575644	FALSE
MGr3G3H3I_vRhyme_unbinned_22	BAr1C	2.69747	Balmoral	Natural	Natural	MGr3G3H3I	CRr2D2E2F__bin_75	CRr2D2E2F	Bacteria	Acidobacteriota	Terriglobia	Terriglobales	SbA1	Bog-209	20.6512	B; Acidobacteriota; SbA1	Natural	0.130621	TRUE
MGr3G3H3I_vRhyme_unbinned_22	BAr1C	2.69747	Balmoral	Natural	Natural	MGr3G3H3I	MHr1A1B1C__bin_101	MHr1A1B1C	Bacteria	Acidobacteriota	Terriglobia	Terriglobales	SbA1	Bog-209	3.06149	B; Acidobacteriota; SbA1	Natural	0.881097	TRUE
CRr3G3H3I_vRhyme_unbinned_91	BAr1C	7.32801	Balmoral	Natural	Natural	CRr3G3H3I	CRr3G3H3I__bin_129	CRr3G3H3I	Bacteria	Acidobacteriota	Terriglobia	Terriglobales	Koribacteraceae	Bog-257	8.77191	B; Acidobacteriota; Koribacteraceae	NA	0.835395	TRUE
BAr1A1B1C_vRhyme_unbinned_34	BAr1C	7.62393	Balmoral	Natural	Natural	BAr1A1B1C	MGr1A1B1C__bin_54	MGr1A1B1C	Bacteria	Acidobacteriota	Terriglobia	Bryobacterales	Bryobacteraceae	Bog-375	1.1617	B; Acidobacteriota; Bryobacteraceae	Natural	6.56274	FALSE
SEr3G3H3I_vRhyme_unbinned_84	BAr1C	1.96898	Balmoral	Natural	Natural	SEr3G3H3I	BAr1A1B1C__bin_56	BAr1A1B1C	Bacteria	Acidobacteriota	Terriglobia	Bryobacterales	Bryobacteraceae	Bog-375	4.18552	B; Acidobacteriota; Bryobacteraceae	Natural	0.470426	TRUE
BAr1A1B1C_vRhyme_unbinned_67	BAr1C	1.43213	Balmoral	Natural	NA	BAr1A1B1C	SEr3G3H3I__bin_77	SEr3G3H3I	Bacteria	Pseudomonadota	Alphaproteobacteria	Rhizobiales	Xanthobacteraceae	BOG-931	1.90933	B; Pseudomonadota; Xanthobacteraceae	NA	0.75007	TRUE
SEr2D2E2F_vRhyme_unbinned_183	BAr1C	1.25522	Balmoral	Natural	Natural	SEr2D2E2F	SEr2D2E2F__bin_57	SEr2D2E2F	Bacteria	Dependentiae	Babeliae	Babeliales	Babeliaceae	PRDV01	1.17241	B; Dependentiae; Babeliaceae	Natural	1.07063	TRUE
SEr3G3H3I_vRhyme_unbinned_222	BAr1C	10.5673	Balmoral	Natural	Natural	SEr3G3H3I	LABRr1A1B1C__bin_139	LABRr1A1B1C	Bacteria	Actinomycetota	Acidimicrobiia	Acidimicrobiales	Bog-793	Fen-455	3.04455	B; Actinomycetota; Bog-793	Natural	3.47089	TRUE
BOr3G3H3I_vRhyme_unbinned_26	BAr1C	11.6612	Balmoral	Natural	Restored	BOr3G3H3I	CRr1A1B1C__bin_118	CRr1A1B1C	Bacteria	Acidobacteriota	Terriglobia	Terriglobales	SbA1	Bog-209	4.44468	B; Acidobacteriota; SbA1	Restored	2.62363	TRUE
BOr3G3H3I_vRhyme_unbinned_26	BAr1C	11.6612	Balmoral	Natural	Restored	BOr3G3H3I	CRr2D2E2F__bin_75	CRr2D2E2F	Bacteria	Acidobacteriota	Terriglobia	Terriglobales	SbA1	Bog-209	20.6512	B; Acidobacteriota; SbA1	Natural	0.564674	TRUE
LASCr2D2E2F_vRhyme_unbinned_54	BAr1C	1.61094	Balmoral	Natural	Natural	LASCr2D2E2F	BAr2D2E2F__bin_111	BAr2D2E2F	Bacteria	Pseudomonadota	Alphaproteobacteria	Rhizobiales	Beijerinckiaceae	Methylocystis	2.65231	B; Pseudomonadota; Beijerinckiaceae	Restored	0.607373	FALSE
BAr1A1B1C_vRhyme_unbinned_91	BAr1C	12.2329	Balmoral	Natural	Natural	BAr1A1B1C	LASAr3G3H3I__bin_35	LASAr3G3H3I	Bacteria	Pseudomonadota	Alphaproteobacteria	Rhizobiales	Beijerinckiaceae	Roseiarcus	4.67091	B; Pseudomonadota; Beijerinckiaceae	Natural	2.61895	TRUE
LASAr3G3H3I_vRhyme_unbinned_47	BAr1C	0.850366	Balmoral	Natural	NA	LASAr3G3H3I	MGr3G3H3I__bin_82	MGr3G3H3I	Bacteria	Pseudomonadota	Alphaproteobacteria	Rhizobiales	Xanthobacteraceae	BOG-931	3.70484	B; Pseudomonadota; Xanthobacteraceae	NA	0.229529	FALSE
LASAr3G3H3I_vRhyme_unbinned_47	BAr1C	0.850366	Balmoral	Natural	NA	LASAr3G3H3I	LASYr2D2E2F__bin_88	LASYr2D2E2F	Bacteria	Pseudomonadota	Alphaproteobacteria	Rhizobiales	Xanthobacteraceae	BOG-931	2.94292	B; Pseudomonadota; Xanthobacteraceae	Damaged	0.288954	FALSE
LASAr3G3H3I_vRhyme_unbinned_47	BAr1C	0.850366	Balmoral	Natural	NA	LASAr3G3H3I	SEr3G3H3I__bin_77	SEr3G3H3I	Bacteria	Pseudomonadota	Alphaproteobacteria	Rhizobiales	Xanthobacteraceae	BOG-931	1.90933	B; Pseudomonadota; Xanthobacteraceae	NA	0.445374	FALSE
SEr3G3H3I_vRhyme_unbinned_295	BAr1C	3.00364	Balmoral	Natural	Natural	SEr3G3H3I	SEr3G3H3I__bin_119	SEr3G3H3I	Archaea	Thermoproteota	Bathyarchaeia	B26-1	UBA233	PALSA-986	2.05736	A; Thermoproteota; UBA233	Natural	1.45995	TRUE
CRr2D2E2F_vRhyme_unbinned_94	BAr1C	14.9327	Balmoral	Natural	Restored	CRr2D2E2F	CRr2D2E2F__bin_104	CRr2D2E2F	Bacteria	Pseudomonadota	Alphaproteobacteria	Rhizobiales	Beijerinckiaceae	Roseiarcus	9.82866	B; Pseudomonadota; Beijerinckiaceae	Natural	1.5193	TRUE
BAr2D2E2F_vRhyme_bin_7	BAr1C	1.07604	Balmoral	Natural	Restored	BAr2D2E2F	BOr2D2E2F__bin_44	BOr2D2E2F	Bacteria	Desulfobacterota_B	Binatia	Binatales	Binataceae	Binatus	2.33825	B; Desulfobacterota_B; Binataceae	NA	0.460192	FALSE
CRr1A1B1C_vRhyme_unbinned_71	BAr1C	17.1382	Balmoral	Natural	Natural	CRr1A1B1C	BAr1A1B1C__bin_104	BAr1A1B1C	Bacteria	Acidobacteriota	Terriglobia	Terriglobales	SbA1	Bog-209	15.5594	B; Acidobacteriota; SbA1	Natural	1.10147	TRUE
CRr1A1B1C_vRhyme_unbinned_71	BAr1C	17.1382	Balmoral	Natural	Natural	CRr1A1B1C	CRr2D2E2F__bin_75	CRr2D2E2F	Bacteria	Acidobacteriota	Terriglobia	Terriglobales	SbA1	Bog-209	20.6512	B; Acidobacteriota; SbA1	Natural	0.829891	TRUE
BAr2D2E2F_vRhyme_unbinned_15	BAr2D	1.49448	Balmoral	Restored	NA	BAr2D2E2F	BOr2D2E2F__bin_74	BOr2D2E2F	Bacteria	Actinomycetota	Actinomycetia	Streptosporangiales	Streptosporangiaceae	Palsa-504	4.75184	B; Actinomycetota; Streptosporangiaceae	Damaged	0.314507	FALSE
BAr2D2E2F_vRhyme_unbinned_15	BAr2D	1.49448	Balmoral	Restored	NA	BAr2D2E2F	CRr1A1B1C__bin_120	CRr1A1B1C	Bacteria	Actinomycetota	Actinomycetia	Streptosporangiales	Streptosporangiaceae	Palsa-504	5.26455	B; Actinomycetota; Streptosporangiaceae	Damaged	0.283877	FALSE
BAr2D2E2F_vRhyme_unbinned_15	BAr2D	1.49448	Balmoral	Restored	NA	BAr2D2E2F	MGr2D2E2F__bin_108	MGr2D2E2F	Bacteria	Actinomycetota	Actinomycetia	Streptosporangiales	Streptosporangiaceae	Palsa-504	7.43979	B; Actinomycetota; Streptosporangiaceae	Damaged	0.200877	FALSE
BAr2D2E2F_vRhyme_unbinned_15	BAr2D	1.49448	Balmoral	Restored	NA	BAr2D2E2F	LABRr1A1B1C__bin_44	LABRr1A1B1C	Bacteria	Actinomycetota	Actinomycetia	Streptosporangiales	Streptosporangiaceae	Palsa-504	6.10424	B; Actinomycetota; Streptosporangiaceae	Damaged	0.244827	FALSE
BAr2D2E2F_vRhyme_unbinned_12	BAr2D	43.5189	Balmoral	Restored	NA	BAr2D2E2F	MGr2D2E2F__bin_108	MGr2D2E2F	Bacteria	Actinomycetota	Actinomycetia	Streptosporangiales	Streptosporangiaceae	Palsa-504	7.43979	B; Actinomycetota; Streptosporangiaceae	Damaged	5.84949	FALSE
BAr2D2E2F_vRhyme_unbinned_12	BAr2D	43.5189	Balmoral	Restored	NA	BAr2D2E2F	BOr2D2E2F__bin_74	BOr2D2E2F	Bacteria	Actinomycetota	Actinomycetia	Streptosporangiales	Streptosporangiaceae	Palsa-504	4.75184	B; Actinomycetota; Streptosporangiaceae	Damaged	9.15834	FALSE
BAr3G3H3I_vRhyme_unbinned_51	BAr2D	1.64462	Balmoral	Restored	Damaged	BAr3G3H3I	BAr3G3H3I__bin_15	BAr3G3H3I	Bacteria	Pseudomonadota	Alphaproteobacteria	Acetobacterales	Acetobacteraceae	Unknown	2.44646	B; Pseudomonadota; Acetobacteraceae	Damaged	0.672245	TRUE
BOr3G3H3I_vRhyme_unbinned_36	BAr2D	3.49112	Balmoral	Restored	Damaged	BOr3G3H3I	MGr2D2E2F__bin_108	MGr2D2E2F	Bacteria	Actinomycetota	Actinomycetia	Streptosporangiales	Streptosporangiaceae	Palsa-504	7.43979	B; Actinomycetota; Streptosporangiaceae	Damaged	0.469249	TRUE
BOr3G3H3I_vRhyme_unbinned_36	BAr2D	3.49112	Balmoral	Restored	Damaged	BOr3G3H3I	BOr2D2E2F__bin_74	BOr2D2E2F	Bacteria	Actinomycetota	Actinomycetia	Streptosporangiales	Streptosporangiaceae	Palsa-504	4.75184	B; Actinomycetota; Streptosporangiaceae	Damaged	0.734688	TRUE
BOr3G3H3I_vRhyme_unbinned_36	BAr2D	3.49112	Balmoral	Restored	Damaged	BOr3G3H3I	CRr1A1B1C__bin_120	CRr1A1B1C	Bacteria	Actinomycetota	Actinomycetia	Streptosporangiales	Streptosporangiaceae	Palsa-504	5.26455	B; Actinomycetota; Streptosporangiaceae	Damaged	0.663137	TRUE
CRr2D2E2F_vRhyme_unbinned_22	BAr2D	2.14248	Balmoral	Restored	Natural	CRr2D2E2F	MHr1A1B1C__bin_78	MHr1A1B1C	Bacteria	Pseudomonadota	Alphaproteobacteria	Rhizobiales	Beijerinckiaceae	Methylocella	3.86104	B; Pseudomonadota; Beijerinckiaceae	Natural	0.554897	FALSE
CRr1A1B1C_vRhyme_unbinned_30	BAr2D	1.15094	Balmoral	Restored	NA	CRr1A1B1C	SEr2D2E2F__bin_92	SEr2D2E2F	Bacteria	Pseudomonadota	Alphaproteobacteria	Rhizobiales	Beijerinckiaceae	Roseiarcus	5.47707	B; Pseudomonadota; Beijerinckiaceae	NA	0.210138	FALSE
CRr1A1B1C_vRhyme_unbinned_30	BAr2D	1.15094	Balmoral	Restored	NA	CRr1A1B1C	SEr3G3H3I__bin_276	SEr3G3H3I	Bacteria	Pseudomonadota	Alphaproteobacteria	Rhizobiales	Beijerinckiaceae	Roseiarcus	4.07348	B; Pseudomonadota; Beijerinckiaceae	NA	0.282545	FALSE
BAr2D2E2F_vRhyme_unbinned_59	BAr2D	2.1029	Balmoral	Restored	Restored	BAr2D2E2F	BAr2D2E2F__bin_111	BAr2D2E2F	Bacteria	Pseudomonadota	Alphaproteobacteria	Rhizobiales	Beijerinckiaceae	Methylocystis	2.03535	B; Pseudomonadota; Beijerinckiaceae	Restored	1.03319	TRUE
CRr1A1B1C_vRhyme_unbinned_41	BAr2D	2.96414	Balmoral	Restored	NA	CRr1A1B1C	SEr3G3H3I__bin_276	SEr3G3H3I	Bacteria	Pseudomonadota	Alphaproteobacteria	Rhizobiales	Beijerinckiaceae	Roseiarcus	4.07348	B; Pseudomonadota; Beijerinckiaceae	NA	0.727666	FALSE
CRr1A1B1C_vRhyme_unbinned_41	BAr2D	2.96414	Balmoral	Restored	NA	CRr1A1B1C	SEr2D2E2F__bin_92	SEr2D2E2F	Bacteria	Pseudomonadota	Alphaproteobacteria	Rhizobiales	Beijerinckiaceae	Roseiarcus	5.47707	B; Pseudomonadota; Beijerinckiaceae	NA	0.54119	FALSE
SEr3G3H3I_vRhyme_unbinned_134	BAr2D	1.77117	Balmoral	Restored	NA	SEr3G3H3I	BAr2D2E2F__bin_71	BAr2D2E2F	Bacteria	Pseudomonadota	Alphaproteobacteria	Rhizobiales	Xanthobacteraceae	BOG-931	2.29595	B; Pseudomonadota; Xanthobacteraceae	NA	0.771432	FALSE
SEr3G3H3I_vRhyme_unbinned_134	BAr2D	1.77117	Balmoral	Restored	NA	SEr3G3H3I	BAr3G3H3I__bin_6	BAr3G3H3I	Bacteria	Pseudomonadota	Alphaproteobacteria	Rhizobiales	Xanthobacteraceae	BOG-931	1.57392	B; Pseudomonadota; Xanthobacteraceae	Damaged	1.12532	FALSE
SEr3G3H3I_vRhyme_unbinned_134	BAr2D	1.77117	Balmoral	Restored	NA	SEr3G3H3I	CRr1A1B1C__bin_138	CRr1A1B1C	Bacteria	Pseudomonadota	Alphaproteobacteria	Rhizobiales	Xanthobacteraceae	BOG-931	1.54051	B; Pseudomonadota; Xanthobacteraceae	Damaged	1.14973	FALSE
CRr2D2E2F_vRhyme_unbinned_33	BAr2D	3.87664	Balmoral	Restored	NA	CRr2D2E2F	BAr1A1B1C__bin_132	BAr1A1B1C	Bacteria	Actinomycetota	Actinomycetia	Streptosporangiales	Streptosporangiaceae	Palsa-504	4.25269	B; Actinomycetota; Streptosporangiaceae	NA	0.911574	FALSE
BAr2D2E2F_vRhyme_unbinned_58	BAr2D	1.453	Balmoral	Restored	Restored	BAr2D2E2F	MHr1A1B1C__bin_78	MHr1A1B1C	Bacteria	Pseudomonadota	Alphaproteobacteria	Rhizobiales	Beijerinckiaceae	Methylocella	3.86104	B; Pseudomonadota; Beijerinckiaceae	Natural	0.376323	FALSE
BAr2D2E2F_vRhyme_unbinned_66	BAr2D	1.27636	Balmoral	Restored	Restored	BAr2D2E2F	MGr2D2E2F__bin_108	MGr2D2E2F	Bacteria	Actinomycetota	Actinomycetia	Streptosporangiales	Streptosporangiaceae	Palsa-504	7.43979	B; Actinomycetota; Streptosporangiaceae	Damaged	0.171559	TRUE
LASCr2D2E2F_vRhyme_unbinned_81	BAr2E	71.6061	Balmoral	Restored	Restored	LASCr2D2E2F	CRr1A1B1C__bin_118	CRr1A1B1C	Bacteria	Acidobacteriota	Terriglobia	Terriglobales	SbA1	Bog-209	64.3477	B; Acidobacteriota; SbA1	Restored	1.1128	FALSE
LASAr3G3H3I_vRhyme_unbinned_35	BAr2E	1.28988	Balmoral	Restored	Restored	LASAr3G3H3I	LASAr3G3H3I__bin_6	LASAr3G3H3I	Bacteria	Actinomycetota	Thermoleophilia	Solirubrobacterales	Solirubrobacteraceae	Palsa-744	5.15788	B; Actinomycetota; Solirubrobacteraceae	Restored	0.25008	TRUE
BAr2D2E2F_vRhyme_unbinned_62	BAr2E	4.29999	Balmoral	Restored	Natural	BAr2D2E2F	CRr2D2E2F__bin_75	CRr2D2E2F	Bacteria	Acidobacteriota	Terriglobia	Terriglobales	SbA1	Bog-209	5.8369	B; Acidobacteriota; SbA1	Natural	0.736691	TRUE
BAr2D2E2F_vRhyme_unbinned_62	BAr2E	4.29999	Balmoral	Restored	Natural	BAr2D2E2F	CRr1A1B1C__bin_118	CRr1A1B1C	Bacteria	Acidobacteriota	Terriglobia	Terriglobales	SbA1	Bog-209	64.3477	B; Acidobacteriota; SbA1	Restored	0.0668244	TRUE
CRr2D2E2F_vRhyme_unbinned_12	BAr2E	1.13863	Balmoral	Restored	Natural	CRr2D2E2F	CRr2D2E2F__bin_5	CRr2D2E2F	Bacteria	Desulfobacterota	Syntrophobacteria	Syntrophobacterales	Syntrophobacteraceae	SbD1	1.92448	B; Desulfobacterota; Syntrophobacteraceae	NA	0.591654	TRUE
MGr3G3H3I_vRhyme_unbinned_9	BAr2E	1.8421	Balmoral	Restored	Restored	MGr3G3H3I	BAr3G3H3I__bin_54	BAr3G3H3I	Bacteria	Actinomycetota	Actinomycetia	Streptosporangiales	Streptosporangiaceae	Palsa-504	4.96674	B; Actinomycetota; Streptosporangiaceae	NA	0.370887	FALSE
MGr3G3H3I_vRhyme_unbinned_9	BAr2E	1.8421	Balmoral	Restored	Restored	MGr3G3H3I	BOr2D2E2F__bin_74	BOr2D2E2F	Bacteria	Actinomycetota	Actinomycetia	Streptosporangiales	Streptosporangiaceae	Palsa-504	8.98138	B; Actinomycetota; Streptosporangiaceae	Damaged	0.205102	FALSE
MGr3G3H3I_vRhyme_unbinned_9	BAr2E	1.8421	Balmoral	Restored	Restored	MGr3G3H3I	MGr2D2E2F__bin_108	MGr2D2E2F	Bacteria	Actinomycetota	Actinomycetia	Streptosporangiales	Streptosporangiaceae	Palsa-504	34.5016	B; Actinomycetota; Streptosporangiaceae	Damaged	0.0533918	FALSE
BAr2D2E2F_vRhyme_unbinned_15	BAr2E	11.8513	Balmoral	Restored	NA	BAr2D2E2F	BOr2D2E2F__bin_74	BOr2D2E2F	Bacteria	Actinomycetota	Actinomycetia	Streptosporangiales	Streptosporangiaceae	Palsa-504	8.98138	B; Actinomycetota; Streptosporangiaceae	Damaged	1.31954	FALSE
BAr2D2E2F_vRhyme_unbinned_15	BAr2E	11.8513	Balmoral	Restored	NA	BAr2D2E2F	CRr1A1B1C__bin_120	CRr1A1B1C	Bacteria	Actinomycetota	Actinomycetia	Streptosporangiales	Streptosporangiaceae	Palsa-504	8.21295	B; Actinomycetota; Streptosporangiaceae	Damaged	1.443	FALSE
BAr2D2E2F_vRhyme_unbinned_15	BAr2E	11.8513	Balmoral	Restored	NA	BAr2D2E2F	MGr2D2E2F__bin_108	MGr2D2E2F	Bacteria	Actinomycetota	Actinomycetia	Streptosporangiales	Streptosporangiaceae	Palsa-504	34.5016	B; Actinomycetota; Streptosporangiaceae	Damaged	0.343499	FALSE
BAr2D2E2F_vRhyme_unbinned_15	BAr2E	11.8513	Balmoral	Restored	NA	BAr2D2E2F	LABRr1A1B1C__bin_44	LABRr1A1B1C	Bacteria	Actinomycetota	Actinomycetia	Streptosporangiales	Streptosporangiaceae	Palsa-504	16.3563	B; Actinomycetota; Streptosporangiaceae	Damaged	0.724567	FALSE
SEr2D2E2F_vRhyme_unbinned_41	BAr2E	1.72174	Balmoral	Restored	Natural	SEr2D2E2F	SEr3G3H3I__bin_103	SEr3G3H3I	Bacteria	Planctomycetota	Planctomycetia	Pirellulales	Thermoguttaceae	Unknown	1.43333	B; Planctomycetota; Thermoguttaceae	Natural	1.20122	FALSE
CRr3G3H3I_vRhyme_unbinned_69	BAr2E	1.1993	Balmoral	Restored	NA	CRr3G3H3I	BAr2D2E2F__bin_71	BAr2D2E2F	Bacteria	Pseudomonadota	Alphaproteobacteria	Rhizobiales	Xanthobacteraceae	BOG-931	47.2985	B; Pseudomonadota; Xanthobacteraceae	NA	0.025356	TRUE
BAr1A1B1C_vRhyme_unbinned_84	BAr2E	3.46967	Balmoral	Restored	Natural	BAr1A1B1C	CRr2D2E2F__bin_75	CRr2D2E2F	Bacteria	Acidobacteriota	Terriglobia	Terriglobales	SbA1	Bog-209	5.8369	B; Acidobacteriota; SbA1	Natural	0.594438	TRUE
BAr1A1B1C_vRhyme_unbinned_14	BAr2E	8.66047	Balmoral	Restored	Natural	BAr1A1B1C	CRr3G3H3I__bin_47	CRr3G3H3I	Bacteria	Pseudomonadota	Alphaproteobacteria	Rhizobiales	Xanthobacteraceae	BOG-931	2.57464	B; Pseudomonadota; Xanthobacteraceae	NA	3.36376	FALSE
SEr2D2E2F_vRhyme_unbinned_50	BAr2E	1.14509	Balmoral	Restored	Restored	SEr2D2E2F	BAr2D2E2F__bin_37	BAr2D2E2F	Bacteria	Acidobacteriota	Terriglobia	Terriglobales	SbA1	Sulfotelmatobacter	11.0165	B; Acidobacteriota; SbA1	Restored	0.103943	TRUE
BAr2D2E2F_vRhyme_unbinned_38	BAr2E	13.3467	Balmoral	Restored	Restored	BAr2D2E2F	LABRr1A1B1C__bin_44	LABRr1A1B1C	Bacteria	Actinomycetota	Actinomycetia	Streptosporangiales	Streptosporangiaceae	Palsa-504	16.3563	B; Actinomycetota; Streptosporangiaceae	Damaged	0.815998	TRUE
CRr2D2E2F_vRhyme_unbinned_41	BAr2E	8.98939	Balmoral	Restored	Restored	CRr2D2E2F	BAr2D2E2F__bin_71	BAr2D2E2F	Bacteria	Pseudomonadota	Alphaproteobacteria	Rhizobiales	Xanthobacteraceae	BOG-931	47.2985	B; Pseudomonadota; Xanthobacteraceae	NA	0.190056	FALSE
BOr2D2E2F_vRhyme_unbinned_3	BAr2E	5.1053	Balmoral	Restored	Natural	BOr2D2E2F	CRr3G3H3I__bin_90	CRr3G3H3I	Bacteria	Desulfobacterota_B	Binatia	Binatales	Binataceae	Binatus	1.58035	B; Desulfobacterota_B; Binataceae	NA	3.23049	FALSE
CRr1A1B1C_vRhyme_bin_13	BAr2E	4.12366	Balmoral	Restored	Natural	CRr1A1B1C	BAr2D2E2F__bin_42	BAr2D2E2F	Bacteria	Actinomycetota	Thermoleophilia	Solirubrobacterales	Solirubrobacteraceae	Palsa-465	13.4717	B; Actinomycetota; Solirubrobacteraceae	Restored	0.306099	TRUE
CRr1A1B1C_vRhyme_bin_13	BAr2E	4.12366	Balmoral	Restored	Natural	CRr1A1B1C	BAr1A1B1C__bin_118	BAr1A1B1C	Bacteria	Actinomycetota	Thermoleophilia	Solirubrobacterales	Solirubrobacteraceae	Palsa-465	1.03659	B; Actinomycetota; Solirubrobacteraceae	Natural	3.97809	TRUE
BOr2D2E2F_vRhyme_unbinned_26	BAr2E	2.46211	Balmoral	Restored	Restored	BOr2D2E2F	LASAr3G3H3I__bin_113	LASAr3G3H3I	Bacteria	Acidobacteriota	Terriglobia	Terriglobales	SbA1	Bog-209	3.56682	B; Acidobacteriota; SbA1	Natural	0.690283	TRUE
LASAr3G3H3I_vRhyme_unbinned_40	BAr2E	2.68058	Balmoral	Restored	NA	LASAr3G3H3I	CRr2D2E2F__bin_75	CRr2D2E2F	Bacteria	Acidobacteriota	Terriglobia	Terriglobales	SbA1	Bog-209	5.8369	B; Acidobacteriota; SbA1	Natural	0.459248	FALSE
LASAr3G3H3I_vRhyme_unbinned_40	BAr2E	2.68058	Balmoral	Restored	NA	LASAr3G3H3I	CRr1A1B1C__bin_118	CRr1A1B1C	Bacteria	Acidobacteriota	Terriglobia	Terriglobales	SbA1	Bog-209	64.3477	B; Acidobacteriota; SbA1	Restored	0.0416578	FALSE
BAr2D2E2F_vRhyme_unbinned_63	BAr2E	12.9682	Balmoral	Restored	Restored	BAr2D2E2F	BAr2D2E2F__bin_42	BAr2D2E2F	Bacteria	Actinomycetota	Thermoleophilia	Solirubrobacterales	Solirubrobacteraceae	Palsa-465	13.4717	B; Actinomycetota; Solirubrobacteraceae	Restored	0.962627	TRUE
BAr2D2E2F_vRhyme_unbinned_43	BAr2E	3.56083	Balmoral	Restored	Restored	BAr2D2E2F	CRr1A1B1C__bin_96	CRr1A1B1C	Bacteria	Acidobacteriota	Terriglobia	Terriglobales	SbA1	Sulfotelmatobacter	6.69789	B; Acidobacteriota; SbA1	Natural	0.531634	TRUE
BAr2D2E2F_vRhyme_bin_17	BAr2E	13.427	Balmoral	Restored	Restored	BAr2D2E2F	CRr3G3H3I__bin_87	CRr3G3H3I	Bacteria	Actinomycetota	Thermoleophilia	Solirubrobacterales	Solirubrobacteraceae	Palsa-744	2.18196	B; Actinomycetota; Solirubrobacteraceae	NA	6.15366	FALSE
BAr2D2E2F_vRhyme_unbinned_12	BAr2E	2.97768	Balmoral	Restored	NA	BAr2D2E2F	MGr2D2E2F__bin_108	MGr2D2E2F	Bacteria	Actinomycetota	Actinomycetia	Streptosporangiales	Streptosporangiaceae	Palsa-504	34.5016	B; Actinomycetota; Streptosporangiaceae	Damaged	0.0863057	FALSE
BAr2D2E2F_vRhyme_unbinned_12	BAr2E	2.97768	Balmoral	Restored	NA	BAr2D2E2F	BOr2D2E2F__bin_74	BOr2D2E2F	Bacteria	Actinomycetota	Actinomycetia	Streptosporangiales	Streptosporangiaceae	Palsa-504	8.98138	B; Actinomycetota; Streptosporangiaceae	Damaged	0.33154	FALSE
CRr2D2E2F_vRhyme_bin_7	BAr2E	3.26295	Balmoral	Restored	NA	CRr2D2E2F	CRr2D2E2F__bin_78	CRr2D2E2F	Bacteria	Acidobacteriota	Terriglobia	Terriglobales	Acidobacteriaceae	Terracidiphilus	2.01813	B; Acidobacteriota; Acidobacteriaceae	Natural	1.61682	FALSE
CRr2D2E2F_vRhyme_bin_7	BAr2E	3.26295	Balmoral	Restored	NA	CRr2D2E2F	SEr3G3H3I__bin_275	SEr3G3H3I	Bacteria	Acidobacteriota	Terriglobia	Terriglobales	Acidobacteriaceae	Terracidiphilus	8.83539	B; Acidobacteriota; Acidobacteriaceae	NA	0.369304	FALSE
SEr2D2E2F_vRhyme_unbinned_166	BAr2E	1.60993	Balmoral	Restored	NA	SEr2D2E2F	SEr3G3H3I__bin_103	SEr3G3H3I	Bacteria	Planctomycetota	Planctomycetia	Pirellulales	Thermoguttaceae	Unknown	1.43333	B; Planctomycetota; Thermoguttaceae	Natural	1.12321	FALSE
SEr2D2E2F_vRhyme_unbinned_177	BAr2E	2.13244	Balmoral	Restored	Restored	SEr2D2E2F	CRr3G3H3I__bin_87	CRr3G3H3I	Bacteria	Actinomycetota	Thermoleophilia	Solirubrobacterales	Solirubrobacteraceae	Palsa-744	2.18196	B; Actinomycetota; Solirubrobacteraceae	NA	0.977308	TRUE
SEr2D2E2F_vRhyme_unbinned_185	BAr2E	5.93252	Balmoral	Restored	Natural	SEr2D2E2F	CRr2D2E2F__bin_75	CRr2D2E2F	Bacteria	Acidobacteriota	Terriglobia	Terriglobales	SbA1	Bog-209	5.8369	B; Acidobacteriota; SbA1	Natural	1.01638	TRUE
BOr3G3H3I_vRhyme_unbinned_36	BAr2E	2.02693	Balmoral	Restored	Damaged	BOr3G3H3I	MGr2D2E2F__bin_108	MGr2D2E2F	Bacteria	Actinomycetota	Actinomycetia	Streptosporangiales	Streptosporangiaceae	Palsa-504	34.5016	B; Actinomycetota; Streptosporangiaceae	Damaged	0.0587489	TRUE
BOr3G3H3I_vRhyme_unbinned_36	BAr2E	2.02693	Balmoral	Restored	Damaged	BOr3G3H3I	BOr2D2E2F__bin_74	BOr2D2E2F	Bacteria	Actinomycetota	Actinomycetia	Streptosporangiales	Streptosporangiaceae	Palsa-504	8.98138	B; Actinomycetota; Streptosporangiaceae	Damaged	0.225682	TRUE
BOr3G3H3I_vRhyme_unbinned_36	BAr2E	2.02693	Balmoral	Restored	Damaged	BOr3G3H3I	CRr1A1B1C__bin_120	CRr1A1B1C	Bacteria	Actinomycetota	Actinomycetia	Streptosporangiales	Streptosporangiaceae	Palsa-504	8.21295	B; Actinomycetota; Streptosporangiaceae	Damaged	0.246797	TRUE
BAr1A1B1C_vRhyme_unbinned_88	BAr2E	6.16383	Balmoral	Restored	Natural	BAr1A1B1C	BAr1A1B1C__bin_56	BAr1A1B1C	Bacteria	Acidobacteriota	Terriglobia	Bryobacterales	Bryobacteraceae	Bog-375	6.50756	B; Acidobacteriota; Bryobacteraceae	Natural	0.947181	TRUE
CRr2D2E2F_vRhyme_unbinned_22	BAr2E	10.4846	Balmoral	Restored	Natural	CRr2D2E2F	MHr1A1B1C__bin_78	MHr1A1B1C	Bacteria	Pseudomonadota	Alphaproteobacteria	Rhizobiales	Beijerinckiaceae	Methylocella	19.5314	B; Pseudomonadota; Beijerinckiaceae	Natural	0.536807	FALSE
CRr1A1B1C_vRhyme_unbinned_30	BAr2E	1.40497	Balmoral	Restored	NA	CRr1A1B1C	SEr2D2E2F__bin_92	SEr2D2E2F	Bacteria	Pseudomonadota	Alphaproteobacteria	Rhizobiales	Beijerinckiaceae	Roseiarcus	4.10641	B; Pseudomonadota; Beijerinckiaceae	NA	0.34214	FALSE
CRr1A1B1C_vRhyme_unbinned_30	BAr2E	1.40497	Balmoral	Restored	NA	CRr1A1B1C	CRr2D2E2F__bin_104	CRr2D2E2F	Bacteria	Pseudomonadota	Alphaproteobacteria	Rhizobiales	Beijerinckiaceae	Roseiarcus	9.79191	B; Pseudomonadota; Beijerinckiaceae	Natural	0.143482	FALSE
CRr1A1B1C_vRhyme_unbinned_73	BAr2E	7.1261	Balmoral	Restored	Restored	CRr1A1B1C	CRr2D2E2F__bin_104	CRr2D2E2F	Bacteria	Pseudomonadota	Alphaproteobacteria	Rhizobiales	Beijerinckiaceae	Roseiarcus	9.79191	B; Pseudomonadota; Beijerinckiaceae	Natural	0.727754	TRUE
BAr1A1B1C_vRhyme_unbinned_40	BAr2E	1.76289	Balmoral	Restored	NA	BAr1A1B1C	BAr2D2E2F__bin_111	BAr2D2E2F	Bacteria	Pseudomonadota	Alphaproteobacteria	Rhizobiales	Beijerinckiaceae	Methylocystis	23.08	B; Pseudomonadota; Beijerinckiaceae	Restored	0.0763815	TRUE
BAr2D2E2F_vRhyme_unbinned_59	BAr2E	23.3687	Balmoral	Restored	Restored	BAr2D2E2F	BAr2D2E2F__bin_111	BAr2D2E2F	Bacteria	Pseudomonadota	Alphaproteobacteria	Rhizobiales	Beijerinckiaceae	Methylocystis	23.08	B; Pseudomonadota; Beijerinckiaceae	Restored	1.01251	TRUE
LABRr1A1B1C_vRhyme_unbinned_115	BAr2E	7.58351	Balmoral	Restored	Restored	LABRr1A1B1C	CRr1A1B1C__bin_120	CRr1A1B1C	Bacteria	Actinomycetota	Actinomycetia	Streptosporangiales	Streptosporangiaceae	Palsa-504	8.21295	B; Actinomycetota; Streptosporangiaceae	Damaged	0.92336	FALSE
LABRr1A1B1C_vRhyme_unbinned_115	BAr2E	7.58351	Balmoral	Restored	Restored	LABRr1A1B1C	MGr2D2E2F__bin_108	MGr2D2E2F	Bacteria	Actinomycetota	Actinomycetia	Streptosporangiales	Streptosporangiaceae	Palsa-504	34.5016	B; Actinomycetota; Streptosporangiaceae	Damaged	0.219802	FALSE
LABRr1A1B1C_vRhyme_unbinned_115	BAr2E	7.58351	Balmoral	Restored	Restored	LABRr1A1B1C	BOr2D2E2F__bin_74	BOr2D2E2F	Bacteria	Actinomycetota	Actinomycetia	Streptosporangiales	Streptosporangiaceae	Palsa-504	8.98138	B; Actinomycetota; Streptosporangiaceae	Damaged	0.844359	FALSE
LABRr1A1B1C_vRhyme_unbinned_115	BAr2E	7.58351	Balmoral	Restored	Restored	LABRr1A1B1C	BAr3G3H3I__bin_54	BAr3G3H3I	Bacteria	Actinomycetota	Actinomycetia	Streptosporangiales	Streptosporangiaceae	Palsa-504	4.96674	B; Actinomycetota; Streptosporangiaceae	NA	1.52686	FALSE
CRr2D2E2F_vRhyme_bin_10	BAr2E	5.21418	Balmoral	Restored	NA	CRr2D2E2F	BAr1A1B1C__bin_105	BAr1A1B1C	Bacteria	Pseudomonadota	Gammaproteobacteria	Burkholderiales	Burkholderiaceae	Caballeronia	10.1749	B; Pseudomonadota; Burkholderiaceae	NA	0.512453	TRUE
CRr2D2E2F_vRhyme_bin_10	BAr2E	5.21418	Balmoral	Restored	NA	CRr2D2E2F	BAr1A1B1C__bin_58	BAr1A1B1C	Bacteria	Myxococcota	Polyangia	Polyangiales	Polyangiaceae	Unknown	2.18392	B; Myxococcota; Polyangiaceae	Natural	2.38753	TRUE
BAr1A1B1C_vRhyme_unbinned_1	BAr2E	2.52642	Balmoral	Restored	NA	BAr1A1B1C	SEr3G3H3I__bin_121	SEr3G3H3I	Bacteria	Desulfobacterota_B	Binatia	Binatales	Binataceae	Binatus	10.8615	B; Desulfobacterota_B; Binataceae	NA	0.232602	FALSE
BAr1A1B1C_vRhyme_unbinned_1	BAr2E	2.52642	Balmoral	Restored	NA	BAr1A1B1C	BOr2D2E2F__bin_44	BOr2D2E2F	Bacteria	Desulfobacterota_B	Binatia	Binatales	Binataceae	Binatus	1.51182	B; Desulfobacterota_B; Binataceae	NA	1.67111	FALSE
CRr2D2E2F_vRhyme_unbinned_89	BAr2E	5.20432	Balmoral	Restored	Natural	CRr2D2E2F	CRr2D2E2F__bin_75	CRr2D2E2F	Bacteria	Acidobacteriota	Terriglobia	Terriglobales	SbA1	Bog-209	5.8369	B; Acidobacteriota; SbA1	Natural	0.891625	TRUE
CRr2D2E2F_vRhyme_unbinned_89	BAr2E	5.20432	Balmoral	Restored	Natural	CRr2D2E2F	CRr1A1B1C__bin_118	CRr1A1B1C	Bacteria	Acidobacteriota	Terriglobia	Terriglobales	SbA1	Bog-209	64.3477	B; Acidobacteriota; SbA1	Restored	0.0808782	TRUE
BAr2D2E2F_vRhyme_unbinned_35	BAr2E	2.01572	Balmoral	Restored	NA	BAr2D2E2F	CRr2D2E2F__bin_75	CRr2D2E2F	Bacteria	Acidobacteriota	Terriglobia	Terriglobales	SbA1	Bog-209	5.8369	B; Acidobacteriota; SbA1	Natural	0.345341	FALSE
SEr2D2E2F_vRhyme_unbinned_201	BAr2E	1.37508	Balmoral	Restored	Natural	SEr2D2E2F	LABRr1A1B1C__bin_139	LABRr1A1B1C	Bacteria	Actinomycetota	Acidimicrobiia	Acidimicrobiales	Bog-793	Fen-455	1.85649	B; Actinomycetota; Bog-793	Natural	0.740689	TRUE
SEr2D2E2F_vRhyme_unbinned_201	BAr2E	1.37508	Balmoral	Restored	Natural	SEr2D2E2F	BAr1A1B1C__bin_127	BAr1A1B1C	Bacteria	Actinomycetota	Acidimicrobiia	Acidimicrobiales	Bog-793	Unknown	1.74124	B; Actinomycetota; Bog-793	Natural	0.789714	TRUE
CRr1A1B1C_vRhyme_unbinned_52	BAr2E	4.12417	Balmoral	Restored	NA	CRr1A1B1C	BAr1A1B1C__bin_105	BAr1A1B1C	Bacteria	Pseudomonadota	Gammaproteobacteria	Burkholderiales	Burkholderiaceae	Caballeronia	10.1749	B; Pseudomonadota; Burkholderiaceae	NA	0.405326	FALSE
MGr2D2E2F_vRhyme_unbinned_84	BAr2E	11.7087	Balmoral	Restored	NA	MGr2D2E2F	MGr3G3H3I__bin_82	MGr3G3H3I	Bacteria	Pseudomonadota	Alphaproteobacteria	Rhizobiales	Xanthobacteraceae	BOG-931	7.96827	B; Pseudomonadota; Xanthobacteraceae	NA	1.46941	TRUE
MGr2D2E2F_vRhyme_unbinned_84	BAr2E	11.7087	Balmoral	Restored	NA	MGr2D2E2F	CRr3G3H3I__bin_47	CRr3G3H3I	Bacteria	Pseudomonadota	Alphaproteobacteria	Rhizobiales	Xanthobacteraceae	BOG-931	2.57464	B; Pseudomonadota; Xanthobacteraceae	NA	4.5477	TRUE
LAWAr2D2E2F_vRhyme_unbinned_86	BAr2E	4.75921	Balmoral	Restored	Natural	LAWAr2D2E2F	BAr2D2E2F__bin_111	BAr2D2E2F	Bacteria	Pseudomonadota	Alphaproteobacteria	Rhizobiales	Beijerinckiaceae	Methylocystis	23.08	B; Pseudomonadota; Beijerinckiaceae	Restored	0.206205	TRUE
LAWAr2D2E2F_vRhyme_unbinned_86	BAr2E	4.75921	Balmoral	Restored	Natural	LAWAr2D2E2F	LASCr2D2E2F__bin_72	LASCr2D2E2F	Bacteria	Pseudomonadota	Alphaproteobacteria	Rhizobiales	Beijerinckiaceae	Methylocystis	4.7961	B; Pseudomonadota; Beijerinckiaceae	NA	0.992309	TRUE
CRr1A1B1C_vRhyme_unbinned_41	BAr2E	1.88007	Balmoral	Restored	NA	CRr1A1B1C	SEr2D2E2F__bin_92	SEr2D2E2F	Bacteria	Pseudomonadota	Alphaproteobacteria	Rhizobiales	Beijerinckiaceae	Roseiarcus	4.10641	B; Pseudomonadota; Beijerinckiaceae	NA	0.457838	FALSE
SEr3G3H3I_vRhyme_unbinned_134	BAr2E	26.6074	Balmoral	Restored	NA	SEr3G3H3I	BAr2D2E2F__bin_71	BAr2D2E2F	Bacteria	Pseudomonadota	Alphaproteobacteria	Rhizobiales	Xanthobacteraceae	BOG-931	47.2985	B; Pseudomonadota; Xanthobacteraceae	NA	0.562542	FALSE
SEr3G3H3I_vRhyme_unbinned_134	BAr2E	26.6074	Balmoral	Restored	NA	SEr3G3H3I	BAr2D2E2F__bin_130	BAr2D2E2F	Bacteria	Pseudomonadota	Alphaproteobacteria	Rhizobiales	Xanthobacteraceae	BOG-931	3.12058	B; Pseudomonadota; Xanthobacteraceae	Restored	8.52644	FALSE
SEr2D2E2F_vRhyme_unbinned_84	BAr2E	2.84105	Balmoral	Restored	Restored	SEr2D2E2F	SEr2D2E2F__bin_5	SEr2D2E2F	Archaea	Methanobacteriota	Methanobacteria	Methanobacteriales	Methanobacteriaceae	Methanobacterium_A	45.1993	A; Methanobacteriota; Methanobacteriaceae	NA	0.0628561	FALSE
LAWAr2D2E2F_vRhyme_unbinned_24	BAr2E	4.46476	Balmoral	Restored	NA	LAWAr2D2E2F	LASCr2D2E2F__bin_72	LASCr2D2E2F	Bacteria	Pseudomonadota	Alphaproteobacteria	Rhizobiales	Beijerinckiaceae	Methylocystis	4.7961	B; Pseudomonadota; Beijerinckiaceae	NA	0.930916	FALSE
SEr2D2E2F_vRhyme_unbinned_88	BAr2E	1.07367	Balmoral	Restored	Natural	SEr2D2E2F	BAr1A1B1C__bin_47	BAr1A1B1C	Bacteria	Pseudomonadota	Alphaproteobacteria	Acetobacterales	Acetobacteraceae	Unknown	1.2778	B; Pseudomonadota; Acetobacteraceae	NA	0.840246	FALSE
BAr2D2E2F_vRhyme_bin_6	BAr2E	8.93617	Balmoral	Restored	Restored	BAr2D2E2F	CRr3G3H3I__bin_47	CRr3G3H3I	Bacteria	Pseudomonadota	Alphaproteobacteria	Rhizobiales	Xanthobacteraceae	BOG-931	2.57464	B; Pseudomonadota; Xanthobacteraceae	NA	3.47085	TRUE
MHr3G3H3I_vRhyme_unbinned_8	BAr2E	3.07939	Balmoral	Restored	NA	MHr3G3H3I	BAr1A1B1C__bin_105	BAr1A1B1C	Bacteria	Pseudomonadota	Gammaproteobacteria	Burkholderiales	Burkholderiaceae	Caballeronia	10.1749	B; Pseudomonadota; Burkholderiaceae	NA	0.302644	FALSE
CRr2D2E2F_vRhyme_unbinned_95	BAr2E	5.5608	Balmoral	Restored	Natural	CRr2D2E2F	CRr3G3H3I__bin_90	CRr3G3H3I	Bacteria	Desulfobacterota_B	Binatia	Binatales	Binataceae	Binatus	1.58035	B; Desulfobacterota_B; Binataceae	NA	3.51871	TRUE
CRr2D2E2F_vRhyme_unbinned_95	BAr2E	5.5608	Balmoral	Restored	Natural	CRr2D2E2F	BOr2D2E2F__bin_44	BOr2D2E2F	Bacteria	Desulfobacterota_B	Binatia	Binatales	Binataceae	Binatus	1.51182	B; Desulfobacterota_B; Binataceae	NA	3.67822	TRUE
SEr2D2E2F_vRhyme_bin_18	BAr2E	2.59302	Balmoral	Restored	Natural	SEr2D2E2F	SEr3G3H3I__bin_275	SEr3G3H3I	Bacteria	Acidobacteriota	Terriglobia	Terriglobales	Acidobacteriaceae	Terracidiphilus	8.83539	B; Acidobacteriota; Acidobacteriaceae	NA	0.293481	FALSE
CRr2D2E2F_vRhyme_unbinned_33	BAr2E	13.7798	Balmoral	Restored	NA	CRr2D2E2F	BAr1A1B1C__bin_132	BAr1A1B1C	Bacteria	Actinomycetota	Actinomycetia	Streptosporangiales	Streptosporangiaceae	Palsa-504	4.05016	B; Actinomycetota; Streptosporangiaceae	NA	3.40228	FALSE
CRr2D2E2F_vRhyme_unbinned_68	BAr2E	3.30261	Balmoral	Restored	NA	CRr2D2E2F	CRr3G3H3I__bin_87	CRr3G3H3I	Bacteria	Actinomycetota	Thermoleophilia	Solirubrobacterales	Solirubrobacteraceae	Palsa-744	2.18196	B; Actinomycetota; Solirubrobacteraceae	NA	1.5136	TRUE
SEr3G3H3I_vRhyme_unbinned_302	BAr2E	2.52323	Balmoral	Restored	NA	SEr3G3H3I	SEr3G3H3I__bin_236	SEr3G3H3I	Bacteria	Spirochaetota	Spirochaetia	Treponematales	Rectinemataceae	Unknown	3.243	B; Spirochaetota; Rectinemataceae	NA	0.778055	TRUE
LASYr2D2E2F_vRhyme_unbinned_8	BAr2E	46.8191	Balmoral	Restored	Restored	LASYr2D2E2F	CRr2D2E2F__bin_75	CRr2D2E2F	Bacteria	Acidobacteriota	Terriglobia	Terriglobales	SbA1	Bog-209	5.8369	B; Acidobacteriota; SbA1	Natural	8.02123	FALSE
BAr1A1B1C_vRhyme_unbinned_83	BAr2E	5.37705	Balmoral	Restored	Natural	BAr1A1B1C	BAr1A1B1C__bin_56	BAr1A1B1C	Bacteria	Acidobacteriota	Terriglobia	Bryobacterales	Bryobacteraceae	Bog-375	6.50756	B; Acidobacteriota; Bryobacteraceae	Natural	0.826278	TRUE
BAr2D2E2F_vRhyme_unbinned_58	BAr2E	10.6772	Balmoral	Restored	Restored	BAr2D2E2F	MHr1A1B1C__bin_78	MHr1A1B1C	Bacteria	Pseudomonadota	Alphaproteobacteria	Rhizobiales	Beijerinckiaceae	Methylocella	19.5314	B; Pseudomonadota; Beijerinckiaceae	Natural	0.546667	FALSE
SEr3G3H3I_vRhyme_unbinned_84	BAr2E	3.58092	Balmoral	Restored	Natural	SEr3G3H3I	BAr1A1B1C__bin_56	BAr1A1B1C	Bacteria	Acidobacteriota	Terriglobia	Bryobacterales	Bryobacteraceae	Bog-375	6.50756	B; Acidobacteriota; Bryobacteraceae	Natural	0.550271	TRUE
BAr2D2E2F_vRhyme_unbinned_66	BAr2E	6.3523	Balmoral	Restored	Restored	BAr2D2E2F	MGr2D2E2F__bin_108	MGr2D2E2F	Bacteria	Actinomycetota	Actinomycetia	Streptosporangiales	Streptosporangiaceae	Palsa-504	34.5016	B; Actinomycetota; Streptosporangiaceae	Damaged	0.184116	TRUE
BAr1A1B1C_vRhyme_unbinned_67	BAr2E	3.69116	Balmoral	Restored	NA	BAr1A1B1C	SEr3G3H3I__bin_77	SEr3G3H3I	Bacteria	Pseudomonadota	Alphaproteobacteria	Rhizobiales	Xanthobacteraceae	BOG-931	3.80979	B; Pseudomonadota; Xanthobacteraceae	NA	0.96886	TRUE
SEr3G3H3I_vRhyme_unbinned_142	BAr2E	1.52388	Balmoral	Restored	Natural	SEr3G3H3I	SEr3G3H3I__bin_103	SEr3G3H3I	Bacteria	Planctomycetota	Planctomycetia	Pirellulales	Thermoguttaceae	Unknown	1.43333	B; Planctomycetota; Thermoguttaceae	Natural	1.06318	FALSE
SEr3G3H3I_vRhyme_unbinned_222	BAr2E	2.81456	Balmoral	Restored	Natural	SEr3G3H3I	LABRr1A1B1C__bin_139	LABRr1A1B1C	Bacteria	Actinomycetota	Acidimicrobiia	Acidimicrobiales	Bog-793	Fen-455	1.85649	B; Actinomycetota; Bog-793	Natural	1.51607	TRUE
BOr3G3H3I_vRhyme_unbinned_26	BAr2E	76.8965	Balmoral	Restored	Restored	BOr3G3H3I	CRr1A1B1C__bin_118	CRr1A1B1C	Bacteria	Acidobacteriota	Terriglobia	Terriglobales	SbA1	Bog-209	64.3477	B; Acidobacteriota; SbA1	Restored	1.19502	TRUE
BOr3G3H3I_vRhyme_unbinned_26	BAr2E	76.8965	Balmoral	Restored	Restored	BOr3G3H3I	CRr2D2E2F__bin_75	CRr2D2E2F	Bacteria	Acidobacteriota	Terriglobia	Terriglobales	SbA1	Bog-209	5.8369	B; Acidobacteriota; SbA1	Natural	13.1742	TRUE
SEr3G3H3I_vRhyme_unbinned_36	BAr2E	1.88885	Balmoral	Restored	NA	SEr3G3H3I	SEr2D2E2F__bin_6	SEr2D2E2F	Bacteria	Pseudomonadota	Alphaproteobacteria	Rhizobiales	Beijerinckiaceae	Roseiarcus	2.25309	B; Pseudomonadota; Beijerinckiaceae	NA	0.838341	FALSE
SEr3G3H3I_vRhyme_unbinned_36	BAr2E	1.88885	Balmoral	Restored	NA	SEr3G3H3I	CRr2D2E2F__bin_104	CRr2D2E2F	Bacteria	Pseudomonadota	Alphaproteobacteria	Rhizobiales	Beijerinckiaceae	Roseiarcus	9.79191	B; Pseudomonadota; Beijerinckiaceae	Natural	0.192899	FALSE
BOr1A1B1C_vRhyme_unbinned_12	BAr2E	4.01293	Balmoral	Restored	Restored	BOr1A1B1C	CRr2D2E2F__bin_75	CRr2D2E2F	Bacteria	Acidobacteriota	Terriglobia	Terriglobales	SbA1	Bog-209	5.8369	B; Acidobacteriota; SbA1	Natural	0.687511	FALSE
CRr2D2E2F_vRhyme_unbinned_94	BAr2E	10.9671	Balmoral	Restored	Restored	CRr2D2E2F	CRr2D2E2F__bin_104	CRr2D2E2F	Bacteria	Pseudomonadota	Alphaproteobacteria	Rhizobiales	Beijerinckiaceae	Roseiarcus	9.79191	B; Pseudomonadota; Beijerinckiaceae	Natural	1.12002	TRUE
CRr2D2E2F_vRhyme_unbinned_94	BAr2E	10.9671	Balmoral	Restored	Restored	CRr2D2E2F	SEr2D2E2F__bin_6	SEr2D2E2F	Bacteria	Pseudomonadota	Alphaproteobacteria	Rhizobiales	Beijerinckiaceae	Roseiarcus	2.25309	B; Pseudomonadota; Beijerinckiaceae	NA	4.86759	TRUE
BAr2D2E2F_vRhyme_bin_7	BAr2E	10.3037	Balmoral	Restored	Restored	BAr2D2E2F	BOr2D2E2F__bin_44	BOr2D2E2F	Bacteria	Desulfobacterota_B	Binatia	Binatales	Binataceae	Binatus	1.51182	B; Desulfobacterota_B; Binataceae	NA	6.81543	FALSE
LASCr2D2E2F_vRhyme_unbinned_81	BAr2F	16.9273	Balmoral	Restored	Restored	LASCr2D2E2F	CRr1A1B1C__bin_118	CRr1A1B1C	Bacteria	Acidobacteriota	Terriglobia	Terriglobales	SbA1	Bog-209	14.5572	B; Acidobacteriota; SbA1	Restored	1.16281	FALSE
LASAr3G3H3I_vRhyme_unbinned_35	BAr2F	0.920616	Balmoral	Restored	Restored	LASAr3G3H3I	LASAr3G3H3I__bin_6	LASAr3G3H3I	Bacteria	Actinomycetota	Thermoleophilia	Solirubrobacterales	Solirubrobacteraceae	Palsa-744	3.6015	B; Actinomycetota; Solirubrobacteraceae	Restored	0.25562	TRUE
BAr2D2E2F_vRhyme_unbinned_62	BAr2F	17.8427	Balmoral	Restored	Natural	BAr2D2E2F	CRr2D2E2F__bin_75	CRr2D2E2F	Bacteria	Acidobacteriota	Terriglobia	Terriglobales	SbA1	Bog-209	20.9339	B; Acidobacteriota; SbA1	Natural	0.852336	TRUE
BAr2D2E2F_vRhyme_unbinned_62	BAr2F	17.8427	Balmoral	Restored	Natural	BAr2D2E2F	LASYr2D2E2F__bin_31	LASYr2D2E2F	Bacteria	Acidobacteriota	Terriglobia	Terriglobales	SbA1	Bog-209	5.48047	B; Acidobacteriota; SbA1	Natural	3.25569	TRUE
BAr2D2E2F_vRhyme_unbinned_62	BAr2F	17.8427	Balmoral	Restored	Natural	BAr2D2E2F	CRr1A1B1C__bin_118	CRr1A1B1C	Bacteria	Acidobacteriota	Terriglobia	Terriglobales	SbA1	Bog-209	14.5572	B; Acidobacteriota; SbA1	Restored	1.22569	TRUE
MHr3G3H3I_vRhyme_unbinned_38	BAr2F	3.06718	Balmoral	Restored	Natural	MHr3G3H3I	BOr1A1B1C__bin_77	BOr1A1B1C	Bacteria	Actinomycetota	Actinomycetia	Streptosporangiales	Streptosporangiaceae	Bog-532	1.73716	B; Actinomycetota; Streptosporangiaceae	Damaged	1.76563	FALSE
LASCr2D2E2F_vRhyme_unbinned_73	BAr2F	5.35726	Balmoral	Restored	Restored	LASCr2D2E2F	LASAr3G3H3I__bin_113	LASAr3G3H3I	Bacteria	Acidobacteriota	Terriglobia	Terriglobales	SbA1	Bog-209	14.6809	B; Acidobacteriota; SbA1	Natural	0.364913	FALSE
LASCr2D2E2F_vRhyme_unbinned_73	BAr2F	5.35726	Balmoral	Restored	Restored	LASCr2D2E2F	CRr1A1B1C__bin_118	CRr1A1B1C	Bacteria	Acidobacteriota	Terriglobia	Terriglobales	SbA1	Bog-209	14.5572	B; Acidobacteriota; SbA1	Restored	0.368014	FALSE
MGr3G3H3I_vRhyme_unbinned_9	BAr2F	1.49395	Balmoral	Restored	Restored	MGr3G3H3I	BAr3G3H3I__bin_54	BAr3G3H3I	Bacteria	Actinomycetota	Actinomycetia	Streptosporangiales	Streptosporangiaceae	Palsa-504	5.96315	B; Actinomycetota; Streptosporangiaceae	NA	0.25053	FALSE
MGr3G3H3I_vRhyme_unbinned_9	BAr2F	1.49395	Balmoral	Restored	Restored	MGr3G3H3I	BOr2D2E2F__bin_74	BOr2D2E2F	Bacteria	Actinomycetota	Actinomycetia	Streptosporangiales	Streptosporangiaceae	Palsa-504	10.2917	B; Actinomycetota; Streptosporangiaceae	Damaged	0.145161	FALSE
MGr3G3H3I_vRhyme_unbinned_9	BAr2F	1.49395	Balmoral	Restored	Restored	MGr3G3H3I	MGr2D2E2F__bin_108	MGr2D2E2F	Bacteria	Actinomycetota	Actinomycetia	Streptosporangiales	Streptosporangiaceae	Palsa-504	19.6526	B; Actinomycetota; Streptosporangiaceae	Damaged	0.076018	FALSE
SEr2D2E2F_vRhyme_unbinned_46	BAr2F	72.1784	Balmoral	Restored	Restored	SEr2D2E2F	CRr3G3H3I__bin_129	CRr3G3H3I	Bacteria	Acidobacteriota	Terriglobia	Terriglobales	Koribacteraceae	Bog-257	9.64741	B; Acidobacteriota; Koribacteraceae	NA	7.48164	FALSE
BAr2D2E2F_vRhyme_bin_15	BAr2F	1.12838	Balmoral	Restored	Restored	BAr2D2E2F	CRr3G3H3I__bin_38	CRr3G3H3I	Bacteria	Verrucomicrobiota	Verrucomicrobiae	Pedosphaerales	UBA11358	UBA7542	1.33311	B; Verrucomicrobiota; UBA11358	Natural	0.846424	FALSE
BAr1A1B1C_vRhyme_bin_3	BAr2F	1.40288	Balmoral	Restored	Natural	BAr1A1B1C	CRr1A1B1C__bin_11	CRr1A1B1C	Bacteria	Planctomycetota	Planctomycetia	Isosphaerales	Isosphaeraceae	Unknown	12.4689	B; Planctomycetota; Isosphaeraceae	Natural	0.11251	TRUE
BAr2D2E2F_vRhyme_unbinned_15	BAr2F	15.1681	Balmoral	Restored	NA	BAr2D2E2F	BOr2D2E2F__bin_74	BOr2D2E2F	Bacteria	Actinomycetota	Actinomycetia	Streptosporangiales	Streptosporangiaceae	Palsa-504	10.2917	B; Actinomycetota; Streptosporangiaceae	Damaged	1.47383	FALSE
BAr2D2E2F_vRhyme_unbinned_15	BAr2F	15.1681	Balmoral	Restored	NA	BAr2D2E2F	CRr1A1B1C__bin_120	CRr1A1B1C	Bacteria	Actinomycetota	Actinomycetia	Streptosporangiales	Streptosporangiaceae	Palsa-504	10.5046	B; Actinomycetota; Streptosporangiaceae	Damaged	1.44396	FALSE
BAr2D2E2F_vRhyme_unbinned_15	BAr2F	15.1681	Balmoral	Restored	NA	BAr2D2E2F	MGr2D2E2F__bin_108	MGr2D2E2F	Bacteria	Actinomycetota	Actinomycetia	Streptosporangiales	Streptosporangiaceae	Palsa-504	19.6526	B; Actinomycetota; Streptosporangiaceae	Damaged	0.771813	FALSE
BAr2D2E2F_vRhyme_unbinned_15	BAr2F	15.1681	Balmoral	Restored	NA	BAr2D2E2F	LASYr2D2E2F__bin_54	LASYr2D2E2F	Bacteria	Actinomycetota	Actinomycetia	Streptosporangiales	Streptosporangiaceae	Palsa-504	1.93165	B; Actinomycetota; Streptosporangiaceae	Damaged	7.85243	FALSE
BAr2D2E2F_vRhyme_unbinned_15	BAr2F	15.1681	Balmoral	Restored	NA	BAr2D2E2F	LABRr1A1B1C__bin_44	LABRr1A1B1C	Bacteria	Actinomycetota	Actinomycetia	Streptosporangiales	Streptosporangiaceae	Palsa-504	22.7906	B; Actinomycetota; Streptosporangiaceae	Damaged	0.665543	FALSE
MHr1A1B1C_vRhyme_unbinned_21	BAr2F	1.15941	Balmoral	Restored	Natural	MHr1A1B1C	LABRr1A1B1C__bin_139	LABRr1A1B1C	Bacteria	Actinomycetota	Acidimicrobiia	Acidimicrobiales	Bog-793	Fen-455	3.52955	B; Actinomycetota; Bog-793	Natural	0.328488	TRUE
BAr1A1B1C_vRhyme_unbinned_84	BAr2F	12.4782	Balmoral	Restored	Natural	BAr1A1B1C	CRr2D2E2F__bin_75	CRr2D2E2F	Bacteria	Acidobacteriota	Terriglobia	Terriglobales	SbA1	Bog-209	20.9339	B; Acidobacteriota; SbA1	Natural	0.596079	TRUE
SEr2D2E2F_vRhyme_unbinned_50	BAr2F	17.2295	Balmoral	Restored	Restored	SEr2D2E2F	BAr2D2E2F__bin_37	BAr2D2E2F	Bacteria	Acidobacteriota	Terriglobia	Terriglobales	SbA1	Sulfotelmatobacter	96.3499	B; Acidobacteriota; SbA1	Restored	0.178822	TRUE
BAr2D2E2F_vRhyme_unbinned_38	BAr2F	4.02757	Balmoral	Restored	Restored	BAr2D2E2F	LABRr1A1B1C__bin_44	LABRr1A1B1C	Bacteria	Actinomycetota	Actinomycetia	Streptosporangiales	Streptosporangiaceae	Palsa-504	22.7906	B; Actinomycetota; Streptosporangiaceae	Damaged	0.176721	TRUE
MHr3G3H3I_vRhyme_unbinned_35	BAr2F	1.5738	Balmoral	Restored	Natural	MHr3G3H3I	BOr2D2E2F__bin_44	BOr2D2E2F	Bacteria	Desulfobacterota_B	Binatia	Binatales	Binataceae	Binatus	1.46393	B; Desulfobacterota_B; Binataceae	NA	1.07505	TRUE
MHr3G3H3I_vRhyme_unbinned_35	BAr2F	1.5738	Balmoral	Restored	Natural	MHr3G3H3I	SEr3G3H3I__bin_121	SEr3G3H3I	Bacteria	Desulfobacterota_B	Binatia	Binatales	Binataceae	Binatus	3.64018	B; Desulfobacterota_B; Binataceae	NA	0.432341	TRUE
MHr3G3H3I_vRhyme_unbinned_35	BAr2F	1.5738	Balmoral	Restored	Natural	MHr3G3H3I	CRr3G3H3I__bin_90	CRr3G3H3I	Bacteria	Desulfobacterota_B	Binatia	Binatales	Binataceae	Binatus	1.1814	B; Desulfobacterota_B; Binataceae	NA	1.33215	TRUE
CRr2D2E2F_vRhyme_unbinned_41	BAr2F	4.99969	Balmoral	Restored	Restored	CRr2D2E2F	BAr2D2E2F__bin_71	BAr2D2E2F	Bacteria	Pseudomonadota	Alphaproteobacteria	Rhizobiales	Xanthobacteraceae	BOG-931	67.8058	B; Pseudomonadota; Xanthobacteraceae	NA	0.0737353	FALSE
BOr2D2E2F_vRhyme_unbinned_3	BAr2F	1.93745	Balmoral	Restored	Natural	BOr2D2E2F	CRr3G3H3I__bin_90	CRr3G3H3I	Bacteria	Desulfobacterota_B	Binatia	Binatales	Binataceae	Binatus	1.1814	B; Desulfobacterota_B; Binataceae	NA	1.63996	FALSE
BOr2D2E2F_vRhyme_unbinned_26	BAr2F	11.1336	Balmoral	Restored	Restored	BOr2D2E2F	LASAr3G3H3I__bin_113	LASAr3G3H3I	Bacteria	Acidobacteriota	Terriglobia	Terriglobales	SbA1	Bog-209	14.6809	B; Acidobacteriota; SbA1	Natural	0.758369	TRUE
MHr3G3H3I_vRhyme_unbinned_26	BAr2F	9.87929	Balmoral	Restored	NA	MHr3G3H3I	CRr3G3H3I__bin_129	CRr3G3H3I	Bacteria	Acidobacteriota	Terriglobia	Terriglobales	Koribacteraceae	Bog-257	9.64741	B; Acidobacteriota; Koribacteraceae	NA	1.02404	FALSE
LASAr3G3H3I_vRhyme_unbinned_40	BAr2F	14.135	Balmoral	Restored	NA	LASAr3G3H3I	CRr2D2E2F__bin_75	CRr2D2E2F	Bacteria	Acidobacteriota	Terriglobia	Terriglobales	SbA1	Bog-209	20.9339	B; Acidobacteriota; SbA1	Natural	0.675223	FALSE
LASAr3G3H3I_vRhyme_unbinned_40	BAr2F	14.135	Balmoral	Restored	NA	LASAr3G3H3I	CRr1A1B1C__bin_118	CRr1A1B1C	Bacteria	Acidobacteriota	Terriglobia	Terriglobales	SbA1	Bog-209	14.5572	B; Acidobacteriota; SbA1	Restored	0.970997	FALSE
LASAr3G3H3I_vRhyme_unbinned_40	BAr2F	14.135	Balmoral	Restored	NA	LASAr3G3H3I	LASYr2D2E2F__bin_31	LASYr2D2E2F	Bacteria	Acidobacteriota	Terriglobia	Terriglobales	SbA1	Bog-209	5.48047	B; Acidobacteriota; SbA1	Natural	2.57916	FALSE
BAr2D2E2F_vRhyme_unbinned_63	BAr2F	83.5387	Balmoral	Restored	Restored	BAr2D2E2F	BAr2D2E2F__bin_42	BAr2D2E2F	Bacteria	Actinomycetota	Thermoleophilia	Solirubrobacterales	Solirubrobacteraceae	Palsa-465	81.3844	B; Actinomycetota; Solirubrobacteraceae	Restored	1.02647	TRUE
BAr2D2E2F_vRhyme_unbinned_43	BAr2F	37.2559	Balmoral	Restored	Restored	BAr2D2E2F	CRr1A1B1C__bin_96	CRr1A1B1C	Bacteria	Acidobacteriota	Terriglobia	Terriglobales	SbA1	Sulfotelmatobacter	8.68728	B; Acidobacteriota; SbA1	Natural	4.28856	TRUE
CRr1A1B1C_vRhyme_unbinned_21	BAr2F	4.40049	Balmoral	Restored	Natural	CRr1A1B1C	CRr1A1B1C__bin_81	CRr1A1B1C	Bacteria	Myxococcota	Polyangia	Polyangiales	Polyangiaceae	Unknown	4.07071	B; Myxococcota; Polyangiaceae	NA	1.08101	FALSE
LASYr2D2E2F_vRhyme_bin_3	BAr2F	5.74079	Balmoral	Restored	Natural	LASYr2D2E2F	LASCr2D2E2F__bin_89	LASCr2D2E2F	Bacteria	Planctomycetota	Planctomycetia	Isosphaerales	Isosphaeraceae	Unknown	4.10213	B; Planctomycetota; Isosphaeraceae	Natural	1.39947	TRUE
BAr2D2E2F_vRhyme_unbinned_12	BAr2F	2.15131	Balmoral	Restored	NA	BAr2D2E2F	MGr2D2E2F__bin_108	MGr2D2E2F	Bacteria	Actinomycetota	Actinomycetia	Streptosporangiales	Streptosporangiaceae	Palsa-504	19.6526	B; Actinomycetota; Streptosporangiaceae	Damaged	0.109467	FALSE
BAr2D2E2F_vRhyme_unbinned_12	BAr2F	2.15131	Balmoral	Restored	NA	BAr2D2E2F	BOr2D2E2F__bin_74	BOr2D2E2F	Bacteria	Actinomycetota	Actinomycetia	Streptosporangiales	Streptosporangiaceae	Palsa-504	10.2917	B; Actinomycetota; Streptosporangiaceae	Damaged	0.209034	FALSE
CRr1A1B1C_vRhyme_unbinned_7	BAr2F	1.42083	Balmoral	Restored	NA	CRr1A1B1C	SEr3G3H3I__bin_121	SEr3G3H3I	Bacteria	Desulfobacterota_B	Binatia	Binatales	Binataceae	Binatus	3.64018	B; Desulfobacterota_B; Binataceae	NA	0.390318	FALSE
BOr3G3H3I_vRhyme_bin_2	BAr2F	4.30422	Balmoral	Restored	NA	BOr3G3H3I	CRr1A1B1C__bin_11	CRr1A1B1C	Bacteria	Planctomycetota	Planctomycetia	Isosphaerales	Isosphaeraceae	Unknown	12.4689	B; Planctomycetota; Isosphaeraceae	Natural	0.345195	FALSE
BOr3G3H3I_vRhyme_bin_2	BAr2F	4.30422	Balmoral	Restored	NA	BOr3G3H3I	BOr1A1B1C__bin_77	BOr1A1B1C	Bacteria	Actinomycetota	Actinomycetia	Streptosporangiales	Streptosporangiaceae	Bog-532	1.73716	B; Actinomycetota; Streptosporangiaceae	Damaged	2.47773	FALSE
BOr3G3H3I_vRhyme_bin_2	BAr2F	4.30422	Balmoral	Restored	NA	BOr3G3H3I	CRr3G3H3I__bin_43	CRr3G3H3I	Bacteria	Actinomycetota	Actinomycetia	Streptosporangiales	Streptosporangiaceae	Unknown	2.63213	B; Actinomycetota; Streptosporangiaceae	Restored	1.63526	FALSE
BOr3G3H3I_vRhyme_bin_2	BAr2F	4.30422	Balmoral	Restored	NA	BOr3G3H3I	MGr1A1B1C__bin_51	MGr1A1B1C	Bacteria	Actinomycetota	Actinomycetia	Streptosporangiales	Streptosporangiaceae	Unknown	5.54215	B; Actinomycetota; Streptosporangiaceae	Damaged	0.776633	FALSE
BAr3G3H3I_vRhyme_unbinned_51	BAr2F	0.960125	Balmoral	Restored	Damaged	BAr3G3H3I	BAr3G3H3I__bin_15	BAr3G3H3I	Bacteria	Pseudomonadota	Alphaproteobacteria	Acetobacterales	Acetobacteraceae	Unknown	1.1467	B; Pseudomonadota; Acetobacteraceae	Damaged	0.837292	TRUE
CRr2D2E2F_vRhyme_unbinned_24	BAr2F	2.97589	Balmoral	Restored	Restored	CRr2D2E2F	CRr1A1B1C__bin_120	CRr1A1B1C	Bacteria	Actinomycetota	Actinomycetia	Streptosporangiales	Streptosporangiaceae	Palsa-504	10.5046	B; Actinomycetota; Streptosporangiaceae	Damaged	0.283295	FALSE
CRr2D2E2F_vRhyme_unbinned_24	BAr2F	2.97589	Balmoral	Restored	Restored	CRr2D2E2F	MGr2D2E2F__bin_108	MGr2D2E2F	Bacteria	Actinomycetota	Actinomycetia	Streptosporangiales	Streptosporangiaceae	Palsa-504	19.6526	B; Actinomycetota; Streptosporangiaceae	Damaged	0.151424	FALSE
CRr3G3H3I_vRhyme_unbinned_83	BAr2F	0.832495	Balmoral	Restored	Natural	CRr3G3H3I	SEr3G3H3I__bin_276	SEr3G3H3I	Bacteria	Pseudomonadota	Alphaproteobacteria	Rhizobiales	Beijerinckiaceae	Roseiarcus	7.58726	B; Pseudomonadota; Beijerinckiaceae	NA	0.109723	TRUE
CRr3G3H3I_vRhyme_unbinned_83	BAr2F	0.832495	Balmoral	Restored	Natural	CRr3G3H3I	SEr2D2E2F__bin_92	SEr2D2E2F	Bacteria	Pseudomonadota	Alphaproteobacteria	Rhizobiales	Beijerinckiaceae	Roseiarcus	2.99906	B; Pseudomonadota; Beijerinckiaceae	NA	0.277585	TRUE
SEr3G3H3I_vRhyme_unbinned_4	BAr2F	5.8109	Balmoral	Restored	NA	SEr3G3H3I	SEr3G3H3I__bin_77	SEr3G3H3I	Bacteria	Pseudomonadota	Alphaproteobacteria	Rhizobiales	Xanthobacteraceae	BOG-931	2.67544	B; Pseudomonadota; Xanthobacteraceae	NA	2.17194	TRUE
SEr3G3H3I_vRhyme_unbinned_4	BAr2F	5.8109	Balmoral	Restored	NA	SEr3G3H3I	MGr3G3H3I__bin_82	MGr3G3H3I	Bacteria	Pseudomonadota	Alphaproteobacteria	Rhizobiales	Xanthobacteraceae	BOG-931	12.308	B; Pseudomonadota; Xanthobacteraceae	NA	0.472124	TRUE
BAr1A1B1C_vRhyme_unbinned_68	BAr2F	1.97285	Balmoral	Restored	Natural	BAr1A1B1C	CRr3G3H3I__bin_93	CRr3G3H3I	Bacteria	Pseudomonadota	Gammaproteobacteria	Steroidobacterales	Steroidobacteraceae	Bog-1198	3.04146	B; Pseudomonadota; Steroidobacteraceae	NA	0.648654	FALSE
LASCr2D2E2F_vRhyme_unbinned_119	BAr2F	4.59414	Balmoral	Restored	NA	LASCr2D2E2F	BOr1A1B1C__bin_77	BOr1A1B1C	Bacteria	Actinomycetota	Actinomycetia	Streptosporangiales	Streptosporangiaceae	Bog-532	1.73716	B; Actinomycetota; Streptosporangiaceae	Damaged	2.64462	TRUE
SEr2D2E2F_vRhyme_unbinned_185	BAr2F	5.73499	Balmoral	Restored	Natural	SEr2D2E2F	CRr2D2E2F__bin_75	CRr2D2E2F	Bacteria	Acidobacteriota	Terriglobia	Terriglobales	SbA1	Bog-209	20.9339	B; Acidobacteriota; SbA1	Natural	0.273957	TRUE
BOr3G3H3I_vRhyme_unbinned_36	BAr2F	3.07937	Balmoral	Restored	Damaged	BOr3G3H3I	MGr2D2E2F__bin_108	MGr2D2E2F	Bacteria	Actinomycetota	Actinomycetia	Streptosporangiales	Streptosporangiaceae	Palsa-504	19.6526	B; Actinomycetota; Streptosporangiaceae	Damaged	0.15669	TRUE
BOr3G3H3I_vRhyme_unbinned_36	BAr2F	3.07937	Balmoral	Restored	Damaged	BOr3G3H3I	BOr2D2E2F__bin_74	BOr2D2E2F	Bacteria	Actinomycetota	Actinomycetia	Streptosporangiales	Streptosporangiaceae	Palsa-504	10.2917	B; Actinomycetota; Streptosporangiaceae	Damaged	0.29921	TRUE
BOr3G3H3I_vRhyme_unbinned_36	BAr2F	3.07937	Balmoral	Restored	Damaged	BOr3G3H3I	CRr2D2E2F__bin_63	CRr2D2E2F	Bacteria	Actinomycetota	Actinomycetia	Streptosporangiales	Streptosporangiaceae	Bog-532	10.668	B; Actinomycetota; Streptosporangiaceae	NA	0.288655	TRUE
BOr3G3H3I_vRhyme_unbinned_36	BAr2F	3.07937	Balmoral	Restored	Damaged	BOr3G3H3I	CRr1A1B1C__bin_120	CRr1A1B1C	Bacteria	Actinomycetota	Actinomycetia	Streptosporangiales	Streptosporangiaceae	Palsa-504	10.5046	B; Actinomycetota; Streptosporangiaceae	Damaged	0.293146	TRUE
BAr1A1B1C_vRhyme_unbinned_88	BAr2F	3.43333	Balmoral	Restored	Natural	BAr1A1B1C	BAr1A1B1C__bin_56	BAr1A1B1C	Bacteria	Acidobacteriota	Terriglobia	Bryobacterales	Bryobacteraceae	Bog-375	4.28981	B; Acidobacteriota; Bryobacteraceae	Natural	0.800346	TRUE
CRr2D2E2F_vRhyme_unbinned_22	BAr2F	21.0323	Balmoral	Restored	Natural	CRr2D2E2F	MHr1A1B1C__bin_78	MHr1A1B1C	Bacteria	Pseudomonadota	Alphaproteobacteria	Rhizobiales	Beijerinckiaceae	Methylocella	25.3701	B; Pseudomonadota; Beijerinckiaceae	Natural	0.829021	FALSE
BAr2D2E2F_vRhyme_unbinned_59	BAr2F	1.49275	Balmoral	Restored	Restored	BAr2D2E2F	BAr2D2E2F__bin_111	BAr2D2E2F	Bacteria	Pseudomonadota	Alphaproteobacteria	Rhizobiales	Beijerinckiaceae	Methylocystis	1.90922	B; Pseudomonadota; Beijerinckiaceae	Restored	0.781865	TRUE
LABRr1A1B1C_vRhyme_unbinned_115	BAr2F	7.13527	Balmoral	Restored	Restored	LABRr1A1B1C	CRr1A1B1C__bin_120	CRr1A1B1C	Bacteria	Actinomycetota	Actinomycetia	Streptosporangiales	Streptosporangiaceae	Palsa-504	10.5046	B; Actinomycetota; Streptosporangiaceae	Damaged	0.679255	FALSE
LABRr1A1B1C_vRhyme_unbinned_115	BAr2F	7.13527	Balmoral	Restored	Restored	LABRr1A1B1C	MGr2D2E2F__bin_108	MGr2D2E2F	Bacteria	Actinomycetota	Actinomycetia	Streptosporangiales	Streptosporangiaceae	Palsa-504	19.6526	B; Actinomycetota; Streptosporangiaceae	Damaged	0.36307	FALSE
LABRr1A1B1C_vRhyme_unbinned_115	BAr2F	7.13527	Balmoral	Restored	Restored	LABRr1A1B1C	BOr2D2E2F__bin_74	BOr2D2E2F	Bacteria	Actinomycetota	Actinomycetia	Streptosporangiales	Streptosporangiaceae	Palsa-504	10.2917	B; Actinomycetota; Streptosporangiaceae	Damaged	0.693306	FALSE
LABRr1A1B1C_vRhyme_unbinned_115	BAr2F	7.13527	Balmoral	Restored	Restored	LABRr1A1B1C	BAr3G3H3I__bin_54	BAr3G3H3I	Bacteria	Actinomycetota	Actinomycetia	Streptosporangiales	Streptosporangiaceae	Palsa-504	5.96315	B; Actinomycetota; Streptosporangiaceae	NA	1.19656	FALSE
CRr2D2E2F_vRhyme_bin_10	BAr2F	2.18492	Balmoral	Restored	NA	CRr2D2E2F	BAr1A1B1C__bin_105	BAr1A1B1C	Bacteria	Pseudomonadota	Gammaproteobacteria	Burkholderiales	Burkholderiaceae	Caballeronia	1.35938	B; Pseudomonadota; Burkholderiaceae	NA	1.6073	TRUE
CRr2D2E2F_vRhyme_bin_10	BAr2F	2.18492	Balmoral	Restored	NA	CRr2D2E2F	BAr1A1B1C__bin_58	BAr1A1B1C	Bacteria	Myxococcota	Polyangia	Polyangiales	Polyangiaceae	Unknown	2.00128	B; Myxococcota; Polyangiaceae	Natural	1.09176	TRUE
BAr1A1B1C_vRhyme_unbinned_1	BAr2F	2.93068	Balmoral	Restored	NA	BAr1A1B1C	SEr3G3H3I__bin_121	SEr3G3H3I	Bacteria	Desulfobacterota_B	Binatia	Binatales	Binataceae	Binatus	3.64018	B; Desulfobacterota_B; Binataceae	NA	0.805091	FALSE
BAr1A1B1C_vRhyme_unbinned_1	BAr2F	2.93068	Balmoral	Restored	NA	BAr1A1B1C	BOr2D2E2F__bin_44	BOr2D2E2F	Bacteria	Desulfobacterota_B	Binatia	Binatales	Binataceae	Binatus	1.46393	B; Desulfobacterota_B; Binataceae	NA	2.00193	FALSE
CRr2D2E2F_vRhyme_unbinned_89	BAr2F	17.5383	Balmoral	Restored	Natural	CRr2D2E2F	CRr2D2E2F__bin_75	CRr2D2E2F	Bacteria	Acidobacteriota	Terriglobia	Terriglobales	SbA1	Bog-209	20.9339	B; Acidobacteriota; SbA1	Natural	0.837797	TRUE
CRr2D2E2F_vRhyme_unbinned_89	BAr2F	17.5383	Balmoral	Restored	Natural	CRr2D2E2F	CRr1A1B1C__bin_118	CRr1A1B1C	Bacteria	Acidobacteriota	Terriglobia	Terriglobales	SbA1	Bog-209	14.5572	B; Acidobacteriota; SbA1	Restored	1.20478	TRUE
BAr2D2E2F_vRhyme_unbinned_35	BAr2F	8.36454	Balmoral	Restored	NA	BAr2D2E2F	CRr2D2E2F__bin_75	CRr2D2E2F	Bacteria	Acidobacteriota	Terriglobia	Terriglobales	SbA1	Bog-209	20.9339	B; Acidobacteriota; SbA1	Natural	0.39957	FALSE
MGr3G3H3I_vRhyme_unbinned_70	BAr2F	2.98028	Balmoral	Restored	NA	MGr3G3H3I	SEr2D2E2F__bin_114	SEr2D2E2F	Bacteria	Pseudomonadota	Alphaproteobacteria	Rhizobiales	Beijerinckiaceae	Unknown	2.54722	B; Pseudomonadota; Beijerinckiaceae	Restored	1.17001	FALSE
SEr2D2E2F_vRhyme_unbinned_201	BAr2F	1.25083	Balmoral	Restored	Natural	SEr2D2E2F	LABRr1A1B1C__bin_139	LABRr1A1B1C	Bacteria	Actinomycetota	Acidimicrobiia	Acidimicrobiales	Bog-793	Fen-455	3.52955	B; Actinomycetota; Bog-793	Natural	0.354386	TRUE
SEr2D2E2F_vRhyme_unbinned_201	BAr2F	1.25083	Balmoral	Restored	Natural	SEr2D2E2F	BAr1A1B1C__bin_127	BAr1A1B1C	Bacteria	Actinomycetota	Acidimicrobiia	Acidimicrobiales	Bog-793	Unknown	1.6848	B; Actinomycetota; Bog-793	Natural	0.742416	TRUE
LASCr2D2E2F_vRhyme_unbinned_8	BAr2F	1.41987	Balmoral	Restored	Natural	LASCr2D2E2F	LABRr1A1B1C__bin_139	LABRr1A1B1C	Bacteria	Actinomycetota	Acidimicrobiia	Acidimicrobiales	Bog-793	Fen-455	3.52955	B; Actinomycetota; Bog-793	Natural	0.40228	FALSE
CRr1A1B1C_vRhyme_unbinned_52	BAr2F	1.57861	Balmoral	Restored	NA	CRr1A1B1C	BAr1A1B1C__bin_105	BAr1A1B1C	Bacteria	Pseudomonadota	Gammaproteobacteria	Burkholderiales	Burkholderiaceae	Caballeronia	1.35938	B; Pseudomonadota; Burkholderiaceae	NA	1.16127	FALSE
MGr2D2E2F_vRhyme_unbinned_84	BAr2F	31.5423	Balmoral	Restored	NA	MGr2D2E2F	MGr3G3H3I__bin_82	MGr3G3H3I	Bacteria	Pseudomonadota	Alphaproteobacteria	Rhizobiales	Xanthobacteraceae	BOG-931	12.308	B; Pseudomonadota; Xanthobacteraceae	NA	2.56274	TRUE
LAWAr2D2E2F_vRhyme_unbinned_86	BAr2F	1.61369	Balmoral	Restored	Natural	LAWAr2D2E2F	BAr2D2E2F__bin_111	BAr2D2E2F	Bacteria	Pseudomonadota	Alphaproteobacteria	Rhizobiales	Beijerinckiaceae	Methylocystis	1.90922	B; Pseudomonadota; Beijerinckiaceae	Restored	0.845212	TRUE
LAWAr2D2E2F_vRhyme_unbinned_86	BAr2F	1.61369	Balmoral	Restored	Natural	LAWAr2D2E2F	LASCr2D2E2F__bin_72	LASCr2D2E2F	Bacteria	Pseudomonadota	Alphaproteobacteria	Rhizobiales	Beijerinckiaceae	Methylocystis	1.65139	B; Pseudomonadota; Beijerinckiaceae	NA	0.977173	TRUE
CRr1A1B1C_vRhyme_unbinned_41	BAr2F	1.67819	Balmoral	Restored	NA	CRr1A1B1C	LASAr3G3H3I__bin_35	LASAr3G3H3I	Bacteria	Pseudomonadota	Alphaproteobacteria	Rhizobiales	Beijerinckiaceae	Roseiarcus	1.79617	B; Pseudomonadota; Beijerinckiaceae	Natural	0.934316	FALSE
CRr1A1B1C_vRhyme_unbinned_41	BAr2F	1.67819	Balmoral	Restored	NA	CRr1A1B1C	SEr3G3H3I__bin_276	SEr3G3H3I	Bacteria	Pseudomonadota	Alphaproteobacteria	Rhizobiales	Beijerinckiaceae	Roseiarcus	7.58726	B; Pseudomonadota; Beijerinckiaceae	NA	0.221185	FALSE
CRr1A1B1C_vRhyme_unbinned_41	BAr2F	1.67819	Balmoral	Restored	NA	CRr1A1B1C	LASYr2D2E2F__bin_98	LASYr2D2E2F	Bacteria	Pseudomonadota	Alphaproteobacteria	Rhizobiales	Beijerinckiaceae	Roseiarcus	4.6784	B; Pseudomonadota; Beijerinckiaceae	Natural	0.35871	FALSE
CRr1A1B1C_vRhyme_unbinned_41	BAr2F	1.67819	Balmoral	Restored	NA	CRr1A1B1C	SEr2D2E2F__bin_92	SEr2D2E2F	Bacteria	Pseudomonadota	Alphaproteobacteria	Rhizobiales	Beijerinckiaceae	Roseiarcus	2.99906	B; Pseudomonadota; Beijerinckiaceae	NA	0.559571	FALSE
SEr3G3H3I_vRhyme_unbinned_134	BAr2F	39.4369	Balmoral	Restored	NA	SEr3G3H3I	BAr2D2E2F__bin_71	BAr2D2E2F	Bacteria	Pseudomonadota	Alphaproteobacteria	Rhizobiales	Xanthobacteraceae	BOG-931	67.8058	B; Pseudomonadota; Xanthobacteraceae	NA	0.581615	FALSE
SEr3G3H3I_vRhyme_unbinned_134	BAr2F	39.4369	Balmoral	Restored	NA	SEr3G3H3I	BAr2D2E2F__bin_130	BAr2D2E2F	Bacteria	Pseudomonadota	Alphaproteobacteria	Rhizobiales	Xanthobacteraceae	BOG-931	12.9826	B; Pseudomonadota; Xanthobacteraceae	Restored	3.03767	FALSE
SEr3G3H3I_vRhyme_unbinned_134	BAr2F	39.4369	Balmoral	Restored	NA	SEr3G3H3I	CRr1A1B1C__bin_138	CRr1A1B1C	Bacteria	Pseudomonadota	Alphaproteobacteria	Rhizobiales	Xanthobacteraceae	BOG-931	1.95364	B; Pseudomonadota; Xanthobacteraceae	Damaged	20.1864	FALSE
BAr2D2E2F_vRhyme_unbinned_24	BAr2F	1.13275	Balmoral	Restored	Restored	BAr2D2E2F	CRr3G3H3I__bin_129	CRr3G3H3I	Bacteria	Acidobacteriota	Terriglobia	Terriglobales	Koribacteraceae	Bog-257	9.64741	B; Acidobacteriota; Koribacteraceae	NA	0.117415	FALSE
SEr2D2E2F_vRhyme_unbinned_88	BAr2F	2.53431	Balmoral	Restored	Natural	SEr2D2E2F	BAr1A1B1C__bin_47	BAr1A1B1C	Bacteria	Pseudomonadota	Alphaproteobacteria	Acetobacterales	Acetobacteraceae	Unknown	2.22291	B; Pseudomonadota; Acetobacteraceae	NA	1.14009	FALSE
MHr3G3H3I_vRhyme_unbinned_8	BAr2F	1.31185	Balmoral	Restored	NA	MHr3G3H3I	BAr1A1B1C__bin_105	BAr1A1B1C	Bacteria	Pseudomonadota	Gammaproteobacteria	Burkholderiales	Burkholderiaceae	Caballeronia	1.35938	B; Pseudomonadota; Burkholderiaceae	NA	0.96504	FALSE
CRr2D2E2F_vRhyme_unbinned_95	BAr2F	2.42645	Balmoral	Restored	Natural	CRr2D2E2F	CRr3G3H3I__bin_90	CRr3G3H3I	Bacteria	Desulfobacterota_B	Binatia	Binatales	Binataceae	Binatus	1.1814	B; Desulfobacterota_B; Binataceae	NA	2.05387	TRUE
CRr2D2E2F_vRhyme_unbinned_95	BAr2F	2.42645	Balmoral	Restored	Natural	CRr2D2E2F	BOr2D2E2F__bin_44	BOr2D2E2F	Bacteria	Desulfobacterota_B	Binatia	Binatales	Binataceae	Binatus	1.46393	B; Desulfobacterota_B; Binataceae	NA	1.65749	TRUE
CRr2D2E2F_vRhyme_unbinned_33	BAr2F	21.3198	Balmoral	Restored	NA	CRr2D2E2F	BAr1A1B1C__bin_132	BAr1A1B1C	Bacteria	Actinomycetota	Actinomycetia	Streptosporangiales	Streptosporangiaceae	Palsa-504	8.42349	B; Actinomycetota; Streptosporangiaceae	NA	2.53099	FALSE
LASCr2D2E2F_vRhyme_unbinned_60	BAr2F	2.05599	Balmoral	Restored	Natural	LASCr2D2E2F	LASCr2D2E2F__bin_89	LASCr2D2E2F	Bacteria	Planctomycetota	Planctomycetia	Isosphaerales	Isosphaeraceae	Unknown	4.10213	B; Planctomycetota; Isosphaeraceae	Natural	0.501202	FALSE
SEr2D2E2F_vRhyme_unbinned_48	BAr2F	2.05967	Balmoral	Restored	NA	SEr2D2E2F	BAr1A1B1C__bin_100	BAr1A1B1C	Bacteria	Pseudomonadota	Alphaproteobacteria	Rhizobiales	Beijerinckiaceae	Unknown	1.65935	B; Pseudomonadota; Beijerinckiaceae	Natural	1.24125	TRUE
SEr2D2E2F_vRhyme_unbinned_48	BAr2F	2.05967	Balmoral	Restored	NA	SEr2D2E2F	SEr2D2E2F__bin_114	SEr2D2E2F	Bacteria	Pseudomonadota	Alphaproteobacteria	Rhizobiales	Beijerinckiaceae	Unknown	2.54722	B; Pseudomonadota; Beijerinckiaceae	Restored	0.808593	TRUE
LASYr2D2E2F_vRhyme_unbinned_8	BAr2F	10.1356	Balmoral	Restored	Restored	LASYr2D2E2F	CRr2D2E2F__bin_75	CRr2D2E2F	Bacteria	Acidobacteriota	Terriglobia	Terriglobales	SbA1	Bog-209	20.9339	B; Acidobacteriota; SbA1	Natural	0.48417	FALSE
CRr3G3H3I_vRhyme_unbinned_4	BAr2F	1.2026	Balmoral	Restored	NA	CRr3G3H3I	BAr2D2E2F__bin_130	BAr2D2E2F	Bacteria	Pseudomonadota	Alphaproteobacteria	Rhizobiales	Xanthobacteraceae	BOG-931	12.9826	B; Pseudomonadota; Xanthobacteraceae	Restored	0.0926316	FALSE
CRr3G3H3I_vRhyme_unbinned_4	BAr2F	1.2026	Balmoral	Restored	NA	CRr3G3H3I	SEr3G3H3I__bin_77	SEr3G3H3I	Bacteria	Pseudomonadota	Alphaproteobacteria	Rhizobiales	Xanthobacteraceae	BOG-931	2.67544	B; Pseudomonadota; Xanthobacteraceae	NA	0.449496	FALSE
BAr2D2E2F_vRhyme_bin_19	BAr2F	10.0805	Balmoral	Restored	NA	BAr2D2E2F	CRr1A1B1C__bin_11	CRr1A1B1C	Bacteria	Planctomycetota	Planctomycetia	Isosphaerales	Isosphaeraceae	Unknown	12.4689	B; Planctomycetota; Isosphaeraceae	Natural	0.808444	FALSE
BAr1A1B1C_vRhyme_unbinned_23	BAr2F	5.6969	Balmoral	Restored	Natural	BAr1A1B1C	LASAr3G3H3I__bin_35	LASAr3G3H3I	Bacteria	Pseudomonadota	Alphaproteobacteria	Rhizobiales	Beijerinckiaceae	Roseiarcus	1.79617	B; Pseudomonadota; Beijerinckiaceae	Natural	3.17169	FALSE
BAr1A1B1C_vRhyme_unbinned_23	BAr2F	5.6969	Balmoral	Restored	Natural	BAr1A1B1C	SEr2D2E2F__bin_92	SEr2D2E2F	Bacteria	Pseudomonadota	Alphaproteobacteria	Rhizobiales	Beijerinckiaceae	Roseiarcus	2.99906	B; Pseudomonadota; Beijerinckiaceae	NA	1.89956	FALSE
BAr1A1B1C_vRhyme_unbinned_23	BAr2F	5.6969	Balmoral	Restored	Natural	BAr1A1B1C	SEr3G3H3I__bin_276	SEr3G3H3I	Bacteria	Pseudomonadota	Alphaproteobacteria	Rhizobiales	Beijerinckiaceae	Roseiarcus	7.58726	B; Pseudomonadota; Beijerinckiaceae	NA	0.75085	FALSE
LASAr3G3H3I_vRhyme_unbinned_19	BAr2F	6.37221	Balmoral	Restored	NA	LASAr3G3H3I	BAr2D2E2F__bin_71	BAr2D2E2F	Bacteria	Pseudomonadota	Alphaproteobacteria	Rhizobiales	Xanthobacteraceae	BOG-931	67.8058	B; Pseudomonadota; Xanthobacteraceae	NA	0.0939773	TRUE
BAr1A1B1C_vRhyme_unbinned_83	BAr2F	3.2518	Balmoral	Restored	Natural	BAr1A1B1C	BAr1A1B1C__bin_56	BAr1A1B1C	Bacteria	Acidobacteriota	Terriglobia	Bryobacterales	Bryobacteraceae	Bog-375	4.28981	B; Acidobacteriota; Bryobacteraceae	Natural	0.75803	TRUE
BAr2D2E2F_vRhyme_unbinned_58	BAr2F	4.31713	Balmoral	Restored	Restored	BAr2D2E2F	MHr1A1B1C__bin_78	MHr1A1B1C	Bacteria	Pseudomonadota	Alphaproteobacteria	Rhizobiales	Beijerinckiaceae	Methylocella	25.3701	B; Pseudomonadota; Beijerinckiaceae	Natural	0.170166	FALSE
CRr3G3H3I_vRhyme_unbinned_91	BAr2F	7.99119	Balmoral	Restored	Natural	CRr3G3H3I	CRr3G3H3I__bin_129	CRr3G3H3I	Bacteria	Acidobacteriota	Terriglobia	Terriglobales	Koribacteraceae	Bog-257	9.64741	B; Acidobacteriota; Koribacteraceae	NA	0.828325	TRUE
CRr3G3H3I_vRhyme_unbinned_91	BAr2F	7.99119	Balmoral	Restored	Natural	CRr3G3H3I	BOr3G3H3I__bin_91	BOr3G3H3I	Bacteria	Acidobacteriota	Terriglobia	Terriglobales	Koribacteraceae	Bog-257	1.33621	B; Acidobacteriota; Koribacteraceae	NA	5.9805	TRUE
SEr3G3H3I_vRhyme_unbinned_84	BAr2F	2.49896	Balmoral	Restored	Natural	SEr3G3H3I	BAr1A1B1C__bin_56	BAr1A1B1C	Bacteria	Acidobacteriota	Terriglobia	Bryobacterales	Bryobacteraceae	Bog-375	4.28981	B; Acidobacteriota; Bryobacteraceae	Natural	0.582535	TRUE
BAr2D2E2F_vRhyme_unbinned_66	BAr2F	5.29712	Balmoral	Restored	Restored	BAr2D2E2F	MGr2D2E2F__bin_108	MGr2D2E2F	Bacteria	Actinomycetota	Actinomycetia	Streptosporangiales	Streptosporangiaceae	Palsa-504	19.6526	B; Actinomycetota; Streptosporangiaceae	Damaged	0.269538	TRUE
BAr1A1B1C_vRhyme_unbinned_67	BAr2F	9.81668	Balmoral	Restored	NA	BAr1A1B1C	SEr3G3H3I__bin_77	SEr3G3H3I	Bacteria	Pseudomonadota	Alphaproteobacteria	Rhizobiales	Xanthobacteraceae	BOG-931	2.67544	B; Pseudomonadota; Xanthobacteraceae	NA	3.66918	TRUE
SEr3G3H3I_vRhyme_unbinned_222	BAr2F	2.84919	Balmoral	Restored	Natural	SEr3G3H3I	LABRr1A1B1C__bin_139	LABRr1A1B1C	Bacteria	Actinomycetota	Acidimicrobiia	Acidimicrobiales	Bog-793	Fen-455	3.52955	B; Actinomycetota; Bog-793	Natural	0.807238	TRUE
BOr3G3H3I_vRhyme_unbinned_26	BAr2F	20.8351	Balmoral	Restored	Restored	BOr3G3H3I	CRr1A1B1C__bin_118	CRr1A1B1C	Bacteria	Acidobacteriota	Terriglobia	Terriglobales	SbA1	Bog-209	14.5572	B; Acidobacteriota; SbA1	Restored	1.43126	TRUE
BOr3G3H3I_vRhyme_unbinned_26	BAr2F	20.8351	Balmoral	Restored	Restored	BOr3G3H3I	CRr2D2E2F__bin_75	CRr2D2E2F	Bacteria	Acidobacteriota	Terriglobia	Terriglobales	SbA1	Bog-209	20.9339	B; Acidobacteriota; SbA1	Natural	0.995284	TRUE
BAr1A1B1C_vRhyme_unbinned_91	BAr2F	3.98317	Balmoral	Restored	Natural	BAr1A1B1C	LASAr3G3H3I__bin_35	LASAr3G3H3I	Bacteria	Pseudomonadota	Alphaproteobacteria	Rhizobiales	Beijerinckiaceae	Roseiarcus	1.79617	B; Pseudomonadota; Beijerinckiaceae	Natural	2.21759	TRUE
LASAr3G3H3I_vRhyme_unbinned_47	BAr2F	1.17232	Balmoral	Restored	NA	LASAr3G3H3I	BAr2D2E2F__bin_130	BAr2D2E2F	Bacteria	Pseudomonadota	Alphaproteobacteria	Rhizobiales	Xanthobacteraceae	BOG-931	12.9826	B; Pseudomonadota; Xanthobacteraceae	Restored	0.090299	FALSE
LASAr3G3H3I_vRhyme_unbinned_47	BAr2F	1.17232	Balmoral	Restored	NA	LASAr3G3H3I	MGr3G3H3I__bin_82	MGr3G3H3I	Bacteria	Pseudomonadota	Alphaproteobacteria	Rhizobiales	Xanthobacteraceae	BOG-931	12.308	B; Pseudomonadota; Xanthobacteraceae	NA	0.0952485	FALSE
LASAr3G3H3I_vRhyme_unbinned_47	BAr2F	1.17232	Balmoral	Restored	NA	LASAr3G3H3I	SEr3G3H3I__bin_77	SEr3G3H3I	Bacteria	Pseudomonadota	Alphaproteobacteria	Rhizobiales	Xanthobacteraceae	BOG-931	2.67544	B; Pseudomonadota; Xanthobacteraceae	NA	0.438178	FALSE
CRr2D2E2F_vRhyme_unbinned_94	BAr2F	6.16024	Balmoral	Restored	Restored	CRr2D2E2F	CRr2D2E2F__bin_104	CRr2D2E2F	Bacteria	Pseudomonadota	Alphaproteobacteria	Rhizobiales	Beijerinckiaceae	Roseiarcus	3.50487	B; Pseudomonadota; Beijerinckiaceae	Natural	1.75762	TRUE
BAr2D2E2F_vRhyme_bin_7	BAr2F	2.95567	Balmoral	Restored	Restored	BAr2D2E2F	BOr2D2E2F__bin_44	BOr2D2E2F	Bacteria	Desulfobacterota_B	Binatia	Binatales	Binataceae	Binatus	1.46393	B; Desulfobacterota_B; Binataceae	NA	2.01899	FALSE
CRr1A1B1C_vRhyme_unbinned_71	BAr2F	3.51968	Balmoral	Restored	Natural	CRr1A1B1C	BAr1A1B1C__bin_104	BAr1A1B1C	Bacteria	Acidobacteriota	Terriglobia	Terriglobales	SbA1	Bog-209	3.68864	B; Acidobacteriota; SbA1	Natural	0.954196	TRUE
CRr1A1B1C_vRhyme_unbinned_71	BAr2F	3.51968	Balmoral	Restored	Natural	CRr1A1B1C	CRr2D2E2F__bin_75	CRr2D2E2F	Bacteria	Acidobacteriota	Terriglobia	Terriglobales	SbA1	Bog-209	20.9339	B; Acidobacteriota; SbA1	Natural	0.168133	TRUE
BAr2D2E2F_vRhyme_unbinned_15	BAr3G	2.16669	Balmoral	Damaged	NA	BAr2D2E2F	BOr2D2E2F__bin_74	BOr2D2E2F	Bacteria	Actinomycetota	Actinomycetia	Streptosporangiales	Streptosporangiaceae	Palsa-504	4.57685	B; Actinomycetota; Streptosporangiaceae	Damaged	0.4734	FALSE
BAr2D2E2F_vRhyme_unbinned_15	BAr3G	2.16669	Balmoral	Damaged	NA	BAr2D2E2F	CRr1A1B1C__bin_120	CRr1A1B1C	Bacteria	Actinomycetota	Actinomycetia	Streptosporangiales	Streptosporangiaceae	Palsa-504	4.92548	B; Actinomycetota; Streptosporangiaceae	Damaged	0.439894	FALSE
BAr2D2E2F_vRhyme_unbinned_15	BAr3G	2.16669	Balmoral	Damaged	NA	BAr2D2E2F	MGr2D2E2F__bin_108	MGr2D2E2F	Bacteria	Actinomycetota	Actinomycetia	Streptosporangiales	Streptosporangiaceae	Palsa-504	6.98935	B; Actinomycetota; Streptosporangiaceae	Damaged	0.309998	FALSE
BAr2D2E2F_vRhyme_unbinned_15	BAr3G	2.16669	Balmoral	Damaged	NA	BAr2D2E2F	LASYr2D2E2F__bin_54	LASYr2D2E2F	Bacteria	Actinomycetota	Actinomycetia	Streptosporangiales	Streptosporangiaceae	Palsa-504	3.89468	B; Actinomycetota; Streptosporangiaceae	Damaged	0.55632	FALSE
BAr2D2E2F_vRhyme_unbinned_15	BAr3G	2.16669	Balmoral	Damaged	NA	BAr2D2E2F	LABRr1A1B1C__bin_44	LABRr1A1B1C	Bacteria	Actinomycetota	Actinomycetia	Streptosporangiales	Streptosporangiaceae	Palsa-504	6.54212	B; Actinomycetota; Streptosporangiaceae	Damaged	0.33119	FALSE
BAr3G3H3I_vRhyme_unbinned_51	BAr3G	3.37983	Balmoral	Damaged	Damaged	BAr3G3H3I	BAr3G3H3I__bin_15	BAr3G3H3I	Bacteria	Pseudomonadota	Alphaproteobacteria	Acetobacterales	Acetobacteraceae	Unknown	6.9971	B; Pseudomonadota; Acetobacteraceae	Damaged	0.483034	TRUE
BOr3G3H3I_vRhyme_unbinned_36	BAr3G	6.93302	Balmoral	Damaged	Damaged	BOr3G3H3I	MGr2D2E2F__bin_108	MGr2D2E2F	Bacteria	Actinomycetota	Actinomycetia	Streptosporangiales	Streptosporangiaceae	Palsa-504	6.98935	B; Actinomycetota; Streptosporangiaceae	Damaged	0.991941	TRUE
BOr3G3H3I_vRhyme_unbinned_36	BAr3G	6.93302	Balmoral	Damaged	Damaged	BOr3G3H3I	BOr2D2E2F__bin_74	BOr2D2E2F	Bacteria	Actinomycetota	Actinomycetia	Streptosporangiales	Streptosporangiaceae	Palsa-504	4.57685	B; Actinomycetota; Streptosporangiaceae	Damaged	1.5148	TRUE
BOr3G3H3I_vRhyme_unbinned_36	BAr3G	6.93302	Balmoral	Damaged	Damaged	BOr3G3H3I	CRr1A1B1C__bin_120	CRr1A1B1C	Bacteria	Actinomycetota	Actinomycetia	Streptosporangiales	Streptosporangiaceae	Palsa-504	4.92548	B; Actinomycetota; Streptosporangiaceae	Damaged	1.40758	TRUE
CRr1A1B1C_vRhyme_unbinned_30	BAr3G	1.03403	Balmoral	Damaged	NA	CRr1A1B1C	SEr2D2E2F__bin_92	SEr2D2E2F	Bacteria	Pseudomonadota	Alphaproteobacteria	Rhizobiales	Beijerinckiaceae	Roseiarcus	6.28516	B; Pseudomonadota; Beijerinckiaceae	NA	0.16452	FALSE
CRr1A1B1C_vRhyme_unbinned_41	BAr3G	2.08993	Balmoral	Damaged	NA	CRr1A1B1C	SEr2D2E2F__bin_92	SEr2D2E2F	Bacteria	Pseudomonadota	Alphaproteobacteria	Rhizobiales	Beijerinckiaceae	Roseiarcus	6.28516	B; Pseudomonadota; Beijerinckiaceae	NA	0.332518	FALSE
BAr3G3H3I_vRhyme_unbinned_49	BAr3G	6.51355	Balmoral	Damaged	Damaged	BAr3G3H3I	MGr2D2E2F__bin_108	MGr2D2E2F	Bacteria	Actinomycetota	Actinomycetia	Streptosporangiales	Streptosporangiaceae	Palsa-504	6.98935	B; Actinomycetota; Streptosporangiaceae	Damaged	0.931926	TRUE
CRr2D2E2F_vRhyme_unbinned_33	BAr3G	5.39767	Balmoral	Damaged	NA	CRr2D2E2F	BAr1A1B1C__bin_132	BAr1A1B1C	Bacteria	Actinomycetota	Actinomycetia	Streptosporangiales	Streptosporangiaceae	Palsa-504	2.55938	B; Actinomycetota; Streptosporangiaceae	NA	2.10897	FALSE
BAr2D2E2F_vRhyme_unbinned_15	BAr3H	2.39354	Balmoral	Damaged	NA	BAr2D2E2F	BOr2D2E2F__bin_74	BOr2D2E2F	Bacteria	Actinomycetota	Actinomycetia	Streptosporangiales	Streptosporangiaceae	Palsa-504	5.16289	B; Actinomycetota; Streptosporangiaceae	Damaged	0.463604	FALSE
BAr2D2E2F_vRhyme_unbinned_15	BAr3H	2.39354	Balmoral	Damaged	NA	BAr2D2E2F	CRr1A1B1C__bin_120	CRr1A1B1C	Bacteria	Actinomycetota	Actinomycetia	Streptosporangiales	Streptosporangiaceae	Palsa-504	5.05565	B; Actinomycetota; Streptosporangiaceae	Damaged	0.473438	FALSE
BAr2D2E2F_vRhyme_unbinned_15	BAr3H	2.39354	Balmoral	Damaged	NA	BAr2D2E2F	MGr2D2E2F__bin_108	MGr2D2E2F	Bacteria	Actinomycetota	Actinomycetia	Streptosporangiales	Streptosporangiaceae	Palsa-504	7.58814	B; Actinomycetota; Streptosporangiaceae	Damaged	0.315431	FALSE
BAr2D2E2F_vRhyme_unbinned_15	BAr3H	2.39354	Balmoral	Damaged	NA	BAr2D2E2F	LASYr2D2E2F__bin_54	LASYr2D2E2F	Bacteria	Actinomycetota	Actinomycetia	Streptosporangiales	Streptosporangiaceae	Palsa-504	4.3056	B; Actinomycetota; Streptosporangiaceae	Damaged	0.555913	FALSE
BAr2D2E2F_vRhyme_unbinned_15	BAr3H	2.39354	Balmoral	Damaged	NA	BAr2D2E2F	LABRr1A1B1C__bin_44	LABRr1A1B1C	Bacteria	Actinomycetota	Actinomycetia	Streptosporangiales	Streptosporangiaceae	Palsa-504	6.94276	B; Actinomycetota; Streptosporangiaceae	Damaged	0.344753	FALSE
BAr3G3H3I_vRhyme_unbinned_51	BAr3H	5.04819	Balmoral	Damaged	Damaged	BAr3G3H3I	BAr3G3H3I__bin_15	BAr3G3H3I	Bacteria	Pseudomonadota	Alphaproteobacteria	Acetobacterales	Acetobacteraceae	Unknown	7.76633	B; Pseudomonadota; Acetobacteraceae	Damaged	0.650009	TRUE
BOr3G3H3I_vRhyme_unbinned_36	BAr3H	16.9068	Balmoral	Damaged	Damaged	BOr3G3H3I	MGr2D2E2F__bin_108	MGr2D2E2F	Bacteria	Actinomycetota	Actinomycetia	Streptosporangiales	Streptosporangiaceae	Palsa-504	7.58814	B; Actinomycetota; Streptosporangiaceae	Damaged	2.22805	TRUE
BOr3G3H3I_vRhyme_unbinned_36	BAr3H	16.9068	Balmoral	Damaged	Damaged	BOr3G3H3I	BOr2D2E2F__bin_74	BOr2D2E2F	Bacteria	Actinomycetota	Actinomycetia	Streptosporangiales	Streptosporangiaceae	Palsa-504	5.16289	B; Actinomycetota; Streptosporangiaceae	Damaged	3.27467	TRUE
BOr3G3H3I_vRhyme_unbinned_36	BAr3H	16.9068	Balmoral	Damaged	Damaged	BOr3G3H3I	CRr1A1B1C__bin_120	CRr1A1B1C	Bacteria	Actinomycetota	Actinomycetia	Streptosporangiales	Streptosporangiaceae	Palsa-504	5.05565	B; Actinomycetota; Streptosporangiaceae	Damaged	3.34413	TRUE
CRr1A1B1C_vRhyme_unbinned_30	BAr3H	1.81206	Balmoral	Damaged	NA	CRr1A1B1C	SEr2D2E2F__bin_92	SEr2D2E2F	Bacteria	Pseudomonadota	Alphaproteobacteria	Rhizobiales	Beijerinckiaceae	Roseiarcus	8.96062	B; Pseudomonadota; Beijerinckiaceae	NA	0.202225	FALSE
CRr1A1B1C_vRhyme_unbinned_41	BAr3H	3.80357	Balmoral	Damaged	NA	CRr1A1B1C	SEr2D2E2F__bin_92	SEr2D2E2F	Bacteria	Pseudomonadota	Alphaproteobacteria	Rhizobiales	Beijerinckiaceae	Roseiarcus	8.96062	B; Pseudomonadota; Beijerinckiaceae	NA	0.424476	FALSE
SEr3G3H3I_vRhyme_unbinned_134	BAr3H	2.84088	Balmoral	Damaged	NA	SEr3G3H3I	LAWAr2D2E2F__bin_155	LAWAr2D2E2F	Bacteria	Pseudomonadota	Alphaproteobacteria	Rhizobiales	Xanthobacteraceae	BOG-931	2.79462	B; Pseudomonadota; Xanthobacteraceae	Damaged	1.01655	FALSE
SEr3G3H3I_vRhyme_unbinned_134	BAr3H	2.84088	Balmoral	Damaged	NA	SEr3G3H3I	BAr2D2E2F__bin_71	BAr2D2E2F	Bacteria	Pseudomonadota	Alphaproteobacteria	Rhizobiales	Xanthobacteraceae	BOG-931	4.07585	B; Pseudomonadota; Xanthobacteraceae	NA	0.697001	FALSE
SEr3G3H3I_vRhyme_unbinned_134	BAr3H	2.84088	Balmoral	Damaged	NA	SEr3G3H3I	BAr3G3H3I__bin_6	BAr3G3H3I	Bacteria	Pseudomonadota	Alphaproteobacteria	Rhizobiales	Xanthobacteraceae	BOG-931	6.99871	B; Pseudomonadota; Xanthobacteraceae	Damaged	0.405914	FALSE
SEr3G3H3I_vRhyme_unbinned_134	BAr3H	2.84088	Balmoral	Damaged	NA	SEr3G3H3I	CRr1A1B1C__bin_138	CRr1A1B1C	Bacteria	Pseudomonadota	Alphaproteobacteria	Rhizobiales	Xanthobacteraceae	BOG-931	1.24941	B; Pseudomonadota; Xanthobacteraceae	Damaged	2.27377	FALSE
BAr3G3H3I_vRhyme_unbinned_49	BAr3H	6.7588	Balmoral	Damaged	Damaged	BAr3G3H3I	MGr2D2E2F__bin_108	MGr2D2E2F	Bacteria	Actinomycetota	Actinomycetia	Streptosporangiales	Streptosporangiaceae	Palsa-504	7.58814	B; Actinomycetota; Streptosporangiaceae	Damaged	0.890706	TRUE
CRr2D2E2F_vRhyme_unbinned_33	BAr3H	4.91572	Balmoral	Damaged	NA	CRr2D2E2F	BAr1A1B1C__bin_132	BAr1A1B1C	Bacteria	Actinomycetota	Actinomycetia	Streptosporangiales	Streptosporangiaceae	Palsa-504	3.70825	B; Actinomycetota; Streptosporangiaceae	NA	1.32562	FALSE
BAr2D2E2F_vRhyme_unbinned_15	BAr3I	3.03409	Balmoral	Damaged	NA	BAr2D2E2F	BOr2D2E2F__bin_74	BOr2D2E2F	Bacteria	Actinomycetota	Actinomycetia	Streptosporangiales	Streptosporangiaceae	Palsa-504	6.11864	B; Actinomycetota; Streptosporangiaceae	Damaged	0.495878	FALSE
BAr2D2E2F_vRhyme_unbinned_15	BAr3I	3.03409	Balmoral	Damaged	NA	BAr2D2E2F	CRr1A1B1C__bin_120	CRr1A1B1C	Bacteria	Actinomycetota	Actinomycetia	Streptosporangiales	Streptosporangiaceae	Palsa-504	6.25887	B; Actinomycetota; Streptosporangiaceae	Damaged	0.484767	FALSE
BAr2D2E2F_vRhyme_unbinned_15	BAr3I	3.03409	Balmoral	Damaged	NA	BAr2D2E2F	MGr2D2E2F__bin_108	MGr2D2E2F	Bacteria	Actinomycetota	Actinomycetia	Streptosporangiales	Streptosporangiaceae	Palsa-504	9.09863	B; Actinomycetota; Streptosporangiaceae	Damaged	0.333467	FALSE
BAr2D2E2F_vRhyme_unbinned_15	BAr3I	3.03409	Balmoral	Damaged	NA	BAr2D2E2F	LASYr2D2E2F__bin_54	LASYr2D2E2F	Bacteria	Actinomycetota	Actinomycetia	Streptosporangiales	Streptosporangiaceae	Palsa-504	4.56194	B; Actinomycetota; Streptosporangiaceae	Damaged	0.665088	FALSE
BAr2D2E2F_vRhyme_unbinned_15	BAr3I	3.03409	Balmoral	Damaged	NA	BAr2D2E2F	LABRr1A1B1C__bin_44	LABRr1A1B1C	Bacteria	Actinomycetota	Actinomycetia	Streptosporangiales	Streptosporangiaceae	Palsa-504	9.06421	B; Actinomycetota; Streptosporangiaceae	Damaged	0.334733	FALSE
BAr2D2E2F_vRhyme_unbinned_12	BAr3I	2.1313	Balmoral	Damaged	NA	BAr2D2E2F	MGr2D2E2F__bin_108	MGr2D2E2F	Bacteria	Actinomycetota	Actinomycetia	Streptosporangiales	Streptosporangiaceae	Palsa-504	9.09863	B; Actinomycetota; Streptosporangiaceae	Damaged	0.234244	FALSE
BAr2D2E2F_vRhyme_unbinned_12	BAr3I	2.1313	Balmoral	Damaged	NA	BAr2D2E2F	BOr2D2E2F__bin_74	BOr2D2E2F	Bacteria	Actinomycetota	Actinomycetia	Streptosporangiales	Streptosporangiaceae	Palsa-504	6.11864	B; Actinomycetota; Streptosporangiaceae	Damaged	0.348329	FALSE
BAr3G3H3I_vRhyme_unbinned_51	BAr3I	4.21624	Balmoral	Damaged	Damaged	BAr3G3H3I	BAr3G3H3I__bin_15	BAr3G3H3I	Bacteria	Pseudomonadota	Alphaproteobacteria	Acetobacterales	Acetobacteraceae	Unknown	7.25373	B; Pseudomonadota; Acetobacteraceae	Damaged	0.581251	TRUE
LASCr2D2E2F_vRhyme_unbinned_119	BAr3I	2.0552	Balmoral	Damaged	NA	LASCr2D2E2F	BOr1A1B1C__bin_77	BOr1A1B1C	Bacteria	Actinomycetota	Actinomycetia	Streptosporangiales	Streptosporangiaceae	Bog-532	1.41763	B; Actinomycetota; Streptosporangiaceae	Damaged	1.44974	TRUE
BOr3G3H3I_vRhyme_unbinned_36	BAr3I	8.83873	Balmoral	Damaged	Damaged	BOr3G3H3I	MGr2D2E2F__bin_108	MGr2D2E2F	Bacteria	Actinomycetota	Actinomycetia	Streptosporangiales	Streptosporangiaceae	Palsa-504	9.09863	B; Actinomycetota; Streptosporangiaceae	Damaged	0.971436	TRUE
BOr3G3H3I_vRhyme_unbinned_36	BAr3I	8.83873	Balmoral	Damaged	Damaged	BOr3G3H3I	BOr2D2E2F__bin_74	BOr2D2E2F	Bacteria	Actinomycetota	Actinomycetia	Streptosporangiales	Streptosporangiaceae	Palsa-504	6.11864	B; Actinomycetota; Streptosporangiaceae	Damaged	1.44456	TRUE
BOr3G3H3I_vRhyme_unbinned_36	BAr3I	8.83873	Balmoral	Damaged	Damaged	BOr3G3H3I	CRr2D2E2F__bin_63	CRr2D2E2F	Bacteria	Actinomycetota	Actinomycetia	Streptosporangiales	Streptosporangiaceae	Bog-532	1.46453	B; Actinomycetota; Streptosporangiaceae	NA	6.03519	TRUE
BOr3G3H3I_vRhyme_unbinned_36	BAr3I	8.83873	Balmoral	Damaged	Damaged	BOr3G3H3I	CRr1A1B1C__bin_120	CRr1A1B1C	Bacteria	Actinomycetota	Actinomycetia	Streptosporangiales	Streptosporangiaceae	Palsa-504	6.25887	B; Actinomycetota; Streptosporangiaceae	Damaged	1.41219	TRUE
CRr1A1B1C_vRhyme_unbinned_30	BAr3I	0.924491	Balmoral	Damaged	NA	CRr1A1B1C	SEr2D2E2F__bin_92	SEr2D2E2F	Bacteria	Pseudomonadota	Alphaproteobacteria	Rhizobiales	Beijerinckiaceae	Roseiarcus	4.07153	B; Pseudomonadota; Beijerinckiaceae	NA	0.227062	FALSE
CRr1A1B1C_vRhyme_unbinned_30	BAr3I	0.924491	Balmoral	Damaged	NA	CRr1A1B1C	SEr3G3H3I__bin_276	SEr3G3H3I	Bacteria	Pseudomonadota	Alphaproteobacteria	Rhizobiales	Beijerinckiaceae	Roseiarcus	2.30492	B; Pseudomonadota; Beijerinckiaceae	NA	0.401094	FALSE
SEr3G3H3I_vRhyme_unbinned_134	BAr3I	4.04385	Balmoral	Damaged	NA	SEr3G3H3I	LAWAr2D2E2F__bin_155	LAWAr2D2E2F	Bacteria	Pseudomonadota	Alphaproteobacteria	Rhizobiales	Xanthobacteraceae	BOG-931	5.18567	B; Pseudomonadota; Xanthobacteraceae	Damaged	0.779812	FALSE
SEr3G3H3I_vRhyme_unbinned_134	BAr3I	4.04385	Balmoral	Damaged	NA	SEr3G3H3I	LASYr2D2E2F__bin_88	LASYr2D2E2F	Bacteria	Pseudomonadota	Alphaproteobacteria	Rhizobiales	Xanthobacteraceae	BOG-931	2.78986	B; Pseudomonadota; Xanthobacteraceae	Damaged	1.44948	FALSE
SEr3G3H3I_vRhyme_unbinned_134	BAr3I	4.04385	Balmoral	Damaged	NA	SEr3G3H3I	BAr2D2E2F__bin_71	BAr2D2E2F	Bacteria	Pseudomonadota	Alphaproteobacteria	Rhizobiales	Xanthobacteraceae	BOG-931	8.59607	B; Pseudomonadota; Xanthobacteraceae	NA	0.47043	FALSE
SEr3G3H3I_vRhyme_unbinned_134	BAr3I	4.04385	Balmoral	Damaged	NA	SEr3G3H3I	BAr3G3H3I__bin_6	BAr3G3H3I	Bacteria	Pseudomonadota	Alphaproteobacteria	Rhizobiales	Xanthobacteraceae	BOG-931	12.0007	B; Pseudomonadota; Xanthobacteraceae	Damaged	0.336968	FALSE
SEr3G3H3I_vRhyme_unbinned_134	BAr3I	4.04385	Balmoral	Damaged	NA	SEr3G3H3I	CRr1A1B1C__bin_138	CRr1A1B1C	Bacteria	Pseudomonadota	Alphaproteobacteria	Rhizobiales	Xanthobacteraceae	BOG-931	1.642	B; Pseudomonadota; Xanthobacteraceae	Damaged	2.46275	FALSE
BAr3G3H3I_vRhyme_unbinned_49	BAr3I	4.62823	Balmoral	Damaged	Damaged	BAr3G3H3I	MGr2D2E2F__bin_108	MGr2D2E2F	Bacteria	Actinomycetota	Actinomycetia	Streptosporangiales	Streptosporangiaceae	Palsa-504	9.09863	B; Actinomycetota; Streptosporangiaceae	Damaged	0.508673	TRUE
BAr3G3H3I_vRhyme_unbinned_31	BAr3I	2.83601	Balmoral	Damaged	Damaged	BAr3G3H3I	BOr1A1B1C__bin_77	BOr1A1B1C	Bacteria	Actinomycetota	Actinomycetia	Streptosporangiales	Streptosporangiaceae	Bog-532	1.41763	B; Actinomycetota; Streptosporangiaceae	Damaged	2.00053	FALSE
CRr2D2E2F_vRhyme_unbinned_33	BAr3I	7.03938	Balmoral	Damaged	NA	CRr2D2E2F	BAr1A1B1C__bin_132	BAr1A1B1C	Bacteria	Actinomycetota	Actinomycetia	Streptosporangiales	Streptosporangiaceae	Palsa-504	4.78579	B; Actinomycetota; Streptosporangiaceae	NA	1.47089	FALSE
BAr1A1B1C_vRhyme_unbinned_94	BAr3I	1.01175	Balmoral	Damaged	Natural	BAr1A1B1C	LASYr2D2E2F__bin_88	LASYr2D2E2F	Bacteria	Pseudomonadota	Alphaproteobacteria	Rhizobiales	Xanthobacteraceae	BOG-931	2.78986	B; Pseudomonadota; Xanthobacteraceae	Damaged	0.362652	TRUE
BAr1A1B1C_vRhyme_unbinned_94	BAr3I	1.01175	Balmoral	Damaged	Natural	BAr1A1B1C	BAr1A1B1C__bin_108	BAr1A1B1C	Bacteria	Pseudomonadota	Alphaproteobacteria	Rhizobiales	Xanthobacteraceae	Unknown	1.09287	B; Pseudomonadota; Xanthobacteraceae	Natural	0.925771	TRUE
LASCr2D2E2F_vRhyme_unbinned_81	BOr1A	1.61477	Bowness	Natural	Damaged	LASCr2D2E2F	CRr1A1B1C__bin_118	CRr1A1B1C	Bacteria	Acidobacteriota	Terriglobia	Terriglobales	SbA1	Bog-209	1.60469	B; Acidobacteriota; SbA1	Damaged	1.00629	FALSE
BOr2D2E2F_vRhyme_unbinned_8	BOr1A	13.0679	Bowness	Natural	Restored	BOr2D2E2F	BOr1A1B1C__bin_77	BOr1A1B1C	Bacteria	Actinomycetota	Actinomycetia	Streptosporangiales	Streptosporangiaceae	Bog-532	53.6307	B; Actinomycetota; Streptosporangiaceae	NA	0.243664	FALSE
BOr2D2E2F_vRhyme_unbinned_8	BOr1A	13.0679	Bowness	Natural	Restored	BOr2D2E2F	CRr1A1B1C__bin_120	CRr1A1B1C	Bacteria	Actinomycetota	Actinomycetia	Streptosporangiales	Streptosporangiaceae	Palsa-504	5.45246	B; Actinomycetota; Streptosporangiaceae	NA	2.39669	FALSE
BOr2D2E2F_vRhyme_unbinned_8	BOr1A	13.0679	Bowness	Natural	Restored	BOr2D2E2F	MGr2D2E2F__bin_108	MGr2D2E2F	Bacteria	Actinomycetota	Actinomycetia	Streptosporangiales	Streptosporangiaceae	Palsa-504	8.54089	B; Actinomycetota; Streptosporangiaceae	Damaged	1.53004	FALSE
BOr2D2E2F_vRhyme_unbinned_8	BOr1A	13.0679	Bowness	Natural	Restored	BOr2D2E2F	BOr2D2E2F__bin_74	BOr2D2E2F	Bacteria	Actinomycetota	Actinomycetia	Streptosporangiales	Streptosporangiaceae	Palsa-504	34.596	B; Actinomycetota; Streptosporangiaceae	NA	0.377728	FALSE
BAr2D2E2F_vRhyme_unbinned_62	BOr1A	1.87071	Bowness	Natural	NA	BAr2D2E2F	CRr2D2E2F__bin_75	CRr2D2E2F	Bacteria	Acidobacteriota	Terriglobia	Terriglobales	SbA1	Bog-209	2.45473	B; Acidobacteriota; SbA1	NA	0.762082	TRUE
BAr2D2E2F_vRhyme_unbinned_62	BOr1A	1.87071	Bowness	Natural	NA	BAr2D2E2F	LASYr2D2E2F__bin_31	LASYr2D2E2F	Bacteria	Acidobacteriota	Terriglobia	Terriglobales	SbA1	Bog-209	3.17914	B; Acidobacteriota; SbA1	NA	0.588433	TRUE
BAr2D2E2F_vRhyme_unbinned_62	BOr1A	1.87071	Bowness	Natural	NA	BAr2D2E2F	CRr1A1B1C__bin_118	CRr1A1B1C	Bacteria	Acidobacteriota	Terriglobia	Terriglobales	SbA1	Bog-209	1.60469	B; Acidobacteriota; SbA1	Damaged	1.16578	TRUE
MHr3G3H3I_vRhyme_unbinned_38	BOr1A	2.44772	Bowness	Natural	NA	MHr3G3H3I	BOr1A1B1C__bin_77	BOr1A1B1C	Bacteria	Actinomycetota	Actinomycetia	Streptosporangiales	Streptosporangiaceae	Bog-532	53.6307	B; Actinomycetota; Streptosporangiaceae	NA	0.0456402	FALSE
MHr1A1B1C_vRhyme_unbinned_33	BOr1A	1.37119	Bowness	Natural	Restored	MHr1A1B1C	CRr1A1B1C__bin_52	CRr1A1B1C	Bacteria	Acidobacteriota	Terriglobia	Terriglobales	Acidobacteriaceae	Palsa-288	2.15826	B; Acidobacteriota; Acidobacteriaceae	Restored	0.635323	FALSE
BOr2D2E2F_vRhyme_unbinned_5	BOr1A	2.59599	Bowness	Natural	Restored	BOr2D2E2F	LASAr3G3H3I__bin_35	LASAr3G3H3I	Bacteria	Pseudomonadota	Alphaproteobacteria	Rhizobiales	Beijerinckiaceae	Roseiarcus	13.2145	B; Pseudomonadota; Beijerinckiaceae	Restored	0.19645	FALSE
BOr2D2E2F_vRhyme_unbinned_5	BOr1A	2.59599	Bowness	Natural	Restored	BOr2D2E2F	SEr2D2E2F__bin_92	SEr2D2E2F	Bacteria	Pseudomonadota	Alphaproteobacteria	Rhizobiales	Beijerinckiaceae	Roseiarcus	2.22183	B; Pseudomonadota; Beijerinckiaceae	NA	1.1684	FALSE
BOr2D2E2F_vRhyme_unbinned_5	BOr1A	2.59599	Bowness	Natural	Restored	BOr2D2E2F	SEr3G3H3I__bin_276	SEr3G3H3I	Bacteria	Pseudomonadota	Alphaproteobacteria	Rhizobiales	Beijerinckiaceae	Roseiarcus	1.3884	B; Pseudomonadota; Beijerinckiaceae	Damaged	1.86977	FALSE
BOr1A1B1C_vRhyme_unbinned_22	BOr1A	9.60374	Bowness	Natural	NA	BOr1A1B1C	BOr2D2E2F__bin_11	BOr2D2E2F	Bacteria	Actinomycetota	Thermoleophilia	Solirubrobacterales	Solirubrobacteraceae	Palsa-465	3.86538	B; Actinomycetota; Solirubrobacteraceae	NA	2.48455	FALSE
BOr1A1B1C_vRhyme_unbinned_22	BOr1A	9.60374	Bowness	Natural	NA	BOr1A1B1C	BAr1A1B1C__bin_118	BAr1A1B1C	Bacteria	Actinomycetota	Thermoleophilia	Solirubrobacterales	Solirubrobacteraceae	Palsa-465	1.65808	B; Actinomycetota; Solirubrobacteraceae	NA	5.79208	FALSE
BAr2D2E2F_vRhyme_unbinned_15	BOr1A	2.23265	Bowness	Natural	NA	BAr2D2E2F	BOr2D2E2F__bin_74	BOr2D2E2F	Bacteria	Actinomycetota	Actinomycetia	Streptosporangiales	Streptosporangiaceae	Palsa-504	34.596	B; Actinomycetota; Streptosporangiaceae	NA	0.0645348	FALSE
BAr2D2E2F_vRhyme_unbinned_15	BOr1A	2.23265	Bowness	Natural	NA	BAr2D2E2F	CRr1A1B1C__bin_120	CRr1A1B1C	Bacteria	Actinomycetota	Actinomycetia	Streptosporangiales	Streptosporangiaceae	Palsa-504	5.45246	B; Actinomycetota; Streptosporangiaceae	NA	0.409475	FALSE
BAr2D2E2F_vRhyme_unbinned_15	BOr1A	2.23265	Bowness	Natural	NA	BAr2D2E2F	MGr2D2E2F__bin_108	MGr2D2E2F	Bacteria	Actinomycetota	Actinomycetia	Streptosporangiales	Streptosporangiaceae	Palsa-504	8.54089	B; Actinomycetota; Streptosporangiaceae	Damaged	0.261407	FALSE
BAr2D2E2F_vRhyme_unbinned_15	BOr1A	2.23265	Bowness	Natural	NA	BAr2D2E2F	LASYr2D2E2F__bin_54	LASYr2D2E2F	Bacteria	Actinomycetota	Actinomycetia	Streptosporangiales	Streptosporangiaceae	Palsa-504	2.30352	B; Actinomycetota; Streptosporangiaceae	Damaged	0.969234	FALSE
BAr2D2E2F_vRhyme_unbinned_15	BOr1A	2.23265	Bowness	Natural	NA	BAr2D2E2F	LABRr1A1B1C__bin_44	LABRr1A1B1C	Bacteria	Actinomycetota	Actinomycetia	Streptosporangiales	Streptosporangiaceae	Palsa-504	11.6772	B; Actinomycetota; Streptosporangiaceae	Damaged	0.191197	FALSE
BOr2D2E2F_vRhyme_unbinned_25	BOr1A	17.1905	Bowness	Natural	Restored	BOr2D2E2F	BOr2D2E2F__bin_33	BOr2D2E2F	Bacteria	Acidobacteriota	Terriglobia	Terriglobales	SbA1	Bog-209	8.17239	B; Acidobacteriota; SbA1	Restored	2.10348	FALSE
CRr3G3H3I_vRhyme_unbinned_88	BOr1A	1.86388	Bowness	Natural	NA	CRr3G3H3I	SEr2D2E2F__bin_92	SEr2D2E2F	Bacteria	Pseudomonadota	Alphaproteobacteria	Rhizobiales	Beijerinckiaceae	Roseiarcus	2.22183	B; Pseudomonadota; Beijerinckiaceae	NA	0.838893	TRUE
CRr3G3H3I_vRhyme_unbinned_88	BOr1A	1.86388	Bowness	Natural	NA	CRr3G3H3I	LASAr3G3H3I__bin_35	LASAr3G3H3I	Bacteria	Pseudomonadota	Alphaproteobacteria	Rhizobiales	Beijerinckiaceae	Roseiarcus	13.2145	B; Pseudomonadota; Beijerinckiaceae	Restored	0.141047	TRUE
BAr1A1B1C_vRhyme_unbinned_84	BOr1A	1.32919	Bowness	Natural	NA	BAr1A1B1C	CRr2D2E2F__bin_75	CRr2D2E2F	Bacteria	Acidobacteriota	Terriglobia	Terriglobales	SbA1	Bog-209	2.45473	B; Acidobacteriota; SbA1	NA	0.541482	TRUE
SEr2D2E2F_vRhyme_unbinned_70	BOr1A	1.6387	Bowness	Natural	Natural	SEr2D2E2F	SEr3G3H3I__bin_180	SEr3G3H3I	Bacteria	Desulfobacterota	Desulfobaccia	Desulfobaccales	0-14-0-80-60-11	0-14-0-80-60-11	17.3663	B; Desulfobacterota; 0-14-0-80-60-11	Restored	0.0943608	FALSE
LAWAr2D2E2F_vRhyme_bin_13	BOr1A	2.13106	Bowness	Natural	NA	LAWAr2D2E2F	CRr2D2E2F__bin_44	CRr2D2E2F	Bacteria	Pseudomonadota	Alphaproteobacteria	Rhizobiales	Beijerinckiaceae	Rhodoblastus	3.11922	B; Pseudomonadota; Beijerinckiaceae	Restored	0.683201	TRUE
MHr3G3H3I_vRhyme_unbinned_35	BOr1A	1.82787	Bowness	Natural	Restored	MHr3G3H3I	BOr2D2E2F__bin_44	BOr2D2E2F	Bacteria	Desulfobacterota_B	Binatia	Binatales	Binataceae	Binatus	2.74597	B; Desulfobacterota_B; Binataceae	Restored	0.665655	TRUE
MHr3G3H3I_vRhyme_unbinned_35	BOr1A	1.82787	Bowness	Natural	Restored	MHr3G3H3I	SEr3G3H3I__bin_121	SEr3G3H3I	Bacteria	Desulfobacterota_B	Binatia	Binatales	Binataceae	Binatus	8.30488	B; Desulfobacterota_B; Binataceae	NA	0.220096	TRUE
BOr2D2E2F_vRhyme_unbinned_3	BOr1A	3.40193	Bowness	Natural	NA	BOr2D2E2F	BOr3G3H3I__bin_33	BOr3G3H3I	Bacteria	Desulfobacterota_B	Binatia	Binatales	Binataceae	Binatus	1.4669	B; Desulfobacterota_B; Binataceae	Damaged	2.31912	FALSE
SEr3G3H3I_vRhyme_unbinned_10	BOr1A	3.30871	Bowness	Natural	Restored	SEr3G3H3I	LASCr2D2E2F__bin_72	LASCr2D2E2F	Bacteria	Pseudomonadota	Alphaproteobacteria	Rhizobiales	Beijerinckiaceae	Methylocystis	4.41618	B; Pseudomonadota; Beijerinckiaceae	Restored	0.749224	TRUE
SEr3G3H3I_vRhyme_unbinned_10	BOr1A	3.30871	Bowness	Natural	Restored	SEr3G3H3I	BAr2D2E2F__bin_111	BAr2D2E2F	Bacteria	Pseudomonadota	Alphaproteobacteria	Rhizobiales	Beijerinckiaceae	Methylocystis	2.76048	B; Pseudomonadota; Beijerinckiaceae	Restored	1.1986	TRUE
BOr2D2E2F_vRhyme_unbinned_26	BOr1A	1.47268	Bowness	Natural	NA	BOr2D2E2F	LASAr3G3H3I__bin_113	LASAr3G3H3I	Bacteria	Acidobacteriota	Terriglobia	Terriglobales	SbA1	Bog-209	1.84012	B; Acidobacteriota; SbA1	NA	0.800316	TRUE
LASCr2D2E2F_vRhyme_unbinned_114	BOr1A	8.69795	Bowness	Natural	Restored	LASCr2D2E2F	CRr2D2E2F__bin_75	CRr2D2E2F	Bacteria	Acidobacteriota	Terriglobia	Terriglobales	SbA1	Bog-209	2.45473	B; Acidobacteriota; SbA1	NA	3.54334	TRUE
BOr2D2E2F_vRhyme_bin_6	BOr1A	5.83439	Bowness	Natural	NA	BOr2D2E2F	MGr2D2E2F__bin_108	MGr2D2E2F	Bacteria	Actinomycetota	Actinomycetia	Streptosporangiales	Streptosporangiaceae	Palsa-504	8.54089	B; Actinomycetota; Streptosporangiaceae	Damaged	0.683113	TRUE
LASAr3G3H3I_vRhyme_unbinned_40	BOr1A	1.21919	Bowness	Natural	Damaged	LASAr3G3H3I	CRr2D2E2F__bin_75	CRr2D2E2F	Bacteria	Acidobacteriota	Terriglobia	Terriglobales	SbA1	Bog-209	2.45473	B; Acidobacteriota; SbA1	NA	0.496669	FALSE
LASAr3G3H3I_vRhyme_unbinned_40	BOr1A	1.21919	Bowness	Natural	Damaged	LASAr3G3H3I	CRr1A1B1C__bin_118	CRr1A1B1C	Bacteria	Acidobacteriota	Terriglobia	Terriglobales	SbA1	Bog-209	1.60469	B; Acidobacteriota; SbA1	Damaged	0.759766	FALSE
LASAr3G3H3I_vRhyme_unbinned_40	BOr1A	1.21919	Bowness	Natural	Damaged	LASAr3G3H3I	LASYr2D2E2F__bin_31	LASYr2D2E2F	Bacteria	Acidobacteriota	Terriglobia	Terriglobales	SbA1	Bog-209	3.17914	B; Acidobacteriota; SbA1	NA	0.383497	FALSE
BAr2D2E2F_vRhyme_unbinned_63	BOr1A	0.979659	Bowness	Natural	NA	BAr2D2E2F	BAr2D2E2F__bin_42	BAr2D2E2F	Bacteria	Actinomycetota	Thermoleophilia	Solirubrobacterales	Solirubrobacteraceae	Palsa-465	1.30171	B; Actinomycetota; Solirubrobacteraceae	Restored	0.752596	TRUE
BAr1A1B1C_vRhyme_unbinned_92	BOr1A	1.50516	Bowness	Natural	NA	BAr1A1B1C	CRr2D2E2F__bin_117	CRr2D2E2F	Bacteria	Pseudomonadota	Alphaproteobacteria	Rhizobiales	Rhodomicrobiaceae	Rhodomicrobium	1.45924	B; Pseudomonadota; Rhodomicrobiaceae	Restored	1.03147	TRUE
BAr1A1B1C_vRhyme_unbinned_92	BOr1A	1.50516	Bowness	Natural	NA	BAr1A1B1C	SEr2D2E2F__bin_67	SEr2D2E2F	Bacteria	Pseudomonadota	Alphaproteobacteria	Rhizobiales	Rhodomicrobiaceae	Rhodomicrobium	3.37953	B; Pseudomonadota; Rhodomicrobiaceae	Damaged	0.445378	TRUE
BOr2D2E2F_vRhyme_unbinned_15	BOr1A	8.04489	Bowness	Natural	Restored	BOr2D2E2F	LASAr3G3H3I__bin_35	LASAr3G3H3I	Bacteria	Pseudomonadota	Alphaproteobacteria	Rhizobiales	Beijerinckiaceae	Roseiarcus	13.2145	B; Pseudomonadota; Beijerinckiaceae	Restored	0.608792	FALSE
BOr2D2E2F_vRhyme_unbinned_15	BOr1A	8.04489	Bowness	Natural	Restored	BOr2D2E2F	SEr2D2E2F__bin_92	SEr2D2E2F	Bacteria	Pseudomonadota	Alphaproteobacteria	Rhizobiales	Beijerinckiaceae	Roseiarcus	2.22183	B; Pseudomonadota; Beijerinckiaceae	NA	3.62085	FALSE
BAr2D2E2F_vRhyme_unbinned_43	BOr1A	2.61359	Bowness	Natural	Damaged	BAr2D2E2F	BOr3G3H3I__bin_85	BOr3G3H3I	Bacteria	Acidobacteriota	Terriglobia	Terriglobales	SbA1	Sulfotelmatobacter	3.53957	B; Acidobacteriota; SbA1	Restored	0.738392	TRUE
LASYr2D2E2F_vRhyme_bin_3	BOr1A	4.22917	Bowness	Natural	NA	LASYr2D2E2F	LASCr2D2E2F__bin_89	LASCr2D2E2F	Bacteria	Planctomycetota	Planctomycetia	Isosphaerales	Isosphaeraceae	Unknown	2.00633	B; Planctomycetota; Isosphaeraceae	NA	2.10792	TRUE
CRr1A1B1C_vRhyme_unbinned_7	BOr1A	1.72296	Bowness	Natural	Damaged	CRr1A1B1C	BOr3G3H3I__bin_33	BOr3G3H3I	Bacteria	Desulfobacterota_B	Binatia	Binatales	Binataceae	Binatus	1.4669	B; Desulfobacterota_B; Binataceae	Damaged	1.17456	FALSE
CRr1A1B1C_vRhyme_unbinned_7	BOr1A	1.72296	Bowness	Natural	Damaged	CRr1A1B1C	SEr3G3H3I__bin_121	SEr3G3H3I	Bacteria	Desulfobacterota_B	Binatia	Binatales	Binataceae	Binatus	8.30488	B; Desulfobacterota_B; Binataceae	NA	0.207463	FALSE
BOr3G3H3I_vRhyme_bin_2	BOr1A	8.64029	Bowness	Natural	NA	BOr3G3H3I	CRr1A1B1C__bin_11	CRr1A1B1C	Bacteria	Planctomycetota	Planctomycetia	Isosphaerales	Isosphaeraceae	Unknown	7.64386	B; Planctomycetota; Isosphaeraceae	NA	1.13036	FALSE
BOr3G3H3I_vRhyme_bin_2	BOr1A	8.64029	Bowness	Natural	NA	BOr3G3H3I	BOr1A1B1C__bin_77	BOr1A1B1C	Bacteria	Actinomycetota	Actinomycetia	Streptosporangiales	Streptosporangiaceae	Bog-532	53.6307	B; Actinomycetota; Streptosporangiaceae	NA	0.161107	FALSE
MHr3G3H3I_vRhyme_unbinned_3	BOr1A	11.5124	Bowness	Natural	Natural	MHr3G3H3I	BOr2D2E2F__bin_33	BOr2D2E2F	Bacteria	Acidobacteriota	Terriglobia	Terriglobales	SbA1	Bog-209	8.17239	B; Acidobacteriota; SbA1	Restored	1.40869	FALSE
CRr3G3H3I_vRhyme_unbinned_83	BOr1A	2.62208	Bowness	Natural	NA	CRr3G3H3I	SEr3G3H3I__bin_276	SEr3G3H3I	Bacteria	Pseudomonadota	Alphaproteobacteria	Rhizobiales	Beijerinckiaceae	Roseiarcus	1.3884	B; Pseudomonadota; Beijerinckiaceae	Damaged	1.88857	TRUE
CRr3G3H3I_vRhyme_unbinned_83	BOr1A	2.62208	Bowness	Natural	NA	CRr3G3H3I	SEr2D2E2F__bin_92	SEr2D2E2F	Bacteria	Pseudomonadota	Alphaproteobacteria	Rhizobiales	Beijerinckiaceae	Roseiarcus	2.22183	B; Pseudomonadota; Beijerinckiaceae	NA	1.18015	TRUE
SEr3G3H3I_vRhyme_unbinned_4	BOr1A	2.20464	Bowness	Natural	NA	SEr3G3H3I	MGr3G3H3I__bin_82	MGr3G3H3I	Bacteria	Pseudomonadota	Alphaproteobacteria	Rhizobiales	Xanthobacteraceae	BOG-931	4.21907	B; Pseudomonadota; Xanthobacteraceae	Damaged	0.52254	TRUE
CRr1A1B1C_vRhyme_unbinned_10	BOr1A	2.60305	Bowness	Natural	Natural	CRr1A1B1C	CRr2D2E2F__bin_44	CRr2D2E2F	Bacteria	Pseudomonadota	Alphaproteobacteria	Rhizobiales	Beijerinckiaceae	Rhodoblastus	3.11922	B; Pseudomonadota; Beijerinckiaceae	Restored	0.83452	TRUE
BOr3G3H3I_vRhyme_unbinned_6	BOr1A	2.23683	Bowness	Natural	Damaged	BOr3G3H3I	BOr2D2E2F__bin_44	BOr2D2E2F	Bacteria	Desulfobacterota_B	Binatia	Binatales	Binataceae	Binatus	2.74597	B; Desulfobacterota_B; Binataceae	Restored	0.814587	FALSE
LASCr2D2E2F_vRhyme_unbinned_119	BOr1A	7.60795	Bowness	Natural	Restored	LASCr2D2E2F	BOr1A1B1C__bin_77	BOr1A1B1C	Bacteria	Actinomycetota	Actinomycetia	Streptosporangiales	Streptosporangiaceae	Bog-532	53.6307	B; Actinomycetota; Streptosporangiaceae	NA	0.141858	TRUE
SEr2D2E2F_vRhyme_unbinned_185	BOr1A	3.06336	Bowness	Natural	NA	SEr2D2E2F	CRr2D2E2F__bin_75	CRr2D2E2F	Bacteria	Acidobacteriota	Terriglobia	Terriglobales	SbA1	Bog-209	2.45473	B; Acidobacteriota; SbA1	NA	1.24794	TRUE
BOr2D2E2F_vRhyme_unbinned_29	BOr1A	3.73688	Bowness	Natural	Restored	BOr2D2E2F	SEr3G3H3I__bin_276	SEr3G3H3I	Bacteria	Pseudomonadota	Alphaproteobacteria	Rhizobiales	Beijerinckiaceae	Roseiarcus	1.3884	B; Pseudomonadota; Beijerinckiaceae	Damaged	2.69151	TRUE
BOr2D2E2F_vRhyme_unbinned_29	BOr1A	3.73688	Bowness	Natural	Restored	BOr2D2E2F	LASAr3G3H3I__bin_35	LASAr3G3H3I	Bacteria	Pseudomonadota	Alphaproteobacteria	Rhizobiales	Beijerinckiaceae	Roseiarcus	13.2145	B; Pseudomonadota; Beijerinckiaceae	Restored	0.282786	TRUE
CRr2D2E2F_vRhyme_unbinned_22	BOr1A	1.56242	Bowness	Natural	Natural	CRr2D2E2F	MHr1A1B1C__bin_78	MHr1A1B1C	Bacteria	Pseudomonadota	Alphaproteobacteria	Rhizobiales	Beijerinckiaceae	Methylocella	6.2202	B; Pseudomonadota; Beijerinckiaceae	NA	0.251185	FALSE
CRr1A1B1C_vRhyme_unbinned_30	BOr1A	1.17707	Bowness	Natural	NA	CRr1A1B1C	SEr2D2E2F__bin_92	SEr2D2E2F	Bacteria	Pseudomonadota	Alphaproteobacteria	Rhizobiales	Beijerinckiaceae	Roseiarcus	2.22183	B; Pseudomonadota; Beijerinckiaceae	NA	0.529777	FALSE
CRr1A1B1C_vRhyme_unbinned_30	BOr1A	1.17707	Bowness	Natural	NA	CRr1A1B1C	SEr3G3H3I__bin_276	SEr3G3H3I	Bacteria	Pseudomonadota	Alphaproteobacteria	Rhizobiales	Beijerinckiaceae	Roseiarcus	1.3884	B; Pseudomonadota; Beijerinckiaceae	Damaged	0.847794	FALSE
CRr1A1B1C_vRhyme_unbinned_30	BOr1A	1.17707	Bowness	Natural	NA	CRr1A1B1C	LASAr3G3H3I__bin_35	LASAr3G3H3I	Bacteria	Pseudomonadota	Alphaproteobacteria	Rhizobiales	Beijerinckiaceae	Roseiarcus	13.2145	B; Pseudomonadota; Beijerinckiaceae	Restored	0.0890742	FALSE
BOr1A1B1C_vRhyme_unbinned_24	BOr1A	4.25473	Bowness	Natural	NA	BOr1A1B1C	BOr2D2E2F__bin_32	BOr2D2E2F	Bacteria	Myxococcota	Myxococcia	Myxococcales	Myxococcaceae	Unknown	3.01154	B; Myxococcota; Myxococcaceae	Restored	1.41281	TRUE
BOr1A1B1C_vRhyme_unbinned_24	BOr1A	4.25473	Bowness	Natural	NA	BOr1A1B1C	CRr1A1B1C__bin_136	CRr1A1B1C	Bacteria	Myxococcota	Myxococcia	Myxococcales	Myxococcaceae	Unknown	1.03313	B; Myxococcota; Myxococcaceae	NA	4.11827	TRUE
BAr2D2E2F_vRhyme_unbinned_59	BOr1A	1.57288	Bowness	Natural	Restored	BAr2D2E2F	BAr2D2E2F__bin_111	BAr2D2E2F	Bacteria	Pseudomonadota	Alphaproteobacteria	Rhizobiales	Beijerinckiaceae	Methylocystis	2.76048	B; Pseudomonadota; Beijerinckiaceae	Restored	0.569786	TRUE
BAr2D2E2F_vRhyme_unbinned_59	BOr1A	1.57288	Bowness	Natural	Restored	BAr2D2E2F	LABRr1A1B1C__bin_56	LABRr1A1B1C	Bacteria	Pseudomonadota	Alphaproteobacteria	Rhizobiales	Beijerinckiaceae	Methylocystis	1.16632	B; Pseudomonadota; Beijerinckiaceae	Restored	1.34858	TRUE
LASYr2D2E2F_vRhyme_unbinned_13	BOr1A	1.16671	Bowness	Natural	Natural	LASYr2D2E2F	CRr1A1B1C__bin_120	CRr1A1B1C	Bacteria	Actinomycetota	Actinomycetia	Streptosporangiales	Streptosporangiaceae	Palsa-504	5.45246	B; Actinomycetota; Streptosporangiaceae	NA	0.213979	FALSE
CRr2D2E2F_vRhyme_bin_10	BOr1A	3.22438	Bowness	Natural	NA	CRr2D2E2F	BAr1A1B1C__bin_58	BAr1A1B1C	Bacteria	Myxococcota	Polyangia	Polyangiales	Polyangiaceae	Unknown	0.946503	B; Myxococcota; Polyangiaceae	Restored	3.40663	TRUE
BAr1A1B1C_vRhyme_unbinned_1	BOr1A	6.15334	Bowness	Natural	NA	BAr1A1B1C	SEr3G3H3I__bin_121	SEr3G3H3I	Bacteria	Desulfobacterota_B	Binatia	Binatales	Binataceae	Binatus	8.30488	B; Desulfobacterota_B; Binataceae	NA	0.740931	FALSE
BAr1A1B1C_vRhyme_unbinned_1	BOr1A	6.15334	Bowness	Natural	NA	BAr1A1B1C	BOr2D2E2F__bin_44	BOr2D2E2F	Bacteria	Desulfobacterota_B	Binatia	Binatales	Binataceae	Binatus	2.74597	B; Desulfobacterota_B; Binataceae	Restored	2.24086	FALSE
CRr2D2E2F_vRhyme_unbinned_89	BOr1A	1.8916	Bowness	Natural	NA	CRr2D2E2F	CRr2D2E2F__bin_75	CRr2D2E2F	Bacteria	Acidobacteriota	Terriglobia	Terriglobales	SbA1	Bog-209	2.45473	B; Acidobacteriota; SbA1	NA	0.770593	TRUE
CRr2D2E2F_vRhyme_unbinned_89	BOr1A	1.8916	Bowness	Natural	NA	CRr2D2E2F	CRr1A1B1C__bin_118	CRr1A1B1C	Bacteria	Acidobacteriota	Terriglobia	Terriglobales	SbA1	Bog-209	1.60469	B; Acidobacteriota; SbA1	Damaged	1.17879	TRUE
BAr2D2E2F_vRhyme_unbinned_35	BOr1A	1.28823	Bowness	Natural	Damaged	BAr2D2E2F	CRr2D2E2F__bin_75	CRr2D2E2F	Bacteria	Acidobacteriota	Terriglobia	Terriglobales	SbA1	Bog-209	2.45473	B; Acidobacteriota; SbA1	NA	0.524795	FALSE
LASCr2D2E2F_vRhyme_unbinned_77	BOr1A	16.1424	Bowness	Natural	Restored	LASCr2D2E2F	LASYr2D2E2F__bin_65	LASYr2D2E2F	Bacteria	Desulfobacterota	Desulfobaccia	Desulfobaccales	0-14-0-80-60-11	0-14-0-80-60-11	2.54966	B; Desulfobacterota; 0-14-0-80-60-11	NA	6.33119	FALSE
LASCr2D2E2F_vRhyme_unbinned_77	BOr1A	16.1424	Bowness	Natural	Restored	LASCr2D2E2F	SEr3G3H3I__bin_180	SEr3G3H3I	Bacteria	Desulfobacterota	Desulfobaccia	Desulfobaccales	0-14-0-80-60-11	0-14-0-80-60-11	17.3663	B; Desulfobacterota; 0-14-0-80-60-11	Restored	0.929523	FALSE
LASCr2D2E2F_vRhyme_unbinned_77	BOr1A	16.1424	Bowness	Natural	Restored	LASCr2D2E2F	BAr2D2E2F__bin_106	BAr2D2E2F	Bacteria	Desulfobacterota	Desulfobaccia	Desulfobaccales	0-14-0-80-60-11	0-14-0-80-60-11	7.27699	B; Desulfobacterota; 0-14-0-80-60-11	Restored	2.21827	FALSE
SEr2D2E2F_vRhyme_unbinned_201	BOr1A	2.00678	Bowness	Natural	Restored	SEr2D2E2F	BAr1A1B1C__bin_127	BAr1A1B1C	Bacteria	Actinomycetota	Acidimicrobiia	Acidimicrobiales	Bog-793	Unknown	1.91102	B; Actinomycetota; Bog-793	Restored	1.05011	TRUE
MGr2D2E2F_vRhyme_unbinned_84	BOr1A	3.67268	Bowness	Natural	Natural	MGr2D2E2F	MGr3G3H3I__bin_82	MGr3G3H3I	Bacteria	Pseudomonadota	Alphaproteobacteria	Rhizobiales	Xanthobacteraceae	BOG-931	4.21907	B; Pseudomonadota; Xanthobacteraceae	Damaged	0.870495	TRUE
LAWAr2D2E2F_vRhyme_unbinned_86	BOr1A	2.64552	Bowness	Natural	Restored	LAWAr2D2E2F	BAr2D2E2F__bin_111	BAr2D2E2F	Bacteria	Pseudomonadota	Alphaproteobacteria	Rhizobiales	Beijerinckiaceae	Methylocystis	2.76048	B; Pseudomonadota; Beijerinckiaceae	Restored	0.958356	TRUE
LAWAr2D2E2F_vRhyme_unbinned_86	BOr1A	2.64552	Bowness	Natural	Restored	LAWAr2D2E2F	LASCr2D2E2F__bin_72	LASCr2D2E2F	Bacteria	Pseudomonadota	Alphaproteobacteria	Rhizobiales	Beijerinckiaceae	Methylocystis	4.41618	B; Pseudomonadota; Beijerinckiaceae	Restored	0.599051	TRUE
LAWAr2D2E2F_vRhyme_unbinned_86	BOr1A	2.64552	Bowness	Natural	Restored	LAWAr2D2E2F	LABRr1A1B1C__bin_56	LABRr1A1B1C	Bacteria	Pseudomonadota	Alphaproteobacteria	Rhizobiales	Beijerinckiaceae	Methylocystis	1.16632	B; Pseudomonadota; Beijerinckiaceae	Restored	2.26825	TRUE
SEr3G3H3I_vRhyme_unbinned_134	BOr1A	9.62756	Bowness	Natural	NA	SEr3G3H3I	LASYr2D2E2F__bin_88	LASYr2D2E2F	Bacteria	Pseudomonadota	Alphaproteobacteria	Rhizobiales	Xanthobacteraceae	BOG-931	1.74674	B; Pseudomonadota; Xanthobacteraceae	Damaged	5.51174	FALSE
SEr3G3H3I_vRhyme_unbinned_134	BOr1A	9.62756	Bowness	Natural	NA	SEr3G3H3I	BAr2D2E2F__bin_71	BAr2D2E2F	Bacteria	Pseudomonadota	Alphaproteobacteria	Rhizobiales	Xanthobacteraceae	BOG-931	15.1655	B; Pseudomonadota; Xanthobacteraceae	Damaged	0.634832	FALSE
SEr3G3H3I_vRhyme_unbinned_134	BOr1A	9.62756	Bowness	Natural	NA	SEr3G3H3I	BOr1A1B1C__bin_20	BOr1A1B1C	Bacteria	Pseudomonadota	Alphaproteobacteria	Rhizobiales	Xanthobacteraceae	BOG-931	7.16889	B; Pseudomonadota; Xanthobacteraceae	Restored	1.34296	FALSE
BOr3G3H3I_vRhyme_unbinned_42	BOr1A	4.39482	Bowness	Natural	NA	BOr3G3H3I	CRr2D2E2F__bin_117	CRr2D2E2F	Bacteria	Pseudomonadota	Alphaproteobacteria	Rhizobiales	Rhodomicrobiaceae	Rhodomicrobium	1.45924	B; Pseudomonadota; Rhodomicrobiaceae	Restored	3.01172	TRUE
BOr3G3H3I_vRhyme_unbinned_42	BOr1A	4.39482	Bowness	Natural	NA	BOr3G3H3I	SEr2D2E2F__bin_67	SEr2D2E2F	Bacteria	Pseudomonadota	Alphaproteobacteria	Rhizobiales	Rhodomicrobiaceae	Rhodomicrobium	3.37953	B; Pseudomonadota; Rhodomicrobiaceae	Damaged	1.30042	TRUE
LAWAr2D2E2F_vRhyme_unbinned_24	BOr1A	5.68075	Bowness	Natural	Restored	LAWAr2D2E2F	LASCr2D2E2F__bin_72	LASCr2D2E2F	Bacteria	Pseudomonadota	Alphaproteobacteria	Rhizobiales	Beijerinckiaceae	Methylocystis	4.41618	B; Pseudomonadota; Beijerinckiaceae	Restored	1.28635	FALSE
BOr3G3H3I_vRhyme_unbinned_15	BOr1A	2.97076	Bowness	Natural	Damaged	BOr3G3H3I	BAr2D2E2F__bin_71	BAr2D2E2F	Bacteria	Pseudomonadota	Alphaproteobacteria	Rhizobiales	Xanthobacteraceae	BOG-931	15.1655	B; Pseudomonadota; Xanthobacteraceae	Damaged	0.195889	TRUE
CRr2D2E2F_vRhyme_unbinned_95	BOr1A	5.21472	Bowness	Natural	NA	CRr2D2E2F	BOr2D2E2F__bin_44	BOr2D2E2F	Bacteria	Desulfobacterota_B	Binatia	Binatales	Binataceae	Binatus	2.74597	B; Desulfobacterota_B; Binataceae	Restored	1.89904	TRUE
CRr2D2E2F_vRhyme_unbinned_95	BOr1A	5.21472	Bowness	Natural	NA	CRr2D2E2F	BOr3G3H3I__bin_33	BOr3G3H3I	Bacteria	Desulfobacterota_B	Binatia	Binatales	Binataceae	Binatus	1.4669	B; Desulfobacterota_B; Binataceae	Damaged	3.55492	TRUE
BOr3G3H3I_vRhyme_bin_4	BOr1A	7.50585	Bowness	Natural	Damaged	BOr3G3H3I	LAWAr2D2E2F__bin_112	LAWAr2D2E2F	Bacteria	Actinomycetota	Actinomycetia	Streptosporangiales	Streptosporangiaceae	Bog-532	6.27758	B; Actinomycetota; Streptosporangiaceae	NA	1.19566	FALSE
LASCr2D2E2F_vRhyme_bin_8	BOr1A	2.43744	Bowness	Natural	Restored	LASCr2D2E2F	SEr2D2E2F__bin_135	SEr2D2E2F	Bacteria	Desulfobacterota	Syntrophobacteria	Syntrophobacterales	Syntrophobacteraceae	SbD1	3.29325	B; Desulfobacterota; Syntrophobacteraceae	Restored	0.740132	FALSE
MGr1A1B1C_vRhyme_unbinned_67	BOr1A	2.23236	Bowness	Natural	Natural	MGr1A1B1C	SEr3G3H3I__bin_29	SEr3G3H3I	Bacteria	Acidobacteriota	Terriglobia	Terriglobales	Acidobacteriaceae	Palsa-288	1.34851	B; Acidobacteriota; Acidobacteriaceae	Restored	1.65542	TRUE
CRr2D2E2F_vRhyme_unbinned_33	BOr1A	4.54311	Bowness	Natural	NA	CRr2D2E2F	BAr1A1B1C__bin_132	BAr1A1B1C	Bacteria	Actinomycetota	Actinomycetia	Streptosporangiales	Streptosporangiaceae	Palsa-504	37.8641	B; Actinomycetota; Streptosporangiaceae	NA	0.119985	FALSE
BAr1A1B1C_vRhyme_bin_13	BOr1A	2.10265	Bowness	Natural	Natural	BAr1A1B1C	BOr3G3H3I__bin_85	BOr3G3H3I	Bacteria	Acidobacteriota	Terriglobia	Terriglobales	SbA1	Sulfotelmatobacter	3.53957	B; Acidobacteriota; SbA1	Restored	0.594041	FALSE
BAr1A1B1C_vRhyme_unbinned_10	BOr1A	1.16005	Bowness	Natural	NA	BAr1A1B1C	CRr2D2E2F__bin_117	CRr2D2E2F	Bacteria	Pseudomonadota	Alphaproteobacteria	Rhizobiales	Rhodomicrobiaceae	Rhodomicrobium	1.45924	B; Pseudomonadota; Rhodomicrobiaceae	Restored	0.79497	TRUE
BOr1A1B1C_vRhyme_unbinned_18	BOr1A	5.84657	Bowness	Natural	Natural	BOr1A1B1C	LASYr2D2E2F__bin_54	LASYr2D2E2F	Bacteria	Actinomycetota	Actinomycetia	Streptosporangiales	Streptosporangiaceae	Palsa-504	2.30352	B; Actinomycetota; Streptosporangiaceae	Damaged	2.53811	TRUE
BOr1A1B1C_vRhyme_unbinned_18	BOr1A	5.84657	Bowness	Natural	Natural	BOr1A1B1C	BOr2D2E2F__bin_74	BOr2D2E2F	Bacteria	Actinomycetota	Actinomycetia	Streptosporangiales	Streptosporangiaceae	Palsa-504	34.596	B; Actinomycetota; Streptosporangiaceae	NA	0.168996	TRUE
BOr1A1B1C_vRhyme_unbinned_18	BOr1A	5.84657	Bowness	Natural	Natural	BOr1A1B1C	BAr1A1B1C__bin_132	BAr1A1B1C	Bacteria	Actinomycetota	Actinomycetia	Streptosporangiales	Streptosporangiaceae	Palsa-504	37.8641	B; Actinomycetota; Streptosporangiaceae	NA	0.154409	TRUE
LASYr2D2E2F_vRhyme_unbinned_8	BOr1A	1.43933	Bowness	Natural	NA	LASYr2D2E2F	CRr2D2E2F__bin_75	CRr2D2E2F	Bacteria	Acidobacteriota	Terriglobia	Terriglobales	SbA1	Bog-209	2.45473	B; Acidobacteriota; SbA1	NA	0.586348	FALSE
BAr1A1B1C_vRhyme_bin_15	BOr1A	2.97874	Bowness	Natural	NA	BAr1A1B1C	BOr2D2E2F__bin_30	BOr2D2E2F	Bacteria	Actinomycetota	Thermoleophilia	Solirubrobacterales	Solirubrobacteraceae	Palsa-744	3.47041	B; Actinomycetota; Solirubrobacteraceae	NA	0.858324	FALSE
BOr3G3H3I_vRhyme_unbinned_25	BOr1A	3.99378	Bowness	Natural	Damaged	BOr3G3H3I	LASAr3G3H3I__bin_93	LASAr3G3H3I	Bacteria	Acidobacteriota	Terriglobia	Terriglobales	SbA1	Bog-209	1.73989	B; Acidobacteriota; SbA1	Restored	2.29543	FALSE
CRr1A1B1C_vRhyme_unbinned_9	BOr1A	0.980727	Bowness	Natural	Restored	CRr1A1B1C	MHr3G3H3I__bin_85	MHr3G3H3I	Archaea	Thermoplasmatota	Thermoplasmata	UBA184	UBA184	UBA184	1.27728	A; Thermoplasmatota; UBA184	Restored	0.767824	FALSE
BAr2D2E2F_vRhyme_bin_19	BOr1A	1.68536	Bowness	Natural	NA	BAr2D2E2F	CRr1A1B1C__bin_11	CRr1A1B1C	Bacteria	Planctomycetota	Planctomycetia	Isosphaerales	Isosphaeraceae	Unknown	7.64386	B; Planctomycetota; Isosphaeraceae	NA	0.220486	FALSE
BAr1A1B1C_vRhyme_unbinned_23	BOr1A	2.80342	Bowness	Natural	NA	BAr1A1B1C	LASAr3G3H3I__bin_35	LASAr3G3H3I	Bacteria	Pseudomonadota	Alphaproteobacteria	Rhizobiales	Beijerinckiaceae	Roseiarcus	13.2145	B; Pseudomonadota; Beijerinckiaceae	Restored	0.212147	FALSE
BAr1A1B1C_vRhyme_unbinned_23	BOr1A	2.80342	Bowness	Natural	NA	BAr1A1B1C	SEr2D2E2F__bin_92	SEr2D2E2F	Bacteria	Pseudomonadota	Alphaproteobacteria	Rhizobiales	Beijerinckiaceae	Roseiarcus	2.22183	B; Pseudomonadota; Beijerinckiaceae	NA	1.26177	FALSE
BAr1A1B1C_vRhyme_unbinned_23	BOr1A	2.80342	Bowness	Natural	NA	BAr1A1B1C	SEr3G3H3I__bin_276	SEr3G3H3I	Bacteria	Pseudomonadota	Alphaproteobacteria	Rhizobiales	Beijerinckiaceae	Roseiarcus	1.3884	B; Pseudomonadota; Beijerinckiaceae	Damaged	2.01918	FALSE
LASAr3G3H3I_vRhyme_unbinned_19	BOr1A	2.00218	Bowness	Natural	NA	LASAr3G3H3I	BAr2D2E2F__bin_71	BAr2D2E2F	Bacteria	Pseudomonadota	Alphaproteobacteria	Rhizobiales	Xanthobacteraceae	BOG-931	15.1655	B; Pseudomonadota; Xanthobacteraceae	Damaged	0.132022	TRUE
CRr1A1B1C_vRhyme_unbinned_13	BOr1A	2.00059	Bowness	Natural	Restored	CRr1A1B1C	SEr2D2E2F__bin_135	SEr2D2E2F	Bacteria	Desulfobacterota	Syntrophobacteria	Syntrophobacterales	Syntrophobacteraceae	SbD1	3.29325	B; Desulfobacterota; Syntrophobacteraceae	Restored	0.607484	FALSE
LASAr3G3H3I_vRhyme_unbinned_53	BOr1A	1.57471	Bowness	Natural	Damaged	LASAr3G3H3I	BOr2D2E2F__bin_44	BOr2D2E2F	Bacteria	Desulfobacterota_B	Binatia	Binatales	Binataceae	Binatus	2.74597	B; Desulfobacterota_B; Binataceae	Restored	0.57346	TRUE
BOr3G3H3I_vRhyme_unbinned_26	BOr1A	9.36789	Bowness	Natural	NA	BOr3G3H3I	CRr1A1B1C__bin_118	CRr1A1B1C	Bacteria	Acidobacteriota	Terriglobia	Terriglobales	SbA1	Bog-209	1.60469	B; Acidobacteriota; SbA1	Damaged	5.83782	TRUE
BOr3G3H3I_vRhyme_unbinned_26	BOr1A	9.36789	Bowness	Natural	NA	BOr3G3H3I	CRr2D2E2F__bin_75	CRr2D2E2F	Bacteria	Acidobacteriota	Terriglobia	Terriglobales	SbA1	Bog-209	2.45473	B; Acidobacteriota; SbA1	NA	3.81626	TRUE
BOr3G3H3I_vRhyme_unbinned_26	BOr1A	9.36789	Bowness	Natural	NA	BOr3G3H3I	LASAr3G3H3I__bin_93	LASAr3G3H3I	Bacteria	Acidobacteriota	Terriglobia	Terriglobales	SbA1	Bog-209	1.73989	B; Acidobacteriota; SbA1	Restored	5.38419	TRUE
BAr1A1B1C_vRhyme_unbinned_91	BOr1A	1.42295	Bowness	Natural	NA	BAr1A1B1C	LASAr3G3H3I__bin_35	LASAr3G3H3I	Bacteria	Pseudomonadota	Alphaproteobacteria	Rhizobiales	Beijerinckiaceae	Roseiarcus	13.2145	B; Pseudomonadota; Beijerinckiaceae	Restored	0.107681	TRUE
LASAr3G3H3I_vRhyme_unbinned_47	BOr1A	1.1767	Bowness	Natural	NA	LASAr3G3H3I	MGr3G3H3I__bin_82	MGr3G3H3I	Bacteria	Pseudomonadota	Alphaproteobacteria	Rhizobiales	Xanthobacteraceae	BOG-931	4.21907	B; Pseudomonadota; Xanthobacteraceae	Damaged	0.278899	FALSE
LASAr3G3H3I_vRhyme_unbinned_47	BOr1A	1.1767	Bowness	Natural	NA	LASAr3G3H3I	LASYr2D2E2F__bin_88	LASYr2D2E2F	Bacteria	Pseudomonadota	Alphaproteobacteria	Rhizobiales	Xanthobacteraceae	BOG-931	1.74674	B; Pseudomonadota; Xanthobacteraceae	Damaged	0.673654	FALSE
BOr3G3H3I_vRhyme_unbinned_18	BOr1A	1.57155	Bowness	Natural	NA	BOr3G3H3I	BOr3G3H3I__bin_49	BOr3G3H3I	Bacteria	Acidobacteriota	Terriglobia	Acidoferrales	UBA7541	Acidoferrum	3.06822	B; Acidobacteriota; UBA7541	Damaged	0.512202	FALSE
SEr2D2E2F_vRhyme_unbinned_128	BOr1A	2.19792	Bowness	Natural	Restored	SEr2D2E2F	BAr2D2E2F__bin_111	BAr2D2E2F	Bacteria	Pseudomonadota	Alphaproteobacteria	Rhizobiales	Beijerinckiaceae	Methylocystis	2.76048	B; Pseudomonadota; Beijerinckiaceae	Restored	0.79621	TRUE
BAr2D2E2F_vRhyme_bin_7	BOr1A	1.43207	Bowness	Natural	NA	BAr2D2E2F	BOr2D2E2F__bin_44	BOr2D2E2F	Bacteria	Desulfobacterota_B	Binatia	Binatales	Binataceae	Binatus	2.74597	B; Desulfobacterota_B; Binataceae	Restored	0.521516	FALSE
LASCr2D2E2F_vRhyme_unbinned_81	BOr1B	6.61654	Bowness	Natural	Damaged	LASCr2D2E2F	CRr1A1B1C__bin_118	CRr1A1B1C	Bacteria	Acidobacteriota	Terriglobia	Terriglobales	SbA1	Bog-209	6.28466	B; Acidobacteriota; SbA1	Damaged	1.05281	FALSE
BOr2D2E2F_vRhyme_unbinned_8	BOr1B	2.50119	Bowness	Natural	Restored	BOr2D2E2F	BOr1A1B1C__bin_77	BOr1A1B1C	Bacteria	Actinomycetota	Actinomycetia	Streptosporangiales	Streptosporangiaceae	Bog-532	22.3456	B; Actinomycetota; Streptosporangiaceae	NA	0.111932	FALSE
BOr2D2E2F_vRhyme_unbinned_8	BOr1B	2.50119	Bowness	Natural	Restored	BOr2D2E2F	CRr1A1B1C__bin_120	CRr1A1B1C	Bacteria	Actinomycetota	Actinomycetia	Streptosporangiales	Streptosporangiaceae	Palsa-504	11.2676	B; Actinomycetota; Streptosporangiaceae	NA	0.221982	FALSE
BOr2D2E2F_vRhyme_unbinned_8	BOr1B	2.50119	Bowness	Natural	Restored	BOr2D2E2F	MGr2D2E2F__bin_108	MGr2D2E2F	Bacteria	Actinomycetota	Actinomycetia	Streptosporangiales	Streptosporangiaceae	Palsa-504	19.8073	B; Actinomycetota; Streptosporangiaceae	Damaged	0.126276	FALSE
BOr2D2E2F_vRhyme_unbinned_8	BOr1B	2.50119	Bowness	Natural	Restored	BOr2D2E2F	BOr2D2E2F__bin_74	BOr2D2E2F	Bacteria	Actinomycetota	Actinomycetia	Streptosporangiales	Streptosporangiaceae	Palsa-504	63.7092	B; Actinomycetota; Streptosporangiaceae	NA	0.0392595	FALSE
LASYr2D2E2F_vRhyme_unbinned_15	BOr1B	3.80129	Bowness	Natural	NA	LASYr2D2E2F	SEr3G3H3I__bin_118	SEr3G3H3I	Bacteria	Pseudomonadota	Alphaproteobacteria	Rhizobiales	Xanthobacteraceae	BOG-931	1.75024	B; Pseudomonadota; Xanthobacteraceae	Restored	2.17187	TRUE
BOr2D2E2F_vRhyme_unbinned_5	BOr1B	1.00106	Bowness	Natural	Restored	BOr2D2E2F	LASAr3G3H3I__bin_35	LASAr3G3H3I	Bacteria	Pseudomonadota	Alphaproteobacteria	Rhizobiales	Beijerinckiaceae	Roseiarcus	9.05883	B; Pseudomonadota; Beijerinckiaceae	Restored	0.110507	FALSE
BOr2D2E2F_vRhyme_unbinned_5	BOr1B	1.00106	Bowness	Natural	Restored	BOr2D2E2F	SEr2D2E2F__bin_92	SEr2D2E2F	Bacteria	Pseudomonadota	Alphaproteobacteria	Rhizobiales	Beijerinckiaceae	Roseiarcus	2.07838	B; Pseudomonadota; Beijerinckiaceae	NA	0.481656	FALSE
BOr1A1B1C_vRhyme_unbinned_22	BOr1B	9.17914	Bowness	Natural	NA	BOr1A1B1C	BOr2D2E2F__bin_11	BOr2D2E2F	Bacteria	Actinomycetota	Thermoleophilia	Solirubrobacterales	Solirubrobacteraceae	Palsa-465	4.2176	B; Actinomycetota; Solirubrobacteraceae	NA	2.17639	FALSE
CRr2D2E2F_vRhyme_unbinned_23	BOr1B	1.23735	Bowness	Natural	NA	CRr2D2E2F	BAr1A1B1C__bin_85	BAr1A1B1C	Bacteria	Acidobacteriota	Terriglobia	Terriglobales	Acidobacteriaceae	Terracidiphilus	1.48274	B; Acidobacteriota; Acidobacteriaceae	NA	0.8345	FALSE
CRr2D2E2F_vRhyme_unbinned_23	BOr1B	1.23735	Bowness	Natural	NA	CRr2D2E2F	LASAr3G3H3I__bin_1	LASAr3G3H3I	Bacteria	Acidobacteriota	Terriglobia	Terriglobales	Acidobacteriaceae	Terracidiphilus	3.64783	B; Acidobacteriota; Acidobacteriaceae	NA	0.339201	FALSE
BOr2D2E2F_vRhyme_unbinned_25	BOr1B	1.15308	Bowness	Natural	Restored	BOr2D2E2F	BOr2D2E2F__bin_33	BOr2D2E2F	Bacteria	Acidobacteriota	Terriglobia	Terriglobales	SbA1	Bog-209	6.15794	B; Acidobacteriota; SbA1	Restored	0.187251	FALSE
CRr3G3H3I_vRhyme_unbinned_88	BOr1B	1.63977	Bowness	Natural	NA	CRr3G3H3I	SEr2D2E2F__bin_92	SEr2D2E2F	Bacteria	Pseudomonadota	Alphaproteobacteria	Rhizobiales	Beijerinckiaceae	Roseiarcus	2.07838	B; Pseudomonadota; Beijerinckiaceae	NA	0.788966	TRUE
CRr3G3H3I_vRhyme_unbinned_88	BOr1B	1.63977	Bowness	Natural	NA	CRr3G3H3I	LASAr3G3H3I__bin_35	LASAr3G3H3I	Bacteria	Pseudomonadota	Alphaproteobacteria	Rhizobiales	Beijerinckiaceae	Roseiarcus	9.05883	B; Pseudomonadota; Beijerinckiaceae	Restored	0.181013	TRUE
SEr2D2E2F_vRhyme_unbinned_50	BOr1B	1.12596	Bowness	Natural	NA	SEr2D2E2F	BAr2D2E2F__bin_37	BAr2D2E2F	Bacteria	Acidobacteriota	Terriglobia	Terriglobales	SbA1	Sulfotelmatobacter	6.65923	B; Acidobacteriota; SbA1	Damaged	0.169083	TRUE
SEr2D2E2F_vRhyme_unbinned_167	BOr1B	1.71999	Bowness	Natural	NA	SEr2D2E2F	SEr3G3H3I__bin_118	SEr3G3H3I	Bacteria	Pseudomonadota	Alphaproteobacteria	Rhizobiales	Xanthobacteraceae	BOG-931	1.75024	B; Pseudomonadota; Xanthobacteraceae	Restored	0.982718	FALSE
SEr2D2E2F_vRhyme_unbinned_167	BOr1B	1.71999	Bowness	Natural	NA	SEr2D2E2F	LASYr2D2E2F__bin_88	LASYr2D2E2F	Bacteria	Pseudomonadota	Alphaproteobacteria	Rhizobiales	Xanthobacteraceae	BOG-931	3.04544	B; Pseudomonadota; Xanthobacteraceae	Damaged	0.564776	FALSE
SEr2D2E2F_vRhyme_unbinned_167	BOr1B	1.71999	Bowness	Natural	NA	SEr2D2E2F	BOr2D2E2F__bin_49	BOr2D2E2F	Bacteria	Pseudomonadota	Alphaproteobacteria	Rhizobiales	Xanthobacteraceae	BOG-931	4.31802	B; Pseudomonadota; Xanthobacteraceae	Restored	0.398329	FALSE
BOr1A1B1C_vRhyme_unbinned_27	BOr1B	6.66272	Bowness	Natural	NA	BOr1A1B1C	SEr3G3H3I__bin_118	SEr3G3H3I	Bacteria	Pseudomonadota	Alphaproteobacteria	Rhizobiales	Xanthobacteraceae	BOG-931	1.75024	B; Pseudomonadota; Xanthobacteraceae	Restored	3.80675	TRUE
BOr1A1B1C_vRhyme_unbinned_27	BOr1B	6.66272	Bowness	Natural	NA	BOr1A1B1C	LASYr2D2E2F__bin_33	LASYr2D2E2F	Bacteria	Pseudomonadota	Alphaproteobacteria	Rhizobiales	Xanthobacteraceae	BOG-931	3.76626	B; Pseudomonadota; Xanthobacteraceae	Damaged	1.76906	TRUE
SEr3G3H3I_vRhyme_unbinned_10	BOr1B	3.18395	Bowness	Natural	Restored	SEr3G3H3I	LASCr2D2E2F__bin_72	LASCr2D2E2F	Bacteria	Pseudomonadota	Alphaproteobacteria	Rhizobiales	Beijerinckiaceae	Methylocystis	2.99864	B; Pseudomonadota; Beijerinckiaceae	Restored	1.0618	TRUE
BOr2D2E2F_vRhyme_unbinned_26	BOr1B	2.13418	Bowness	Natural	NA	BOr2D2E2F	LASAr3G3H3I__bin_113	LASAr3G3H3I	Bacteria	Acidobacteriota	Terriglobia	Terriglobales	SbA1	Bog-209	3.97881	B; Acidobacteriota; SbA1	NA	0.536387	TRUE
LASCr2D2E2F_vRhyme_unbinned_114	BOr1B	7.37864	Bowness	Natural	Restored	LASCr2D2E2F	BAr2D2E2F__bin_44	BAr2D2E2F	Bacteria	Acidobacteriota	Terriglobia	Terriglobales	SbA1	Bog-209	1.55303	B; Acidobacteriota; SbA1	Damaged	4.75111	TRUE
BOr2D2E2F_vRhyme_bin_6	BOr1B	8.42516	Bowness	Natural	NA	BOr2D2E2F	MGr2D2E2F__bin_108	MGr2D2E2F	Bacteria	Actinomycetota	Actinomycetia	Streptosporangiales	Streptosporangiaceae	Palsa-504	19.8073	B; Actinomycetota; Streptosporangiaceae	Damaged	0.425357	TRUE
LASAr3G3H3I_vRhyme_unbinned_40	BOr1B	1.46103	Bowness	Natural	Damaged	LASAr3G3H3I	CRr1A1B1C__bin_118	CRr1A1B1C	Bacteria	Acidobacteriota	Terriglobia	Terriglobales	SbA1	Bog-209	6.28466	B; Acidobacteriota; SbA1	Damaged	0.232476	FALSE
LASAr3G3H3I_vRhyme_unbinned_40	BOr1B	1.46103	Bowness	Natural	Damaged	LASAr3G3H3I	LASYr2D2E2F__bin_31	LASYr2D2E2F	Bacteria	Acidobacteriota	Terriglobia	Terriglobales	SbA1	Bog-209	2.04908	B; Acidobacteriota; SbA1	NA	0.713018	FALSE
BOr2D2E2F_vRhyme_unbinned_15	BOr1B	5.04128	Bowness	Natural	Restored	BOr2D2E2F	LASAr3G3H3I__bin_35	LASAr3G3H3I	Bacteria	Pseudomonadota	Alphaproteobacteria	Rhizobiales	Beijerinckiaceae	Roseiarcus	9.05883	B; Pseudomonadota; Beijerinckiaceae	Restored	0.556505	FALSE
BOr2D2E2F_vRhyme_unbinned_15	BOr1B	5.04128	Bowness	Natural	Restored	BOr2D2E2F	SEr2D2E2F__bin_92	SEr2D2E2F	Bacteria	Pseudomonadota	Alphaproteobacteria	Rhizobiales	Beijerinckiaceae	Roseiarcus	2.07838	B; Pseudomonadota; Beijerinckiaceae	NA	2.42559	FALSE
BAr2D2E2F_vRhyme_unbinned_43	BOr1B	2.25544	Bowness	Natural	Damaged	BAr2D2E2F	BOr3G3H3I__bin_85	BOr3G3H3I	Bacteria	Acidobacteriota	Terriglobia	Terriglobales	SbA1	Sulfotelmatobacter	3.54178	B; Acidobacteriota; SbA1	Restored	0.636809	TRUE
CRr1A1B1C_vRhyme_unbinned_7	BOr1B	2.21439	Bowness	Natural	Damaged	CRr1A1B1C	SEr3G3H3I__bin_121	SEr3G3H3I	Bacteria	Desulfobacterota_B	Binatia	Binatales	Binataceae	Binatus	10.6465	B; Desulfobacterota_B; Binataceae	NA	0.207993	FALSE
BOr3G3H3I_vRhyme_bin_2	BOr1B	21.4416	Bowness	Natural	NA	BOr3G3H3I	CRr1A1B1C__bin_11	CRr1A1B1C	Bacteria	Planctomycetota	Planctomycetia	Isosphaerales	Isosphaeraceae	Unknown	2.81682	B; Planctomycetota; Isosphaeraceae	NA	7.61201	FALSE
BOr3G3H3I_vRhyme_bin_2	BOr1B	21.4416	Bowness	Natural	NA	BOr3G3H3I	BOr1A1B1C__bin_77	BOr1A1B1C	Bacteria	Actinomycetota	Actinomycetia	Streptosporangiales	Streptosporangiaceae	Bog-532	22.3456	B; Actinomycetota; Streptosporangiaceae	NA	0.959545	FALSE
MHr3G3H3I_vRhyme_unbinned_3	BOr1B	1.31094	Bowness	Natural	Natural	MHr3G3H3I	BOr2D2E2F__bin_33	BOr2D2E2F	Bacteria	Acidobacteriota	Terriglobia	Terriglobales	SbA1	Bog-209	6.15794	B; Acidobacteriota; SbA1	Restored	0.212886	FALSE
CRr2D2E2F_vRhyme_unbinned_24	BOr1B	1.76541	Bowness	Natural	Natural	CRr2D2E2F	CRr1A1B1C__bin_120	CRr1A1B1C	Bacteria	Actinomycetota	Actinomycetia	Streptosporangiales	Streptosporangiaceae	Palsa-504	11.2676	B; Actinomycetota; Streptosporangiaceae	NA	0.15668	FALSE
CRr2D2E2F_vRhyme_unbinned_24	BOr1B	1.76541	Bowness	Natural	Natural	CRr2D2E2F	MGr2D2E2F__bin_108	MGr2D2E2F	Bacteria	Actinomycetota	Actinomycetia	Streptosporangiales	Streptosporangiaceae	Palsa-504	19.8073	B; Actinomycetota; Streptosporangiaceae	Damaged	0.0891292	FALSE
CRr3G3H3I_vRhyme_unbinned_83	BOr1B	2.26003	Bowness	Natural	NA	CRr3G3H3I	SEr2D2E2F__bin_92	SEr2D2E2F	Bacteria	Pseudomonadota	Alphaproteobacteria	Rhizobiales	Beijerinckiaceae	Roseiarcus	2.07838	B; Pseudomonadota; Beijerinckiaceae	NA	1.0874	TRUE
SEr3G3H3I_vRhyme_unbinned_4	BOr1B	5.85629	Bowness	Natural	NA	SEr3G3H3I	BAr3G3H3I__bin_6	BAr3G3H3I	Bacteria	Pseudomonadota	Alphaproteobacteria	Rhizobiales	Xanthobacteraceae	BOG-931	1.41188	B; Pseudomonadota; Xanthobacteraceae	Damaged	4.14786	TRUE
SEr3G3H3I_vRhyme_unbinned_4	BOr1B	5.85629	Bowness	Natural	NA	SEr3G3H3I	MGr3G3H3I__bin_82	MGr3G3H3I	Bacteria	Pseudomonadota	Alphaproteobacteria	Rhizobiales	Xanthobacteraceae	BOG-931	8.42455	B; Pseudomonadota; Xanthobacteraceae	Damaged	0.695145	TRUE
BOr3G3H3I_vRhyme_unbinned_36	BOr1B	2.47707	Bowness	Natural	Damaged	BOr3G3H3I	MGr2D2E2F__bin_108	MGr2D2E2F	Bacteria	Actinomycetota	Actinomycetia	Streptosporangiales	Streptosporangiaceae	Palsa-504	19.8073	B; Actinomycetota; Streptosporangiaceae	Damaged	0.125059	TRUE
BOr3G3H3I_vRhyme_unbinned_36	BOr1B	2.47707	Bowness	Natural	Damaged	BOr3G3H3I	BOr2D2E2F__bin_74	BOr2D2E2F	Bacteria	Actinomycetota	Actinomycetia	Streptosporangiales	Streptosporangiaceae	Palsa-504	63.7092	B; Actinomycetota; Streptosporangiaceae	NA	0.0388809	TRUE
BOr3G3H3I_vRhyme_unbinned_36	BOr1B	2.47707	Bowness	Natural	Damaged	BOr3G3H3I	CRr2D2E2F__bin_63	CRr2D2E2F	Bacteria	Actinomycetota	Actinomycetia	Streptosporangiales	Streptosporangiaceae	Bog-532	4.30137	B; Actinomycetota; Streptosporangiaceae	NA	0.57588	TRUE
BOr3G3H3I_vRhyme_unbinned_36	BOr1B	2.47707	Bowness	Natural	Damaged	BOr3G3H3I	CRr1A1B1C__bin_120	CRr1A1B1C	Bacteria	Actinomycetota	Actinomycetia	Streptosporangiales	Streptosporangiaceae	Palsa-504	11.2676	B; Actinomycetota; Streptosporangiaceae	NA	0.219841	TRUE
BOr2D2E2F_vRhyme_unbinned_29	BOr1B	0.962963	Bowness	Natural	Restored	BOr2D2E2F	LASAr3G3H3I__bin_35	LASAr3G3H3I	Bacteria	Pseudomonadota	Alphaproteobacteria	Rhizobiales	Beijerinckiaceae	Roseiarcus	9.05883	B; Pseudomonadota; Beijerinckiaceae	Restored	0.106301	TRUE
BOr1A1B1C_vRhyme_unbinned_24	BOr1B	3.40396	Bowness	Natural	NA	BOr1A1B1C	BOr2D2E2F__bin_32	BOr2D2E2F	Bacteria	Myxococcota	Myxococcia	Myxococcales	Myxococcaceae	Unknown	1.7195	B; Myxococcota; Myxococcaceae	Restored	1.97962	TRUE
BOr1A1B1C_vRhyme_unbinned_24	BOr1B	3.40396	Bowness	Natural	NA	BOr1A1B1C	CRr1A1B1C__bin_136	CRr1A1B1C	Bacteria	Myxococcota	Myxococcia	Myxococcales	Myxococcaceae	Unknown	1.65255	B; Myxococcota; Myxococcaceae	NA	2.05982	TRUE
BOr1A1B1C_vRhyme_unbinned_2	BOr1B	7.55262	Bowness	Natural	NA	BOr1A1B1C	BAr3G3H3I__bin_6	BAr3G3H3I	Bacteria	Pseudomonadota	Alphaproteobacteria	Rhizobiales	Xanthobacteraceae	BOG-931	1.41188	B; Pseudomonadota; Xanthobacteraceae	Damaged	5.34932	FALSE
LABRr1A1B1C_vRhyme_unbinned_115	BOr1B	17.763	Bowness	Natural	NA	LABRr1A1B1C	CRr1A1B1C__bin_120	CRr1A1B1C	Bacteria	Actinomycetota	Actinomycetia	Streptosporangiales	Streptosporangiaceae	Palsa-504	11.2676	B; Actinomycetota; Streptosporangiaceae	NA	1.57647	FALSE
LABRr1A1B1C_vRhyme_unbinned_115	BOr1B	17.763	Bowness	Natural	NA	LABRr1A1B1C	MGr2D2E2F__bin_108	MGr2D2E2F	Bacteria	Actinomycetota	Actinomycetia	Streptosporangiales	Streptosporangiaceae	Palsa-504	19.8073	B; Actinomycetota; Streptosporangiaceae	Damaged	0.89679	FALSE
LABRr1A1B1C_vRhyme_unbinned_115	BOr1B	17.763	Bowness	Natural	NA	LABRr1A1B1C	BOr2D2E2F__bin_74	BOr2D2E2F	Bacteria	Actinomycetota	Actinomycetia	Streptosporangiales	Streptosporangiaceae	Palsa-504	63.7092	B; Actinomycetota; Streptosporangiaceae	NA	0.278813	FALSE
LASYr2D2E2F_vRhyme_unbinned_13	BOr1B	1.09064	Bowness	Natural	Natural	LASYr2D2E2F	CRr1A1B1C__bin_120	CRr1A1B1C	Bacteria	Actinomycetota	Actinomycetia	Streptosporangiales	Streptosporangiaceae	Palsa-504	11.2676	B; Actinomycetota; Streptosporangiaceae	NA	0.0967944	FALSE
BAr1A1B1C_vRhyme_unbinned_1	BOr1B	9.53524	Bowness	Natural	NA	BAr1A1B1C	SEr3G3H3I__bin_121	SEr3G3H3I	Bacteria	Desulfobacterota_B	Binatia	Binatales	Binataceae	Binatus	10.6465	B; Desulfobacterota_B; Binataceae	NA	0.895624	FALSE
BAr1A1B1C_vRhyme_unbinned_1	BOr1B	9.53524	Bowness	Natural	NA	BAr1A1B1C	BOr2D2E2F__bin_44	BOr2D2E2F	Bacteria	Desulfobacterota_B	Binatia	Binatales	Binataceae	Binatus	2.91294	B; Desulfobacterota_B; Binataceae	Restored	3.27341	FALSE
LASCr2D2E2F_vRhyme_unbinned_77	BOr1B	13.8529	Bowness	Natural	Restored	LASCr2D2E2F	LASYr2D2E2F__bin_65	LASYr2D2E2F	Bacteria	Desulfobacterota	Desulfobaccia	Desulfobaccales	0-14-0-80-60-11	0-14-0-80-60-11	7.86953	B; Desulfobacterota; 0-14-0-80-60-11	NA	1.76032	FALSE
LASCr2D2E2F_vRhyme_unbinned_77	BOr1B	13.8529	Bowness	Natural	Restored	LASCr2D2E2F	SEr3G3H3I__bin_180	SEr3G3H3I	Bacteria	Desulfobacterota	Desulfobaccia	Desulfobaccales	0-14-0-80-60-11	0-14-0-80-60-11	9.21884	B; Desulfobacterota; 0-14-0-80-60-11	Restored	1.50267	FALSE
LASCr2D2E2F_vRhyme_unbinned_77	BOr1B	13.8529	Bowness	Natural	Restored	LASCr2D2E2F	BAr2D2E2F__bin_106	BAr2D2E2F	Bacteria	Desulfobacterota	Desulfobaccia	Desulfobaccales	0-14-0-80-60-11	0-14-0-80-60-11	1.89991	B; Desulfobacterota; 0-14-0-80-60-11	Restored	7.29134	FALSE
LAWAr2D2E2F_vRhyme_unbinned_86	BOr1B	1.90078	Bowness	Natural	Restored	LAWAr2D2E2F	LASCr2D2E2F__bin_72	LASCr2D2E2F	Bacteria	Pseudomonadota	Alphaproteobacteria	Rhizobiales	Beijerinckiaceae	Methylocystis	2.99864	B; Pseudomonadota; Beijerinckiaceae	Restored	0.633881	TRUE
SEr3G3H3I_vRhyme_unbinned_134	BOr1B	18.8388	Bowness	Natural	NA	SEr3G3H3I	LASYr2D2E2F__bin_88	LASYr2D2E2F	Bacteria	Pseudomonadota	Alphaproteobacteria	Rhizobiales	Xanthobacteraceae	BOG-931	3.04544	B; Pseudomonadota; Xanthobacteraceae	Damaged	6.18591	FALSE
SEr3G3H3I_vRhyme_unbinned_134	BOr1B	18.8388	Bowness	Natural	NA	SEr3G3H3I	BAr2D2E2F__bin_71	BAr2D2E2F	Bacteria	Pseudomonadota	Alphaproteobacteria	Rhizobiales	Xanthobacteraceae	BOG-931	33.2535	B; Pseudomonadota; Xanthobacteraceae	Damaged	0.566522	FALSE
SEr3G3H3I_vRhyme_unbinned_134	BOr1B	18.8388	Bowness	Natural	NA	SEr3G3H3I	BAr3G3H3I__bin_6	BAr3G3H3I	Bacteria	Pseudomonadota	Alphaproteobacteria	Rhizobiales	Xanthobacteraceae	BOG-931	1.41188	B; Pseudomonadota; Xanthobacteraceae	Damaged	13.343	FALSE
SEr3G3H3I_vRhyme_unbinned_134	BOr1B	18.8388	Bowness	Natural	NA	SEr3G3H3I	BOr1A1B1C__bin_20	BOr1A1B1C	Bacteria	Pseudomonadota	Alphaproteobacteria	Rhizobiales	Xanthobacteraceae	BOG-931	1.12068	B; Pseudomonadota; Xanthobacteraceae	Restored	16.8102	FALSE
SEr3G3H3I_vRhyme_unbinned_134	BOr1B	18.8388	Bowness	Natural	NA	SEr3G3H3I	CRr1A1B1C__bin_138	CRr1A1B1C	Bacteria	Pseudomonadota	Alphaproteobacteria	Rhizobiales	Xanthobacteraceae	BOG-931	1.38967	B; Pseudomonadota; Xanthobacteraceae	Damaged	13.5564	FALSE
BOr3G3H3I_vRhyme_unbinned_42	BOr1B	8.41989	Bowness	Natural	NA	BOr3G3H3I	SEr2D2E2F__bin_67	SEr2D2E2F	Bacteria	Pseudomonadota	Alphaproteobacteria	Rhizobiales	Rhodomicrobiaceae	Rhodomicrobium	7.34599	B; Pseudomonadota; Rhodomicrobiaceae	Damaged	1.14619	TRUE
LASCr2D2E2F_vRhyme_unbinned_109	BOr1B	1.04478	Bowness	Natural	NA	LASCr2D2E2F	LASYr2D2E2F__bin_101	LASYr2D2E2F	Bacteria	Pseudomonadota	Alphaproteobacteria	Rhizobiales	Xanthobacteraceae	Unknown	1.62801	B; Pseudomonadota; Xanthobacteraceae	NA	0.64175	FALSE
LAWAr2D2E2F_vRhyme_unbinned_24	BOr1B	4.70898	Bowness	Natural	Restored	LAWAr2D2E2F	LASCr2D2E2F__bin_72	LASCr2D2E2F	Bacteria	Pseudomonadota	Alphaproteobacteria	Rhizobiales	Beijerinckiaceae	Methylocystis	2.99864	B; Pseudomonadota; Beijerinckiaceae	Restored	1.57037	FALSE
BOr3G3H3I_vRhyme_unbinned_15	BOr1B	8.18715	Bowness	Natural	Damaged	BOr3G3H3I	BAr2D2E2F__bin_71	BAr2D2E2F	Bacteria	Pseudomonadota	Alphaproteobacteria	Rhizobiales	Xanthobacteraceae	BOG-931	33.2535	B; Pseudomonadota; Xanthobacteraceae	Damaged	0.246204	TRUE
CRr2D2E2F_vRhyme_unbinned_95	BOr1B	7.44406	Bowness	Natural	NA	CRr2D2E2F	BOr2D2E2F__bin_44	BOr2D2E2F	Bacteria	Desulfobacterota_B	Binatia	Binatales	Binataceae	Binatus	2.91294	B; Desulfobacterota_B; Binataceae	Restored	2.55552	TRUE
BOr3G3H3I_vRhyme_bin_4	BOr1B	4.6078	Bowness	Natural	Damaged	BOr3G3H3I	LAWAr2D2E2F__bin_112	LAWAr2D2E2F	Bacteria	Actinomycetota	Actinomycetia	Streptosporangiales	Streptosporangiaceae	Bog-532	4.14128	B; Actinomycetota; Streptosporangiaceae	NA	1.11265	FALSE
BOr3G3H3I_vRhyme_unbinned_37	BOr1B	3.07109	Bowness	Natural	NA	BOr3G3H3I	BOr3G3H3I__bin_91	BOr3G3H3I	Bacteria	Acidobacteriota	Terriglobia	Terriglobales	Koribacteraceae	Bog-257	1.51787	B; Acidobacteriota; Koribacteraceae	Damaged	2.02329	TRUE
LASCr2D2E2F_vRhyme_bin_8	BOr1B	7.00206	Bowness	Natural	Restored	LASCr2D2E2F	SEr2D2E2F__bin_135	SEr2D2E2F	Bacteria	Desulfobacterota	Syntrophobacteria	Syntrophobacterales	Syntrophobacteraceae	SbD1	7.93789	B; Desulfobacterota; Syntrophobacteraceae	Restored	0.882106	FALSE
CRr2D2E2F_vRhyme_unbinned_33	BOr1B	4.85807	Bowness	Natural	NA	CRr2D2E2F	BAr1A1B1C__bin_132	BAr1A1B1C	Bacteria	Actinomycetota	Actinomycetia	Streptosporangiales	Streptosporangiaceae	Palsa-504	19.3737	B; Actinomycetota; Streptosporangiaceae	NA	0.250756	FALSE
BOr1A1B1C_vRhyme_unbinned_18	BOr1B	18.7154	Bowness	Natural	Natural	BOr1A1B1C	LASYr2D2E2F__bin_54	LASYr2D2E2F	Bacteria	Actinomycetota	Actinomycetia	Streptosporangiales	Streptosporangiaceae	Palsa-504	2.90553	B; Actinomycetota; Streptosporangiaceae	Damaged	6.4413	TRUE
BOr1A1B1C_vRhyme_unbinned_18	BOr1B	18.7154	Bowness	Natural	Natural	BOr1A1B1C	BOr2D2E2F__bin_74	BOr2D2E2F	Bacteria	Actinomycetota	Actinomycetia	Streptosporangiales	Streptosporangiaceae	Palsa-504	63.7092	B; Actinomycetota; Streptosporangiaceae	NA	0.293763	TRUE
BOr1A1B1C_vRhyme_unbinned_18	BOr1B	18.7154	Bowness	Natural	Natural	BOr1A1B1C	BAr1A1B1C__bin_132	BAr1A1B1C	Bacteria	Actinomycetota	Actinomycetia	Streptosporangiales	Streptosporangiaceae	Palsa-504	19.3737	B; Actinomycetota; Streptosporangiaceae	NA	0.966022	TRUE
BAr1A1B1C_vRhyme_bin_15	BOr1B	1.83333	Bowness	Natural	NA	BAr1A1B1C	BOr2D2E2F__bin_30	BOr2D2E2F	Bacteria	Actinomycetota	Thermoleophilia	Solirubrobacterales	Solirubrobacteraceae	Palsa-744	2.03163	B; Actinomycetota; Solirubrobacteraceae	NA	0.902396	FALSE
BOr3G3H3I_vRhyme_unbinned_25	BOr1B	1.6279	Bowness	Natural	Damaged	BOr3G3H3I	LASAr3G3H3I__bin_93	LASAr3G3H3I	Bacteria	Acidobacteriota	Terriglobia	Terriglobales	SbA1	Bog-209	2.62434	B; Acidobacteriota; SbA1	Restored	0.620311	FALSE
BAr2D2E2F_vRhyme_bin_19	BOr1B	2.03721	Bowness	Natural	NA	BAr2D2E2F	CRr1A1B1C__bin_11	CRr1A1B1C	Bacteria	Planctomycetota	Planctomycetia	Isosphaerales	Isosphaeraceae	Unknown	2.81682	B; Planctomycetota; Isosphaeraceae	NA	0.723231	FALSE
LASAr3G3H3I_vRhyme_unbinned_18	BOr1B	5.3396	Bowness	Natural	NA	LASAr3G3H3I	LASYr2D2E2F__bin_101	LASYr2D2E2F	Bacteria	Pseudomonadota	Alphaproteobacteria	Rhizobiales	Xanthobacteraceae	Unknown	1.62801	B; Pseudomonadota; Xanthobacteraceae	NA	3.27983	TRUE
LASAr3G3H3I_vRhyme_unbinned_19	BOr1B	5.92746	Bowness	Natural	NA	LASAr3G3H3I	BAr2D2E2F__bin_71	BAr2D2E2F	Bacteria	Pseudomonadota	Alphaproteobacteria	Rhizobiales	Xanthobacteraceae	BOG-931	33.2535	B; Pseudomonadota; Xanthobacteraceae	Damaged	0.178251	TRUE
CRr1A1B1C_vRhyme_unbinned_13	BOr1B	4.70874	Bowness	Natural	Restored	CRr1A1B1C	SEr2D2E2F__bin_135	SEr2D2E2F	Bacteria	Desulfobacterota	Syntrophobacteria	Syntrophobacterales	Syntrophobacteraceae	SbD1	7.93789	B; Desulfobacterota; Syntrophobacteraceae	Restored	0.593198	FALSE
LASAr3G3H3I_vRhyme_unbinned_53	BOr1B	3.26555	Bowness	Natural	Damaged	LASAr3G3H3I	BOr2D2E2F__bin_44	BOr2D2E2F	Bacteria	Desulfobacterota_B	Binatia	Binatales	Binataceae	Binatus	2.91294	B; Desulfobacterota_B; Binataceae	Restored	1.12105	TRUE
BOr3G3H3I_vRhyme_unbinned_26	BOr1B	13.2401	Bowness	Natural	NA	BOr3G3H3I	CRr1A1B1C__bin_118	CRr1A1B1C	Bacteria	Acidobacteriota	Terriglobia	Terriglobales	SbA1	Bog-209	6.28466	B; Acidobacteriota; SbA1	Damaged	2.10674	TRUE
BOr3G3H3I_vRhyme_unbinned_26	BOr1B	13.2401	Bowness	Natural	NA	BOr3G3H3I	LASAr3G3H3I__bin_93	LASAr3G3H3I	Bacteria	Acidobacteriota	Terriglobia	Terriglobales	SbA1	Bog-209	2.62434	B; Acidobacteriota; SbA1	Restored	5.04514	TRUE
LASAr3G3H3I_vRhyme_unbinned_47	BOr1B	3.34105	Bowness	Natural	NA	LASAr3G3H3I	MGr3G3H3I__bin_82	MGr3G3H3I	Bacteria	Pseudomonadota	Alphaproteobacteria	Rhizobiales	Xanthobacteraceae	BOG-931	8.42455	B; Pseudomonadota; Xanthobacteraceae	Damaged	0.396585	FALSE
LASAr3G3H3I_vRhyme_unbinned_47	BOr1B	3.34105	Bowness	Natural	NA	LASAr3G3H3I	LASYr2D2E2F__bin_88	LASYr2D2E2F	Bacteria	Pseudomonadota	Alphaproteobacteria	Rhizobiales	Xanthobacteraceae	BOG-931	3.04544	B; Pseudomonadota; Xanthobacteraceae	Damaged	1.09707	FALSE
LASAr3G3H3I_vRhyme_unbinned_12	BOr1B	1.1022	Bowness	Natural	NA	LASAr3G3H3I	BOr3G3H3I__bin_85	BOr3G3H3I	Bacteria	Acidobacteriota	Terriglobia	Terriglobales	SbA1	Sulfotelmatobacter	3.54178	B; Acidobacteriota; SbA1	Restored	0.3112	FALSE
BOr3G3H3I_vRhyme_unbinned_18	BOr1B	4.8228	Bowness	Natural	NA	BOr3G3H3I	BOr3G3H3I__bin_49	BOr3G3H3I	Bacteria	Acidobacteriota	Terriglobia	Acidoferrales	UBA7541	Acidoferrum	9.37071	B; Acidobacteriota; UBA7541	Damaged	0.514668	FALSE
BAr2D2E2F_vRhyme_bin_7	BOr1B	1.83223	Bowness	Natural	NA	BAr2D2E2F	BOr2D2E2F__bin_44	BOr2D2E2F	Bacteria	Desulfobacterota_B	Binatia	Binatales	Binataceae	Binatus	2.91294	B; Desulfobacterota_B; Binataceae	Restored	0.628998	FALSE
LASCr2D2E2F_vRhyme_unbinned_81	BOr1C	8.79543	Bowness	Natural	Damaged	LASCr2D2E2F	CRr1A1B1C__bin_118	CRr1A1B1C	Bacteria	Acidobacteriota	Terriglobia	Terriglobales	SbA1	Bog-209	7.07317	B; Acidobacteriota; SbA1	Damaged	1.24349	FALSE
LASAr3G3H3I_vRhyme_unbinned_20	BOr1C	1.19802	Bowness	Natural	NA	LASAr3G3H3I	LASAr3G3H3I__bin_35	LASAr3G3H3I	Bacteria	Pseudomonadota	Alphaproteobacteria	Rhizobiales	Beijerinckiaceae	Roseiarcus	5.06094	B; Pseudomonadota; Beijerinckiaceae	Restored	0.236719	FALSE
BOr2D2E2F_vRhyme_unbinned_8	BOr1C	2.49593	Bowness	Natural	Restored	BOr2D2E2F	BOr1A1B1C__bin_77	BOr1A1B1C	Bacteria	Actinomycetota	Actinomycetia	Streptosporangiales	Streptosporangiaceae	Bog-532	22.549	B; Actinomycetota; Streptosporangiaceae	NA	0.110689	FALSE
BOr2D2E2F_vRhyme_unbinned_8	BOr1C	2.49593	Bowness	Natural	Restored	BOr2D2E2F	CRr1A1B1C__bin_120	CRr1A1B1C	Bacteria	Actinomycetota	Actinomycetia	Streptosporangiales	Streptosporangiaceae	Palsa-504	11.0261	B; Actinomycetota; Streptosporangiaceae	NA	0.226366	FALSE
BOr2D2E2F_vRhyme_unbinned_8	BOr1C	2.49593	Bowness	Natural	Restored	BOr2D2E2F	MGr2D2E2F__bin_108	MGr2D2E2F	Bacteria	Actinomycetota	Actinomycetia	Streptosporangiales	Streptosporangiaceae	Palsa-504	17.2786	B; Actinomycetota; Streptosporangiaceae	Damaged	0.144452	FALSE
BOr2D2E2F_vRhyme_unbinned_8	BOr1C	2.49593	Bowness	Natural	Restored	BOr2D2E2F	BOr2D2E2F__bin_74	BOr2D2E2F	Bacteria	Actinomycetota	Actinomycetia	Streptosporangiales	Streptosporangiaceae	Palsa-504	54.8351	B; Actinomycetota; Streptosporangiaceae	NA	0.045517	FALSE
LASYr2D2E2F_vRhyme_unbinned_15	BOr1C	2.63327	Bowness	Natural	NA	LASYr2D2E2F	SEr3G3H3I__bin_118	SEr3G3H3I	Bacteria	Pseudomonadota	Alphaproteobacteria	Rhizobiales	Xanthobacteraceae	BOG-931	1.70159	B; Pseudomonadota; Xanthobacteraceae	Restored	1.54753	TRUE
MGr3G3H3I_vRhyme_unbinned_103	BOr1C	4.74927	Bowness	Natural	NA	MGr3G3H3I	MGr3G3H3I__bin_156	MGr3G3H3I	Bacteria	Acidobacteriota	Terriglobia	Bryobacterales	Bryobacteraceae	Bog-375	4.91259	B; Acidobacteriota; Bryobacteraceae	NA	0.966753	TRUE
BOr1A1B1C_vRhyme_unbinned_22	BOr1C	10.8687	Bowness	Natural	NA	BOr1A1B1C	BOr2D2E2F__bin_11	BOr2D2E2F	Bacteria	Actinomycetota	Thermoleophilia	Solirubrobacterales	Solirubrobacteraceae	Palsa-465	1.66081	B; Actinomycetota; Solirubrobacteraceae	NA	6.54419	FALSE
CRr2D2E2F_vRhyme_unbinned_23	BOr1C	1.32503	Bowness	Natural	NA	CRr2D2E2F	BAr1A1B1C__bin_85	BAr1A1B1C	Bacteria	Acidobacteriota	Terriglobia	Terriglobales	Acidobacteriaceae	Terracidiphilus	1.6521	B; Acidobacteriota; Acidobacteriaceae	NA	0.802029	FALSE
CRr2D2E2F_vRhyme_unbinned_23	BOr1C	1.32503	Bowness	Natural	NA	CRr2D2E2F	LASAr3G3H3I__bin_1	LASAr3G3H3I	Bacteria	Acidobacteriota	Terriglobia	Terriglobales	Acidobacteriaceae	Terracidiphilus	3.98396	B; Acidobacteriota; Acidobacteriaceae	NA	0.332591	FALSE
CRr3G3H3I_vRhyme_unbinned_88	BOr1C	1.31523	Bowness	Natural	NA	CRr3G3H3I	SEr2D2E2F__bin_92	SEr2D2E2F	Bacteria	Pseudomonadota	Alphaproteobacteria	Rhizobiales	Beijerinckiaceae	Roseiarcus	3.64655	B; Pseudomonadota; Beijerinckiaceae	NA	0.360678	TRUE
CRr3G3H3I_vRhyme_unbinned_88	BOr1C	1.31523	Bowness	Natural	NA	CRr3G3H3I	LASAr3G3H3I__bin_35	LASAr3G3H3I	Bacteria	Pseudomonadota	Alphaproteobacteria	Rhizobiales	Beijerinckiaceae	Roseiarcus	5.06094	B; Pseudomonadota; Beijerinckiaceae	Restored	0.259878	TRUE
SEr2D2E2F_vRhyme_unbinned_70	BOr1C	1.64596	Bowness	Natural	Natural	SEr2D2E2F	SEr3G3H3I__bin_180	SEr3G3H3I	Bacteria	Desulfobacterota	Desulfobaccia	Desulfobaccales	0-14-0-80-60-11	0-14-0-80-60-11	10.1465	B; Desulfobacterota; 0-14-0-80-60-11	Restored	0.162219	FALSE
BOr2D2E2F_vRhyme_unbinned_3	BOr1C	1.76718	Bowness	Natural	NA	BOr2D2E2F	CRr3G3H3I__bin_90	CRr3G3H3I	Bacteria	Desulfobacterota_B	Binatia	Binatales	Binataceae	Binatus	2.40952	B; Desulfobacterota_B; Binataceae	Damaged	0.733417	FALSE
BOr1A1B1C_vRhyme_unbinned_27	BOr1C	14.4004	Bowness	Natural	NA	BOr1A1B1C	SEr3G3H3I__bin_118	SEr3G3H3I	Bacteria	Pseudomonadota	Alphaproteobacteria	Rhizobiales	Xanthobacteraceae	BOG-931	1.70159	B; Pseudomonadota; Xanthobacteraceae	Restored	8.46292	TRUE
BOr1A1B1C_vRhyme_unbinned_27	BOr1C	14.4004	Bowness	Natural	NA	BOr1A1B1C	LASYr2D2E2F__bin_33	LASYr2D2E2F	Bacteria	Pseudomonadota	Alphaproteobacteria	Rhizobiales	Xanthobacteraceae	BOG-931	2.43312	B; Pseudomonadota; Xanthobacteraceae	Damaged	5.9185	TRUE
SEr3G3H3I_vRhyme_unbinned_10	BOr1C	2.73532	Bowness	Natural	Restored	SEr3G3H3I	LASCr2D2E2F__bin_72	LASCr2D2E2F	Bacteria	Pseudomonadota	Alphaproteobacteria	Rhizobiales	Beijerinckiaceae	Methylocystis	3.25112	B; Pseudomonadota; Beijerinckiaceae	Restored	0.841348	TRUE
SEr3G3H3I_vRhyme_unbinned_10	BOr1C	2.73532	Bowness	Natural	Restored	SEr3G3H3I	BAr2D2E2F__bin_111	BAr2D2E2F	Bacteria	Pseudomonadota	Alphaproteobacteria	Rhizobiales	Beijerinckiaceae	Methylocystis	1.92054	B; Pseudomonadota; Beijerinckiaceae	Restored	1.42424	TRUE
LASCr2D2E2F_vRhyme_unbinned_114	BOr1C	3.42111	Bowness	Natural	Restored	LASCr2D2E2F	BAr1A1B1C__bin_104	BAr1A1B1C	Bacteria	Acidobacteriota	Terriglobia	Terriglobales	SbA1	Bog-209	1.52088	B; Acidobacteriota; SbA1	Restored	2.24942	TRUE
LASCr2D2E2F_vRhyme_unbinned_114	BOr1C	3.42111	Bowness	Natural	Restored	LASCr2D2E2F	BAr2D2E2F__bin_44	BAr2D2E2F	Bacteria	Acidobacteriota	Terriglobia	Terriglobales	SbA1	Bog-209	2.48623	B; Acidobacteriota; SbA1	Damaged	1.37602	TRUE
BOr2D2E2F_vRhyme_bin_6	BOr1C	10.3215	Bowness	Natural	NA	BOr2D2E2F	MGr2D2E2F__bin_108	MGr2D2E2F	Bacteria	Actinomycetota	Actinomycetia	Streptosporangiales	Streptosporangiaceae	Palsa-504	17.2786	B; Actinomycetota; Streptosporangiaceae	Damaged	0.597359	TRUE
LASAr3G3H3I_vRhyme_unbinned_40	BOr1C	1.51057	Bowness	Natural	Damaged	LASAr3G3H3I	CRr1A1B1C__bin_118	CRr1A1B1C	Bacteria	Acidobacteriota	Terriglobia	Terriglobales	SbA1	Bog-209	7.07317	B; Acidobacteriota; SbA1	Damaged	0.213564	FALSE
LASAr3G3H3I_vRhyme_unbinned_40	BOr1C	1.51057	Bowness	Natural	Damaged	LASAr3G3H3I	LASYr2D2E2F__bin_31	LASYr2D2E2F	Bacteria	Acidobacteriota	Terriglobia	Terriglobales	SbA1	Bog-209	5.73911	B; Acidobacteriota; SbA1	NA	0.263207	FALSE
BOr2D2E2F_vRhyme_unbinned_15	BOr1C	2.30945	Bowness	Natural	Restored	BOr2D2E2F	LASAr3G3H3I__bin_35	LASAr3G3H3I	Bacteria	Pseudomonadota	Alphaproteobacteria	Rhizobiales	Beijerinckiaceae	Roseiarcus	5.06094	B; Pseudomonadota; Beijerinckiaceae	Restored	0.456327	FALSE
BOr2D2E2F_vRhyme_unbinned_15	BOr1C	2.30945	Bowness	Natural	Restored	BOr2D2E2F	SEr2D2E2F__bin_92	SEr2D2E2F	Bacteria	Pseudomonadota	Alphaproteobacteria	Rhizobiales	Beijerinckiaceae	Roseiarcus	3.64655	B; Pseudomonadota; Beijerinckiaceae	NA	0.633323	FALSE
CRr1A1B1C_vRhyme_unbinned_7	BOr1C	2.36976	Bowness	Natural	Damaged	CRr1A1B1C	SEr3G3H3I__bin_121	SEr3G3H3I	Bacteria	Desulfobacterota_B	Binatia	Binatales	Binataceae	Binatus	5.59418	B; Desulfobacterota_B; Binataceae	NA	0.423612	FALSE
BOr3G3H3I_vRhyme_bin_2	BOr1C	8.19219	Bowness	Natural	NA	BOr3G3H3I	CRr1A1B1C__bin_11	CRr1A1B1C	Bacteria	Planctomycetota	Planctomycetia	Isosphaerales	Isosphaeraceae	Unknown	1.88637	B; Planctomycetota; Isosphaeraceae	NA	4.34284	FALSE
BOr3G3H3I_vRhyme_bin_2	BOr1C	8.19219	Bowness	Natural	NA	BOr3G3H3I	BOr1A1B1C__bin_77	BOr1A1B1C	Bacteria	Actinomycetota	Actinomycetia	Streptosporangiales	Streptosporangiaceae	Bog-532	22.549	B; Actinomycetota; Streptosporangiaceae	NA	0.363306	FALSE
CRr2D2E2F_vRhyme_unbinned_24	BOr1C	2.83565	Bowness	Natural	Natural	CRr2D2E2F	CRr1A1B1C__bin_120	CRr1A1B1C	Bacteria	Actinomycetota	Actinomycetia	Streptosporangiales	Streptosporangiaceae	Palsa-504	11.0261	B; Actinomycetota; Streptosporangiaceae	NA	0.257177	FALSE
CRr2D2E2F_vRhyme_unbinned_24	BOr1C	2.83565	Bowness	Natural	Natural	CRr2D2E2F	MGr2D2E2F__bin_108	MGr2D2E2F	Bacteria	Actinomycetota	Actinomycetia	Streptosporangiales	Streptosporangiaceae	Palsa-504	17.2786	B; Actinomycetota; Streptosporangiaceae	Damaged	0.164113	FALSE
CRr3G3H3I_vRhyme_unbinned_83	BOr1C	1.58286	Bowness	Natural	NA	CRr3G3H3I	SEr2D2E2F__bin_92	SEr2D2E2F	Bacteria	Pseudomonadota	Alphaproteobacteria	Rhizobiales	Beijerinckiaceae	Roseiarcus	3.64655	B; Pseudomonadota; Beijerinckiaceae	NA	0.43407	TRUE
SEr3G3H3I_vRhyme_unbinned_276	BOr1C	5.75779	Bowness	Natural	Natural	SEr3G3H3I	SEr3G3H3I__bin_73	SEr3G3H3I	Bacteria	Pseudomonadota	Alphaproteobacteria	Rhizobiales	Beijerinckiaceae	Rhodoblastus	5.59242	B; Pseudomonadota; Beijerinckiaceae	NA	1.02957	TRUE
SEr3G3H3I_vRhyme_unbinned_276	BOr1C	5.75779	Bowness	Natural	Natural	SEr3G3H3I	BAr1A1B1C__bin_33	BAr1A1B1C	Bacteria	Pseudomonadota	Alphaproteobacteria	Rhizobiales	Beijerinckiaceae	Rhodoblastus	1.84371	B; Pseudomonadota; Beijerinckiaceae	NA	3.12294	TRUE
SEr3G3H3I_vRhyme_unbinned_4	BOr1C	5.19216	Bowness	Natural	NA	SEr3G3H3I	BAr3G3H3I__bin_6	BAr3G3H3I	Bacteria	Pseudomonadota	Alphaproteobacteria	Rhizobiales	Xanthobacteraceae	BOG-931	1.90014	B; Pseudomonadota; Xanthobacteraceae	Damaged	2.73251	TRUE
SEr3G3H3I_vRhyme_unbinned_4	BOr1C	5.19216	Bowness	Natural	NA	SEr3G3H3I	MGr3G3H3I__bin_82	MGr3G3H3I	Bacteria	Pseudomonadota	Alphaproteobacteria	Rhizobiales	Xanthobacteraceae	BOG-931	8.17069	B; Pseudomonadota; Xanthobacteraceae	Damaged	0.635461	TRUE
LASCr2D2E2F_vRhyme_unbinned_119	BOr1C	1.30997	Bowness	Natural	Restored	LASCr2D2E2F	BOr1A1B1C__bin_77	BOr1A1B1C	Bacteria	Actinomycetota	Actinomycetia	Streptosporangiales	Streptosporangiaceae	Bog-532	22.549	B; Actinomycetota; Streptosporangiaceae	NA	0.0580944	TRUE
BOr3G3H3I_vRhyme_unbinned_36	BOr1C	5.44941	Bowness	Natural	Damaged	BOr3G3H3I	MGr2D2E2F__bin_108	MGr2D2E2F	Bacteria	Actinomycetota	Actinomycetia	Streptosporangiales	Streptosporangiaceae	Palsa-504	17.2786	B; Actinomycetota; Streptosporangiaceae	Damaged	0.315385	TRUE
BOr3G3H3I_vRhyme_unbinned_36	BOr1C	5.44941	Bowness	Natural	Damaged	BOr3G3H3I	BOr2D2E2F__bin_74	BOr2D2E2F	Bacteria	Actinomycetota	Actinomycetia	Streptosporangiales	Streptosporangiaceae	Palsa-504	54.8351	B; Actinomycetota; Streptosporangiaceae	NA	0.0993782	TRUE
BOr3G3H3I_vRhyme_unbinned_36	BOr1C	5.44941	Bowness	Natural	Damaged	BOr3G3H3I	CRr2D2E2F__bin_63	CRr2D2E2F	Bacteria	Actinomycetota	Actinomycetia	Streptosporangiales	Streptosporangiaceae	Bog-532	3.75543	B; Actinomycetota; Streptosporangiaceae	NA	1.45107	TRUE
BOr3G3H3I_vRhyme_unbinned_36	BOr1C	5.44941	Bowness	Natural	Damaged	BOr3G3H3I	CRr1A1B1C__bin_120	CRr1A1B1C	Bacteria	Actinomycetota	Actinomycetia	Streptosporangiales	Streptosporangiaceae	Palsa-504	11.0261	B; Actinomycetota; Streptosporangiaceae	NA	0.49423	TRUE
CRr1A1B1C_vRhyme_unbinned_30	BOr1C	1.11737	Bowness	Natural	NA	CRr1A1B1C	SEr2D2E2F__bin_92	SEr2D2E2F	Bacteria	Pseudomonadota	Alphaproteobacteria	Rhizobiales	Beijerinckiaceae	Roseiarcus	3.64655	B; Pseudomonadota; Beijerinckiaceae	NA	0.306417	FALSE
CRr1A1B1C_vRhyme_unbinned_30	BOr1C	1.11737	Bowness	Natural	NA	CRr1A1B1C	LASAr3G3H3I__bin_35	LASAr3G3H3I	Bacteria	Pseudomonadota	Alphaproteobacteria	Rhizobiales	Beijerinckiaceae	Roseiarcus	5.06094	B; Pseudomonadota; Beijerinckiaceae	Restored	0.220782	FALSE
BOr1A1B1C_vRhyme_unbinned_24	BOr1C	6.22215	Bowness	Natural	NA	BOr1A1B1C	BOr2D2E2F__bin_32	BOr2D2E2F	Bacteria	Myxococcota	Myxococcia	Myxococcales	Myxococcaceae	Unknown	4.30098	B; Myxococcota; Myxococcaceae	Restored	1.44668	TRUE
BOr1A1B1C_vRhyme_unbinned_24	BOr1C	6.22215	Bowness	Natural	NA	BOr1A1B1C	CRr1A1B1C__bin_136	CRr1A1B1C	Bacteria	Myxococcota	Myxococcia	Myxococcales	Myxococcaceae	Unknown	2.25038	B; Myxococcota; Myxococcaceae	NA	2.76493	TRUE
BOr1A1B1C_vRhyme_unbinned_2	BOr1C	12.7825	Bowness	Natural	NA	BOr1A1B1C	BAr3G3H3I__bin_6	BAr3G3H3I	Bacteria	Pseudomonadota	Alphaproteobacteria	Rhizobiales	Xanthobacteraceae	BOG-931	1.90014	B; Pseudomonadota; Xanthobacteraceae	Damaged	6.72714	FALSE
LABRr1A1B1C_vRhyme_unbinned_115	BOr1C	13.0521	Bowness	Natural	NA	LABRr1A1B1C	CRr1A1B1C__bin_120	CRr1A1B1C	Bacteria	Actinomycetota	Actinomycetia	Streptosporangiales	Streptosporangiaceae	Palsa-504	11.0261	B; Actinomycetota; Streptosporangiaceae	NA	1.18375	FALSE
LABRr1A1B1C_vRhyme_unbinned_115	BOr1C	13.0521	Bowness	Natural	NA	LABRr1A1B1C	MGr2D2E2F__bin_108	MGr2D2E2F	Bacteria	Actinomycetota	Actinomycetia	Streptosporangiales	Streptosporangiaceae	Palsa-504	17.2786	B; Actinomycetota; Streptosporangiaceae	Damaged	0.755393	FALSE
LABRr1A1B1C_vRhyme_unbinned_115	BOr1C	13.0521	Bowness	Natural	NA	LABRr1A1B1C	BOr2D2E2F__bin_74	BOr2D2E2F	Bacteria	Actinomycetota	Actinomycetia	Streptosporangiales	Streptosporangiaceae	Palsa-504	54.8351	B; Actinomycetota; Streptosporangiaceae	NA	0.238025	FALSE
LASYr2D2E2F_vRhyme_unbinned_13	BOr1C	1.04684	Bowness	Natural	Natural	LASYr2D2E2F	CRr1A1B1C__bin_120	CRr1A1B1C	Bacteria	Actinomycetota	Actinomycetia	Streptosporangiales	Streptosporangiaceae	Palsa-504	11.0261	B; Actinomycetota; Streptosporangiaceae	NA	0.0949425	FALSE
BAr1A1B1C_vRhyme_unbinned_1	BOr1C	3.48136	Bowness	Natural	NA	BAr1A1B1C	SEr3G3H3I__bin_121	SEr3G3H3I	Bacteria	Desulfobacterota_B	Binatia	Binatales	Binataceae	Binatus	5.59418	B; Desulfobacterota_B; Binataceae	NA	0.622318	FALSE
BAr1A1B1C_vRhyme_unbinned_1	BOr1C	3.48136	Bowness	Natural	NA	BAr1A1B1C	BOr2D2E2F__bin_44	BOr2D2E2F	Bacteria	Desulfobacterota_B	Binatia	Binatales	Binataceae	Binatus	2.93187	B; Desulfobacterota_B; Binataceae	Restored	1.18742	FALSE
LASCr2D2E2F_vRhyme_unbinned_77	BOr1C	12.0748	Bowness	Natural	Restored	LASCr2D2E2F	LASYr2D2E2F__bin_65	LASYr2D2E2F	Bacteria	Desulfobacterota	Desulfobaccia	Desulfobaccales	0-14-0-80-60-11	0-14-0-80-60-11	3.5387	B; Desulfobacterota; 0-14-0-80-60-11	NA	3.4122	FALSE
LASCr2D2E2F_vRhyme_unbinned_77	BOr1C	12.0748	Bowness	Natural	Restored	LASCr2D2E2F	SEr3G3H3I__bin_180	SEr3G3H3I	Bacteria	Desulfobacterota	Desulfobaccia	Desulfobaccales	0-14-0-80-60-11	0-14-0-80-60-11	10.1465	B; Desulfobacterota; 0-14-0-80-60-11	Restored	1.19004	FALSE
LASCr2D2E2F_vRhyme_unbinned_77	BOr1C	12.0748	Bowness	Natural	Restored	LASCr2D2E2F	BAr2D2E2F__bin_106	BAr2D2E2F	Bacteria	Desulfobacterota	Desulfobaccia	Desulfobaccales	0-14-0-80-60-11	0-14-0-80-60-11	7.62106	B; Desulfobacterota; 0-14-0-80-60-11	Restored	1.58439	FALSE
SEr3G3H3I_vRhyme_unbinned_237	BOr1C	1.16108	Bowness	Natural	NA	SEr3G3H3I	LASAr3G3H3I__bin_79	LASAr3G3H3I	Bacteria	Pseudomonadota	Alphaproteobacteria	Rhizobiales	Beijerinckiaceae	Roseiarcus	2.56475	B; Pseudomonadota; Beijerinckiaceae	Restored	0.452707	FALSE
LAWAr2D2E2F_vRhyme_unbinned_86	BOr1C	2.76296	Bowness	Natural	Restored	LAWAr2D2E2F	BAr2D2E2F__bin_111	BAr2D2E2F	Bacteria	Pseudomonadota	Alphaproteobacteria	Rhizobiales	Beijerinckiaceae	Methylocystis	1.92054	B; Pseudomonadota; Beijerinckiaceae	Restored	1.43864	TRUE
LAWAr2D2E2F_vRhyme_unbinned_86	BOr1C	2.76296	Bowness	Natural	Restored	LAWAr2D2E2F	LASCr2D2E2F__bin_72	LASCr2D2E2F	Bacteria	Pseudomonadota	Alphaproteobacteria	Rhizobiales	Beijerinckiaceae	Methylocystis	3.25112	B; Pseudomonadota; Beijerinckiaceae	Restored	0.849851	TRUE
CRr1A1B1C_vRhyme_unbinned_41	BOr1C	1.30858	Bowness	Natural	NA	CRr1A1B1C	LASAr3G3H3I__bin_35	LASAr3G3H3I	Bacteria	Pseudomonadota	Alphaproteobacteria	Rhizobiales	Beijerinckiaceae	Roseiarcus	5.06094	B; Pseudomonadota; Beijerinckiaceae	Restored	0.258565	FALSE
CRr1A1B1C_vRhyme_unbinned_41	BOr1C	1.30858	Bowness	Natural	NA	CRr1A1B1C	LASYr2D2E2F__bin_98	LASYr2D2E2F	Bacteria	Pseudomonadota	Alphaproteobacteria	Rhizobiales	Beijerinckiaceae	Roseiarcus	1.59764	B; Pseudomonadota; Beijerinckiaceae	NA	0.819075	FALSE
CRr1A1B1C_vRhyme_unbinned_41	BOr1C	1.30858	Bowness	Natural	NA	CRr1A1B1C	SEr2D2E2F__bin_92	SEr2D2E2F	Bacteria	Pseudomonadota	Alphaproteobacteria	Rhizobiales	Beijerinckiaceae	Roseiarcus	3.64655	B; Pseudomonadota; Beijerinckiaceae	NA	0.358855	FALSE
SEr3G3H3I_vRhyme_unbinned_134	BOr1C	18.0462	Bowness	Natural	NA	SEr3G3H3I	LASYr2D2E2F__bin_88	LASYr2D2E2F	Bacteria	Pseudomonadota	Alphaproteobacteria	Rhizobiales	Xanthobacteraceae	BOG-931	3.87945	B; Pseudomonadota; Xanthobacteraceae	Damaged	4.65175	FALSE
SEr3G3H3I_vRhyme_unbinned_134	BOr1C	18.0462	Bowness	Natural	NA	SEr3G3H3I	BAr2D2E2F__bin_71	BAr2D2E2F	Bacteria	Pseudomonadota	Alphaproteobacteria	Rhizobiales	Xanthobacteraceae	BOG-931	31.8792	B; Pseudomonadota; Xanthobacteraceae	Damaged	0.566081	FALSE
SEr3G3H3I_vRhyme_unbinned_134	BOr1C	18.0462	Bowness	Natural	NA	SEr3G3H3I	BAr3G3H3I__bin_6	BAr3G3H3I	Bacteria	Pseudomonadota	Alphaproteobacteria	Rhizobiales	Xanthobacteraceae	BOG-931	1.90014	B; Pseudomonadota; Xanthobacteraceae	Damaged	9.49729	FALSE
SEr3G3H3I_vRhyme_unbinned_134	BOr1C	18.0462	Bowness	Natural	NA	SEr3G3H3I	BOr1A1B1C__bin_20	BOr1A1B1C	Bacteria	Pseudomonadota	Alphaproteobacteria	Rhizobiales	Xanthobacteraceae	BOG-931	3.78571	B; Pseudomonadota; Xanthobacteraceae	Restored	4.76693	FALSE
SEr3G3H3I_vRhyme_unbinned_134	BOr1C	18.0462	Bowness	Natural	NA	SEr3G3H3I	CRr1A1B1C__bin_138	CRr1A1B1C	Bacteria	Pseudomonadota	Alphaproteobacteria	Rhizobiales	Xanthobacteraceae	BOG-931	2.27257	B; Pseudomonadota; Xanthobacteraceae	Damaged	7.94088	FALSE
BOr3G3H3I_vRhyme_unbinned_42	BOr1C	3.86661	Bowness	Natural	NA	BOr3G3H3I	SEr2D2E2F__bin_67	SEr2D2E2F	Bacteria	Pseudomonadota	Alphaproteobacteria	Rhizobiales	Rhodomicrobiaceae	Rhodomicrobium	3.28883	B; Pseudomonadota; Rhodomicrobiaceae	Damaged	1.17568	TRUE
LASCr2D2E2F_vRhyme_unbinned_109	BOr1C	1.25797	Bowness	Natural	NA	LASCr2D2E2F	LASYr2D2E2F__bin_101	LASYr2D2E2F	Bacteria	Pseudomonadota	Alphaproteobacteria	Rhizobiales	Xanthobacteraceae	Unknown	1.51691	B; Pseudomonadota; Xanthobacteraceae	NA	0.829294	FALSE
LAWAr2D2E2F_vRhyme_unbinned_24	BOr1C	4.22777	Bowness	Natural	Restored	LAWAr2D2E2F	LASCr2D2E2F__bin_72	LASCr2D2E2F	Bacteria	Pseudomonadota	Alphaproteobacteria	Rhizobiales	Beijerinckiaceae	Methylocystis	3.25112	B; Pseudomonadota; Beijerinckiaceae	Restored	1.30041	FALSE
BOr3G3H3I_vRhyme_unbinned_15	BOr1C	8.37657	Bowness	Natural	Damaged	BOr3G3H3I	BAr2D2E2F__bin_71	BAr2D2E2F	Bacteria	Pseudomonadota	Alphaproteobacteria	Rhizobiales	Xanthobacteraceae	BOG-931	31.8792	B; Pseudomonadota; Xanthobacteraceae	Damaged	0.26276	TRUE
CRr2D2E2F_vRhyme_unbinned_95	BOr1C	3.74181	Bowness	Natural	NA	CRr2D2E2F	CRr3G3H3I__bin_90	CRr3G3H3I	Bacteria	Desulfobacterota_B	Binatia	Binatales	Binataceae	Binatus	2.40952	B; Desulfobacterota_B; Binataceae	Damaged	1.55293	TRUE
CRr2D2E2F_vRhyme_unbinned_95	BOr1C	3.74181	Bowness	Natural	NA	CRr2D2E2F	BOr2D2E2F__bin_44	BOr2D2E2F	Bacteria	Desulfobacterota_B	Binatia	Binatales	Binataceae	Binatus	2.93187	B; Desulfobacterota_B; Binataceae	Restored	1.27625	TRUE
BOr3G3H3I_vRhyme_bin_4	BOr1C	3.99826	Bowness	Natural	Damaged	BOr3G3H3I	LAWAr2D2E2F__bin_112	LAWAr2D2E2F	Bacteria	Actinomycetota	Actinomycetia	Streptosporangiales	Streptosporangiaceae	Bog-532	3.58438	B; Actinomycetota; Streptosporangiaceae	NA	1.11547	FALSE
BOr3G3H3I_vRhyme_unbinned_37	BOr1C	1.73971	Bowness	Natural	NA	BOr3G3H3I	BOr3G3H3I__bin_91	BOr3G3H3I	Bacteria	Acidobacteriota	Terriglobia	Terriglobales	Koribacteraceae	Bog-257	1.18557	B; Acidobacteriota; Koribacteraceae	Damaged	1.4674	TRUE
LASCr2D2E2F_vRhyme_bin_8	BOr1C	12.1553	Bowness	Natural	Restored	LASCr2D2E2F	SEr2D2E2F__bin_135	SEr2D2E2F	Bacteria	Desulfobacterota	Syntrophobacteria	Syntrophobacterales	Syntrophobacteraceae	SbD1	14.232	B; Desulfobacterota; Syntrophobacteraceae	Restored	0.854081	FALSE
CRr2D2E2F_vRhyme_unbinned_33	BOr1C	3.85725	Bowness	Natural	NA	CRr2D2E2F	BAr1A1B1C__bin_132	BAr1A1B1C	Bacteria	Actinomycetota	Actinomycetia	Streptosporangiales	Streptosporangiaceae	Palsa-504	40.4025	B; Actinomycetota; Streptosporangiaceae	NA	0.0954705	FALSE
MGr3G3H3I_vRhyme_unbinned_93	BOr1C	1.83911	Bowness	Natural	Restored	MGr3G3H3I	MGr3G3H3I__bin_131	MGr3G3H3I	Bacteria	Verrucomicrobiota	Verrucomicrobiae	Pedosphaerales	UBA8199	PALSA-1440	1.58946	B; Verrucomicrobiota; UBA8199	Restored	1.15707	TRUE
BOr1A1B1C_vRhyme_unbinned_18	BOr1C	5.71744	Bowness	Natural	Natural	BOr1A1B1C	LASYr2D2E2F__bin_54	LASYr2D2E2F	Bacteria	Actinomycetota	Actinomycetia	Streptosporangiales	Streptosporangiaceae	Palsa-504	2.66685	B; Actinomycetota; Streptosporangiaceae	Damaged	2.14389	TRUE
BOr1A1B1C_vRhyme_unbinned_18	BOr1C	5.71744	Bowness	Natural	Natural	BOr1A1B1C	BOr2D2E2F__bin_74	BOr2D2E2F	Bacteria	Actinomycetota	Actinomycetia	Streptosporangiales	Streptosporangiaceae	Palsa-504	54.8351	B; Actinomycetota; Streptosporangiaceae	NA	0.104266	TRUE
BOr1A1B1C_vRhyme_unbinned_18	BOr1C	5.71744	Bowness	Natural	Natural	BOr1A1B1C	BAr1A1B1C__bin_132	BAr1A1B1C	Bacteria	Actinomycetota	Actinomycetia	Streptosporangiales	Streptosporangiaceae	Palsa-504	40.4025	B; Actinomycetota; Streptosporangiaceae	NA	0.141512	TRUE
BAr1A1B1C_vRhyme_bin_15	BOr1C	1.89889	Bowness	Natural	NA	BAr1A1B1C	BOr2D2E2F__bin_30	BOr2D2E2F	Bacteria	Actinomycetota	Thermoleophilia	Solirubrobacterales	Solirubrobacteraceae	Palsa-744	3.06117	B; Actinomycetota; Solirubrobacteraceae	NA	0.620314	FALSE
BOr3G3H3I_vRhyme_unbinned_25	BOr1C	9.63933	Bowness	Natural	Damaged	BOr3G3H3I	LASAr3G3H3I__bin_93	LASAr3G3H3I	Bacteria	Acidobacteriota	Terriglobia	Terriglobales	SbA1	Bog-209	4.86653	B; Acidobacteriota; SbA1	Restored	1.98074	FALSE
CRr1A1B1C_vRhyme_unbinned_9	BOr1C	2.96625	Bowness	Natural	Restored	CRr1A1B1C	MHr3G3H3I__bin_85	MHr3G3H3I	Archaea	Thermoplasmatota	Thermoplasmata	UBA184	UBA184	UBA184	4.62731	A; Thermoplasmatota; UBA184	Restored	0.641031	FALSE
CRr1A1B1C_vRhyme_unbinned_9	BOr1C	2.96625	Bowness	Natural	Restored	CRr1A1B1C	BOr2D2E2F__bin_15	BOr2D2E2F	Archaea	Thermoplasmatota	Thermoplasmata	UBA184	UBA184	UBA184	1.63174	A; Thermoplasmatota; UBA184	Restored	1.81785	FALSE
BAr2D2E2F_vRhyme_bin_19	BOr1C	1.37134	Bowness	Natural	NA	BAr2D2E2F	CRr1A1B1C__bin_11	CRr1A1B1C	Bacteria	Planctomycetota	Planctomycetia	Isosphaerales	Isosphaeraceae	Unknown	1.88637	B; Planctomycetota; Isosphaeraceae	NA	0.726972	FALSE
LASAr3G3H3I_vRhyme_unbinned_18	BOr1C	3.95428	Bowness	Natural	NA	LASAr3G3H3I	LASYr2D2E2F__bin_101	LASYr2D2E2F	Bacteria	Pseudomonadota	Alphaproteobacteria	Rhizobiales	Xanthobacteraceae	Unknown	1.51691	B; Pseudomonadota; Xanthobacteraceae	NA	2.60679	TRUE
BAr1A1B1C_vRhyme_unbinned_23	BOr1C	1.30532	Bowness	Natural	NA	BAr1A1B1C	LASAr3G3H3I__bin_35	LASAr3G3H3I	Bacteria	Pseudomonadota	Alphaproteobacteria	Rhizobiales	Beijerinckiaceae	Roseiarcus	5.06094	B; Pseudomonadota; Beijerinckiaceae	Restored	0.25792	FALSE
BAr1A1B1C_vRhyme_unbinned_23	BOr1C	1.30532	Bowness	Natural	NA	BAr1A1B1C	SEr2D2E2F__bin_92	SEr2D2E2F	Bacteria	Pseudomonadota	Alphaproteobacteria	Rhizobiales	Beijerinckiaceae	Roseiarcus	3.64655	B; Pseudomonadota; Beijerinckiaceae	NA	0.357959	FALSE
LASAr3G3H3I_vRhyme_unbinned_19	BOr1C	4.84411	Bowness	Natural	NA	LASAr3G3H3I	BAr2D2E2F__bin_71	BAr2D2E2F	Bacteria	Pseudomonadota	Alphaproteobacteria	Rhizobiales	Xanthobacteraceae	BOG-931	31.8792	B; Pseudomonadota; Xanthobacteraceae	Damaged	0.151952	TRUE
CRr1A1B1C_vRhyme_unbinned_13	BOr1C	7.69031	Bowness	Natural	Restored	CRr1A1B1C	SEr2D2E2F__bin_135	SEr2D2E2F	Bacteria	Desulfobacterota	Syntrophobacteria	Syntrophobacterales	Syntrophobacteraceae	SbD1	14.232	B; Desulfobacterota; Syntrophobacteraceae	Restored	0.540354	FALSE
LASAr3G3H3I_vRhyme_unbinned_53	BOr1C	1.75901	Bowness	Natural	Damaged	LASAr3G3H3I	BOr2D2E2F__bin_44	BOr2D2E2F	Bacteria	Desulfobacterota_B	Binatia	Binatales	Binataceae	Binatus	2.93187	B; Desulfobacterota_B; Binataceae	Restored	0.59996	TRUE
BOr3G3H3I_vRhyme_unbinned_26	BOr1C	11.7322	Bowness	Natural	NA	BOr3G3H3I	CRr1A1B1C__bin_118	CRr1A1B1C	Bacteria	Acidobacteriota	Terriglobia	Terriglobales	SbA1	Bog-209	7.07317	B; Acidobacteriota; SbA1	Damaged	1.65868	TRUE
BOr3G3H3I_vRhyme_unbinned_26	BOr1C	11.7322	Bowness	Natural	NA	BOr3G3H3I	LASAr3G3H3I__bin_93	LASAr3G3H3I	Bacteria	Acidobacteriota	Terriglobia	Terriglobales	SbA1	Bog-209	4.86653	B; Acidobacteriota; SbA1	Restored	2.41078	TRUE
LASAr3G3H3I_vRhyme_unbinned_47	BOr1C	1.89573	Bowness	Natural	NA	LASAr3G3H3I	MGr3G3H3I__bin_82	MGr3G3H3I	Bacteria	Pseudomonadota	Alphaproteobacteria	Rhizobiales	Xanthobacteraceae	BOG-931	8.17069	B; Pseudomonadota; Xanthobacteraceae	Damaged	0.232016	FALSE
LASAr3G3H3I_vRhyme_unbinned_47	BOr1C	1.89573	Bowness	Natural	NA	LASAr3G3H3I	LASYr2D2E2F__bin_88	LASYr2D2E2F	Bacteria	Pseudomonadota	Alphaproteobacteria	Rhizobiales	Xanthobacteraceae	BOG-931	3.87945	B; Pseudomonadota; Xanthobacteraceae	Damaged	0.488661	FALSE
BOr3G3H3I_vRhyme_unbinned_18	BOr1C	6.2205	Bowness	Natural	NA	BOr3G3H3I	BOr3G3H3I__bin_49	BOr3G3H3I	Bacteria	Acidobacteriota	Terriglobia	Acidoferrales	UBA7541	Acidoferrum	12.3534	B; Acidobacteriota; UBA7541	Damaged	0.503545	FALSE
SEr2D2E2F_vRhyme_unbinned_128	BOr1C	2.0388	Bowness	Natural	Restored	SEr2D2E2F	BAr2D2E2F__bin_111	BAr2D2E2F	Bacteria	Pseudomonadota	Alphaproteobacteria	Rhizobiales	Beijerinckiaceae	Methylocystis	1.92054	B; Pseudomonadota; Beijerinckiaceae	Restored	1.06157	TRUE
BAr2D2E2F_vRhyme_bin_7	BOr1C	1.17268	Bowness	Natural	NA	BAr2D2E2F	BOr2D2E2F__bin_44	BOr2D2E2F	Bacteria	Desulfobacterota_B	Binatia	Binatales	Binataceae	Binatus	2.93187	B; Desulfobacterota_B; Binataceae	Restored	0.399976	FALSE
CRr1A1B1C_vRhyme_unbinned_71	BOr1C	1.63142	Bowness	Natural	Restored	CRr1A1B1C	BAr1A1B1C__bin_104	BAr1A1B1C	Bacteria	Acidobacteriota	Terriglobia	Terriglobales	SbA1	Bog-209	1.52088	B; Acidobacteriota; SbA1	Restored	1.07268	TRUE
LASAr3G3H3I_vRhyme_unbinned_14	BOr1C	1.26282	Bowness	Natural	NA	LASAr3G3H3I	SEr3G3H3I__bin_90	SEr3G3H3I	Bacteria	Pseudomonadota	Alphaproteobacteria	Rhizobiales	Beijerinckiaceae	Roseiarcus	1.02049	B; Pseudomonadota; Beijerinckiaceae	Restored	1.23746	FALSE
LASCr2D2E2F_vRhyme_unbinned_81	BOr2D	5.60449	Bowness	Restored	Damaged	LASCr2D2E2F	CRr1A1B1C__bin_118	CRr1A1B1C	Bacteria	Acidobacteriota	Terriglobia	Terriglobales	SbA1	Bog-209	4.87589	B; Acidobacteriota; SbA1	Damaged	1.14943	FALSE
BOr2D2E2F_vRhyme_unbinned_8	BOr2D	25.7803	Bowness	Restored	Restored	BOr2D2E2F	BOr1A1B1C__bin_77	BOr1A1B1C	Bacteria	Actinomycetota	Actinomycetia	Streptosporangiales	Streptosporangiaceae	Bog-532	22.4106	B; Actinomycetota; Streptosporangiaceae	NA	1.15036	FALSE
BOr2D2E2F_vRhyme_unbinned_8	BOr2D	25.7803	Bowness	Restored	Restored	BOr2D2E2F	CRr1A1B1C__bin_120	CRr1A1B1C	Bacteria	Actinomycetota	Actinomycetia	Streptosporangiales	Streptosporangiaceae	Palsa-504	5.09775	B; Actinomycetota; Streptosporangiaceae	NA	5.05719	FALSE
BOr2D2E2F_vRhyme_unbinned_8	BOr2D	25.7803	Bowness	Restored	Restored	BOr2D2E2F	MGr2D2E2F__bin_108	MGr2D2E2F	Bacteria	Actinomycetota	Actinomycetia	Streptosporangiales	Streptosporangiaceae	Palsa-504	7.24345	B; Actinomycetota; Streptosporangiaceae	Damaged	3.55911	FALSE
BOr2D2E2F_vRhyme_unbinned_8	BOr2D	25.7803	Bowness	Restored	Restored	BOr2D2E2F	BOr2D2E2F__bin_74	BOr2D2E2F	Bacteria	Actinomycetota	Actinomycetia	Streptosporangiales	Streptosporangiaceae	Palsa-504	60.2572	B; Actinomycetota; Streptosporangiaceae	NA	0.427837	FALSE
LASYr2D2E2F_vRhyme_unbinned_15	BOr2D	2.14791	Bowness	Restored	NA	LASYr2D2E2F	SEr3G3H3I__bin_118	SEr3G3H3I	Bacteria	Pseudomonadota	Alphaproteobacteria	Rhizobiales	Xanthobacteraceae	BOG-931	3.2707	B; Pseudomonadota; Xanthobacteraceae	Restored	0.656714	TRUE
LASCr2D2E2F_vRhyme_unbinned_73	BOr2D	2.67168	Bowness	Restored	NA	LASCr2D2E2F	LASAr3G3H3I__bin_113	LASAr3G3H3I	Bacteria	Acidobacteriota	Terriglobia	Terriglobales	SbA1	Bog-209	6.53207	B; Acidobacteriota; SbA1	NA	0.409009	FALSE
LASCr2D2E2F_vRhyme_unbinned_73	BOr2D	2.67168	Bowness	Restored	NA	LASCr2D2E2F	BOr2D2E2F__bin_33	BOr2D2E2F	Bacteria	Acidobacteriota	Terriglobia	Terriglobales	SbA1	Bog-209	13.1969	B; Acidobacteriota; SbA1	Restored	0.202447	FALSE
LASCr2D2E2F_vRhyme_unbinned_73	BOr2D	2.67168	Bowness	Restored	NA	LASCr2D2E2F	CRr1A1B1C__bin_118	CRr1A1B1C	Bacteria	Acidobacteriota	Terriglobia	Terriglobales	SbA1	Bog-209	4.87589	B; Acidobacteriota; SbA1	Damaged	0.547936	FALSE
BOr2D2E2F_vRhyme_unbinned_5	BOr2D	12.4232	Bowness	Restored	Restored	BOr2D2E2F	LASAr3G3H3I__bin_35	LASAr3G3H3I	Bacteria	Pseudomonadota	Alphaproteobacteria	Rhizobiales	Beijerinckiaceae	Roseiarcus	27.8946	B; Pseudomonadota; Beijerinckiaceae	Restored	0.445363	FALSE
BOr2D2E2F_vRhyme_unbinned_5	BOr2D	12.4232	Bowness	Restored	Restored	BOr2D2E2F	SEr2D2E2F__bin_92	SEr2D2E2F	Bacteria	Pseudomonadota	Alphaproteobacteria	Rhizobiales	Beijerinckiaceae	Roseiarcus	3.83394	B; Pseudomonadota; Beijerinckiaceae	NA	3.24033	FALSE
BOr1A1B1C_vRhyme_unbinned_22	BOr2D	13.0518	Bowness	Restored	NA	BOr1A1B1C	BOr2D2E2F__bin_11	BOr2D2E2F	Bacteria	Actinomycetota	Thermoleophilia	Solirubrobacterales	Solirubrobacteraceae	Palsa-465	4.10991	B; Actinomycetota; Solirubrobacteraceae	NA	3.1757	FALSE
MGr2D2E2F_vRhyme_unbinned_50	BOr2D	1.41398	Bowness	Restored	Restored	MGr2D2E2F	LASAr3G3H3I__bin_1	LASAr3G3H3I	Bacteria	Acidobacteriota	Terriglobia	Terriglobales	Acidobacteriaceae	Terracidiphilus	6.83495	B; Acidobacteriota; Acidobacteriaceae	NA	0.206875	FALSE
LASYr2D2E2F_vRhyme_unbinned_1	BOr2D	8.25631	Bowness	Restored	Restored	LASYr2D2E2F	SEr3G3H3I__bin_121	SEr3G3H3I	Bacteria	Desulfobacterota_B	Binatia	Binatales	Binataceae	Binatus	8.35145	B; Desulfobacterota_B; Binataceae	NA	0.988608	TRUE
BOr2D2E2F_vRhyme_unbinned_25	BOr2D	3.88337	Bowness	Restored	Restored	BOr2D2E2F	BOr2D2E2F__bin_33	BOr2D2E2F	Bacteria	Acidobacteriota	Terriglobia	Terriglobales	SbA1	Bog-209	13.1969	B; Acidobacteriota; SbA1	Restored	0.294264	FALSE
CRr3G3H3I_vRhyme_unbinned_88	BOr2D	4.2048	Bowness	Restored	NA	CRr3G3H3I	SEr2D2E2F__bin_92	SEr2D2E2F	Bacteria	Pseudomonadota	Alphaproteobacteria	Rhizobiales	Beijerinckiaceae	Roseiarcus	3.83394	B; Pseudomonadota; Beijerinckiaceae	NA	1.09673	TRUE
CRr3G3H3I_vRhyme_unbinned_88	BOr2D	4.2048	Bowness	Restored	NA	CRr3G3H3I	LASAr3G3H3I__bin_35	LASAr3G3H3I	Bacteria	Pseudomonadota	Alphaproteobacteria	Rhizobiales	Beijerinckiaceae	Roseiarcus	27.8946	B; Pseudomonadota; Beijerinckiaceae	Restored	0.150739	TRUE
LAWAr2D2E2F_vRhyme_bin_13	BOr2D	2.37315	Bowness	Restored	NA	LAWAr2D2E2F	CRr2D2E2F__bin_44	CRr2D2E2F	Bacteria	Pseudomonadota	Alphaproteobacteria	Rhizobiales	Beijerinckiaceae	Rhodoblastus	1.82273	B; Pseudomonadota; Beijerinckiaceae	Restored	1.30197	TRUE
MHr1A1B1C_vRhyme_unbinned_41	BOr2D	2.73455	Bowness	Restored	Restored	MHr1A1B1C	BAr1A1B1C__bin_33	BAr1A1B1C	Bacteria	Pseudomonadota	Alphaproteobacteria	Rhizobiales	Beijerinckiaceae	Rhodoblastus	4.09722	B; Pseudomonadota; Beijerinckiaceae	NA	0.667416	TRUE
MHr3G3H3I_vRhyme_unbinned_35	BOr2D	10.2776	Bowness	Restored	Restored	MHr3G3H3I	BOr2D2E2F__bin_44	BOr2D2E2F	Bacteria	Desulfobacterota_B	Binatia	Binatales	Binataceae	Binatus	10.5262	B; Desulfobacterota_B; Binataceae	Restored	0.976385	TRUE
MHr3G3H3I_vRhyme_unbinned_35	BOr2D	10.2776	Bowness	Restored	Restored	MHr3G3H3I	SEr3G3H3I__bin_121	SEr3G3H3I	Bacteria	Desulfobacterota_B	Binatia	Binatales	Binataceae	Binatus	8.35145	B; Desulfobacterota_B; Binataceae	NA	1.23063	TRUE
MHr3G3H3I_vRhyme_unbinned_35	BOr2D	10.2776	Bowness	Restored	Restored	MHr3G3H3I	CRr3G3H3I__bin_90	CRr3G3H3I	Bacteria	Desulfobacterota_B	Binatia	Binatales	Binataceae	Binatus	2.17831	B; Desulfobacterota_B; Binataceae	Damaged	4.71815	TRUE
BOr2D2E2F_vRhyme_unbinned_3	BOr2D	4.09199	Bowness	Restored	NA	BOr2D2E2F	CRr3G3H3I__bin_90	CRr3G3H3I	Bacteria	Desulfobacterota_B	Binatia	Binatales	Binataceae	Binatus	2.17831	B; Desulfobacterota_B; Binataceae	Damaged	1.87852	FALSE
SEr2D2E2F_vRhyme_unbinned_167	BOr2D	2.22998	Bowness	Restored	NA	SEr2D2E2F	SEr3G3H3I__bin_118	SEr3G3H3I	Bacteria	Pseudomonadota	Alphaproteobacteria	Rhizobiales	Xanthobacteraceae	BOG-931	3.2707	B; Pseudomonadota; Xanthobacteraceae	Restored	0.681805	FALSE
SEr2D2E2F_vRhyme_unbinned_167	BOr2D	2.22998	Bowness	Restored	NA	SEr2D2E2F	LASYr2D2E2F__bin_88	LASYr2D2E2F	Bacteria	Pseudomonadota	Alphaproteobacteria	Rhizobiales	Xanthobacteraceae	BOG-931	1.35245	B; Pseudomonadota; Xanthobacteraceae	Damaged	1.64884	FALSE
SEr2D2E2F_vRhyme_unbinned_167	BOr2D	2.22998	Bowness	Restored	NA	SEr2D2E2F	BOr2D2E2F__bin_49	BOr2D2E2F	Bacteria	Pseudomonadota	Alphaproteobacteria	Rhizobiales	Xanthobacteraceae	BOG-931	10.0629	B; Pseudomonadota; Xanthobacteraceae	Restored	0.221604	FALSE
BOr1A1B1C_vRhyme_unbinned_27	BOr2D	1.46388	Bowness	Restored	NA	BOr1A1B1C	SEr3G3H3I__bin_118	SEr3G3H3I	Bacteria	Pseudomonadota	Alphaproteobacteria	Rhizobiales	Xanthobacteraceae	BOG-931	3.2707	B; Pseudomonadota; Xanthobacteraceae	Restored	0.447573	TRUE
BOr1A1B1C_vRhyme_unbinned_27	BOr2D	1.46388	Bowness	Restored	NA	BOr1A1B1C	LASYr2D2E2F__bin_33	LASYr2D2E2F	Bacteria	Pseudomonadota	Alphaproteobacteria	Rhizobiales	Xanthobacteraceae	BOG-931	2.96015	B; Pseudomonadota; Xanthobacteraceae	Damaged	0.494528	TRUE
BOr2D2E2F_vRhyme_unbinned_17	BOr2D	7.08033	Bowness	Restored	Restored	BOr2D2E2F	CRr1A1B1C__bin_11	CRr1A1B1C	Bacteria	Planctomycetota	Planctomycetia	Isosphaerales	Isosphaeraceae	Unknown	10.7814	B; Planctomycetota; Isosphaeraceae	NA	0.656717	FALSE
SEr3G3H3I_vRhyme_unbinned_10	BOr2D	4.30042	Bowness	Restored	Restored	SEr3G3H3I	LASCr2D2E2F__bin_72	LASCr2D2E2F	Bacteria	Pseudomonadota	Alphaproteobacteria	Rhizobiales	Beijerinckiaceae	Methylocystis	7.56127	B; Pseudomonadota; Beijerinckiaceae	Restored	0.568743	TRUE
SEr3G3H3I_vRhyme_unbinned_10	BOr2D	4.30042	Bowness	Restored	Restored	SEr3G3H3I	BAr2D2E2F__bin_111	BAr2D2E2F	Bacteria	Pseudomonadota	Alphaproteobacteria	Rhizobiales	Beijerinckiaceae	Methylocystis	4.21549	B; Pseudomonadota; Beijerinckiaceae	Restored	1.02015	TRUE
BOr2D2E2F_vRhyme_unbinned_26	BOr2D	5.82848	Bowness	Restored	NA	BOr2D2E2F	LASAr3G3H3I__bin_113	LASAr3G3H3I	Bacteria	Acidobacteriota	Terriglobia	Terriglobales	SbA1	Bog-209	6.53207	B; Acidobacteriota; SbA1	NA	0.892286	TRUE
LASCr2D2E2F_vRhyme_unbinned_114	BOr2D	13.9239	Bowness	Restored	Restored	LASCr2D2E2F	BAr1A1B1C__bin_104	BAr1A1B1C	Bacteria	Acidobacteriota	Terriglobia	Terriglobales	SbA1	Bog-209	4.38515	B; Acidobacteriota; SbA1	Restored	3.17523	TRUE
BOr2D2E2F_vRhyme_bin_6	BOr2D	7.07582	Bowness	Restored	NA	BOr2D2E2F	MGr2D2E2F__bin_108	MGr2D2E2F	Bacteria	Actinomycetota	Actinomycetia	Streptosporangiales	Streptosporangiaceae	Palsa-504	7.24345	B; Actinomycetota; Streptosporangiaceae	Damaged	0.976857	TRUE
BAr1A1B1C_vRhyme_unbinned_92	BOr2D	2.47264	Bowness	Restored	NA	BAr1A1B1C	CRr2D2E2F__bin_117	CRr2D2E2F	Bacteria	Pseudomonadota	Alphaproteobacteria	Rhizobiales	Rhodomicrobiaceae	Rhodomicrobium	2.22027	B; Pseudomonadota; Rhodomicrobiaceae	Restored	1.11367	TRUE
BAr1A1B1C_vRhyme_unbinned_92	BOr2D	2.47264	Bowness	Restored	NA	BAr1A1B1C	SEr2D2E2F__bin_67	SEr2D2E2F	Bacteria	Pseudomonadota	Alphaproteobacteria	Rhizobiales	Rhodomicrobiaceae	Rhodomicrobium	5.86629	B; Pseudomonadota; Rhodomicrobiaceae	Damaged	0.4215	TRUE
BOr2D2E2F_vRhyme_bin_7	BOr2D	12.4955	Bowness	Restored	NA	BOr2D2E2F	MGr1A1B1C__bin_51	MGr1A1B1C	Bacteria	Actinomycetota	Actinomycetia	Streptosporangiales	Streptosporangiaceae	Unknown	4.04141	B; Actinomycetota; Streptosporangiaceae	NA	3.09188	FALSE
SEr3G3H3I_vRhyme_unbinned_290	BOr2D	1.54286	Bowness	Restored	NA	SEr3G3H3I	SEr3G3H3I__bin_85	SEr3G3H3I	Bacteria	Acidobacteriota	Terriglobia	Bryobacterales	Bryobacteraceae	Unknown	1.9458	B; Acidobacteriota; Bryobacteraceae	NA	0.792918	TRUE
BOr2D2E2F_vRhyme_unbinned_15	BOr2D	27.0522	Bowness	Restored	Restored	BOr2D2E2F	LASAr3G3H3I__bin_35	LASAr3G3H3I	Bacteria	Pseudomonadota	Alphaproteobacteria	Rhizobiales	Beijerinckiaceae	Roseiarcus	27.8946	B; Pseudomonadota; Beijerinckiaceae	Restored	0.969799	FALSE
BOr2D2E2F_vRhyme_unbinned_15	BOr2D	27.0522	Bowness	Restored	Restored	BOr2D2E2F	SEr2D2E2F__bin_92	SEr2D2E2F	Bacteria	Pseudomonadota	Alphaproteobacteria	Rhizobiales	Beijerinckiaceae	Roseiarcus	3.83394	B; Pseudomonadota; Beijerinckiaceae	NA	7.05597	FALSE
SEr2D2E2F_vRhyme_unbinned_83	BOr2D	1.51982	Bowness	Restored	Restored	SEr2D2E2F	SEr2D2E2F__bin_46	SEr2D2E2F	Bacteria	Bacteroidota	Bacteroidia	AKYH767	Palsa-948_A	JABEUT01	1.17166	B; Bacteroidota; Palsa-948_A	Restored	1.29715	TRUE
CRr1A1B1C_vRhyme_unbinned_7	BOr2D	5.09465	Bowness	Restored	Damaged	CRr1A1B1C	SEr3G3H3I__bin_121	SEr3G3H3I	Bacteria	Desulfobacterota_B	Binatia	Binatales	Binataceae	Binatus	8.35145	B; Desulfobacterota_B; Binataceae	NA	0.610032	FALSE
BOr3G3H3I_vRhyme_bin_2	BOr2D	10.5293	Bowness	Restored	NA	BOr3G3H3I	CRr1A1B1C__bin_11	CRr1A1B1C	Bacteria	Planctomycetota	Planctomycetia	Isosphaerales	Isosphaeraceae	Unknown	10.7814	B; Planctomycetota; Isosphaeraceae	NA	0.976613	FALSE
BOr3G3H3I_vRhyme_bin_2	BOr2D	10.5293	Bowness	Restored	NA	BOr3G3H3I	BOr1A1B1C__bin_77	BOr1A1B1C	Bacteria	Actinomycetota	Actinomycetia	Streptosporangiales	Streptosporangiaceae	Bog-532	22.4106	B; Actinomycetota; Streptosporangiaceae	NA	0.469834	FALSE
BOr3G3H3I_vRhyme_bin_2	BOr2D	10.5293	Bowness	Restored	NA	BOr3G3H3I	MGr1A1B1C__bin_51	MGr1A1B1C	Bacteria	Actinomycetota	Actinomycetia	Streptosporangiales	Streptosporangiaceae	Unknown	4.04141	B; Actinomycetota; Streptosporangiaceae	NA	2.60535	FALSE
MHr3G3H3I_vRhyme_unbinned_3	BOr2D	1.7801	Bowness	Restored	Natural	MHr3G3H3I	BOr2D2E2F__bin_33	BOr2D2E2F	Bacteria	Acidobacteriota	Terriglobia	Terriglobales	SbA1	Bog-209	13.1969	B; Acidobacteriota; SbA1	Restored	0.134887	FALSE
CRr3G3H3I_vRhyme_unbinned_83	BOr2D	5.15946	Bowness	Restored	NA	CRr3G3H3I	SEr2D2E2F__bin_92	SEr2D2E2F	Bacteria	Pseudomonadota	Alphaproteobacteria	Rhizobiales	Beijerinckiaceae	Roseiarcus	3.83394	B; Pseudomonadota; Beijerinckiaceae	NA	1.34573	TRUE
CRr3G3H3I_vRhyme_unbinned_83	BOr2D	5.15946	Bowness	Restored	NA	CRr3G3H3I	LAWAr2D2E2F__bin_144	LAWAr2D2E2F	Bacteria	Pseudomonadota	Alphaproteobacteria	Rhizobiales	Beijerinckiaceae	Roseiarcus	1.68557	B; Pseudomonadota; Beijerinckiaceae	Restored	3.06095	TRUE
SEr3G3H3I_vRhyme_unbinned_4	BOr2D	3.58372	Bowness	Restored	NA	SEr3G3H3I	MGr3G3H3I__bin_82	MGr3G3H3I	Bacteria	Pseudomonadota	Alphaproteobacteria	Rhizobiales	Xanthobacteraceae	BOG-931	6.47368	B; Pseudomonadota; Xanthobacteraceae	Damaged	0.553583	TRUE
LASCr2D2E2F_vRhyme_unbinned_119	BOr2D	27.7788	Bowness	Restored	Restored	LASCr2D2E2F	BOr1A1B1C__bin_77	BOr1A1B1C	Bacteria	Actinomycetota	Actinomycetia	Streptosporangiales	Streptosporangiaceae	Bog-532	22.4106	B; Actinomycetota; Streptosporangiaceae	NA	1.23954	TRUE
BOr2D2E2F_vRhyme_unbinned_29	BOr2D	20.2379	Bowness	Restored	Restored	BOr2D2E2F	LASAr3G3H3I__bin_35	LASAr3G3H3I	Bacteria	Pseudomonadota	Alphaproteobacteria	Rhizobiales	Beijerinckiaceae	Roseiarcus	27.8946	B; Pseudomonadota; Beijerinckiaceae	Restored	0.725513	TRUE
CRr1A1B1C_vRhyme_unbinned_30	BOr2D	1.48169	Bowness	Restored	NA	CRr1A1B1C	SEr2D2E2F__bin_92	SEr2D2E2F	Bacteria	Pseudomonadota	Alphaproteobacteria	Rhizobiales	Beijerinckiaceae	Roseiarcus	3.83394	B; Pseudomonadota; Beijerinckiaceae	NA	0.386467	FALSE
CRr1A1B1C_vRhyme_unbinned_30	BOr2D	1.48169	Bowness	Restored	NA	CRr1A1B1C	LASAr3G3H3I__bin_35	LASAr3G3H3I	Bacteria	Pseudomonadota	Alphaproteobacteria	Rhizobiales	Beijerinckiaceae	Roseiarcus	27.8946	B; Pseudomonadota; Beijerinckiaceae	Restored	0.0531175	FALSE
BAr1A1B1C_vRhyme_unbinned_40	BOr2D	1.45404	Bowness	Restored	Restored	BAr1A1B1C	BAr2D2E2F__bin_111	BAr2D2E2F	Bacteria	Pseudomonadota	Alphaproteobacteria	Rhizobiales	Beijerinckiaceae	Methylocystis	4.21549	B; Pseudomonadota; Beijerinckiaceae	Restored	0.344928	TRUE
BOr1A1B1C_vRhyme_unbinned_24	BOr2D	9.38209	Bowness	Restored	NA	BOr1A1B1C	BOr2D2E2F__bin_32	BOr2D2E2F	Bacteria	Myxococcota	Myxococcia	Myxococcales	Myxococcaceae	Unknown	7.44861	B; Myxococcota; Myxococcaceae	Restored	1.25958	TRUE
BOr1A1B1C_vRhyme_unbinned_24	BOr2D	9.38209	Bowness	Restored	NA	BOr1A1B1C	CRr1A1B1C__bin_136	CRr1A1B1C	Bacteria	Myxococcota	Myxococcia	Myxococcales	Myxococcaceae	Unknown	1.02927	B; Myxococcota; Myxococcaceae	NA	9.11525	TRUE
BAr2D2E2F_vRhyme_unbinned_59	BOr2D	2.6585	Bowness	Restored	Restored	BAr2D2E2F	BAr2D2E2F__bin_111	BAr2D2E2F	Bacteria	Pseudomonadota	Alphaproteobacteria	Rhizobiales	Beijerinckiaceae	Methylocystis	4.21549	B; Pseudomonadota; Beijerinckiaceae	Restored	0.630649	TRUE
BAr2D2E2F_vRhyme_unbinned_59	BOr2D	2.6585	Bowness	Restored	Restored	BAr2D2E2F	LABRr1A1B1C__bin_56	LABRr1A1B1C	Bacteria	Pseudomonadota	Alphaproteobacteria	Rhizobiales	Beijerinckiaceae	Methylocystis	1.94677	B; Pseudomonadota; Beijerinckiaceae	Restored	1.3656	TRUE
BAr1A1B1C_vRhyme_unbinned_1	BOr2D	4.48419	Bowness	Restored	NA	BAr1A1B1C	SEr3G3H3I__bin_121	SEr3G3H3I	Bacteria	Desulfobacterota_B	Binatia	Binatales	Binataceae	Binatus	8.35145	B; Desulfobacterota_B; Binataceae	NA	0.536936	FALSE
BAr1A1B1C_vRhyme_unbinned_1	BOr2D	4.48419	Bowness	Restored	NA	BAr1A1B1C	BOr2D2E2F__bin_44	BOr2D2E2F	Bacteria	Desulfobacterota_B	Binatia	Binatales	Binataceae	Binatus	10.5262	B; Desulfobacterota_B; Binataceae	Restored	0.426004	FALSE
LASCr2D2E2F_vRhyme_unbinned_77	BOr2D	16.4778	Bowness	Restored	Restored	LASCr2D2E2F	LASYr2D2E2F__bin_65	LASYr2D2E2F	Bacteria	Desulfobacterota	Desulfobaccia	Desulfobaccales	0-14-0-80-60-11	0-14-0-80-60-11	1.27131	B; Desulfobacterota; 0-14-0-80-60-11	NA	12.9613	FALSE
LASCr2D2E2F_vRhyme_unbinned_77	BOr2D	16.4778	Bowness	Restored	Restored	LASCr2D2E2F	SEr3G3H3I__bin_180	SEr3G3H3I	Bacteria	Desulfobacterota	Desulfobaccia	Desulfobaccales	0-14-0-80-60-11	0-14-0-80-60-11	18.6407	B; Desulfobacterota; 0-14-0-80-60-11	Restored	0.883967	FALSE
LASCr2D2E2F_vRhyme_unbinned_77	BOr2D	16.4778	Bowness	Restored	Restored	LASCr2D2E2F	BAr2D2E2F__bin_106	BAr2D2E2F	Bacteria	Desulfobacterota	Desulfobaccia	Desulfobaccales	0-14-0-80-60-11	0-14-0-80-60-11	1.74443	B; Desulfobacterota; 0-14-0-80-60-11	Restored	9.44595	FALSE
SEr2D2E2F_vRhyme_unbinned_201	BOr2D	1.41807	Bowness	Restored	Restored	SEr2D2E2F	BAr1A1B1C__bin_127	BAr1A1B1C	Bacteria	Actinomycetota	Acidimicrobiia	Acidimicrobiales	Bog-793	Unknown	1.50004	B; Actinomycetota; Bog-793	Restored	0.945353	TRUE
LAWAr2D2E2F_vRhyme_unbinned_86	BOr2D	4.96637	Bowness	Restored	Restored	LAWAr2D2E2F	BAr2D2E2F__bin_111	BAr2D2E2F	Bacteria	Pseudomonadota	Alphaproteobacteria	Rhizobiales	Beijerinckiaceae	Methylocystis	4.21549	B; Pseudomonadota; Beijerinckiaceae	Restored	1.17812	TRUE
LAWAr2D2E2F_vRhyme_unbinned_86	BOr2D	4.96637	Bowness	Restored	Restored	LAWAr2D2E2F	LASCr2D2E2F__bin_72	LASCr2D2E2F	Bacteria	Pseudomonadota	Alphaproteobacteria	Rhizobiales	Beijerinckiaceae	Methylocystis	7.56127	B; Pseudomonadota; Beijerinckiaceae	Restored	0.656816	TRUE
LAWAr2D2E2F_vRhyme_unbinned_86	BOr2D	4.96637	Bowness	Restored	Restored	LAWAr2D2E2F	LABRr1A1B1C__bin_56	LABRr1A1B1C	Bacteria	Pseudomonadota	Alphaproteobacteria	Rhizobiales	Beijerinckiaceae	Methylocystis	1.94677	B; Pseudomonadota; Beijerinckiaceae	Restored	2.55108	TRUE
LAWAr2D2E2F_vRhyme_unbinned_87	BOr2D	1.81338	Bowness	Restored	Restored	LAWAr2D2E2F	BOr2D2E2F__bin_33	BOr2D2E2F	Bacteria	Acidobacteriota	Terriglobia	Terriglobales	SbA1	Bog-209	13.1969	B; Acidobacteriota; SbA1	Restored	0.137409	TRUE
CRr1A1B1C_vRhyme_unbinned_41	BOr2D	1.40097	Bowness	Restored	NA	CRr1A1B1C	LASAr3G3H3I__bin_35	LASAr3G3H3I	Bacteria	Pseudomonadota	Alphaproteobacteria	Rhizobiales	Beijerinckiaceae	Roseiarcus	27.8946	B; Pseudomonadota; Beijerinckiaceae	Restored	0.0502236	FALSE
CRr1A1B1C_vRhyme_unbinned_41	BOr2D	1.40097	Bowness	Restored	NA	CRr1A1B1C	LASYr2D2E2F__bin_98	LASYr2D2E2F	Bacteria	Pseudomonadota	Alphaproteobacteria	Rhizobiales	Beijerinckiaceae	Roseiarcus	2.10874	B; Pseudomonadota; Beijerinckiaceae	NA	0.664362	FALSE
CRr1A1B1C_vRhyme_unbinned_41	BOr2D	1.40097	Bowness	Restored	NA	CRr1A1B1C	SEr2D2E2F__bin_92	SEr2D2E2F	Bacteria	Pseudomonadota	Alphaproteobacteria	Rhizobiales	Beijerinckiaceae	Roseiarcus	3.83394	B; Pseudomonadota; Beijerinckiaceae	NA	0.365412	FALSE
SEr3G3H3I_vRhyme_unbinned_134	BOr2D	13.8169	Bowness	Restored	NA	SEr3G3H3I	LASYr2D2E2F__bin_88	LASYr2D2E2F	Bacteria	Pseudomonadota	Alphaproteobacteria	Rhizobiales	Xanthobacteraceae	BOG-931	1.35245	B; Pseudomonadota; Xanthobacteraceae	Damaged	10.2161	FALSE
SEr3G3H3I_vRhyme_unbinned_134	BOr2D	13.8169	Bowness	Restored	NA	SEr3G3H3I	BAr2D2E2F__bin_71	BAr2D2E2F	Bacteria	Pseudomonadota	Alphaproteobacteria	Rhizobiales	Xanthobacteraceae	BOG-931	23.0362	B; Pseudomonadota; Xanthobacteraceae	Damaged	0.599789	FALSE
SEr3G3H3I_vRhyme_unbinned_134	BOr2D	13.8169	Bowness	Restored	NA	SEr3G3H3I	BOr1A1B1C__bin_20	BOr1A1B1C	Bacteria	Pseudomonadota	Alphaproteobacteria	Rhizobiales	Xanthobacteraceae	BOG-931	6.00353	B; Pseudomonadota; Xanthobacteraceae	Restored	2.30146	FALSE
SEr2D2E2F_vRhyme_unbinned_122	BOr2D	1.16763	Bowness	Restored	Restored	SEr2D2E2F	SEr2D2E2F__bin_46	SEr2D2E2F	Bacteria	Bacteroidota	Bacteroidia	AKYH767	Palsa-948_A	JABEUT01	1.17166	B; Bacteroidota; Palsa-948_A	Restored	0.996562	TRUE
BOr3G3H3I_vRhyme_unbinned_42	BOr2D	6.54047	Bowness	Restored	NA	BOr3G3H3I	CRr2D2E2F__bin_117	CRr2D2E2F	Bacteria	Pseudomonadota	Alphaproteobacteria	Rhizobiales	Rhodomicrobiaceae	Rhodomicrobium	2.22027	B; Pseudomonadota; Rhodomicrobiaceae	Restored	2.9458	TRUE
BOr3G3H3I_vRhyme_unbinned_42	BOr2D	6.54047	Bowness	Restored	NA	BOr3G3H3I	SEr2D2E2F__bin_67	SEr2D2E2F	Bacteria	Pseudomonadota	Alphaproteobacteria	Rhizobiales	Rhodomicrobiaceae	Rhodomicrobium	5.86629	B; Pseudomonadota; Rhodomicrobiaceae	Damaged	1.11493	TRUE
LASCr2D2E2F_vRhyme_unbinned_109	BOr2D	2.72678	Bowness	Restored	NA	LASCr2D2E2F	LASYr2D2E2F__bin_101	LASYr2D2E2F	Bacteria	Pseudomonadota	Alphaproteobacteria	Rhizobiales	Xanthobacteraceae	Unknown	2.48124	B; Pseudomonadota; Xanthobacteraceae	NA	1.09896	FALSE
LAWAr2D2E2F_vRhyme_unbinned_24	BOr2D	7.99511	Bowness	Restored	Restored	LAWAr2D2E2F	LASCr2D2E2F__bin_72	LASCr2D2E2F	Bacteria	Pseudomonadota	Alphaproteobacteria	Rhizobiales	Beijerinckiaceae	Methylocystis	7.56127	B; Pseudomonadota; Beijerinckiaceae	Restored	1.05738	FALSE
BOr3G3H3I_vRhyme_unbinned_15	BOr2D	4.27301	Bowness	Restored	Damaged	BOr3G3H3I	BAr2D2E2F__bin_71	BAr2D2E2F	Bacteria	Pseudomonadota	Alphaproteobacteria	Rhizobiales	Xanthobacteraceae	BOG-931	23.0362	B; Pseudomonadota; Xanthobacteraceae	Damaged	0.185491	TRUE
CRr2D2E2F_vRhyme_unbinned_95	BOr2D	5.66601	Bowness	Restored	NA	CRr2D2E2F	CRr3G3H3I__bin_90	CRr3G3H3I	Bacteria	Desulfobacterota_B	Binatia	Binatales	Binataceae	Binatus	2.17831	B; Desulfobacterota_B; Binataceae	Damaged	2.60111	TRUE
CRr2D2E2F_vRhyme_unbinned_95	BOr2D	5.66601	Bowness	Restored	NA	CRr2D2E2F	BOr2D2E2F__bin_44	BOr2D2E2F	Bacteria	Desulfobacterota_B	Binatia	Binatales	Binataceae	Binatus	10.5262	B; Desulfobacterota_B; Binataceae	Restored	0.538279	TRUE
BOr3G3H3I_vRhyme_unbinned_37	BOr2D	5.80749	Bowness	Restored	NA	BOr3G3H3I	BOr3G3H3I__bin_91	BOr3G3H3I	Bacteria	Acidobacteriota	Terriglobia	Terriglobales	Koribacteraceae	Bog-257	1.58834	B; Acidobacteriota; Koribacteraceae	Damaged	3.65634	TRUE
LASCr2D2E2F_vRhyme_bin_8	BOr2D	8.11983	Bowness	Restored	Restored	LASCr2D2E2F	SEr2D2E2F__bin_135	SEr2D2E2F	Bacteria	Desulfobacterota	Syntrophobacteria	Syntrophobacterales	Syntrophobacteraceae	SbD1	10.6307	B; Desulfobacterota; Syntrophobacteraceae	Restored	0.763812	FALSE
CRr2D2E2F_vRhyme_unbinned_33	BOr2D	5.12828	Bowness	Restored	NA	CRr2D2E2F	BAr1A1B1C__bin_132	BAr1A1B1C	Bacteria	Actinomycetota	Actinomycetia	Streptosporangiales	Streptosporangiaceae	Palsa-504	52.8226	B; Actinomycetota; Streptosporangiaceae	NA	0.0970849	FALSE
MGr3G3H3I_vRhyme_unbinned_93	BOr2D	1.08686	Bowness	Restored	Restored	MGr3G3H3I	MGr3G3H3I__bin_131	MGr3G3H3I	Bacteria	Verrucomicrobiota	Verrucomicrobiae	Pedosphaerales	UBA8199	PALSA-1440	1.14277	B; Verrucomicrobiota; UBA8199	Restored	0.951069	TRUE
BAr1A1B1C_vRhyme_unbinned_10	BOr2D	2.28317	Bowness	Restored	NA	BAr1A1B1C	CRr2D2E2F__bin_117	CRr2D2E2F	Bacteria	Pseudomonadota	Alphaproteobacteria	Rhizobiales	Rhodomicrobiaceae	Rhodomicrobium	2.22027	B; Pseudomonadota; Rhodomicrobiaceae	Restored	1.02833	TRUE
MGr3G3H3I_vRhyme_unbinned_20	BOr2D	3.64724	Bowness	Restored	Restored	MGr3G3H3I	SEr3G3H3I__bin_143	SEr3G3H3I	Bacteria	Planctomycetota	Planctomycetia	Pirellulales	Thermoguttaceae	Unknown	1.47815	B; Planctomycetota; Thermoguttaceae	Restored	2.46743	TRUE
BAr1A1B1C_vRhyme_bin_15	BOr2D	2.23258	Bowness	Restored	NA	BAr1A1B1C	BOr2D2E2F__bin_30	BOr2D2E2F	Bacteria	Actinomycetota	Thermoleophilia	Solirubrobacterales	Solirubrobacteraceae	Palsa-744	6.57278	B; Actinomycetota; Solirubrobacteraceae	NA	0.33967	FALSE
CRr1A1B1C_vRhyme_unbinned_9	BOr2D	4.64681	Bowness	Restored	Restored	CRr1A1B1C	MHr3G3H3I__bin_85	MHr3G3H3I	Archaea	Thermoplasmatota	Thermoplasmata	UBA184	UBA184	UBA184	6.61144	A; Thermoplasmatota; UBA184	Restored	0.702844	FALSE
CRr1A1B1C_vRhyme_unbinned_9	BOr2D	4.64681	Bowness	Restored	Restored	CRr1A1B1C	BOr2D2E2F__bin_15	BOr2D2E2F	Archaea	Thermoplasmatota	Thermoplasmata	UBA184	UBA184	UBA184	2.15309	A; Thermoplasmatota; UBA184	Restored	2.1582	FALSE
BAr2D2E2F_vRhyme_bin_19	BOr2D	1.58169	Bowness	Restored	NA	BAr2D2E2F	CRr1A1B1C__bin_11	CRr1A1B1C	Bacteria	Planctomycetota	Planctomycetia	Isosphaerales	Isosphaeraceae	Unknown	10.7814	B; Planctomycetota; Isosphaeraceae	NA	0.146705	FALSE
LASAr3G3H3I_vRhyme_unbinned_18	BOr2D	4.2211	Bowness	Restored	NA	LASAr3G3H3I	LASYr2D2E2F__bin_101	LASYr2D2E2F	Bacteria	Pseudomonadota	Alphaproteobacteria	Rhizobiales	Xanthobacteraceae	Unknown	2.48124	B; Pseudomonadota; Xanthobacteraceae	NA	1.7012	TRUE
BAr1A1B1C_vRhyme_unbinned_23	BOr2D	2.79822	Bowness	Restored	NA	BAr1A1B1C	LASAr3G3H3I__bin_35	LASAr3G3H3I	Bacteria	Pseudomonadota	Alphaproteobacteria	Rhizobiales	Beijerinckiaceae	Roseiarcus	27.8946	B; Pseudomonadota; Beijerinckiaceae	Restored	0.100314	FALSE
BAr1A1B1C_vRhyme_unbinned_23	BOr2D	2.79822	Bowness	Restored	NA	BAr1A1B1C	SEr2D2E2F__bin_92	SEr2D2E2F	Bacteria	Pseudomonadota	Alphaproteobacteria	Rhizobiales	Beijerinckiaceae	Roseiarcus	3.83394	B; Pseudomonadota; Beijerinckiaceae	NA	0.729853	FALSE
SEr2D2E2F_vRhyme_unbinned_203	BOr2D	1.27964	Bowness	Restored	Restored	SEr2D2E2F	SEr2D2E2F__bin_46	SEr2D2E2F	Bacteria	Bacteroidota	Bacteroidia	AKYH767	Palsa-948_A	JABEUT01	1.17166	B; Bacteroidota; Palsa-948_A	Restored	1.09216	TRUE
LASAr3G3H3I_vRhyme_unbinned_19	BOr2D	5.28436	Bowness	Restored	NA	LASAr3G3H3I	BAr2D2E2F__bin_71	BAr2D2E2F	Bacteria	Pseudomonadota	Alphaproteobacteria	Rhizobiales	Xanthobacteraceae	BOG-931	23.0362	B; Pseudomonadota; Xanthobacteraceae	Damaged	0.229394	TRUE
CRr1A1B1C_vRhyme_unbinned_13	BOr2D	5.58014	Bowness	Restored	Restored	CRr1A1B1C	SEr2D2E2F__bin_135	SEr2D2E2F	Bacteria	Desulfobacterota	Syntrophobacteria	Syntrophobacterales	Syntrophobacteraceae	SbD1	10.6307	B; Desulfobacterota; Syntrophobacteraceae	Restored	0.52491	FALSE
SEr2D2E2F_vRhyme_unbinned_188	BOr2D	1.28286	Bowness	Restored	Restored	SEr2D2E2F	SEr2D2E2F__bin_46	SEr2D2E2F	Bacteria	Bacteroidota	Bacteroidia	AKYH767	Palsa-948_A	JABEUT01	1.17166	B; Bacteroidota; Palsa-948_A	Restored	1.09491	TRUE
BOr3G3H3I_vRhyme_unbinned_26	BOr2D	14.1395	Bowness	Restored	NA	BOr3G3H3I	CRr1A1B1C__bin_118	CRr1A1B1C	Bacteria	Acidobacteriota	Terriglobia	Terriglobales	SbA1	Bog-209	4.87589	B; Acidobacteriota; SbA1	Damaged	2.89988	TRUE
BOr3G3H3I_vRhyme_unbinned_26	BOr2D	14.1395	Bowness	Restored	NA	BOr3G3H3I	LASAr3G3H3I__bin_93	LASAr3G3H3I	Bacteria	Acidobacteriota	Terriglobia	Terriglobales	SbA1	Bog-209	7.10718	B; Acidobacteriota; SbA1	Restored	1.98947	TRUE
LASCr2D2E2F_vRhyme_unbinned_54	BOr2D	1.43421	Bowness	Restored	Restored	LASCr2D2E2F	BAr2D2E2F__bin_111	BAr2D2E2F	Bacteria	Pseudomonadota	Alphaproteobacteria	Rhizobiales	Beijerinckiaceae	Methylocystis	4.21549	B; Pseudomonadota; Beijerinckiaceae	Restored	0.340224	FALSE
BAr1A1B1C_vRhyme_unbinned_91	BOr2D	1.27057	Bowness	Restored	NA	BAr1A1B1C	LASAr3G3H3I__bin_35	LASAr3G3H3I	Bacteria	Pseudomonadota	Alphaproteobacteria	Rhizobiales	Beijerinckiaceae	Roseiarcus	27.8946	B; Pseudomonadota; Beijerinckiaceae	Restored	0.0455488	TRUE
LASAr3G3H3I_vRhyme_unbinned_47	BOr2D	1.94039	Bowness	Restored	NA	LASAr3G3H3I	MGr3G3H3I__bin_82	MGr3G3H3I	Bacteria	Pseudomonadota	Alphaproteobacteria	Rhizobiales	Xanthobacteraceae	BOG-931	6.47368	B; Pseudomonadota; Xanthobacteraceae	Damaged	0.299735	FALSE
LASAr3G3H3I_vRhyme_unbinned_47	BOr2D	1.94039	Bowness	Restored	NA	LASAr3G3H3I	LASYr2D2E2F__bin_88	LASYr2D2E2F	Bacteria	Pseudomonadota	Alphaproteobacteria	Rhizobiales	Xanthobacteraceae	BOG-931	1.35245	B; Pseudomonadota; Xanthobacteraceae	Damaged	1.43472	FALSE
BOr3G3H3I_vRhyme_unbinned_18	BOr2D	5.11658	Bowness	Restored	NA	BOr3G3H3I	BOr3G3H3I__bin_49	BOr3G3H3I	Bacteria	Acidobacteriota	Terriglobia	Acidoferrales	UBA7541	Acidoferrum	9.06947	B; Acidobacteriota; UBA7541	Damaged	0.564154	FALSE
SEr2D2E2F_vRhyme_unbinned_128	BOr2D	3.31752	Bowness	Restored	Restored	SEr2D2E2F	BAr2D2E2F__bin_111	BAr2D2E2F	Bacteria	Pseudomonadota	Alphaproteobacteria	Rhizobiales	Beijerinckiaceae	Methylocystis	4.21549	B; Pseudomonadota; Beijerinckiaceae	Restored	0.786984	TRUE
BAr2D2E2F_vRhyme_bin_7	BOr2D	1.86499	Bowness	Restored	NA	BAr2D2E2F	BOr2D2E2F__bin_44	BOr2D2E2F	Bacteria	Desulfobacterota_B	Binatia	Binatales	Binataceae	Binatus	10.5262	B; Desulfobacterota_B; Binataceae	Restored	0.177177	FALSE
CRr1A1B1C_vRhyme_unbinned_71	BOr2D	4.64049	Bowness	Restored	Restored	CRr1A1B1C	BAr1A1B1C__bin_104	BAr1A1B1C	Bacteria	Acidobacteriota	Terriglobia	Terriglobales	SbA1	Bog-209	4.38515	B; Acidobacteriota; SbA1	Restored	1.05823	TRUE
LASCr2D2E2F_vRhyme_unbinned_81	BOr2E	0.969629	Bowness	Restored	Damaged	LASCr2D2E2F	CRr1A1B1C__bin_118	CRr1A1B1C	Bacteria	Acidobacteriota	Terriglobia	Terriglobales	SbA1	Bog-209	1.51712	B; Acidobacteriota; SbA1	Damaged	0.639124	FALSE
SEr2D2E2F_vRhyme_unbinned_71	BOr2E	1.99882	Bowness	Restored	NA	SEr2D2E2F	SEr3G3H3I__bin_121	SEr3G3H3I	Bacteria	Desulfobacterota_B	Binatia	Binatales	Binataceae	Binatus	15.5999	B; Desulfobacterota_B; Binataceae	NA	0.12813	TRUE
SEr2D2E2F_vRhyme_unbinned_71	BOr2E	1.99882	Bowness	Restored	NA	SEr2D2E2F	BOr2D2E2F__bin_44	BOr2D2E2F	Bacteria	Desulfobacterota_B	Binatia	Binatales	Binataceae	Binatus	7.62744	B; Desulfobacterota_B; Binataceae	Restored	0.262056	TRUE
BOr2D2E2F_vRhyme_unbinned_8	BOr2E	11.2049	Bowness	Restored	Restored	BOr2D2E2F	BOr1A1B1C__bin_77	BOr1A1B1C	Bacteria	Actinomycetota	Actinomycetia	Streptosporangiales	Streptosporangiaceae	Bog-532	13.0457	B; Actinomycetota; Streptosporangiaceae	NA	0.858893	FALSE
BOr2D2E2F_vRhyme_unbinned_8	BOr2E	11.2049	Bowness	Restored	Restored	BOr2D2E2F	CRr1A1B1C__bin_120	CRr1A1B1C	Bacteria	Actinomycetota	Actinomycetia	Streptosporangiales	Streptosporangiaceae	Palsa-504	11.0979	B; Actinomycetota; Streptosporangiaceae	NA	1.00964	FALSE
BOr2D2E2F_vRhyme_unbinned_8	BOr2E	11.2049	Bowness	Restored	Restored	BOr2D2E2F	MGr2D2E2F__bin_108	MGr2D2E2F	Bacteria	Actinomycetota	Actinomycetia	Streptosporangiales	Streptosporangiaceae	Palsa-504	13.4833	B; Actinomycetota; Streptosporangiaceae	Damaged	0.831017	FALSE
BOr2D2E2F_vRhyme_unbinned_8	BOr2E	11.2049	Bowness	Restored	Restored	BOr2D2E2F	BOr2D2E2F__bin_74	BOr2D2E2F	Bacteria	Actinomycetota	Actinomycetia	Streptosporangiales	Streptosporangiaceae	Palsa-504	41.1347	B; Actinomycetota; Streptosporangiaceae	NA	0.272395	FALSE
MHr1A1B1C_vRhyme_unbinned_33	BOr2E	1.29754	Bowness	Restored	Restored	MHr1A1B1C	CRr1A1B1C__bin_52	CRr1A1B1C	Bacteria	Acidobacteriota	Terriglobia	Terriglobales	Acidobacteriaceae	Palsa-288	1.25374	B; Acidobacteriota; Acidobacteriaceae	Restored	1.03494	FALSE
LASYr2D2E2F_vRhyme_unbinned_15	BOr2E	2.09929	Bowness	Restored	NA	LASYr2D2E2F	SEr3G3H3I__bin_118	SEr3G3H3I	Bacteria	Pseudomonadota	Alphaproteobacteria	Rhizobiales	Xanthobacteraceae	BOG-931	3.02734	B; Pseudomonadota; Xanthobacteraceae	Restored	0.693444	TRUE
LAWAr2D2E2F_vRhyme_bin_8	BOr2E	1.22671	Bowness	Restored	NA	LAWAr2D2E2F	MHr1A1B1C__bin_78	MHr1A1B1C	Bacteria	Pseudomonadota	Alphaproteobacteria	Rhizobiales	Beijerinckiaceae	Methylocella	2.229	B; Pseudomonadota; Beijerinckiaceae	NA	0.55034	FALSE
MGr3G3H3I_vRhyme_unbinned_103	BOr2E	1.50856	Bowness	Restored	NA	MGr3G3H3I	MGr3G3H3I__bin_156	MGr3G3H3I	Bacteria	Acidobacteriota	Terriglobia	Bryobacterales	Bryobacteraceae	Bog-375	1.73643	B; Acidobacteriota; Bryobacteraceae	NA	0.868771	TRUE
BOr2D2E2F_vRhyme_unbinned_5	BOr2E	6.7532	Bowness	Restored	Restored	BOr2D2E2F	LASAr3G3H3I__bin_35	LASAr3G3H3I	Bacteria	Pseudomonadota	Alphaproteobacteria	Rhizobiales	Beijerinckiaceae	Roseiarcus	19.6973	B; Pseudomonadota; Beijerinckiaceae	Restored	0.34285	FALSE
BOr2D2E2F_vRhyme_unbinned_5	BOr2E	6.7532	Bowness	Restored	Restored	BOr2D2E2F	SEr2D2E2F__bin_92	SEr2D2E2F	Bacteria	Pseudomonadota	Alphaproteobacteria	Rhizobiales	Beijerinckiaceae	Roseiarcus	1.64256	B; Pseudomonadota; Beijerinckiaceae	NA	4.1114	FALSE
SEr3G3H3I_vRhyme_unbinned_165	BOr2E	1.70226	Bowness	Restored	NA	SEr3G3H3I	CRr2D2E2F__bin_49	CRr2D2E2F	Bacteria	Acidobacteriota	Terriglobia	Terriglobales	Acidobacteriaceae	Terracidiphilus	1.61735	B; Acidobacteriota; Acidobacteriaceae	Restored	1.0525	FALSE
BOr1A1B1C_vRhyme_unbinned_22	BOr2E	16.7419	Bowness	Restored	NA	BOr1A1B1C	BOr2D2E2F__bin_11	BOr2D2E2F	Bacteria	Actinomycetota	Thermoleophilia	Solirubrobacterales	Solirubrobacteraceae	Palsa-465	4.01522	B; Actinomycetota; Solirubrobacteraceae	NA	4.16961	FALSE
CRr2D2E2F_vRhyme_unbinned_23	BOr2E	2.05072	Bowness	Restored	NA	CRr2D2E2F	BAr1A1B1C__bin_85	BAr1A1B1C	Bacteria	Acidobacteriota	Terriglobia	Terriglobales	Acidobacteriaceae	Terracidiphilus	3.39049	B; Acidobacteriota; Acidobacteriaceae	NA	0.604845	FALSE
CRr2D2E2F_vRhyme_unbinned_23	BOr2E	2.05072	Bowness	Restored	NA	CRr2D2E2F	LASAr3G3H3I__bin_1	LASAr3G3H3I	Bacteria	Acidobacteriota	Terriglobia	Terriglobales	Acidobacteriaceae	Terracidiphilus	3.25542	B; Acidobacteriota; Acidobacteriaceae	NA	0.629941	FALSE
CRr2D2E2F_vRhyme_unbinned_23	BOr2E	2.05072	Bowness	Restored	NA	CRr2D2E2F	CRr2D2E2F__bin_49	CRr2D2E2F	Bacteria	Acidobacteriota	Terriglobia	Terriglobales	Acidobacteriaceae	Terracidiphilus	1.61735	B; Acidobacteriota; Acidobacteriaceae	Restored	1.26795	FALSE
MGr2D2E2F_vRhyme_unbinned_50	BOr2E	1.7188	Bowness	Restored	Restored	MGr2D2E2F	CRr2D2E2F__bin_49	CRr2D2E2F	Bacteria	Acidobacteriota	Terriglobia	Terriglobales	Acidobacteriaceae	Terracidiphilus	1.61735	B; Acidobacteriota; Acidobacteriaceae	Restored	1.06272	FALSE
MGr2D2E2F_vRhyme_unbinned_50	BOr2E	1.7188	Bowness	Restored	Restored	MGr2D2E2F	LASAr3G3H3I__bin_1	LASAr3G3H3I	Bacteria	Acidobacteriota	Terriglobia	Terriglobales	Acidobacteriaceae	Terracidiphilus	3.25542	B; Acidobacteriota; Acidobacteriaceae	NA	0.527982	FALSE
LASYr2D2E2F_vRhyme_unbinned_1	BOr2E	5.07668	Bowness	Restored	Restored	LASYr2D2E2F	SEr3G3H3I__bin_121	SEr3G3H3I	Bacteria	Desulfobacterota_B	Binatia	Binatales	Binataceae	Binatus	15.5999	B; Desulfobacterota_B; Binataceae	NA	0.32543	TRUE
BOr2D2E2F_vRhyme_unbinned_25	BOr2E	8.72475	Bowness	Restored	Restored	BOr2D2E2F	BOr2D2E2F__bin_33	BOr2D2E2F	Bacteria	Acidobacteriota	Terriglobia	Terriglobales	SbA1	Bog-209	32.2848	B; Acidobacteriota; SbA1	Restored	0.270243	FALSE
CRr3G3H3I_vRhyme_unbinned_88	BOr2E	2.46157	Bowness	Restored	NA	CRr3G3H3I	SEr2D2E2F__bin_92	SEr2D2E2F	Bacteria	Pseudomonadota	Alphaproteobacteria	Rhizobiales	Beijerinckiaceae	Roseiarcus	1.64256	B; Pseudomonadota; Beijerinckiaceae	NA	1.49862	TRUE
CRr3G3H3I_vRhyme_unbinned_88	BOr2E	2.46157	Bowness	Restored	NA	CRr3G3H3I	LASAr3G3H3I__bin_35	LASAr3G3H3I	Bacteria	Pseudomonadota	Alphaproteobacteria	Rhizobiales	Beijerinckiaceae	Roseiarcus	19.6973	B; Pseudomonadota; Beijerinckiaceae	Restored	0.12497	TRUE
SEr2D2E2F_vRhyme_unbinned_70	BOr2E	1.08727	Bowness	Restored	Natural	SEr2D2E2F	SEr3G3H3I__bin_180	SEr3G3H3I	Bacteria	Desulfobacterota	Desulfobaccia	Desulfobaccales	0-14-0-80-60-11	0-14-0-80-60-11	15.9431	B; Desulfobacterota; 0-14-0-80-60-11	Restored	0.0681969	FALSE
MHr3G3H3I_vRhyme_unbinned_35	BOr2E	8.5684	Bowness	Restored	Restored	MHr3G3H3I	BOr2D2E2F__bin_44	BOr2D2E2F	Bacteria	Desulfobacterota_B	Binatia	Binatales	Binataceae	Binatus	7.62744	B; Desulfobacterota_B; Binataceae	Restored	1.12337	TRUE
MHr3G3H3I_vRhyme_unbinned_35	BOr2E	8.5684	Bowness	Restored	Restored	MHr3G3H3I	SEr3G3H3I__bin_121	SEr3G3H3I	Bacteria	Desulfobacterota_B	Binatia	Binatales	Binataceae	Binatus	15.5999	B; Desulfobacterota_B; Binataceae	NA	0.54926	TRUE
SEr2D2E2F_vRhyme_unbinned_167	BOr2E	1.43705	Bowness	Restored	NA	SEr2D2E2F	SEr3G3H3I__bin_118	SEr3G3H3I	Bacteria	Pseudomonadota	Alphaproteobacteria	Rhizobiales	Xanthobacteraceae	BOG-931	3.02734	B; Pseudomonadota; Xanthobacteraceae	Restored	0.474691	FALSE
SEr2D2E2F_vRhyme_unbinned_167	BOr2E	1.43705	Bowness	Restored	NA	SEr2D2E2F	BOr2D2E2F__bin_49	BOr2D2E2F	Bacteria	Pseudomonadota	Alphaproteobacteria	Rhizobiales	Xanthobacteraceae	BOG-931	9.92987	B; Pseudomonadota; Xanthobacteraceae	Restored	0.14472	FALSE
BOr1A1B1C_vRhyme_unbinned_27	BOr2E	2.42183	Bowness	Restored	NA	BOr1A1B1C	SEr3G3H3I__bin_118	SEr3G3H3I	Bacteria	Pseudomonadota	Alphaproteobacteria	Rhizobiales	Xanthobacteraceae	BOG-931	3.02734	B; Pseudomonadota; Xanthobacteraceae	Restored	0.799986	TRUE
BOr1A1B1C_vRhyme_unbinned_27	BOr2E	2.42183	Bowness	Restored	NA	BOr1A1B1C	LASYr2D2E2F__bin_33	LASYr2D2E2F	Bacteria	Pseudomonadota	Alphaproteobacteria	Rhizobiales	Xanthobacteraceae	BOG-931	1.9204	B; Pseudomonadota; Xanthobacteraceae	Damaged	1.26111	TRUE
BOr2D2E2F_vRhyme_unbinned_17	BOr2E	6.04285	Bowness	Restored	Restored	BOr2D2E2F	CRr1A1B1C__bin_11	CRr1A1B1C	Bacteria	Planctomycetota	Planctomycetia	Isosphaerales	Isosphaeraceae	Unknown	10.5297	B; Planctomycetota; Isosphaeraceae	NA	0.573887	FALSE
SEr3G3H3I_vRhyme_unbinned_10	BOr2E	2.22542	Bowness	Restored	Restored	SEr3G3H3I	LASCr2D2E2F__bin_72	LASCr2D2E2F	Bacteria	Pseudomonadota	Alphaproteobacteria	Rhizobiales	Beijerinckiaceae	Methylocystis	4.98679	B; Pseudomonadota; Beijerinckiaceae	Restored	0.446263	TRUE
SEr3G3H3I_vRhyme_unbinned_10	BOr2E	2.22542	Bowness	Restored	Restored	SEr3G3H3I	BAr2D2E2F__bin_111	BAr2D2E2F	Bacteria	Pseudomonadota	Alphaproteobacteria	Rhizobiales	Beijerinckiaceae	Methylocystis	2.18046	B; Pseudomonadota; Beijerinckiaceae	Restored	1.02062	TRUE
BOr2D2E2F_vRhyme_unbinned_26	BOr2E	2.46254	Bowness	Restored	NA	BOr2D2E2F	LASAr3G3H3I__bin_113	LASAr3G3H3I	Bacteria	Acidobacteriota	Terriglobia	Terriglobales	SbA1	Bog-209	3.09112	B; Acidobacteriota; SbA1	NA	0.79665	TRUE
LASCr2D2E2F_vRhyme_unbinned_114	BOr2E	32.5796	Bowness	Restored	Restored	LASCr2D2E2F	BAr1A1B1C__bin_104	BAr1A1B1C	Bacteria	Acidobacteriota	Terriglobia	Terriglobales	SbA1	Bog-209	1.40452	B; Acidobacteriota; SbA1	Restored	23.1963	TRUE
BOr2D2E2F_vRhyme_bin_6	BOr2E	4.41501	Bowness	Restored	NA	BOr2D2E2F	MGr2D2E2F__bin_108	MGr2D2E2F	Bacteria	Actinomycetota	Actinomycetia	Streptosporangiales	Streptosporangiaceae	Palsa-504	13.4833	B; Actinomycetota; Streptosporangiaceae	Damaged	0.327442	TRUE
BOr2D2E2F_vRhyme_unbinned_15	BOr2E	19.0966	Bowness	Restored	Restored	BOr2D2E2F	LASAr3G3H3I__bin_35	LASAr3G3H3I	Bacteria	Pseudomonadota	Alphaproteobacteria	Rhizobiales	Beijerinckiaceae	Roseiarcus	19.6973	B; Pseudomonadota; Beijerinckiaceae	Restored	0.969504	FALSE
BOr2D2E2F_vRhyme_unbinned_15	BOr2E	19.0966	Bowness	Restored	Restored	BOr2D2E2F	SEr2D2E2F__bin_92	SEr2D2E2F	Bacteria	Pseudomonadota	Alphaproteobacteria	Rhizobiales	Beijerinckiaceae	Roseiarcus	1.64256	B; Pseudomonadota; Beijerinckiaceae	NA	11.6261	FALSE
CRr1A1B1C_vRhyme_unbinned_7	BOr2E	3.79807	Bowness	Restored	Damaged	CRr1A1B1C	SEr3G3H3I__bin_121	SEr3G3H3I	Bacteria	Desulfobacterota_B	Binatia	Binatales	Binataceae	Binatus	15.5999	B; Desulfobacterota_B; Binataceae	NA	0.243467	FALSE
BOr3G3H3I_vRhyme_bin_2	BOr2E	38.0836	Bowness	Restored	NA	BOr3G3H3I	CRr1A1B1C__bin_11	CRr1A1B1C	Bacteria	Planctomycetota	Planctomycetia	Isosphaerales	Isosphaeraceae	Unknown	10.5297	B; Planctomycetota; Isosphaeraceae	NA	3.61679	FALSE
BOr3G3H3I_vRhyme_bin_2	BOr2E	38.0836	Bowness	Restored	NA	BOr3G3H3I	BOr1A1B1C__bin_77	BOr1A1B1C	Bacteria	Actinomycetota	Actinomycetia	Streptosporangiales	Streptosporangiaceae	Bog-532	13.0457	B; Actinomycetota; Streptosporangiaceae	NA	2.91924	FALSE
MHr3G3H3I_vRhyme_unbinned_3	BOr2E	3.04587	Bowness	Restored	Natural	MHr3G3H3I	BOr2D2E2F__bin_33	BOr2D2E2F	Bacteria	Acidobacteriota	Terriglobia	Terriglobales	SbA1	Bog-209	32.2848	B; Acidobacteriota; SbA1	Restored	0.0943437	FALSE
CRr3G3H3I_vRhyme_unbinned_83	BOr2E	2.79473	Bowness	Restored	NA	CRr3G3H3I	SEr2D2E2F__bin_92	SEr2D2E2F	Bacteria	Pseudomonadota	Alphaproteobacteria	Rhizobiales	Beijerinckiaceae	Roseiarcus	1.64256	B; Pseudomonadota; Beijerinckiaceae	NA	1.70145	TRUE
SEr3G3H3I_vRhyme_unbinned_4	BOr2E	2.39393	Bowness	Restored	NA	SEr3G3H3I	SEr3G3H3I__bin_9	SEr3G3H3I	Bacteria	Pseudomonadota	Alphaproteobacteria	Rhizobiales	Xanthobacteraceae	BOG-931	1.10903	B; Pseudomonadota; Xanthobacteraceae	Restored	2.15859	TRUE
SEr3G3H3I_vRhyme_unbinned_4	BOr2E	2.39393	Bowness	Restored	NA	SEr3G3H3I	MGr3G3H3I__bin_82	MGr3G3H3I	Bacteria	Pseudomonadota	Alphaproteobacteria	Rhizobiales	Xanthobacteraceae	BOG-931	4.8636	B; Pseudomonadota; Xanthobacteraceae	Damaged	0.492214	TRUE
LASCr2D2E2F_vRhyme_unbinned_119	BOr2E	6.12602	Bowness	Restored	Restored	LASCr2D2E2F	BOr1A1B1C__bin_77	BOr1A1B1C	Bacteria	Actinomycetota	Actinomycetia	Streptosporangiales	Streptosporangiaceae	Bog-532	13.0457	B; Actinomycetota; Streptosporangiaceae	NA	0.469581	TRUE
BOr2D2E2F_vRhyme_unbinned_29	BOr2E	15.3579	Bowness	Restored	Restored	BOr2D2E2F	LASAr3G3H3I__bin_35	LASAr3G3H3I	Bacteria	Pseudomonadota	Alphaproteobacteria	Rhizobiales	Beijerinckiaceae	Roseiarcus	19.6973	B; Pseudomonadota; Beijerinckiaceae	Restored	0.779695	TRUE
BAr1A1B1C_vRhyme_unbinned_40	BOr2E	2.2814	Bowness	Restored	Restored	BAr1A1B1C	BAr2D2E2F__bin_111	BAr2D2E2F	Bacteria	Pseudomonadota	Alphaproteobacteria	Rhizobiales	Beijerinckiaceae	Methylocystis	2.18046	B; Pseudomonadota; Beijerinckiaceae	Restored	1.04629	TRUE
BOr1A1B1C_vRhyme_unbinned_24	BOr2E	4.1336	Bowness	Restored	NA	BOr1A1B1C	BOr2D2E2F__bin_32	BOr2D2E2F	Bacteria	Myxococcota	Myxococcia	Myxococcales	Myxococcaceae	Unknown	3.77429	B; Myxococcota; Myxococcaceae	Restored	1.0952	TRUE
BAr1A1B1C_vRhyme_unbinned_1	BOr2E	10.6594	Bowness	Restored	NA	BAr1A1B1C	SEr3G3H3I__bin_121	SEr3G3H3I	Bacteria	Desulfobacterota_B	Binatia	Binatales	Binataceae	Binatus	15.5999	B; Desulfobacterota_B; Binataceae	NA	0.683298	FALSE
BAr1A1B1C_vRhyme_unbinned_1	BOr2E	10.6594	Bowness	Restored	NA	BAr1A1B1C	BOr2D2E2F__bin_44	BOr2D2E2F	Bacteria	Desulfobacterota_B	Binatia	Binatales	Binataceae	Binatus	7.62744	B; Desulfobacterota_B; Binataceae	Restored	1.3975	FALSE
LASCr2D2E2F_vRhyme_unbinned_77	BOr2E	13.6917	Bowness	Restored	Restored	LASCr2D2E2F	LASYr2D2E2F__bin_65	LASYr2D2E2F	Bacteria	Desulfobacterota	Desulfobaccia	Desulfobaccales	0-14-0-80-60-11	0-14-0-80-60-11	2.05233	B; Desulfobacterota; 0-14-0-80-60-11	NA	6.67129	FALSE
LASCr2D2E2F_vRhyme_unbinned_77	BOr2E	13.6917	Bowness	Restored	Restored	LASCr2D2E2F	SEr3G3H3I__bin_180	SEr3G3H3I	Bacteria	Desulfobacterota	Desulfobaccia	Desulfobaccales	0-14-0-80-60-11	0-14-0-80-60-11	15.9431	B; Desulfobacterota; 0-14-0-80-60-11	Restored	0.858783	FALSE
LASCr2D2E2F_vRhyme_unbinned_77	BOr2E	13.6917	Bowness	Restored	Restored	LASCr2D2E2F	BAr2D2E2F__bin_106	BAr2D2E2F	Bacteria	Desulfobacterota	Desulfobaccia	Desulfobaccales	0-14-0-80-60-11	0-14-0-80-60-11	2.57334	B; Desulfobacterota; 0-14-0-80-60-11	Restored	5.3206	FALSE
SEr2D2E2F_vRhyme_unbinned_201	BOr2E	1.38792	Bowness	Restored	Restored	SEr2D2E2F	LABRr1A1B1C__bin_139	LABRr1A1B1C	Bacteria	Actinomycetota	Acidimicrobiia	Acidimicrobiales	Bog-793	Fen-455	1.0263	B; Actinomycetota; Bog-793	Restored	1.35235	TRUE
SEr2D2E2F_vRhyme_unbinned_201	BOr2E	1.38792	Bowness	Restored	Restored	SEr2D2E2F	BAr1A1B1C__bin_127	BAr1A1B1C	Bacteria	Actinomycetota	Acidimicrobiia	Acidimicrobiales	Bog-793	Unknown	1.61564	B; Actinomycetota; Bog-793	Restored	0.859053	TRUE
LAWAr2D2E2F_vRhyme_unbinned_86	BOr2E	4.09581	Bowness	Restored	Restored	LAWAr2D2E2F	BAr2D2E2F__bin_111	BAr2D2E2F	Bacteria	Pseudomonadota	Alphaproteobacteria	Rhizobiales	Beijerinckiaceae	Methylocystis	2.18046	B; Pseudomonadota; Beijerinckiaceae	Restored	1.87841	TRUE
LAWAr2D2E2F_vRhyme_unbinned_86	BOr2E	4.09581	Bowness	Restored	Restored	LAWAr2D2E2F	LASCr2D2E2F__bin_72	LASCr2D2E2F	Bacteria	Pseudomonadota	Alphaproteobacteria	Rhizobiales	Beijerinckiaceae	Methylocystis	4.98679	B; Pseudomonadota; Beijerinckiaceae	Restored	0.821331	TRUE
LAWAr2D2E2F_vRhyme_unbinned_86	BOr2E	4.09581	Bowness	Restored	Restored	LAWAr2D2E2F	LABRr1A1B1C__bin_56	LABRr1A1B1C	Bacteria	Pseudomonadota	Alphaproteobacteria	Rhizobiales	Beijerinckiaceae	Methylocystis	1.69225	B; Pseudomonadota; Beijerinckiaceae	Restored	2.42034	TRUE
LAWAr2D2E2F_vRhyme_unbinned_87	BOr2E	6.13619	Bowness	Restored	Restored	LAWAr2D2E2F	BOr2D2E2F__bin_33	BOr2D2E2F	Bacteria	Acidobacteriota	Terriglobia	Terriglobales	SbA1	Bog-209	32.2848	B; Acidobacteriota; SbA1	Restored	0.190064	TRUE
SEr3G3H3I_vRhyme_unbinned_134	BOr2E	8.50172	Bowness	Restored	NA	SEr3G3H3I	SEr3G3H3I__bin_9	SEr3G3H3I	Bacteria	Pseudomonadota	Alphaproteobacteria	Rhizobiales	Xanthobacteraceae	BOG-931	1.10903	B; Pseudomonadota; Xanthobacteraceae	Restored	7.66594	FALSE
SEr3G3H3I_vRhyme_unbinned_134	BOr2E	8.50172	Bowness	Restored	NA	SEr3G3H3I	BAr2D2E2F__bin_71	BAr2D2E2F	Bacteria	Pseudomonadota	Alphaproteobacteria	Rhizobiales	Xanthobacteraceae	BOG-931	14.4855	B; Pseudomonadota; Xanthobacteraceae	Damaged	0.586913	FALSE
SEr3G3H3I_vRhyme_unbinned_134	BOr2E	8.50172	Bowness	Restored	NA	SEr3G3H3I	BOr1A1B1C__bin_20	BOr1A1B1C	Bacteria	Pseudomonadota	Alphaproteobacteria	Rhizobiales	Xanthobacteraceae	BOG-931	2.75335	B; Pseudomonadota; Xanthobacteraceae	Restored	3.08777	FALSE
BOr3G3H3I_vRhyme_unbinned_42	BOr2E	5.56172	Bowness	Restored	NA	BOr3G3H3I	SEr2D2E2F__bin_67	SEr2D2E2F	Bacteria	Pseudomonadota	Alphaproteobacteria	Rhizobiales	Rhodomicrobiaceae	Rhodomicrobium	4.7379	B; Pseudomonadota; Rhodomicrobiaceae	Damaged	1.17388	TRUE
LAWAr2D2E2F_vRhyme_unbinned_24	BOr2E	3.9532	Bowness	Restored	Restored	LAWAr2D2E2F	LASCr2D2E2F__bin_72	LASCr2D2E2F	Bacteria	Pseudomonadota	Alphaproteobacteria	Rhizobiales	Beijerinckiaceae	Methylocystis	4.98679	B; Pseudomonadota; Beijerinckiaceae	Restored	0.792735	FALSE
BOr3G3H3I_vRhyme_unbinned_15	BOr2E	1.40601	Bowness	Restored	Damaged	BOr3G3H3I	BAr2D2E2F__bin_71	BAr2D2E2F	Bacteria	Pseudomonadota	Alphaproteobacteria	Rhizobiales	Xanthobacteraceae	BOG-931	14.4855	B; Pseudomonadota; Xanthobacteraceae	Damaged	0.0970635	TRUE
CRr2D2E2F_vRhyme_unbinned_95	BOr2E	10.9147	Bowness	Restored	NA	CRr2D2E2F	BOr2D2E2F__bin_44	BOr2D2E2F	Bacteria	Desulfobacterota_B	Binatia	Binatales	Binataceae	Binatus	7.62744	B; Desulfobacterota_B; Binataceae	Restored	1.43097	TRUE
LASCr2D2E2F_vRhyme_bin_8	BOr2E	6.63926	Bowness	Restored	Restored	LASCr2D2E2F	SEr2D2E2F__bin_135	SEr2D2E2F	Bacteria	Desulfobacterota	Syntrophobacteria	Syntrophobacterales	Syntrophobacteraceae	SbD1	7.69745	B; Desulfobacterota; Syntrophobacteraceae	Restored	0.862527	FALSE
CRr2D2E2F_vRhyme_unbinned_33	BOr2E	4.21636	Bowness	Restored	NA	CRr2D2E2F	BAr1A1B1C__bin_132	BAr1A1B1C	Bacteria	Actinomycetota	Actinomycetia	Streptosporangiales	Streptosporangiaceae	Palsa-504	25.2839	B; Actinomycetota; Streptosporangiaceae	NA	0.166761	FALSE
MGr3G3H3I_vRhyme_unbinned_93	BOr2E	1.36462	Bowness	Restored	Restored	MGr3G3H3I	MGr3G3H3I__bin_131	MGr3G3H3I	Bacteria	Verrucomicrobiota	Verrucomicrobiae	Pedosphaerales	UBA8199	PALSA-1440	1.08097	B; Verrucomicrobiota; UBA8199	Restored	1.2624	TRUE
BAr1A1B1C_vRhyme_bin_15	BOr2E	1.80564	Bowness	Restored	NA	BAr1A1B1C	BOr2D2E2F__bin_30	BOr2D2E2F	Bacteria	Actinomycetota	Thermoleophilia	Solirubrobacterales	Solirubrobacteraceae	Palsa-744	2.80116	B; Actinomycetota; Solirubrobacteraceae	NA	0.644604	FALSE
CRr1A1B1C_vRhyme_unbinned_9	BOr2E	3.14367	Bowness	Restored	Restored	CRr1A1B1C	MHr3G3H3I__bin_85	MHr3G3H3I	Archaea	Thermoplasmatota	Thermoplasmata	UBA184	UBA184	UBA184	4.25105	A; Thermoplasmatota; UBA184	Restored	0.739505	FALSE
CRr1A1B1C_vRhyme_unbinned_9	BOr2E	3.14367	Bowness	Restored	Restored	CRr1A1B1C	BOr2D2E2F__bin_15	BOr2D2E2F	Archaea	Thermoplasmatota	Thermoplasmata	UBA184	UBA184	UBA184	6.88573	A; Thermoplasmatota; UBA184	Restored	0.456549	FALSE
BAr2D2E2F_vRhyme_bin_19	BOr2E	1.28355	Bowness	Restored	NA	BAr2D2E2F	CRr1A1B1C__bin_11	CRr1A1B1C	Bacteria	Planctomycetota	Planctomycetia	Isosphaerales	Isosphaeraceae	Unknown	10.5297	B; Planctomycetota; Isosphaeraceae	NA	0.121898	FALSE
LASAr3G3H3I_vRhyme_unbinned_19	BOr2E	2.1955	Bowness	Restored	NA	LASAr3G3H3I	BAr2D2E2F__bin_71	BAr2D2E2F	Bacteria	Pseudomonadota	Alphaproteobacteria	Rhizobiales	Xanthobacteraceae	BOG-931	14.4855	B; Pseudomonadota; Xanthobacteraceae	Damaged	0.151565	TRUE
CRr1A1B1C_vRhyme_unbinned_13	BOr2E	3.60571	Bowness	Restored	Restored	CRr1A1B1C	SEr2D2E2F__bin_135	SEr2D2E2F	Bacteria	Desulfobacterota	Syntrophobacteria	Syntrophobacterales	Syntrophobacteraceae	SbD1	7.69745	B; Desulfobacterota; Syntrophobacteraceae	Restored	0.468429	FALSE
SEr3G3H3I_vRhyme_unbinned_222	BOr2E	2.46199	Bowness	Restored	Restored	SEr3G3H3I	LABRr1A1B1C__bin_139	LABRr1A1B1C	Bacteria	Actinomycetota	Acidimicrobiia	Acidimicrobiales	Bog-793	Fen-455	1.0263	B; Actinomycetota; Bog-793	Restored	2.39889	TRUE
BOr3G3H3I_vRhyme_unbinned_26	BOr2E	17.4098	Bowness	Restored	NA	BOr3G3H3I	CRr1A1B1C__bin_118	CRr1A1B1C	Bacteria	Acidobacteriota	Terriglobia	Terriglobales	SbA1	Bog-209	1.51712	B; Acidobacteriota; SbA1	Damaged	11.4755	TRUE
BOr3G3H3I_vRhyme_unbinned_26	BOr2E	17.4098	Bowness	Restored	NA	BOr3G3H3I	LASAr3G3H3I__bin_93	LASAr3G3H3I	Bacteria	Acidobacteriota	Terriglobia	Terriglobales	SbA1	Bog-209	7.00638	B; Acidobacteriota; SbA1	Restored	2.48485	TRUE
LASAr3G3H3I_vRhyme_unbinned_47	BOr2E	1.87456	Bowness	Restored	NA	LASAr3G3H3I	MGr3G3H3I__bin_82	MGr3G3H3I	Bacteria	Pseudomonadota	Alphaproteobacteria	Rhizobiales	Xanthobacteraceae	BOG-931	4.8636	B; Pseudomonadota; Xanthobacteraceae	Damaged	0.385427	FALSE
SEr2D2E2F_vRhyme_unbinned_128	BOr2E	1.34947	Bowness	Restored	Restored	SEr2D2E2F	BAr2D2E2F__bin_111	BAr2D2E2F	Bacteria	Pseudomonadota	Alphaproteobacteria	Rhizobiales	Beijerinckiaceae	Methylocystis	2.18046	B; Pseudomonadota; Beijerinckiaceae	Restored	0.618891	TRUE
BAr2D2E2F_vRhyme_bin_7	BOr2E	1.95722	Bowness	Restored	NA	BAr2D2E2F	BOr2D2E2F__bin_44	BOr2D2E2F	Bacteria	Desulfobacterota_B	Binatia	Binatales	Binataceae	Binatus	7.62744	B; Desulfobacterota_B; Binataceae	Restored	0.256602	FALSE
CRr1A1B1C_vRhyme_unbinned_71	BOr2E	1.53768	Bowness	Restored	Restored	CRr1A1B1C	BAr1A1B1C__bin_104	BAr1A1B1C	Bacteria	Acidobacteriota	Terriglobia	Terriglobales	SbA1	Bog-209	1.40452	B; Acidobacteriota; SbA1	Restored	1.09481	TRUE
LASCr2D2E2F_vRhyme_unbinned_81	BOr2F	3.10669	Bowness	Restored	Damaged	LASCr2D2E2F	CRr1A1B1C__bin_118	CRr1A1B1C	Bacteria	Acidobacteriota	Terriglobia	Terriglobales	SbA1	Bog-209	3.4132	B; Acidobacteriota; SbA1	Damaged	0.910199	FALSE
BOr2D2E2F_vRhyme_unbinned_8	BOr2F	12.6213	Bowness	Restored	Restored	BOr2D2E2F	BOr1A1B1C__bin_77	BOr1A1B1C	Bacteria	Actinomycetota	Actinomycetia	Streptosporangiales	Streptosporangiaceae	Bog-532	18.1077	B; Actinomycetota; Streptosporangiaceae	NA	0.697016	FALSE
BOr2D2E2F_vRhyme_unbinned_8	BOr2F	12.6213	Bowness	Restored	Restored	BOr2D2E2F	CRr1A1B1C__bin_120	CRr1A1B1C	Bacteria	Actinomycetota	Actinomycetia	Streptosporangiales	Streptosporangiaceae	Palsa-504	6.53234	B; Actinomycetota; Streptosporangiaceae	NA	1.93213	FALSE
BOr2D2E2F_vRhyme_unbinned_8	BOr2F	12.6213	Bowness	Restored	Restored	BOr2D2E2F	MGr2D2E2F__bin_108	MGr2D2E2F	Bacteria	Actinomycetota	Actinomycetia	Streptosporangiales	Streptosporangiaceae	Palsa-504	9.18527	B; Actinomycetota; Streptosporangiaceae	Damaged	1.37408	FALSE
BOr2D2E2F_vRhyme_unbinned_8	BOr2F	12.6213	Bowness	Restored	Restored	BOr2D2E2F	BOr2D2E2F__bin_74	BOr2D2E2F	Bacteria	Actinomycetota	Actinomycetia	Streptosporangiales	Streptosporangiaceae	Palsa-504	58.62	B; Actinomycetota; Streptosporangiaceae	NA	0.215308	FALSE
LASCr2D2E2F_vRhyme_unbinned_73	BOr2F	2.82052	Bowness	Restored	NA	LASCr2D2E2F	LASAr3G3H3I__bin_113	LASAr3G3H3I	Bacteria	Acidobacteriota	Terriglobia	Terriglobales	SbA1	Bog-209	6.27361	B; Acidobacteriota; SbA1	NA	0.449585	FALSE
LASCr2D2E2F_vRhyme_unbinned_73	BOr2F	2.82052	Bowness	Restored	NA	LASCr2D2E2F	BOr2D2E2F__bin_33	BOr2D2E2F	Bacteria	Acidobacteriota	Terriglobia	Terriglobales	SbA1	Bog-209	11.1984	B; Acidobacteriota; SbA1	Restored	0.251869	FALSE
LASCr2D2E2F_vRhyme_unbinned_73	BOr2F	2.82052	Bowness	Restored	NA	LASCr2D2E2F	CRr1A1B1C__bin_118	CRr1A1B1C	Bacteria	Acidobacteriota	Terriglobia	Terriglobales	SbA1	Bog-209	3.4132	B; Acidobacteriota; SbA1	Damaged	0.826358	FALSE
LAWAr2D2E2F_vRhyme_bin_8	BOr2F	1.95125	Bowness	Restored	NA	LAWAr2D2E2F	MHr1A1B1C__bin_78	MHr1A1B1C	Bacteria	Pseudomonadota	Alphaproteobacteria	Rhizobiales	Beijerinckiaceae	Methylocella	4.43013	B; Pseudomonadota; Beijerinckiaceae	NA	0.440449	FALSE
MGr3G3H3I_vRhyme_unbinned_103	BOr2F	1.1263	Bowness	Restored	NA	MGr3G3H3I	MGr3G3H3I__bin_156	MGr3G3H3I	Bacteria	Acidobacteriota	Terriglobia	Bryobacterales	Bryobacteraceae	Bog-375	1.13255	B; Acidobacteriota; Bryobacteraceae	NA	0.994489	TRUE
BOr2D2E2F_vRhyme_unbinned_5	BOr2F	3.82572	Bowness	Restored	Restored	BOr2D2E2F	LASAr3G3H3I__bin_35	LASAr3G3H3I	Bacteria	Pseudomonadota	Alphaproteobacteria	Rhizobiales	Beijerinckiaceae	Roseiarcus	10.6047	B; Pseudomonadota; Beijerinckiaceae	Restored	0.360758	FALSE
BOr2D2E2F_vRhyme_unbinned_5	BOr2F	3.82572	Bowness	Restored	Restored	BOr2D2E2F	SEr2D2E2F__bin_92	SEr2D2E2F	Bacteria	Pseudomonadota	Alphaproteobacteria	Rhizobiales	Beijerinckiaceae	Roseiarcus	2.01941	B; Pseudomonadota; Beijerinckiaceae	NA	1.89447	FALSE
BOr1A1B1C_vRhyme_unbinned_22	BOr2F	12.1887	Bowness	Restored	NA	BOr1A1B1C	BOr2D2E2F__bin_11	BOr2D2E2F	Bacteria	Actinomycetota	Thermoleophilia	Solirubrobacterales	Solirubrobacteraceae	Palsa-465	8.86347	B; Actinomycetota; Solirubrobacteraceae	NA	1.37516	FALSE
MGr2D2E2F_vRhyme_unbinned_50	BOr2F	1.08171	Bowness	Restored	Restored	MGr2D2E2F	LASAr3G3H3I__bin_1	LASAr3G3H3I	Bacteria	Acidobacteriota	Terriglobia	Terriglobales	Acidobacteriaceae	Terracidiphilus	2.96597	B; Acidobacteriota; Acidobacteriaceae	NA	0.364707	FALSE
MGr2D2E2F_vRhyme_unbinned_50	BOr2F	1.08171	Bowness	Restored	Restored	MGr2D2E2F	SEr3G3H3I__bin_231	SEr3G3H3I	Bacteria	Acidobacteriota	Terriglobia	Terriglobales	Acidobacteriaceae	Terracidiphilus	1.03559	B; Acidobacteriota; Acidobacteriaceae	Restored	1.04453	FALSE
LASYr2D2E2F_vRhyme_unbinned_1	BOr2F	6.61201	Bowness	Restored	Restored	LASYr2D2E2F	SEr3G3H3I__bin_121	SEr3G3H3I	Bacteria	Desulfobacterota_B	Binatia	Binatales	Binataceae	Binatus	9.74765	B; Desulfobacterota_B; Binataceae	NA	0.678319	TRUE
BOr2D2E2F_vRhyme_unbinned_25	BOr2F	2.36917	Bowness	Restored	Restored	BOr2D2E2F	BOr2D2E2F__bin_33	BOr2D2E2F	Bacteria	Acidobacteriota	Terriglobia	Terriglobales	SbA1	Bog-209	11.1984	B; Acidobacteriota; SbA1	Restored	0.211564	FALSE
CRr3G3H3I_vRhyme_unbinned_88	BOr2F	1.38614	Bowness	Restored	NA	CRr3G3H3I	SEr2D2E2F__bin_92	SEr2D2E2F	Bacteria	Pseudomonadota	Alphaproteobacteria	Rhizobiales	Beijerinckiaceae	Roseiarcus	2.01941	B; Pseudomonadota; Beijerinckiaceae	NA	0.686407	TRUE
CRr3G3H3I_vRhyme_unbinned_88	BOr2F	1.38614	Bowness	Restored	NA	CRr3G3H3I	LASAr3G3H3I__bin_35	LASAr3G3H3I	Bacteria	Pseudomonadota	Alphaproteobacteria	Rhizobiales	Beijerinckiaceae	Roseiarcus	10.6047	B; Pseudomonadota; Beijerinckiaceae	Restored	0.13071	TRUE
MHr1A1B1C_vRhyme_unbinned_41	BOr2F	2.09619	Bowness	Restored	Restored	MHr1A1B1C	BAr1A1B1C__bin_33	BAr1A1B1C	Bacteria	Pseudomonadota	Alphaproteobacteria	Rhizobiales	Beijerinckiaceae	Rhodoblastus	2.39018	B; Pseudomonadota; Beijerinckiaceae	NA	0.877	TRUE
MHr3G3H3I_vRhyme_unbinned_35	BOr2F	9.7218	Bowness	Restored	Restored	MHr3G3H3I	BOr2D2E2F__bin_44	BOr2D2E2F	Bacteria	Desulfobacterota_B	Binatia	Binatales	Binataceae	Binatus	9.63631	B; Desulfobacterota_B; Binataceae	Restored	1.00887	TRUE
MHr3G3H3I_vRhyme_unbinned_35	BOr2F	9.7218	Bowness	Restored	Restored	MHr3G3H3I	SEr3G3H3I__bin_121	SEr3G3H3I	Bacteria	Desulfobacterota_B	Binatia	Binatales	Binataceae	Binatus	9.74765	B; Desulfobacterota_B; Binataceae	NA	0.997348	TRUE
MHr3G3H3I_vRhyme_unbinned_35	BOr2F	9.7218	Bowness	Restored	Restored	MHr3G3H3I	CRr3G3H3I__bin_90	CRr3G3H3I	Bacteria	Desulfobacterota_B	Binatia	Binatales	Binataceae	Binatus	2.53419	B; Desulfobacterota_B; Binataceae	Damaged	3.83626	TRUE
BOr2D2E2F_vRhyme_unbinned_3	BOr2F	5.06381	Bowness	Restored	NA	BOr2D2E2F	CRr3G3H3I__bin_90	CRr3G3H3I	Bacteria	Desulfobacterota_B	Binatia	Binatales	Binataceae	Binatus	2.53419	B; Desulfobacterota_B; Binataceae	Damaged	1.9982	FALSE
SEr2D2E2F_vRhyme_unbinned_167	BOr2F	1.93852	Bowness	Restored	NA	SEr2D2E2F	LASYr2D2E2F__bin_88	LASYr2D2E2F	Bacteria	Pseudomonadota	Alphaproteobacteria	Rhizobiales	Xanthobacteraceae	BOG-931	1.92615	B; Pseudomonadota; Xanthobacteraceae	Damaged	1.00642	FALSE
SEr2D2E2F_vRhyme_unbinned_167	BOr2F	1.93852	Bowness	Restored	NA	SEr2D2E2F	BOr2D2E2F__bin_49	BOr2D2E2F	Bacteria	Pseudomonadota	Alphaproteobacteria	Rhizobiales	Xanthobacteraceae	BOG-931	7.49368	B; Pseudomonadota; Xanthobacteraceae	Restored	0.258687	FALSE
BOr1A1B1C_vRhyme_unbinned_27	BOr2F	3.88249	Bowness	Restored	NA	BOr1A1B1C	LASYr2D2E2F__bin_33	LASYr2D2E2F	Bacteria	Pseudomonadota	Alphaproteobacteria	Rhizobiales	Xanthobacteraceae	BOG-931	2.43912	B; Pseudomonadota; Xanthobacteraceae	Damaged	1.59176	TRUE
BOr2D2E2F_vRhyme_unbinned_17	BOr2F	6.58838	Bowness	Restored	Restored	BOr2D2E2F	CRr1A1B1C__bin_11	CRr1A1B1C	Bacteria	Planctomycetota	Planctomycetia	Isosphaerales	Isosphaeraceae	Unknown	11.1774	B; Planctomycetota; Isosphaeraceae	NA	0.58944	FALSE
SEr3G3H3I_vRhyme_unbinned_10	BOr2F	2.7701	Bowness	Restored	Restored	SEr3G3H3I	LASCr2D2E2F__bin_72	LASCr2D2E2F	Bacteria	Pseudomonadota	Alphaproteobacteria	Rhizobiales	Beijerinckiaceae	Methylocystis	4.81831	B; Pseudomonadota; Beijerinckiaceae	Restored	0.574911	TRUE
SEr3G3H3I_vRhyme_unbinned_10	BOr2F	2.7701	Bowness	Restored	Restored	SEr3G3H3I	BAr2D2E2F__bin_111	BAr2D2E2F	Bacteria	Pseudomonadota	Alphaproteobacteria	Rhizobiales	Beijerinckiaceae	Methylocystis	2.73094	B; Pseudomonadota; Beijerinckiaceae	Restored	1.01434	TRUE
BOr2D2E2F_vRhyme_unbinned_26	BOr2F	5.71961	Bowness	Restored	NA	BOr2D2E2F	LASAr3G3H3I__bin_113	LASAr3G3H3I	Bacteria	Acidobacteriota	Terriglobia	Terriglobales	SbA1	Bog-209	6.27361	B; Acidobacteriota; SbA1	NA	0.911693	TRUE
LASCr2D2E2F_vRhyme_unbinned_114	BOr2F	11.139	Bowness	Restored	Restored	LASCr2D2E2F	BAr1A1B1C__bin_104	BAr1A1B1C	Bacteria	Acidobacteriota	Terriglobia	Terriglobales	SbA1	Bog-209	3.27347	B; Acidobacteriota; SbA1	Restored	3.40283	TRUE
LASCr2D2E2F_vRhyme_unbinned_114	BOr2F	11.139	Bowness	Restored	Restored	LASCr2D2E2F	BAr2D2E2F__bin_44	BAr2D2E2F	Bacteria	Acidobacteriota	Terriglobia	Terriglobales	SbA1	Bog-209	3.26648	B; Acidobacteriota; SbA1	Damaged	3.41011	TRUE
BOr2D2E2F_vRhyme_bin_6	BOr2F	7.31511	Bowness	Restored	NA	BOr2D2E2F	MGr2D2E2F__bin_108	MGr2D2E2F	Bacteria	Actinomycetota	Actinomycetia	Streptosporangiales	Streptosporangiaceae	Palsa-504	9.18527	B; Actinomycetota; Streptosporangiaceae	Damaged	0.796396	TRUE
BAr1A1B1C_vRhyme_unbinned_92	BOr2F	1.14733	Bowness	Restored	NA	BAr1A1B1C	CRr2D2E2F__bin_117	CRr2D2E2F	Bacteria	Pseudomonadota	Alphaproteobacteria	Rhizobiales	Rhodomicrobiaceae	Rhodomicrobium	1.1659	B; Pseudomonadota; Rhodomicrobiaceae	Restored	0.984075	TRUE
BAr1A1B1C_vRhyme_unbinned_92	BOr2F	1.14733	Bowness	Restored	NA	BAr1A1B1C	SEr2D2E2F__bin_67	SEr2D2E2F	Bacteria	Pseudomonadota	Alphaproteobacteria	Rhizobiales	Rhodomicrobiaceae	Rhodomicrobium	6.95449	B; Pseudomonadota; Rhodomicrobiaceae	Damaged	0.164977	TRUE
BOr2D2E2F_vRhyme_unbinned_15	BOr2F	9.3423	Bowness	Restored	Restored	BOr2D2E2F	LASAr3G3H3I__bin_35	LASAr3G3H3I	Bacteria	Pseudomonadota	Alphaproteobacteria	Rhizobiales	Beijerinckiaceae	Roseiarcus	10.6047	B; Pseudomonadota; Beijerinckiaceae	Restored	0.88096	FALSE
BOr2D2E2F_vRhyme_unbinned_15	BOr2F	9.3423	Bowness	Restored	Restored	BOr2D2E2F	SEr2D2E2F__bin_92	SEr2D2E2F	Bacteria	Pseudomonadota	Alphaproteobacteria	Rhizobiales	Beijerinckiaceae	Roseiarcus	2.01941	B; Pseudomonadota; Beijerinckiaceae	NA	4.62625	FALSE
CRr1A1B1C_vRhyme_unbinned_7	BOr2F	4.85927	Bowness	Restored	Damaged	CRr1A1B1C	SEr3G3H3I__bin_121	SEr3G3H3I	Bacteria	Desulfobacterota_B	Binatia	Binatales	Binataceae	Binatus	9.74765	B; Desulfobacterota_B; Binataceae	NA	0.498507	FALSE
BOr3G3H3I_vRhyme_bin_2	BOr2F	16.8394	Bowness	Restored	NA	BOr3G3H3I	CRr1A1B1C__bin_11	CRr1A1B1C	Bacteria	Planctomycetota	Planctomycetia	Isosphaerales	Isosphaeraceae	Unknown	11.1774	B; Planctomycetota; Isosphaeraceae	NA	1.50656	FALSE
BOr3G3H3I_vRhyme_bin_2	BOr2F	16.8394	Bowness	Restored	NA	BOr3G3H3I	BOr1A1B1C__bin_77	BOr1A1B1C	Bacteria	Actinomycetota	Actinomycetia	Streptosporangiales	Streptosporangiaceae	Bog-532	18.1077	B; Actinomycetota; Streptosporangiaceae	NA	0.929958	FALSE
SEr3G3H3I_vRhyme_unbinned_4	BOr2F	4.83493	Bowness	Restored	NA	SEr3G3H3I	MGr3G3H3I__bin_82	MGr3G3H3I	Bacteria	Pseudomonadota	Alphaproteobacteria	Rhizobiales	Xanthobacteraceae	BOG-931	7.38403	B; Pseudomonadota; Xanthobacteraceae	Damaged	0.654782	TRUE
LASCr2D2E2F_vRhyme_unbinned_119	BOr2F	5.95791	Bowness	Restored	Restored	LASCr2D2E2F	BOr1A1B1C__bin_77	BOr1A1B1C	Bacteria	Actinomycetota	Actinomycetia	Streptosporangiales	Streptosporangiaceae	Bog-532	18.1077	B; Actinomycetota; Streptosporangiaceae	NA	0.329027	TRUE
BOr2D2E2F_vRhyme_unbinned_29	BOr2F	6.99342	Bowness	Restored	Restored	BOr2D2E2F	LASAr3G3H3I__bin_35	LASAr3G3H3I	Bacteria	Pseudomonadota	Alphaproteobacteria	Rhizobiales	Beijerinckiaceae	Roseiarcus	10.6047	B; Pseudomonadota; Beijerinckiaceae	Restored	0.659465	TRUE
CRr1A1B1C_vRhyme_unbinned_30	BOr2F	1.08599	Bowness	Restored	NA	CRr1A1B1C	SEr2D2E2F__bin_92	SEr2D2E2F	Bacteria	Pseudomonadota	Alphaproteobacteria	Rhizobiales	Beijerinckiaceae	Roseiarcus	2.01941	B; Pseudomonadota; Beijerinckiaceae	NA	0.537777	FALSE
CRr1A1B1C_vRhyme_unbinned_30	BOr2F	1.08599	Bowness	Restored	NA	CRr1A1B1C	LASAr3G3H3I__bin_35	LASAr3G3H3I	Bacteria	Pseudomonadota	Alphaproteobacteria	Rhizobiales	Beijerinckiaceae	Roseiarcus	10.6047	B; Pseudomonadota; Beijerinckiaceae	Restored	0.102407	FALSE
BAr1A1B1C_vRhyme_unbinned_40	BOr2F	1.48509	Bowness	Restored	Restored	BAr1A1B1C	BAr2D2E2F__bin_111	BAr2D2E2F	Bacteria	Pseudomonadota	Alphaproteobacteria	Rhizobiales	Beijerinckiaceae	Methylocystis	2.73094	B; Pseudomonadota; Beijerinckiaceae	Restored	0.543802	TRUE
BOr1A1B1C_vRhyme_unbinned_24	BOr2F	5.28654	Bowness	Restored	NA	BOr1A1B1C	BOr2D2E2F__bin_32	BOr2D2E2F	Bacteria	Myxococcota	Myxococcia	Myxococcales	Myxococcaceae	Unknown	3.63184	B; Myxococcota; Myxococcaceae	Restored	1.45561	TRUE
BOr1A1B1C_vRhyme_unbinned_24	BOr2F	5.28654	Bowness	Restored	NA	BOr1A1B1C	CRr1A1B1C__bin_136	CRr1A1B1C	Bacteria	Myxococcota	Myxococcia	Myxococcales	Myxococcaceae	Unknown	1.80428	B; Myxococcota; Myxococcaceae	NA	2.93	TRUE
BAr2D2E2F_vRhyme_unbinned_59	BOr2F	1.88982	Bowness	Restored	Restored	BAr2D2E2F	BAr2D2E2F__bin_111	BAr2D2E2F	Bacteria	Pseudomonadota	Alphaproteobacteria	Rhizobiales	Beijerinckiaceae	Methylocystis	2.73094	B; Pseudomonadota; Beijerinckiaceae	Restored	0.692005	TRUE
BAr2D2E2F_vRhyme_unbinned_59	BOr2F	1.88982	Bowness	Restored	Restored	BAr2D2E2F	LABRr1A1B1C__bin_56	LABRr1A1B1C	Bacteria	Pseudomonadota	Alphaproteobacteria	Rhizobiales	Beijerinckiaceae	Methylocystis	2.61573	B; Pseudomonadota; Beijerinckiaceae	Restored	0.722483	TRUE
LABRr1A1B1C_vRhyme_unbinned_115	BOr2F	12.6439	Bowness	Restored	NA	LABRr1A1B1C	CRr1A1B1C__bin_120	CRr1A1B1C	Bacteria	Actinomycetota	Actinomycetia	Streptosporangiales	Streptosporangiaceae	Palsa-504	6.53234	B; Actinomycetota; Streptosporangiaceae	NA	1.93559	FALSE
LABRr1A1B1C_vRhyme_unbinned_115	BOr2F	12.6439	Bowness	Restored	NA	LABRr1A1B1C	MGr2D2E2F__bin_108	MGr2D2E2F	Bacteria	Actinomycetota	Actinomycetia	Streptosporangiales	Streptosporangiaceae	Palsa-504	9.18527	B; Actinomycetota; Streptosporangiaceae	Damaged	1.37654	FALSE
LABRr1A1B1C_vRhyme_unbinned_115	BOr2F	12.6439	Bowness	Restored	NA	LABRr1A1B1C	BOr2D2E2F__bin_74	BOr2D2E2F	Bacteria	Actinomycetota	Actinomycetia	Streptosporangiales	Streptosporangiaceae	Palsa-504	58.62	B; Actinomycetota; Streptosporangiaceae	NA	0.215693	FALSE
BAr1A1B1C_vRhyme_unbinned_1	BOr2F	3.85758	Bowness	Restored	NA	BAr1A1B1C	SEr3G3H3I__bin_121	SEr3G3H3I	Bacteria	Desulfobacterota_B	Binatia	Binatales	Binataceae	Binatus	9.74765	B; Desulfobacterota_B; Binataceae	NA	0.395744	FALSE
BAr1A1B1C_vRhyme_unbinned_1	BOr2F	3.85758	Bowness	Restored	NA	BAr1A1B1C	BOr2D2E2F__bin_44	BOr2D2E2F	Bacteria	Desulfobacterota_B	Binatia	Binatales	Binataceae	Binatus	9.63631	B; Desulfobacterota_B; Binataceae	Restored	0.400317	FALSE
LASCr2D2E2F_vRhyme_unbinned_77	BOr2F	15.7062	Bowness	Restored	Restored	LASCr2D2E2F	LASYr2D2E2F__bin_65	LASYr2D2E2F	Bacteria	Desulfobacterota	Desulfobaccia	Desulfobaccales	0-14-0-80-60-11	0-14-0-80-60-11	2.00076	B; Desulfobacterota; 0-14-0-80-60-11	NA	7.85011	FALSE
LASCr2D2E2F_vRhyme_unbinned_77	BOr2F	15.7062	Bowness	Restored	Restored	LASCr2D2E2F	SEr3G3H3I__bin_180	SEr3G3H3I	Bacteria	Desulfobacterota	Desulfobaccia	Desulfobaccales	0-14-0-80-60-11	0-14-0-80-60-11	17.2069	B; Desulfobacterota; 0-14-0-80-60-11	Restored	0.912787	FALSE
LASCr2D2E2F_vRhyme_unbinned_77	BOr2F	15.7062	Bowness	Restored	Restored	LASCr2D2E2F	BAr2D2E2F__bin_106	BAr2D2E2F	Bacteria	Desulfobacterota	Desulfobaccia	Desulfobaccales	0-14-0-80-60-11	0-14-0-80-60-11	2.06562	B; Desulfobacterota; 0-14-0-80-60-11	Restored	7.60364	FALSE
LAWAr2D2E2F_vRhyme_unbinned_86	BOr2F	3.61798	Bowness	Restored	Restored	LAWAr2D2E2F	BAr2D2E2F__bin_111	BAr2D2E2F	Bacteria	Pseudomonadota	Alphaproteobacteria	Rhizobiales	Beijerinckiaceae	Methylocystis	2.73094	B; Pseudomonadota; Beijerinckiaceae	Restored	1.32481	TRUE
LAWAr2D2E2F_vRhyme_unbinned_86	BOr2F	3.61798	Bowness	Restored	Restored	LAWAr2D2E2F	LASCr2D2E2F__bin_72	LASCr2D2E2F	Bacteria	Pseudomonadota	Alphaproteobacteria	Rhizobiales	Beijerinckiaceae	Methylocystis	4.81831	B; Pseudomonadota; Beijerinckiaceae	Restored	0.750882	TRUE
LAWAr2D2E2F_vRhyme_unbinned_86	BOr2F	3.61798	Bowness	Restored	Restored	LAWAr2D2E2F	LABRr1A1B1C__bin_56	LABRr1A1B1C	Bacteria	Pseudomonadota	Alphaproteobacteria	Rhizobiales	Beijerinckiaceae	Methylocystis	2.61573	B; Pseudomonadota; Beijerinckiaceae	Restored	1.38316	TRUE
SEr3G3H3I_vRhyme_unbinned_134	BOr2F	15.6723	Bowness	Restored	NA	SEr3G3H3I	LASYr2D2E2F__bin_88	LASYr2D2E2F	Bacteria	Pseudomonadota	Alphaproteobacteria	Rhizobiales	Xanthobacteraceae	BOG-931	1.92615	B; Pseudomonadota; Xanthobacteraceae	Damaged	8.13658	FALSE
SEr3G3H3I_vRhyme_unbinned_134	BOr2F	15.6723	Bowness	Restored	NA	SEr3G3H3I	BAr2D2E2F__bin_71	BAr2D2E2F	Bacteria	Pseudomonadota	Alphaproteobacteria	Rhizobiales	Xanthobacteraceae	BOG-931	25.8621	B; Pseudomonadota; Xanthobacteraceae	Damaged	0.605995	FALSE
SEr3G3H3I_vRhyme_unbinned_134	BOr2F	15.6723	Bowness	Restored	NA	SEr3G3H3I	BOr1A1B1C__bin_20	BOr1A1B1C	Bacteria	Pseudomonadota	Alphaproteobacteria	Rhizobiales	Xanthobacteraceae	BOG-931	1.5801	B; Pseudomonadota; Xanthobacteraceae	Restored	9.91855	FALSE
BOr3G3H3I_vRhyme_unbinned_42	BOr2F	7.3928	Bowness	Restored	NA	BOr3G3H3I	CRr2D2E2F__bin_117	CRr2D2E2F	Bacteria	Pseudomonadota	Alphaproteobacteria	Rhizobiales	Rhodomicrobiaceae	Rhodomicrobium	1.1659	B; Pseudomonadota; Rhodomicrobiaceae	Restored	6.34085	TRUE
BOr3G3H3I_vRhyme_unbinned_42	BOr2F	7.3928	Bowness	Restored	NA	BOr3G3H3I	SEr2D2E2F__bin_67	SEr2D2E2F	Bacteria	Pseudomonadota	Alphaproteobacteria	Rhizobiales	Rhodomicrobiaceae	Rhodomicrobium	6.95449	B; Pseudomonadota; Rhodomicrobiaceae	Damaged	1.06303	TRUE
LAWAr2D2E2F_vRhyme_unbinned_24	BOr2F	5.40518	Bowness	Restored	Restored	LAWAr2D2E2F	LASCr2D2E2F__bin_72	LASCr2D2E2F	Bacteria	Pseudomonadota	Alphaproteobacteria	Rhizobiales	Beijerinckiaceae	Methylocystis	4.81831	B; Pseudomonadota; Beijerinckiaceae	Restored	1.1218	FALSE
BOr3G3H3I_vRhyme_unbinned_15	BOr2F	5.8532	Bowness	Restored	Damaged	BOr3G3H3I	BAr2D2E2F__bin_71	BAr2D2E2F	Bacteria	Pseudomonadota	Alphaproteobacteria	Rhizobiales	Xanthobacteraceae	BOG-931	25.8621	B; Pseudomonadota; Xanthobacteraceae	Damaged	0.226324	TRUE
CRr2D2E2F_vRhyme_unbinned_95	BOr2F	6.09326	Bowness	Restored	NA	CRr2D2E2F	CRr3G3H3I__bin_90	CRr3G3H3I	Bacteria	Desulfobacterota_B	Binatia	Binatales	Binataceae	Binatus	2.53419	B; Desulfobacterota_B; Binataceae	Damaged	2.40442	TRUE
CRr2D2E2F_vRhyme_unbinned_95	BOr2F	6.09326	Bowness	Restored	NA	CRr2D2E2F	BOr2D2E2F__bin_44	BOr2D2E2F	Bacteria	Desulfobacterota_B	Binatia	Binatales	Binataceae	Binatus	9.63631	B; Desulfobacterota_B; Binataceae	Restored	0.632322	TRUE
BOr3G3H3I_vRhyme_unbinned_37	BOr2F	3.26096	Bowness	Restored	NA	BOr3G3H3I	BOr3G3H3I__bin_91	BOr3G3H3I	Bacteria	Acidobacteriota	Terriglobia	Terriglobales	Koribacteraceae	Bog-257	2.91784	B; Acidobacteriota; Koribacteraceae	Damaged	1.11759	TRUE
LASCr2D2E2F_vRhyme_bin_8	BOr2F	7.52903	Bowness	Restored	Restored	LASCr2D2E2F	SEr2D2E2F__bin_135	SEr2D2E2F	Bacteria	Desulfobacterota	Syntrophobacteria	Syntrophobacterales	Syntrophobacteraceae	SbD1	9.24953	B; Desulfobacterota; Syntrophobacteraceae	Restored	0.813991	FALSE
CRr2D2E2F_vRhyme_unbinned_33	BOr2F	5.97561	Bowness	Restored	NA	CRr2D2E2F	BAr1A1B1C__bin_132	BAr1A1B1C	Bacteria	Actinomycetota	Actinomycetia	Streptosporangiales	Streptosporangiaceae	Palsa-504	36.0304	B; Actinomycetota; Streptosporangiaceae	NA	0.165849	FALSE
MGr3G3H3I_vRhyme_unbinned_93	BOr2F	1.72829	Bowness	Restored	Restored	MGr3G3H3I	MGr3G3H3I__bin_131	MGr3G3H3I	Bacteria	Verrucomicrobiota	Verrucomicrobiae	Pedosphaerales	UBA8199	PALSA-1440	1.46765	B; Verrucomicrobiota; UBA8199	Restored	1.17759	TRUE
BOr1A1B1C_vRhyme_unbinned_18	BOr2F	1.22093	Bowness	Restored	Natural	BOr1A1B1C	BOr2D2E2F__bin_74	BOr2D2E2F	Bacteria	Actinomycetota	Actinomycetia	Streptosporangiales	Streptosporangiaceae	Palsa-504	58.62	B; Actinomycetota; Streptosporangiaceae	NA	0.0208279	TRUE
BOr1A1B1C_vRhyme_unbinned_18	BOr2F	1.22093	Bowness	Restored	Natural	BOr1A1B1C	BAr1A1B1C__bin_132	BAr1A1B1C	Bacteria	Actinomycetota	Actinomycetia	Streptosporangiales	Streptosporangiaceae	Palsa-504	36.0304	B; Actinomycetota; Streptosporangiaceae	NA	0.0338861	TRUE
BAr2D2E2F_vRhyme_bin_19	BOr2F	1.74949	Bowness	Restored	NA	BAr2D2E2F	CRr1A1B1C__bin_11	CRr1A1B1C	Bacteria	Planctomycetota	Planctomycetia	Isosphaerales	Isosphaeraceae	Unknown	11.1774	B; Planctomycetota; Isosphaeraceae	NA	0.156521	FALSE
LASAr3G3H3I_vRhyme_unbinned_18	BOr2F	4.05156	Bowness	Restored	NA	LASAr3G3H3I	LASYr2D2E2F__bin_101	LASYr2D2E2F	Bacteria	Pseudomonadota	Alphaproteobacteria	Rhizobiales	Xanthobacteraceae	Unknown	1.32192	B; Pseudomonadota; Xanthobacteraceae	NA	3.06491	TRUE
LASAr3G3H3I_vRhyme_unbinned_19	BOr2F	5.33519	Bowness	Restored	NA	LASAr3G3H3I	BAr2D2E2F__bin_71	BAr2D2E2F	Bacteria	Pseudomonadota	Alphaproteobacteria	Rhizobiales	Xanthobacteraceae	BOG-931	25.8621	B; Pseudomonadota; Xanthobacteraceae	Damaged	0.206294	TRUE
CRr1A1B1C_vRhyme_unbinned_13	BOr2F	5.14737	Bowness	Restored	Restored	CRr1A1B1C	SEr2D2E2F__bin_135	SEr2D2E2F	Bacteria	Desulfobacterota	Syntrophobacteria	Syntrophobacterales	Syntrophobacteraceae	SbD1	9.24953	B; Desulfobacterota; Syntrophobacteraceae	Restored	0.556501	FALSE
LASAr3G3H3I_vRhyme_unbinned_53	BOr2F	3.69672	Bowness	Restored	Damaged	LASAr3G3H3I	BOr2D2E2F__bin_44	BOr2D2E2F	Bacteria	Desulfobacterota_B	Binatia	Binatales	Binataceae	Binatus	9.63631	B; Desulfobacterota_B; Binataceae	Restored	0.383624	TRUE
BOr3G3H3I_vRhyme_unbinned_26	BOr2F	11.3206	Bowness	Restored	NA	BOr3G3H3I	CRr1A1B1C__bin_118	CRr1A1B1C	Bacteria	Acidobacteriota	Terriglobia	Terriglobales	SbA1	Bog-209	3.4132	B; Acidobacteriota; SbA1	Damaged	3.31671	TRUE
BOr3G3H3I_vRhyme_unbinned_26	BOr2F	11.3206	Bowness	Restored	NA	BOr3G3H3I	LASAr3G3H3I__bin_93	LASAr3G3H3I	Bacteria	Acidobacteriota	Terriglobia	Terriglobales	SbA1	Bog-209	6.81528	B; Acidobacteriota; SbA1	Restored	1.66106	TRUE
LASAr3G3H3I_vRhyme_unbinned_47	BOr2F	2.79839	Bowness	Restored	NA	LASAr3G3H3I	MGr3G3H3I__bin_82	MGr3G3H3I	Bacteria	Pseudomonadota	Alphaproteobacteria	Rhizobiales	Xanthobacteraceae	BOG-931	7.38403	B; Pseudomonadota; Xanthobacteraceae	Damaged	0.378979	FALSE
LASAr3G3H3I_vRhyme_unbinned_47	BOr2F	2.79839	Bowness	Restored	NA	LASAr3G3H3I	LASYr2D2E2F__bin_88	LASYr2D2E2F	Bacteria	Pseudomonadota	Alphaproteobacteria	Rhizobiales	Xanthobacteraceae	BOG-931	1.92615	B; Pseudomonadota; Xanthobacteraceae	Damaged	1.45284	FALSE
LASAr3G3H3I_vRhyme_unbinned_12	BOr2F	1.94672	Bowness	Restored	NA	LASAr3G3H3I	BAr1A1B1C__bin_80	BAr1A1B1C	Bacteria	Acidobacteriota	Terriglobia	Terriglobales	SbA1	Sulfotelmatobacter	1.47329	B; Acidobacteriota; SbA1	NA	1.32134	FALSE
LASAr3G3H3I_vRhyme_unbinned_12	BOr2F	1.94672	Bowness	Restored	NA	LASAr3G3H3I	BOr3G3H3I__bin_85	BOr3G3H3I	Bacteria	Acidobacteriota	Terriglobia	Terriglobales	SbA1	Sulfotelmatobacter	6.10886	B; Acidobacteriota; SbA1	Restored	0.318672	FALSE
BOr3G3H3I_vRhyme_unbinned_18	BOr2F	3.99873	Bowness	Restored	NA	BOr3G3H3I	BOr3G3H3I__bin_49	BOr3G3H3I	Bacteria	Acidobacteriota	Terriglobia	Acidoferrales	UBA7541	Acidoferrum	7.30661	B; Acidobacteriota; UBA7541	Damaged	0.547276	FALSE
SEr2D2E2F_vRhyme_unbinned_128	BOr2F	1.96307	Bowness	Restored	Restored	SEr2D2E2F	BAr2D2E2F__bin_111	BAr2D2E2F	Bacteria	Pseudomonadota	Alphaproteobacteria	Rhizobiales	Beijerinckiaceae	Methylocystis	2.73094	B; Pseudomonadota; Beijerinckiaceae	Restored	0.718826	TRUE
CRr1A1B1C_vRhyme_unbinned_71	BOr2F	3.5796	Bowness	Restored	Restored	CRr1A1B1C	BAr1A1B1C__bin_104	BAr1A1B1C	Bacteria	Acidobacteriota	Terriglobia	Terriglobales	SbA1	Bog-209	3.27347	B; Acidobacteriota; SbA1	Restored	1.09352	TRUE
LASCr2D2E2F_vRhyme_unbinned_81	BOr3G	17.0079	Bowness	Damaged	Damaged	LASCr2D2E2F	CRr1A1B1C__bin_118	CRr1A1B1C	Bacteria	Acidobacteriota	Terriglobia	Terriglobales	SbA1	Bog-209	13.6816	B; Acidobacteriota; SbA1	Damaged	1.24313	FALSE
SEr2D2E2F_vRhyme_unbinned_71	BOr3G	1.93531	Bowness	Damaged	NA	SEr2D2E2F	SEr3G3H3I__bin_121	SEr3G3H3I	Bacteria	Desulfobacterota_B	Binatia	Binatales	Binataceae	Binatus	11.3909	B; Desulfobacterota_B; Binataceae	NA	0.169899	TRUE
SEr2D2E2F_vRhyme_unbinned_71	BOr3G	1.93531	Bowness	Damaged	NA	SEr2D2E2F	BOr2D2E2F__bin_44	BOr2D2E2F	Bacteria	Desulfobacterota_B	Binatia	Binatales	Binataceae	Binatus	10.2685	B; Desulfobacterota_B; Binataceae	Restored	0.18847	TRUE
LAWAr2D2E2F_vRhyme_bin_8	BOr3G	1.01325	Bowness	Damaged	NA	LAWAr2D2E2F	MHr1A1B1C__bin_78	MHr1A1B1C	Bacteria	Pseudomonadota	Alphaproteobacteria	Rhizobiales	Beijerinckiaceae	Methylocella	2.08717	B; Pseudomonadota; Beijerinckiaceae	NA	0.485467	FALSE
BOr2D2E2F_vRhyme_unbinned_5	BOr3G	1.20214	Bowness	Damaged	Restored	BOr2D2E2F	LASAr3G3H3I__bin_35	LASAr3G3H3I	Bacteria	Pseudomonadota	Alphaproteobacteria	Rhizobiales	Beijerinckiaceae	Roseiarcus	5.79942	B; Pseudomonadota; Beijerinckiaceae	Restored	0.207286	FALSE
BOr2D2E2F_vRhyme_unbinned_5	BOr3G	1.20214	Bowness	Damaged	Restored	BOr2D2E2F	SEr2D2E2F__bin_92	SEr2D2E2F	Bacteria	Pseudomonadota	Alphaproteobacteria	Rhizobiales	Beijerinckiaceae	Roseiarcus	2.57282	B; Pseudomonadota; Beijerinckiaceae	NA	0.467246	FALSE
BOr2D2E2F_vRhyme_unbinned_5	BOr3G	1.20214	Bowness	Damaged	Restored	BOr2D2E2F	SEr3G3H3I__bin_276	SEr3G3H3I	Bacteria	Pseudomonadota	Alphaproteobacteria	Rhizobiales	Beijerinckiaceae	Roseiarcus	1.81396	B; Pseudomonadota; Beijerinckiaceae	Damaged	0.662713	FALSE
BOr1A1B1C_vRhyme_unbinned_22	BOr3G	14.7009	Bowness	Damaged	NA	BOr1A1B1C	BOr2D2E2F__bin_11	BOr2D2E2F	Bacteria	Actinomycetota	Thermoleophilia	Solirubrobacterales	Solirubrobacteraceae	Palsa-465	2.97992	B; Actinomycetota; Solirubrobacteraceae	NA	4.9333	FALSE
LASYr2D2E2F_vRhyme_unbinned_1	BOr3G	2.4626	Bowness	Damaged	Restored	LASYr2D2E2F	SEr3G3H3I__bin_121	SEr3G3H3I	Bacteria	Desulfobacterota_B	Binatia	Binatales	Binataceae	Binatus	11.3909	B; Desulfobacterota_B; Binataceae	NA	0.216189	TRUE
CRr3G3H3I_vRhyme_unbinned_88	BOr3G	2.64344	Bowness	Damaged	NA	CRr3G3H3I	SEr2D2E2F__bin_92	SEr2D2E2F	Bacteria	Pseudomonadota	Alphaproteobacteria	Rhizobiales	Beijerinckiaceae	Roseiarcus	2.57282	B; Pseudomonadota; Beijerinckiaceae	NA	1.02745	TRUE
CRr3G3H3I_vRhyme_unbinned_88	BOr3G	2.64344	Bowness	Damaged	NA	CRr3G3H3I	LASAr3G3H3I__bin_35	LASAr3G3H3I	Bacteria	Pseudomonadota	Alphaproteobacteria	Rhizobiales	Beijerinckiaceae	Roseiarcus	5.79942	B; Pseudomonadota; Beijerinckiaceae	Restored	0.455811	TRUE
SEr2D2E2F_vRhyme_unbinned_50	BOr3G	1.93515	Bowness	Damaged	NA	SEr2D2E2F	BAr2D2E2F__bin_37	BAr2D2E2F	Bacteria	Acidobacteriota	Terriglobia	Terriglobales	SbA1	Sulfotelmatobacter	17.1666	B; Acidobacteriota; SbA1	Damaged	0.112727	TRUE
MHr3G3H3I_vRhyme_unbinned_35	BOr3G	5.62368	Bowness	Damaged	Restored	MHr3G3H3I	BOr2D2E2F__bin_44	BOr2D2E2F	Bacteria	Desulfobacterota_B	Binatia	Binatales	Binataceae	Binatus	10.2685	B; Desulfobacterota_B; Binataceae	Restored	0.547661	TRUE
MHr3G3H3I_vRhyme_unbinned_35	BOr3G	5.62368	Bowness	Damaged	Restored	MHr3G3H3I	SEr3G3H3I__bin_121	SEr3G3H3I	Bacteria	Desulfobacterota_B	Binatia	Binatales	Binataceae	Binatus	11.3909	B; Desulfobacterota_B; Binataceae	NA	0.493698	TRUE
MHr3G3H3I_vRhyme_unbinned_35	BOr3G	5.62368	Bowness	Damaged	Restored	MHr3G3H3I	CRr3G3H3I__bin_90	CRr3G3H3I	Bacteria	Desulfobacterota_B	Binatia	Binatales	Binataceae	Binatus	6.58902	B; Desulfobacterota_B; Binataceae	Damaged	0.853493	TRUE
BOr2D2E2F_vRhyme_unbinned_3	BOr3G	3.97402	Bowness	Damaged	NA	BOr2D2E2F	CRr3G3H3I__bin_90	CRr3G3H3I	Bacteria	Desulfobacterota_B	Binatia	Binatales	Binataceae	Binatus	6.58902	B; Desulfobacterota_B; Binataceae	Damaged	0.603127	FALSE
BOr2D2E2F_vRhyme_unbinned_3	BOr3G	3.97402	Bowness	Damaged	NA	BOr2D2E2F	BOr3G3H3I__bin_33	BOr3G3H3I	Bacteria	Desulfobacterota_B	Binatia	Binatales	Binataceae	Binatus	6.16529	B; Desulfobacterota_B; Binataceae	Damaged	0.644578	FALSE
BOr1A1B1C_vRhyme_unbinned_27	BOr3G	7.43505	Bowness	Damaged	NA	BOr1A1B1C	LASYr2D2E2F__bin_33	LASYr2D2E2F	Bacteria	Pseudomonadota	Alphaproteobacteria	Rhizobiales	Xanthobacteraceae	BOG-931	9.79934	B; Pseudomonadota; Xanthobacteraceae	Damaged	0.75873	TRUE
BOr2D2E2F_vRhyme_unbinned_17	BOr3G	1.11561	Bowness	Damaged	Restored	BOr2D2E2F	CRr1A1B1C__bin_11	CRr1A1B1C	Bacteria	Planctomycetota	Planctomycetia	Isosphaerales	Isosphaeraceae	Unknown	8.19748	B; Planctomycetota; Isosphaeraceae	NA	0.136092	FALSE
BOr2D2E2F_vRhyme_unbinned_26	BOr3G	3.98081	Bowness	Damaged	NA	BOr2D2E2F	LASAr3G3H3I__bin_113	LASAr3G3H3I	Bacteria	Acidobacteriota	Terriglobia	Terriglobales	SbA1	Bog-209	8.7137	B; Acidobacteriota; SbA1	NA	0.456845	TRUE
LASCr2D2E2F_vRhyme_unbinned_114	BOr3G	3.39714	Bowness	Damaged	Restored	LASCr2D2E2F	CRr2D2E2F__bin_75	CRr2D2E2F	Bacteria	Acidobacteriota	Terriglobia	Terriglobales	SbA1	Bog-209	1.04575	B; Acidobacteriota; SbA1	NA	3.24853	TRUE
LASCr2D2E2F_vRhyme_unbinned_114	BOr3G	3.39714	Bowness	Damaged	Restored	LASCr2D2E2F	BAr2D2E2F__bin_44	BAr2D2E2F	Bacteria	Acidobacteriota	Terriglobia	Terriglobales	SbA1	Bog-209	3.10181	B; Acidobacteriota; SbA1	Damaged	1.09521	TRUE
BOr2D2E2F_vRhyme_bin_6	BOr3G	8.00654	Bowness	Damaged	NA	BOr2D2E2F	MGr2D2E2F__bin_108	MGr2D2E2F	Bacteria	Actinomycetota	Actinomycetia	Streptosporangiales	Streptosporangiaceae	Palsa-504	16.0723	B; Actinomycetota; Streptosporangiaceae	Damaged	0.498158	TRUE
BOr2D2E2F_vRhyme_bin_6	BOr3G	8.00654	Bowness	Damaged	NA	BOr2D2E2F	BAr3G3H3I__bin_54	BAr3G3H3I	Bacteria	Actinomycetota	Actinomycetia	Streptosporangiales	Streptosporangiaceae	Palsa-504	3.30696	B; Actinomycetota; Streptosporangiaceae	Damaged	2.42112	TRUE
SEr3G3H3I_vRhyme_unbinned_20	BOr3G	3.71535	Bowness	Damaged	NA	SEr3G3H3I	LASYr2D2E2F__bin_33	LASYr2D2E2F	Bacteria	Pseudomonadota	Alphaproteobacteria	Rhizobiales	Xanthobacteraceae	BOG-931	9.79934	B; Pseudomonadota; Xanthobacteraceae	Damaged	0.379143	TRUE
SEr3G3H3I_vRhyme_unbinned_20	BOr3G	3.71535	Bowness	Damaged	NA	SEr3G3H3I	CRr1A1B1C__bin_138	CRr1A1B1C	Bacteria	Pseudomonadota	Alphaproteobacteria	Rhizobiales	Xanthobacteraceae	BOG-931	1.20483	B; Pseudomonadota; Xanthobacteraceae	Damaged	3.08372	TRUE
SEr3G3H3I_vRhyme_unbinned_20	BOr3G	3.71535	Bowness	Damaged	NA	SEr3G3H3I	BAr3G3H3I__bin_6	BAr3G3H3I	Bacteria	Pseudomonadota	Alphaproteobacteria	Rhizobiales	Xanthobacteraceae	BOG-931	1.13091	B; Pseudomonadota; Xanthobacteraceae	Damaged	3.28528	TRUE
LASAr3G3H3I_vRhyme_unbinned_40	BOr3G	3.59866	Bowness	Damaged	Damaged	LASAr3G3H3I	CRr2D2E2F__bin_75	CRr2D2E2F	Bacteria	Acidobacteriota	Terriglobia	Terriglobales	SbA1	Bog-209	1.04575	B; Acidobacteriota; SbA1	NA	3.44123	FALSE
LASAr3G3H3I_vRhyme_unbinned_40	BOr3G	3.59866	Bowness	Damaged	Damaged	LASAr3G3H3I	CRr1A1B1C__bin_118	CRr1A1B1C	Bacteria	Acidobacteriota	Terriglobia	Terriglobales	SbA1	Bog-209	13.6816	B; Acidobacteriota; SbA1	Damaged	0.26303	FALSE
LASAr3G3H3I_vRhyme_unbinned_40	BOr3G	3.59866	Bowness	Damaged	Damaged	LASAr3G3H3I	LASYr2D2E2F__bin_31	LASYr2D2E2F	Bacteria	Acidobacteriota	Terriglobia	Terriglobales	SbA1	Bog-209	1.52444	B; Acidobacteriota; SbA1	NA	2.36065	FALSE
BOr2D2E2F_vRhyme_unbinned_15	BOr3G	1.54985	Bowness	Damaged	Restored	BOr2D2E2F	LASAr3G3H3I__bin_35	LASAr3G3H3I	Bacteria	Pseudomonadota	Alphaproteobacteria	Rhizobiales	Beijerinckiaceae	Roseiarcus	5.79942	B; Pseudomonadota; Beijerinckiaceae	Restored	0.267242	FALSE
BOr2D2E2F_vRhyme_unbinned_15	BOr3G	1.54985	Bowness	Damaged	Restored	BOr2D2E2F	SEr2D2E2F__bin_92	SEr2D2E2F	Bacteria	Pseudomonadota	Alphaproteobacteria	Rhizobiales	Beijerinckiaceae	Roseiarcus	2.57282	B; Pseudomonadota; Beijerinckiaceae	NA	0.602394	FALSE
BAr2D2E2F_vRhyme_unbinned_43	BOr3G	4.83208	Bowness	Damaged	Damaged	BAr2D2E2F	BOr3G3H3I__bin_85	BOr3G3H3I	Bacteria	Acidobacteriota	Terriglobia	Terriglobales	SbA1	Sulfotelmatobacter	4.66559	B; Acidobacteriota; SbA1	Restored	1.03569	TRUE
CRr1A1B1C_vRhyme_unbinned_7	BOr3G	7.19453	Bowness	Damaged	Damaged	CRr1A1B1C	BOr3G3H3I__bin_33	BOr3G3H3I	Bacteria	Desulfobacterota_B	Binatia	Binatales	Binataceae	Binatus	6.16529	B; Desulfobacterota_B; Binataceae	Damaged	1.16694	FALSE
CRr1A1B1C_vRhyme_unbinned_7	BOr3G	7.19453	Bowness	Damaged	Damaged	CRr1A1B1C	SEr3G3H3I__bin_121	SEr3G3H3I	Bacteria	Desulfobacterota_B	Binatia	Binatales	Binataceae	Binatus	11.3909	B; Desulfobacterota_B; Binataceae	NA	0.631602	FALSE
BOr3G3H3I_vRhyme_bin_2	BOr3G	7.72294	Bowness	Damaged	NA	BOr3G3H3I	CRr1A1B1C__bin_11	CRr1A1B1C	Bacteria	Planctomycetota	Planctomycetia	Isosphaerales	Isosphaeraceae	Unknown	8.19748	B; Planctomycetota; Isosphaeraceae	NA	0.942111	FALSE
BOr3G3H3I_vRhyme_bin_2	BOr3G	7.72294	Bowness	Damaged	NA	BOr3G3H3I	BOr1A1B1C__bin_77	BOr1A1B1C	Bacteria	Actinomycetota	Actinomycetia	Streptosporangiales	Streptosporangiaceae	Bog-532	14.789	B; Actinomycetota; Streptosporangiaceae	NA	0.52221	FALSE
CRr3G3H3I_vRhyme_unbinned_83	BOr3G	2.55358	Bowness	Damaged	NA	CRr3G3H3I	SEr3G3H3I__bin_276	SEr3G3H3I	Bacteria	Pseudomonadota	Alphaproteobacteria	Rhizobiales	Beijerinckiaceae	Roseiarcus	1.81396	B; Pseudomonadota; Beijerinckiaceae	Damaged	1.40774	TRUE
CRr3G3H3I_vRhyme_unbinned_83	BOr3G	2.55358	Bowness	Damaged	NA	CRr3G3H3I	SEr2D2E2F__bin_92	SEr2D2E2F	Bacteria	Pseudomonadota	Alphaproteobacteria	Rhizobiales	Beijerinckiaceae	Roseiarcus	2.57282	B; Pseudomonadota; Beijerinckiaceae	NA	0.992523	TRUE
BOr3G3H3I_vRhyme_unbinned_6	BOr3G	9.25267	Bowness	Damaged	Damaged	BOr3G3H3I	BOr2D2E2F__bin_44	BOr2D2E2F	Bacteria	Desulfobacterota_B	Binatia	Binatales	Binataceae	Binatus	10.2685	B; Desulfobacterota_B; Binataceae	Restored	0.901069	FALSE
BOr3G3H3I_vRhyme_unbinned_6	BOr3G	9.25267	Bowness	Damaged	Damaged	BOr3G3H3I	CRr3G3H3I__bin_90	CRr3G3H3I	Bacteria	Desulfobacterota_B	Binatia	Binatales	Binataceae	Binatus	6.58902	B; Desulfobacterota_B; Binataceae	Damaged	1.40426	FALSE
BOr3G3H3I_vRhyme_unbinned_36	BOr3G	2.71876	Bowness	Damaged	Damaged	BOr3G3H3I	MGr2D2E2F__bin_108	MGr2D2E2F	Bacteria	Actinomycetota	Actinomycetia	Streptosporangiales	Streptosporangiaceae	Palsa-504	16.0723	B; Actinomycetota; Streptosporangiaceae	Damaged	0.169159	TRUE
BOr3G3H3I_vRhyme_unbinned_36	BOr3G	2.71876	Bowness	Damaged	Damaged	BOr3G3H3I	BOr2D2E2F__bin_74	BOr2D2E2F	Bacteria	Actinomycetota	Actinomycetia	Streptosporangiales	Streptosporangiaceae	Palsa-504	48.5445	B; Actinomycetota; Streptosporangiaceae	NA	0.0560057	TRUE
BOr3G3H3I_vRhyme_unbinned_36	BOr3G	2.71876	Bowness	Damaged	Damaged	BOr3G3H3I	CRr1A1B1C__bin_120	CRr1A1B1C	Bacteria	Actinomycetota	Actinomycetia	Streptosporangiales	Streptosporangiaceae	Palsa-504	10.7105	B; Actinomycetota; Streptosporangiaceae	NA	0.253841	TRUE
CRr1A1B1C_vRhyme_unbinned_30	BOr3G	1.45966	Bowness	Damaged	NA	CRr1A1B1C	SEr2D2E2F__bin_92	SEr2D2E2F	Bacteria	Pseudomonadota	Alphaproteobacteria	Rhizobiales	Beijerinckiaceae	Roseiarcus	2.57282	B; Pseudomonadota; Beijerinckiaceae	NA	0.56734	FALSE
CRr1A1B1C_vRhyme_unbinned_30	BOr3G	1.45966	Bowness	Damaged	NA	CRr1A1B1C	SEr3G3H3I__bin_276	SEr3G3H3I	Bacteria	Pseudomonadota	Alphaproteobacteria	Rhizobiales	Beijerinckiaceae	Roseiarcus	1.81396	B; Pseudomonadota; Beijerinckiaceae	Damaged	0.804681	FALSE
CRr1A1B1C_vRhyme_unbinned_30	BOr3G	1.45966	Bowness	Damaged	NA	CRr1A1B1C	LASAr3G3H3I__bin_35	LASAr3G3H3I	Bacteria	Pseudomonadota	Alphaproteobacteria	Rhizobiales	Beijerinckiaceae	Roseiarcus	5.79942	B; Pseudomonadota; Beijerinckiaceae	Restored	0.251691	FALSE
BOr1A1B1C_vRhyme_unbinned_2	BOr3G	7.38787	Bowness	Damaged	NA	BOr1A1B1C	BAr3G3H3I__bin_6	BAr3G3H3I	Bacteria	Pseudomonadota	Alphaproteobacteria	Rhizobiales	Xanthobacteraceae	BOG-931	1.13091	B; Pseudomonadota; Xanthobacteraceae	Damaged	6.53268	FALSE
BAr1A1B1C_vRhyme_unbinned_1	BOr3G	7.046	Bowness	Damaged	NA	BAr1A1B1C	SEr3G3H3I__bin_121	SEr3G3H3I	Bacteria	Desulfobacterota_B	Binatia	Binatales	Binataceae	Binatus	11.3909	B; Desulfobacterota_B; Binataceae	NA	0.618562	FALSE
BAr1A1B1C_vRhyme_unbinned_1	BOr3G	7.046	Bowness	Damaged	NA	BAr1A1B1C	BOr2D2E2F__bin_44	BOr2D2E2F	Bacteria	Desulfobacterota_B	Binatia	Binatales	Binataceae	Binatus	10.2685	B; Desulfobacterota_B; Binataceae	Restored	0.686174	FALSE
BAr2D2E2F_vRhyme_unbinned_35	BOr3G	2.4503	Bowness	Damaged	Damaged	BAr2D2E2F	CRr2D2E2F__bin_75	CRr2D2E2F	Bacteria	Acidobacteriota	Terriglobia	Terriglobales	SbA1	Bog-209	1.04575	B; Acidobacteriota; SbA1	NA	2.34311	FALSE
LASCr2D2E2F_vRhyme_unbinned_77	BOr3G	4.52022	Bowness	Damaged	Restored	LASCr2D2E2F	LASYr2D2E2F__bin_65	LASYr2D2E2F	Bacteria	Desulfobacterota	Desulfobaccia	Desulfobaccales	0-14-0-80-60-11	0-14-0-80-60-11	5.63868	B; Desulfobacterota; 0-14-0-80-60-11	NA	0.801644	FALSE
LASCr2D2E2F_vRhyme_unbinned_92	BOr3G	1.62933	Bowness	Damaged	Damaged	LASCr2D2E2F	LASYr2D2E2F__bin_33	LASYr2D2E2F	Bacteria	Pseudomonadota	Alphaproteobacteria	Rhizobiales	Xanthobacteraceae	BOG-931	9.79934	B; Pseudomonadota; Xanthobacteraceae	Damaged	0.166269	TRUE
CRr1A1B1C_vRhyme_unbinned_41	BOr3G	1.66892	Bowness	Damaged	NA	CRr1A1B1C	LASAr3G3H3I__bin_35	LASAr3G3H3I	Bacteria	Pseudomonadota	Alphaproteobacteria	Rhizobiales	Beijerinckiaceae	Roseiarcus	5.79942	B; Pseudomonadota; Beijerinckiaceae	Restored	0.287773	FALSE
CRr1A1B1C_vRhyme_unbinned_41	BOr3G	1.66892	Bowness	Damaged	NA	CRr1A1B1C	SEr3G3H3I__bin_276	SEr3G3H3I	Bacteria	Pseudomonadota	Alphaproteobacteria	Rhizobiales	Beijerinckiaceae	Roseiarcus	1.81396	B; Pseudomonadota; Beijerinckiaceae	Damaged	0.920038	FALSE
CRr1A1B1C_vRhyme_unbinned_41	BOr3G	1.66892	Bowness	Damaged	NA	CRr1A1B1C	SEr2D2E2F__bin_92	SEr2D2E2F	Bacteria	Pseudomonadota	Alphaproteobacteria	Rhizobiales	Beijerinckiaceae	Roseiarcus	2.57282	B; Pseudomonadota; Beijerinckiaceae	NA	0.648673	FALSE
SEr3G3H3I_vRhyme_unbinned_134	BOr3G	21.8282	Bowness	Damaged	NA	SEr3G3H3I	LASYr2D2E2F__bin_88	LASYr2D2E2F	Bacteria	Pseudomonadota	Alphaproteobacteria	Rhizobiales	Xanthobacteraceae	BOG-931	2.45992	B; Pseudomonadota; Xanthobacteraceae	Damaged	8.87354	FALSE
SEr3G3H3I_vRhyme_unbinned_134	BOr3G	21.8282	Bowness	Damaged	NA	SEr3G3H3I	BAr2D2E2F__bin_71	BAr2D2E2F	Bacteria	Pseudomonadota	Alphaproteobacteria	Rhizobiales	Xanthobacteraceae	BOG-931	42.6234	B; Pseudomonadota; Xanthobacteraceae	Damaged	0.512117	FALSE
SEr3G3H3I_vRhyme_unbinned_134	BOr3G	21.8282	Bowness	Damaged	NA	SEr3G3H3I	BAr3G3H3I__bin_6	BAr3G3H3I	Bacteria	Pseudomonadota	Alphaproteobacteria	Rhizobiales	Xanthobacteraceae	BOG-931	1.13091	B; Pseudomonadota; Xanthobacteraceae	Damaged	19.3014	FALSE
SEr3G3H3I_vRhyme_unbinned_134	BOr3G	21.8282	Bowness	Damaged	NA	SEr3G3H3I	CRr1A1B1C__bin_138	CRr1A1B1C	Bacteria	Pseudomonadota	Alphaproteobacteria	Rhizobiales	Xanthobacteraceae	BOG-931	1.20483	B; Pseudomonadota; Xanthobacteraceae	Damaged	18.1173	FALSE
BOr3G3H3I_vRhyme_unbinned_42	BOr3G	14.2501	Bowness	Damaged	NA	BOr3G3H3I	SEr2D2E2F__bin_67	SEr2D2E2F	Bacteria	Pseudomonadota	Alphaproteobacteria	Rhizobiales	Rhodomicrobiaceae	Rhodomicrobium	14.3455	B; Pseudomonadota; Rhodomicrobiaceae	Damaged	0.99335	TRUE
BOr3G3H3I_vRhyme_unbinned_15	BOr3G	19.234	Bowness	Damaged	Damaged	BOr3G3H3I	BAr2D2E2F__bin_71	BAr2D2E2F	Bacteria	Pseudomonadota	Alphaproteobacteria	Rhizobiales	Xanthobacteraceae	BOG-931	42.6234	B; Pseudomonadota; Xanthobacteraceae	Damaged	0.451255	TRUE
LAWAr2D2E2F_vRhyme_unbinned_65	BOr3G	2.03896	Bowness	Damaged	Damaged	LAWAr2D2E2F	LASYr2D2E2F__bin_33	LASYr2D2E2F	Bacteria	Pseudomonadota	Alphaproteobacteria	Rhizobiales	Xanthobacteraceae	BOG-931	9.79934	B; Pseudomonadota; Xanthobacteraceae	Damaged	0.208071	TRUE
CRr2D2E2F_vRhyme_unbinned_95	BOr3G	6.62782	Bowness	Damaged	NA	CRr2D2E2F	CRr3G3H3I__bin_90	CRr3G3H3I	Bacteria	Desulfobacterota_B	Binatia	Binatales	Binataceae	Binatus	6.58902	B; Desulfobacterota_B; Binataceae	Damaged	1.00589	TRUE
CRr2D2E2F_vRhyme_unbinned_95	BOr3G	6.62782	Bowness	Damaged	NA	CRr2D2E2F	BOr2D2E2F__bin_44	BOr2D2E2F	Bacteria	Desulfobacterota_B	Binatia	Binatales	Binataceae	Binatus	10.2685	B; Desulfobacterota_B; Binataceae	Restored	0.645449	TRUE
CRr2D2E2F_vRhyme_unbinned_95	BOr3G	6.62782	Bowness	Damaged	NA	CRr2D2E2F	BOr3G3H3I__bin_33	BOr3G3H3I	Bacteria	Desulfobacterota_B	Binatia	Binatales	Binataceae	Binatus	6.16529	B; Desulfobacterota_B; Binataceae	Damaged	1.07502	TRUE
BOr3G3H3I_vRhyme_unbinned_37	BOr3G	10.0413	Bowness	Damaged	NA	BOr3G3H3I	BOr3G3H3I__bin_91	BOr3G3H3I	Bacteria	Acidobacteriota	Terriglobia	Terriglobales	Koribacteraceae	Bog-257	4.89956	B; Acidobacteriota; Koribacteraceae	Damaged	2.04944	TRUE
BAr3G3H3I_vRhyme_unbinned_31	BOr3G	1.10965	Bowness	Damaged	NA	BAr3G3H3I	BOr1A1B1C__bin_77	BOr1A1B1C	Bacteria	Actinomycetota	Actinomycetia	Streptosporangiales	Streptosporangiaceae	Bog-532	14.789	B; Actinomycetota; Streptosporangiaceae	NA	0.0750321	FALSE
CRr2D2E2F_vRhyme_unbinned_33	BOr3G	3.99075	Bowness	Damaged	NA	CRr2D2E2F	BAr1A1B1C__bin_132	BAr1A1B1C	Bacteria	Actinomycetota	Actinomycetia	Streptosporangiales	Streptosporangiaceae	Palsa-504	10.8426	B; Actinomycetota; Streptosporangiaceae	NA	0.368063	FALSE
BOr1A1B1C_vRhyme_unbinned_18	BOr3G	5.11824	Bowness	Damaged	Natural	BOr1A1B1C	LASYr2D2E2F__bin_54	LASYr2D2E2F	Bacteria	Actinomycetota	Actinomycetia	Streptosporangiales	Streptosporangiaceae	Palsa-504	5.6714	B; Actinomycetota; Streptosporangiaceae	Damaged	0.902464	TRUE
BOr1A1B1C_vRhyme_unbinned_18	BOr3G	5.11824	Bowness	Damaged	Natural	BOr1A1B1C	BOr2D2E2F__bin_74	BOr2D2E2F	Bacteria	Actinomycetota	Actinomycetia	Streptosporangiales	Streptosporangiaceae	Palsa-504	48.5445	B; Actinomycetota; Streptosporangiaceae	NA	0.105434	TRUE
BOr1A1B1C_vRhyme_unbinned_18	BOr3G	5.11824	Bowness	Damaged	Natural	BOr1A1B1C	BAr1A1B1C__bin_132	BAr1A1B1C	Bacteria	Actinomycetota	Actinomycetia	Streptosporangiales	Streptosporangiaceae	Palsa-504	10.8426	B; Actinomycetota; Streptosporangiaceae	NA	0.47205	TRUE
BOr1A1B1C_vRhyme_unbinned_18	BOr3G	5.11824	Bowness	Damaged	Natural	BOr1A1B1C	BAr3G3H3I__bin_54	BAr3G3H3I	Bacteria	Actinomycetota	Actinomycetia	Streptosporangiales	Streptosporangiaceae	Palsa-504	3.30696	B; Actinomycetota; Streptosporangiaceae	Damaged	1.54772	TRUE
LASYr2D2E2F_vRhyme_unbinned_8	BOr3G	9.44823	Bowness	Damaged	NA	LASYr2D2E2F	CRr2D2E2F__bin_75	CRr2D2E2F	Bacteria	Acidobacteriota	Terriglobia	Terriglobales	SbA1	Bog-209	1.04575	B; Acidobacteriota; SbA1	NA	9.0349	FALSE
BAr1A1B1C_vRhyme_bin_15	BOr3G	1.71703	Bowness	Damaged	NA	BAr1A1B1C	BOr2D2E2F__bin_30	BOr2D2E2F	Bacteria	Actinomycetota	Thermoleophilia	Solirubrobacterales	Solirubrobacteraceae	Palsa-744	1.98798	B; Actinomycetota; Solirubrobacteraceae	NA	0.863703	FALSE
SEr3G3H3I_vRhyme_unbinned_132	BOr3G	1.32813	Bowness	Damaged	Damaged	SEr3G3H3I	BAr2D2E2F__bin_71	BAr2D2E2F	Bacteria	Pseudomonadota	Alphaproteobacteria	Rhizobiales	Xanthobacteraceae	BOG-931	42.6234	B; Pseudomonadota; Xanthobacteraceae	Damaged	0.0311597	TRUE
SEr3G3H3I_vRhyme_unbinned_132	BOr3G	1.32813	Bowness	Damaged	Damaged	SEr3G3H3I	BAr3G3H3I__bin_6	BAr3G3H3I	Bacteria	Pseudomonadota	Alphaproteobacteria	Rhizobiales	Xanthobacteraceae	BOG-931	1.13091	B; Pseudomonadota; Xanthobacteraceae	Damaged	1.17439	TRUE
SEr3G3H3I_vRhyme_unbinned_132	BOr3G	1.32813	Bowness	Damaged	Damaged	SEr3G3H3I	MGr3G3H3I__bin_82	MGr3G3H3I	Bacteria	Pseudomonadota	Alphaproteobacteria	Rhizobiales	Xanthobacteraceae	BOG-931	10.0504	B; Pseudomonadota; Xanthobacteraceae	Damaged	0.132147	TRUE
LASAr3G3H3I_vRhyme_unbinned_18	BOr3G	3.74131	Bowness	Damaged	NA	LASAr3G3H3I	LASYr2D2E2F__bin_101	LASYr2D2E2F	Bacteria	Pseudomonadota	Alphaproteobacteria	Rhizobiales	Xanthobacteraceae	Unknown	1.18328	B; Pseudomonadota; Xanthobacteraceae	NA	3.1618	TRUE
LASAr3G3H3I_vRhyme_unbinned_19	BOr3G	5.86541	Bowness	Damaged	NA	LASAr3G3H3I	BAr2D2E2F__bin_71	BAr2D2E2F	Bacteria	Pseudomonadota	Alphaproteobacteria	Rhizobiales	Xanthobacteraceae	BOG-931	42.6234	B; Pseudomonadota; Xanthobacteraceae	Damaged	0.13761	TRUE
LASAr3G3H3I_vRhyme_unbinned_53	BOr3G	7.73132	Bowness	Damaged	Damaged	LASAr3G3H3I	BOr2D2E2F__bin_44	BOr2D2E2F	Bacteria	Desulfobacterota_B	Binatia	Binatales	Binataceae	Binatus	10.2685	B; Desulfobacterota_B; Binataceae	Restored	0.752913	TRUE
BOr3G3H3I_vRhyme_unbinned_26	BOr3G	15.3208	Bowness	Damaged	NA	BOr3G3H3I	CRr1A1B1C__bin_118	CRr1A1B1C	Bacteria	Acidobacteriota	Terriglobia	Terriglobales	SbA1	Bog-209	13.6816	B; Acidobacteriota; SbA1	Damaged	1.11981	TRUE
BOr3G3H3I_vRhyme_unbinned_26	BOr3G	15.3208	Bowness	Damaged	NA	BOr3G3H3I	CRr2D2E2F__bin_75	CRr2D2E2F	Bacteria	Acidobacteriota	Terriglobia	Terriglobales	SbA1	Bog-209	1.04575	B; Acidobacteriota; SbA1	NA	14.6506	TRUE
LASAr3G3H3I_vRhyme_unbinned_12	BOr3G	1.58702	Bowness	Damaged	NA	LASAr3G3H3I	BOr3G3H3I__bin_85	BOr3G3H3I	Bacteria	Acidobacteriota	Terriglobia	Terriglobales	SbA1	Sulfotelmatobacter	4.66559	B; Acidobacteriota; SbA1	Restored	0.340153	FALSE
BOr3G3H3I_vRhyme_unbinned_18	BOr3G	5.85506	Bowness	Damaged	NA	BOr3G3H3I	BOr3G3H3I__bin_49	BOr3G3H3I	Bacteria	Acidobacteriota	Terriglobia	Acidoferrales	UBA7541	Acidoferrum	14.7007	B; Acidobacteriota; UBA7541	Damaged	0.398284	FALSE
BOr1A1B1C_vRhyme_unbinned_12	BOr3G	1.26254	Bowness	Damaged	NA	BOr1A1B1C	CRr2D2E2F__bin_75	CRr2D2E2F	Bacteria	Acidobacteriota	Terriglobia	Terriglobales	SbA1	Bog-209	1.04575	B; Acidobacteriota; SbA1	NA	1.20731	FALSE
BAr2D2E2F_vRhyme_bin_7	BOr3G	1.7885	Bowness	Damaged	NA	BAr2D2E2F	BOr2D2E2F__bin_44	BOr2D2E2F	Bacteria	Desulfobacterota_B	Binatia	Binatales	Binataceae	Binatus	10.2685	B; Desulfobacterota_B; Binataceae	Restored	0.174173	FALSE
LASCr2D2E2F_vRhyme_unbinned_81	BOr3H	12.1902	Bowness	Damaged	Damaged	LASCr2D2E2F	CRr1A1B1C__bin_118	CRr1A1B1C	Bacteria	Acidobacteriota	Terriglobia	Terriglobales	SbA1	Bog-209	10.6903	B; Acidobacteriota; SbA1	Damaged	1.1403	FALSE
BOr2D2E2F_vRhyme_unbinned_8	BOr3H	1.81202	Bowness	Damaged	Restored	BOr2D2E2F	BOr1A1B1C__bin_77	BOr1A1B1C	Bacteria	Actinomycetota	Actinomycetia	Streptosporangiales	Streptosporangiaceae	Bog-532	14.5942	B; Actinomycetota; Streptosporangiaceae	NA	0.12416	FALSE
BOr2D2E2F_vRhyme_unbinned_8	BOr3H	1.81202	Bowness	Damaged	Restored	BOr2D2E2F	CRr1A1B1C__bin_120	CRr1A1B1C	Bacteria	Actinomycetota	Actinomycetia	Streptosporangiales	Streptosporangiaceae	Palsa-504	12.9321	B; Actinomycetota; Streptosporangiaceae	NA	0.140117	FALSE
BOr2D2E2F_vRhyme_unbinned_8	BOr3H	1.81202	Bowness	Damaged	Restored	BOr2D2E2F	BAr3G3H3I__bin_54	BAr3G3H3I	Bacteria	Actinomycetota	Actinomycetia	Streptosporangiales	Streptosporangiaceae	Palsa-504	6.23859	B; Actinomycetota; Streptosporangiaceae	Damaged	0.290453	FALSE
BOr2D2E2F_vRhyme_unbinned_8	BOr3H	1.81202	Bowness	Damaged	Restored	BOr2D2E2F	MGr2D2E2F__bin_108	MGr2D2E2F	Bacteria	Actinomycetota	Actinomycetia	Streptosporangiales	Streptosporangiaceae	Palsa-504	19.1459	B; Actinomycetota; Streptosporangiaceae	Damaged	0.0946422	FALSE
BOr2D2E2F_vRhyme_unbinned_8	BOr3H	1.81202	Bowness	Damaged	Restored	BOr2D2E2F	BOr2D2E2F__bin_74	BOr2D2E2F	Bacteria	Actinomycetota	Actinomycetia	Streptosporangiales	Streptosporangiaceae	Palsa-504	65.5968	B; Actinomycetota; Streptosporangiaceae	NA	0.0276236	FALSE
LASYr2D2E2F_vRhyme_unbinned_15	BOr3H	1.96225	Bowness	Damaged	NA	LASYr2D2E2F	LASAr3G3H3I__bin_140	LASAr3G3H3I	Bacteria	Pseudomonadota	Alphaproteobacteria	Rhizobiales	Xanthobacteraceae	BOG-931	1.37114	B; Pseudomonadota; Xanthobacteraceae	Damaged	1.43111	TRUE
LAWAr2D2E2F_vRhyme_bin_8	BOr3H	2.1829	Bowness	Damaged	NA	LAWAr2D2E2F	MHr1A1B1C__bin_78	MHr1A1B1C	Bacteria	Pseudomonadota	Alphaproteobacteria	Rhizobiales	Beijerinckiaceae	Methylocella	4.11601	B; Pseudomonadota; Beijerinckiaceae	NA	0.530344	FALSE
BOr2D2E2F_vRhyme_unbinned_5	BOr3H	1.39611	Bowness	Damaged	Restored	BOr2D2E2F	LASAr3G3H3I__bin_35	LASAr3G3H3I	Bacteria	Pseudomonadota	Alphaproteobacteria	Rhizobiales	Beijerinckiaceae	Roseiarcus	7.29472	B; Pseudomonadota; Beijerinckiaceae	Restored	0.191386	FALSE
BOr2D2E2F_vRhyme_unbinned_5	BOr3H	1.39611	Bowness	Damaged	Restored	BOr2D2E2F	SEr2D2E2F__bin_92	SEr2D2E2F	Bacteria	Pseudomonadota	Alphaproteobacteria	Rhizobiales	Beijerinckiaceae	Roseiarcus	3.16873	B; Pseudomonadota; Beijerinckiaceae	NA	0.440589	FALSE
BOr2D2E2F_vRhyme_unbinned_5	BOr3H	1.39611	Bowness	Damaged	Restored	BOr2D2E2F	SEr3G3H3I__bin_276	SEr3G3H3I	Bacteria	Pseudomonadota	Alphaproteobacteria	Rhizobiales	Beijerinckiaceae	Roseiarcus	1.99646	B; Pseudomonadota; Beijerinckiaceae	Damaged	0.699292	FALSE
LASAr3G3H3I_vRhyme_bin_2	BOr3H	1.56894	Bowness	Damaged	Damaged	LASAr3G3H3I	CRr1A1B1C__bin_11	CRr1A1B1C	Bacteria	Planctomycetota	Planctomycetia	Isosphaerales	Isosphaeraceae	Unknown	8.23995	B; Planctomycetota; Isosphaeraceae	NA	0.190407	FALSE
BOr1A1B1C_vRhyme_unbinned_22	BOr3H	20.4788	Bowness	Damaged	NA	BOr1A1B1C	BOr2D2E2F__bin_11	BOr2D2E2F	Bacteria	Actinomycetota	Thermoleophilia	Solirubrobacterales	Solirubrobacteraceae	Palsa-465	3.66023	B; Actinomycetota; Solirubrobacteraceae	NA	5.59495	FALSE
LASYr2D2E2F_vRhyme_unbinned_1	BOr3H	2.6977	Bowness	Damaged	Restored	LASYr2D2E2F	SEr3G3H3I__bin_121	SEr3G3H3I	Bacteria	Desulfobacterota_B	Binatia	Binatales	Binataceae	Binatus	7.82035	B; Desulfobacterota_B; Binataceae	NA	0.344959	TRUE
CRr3G3H3I_vRhyme_unbinned_88	BOr3H	3.22225	Bowness	Damaged	NA	CRr3G3H3I	SEr2D2E2F__bin_92	SEr2D2E2F	Bacteria	Pseudomonadota	Alphaproteobacteria	Rhizobiales	Beijerinckiaceae	Roseiarcus	3.16873	B; Pseudomonadota; Beijerinckiaceae	NA	1.01689	TRUE
CRr3G3H3I_vRhyme_unbinned_88	BOr3H	3.22225	Bowness	Damaged	NA	CRr3G3H3I	LASAr3G3H3I__bin_35	LASAr3G3H3I	Bacteria	Pseudomonadota	Alphaproteobacteria	Rhizobiales	Beijerinckiaceae	Roseiarcus	7.29472	B; Pseudomonadota; Beijerinckiaceae	Restored	0.441723	TRUE
MHr3G3H3I_vRhyme_unbinned_35	BOr3H	5.66582	Bowness	Damaged	Restored	MHr3G3H3I	BOr2D2E2F__bin_44	BOr2D2E2F	Bacteria	Desulfobacterota_B	Binatia	Binatales	Binataceae	Binatus	9.34678	B; Desulfobacterota_B; Binataceae	Restored	0.606179	TRUE
MHr3G3H3I_vRhyme_unbinned_35	BOr3H	5.66582	Bowness	Damaged	Restored	MHr3G3H3I	SEr3G3H3I__bin_121	SEr3G3H3I	Bacteria	Desulfobacterota_B	Binatia	Binatales	Binataceae	Binatus	7.82035	B; Desulfobacterota_B; Binataceae	NA	0.724497	TRUE
MHr3G3H3I_vRhyme_unbinned_35	BOr3H	5.66582	Bowness	Damaged	Restored	MHr3G3H3I	CRr3G3H3I__bin_90	CRr3G3H3I	Bacteria	Desulfobacterota_B	Binatia	Binatales	Binataceae	Binatus	5.80641	B; Desulfobacterota_B; Binataceae	Damaged	0.975787	TRUE
BOr2D2E2F_vRhyme_unbinned_3	BOr3H	3.17341	Bowness	Damaged	NA	BOr2D2E2F	CRr3G3H3I__bin_90	CRr3G3H3I	Bacteria	Desulfobacterota_B	Binatia	Binatales	Binataceae	Binatus	5.80641	B; Desulfobacterota_B; Binataceae	Damaged	0.546535	FALSE
BOr2D2E2F_vRhyme_unbinned_3	BOr3H	3.17341	Bowness	Damaged	NA	BOr2D2E2F	BOr3G3H3I__bin_33	BOr3G3H3I	Bacteria	Desulfobacterota_B	Binatia	Binatales	Binataceae	Binatus	8.63096	B; Desulfobacterota_B; Binataceae	Damaged	0.367677	FALSE
SEr2D2E2F_vRhyme_unbinned_167	BOr3H	2.34599	Bowness	Damaged	NA	SEr2D2E2F	LASYr2D2E2F__bin_88	LASYr2D2E2F	Bacteria	Pseudomonadota	Alphaproteobacteria	Rhizobiales	Xanthobacteraceae	BOG-931	3.90603	B; Pseudomonadota; Xanthobacteraceae	Damaged	0.600607	FALSE
SEr2D2E2F_vRhyme_unbinned_167	BOr3H	2.34599	Bowness	Damaged	NA	SEr2D2E2F	BOr2D2E2F__bin_49	BOr2D2E2F	Bacteria	Pseudomonadota	Alphaproteobacteria	Rhizobiales	Xanthobacteraceae	BOG-931	3.10117	B; Pseudomonadota; Xanthobacteraceae	Restored	0.756484	FALSE
SEr2D2E2F_vRhyme_unbinned_167	BOr3H	2.34599	Bowness	Damaged	NA	SEr2D2E2F	LASAr3G3H3I__bin_140	LASAr3G3H3I	Bacteria	Pseudomonadota	Alphaproteobacteria	Rhizobiales	Xanthobacteraceae	BOG-931	1.37114	B; Pseudomonadota; Xanthobacteraceae	Damaged	1.71098	FALSE
BOr1A1B1C_vRhyme_unbinned_27	BOr3H	7.90618	Bowness	Damaged	NA	BOr1A1B1C	LASAr3G3H3I__bin_140	LASAr3G3H3I	Bacteria	Pseudomonadota	Alphaproteobacteria	Rhizobiales	Xanthobacteraceae	BOG-931	1.37114	B; Pseudomonadota; Xanthobacteraceae	Damaged	5.76616	TRUE
BOr1A1B1C_vRhyme_unbinned_27	BOr3H	7.90618	Bowness	Damaged	NA	BOr1A1B1C	LASYr2D2E2F__bin_33	LASYr2D2E2F	Bacteria	Pseudomonadota	Alphaproteobacteria	Rhizobiales	Xanthobacteraceae	BOG-931	10.1231	B; Pseudomonadota; Xanthobacteraceae	Damaged	0.781003	TRUE
BOr2D2E2F_vRhyme_unbinned_17	BOr3H	1.61253	Bowness	Damaged	Restored	BOr2D2E2F	CRr1A1B1C__bin_11	CRr1A1B1C	Bacteria	Planctomycetota	Planctomycetia	Isosphaerales	Isosphaeraceae	Unknown	8.23995	B; Planctomycetota; Isosphaeraceae	NA	0.195697	FALSE
BOr2D2E2F_vRhyme_unbinned_26	BOr3H	1.7949	Bowness	Damaged	NA	BOr2D2E2F	LASAr3G3H3I__bin_113	LASAr3G3H3I	Bacteria	Acidobacteriota	Terriglobia	Terriglobales	SbA1	Bog-209	4.93738	B; Acidobacteriota; SbA1	NA	0.363533	TRUE
LASCr2D2E2F_vRhyme_unbinned_114	BOr3H	2.31736	Bowness	Damaged	Restored	LASCr2D2E2F	BAr2D2E2F__bin_44	BAr2D2E2F	Bacteria	Acidobacteriota	Terriglobia	Terriglobales	SbA1	Bog-209	6.96528	B; Acidobacteriota; SbA1	Damaged	0.332701	TRUE
BOr2D2E2F_vRhyme_bin_6	BOr3H	10.0666	Bowness	Damaged	NA	BOr2D2E2F	MGr2D2E2F__bin_108	MGr2D2E2F	Bacteria	Actinomycetota	Actinomycetia	Streptosporangiales	Streptosporangiaceae	Palsa-504	19.1459	B; Actinomycetota; Streptosporangiaceae	Damaged	0.52578	TRUE
BOr2D2E2F_vRhyme_bin_6	BOr3H	10.0666	Bowness	Damaged	NA	BOr2D2E2F	BAr3G3H3I__bin_54	BAr3G3H3I	Bacteria	Actinomycetota	Actinomycetia	Streptosporangiales	Streptosporangiaceae	Palsa-504	6.23859	B; Actinomycetota; Streptosporangiaceae	Damaged	1.61359	TRUE
SEr3G3H3I_vRhyme_unbinned_20	BOr3H	3.97416	Bowness	Damaged	NA	SEr3G3H3I	LASYr2D2E2F__bin_33	LASYr2D2E2F	Bacteria	Pseudomonadota	Alphaproteobacteria	Rhizobiales	Xanthobacteraceae	BOG-931	10.1231	B; Pseudomonadota; Xanthobacteraceae	Damaged	0.392583	TRUE
SEr3G3H3I_vRhyme_unbinned_20	BOr3H	3.97416	Bowness	Damaged	NA	SEr3G3H3I	CRr1A1B1C__bin_138	CRr1A1B1C	Bacteria	Pseudomonadota	Alphaproteobacteria	Rhizobiales	Xanthobacteraceae	BOG-931	1.56886	B; Pseudomonadota; Xanthobacteraceae	Damaged	2.53315	TRUE
SEr3G3H3I_vRhyme_unbinned_20	BOr3H	3.97416	Bowness	Damaged	NA	SEr3G3H3I	BAr3G3H3I__bin_6	BAr3G3H3I	Bacteria	Pseudomonadota	Alphaproteobacteria	Rhizobiales	Xanthobacteraceae	BOG-931	2.19168	B; Pseudomonadota; Xanthobacteraceae	Damaged	1.8133	TRUE
LASAr3G3H3I_vRhyme_unbinned_40	BOr3H	2.50393	Bowness	Damaged	Damaged	LASAr3G3H3I	CRr1A1B1C__bin_118	CRr1A1B1C	Bacteria	Acidobacteriota	Terriglobia	Terriglobales	SbA1	Bog-209	10.6903	B; Acidobacteriota; SbA1	Damaged	0.234224	FALSE
LASAr3G3H3I_vRhyme_unbinned_40	BOr3H	2.50393	Bowness	Damaged	Damaged	LASAr3G3H3I	LASYr2D2E2F__bin_31	LASYr2D2E2F	Bacteria	Acidobacteriota	Terriglobia	Terriglobales	SbA1	Bog-209	2.83608	B; Acidobacteriota; SbA1	NA	0.882884	FALSE
BOr2D2E2F_vRhyme_unbinned_15	BOr3H	1.94817	Bowness	Damaged	Restored	BOr2D2E2F	LASAr3G3H3I__bin_35	LASAr3G3H3I	Bacteria	Pseudomonadota	Alphaproteobacteria	Rhizobiales	Beijerinckiaceae	Roseiarcus	7.29472	B; Pseudomonadota; Beijerinckiaceae	Restored	0.267065	FALSE
BOr2D2E2F_vRhyme_unbinned_15	BOr3H	1.94817	Bowness	Damaged	Restored	BOr2D2E2F	SEr2D2E2F__bin_92	SEr2D2E2F	Bacteria	Pseudomonadota	Alphaproteobacteria	Rhizobiales	Beijerinckiaceae	Roseiarcus	3.16873	B; Pseudomonadota; Beijerinckiaceae	NA	0.614809	FALSE
BAr2D2E2F_vRhyme_unbinned_43	BOr3H	2.86565	Bowness	Damaged	Damaged	BAr2D2E2F	BOr3G3H3I__bin_85	BOr3G3H3I	Bacteria	Acidobacteriota	Terriglobia	Terriglobales	SbA1	Sulfotelmatobacter	5.24522	B; Acidobacteriota; SbA1	Restored	0.546336	TRUE
CRr1A1B1C_vRhyme_unbinned_7	BOr3H	7.14942	Bowness	Damaged	Damaged	CRr1A1B1C	BOr3G3H3I__bin_33	BOr3G3H3I	Bacteria	Desulfobacterota_B	Binatia	Binatales	Binataceae	Binatus	8.63096	B; Desulfobacterota_B; Binataceae	Damaged	0.828346	FALSE
CRr1A1B1C_vRhyme_unbinned_7	BOr3H	7.14942	Bowness	Damaged	Damaged	CRr1A1B1C	SEr3G3H3I__bin_121	SEr3G3H3I	Bacteria	Desulfobacterota_B	Binatia	Binatales	Binataceae	Binatus	7.82035	B; Desulfobacterota_B; Binataceae	NA	0.914207	FALSE
BOr3G3H3I_vRhyme_bin_2	BOr3H	11.8567	Bowness	Damaged	NA	BOr3G3H3I	CRr1A1B1C__bin_11	CRr1A1B1C	Bacteria	Planctomycetota	Planctomycetia	Isosphaerales	Isosphaeraceae	Unknown	8.23995	B; Planctomycetota; Isosphaeraceae	NA	1.43892	FALSE
BOr3G3H3I_vRhyme_bin_2	BOr3H	11.8567	Bowness	Damaged	NA	BOr3G3H3I	BOr1A1B1C__bin_77	BOr1A1B1C	Bacteria	Actinomycetota	Actinomycetia	Streptosporangiales	Streptosporangiaceae	Bog-532	14.5942	B; Actinomycetota; Streptosporangiaceae	NA	0.812421	FALSE
MHr3G3H3I_vRhyme_unbinned_33	BOr3H	1.48444	Bowness	Damaged	Damaged	MHr3G3H3I	BOr2D2E2F__bin_44	BOr2D2E2F	Bacteria	Desulfobacterota_B	Binatia	Binatales	Binataceae	Binatus	9.34678	B; Desulfobacterota_B; Binataceae	Restored	0.158818	FALSE
MHr3G3H3I_vRhyme_unbinned_33	BOr3H	1.48444	Bowness	Damaged	Damaged	MHr3G3H3I	CRr3G3H3I__bin_90	CRr3G3H3I	Bacteria	Desulfobacterota_B	Binatia	Binatales	Binataceae	Binatus	5.80641	B; Desulfobacterota_B; Binataceae	Damaged	0.255655	FALSE
MHr3G3H3I_vRhyme_unbinned_33	BOr3H	1.48444	Bowness	Damaged	Damaged	MHr3G3H3I	SEr3G3H3I__bin_121	SEr3G3H3I	Bacteria	Desulfobacterota_B	Binatia	Binatales	Binataceae	Binatus	7.82035	B; Desulfobacterota_B; Binataceae	NA	0.189817	FALSE
CRr3G3H3I_vRhyme_unbinned_83	BOr3H	2.96134	Bowness	Damaged	NA	CRr3G3H3I	SEr3G3H3I__bin_276	SEr3G3H3I	Bacteria	Pseudomonadota	Alphaproteobacteria	Rhizobiales	Beijerinckiaceae	Roseiarcus	1.99646	B; Pseudomonadota; Beijerinckiaceae	Damaged	1.48329	TRUE
CRr3G3H3I_vRhyme_unbinned_83	BOr3H	2.96134	Bowness	Damaged	NA	CRr3G3H3I	SEr2D2E2F__bin_92	SEr2D2E2F	Bacteria	Pseudomonadota	Alphaproteobacteria	Rhizobiales	Beijerinckiaceae	Roseiarcus	3.16873	B; Pseudomonadota; Beijerinckiaceae	NA	0.934549	TRUE
BOr3G3H3I_vRhyme_unbinned_6	BOr3H	11.5945	Bowness	Damaged	Damaged	BOr3G3H3I	BOr2D2E2F__bin_44	BOr2D2E2F	Bacteria	Desulfobacterota_B	Binatia	Binatales	Binataceae	Binatus	9.34678	B; Desulfobacterota_B; Binataceae	Restored	1.24048	FALSE
BOr3G3H3I_vRhyme_unbinned_6	BOr3H	11.5945	Bowness	Damaged	Damaged	BOr3G3H3I	CRr3G3H3I__bin_90	CRr3G3H3I	Bacteria	Desulfobacterota_B	Binatia	Binatales	Binataceae	Binatus	5.80641	B; Desulfobacterota_B; Binataceae	Damaged	1.99685	FALSE
BOr3G3H3I_vRhyme_unbinned_36	BOr3H	6.21329	Bowness	Damaged	Damaged	BOr3G3H3I	MGr2D2E2F__bin_108	MGr2D2E2F	Bacteria	Actinomycetota	Actinomycetia	Streptosporangiales	Streptosporangiaceae	Palsa-504	19.1459	B; Actinomycetota; Streptosporangiaceae	Damaged	0.324522	TRUE
BOr3G3H3I_vRhyme_unbinned_36	BOr3H	6.21329	Bowness	Damaged	Damaged	BOr3G3H3I	BOr2D2E2F__bin_74	BOr2D2E2F	Bacteria	Actinomycetota	Actinomycetia	Streptosporangiales	Streptosporangiaceae	Palsa-504	65.5968	B; Actinomycetota; Streptosporangiaceae	NA	0.0947194	TRUE
BOr3G3H3I_vRhyme_unbinned_36	BOr3H	6.21329	Bowness	Damaged	Damaged	BOr3G3H3I	CRr2D2E2F__bin_63	CRr2D2E2F	Bacteria	Actinomycetota	Actinomycetia	Streptosporangiales	Streptosporangiaceae	Bog-532	2.89339	B; Actinomycetota; Streptosporangiaceae	NA	2.14741	TRUE
BOr3G3H3I_vRhyme_unbinned_36	BOr3H	6.21329	Bowness	Damaged	Damaged	BOr3G3H3I	CRr1A1B1C__bin_120	CRr1A1B1C	Bacteria	Actinomycetota	Actinomycetia	Streptosporangiales	Streptosporangiaceae	Palsa-504	12.9321	B; Actinomycetota; Streptosporangiaceae	NA	0.480453	TRUE
CRr1A1B1C_vRhyme_unbinned_30	BOr3H	1.6985	Bowness	Damaged	NA	CRr1A1B1C	SEr2D2E2F__bin_92	SEr2D2E2F	Bacteria	Pseudomonadota	Alphaproteobacteria	Rhizobiales	Beijerinckiaceae	Roseiarcus	3.16873	B; Pseudomonadota; Beijerinckiaceae	NA	0.536017	FALSE
CRr1A1B1C_vRhyme_unbinned_30	BOr3H	1.6985	Bowness	Damaged	NA	CRr1A1B1C	SEr3G3H3I__bin_276	SEr3G3H3I	Bacteria	Pseudomonadota	Alphaproteobacteria	Rhizobiales	Beijerinckiaceae	Roseiarcus	1.99646	B; Pseudomonadota; Beijerinckiaceae	Damaged	0.850754	FALSE
CRr1A1B1C_vRhyme_unbinned_30	BOr3H	1.6985	Bowness	Damaged	NA	CRr1A1B1C	LASAr3G3H3I__bin_35	LASAr3G3H3I	Bacteria	Pseudomonadota	Alphaproteobacteria	Rhizobiales	Beijerinckiaceae	Roseiarcus	7.29472	B; Pseudomonadota; Beijerinckiaceae	Restored	0.232839	FALSE
BOr1A1B1C_vRhyme_unbinned_2	BOr3H	9.8371	Bowness	Damaged	NA	BOr1A1B1C	BAr3G3H3I__bin_6	BAr3G3H3I	Bacteria	Pseudomonadota	Alphaproteobacteria	Rhizobiales	Xanthobacteraceae	BOG-931	2.19168	B; Pseudomonadota; Xanthobacteraceae	Damaged	4.48839	FALSE
LABRr1A1B1C_vRhyme_unbinned_115	BOr3H	14.2661	Bowness	Damaged	NA	LABRr1A1B1C	CRr1A1B1C__bin_120	CRr1A1B1C	Bacteria	Actinomycetota	Actinomycetia	Streptosporangiales	Streptosporangiaceae	Palsa-504	12.9321	B; Actinomycetota; Streptosporangiaceae	NA	1.10315	FALSE
LABRr1A1B1C_vRhyme_unbinned_115	BOr3H	14.2661	Bowness	Damaged	NA	LABRr1A1B1C	MGr2D2E2F__bin_108	MGr2D2E2F	Bacteria	Actinomycetota	Actinomycetia	Streptosporangiales	Streptosporangiaceae	Palsa-504	19.1459	B; Actinomycetota; Streptosporangiaceae	Damaged	0.745126	FALSE
LABRr1A1B1C_vRhyme_unbinned_115	BOr3H	14.2661	Bowness	Damaged	NA	LABRr1A1B1C	BOr2D2E2F__bin_74	BOr2D2E2F	Bacteria	Actinomycetota	Actinomycetia	Streptosporangiales	Streptosporangiaceae	Palsa-504	65.5968	B; Actinomycetota; Streptosporangiaceae	NA	0.217482	FALSE
LABRr1A1B1C_vRhyme_unbinned_115	BOr3H	14.2661	Bowness	Damaged	NA	LABRr1A1B1C	BAr3G3H3I__bin_54	BAr3G3H3I	Bacteria	Actinomycetota	Actinomycetia	Streptosporangiales	Streptosporangiaceae	Palsa-504	6.23859	B; Actinomycetota; Streptosporangiaceae	Damaged	2.28676	FALSE
BAr1A1B1C_vRhyme_unbinned_1	BOr3H	4.38116	Bowness	Damaged	NA	BAr1A1B1C	SEr3G3H3I__bin_121	SEr3G3H3I	Bacteria	Desulfobacterota_B	Binatia	Binatales	Binataceae	Binatus	7.82035	B; Desulfobacterota_B; Binataceae	NA	0.560225	FALSE
BAr1A1B1C_vRhyme_unbinned_1	BOr3H	4.38116	Bowness	Damaged	NA	BAr1A1B1C	BOr2D2E2F__bin_44	BOr2D2E2F	Bacteria	Desulfobacterota_B	Binatia	Binatales	Binataceae	Binatus	9.34678	B; Desulfobacterota_B; Binataceae	Restored	0.468735	FALSE
SEr3G3H3I_vRhyme_unbinned_28	BOr3H	2.30991	Bowness	Damaged	Damaged	SEr3G3H3I	LASAr3G3H3I__bin_140	LASAr3G3H3I	Bacteria	Pseudomonadota	Alphaproteobacteria	Rhizobiales	Xanthobacteraceae	BOG-931	1.37114	B; Pseudomonadota; Xanthobacteraceae	Damaged	1.68467	TRUE
LASCr2D2E2F_vRhyme_unbinned_77	BOr3H	5.5934	Bowness	Damaged	Restored	LASCr2D2E2F	LASYr2D2E2F__bin_65	LASYr2D2E2F	Bacteria	Desulfobacterota	Desulfobaccia	Desulfobaccales	0-14-0-80-60-11	0-14-0-80-60-11	5.8773	B; Desulfobacterota; 0-14-0-80-60-11	NA	0.951696	FALSE
LASCr2D2E2F_vRhyme_unbinned_77	BOr3H	5.5934	Bowness	Damaged	Restored	LASCr2D2E2F	SEr3G3H3I__bin_180	SEr3G3H3I	Bacteria	Desulfobacterota	Desulfobaccia	Desulfobaccales	0-14-0-80-60-11	0-14-0-80-60-11	1.72333	B; Desulfobacterota; 0-14-0-80-60-11	Restored	3.24569	FALSE
LASCr2D2E2F_vRhyme_unbinned_92	BOr3H	1.69719	Bowness	Damaged	Damaged	LASCr2D2E2F	LASYr2D2E2F__bin_33	LASYr2D2E2F	Bacteria	Pseudomonadota	Alphaproteobacteria	Rhizobiales	Xanthobacteraceae	BOG-931	10.1231	B; Pseudomonadota; Xanthobacteraceae	Damaged	0.167655	TRUE
LAWAr2D2E2F_vRhyme_unbinned_86	BOr3H	1.1212	Bowness	Damaged	Restored	LAWAr2D2E2F	LASCr2D2E2F__bin_72	LASCr2D2E2F	Bacteria	Pseudomonadota	Alphaproteobacteria	Rhizobiales	Beijerinckiaceae	Methylocystis	1.37583	B; Pseudomonadota; Beijerinckiaceae	Restored	0.814924	TRUE
CRr1A1B1C_vRhyme_unbinned_41	BOr3H	1.40485	Bowness	Damaged	NA	CRr1A1B1C	LASAr3G3H3I__bin_35	LASAr3G3H3I	Bacteria	Pseudomonadota	Alphaproteobacteria	Rhizobiales	Beijerinckiaceae	Roseiarcus	7.29472	B; Pseudomonadota; Beijerinckiaceae	Restored	0.192585	FALSE
CRr1A1B1C_vRhyme_unbinned_41	BOr3H	1.40485	Bowness	Damaged	NA	CRr1A1B1C	SEr3G3H3I__bin_276	SEr3G3H3I	Bacteria	Pseudomonadota	Alphaproteobacteria	Rhizobiales	Beijerinckiaceae	Roseiarcus	1.99646	B; Pseudomonadota; Beijerinckiaceae	Damaged	0.703673	FALSE
CRr1A1B1C_vRhyme_unbinned_41	BOr3H	1.40485	Bowness	Damaged	NA	CRr1A1B1C	SEr2D2E2F__bin_92	SEr2D2E2F	Bacteria	Pseudomonadota	Alphaproteobacteria	Rhizobiales	Beijerinckiaceae	Roseiarcus	3.16873	B; Pseudomonadota; Beijerinckiaceae	NA	0.443349	FALSE
SEr3G3H3I_vRhyme_unbinned_134	BOr3H	22.4509	Bowness	Damaged	NA	SEr3G3H3I	LASYr2D2E2F__bin_88	LASYr2D2E2F	Bacteria	Pseudomonadota	Alphaproteobacteria	Rhizobiales	Xanthobacteraceae	BOG-931	3.90603	B; Pseudomonadota; Xanthobacteraceae	Damaged	5.74775	FALSE
SEr3G3H3I_vRhyme_unbinned_134	BOr3H	22.4509	Bowness	Damaged	NA	SEr3G3H3I	BAr2D2E2F__bin_71	BAr2D2E2F	Bacteria	Pseudomonadota	Alphaproteobacteria	Rhizobiales	Xanthobacteraceae	BOG-931	49.2407	B; Pseudomonadota; Xanthobacteraceae	Damaged	0.455942	FALSE
SEr3G3H3I_vRhyme_unbinned_134	BOr3H	22.4509	Bowness	Damaged	NA	SEr3G3H3I	BAr3G3H3I__bin_6	BAr3G3H3I	Bacteria	Pseudomonadota	Alphaproteobacteria	Rhizobiales	Xanthobacteraceae	BOG-931	2.19168	B; Pseudomonadota; Xanthobacteraceae	Damaged	10.2437	FALSE
SEr3G3H3I_vRhyme_unbinned_134	BOr3H	22.4509	Bowness	Damaged	NA	SEr3G3H3I	CRr1A1B1C__bin_138	CRr1A1B1C	Bacteria	Pseudomonadota	Alphaproteobacteria	Rhizobiales	Xanthobacteraceae	BOG-931	1.56886	B; Pseudomonadota; Xanthobacteraceae	Damaged	14.3103	FALSE
BOr3G3H3I_vRhyme_unbinned_42	BOr3H	15.4455	Bowness	Damaged	NA	BOr3G3H3I	SEr2D2E2F__bin_67	SEr2D2E2F	Bacteria	Pseudomonadota	Alphaproteobacteria	Rhizobiales	Rhodomicrobiaceae	Rhodomicrobium	14.5545	B; Pseudomonadota; Rhodomicrobiaceae	Damaged	1.06122	TRUE
BOr3G3H3I_vRhyme_unbinned_15	BOr3H	19.5866	Bowness	Damaged	Damaged	BOr3G3H3I	BAr2D2E2F__bin_71	BAr2D2E2F	Bacteria	Pseudomonadota	Alphaproteobacteria	Rhizobiales	Xanthobacteraceae	BOG-931	49.2407	B; Pseudomonadota; Xanthobacteraceae	Damaged	0.397772	TRUE
LAWAr2D2E2F_vRhyme_unbinned_65	BOr3H	3.12001	Bowness	Damaged	Damaged	LAWAr2D2E2F	LASYr2D2E2F__bin_33	LASYr2D2E2F	Bacteria	Pseudomonadota	Alphaproteobacteria	Rhizobiales	Xanthobacteraceae	BOG-931	10.1231	B; Pseudomonadota; Xanthobacteraceae	Damaged	0.308207	TRUE
CRr2D2E2F_vRhyme_unbinned_95	BOr3H	4.30357	Bowness	Damaged	NA	CRr2D2E2F	CRr3G3H3I__bin_90	CRr3G3H3I	Bacteria	Desulfobacterota_B	Binatia	Binatales	Binataceae	Binatus	5.80641	B; Desulfobacterota_B; Binataceae	Damaged	0.741176	TRUE
CRr2D2E2F_vRhyme_unbinned_95	BOr3H	4.30357	Bowness	Damaged	NA	CRr2D2E2F	BOr2D2E2F__bin_44	BOr2D2E2F	Bacteria	Desulfobacterota_B	Binatia	Binatales	Binataceae	Binatus	9.34678	B; Desulfobacterota_B; Binataceae	Restored	0.460434	TRUE
CRr2D2E2F_vRhyme_unbinned_95	BOr3H	4.30357	Bowness	Damaged	NA	CRr2D2E2F	BOr3G3H3I__bin_33	BOr3G3H3I	Bacteria	Desulfobacterota_B	Binatia	Binatales	Binataceae	Binatus	8.63096	B; Desulfobacterota_B; Binataceae	Damaged	0.498621	TRUE
BOr3G3H3I_vRhyme_unbinned_37	BOr3H	12.4674	Bowness	Damaged	NA	BOr3G3H3I	BOr3G3H3I__bin_91	BOr3G3H3I	Bacteria	Acidobacteriota	Terriglobia	Terriglobales	Koribacteraceae	Bog-257	7.68674	B; Acidobacteriota; Koribacteraceae	Damaged	1.62193	TRUE
BAr3G3H3I_vRhyme_unbinned_31	BOr3H	1.96484	Bowness	Damaged	NA	BAr3G3H3I	BOr1A1B1C__bin_77	BOr1A1B1C	Bacteria	Actinomycetota	Actinomycetia	Streptosporangiales	Streptosporangiaceae	Bog-532	14.5942	B; Actinomycetota; Streptosporangiaceae	NA	0.134632	FALSE
CRr2D2E2F_vRhyme_unbinned_33	BOr3H	4.90207	Bowness	Damaged	NA	CRr2D2E2F	BAr1A1B1C__bin_132	BAr1A1B1C	Bacteria	Actinomycetota	Actinomycetia	Streptosporangiales	Streptosporangiaceae	Palsa-504	15.4014	B; Actinomycetota; Streptosporangiaceae	NA	0.318287	FALSE
BOr1A1B1C_vRhyme_unbinned_18	BOr3H	4.7152	Bowness	Damaged	Natural	BOr1A1B1C	LASYr2D2E2F__bin_54	LASYr2D2E2F	Bacteria	Actinomycetota	Actinomycetia	Streptosporangiales	Streptosporangiaceae	Palsa-504	5.46862	B; Actinomycetota; Streptosporangiaceae	Damaged	0.862229	TRUE
BOr1A1B1C_vRhyme_unbinned_18	BOr3H	4.7152	Bowness	Damaged	Natural	BOr1A1B1C	BOr2D2E2F__bin_74	BOr2D2E2F	Bacteria	Actinomycetota	Actinomycetia	Streptosporangiales	Streptosporangiaceae	Palsa-504	65.5968	B; Actinomycetota; Streptosporangiaceae	NA	0.0718817	TRUE
BOr1A1B1C_vRhyme_unbinned_18	BOr3H	4.7152	Bowness	Damaged	Natural	BOr1A1B1C	BAr1A1B1C__bin_132	BAr1A1B1C	Bacteria	Actinomycetota	Actinomycetia	Streptosporangiales	Streptosporangiaceae	Palsa-504	15.4014	B; Actinomycetota; Streptosporangiaceae	NA	0.306153	TRUE
BOr1A1B1C_vRhyme_unbinned_18	BOr3H	4.7152	Bowness	Damaged	Natural	BOr1A1B1C	BAr3G3H3I__bin_54	BAr3G3H3I	Bacteria	Actinomycetota	Actinomycetia	Streptosporangiales	Streptosporangiaceae	Palsa-504	6.23859	B; Actinomycetota; Streptosporangiaceae	Damaged	0.755812	TRUE
BAr1A1B1C_vRhyme_bin_15	BOr3H	1.23898	Bowness	Damaged	NA	BAr1A1B1C	BOr2D2E2F__bin_30	BOr2D2E2F	Bacteria	Actinomycetota	Thermoleophilia	Solirubrobacterales	Solirubrobacteraceae	Palsa-744	3.54709	B; Actinomycetota; Solirubrobacteraceae	NA	0.349295	FALSE
LASAr3G3H3I_vRhyme_unbinned_18	BOr3H	4.18907	Bowness	Damaged	NA	LASAr3G3H3I	LASYr2D2E2F__bin_101	LASYr2D2E2F	Bacteria	Pseudomonadota	Alphaproteobacteria	Rhizobiales	Xanthobacteraceae	Unknown	1.48448	B; Pseudomonadota; Xanthobacteraceae	NA	2.82191	TRUE
LASAr3G3H3I_vRhyme_unbinned_19	BOr3H	8.08179	Bowness	Damaged	NA	LASAr3G3H3I	BAr2D2E2F__bin_71	BAr2D2E2F	Bacteria	Pseudomonadota	Alphaproteobacteria	Rhizobiales	Xanthobacteraceae	BOG-931	49.2407	B; Pseudomonadota; Xanthobacteraceae	Damaged	0.164128	TRUE
LASAr3G3H3I_vRhyme_unbinned_53	BOr3H	6.71473	Bowness	Damaged	Damaged	LASAr3G3H3I	BOr2D2E2F__bin_44	BOr2D2E2F	Bacteria	Desulfobacterota_B	Binatia	Binatales	Binataceae	Binatus	9.34678	B; Desulfobacterota_B; Binataceae	Restored	0.718401	TRUE
BOr3G3H3I_vRhyme_unbinned_26	BOr3H	13.174	Bowness	Damaged	NA	BOr3G3H3I	CRr1A1B1C__bin_118	CRr1A1B1C	Bacteria	Acidobacteriota	Terriglobia	Terriglobales	SbA1	Bog-209	10.6903	B; Acidobacteriota; SbA1	Damaged	1.23233	TRUE
LASAr3G3H3I_vRhyme_unbinned_12	BOr3H	1.1515	Bowness	Damaged	NA	LASAr3G3H3I	BOr3G3H3I__bin_85	BOr3G3H3I	Bacteria	Acidobacteriota	Terriglobia	Terriglobales	SbA1	Sulfotelmatobacter	5.24522	B; Acidobacteriota; SbA1	Restored	0.219533	FALSE
BOr3G3H3I_vRhyme_unbinned_18	BOr3H	9.79205	Bowness	Damaged	NA	BOr3G3H3I	BOr3G3H3I__bin_49	BOr3G3H3I	Bacteria	Acidobacteriota	Terriglobia	Acidoferrales	UBA7541	Acidoferrum	19.2288	B; Acidobacteriota; UBA7541	Damaged	0.50924	FALSE
LASCr2D2E2F_vRhyme_unbinned_81	BOr3I	6.14274	Bowness	Damaged	Damaged	LASCr2D2E2F	CRr1A1B1C__bin_118	CRr1A1B1C	Bacteria	Acidobacteriota	Terriglobia	Terriglobales	SbA1	Bog-209	5.18899	B; Acidobacteriota; SbA1	Damaged	1.1838	FALSE
LASYr2D2E2F_vRhyme_unbinned_15	BOr3I	1.64233	Bowness	Damaged	NA	LASYr2D2E2F	LASAr3G3H3I__bin_140	LASAr3G3H3I	Bacteria	Pseudomonadota	Alphaproteobacteria	Rhizobiales	Xanthobacteraceae	BOG-931	1.3196	B; Pseudomonadota; Xanthobacteraceae	Damaged	1.24456	TRUE
BOr1A1B1C_vRhyme_unbinned_22	BOr3I	6.55082	Bowness	Damaged	NA	BOr1A1B1C	BOr2D2E2F__bin_11	BOr2D2E2F	Bacteria	Actinomycetota	Thermoleophilia	Solirubrobacterales	Solirubrobacteraceae	Palsa-465	3.78422	B; Actinomycetota; Solirubrobacteraceae	NA	1.73109	FALSE
CRr3G3H3I_vRhyme_unbinned_88	BOr3I	1.0775	Bowness	Damaged	NA	CRr3G3H3I	SEr2D2E2F__bin_92	SEr2D2E2F	Bacteria	Pseudomonadota	Alphaproteobacteria	Rhizobiales	Beijerinckiaceae	Roseiarcus	2.41759	B; Pseudomonadota; Beijerinckiaceae	NA	0.445693	TRUE
CRr3G3H3I_vRhyme_unbinned_88	BOr3I	1.0775	Bowness	Damaged	NA	CRr3G3H3I	LASAr3G3H3I__bin_35	LASAr3G3H3I	Bacteria	Pseudomonadota	Alphaproteobacteria	Rhizobiales	Beijerinckiaceae	Roseiarcus	2.90554	B; Pseudomonadota; Beijerinckiaceae	Restored	0.370845	TRUE
MHr3G3H3I_vRhyme_unbinned_35	BOr3I	1.89943	Bowness	Damaged	Restored	MHr3G3H3I	BOr2D2E2F__bin_44	BOr2D2E2F	Bacteria	Desulfobacterota_B	Binatia	Binatales	Binataceae	Binatus	4.08755	B; Desulfobacterota_B; Binataceae	Restored	0.464687	TRUE
MHr3G3H3I_vRhyme_unbinned_35	BOr3I	1.89943	Bowness	Damaged	Restored	MHr3G3H3I	SEr3G3H3I__bin_121	SEr3G3H3I	Bacteria	Desulfobacterota_B	Binatia	Binatales	Binataceae	Binatus	3.92319	B; Desulfobacterota_B; Binataceae	NA	0.484155	TRUE
MHr3G3H3I_vRhyme_unbinned_35	BOr3I	1.89943	Bowness	Damaged	Restored	MHr3G3H3I	CRr3G3H3I__bin_90	CRr3G3H3I	Bacteria	Desulfobacterota_B	Binatia	Binatales	Binataceae	Binatus	2.65558	B; Desulfobacterota_B; Binataceae	Damaged	0.715259	TRUE
SEr2D2E2F_vRhyme_unbinned_167	BOr3I	2.5151	Bowness	Damaged	NA	SEr2D2E2F	LASYr2D2E2F__bin_88	LASYr2D2E2F	Bacteria	Pseudomonadota	Alphaproteobacteria	Rhizobiales	Xanthobacteraceae	BOG-931	5.37509	B; Pseudomonadota; Xanthobacteraceae	Damaged	0.467918	FALSE
SEr2D2E2F_vRhyme_unbinned_167	BOr3I	2.5151	Bowness	Damaged	NA	SEr2D2E2F	BOr2D2E2F__bin_49	BOr2D2E2F	Bacteria	Pseudomonadota	Alphaproteobacteria	Rhizobiales	Xanthobacteraceae	BOG-931	1.80508	B; Pseudomonadota; Xanthobacteraceae	Restored	1.39334	FALSE
SEr2D2E2F_vRhyme_unbinned_167	BOr3I	2.5151	Bowness	Damaged	NA	SEr2D2E2F	LASAr3G3H3I__bin_140	LASAr3G3H3I	Bacteria	Pseudomonadota	Alphaproteobacteria	Rhizobiales	Xanthobacteraceae	BOG-931	1.3196	B; Pseudomonadota; Xanthobacteraceae	Damaged	1.90595	FALSE
BOr1A1B1C_vRhyme_unbinned_27	BOr3I	6.4289	Bowness	Damaged	NA	BOr1A1B1C	LASAr3G3H3I__bin_140	LASAr3G3H3I	Bacteria	Pseudomonadota	Alphaproteobacteria	Rhizobiales	Xanthobacteraceae	BOG-931	1.3196	B; Pseudomonadota; Xanthobacteraceae	Damaged	4.87184	TRUE
BOr1A1B1C_vRhyme_unbinned_27	BOr3I	6.4289	Bowness	Damaged	NA	BOr1A1B1C	LASYr2D2E2F__bin_33	LASYr2D2E2F	Bacteria	Pseudomonadota	Alphaproteobacteria	Rhizobiales	Xanthobacteraceae	BOG-931	3.74409	B; Pseudomonadota; Xanthobacteraceae	Damaged	1.71708	TRUE
BOr2D2E2F_vRhyme_bin_6	BOr3I	8.24945	Bowness	Damaged	NA	BOr2D2E2F	MGr2D2E2F__bin_108	MGr2D2E2F	Bacteria	Actinomycetota	Actinomycetia	Streptosporangiales	Streptosporangiaceae	Palsa-504	19.0172	B; Actinomycetota; Streptosporangiaceae	Damaged	0.433789	TRUE
BOr2D2E2F_vRhyme_bin_6	BOr3I	8.24945	Bowness	Damaged	NA	BOr2D2E2F	BAr3G3H3I__bin_54	BAr3G3H3I	Bacteria	Actinomycetota	Actinomycetia	Streptosporangiales	Streptosporangiaceae	Palsa-504	5.19653	B; Actinomycetota; Streptosporangiaceae	Damaged	1.58749	TRUE
SEr3G3H3I_vRhyme_unbinned_20	BOr3I	3.46971	Bowness	Damaged	NA	SEr3G3H3I	LASYr2D2E2F__bin_33	LASYr2D2E2F	Bacteria	Pseudomonadota	Alphaproteobacteria	Rhizobiales	Xanthobacteraceae	BOG-931	3.74409	B; Pseudomonadota; Xanthobacteraceae	Damaged	0.926718	TRUE
SEr3G3H3I_vRhyme_unbinned_20	BOr3I	3.46971	Bowness	Damaged	NA	SEr3G3H3I	CRr1A1B1C__bin_138	CRr1A1B1C	Bacteria	Pseudomonadota	Alphaproteobacteria	Rhizobiales	Xanthobacteraceae	BOG-931	3.36485	B; Pseudomonadota; Xanthobacteraceae	Damaged	1.03117	TRUE
SEr3G3H3I_vRhyme_unbinned_20	BOr3I	3.46971	Bowness	Damaged	NA	SEr3G3H3I	BAr3G3H3I__bin_6	BAr3G3H3I	Bacteria	Pseudomonadota	Alphaproteobacteria	Rhizobiales	Xanthobacteraceae	BOG-931	2.94696	B; Pseudomonadota; Xanthobacteraceae	Damaged	1.17739	TRUE
CRr1A1B1C_vRhyme_unbinned_7	BOr3I	2.94942	Bowness	Damaged	Damaged	CRr1A1B1C	BOr3G3H3I__bin_33	BOr3G3H3I	Bacteria	Desulfobacterota_B	Binatia	Binatales	Binataceae	Binatus	10.7038	B; Desulfobacterota_B; Binataceae	Damaged	0.27555	FALSE
CRr1A1B1C_vRhyme_unbinned_7	BOr3I	2.94942	Bowness	Damaged	Damaged	CRr1A1B1C	SEr3G3H3I__bin_121	SEr3G3H3I	Bacteria	Desulfobacterota_B	Binatia	Binatales	Binataceae	Binatus	3.92319	B; Desulfobacterota_B; Binataceae	NA	0.751791	FALSE
BOr3G3H3I_vRhyme_bin_2	BOr3I	1.94736	Bowness	Damaged	NA	BOr3G3H3I	CRr1A1B1C__bin_11	CRr1A1B1C	Bacteria	Planctomycetota	Planctomycetia	Isosphaerales	Isosphaeraceae	Unknown	2.36635	B; Planctomycetota; Isosphaeraceae	NA	0.822938	FALSE
BOr3G3H3I_vRhyme_bin_2	BOr3I	1.94736	Bowness	Damaged	NA	BOr3G3H3I	BOr1A1B1C__bin_77	BOr1A1B1C	Bacteria	Actinomycetota	Actinomycetia	Streptosporangiales	Streptosporangiaceae	Bog-532	3.59985	B; Actinomycetota; Streptosporangiaceae	NA	0.540956	FALSE
CRr3G3H3I_vRhyme_unbinned_83	BOr3I	1.48341	Bowness	Damaged	NA	CRr3G3H3I	SEr2D2E2F__bin_92	SEr2D2E2F	Bacteria	Pseudomonadota	Alphaproteobacteria	Rhizobiales	Beijerinckiaceae	Roseiarcus	2.41759	B; Pseudomonadota; Beijerinckiaceae	NA	0.613588	TRUE
BOr3G3H3I_vRhyme_unbinned_6	BOr3I	12.3197	Bowness	Damaged	Damaged	BOr3G3H3I	BOr2D2E2F__bin_44	BOr2D2E2F	Bacteria	Desulfobacterota_B	Binatia	Binatales	Binataceae	Binatus	4.08755	B; Desulfobacterota_B; Binataceae	Restored	3.01396	FALSE
BOr3G3H3I_vRhyme_unbinned_6	BOr3I	12.3197	Bowness	Damaged	Damaged	BOr3G3H3I	CRr3G3H3I__bin_90	CRr3G3H3I	Bacteria	Desulfobacterota_B	Binatia	Binatales	Binataceae	Binatus	2.65558	B; Desulfobacterota_B; Binataceae	Damaged	4.63917	FALSE
MHr1A1B1C_vRhyme_unbinned_16	BOr3I	2.35251	Bowness	Damaged	NA	MHr1A1B1C	CRr1A1B1C__bin_138	CRr1A1B1C	Bacteria	Pseudomonadota	Alphaproteobacteria	Rhizobiales	Xanthobacteraceae	BOG-931	3.36485	B; Pseudomonadota; Xanthobacteraceae	Damaged	0.699144	FALSE
BOr3G3H3I_vRhyme_unbinned_36	BOr3I	12.3086	Bowness	Damaged	Damaged	BOr3G3H3I	MGr2D2E2F__bin_108	MGr2D2E2F	Bacteria	Actinomycetota	Actinomycetia	Streptosporangiales	Streptosporangiaceae	Palsa-504	19.0172	B; Actinomycetota; Streptosporangiaceae	Damaged	0.647235	TRUE
BOr3G3H3I_vRhyme_unbinned_36	BOr3I	12.3086	Bowness	Damaged	Damaged	BOr3G3H3I	BOr2D2E2F__bin_74	BOr2D2E2F	Bacteria	Actinomycetota	Actinomycetia	Streptosporangiales	Streptosporangiaceae	Palsa-504	60.124	B; Actinomycetota; Streptosporangiaceae	NA	0.20472	TRUE
BOr3G3H3I_vRhyme_unbinned_36	BOr3I	12.3086	Bowness	Damaged	Damaged	BOr3G3H3I	CRr1A1B1C__bin_120	CRr1A1B1C	Bacteria	Actinomycetota	Actinomycetia	Streptosporangiales	Streptosporangiaceae	Palsa-504	13.8244	B; Actinomycetota; Streptosporangiaceae	NA	0.890351	TRUE
CRr1A1B1C_vRhyme_unbinned_30	BOr3I	1.12633	Bowness	Damaged	NA	CRr1A1B1C	SEr2D2E2F__bin_92	SEr2D2E2F	Bacteria	Pseudomonadota	Alphaproteobacteria	Rhizobiales	Beijerinckiaceae	Roseiarcus	2.41759	B; Pseudomonadota; Beijerinckiaceae	NA	0.465889	FALSE
CRr1A1B1C_vRhyme_unbinned_30	BOr3I	1.12633	Bowness	Damaged	NA	CRr1A1B1C	LASAr3G3H3I__bin_35	LASAr3G3H3I	Bacteria	Pseudomonadota	Alphaproteobacteria	Rhizobiales	Beijerinckiaceae	Roseiarcus	2.90554	B; Pseudomonadota; Beijerinckiaceae	Restored	0.387649	FALSE
BOr1A1B1C_vRhyme_unbinned_24	BOr3I	3.87417	Bowness	Damaged	NA	BOr1A1B1C	BOr2D2E2F__bin_32	BOr2D2E2F	Bacteria	Myxococcota	Myxococcia	Myxococcales	Myxococcaceae	Unknown	1.05715	B; Myxococcota; Myxococcaceae	Restored	3.66474	TRUE
BOr1A1B1C_vRhyme_unbinned_24	BOr3I	3.87417	Bowness	Damaged	NA	BOr1A1B1C	CRr1A1B1C__bin_136	CRr1A1B1C	Bacteria	Myxococcota	Myxococcia	Myxococcales	Myxococcaceae	Unknown	4.48224	B; Myxococcota; Myxococcaceae	NA	0.864337	TRUE
BOr1A1B1C_vRhyme_unbinned_2	BOr3I	7.5098	Bowness	Damaged	NA	BOr1A1B1C	BAr3G3H3I__bin_6	BAr3G3H3I	Bacteria	Pseudomonadota	Alphaproteobacteria	Rhizobiales	Xanthobacteraceae	BOG-931	2.94696	B; Pseudomonadota; Xanthobacteraceae	Damaged	2.54832	FALSE
CRr2D2E2F_vRhyme_bin_10	BOr3I	1.69731	Bowness	Damaged	NA	CRr2D2E2F	BAr1A1B1C__bin_105	BAr1A1B1C	Bacteria	Pseudomonadota	Gammaproteobacteria	Burkholderiales	Burkholderiaceae	Caballeronia	1.63608	B; Pseudomonadota; Burkholderiaceae	Damaged	1.03742	TRUE
BAr1A1B1C_vRhyme_unbinned_1	BOr3I	2.01397	Bowness	Damaged	NA	BAr1A1B1C	SEr3G3H3I__bin_121	SEr3G3H3I	Bacteria	Desulfobacterota_B	Binatia	Binatales	Binataceae	Binatus	3.92319	B; Desulfobacterota_B; Binataceae	NA	0.51335	FALSE
BAr1A1B1C_vRhyme_unbinned_1	BOr3I	2.01397	Bowness	Damaged	NA	BAr1A1B1C	BOr2D2E2F__bin_44	BOr2D2E2F	Bacteria	Desulfobacterota_B	Binatia	Binatales	Binataceae	Binatus	4.08755	B; Desulfobacterota_B; Binataceae	Restored	0.492708	FALSE
SEr3G3H3I_vRhyme_unbinned_28	BOr3I	3.03027	Bowness	Damaged	Damaged	SEr3G3H3I	LASAr3G3H3I__bin_140	LASAr3G3H3I	Bacteria	Pseudomonadota	Alphaproteobacteria	Rhizobiales	Xanthobacteraceae	BOG-931	1.3196	B; Pseudomonadota; Xanthobacteraceae	Damaged	2.29635	TRUE
LASCr2D2E2F_vRhyme_unbinned_77	BOr3I	2.22787	Bowness	Damaged	Restored	LASCr2D2E2F	SEr3G3H3I__bin_180	SEr3G3H3I	Bacteria	Desulfobacterota	Desulfobaccia	Desulfobaccales	0-14-0-80-60-11	0-14-0-80-60-11	1.8195	B; Desulfobacterota; 0-14-0-80-60-11	Restored	1.22444	FALSE
SEr3G3H3I_vRhyme_unbinned_134	BOr3I	15.2942	Bowness	Damaged	NA	SEr3G3H3I	LAWAr2D2E2F__bin_155	LAWAr2D2E2F	Bacteria	Pseudomonadota	Alphaproteobacteria	Rhizobiales	Xanthobacteraceae	BOG-931	1.56127	B; Pseudomonadota; Xanthobacteraceae	Damaged	9.79604	FALSE
SEr3G3H3I_vRhyme_unbinned_134	BOr3I	15.2942	Bowness	Damaged	NA	SEr3G3H3I	LASYr2D2E2F__bin_88	LASYr2D2E2F	Bacteria	Pseudomonadota	Alphaproteobacteria	Rhizobiales	Xanthobacteraceae	BOG-931	5.37509	B; Pseudomonadota; Xanthobacteraceae	Damaged	2.84539	FALSE
SEr3G3H3I_vRhyme_unbinned_134	BOr3I	15.2942	Bowness	Damaged	NA	SEr3G3H3I	BAr2D2E2F__bin_71	BAr2D2E2F	Bacteria	Pseudomonadota	Alphaproteobacteria	Rhizobiales	Xanthobacteraceae	BOG-931	31.5614	B; Pseudomonadota; Xanthobacteraceae	Damaged	0.484586	FALSE
SEr3G3H3I_vRhyme_unbinned_134	BOr3I	15.2942	Bowness	Damaged	NA	SEr3G3H3I	BAr3G3H3I__bin_6	BAr3G3H3I	Bacteria	Pseudomonadota	Alphaproteobacteria	Rhizobiales	Xanthobacteraceae	BOG-931	2.94696	B; Pseudomonadota; Xanthobacteraceae	Damaged	5.18982	FALSE
SEr3G3H3I_vRhyme_unbinned_134	BOr3I	15.2942	Bowness	Damaged	NA	SEr3G3H3I	CRr1A1B1C__bin_138	CRr1A1B1C	Bacteria	Pseudomonadota	Alphaproteobacteria	Rhizobiales	Xanthobacteraceae	BOG-931	3.36485	B; Pseudomonadota; Xanthobacteraceae	Damaged	4.5453	FALSE
BOr3G3H3I_vRhyme_unbinned_42	BOr3I	3.41676	Bowness	Damaged	NA	BOr3G3H3I	SEr2D2E2F__bin_67	SEr2D2E2F	Bacteria	Pseudomonadota	Alphaproteobacteria	Rhizobiales	Rhodomicrobiaceae	Rhodomicrobium	2.95677	B; Pseudomonadota; Rhodomicrobiaceae	Damaged	1.15557	TRUE
BOr3G3H3I_vRhyme_unbinned_15	BOr3I	9.21948	Bowness	Damaged	Damaged	BOr3G3H3I	BAr2D2E2F__bin_71	BAr2D2E2F	Bacteria	Pseudomonadota	Alphaproteobacteria	Rhizobiales	Xanthobacteraceae	BOG-931	31.5614	B; Pseudomonadota; Xanthobacteraceae	Damaged	0.292112	TRUE
MHr3G3H3I_vRhyme_unbinned_8	BOr3I	1.02542	Bowness	Damaged	NA	MHr3G3H3I	BAr1A1B1C__bin_105	BAr1A1B1C	Bacteria	Pseudomonadota	Gammaproteobacteria	Burkholderiales	Burkholderiaceae	Caballeronia	1.63608	B; Pseudomonadota; Burkholderiaceae	Damaged	0.626751	FALSE
CRr2D2E2F_vRhyme_unbinned_95	BOr3I	2.3178	Bowness	Damaged	NA	CRr2D2E2F	CRr3G3H3I__bin_90	CRr3G3H3I	Bacteria	Desulfobacterota_B	Binatia	Binatales	Binataceae	Binatus	2.65558	B; Desulfobacterota_B; Binataceae	Damaged	0.872802	TRUE
CRr2D2E2F_vRhyme_unbinned_95	BOr3I	2.3178	Bowness	Damaged	NA	CRr2D2E2F	BOr2D2E2F__bin_44	BOr2D2E2F	Bacteria	Desulfobacterota_B	Binatia	Binatales	Binataceae	Binatus	4.08755	B; Desulfobacterota_B; Binataceae	Restored	0.567039	TRUE
CRr2D2E2F_vRhyme_unbinned_95	BOr3I	2.3178	Bowness	Damaged	NA	CRr2D2E2F	BOr3G3H3I__bin_33	BOr3G3H3I	Bacteria	Desulfobacterota_B	Binatia	Binatales	Binataceae	Binatus	10.7038	B; Desulfobacterota_B; Binataceae	Damaged	0.216541	TRUE
BOr3G3H3I_vRhyme_unbinned_37	BOr3I	1.0236	Bowness	Damaged	NA	BOr3G3H3I	BOr3G3H3I__bin_91	BOr3G3H3I	Bacteria	Acidobacteriota	Terriglobia	Terriglobales	Koribacteraceae	Bog-257	2.22756	B; Acidobacteriota; Koribacteraceae	Damaged	0.459517	TRUE
BAr3G3H3I_vRhyme_unbinned_31	BOr3I	3.44169	Bowness	Damaged	NA	BAr3G3H3I	BOr1A1B1C__bin_77	BOr1A1B1C	Bacteria	Actinomycetota	Actinomycetia	Streptosporangiales	Streptosporangiaceae	Bog-532	3.59985	B; Actinomycetota; Streptosporangiaceae	NA	0.956067	FALSE
CRr2D2E2F_vRhyme_unbinned_33	BOr3I	4.82727	Bowness	Damaged	NA	CRr2D2E2F	BAr1A1B1C__bin_132	BAr1A1B1C	Bacteria	Actinomycetota	Actinomycetia	Streptosporangiales	Streptosporangiaceae	Palsa-504	36.0461	B; Actinomycetota; Streptosporangiaceae	NA	0.133919	FALSE
BOr1A1B1C_vRhyme_unbinned_18	BOr3I	1.45275	Bowness	Damaged	Natural	BOr1A1B1C	BOr2D2E2F__bin_74	BOr2D2E2F	Bacteria	Actinomycetota	Actinomycetia	Streptosporangiales	Streptosporangiaceae	Palsa-504	60.124	B; Actinomycetota; Streptosporangiaceae	NA	0.0241626	TRUE
BOr1A1B1C_vRhyme_unbinned_18	BOr3I	1.45275	Bowness	Damaged	Natural	BOr1A1B1C	BAr1A1B1C__bin_132	BAr1A1B1C	Bacteria	Actinomycetota	Actinomycetia	Streptosporangiales	Streptosporangiaceae	Palsa-504	36.0461	B; Actinomycetota; Streptosporangiaceae	NA	0.0403026	TRUE
BOr1A1B1C_vRhyme_unbinned_18	BOr3I	1.45275	Bowness	Damaged	Natural	BOr1A1B1C	BAr3G3H3I__bin_54	BAr3G3H3I	Bacteria	Actinomycetota	Actinomycetia	Streptosporangiales	Streptosporangiaceae	Palsa-504	5.19653	B; Actinomycetota; Streptosporangiaceae	Damaged	0.279562	TRUE
BOr3G3H3I_vRhyme_unbinned_25	BOr3I	5.65515	Bowness	Damaged	Damaged	BOr3G3H3I	LASAr3G3H3I__bin_93	LASAr3G3H3I	Bacteria	Acidobacteriota	Terriglobia	Terriglobales	SbA1	Bog-209	1.28271	B; Acidobacteriota; SbA1	Restored	4.40877	FALSE
LASAr3G3H3I_vRhyme_unbinned_19	BOr3I	5.23918	Bowness	Damaged	NA	LASAr3G3H3I	BAr2D2E2F__bin_71	BAr2D2E2F	Bacteria	Pseudomonadota	Alphaproteobacteria	Rhizobiales	Xanthobacteraceae	BOG-931	31.5614	B; Pseudomonadota; Xanthobacteraceae	Damaged	0.166	TRUE
BAr1A1B1C_vRhyme_unbinned_94	BOr3I	1.40572	Bowness	Damaged	Damaged	BAr1A1B1C	LASYr2D2E2F__bin_88	LASYr2D2E2F	Bacteria	Pseudomonadota	Alphaproteobacteria	Rhizobiales	Xanthobacteraceae	BOG-931	5.37509	B; Pseudomonadota; Xanthobacteraceae	Damaged	0.261526	TRUE
BAr1A1B1C_vRhyme_unbinned_94	BOr3I	1.40572	Bowness	Damaged	Damaged	BAr1A1B1C	BAr1A1B1C__bin_108	BAr1A1B1C	Bacteria	Pseudomonadota	Alphaproteobacteria	Rhizobiales	Xanthobacteraceae	Unknown	1.52869	B; Pseudomonadota; Xanthobacteraceae	Damaged	0.919562	TRUE
BAr2D2E2F_vRhyme_unbinned_66	BOr3I	1.09719	Bowness	Damaged	Damaged	BAr2D2E2F	MGr2D2E2F__bin_108	MGr2D2E2F	Bacteria	Actinomycetota	Actinomycetia	Streptosporangiales	Streptosporangiaceae	Palsa-504	19.0172	B; Actinomycetota; Streptosporangiaceae	Damaged	0.0576946	TRUE
LASAr3G3H3I_vRhyme_unbinned_53	BOr3I	2.24953	Bowness	Damaged	Damaged	LASAr3G3H3I	BOr2D2E2F__bin_44	BOr2D2E2F	Bacteria	Desulfobacterota_B	Binatia	Binatales	Binataceae	Binatus	4.08755	B; Desulfobacterota_B; Binataceae	Restored	0.550336	TRUE
BOr3G3H3I_vRhyme_unbinned_26	BOr3I	7.22937	Bowness	Damaged	NA	BOr3G3H3I	CRr1A1B1C__bin_118	CRr1A1B1C	Bacteria	Acidobacteriota	Terriglobia	Terriglobales	SbA1	Bog-209	5.18899	B; Acidobacteriota; SbA1	Damaged	1.39321	TRUE
BOr3G3H3I_vRhyme_unbinned_26	BOr3I	7.22937	Bowness	Damaged	NA	BOr3G3H3I	LASAr3G3H3I__bin_93	LASAr3G3H3I	Bacteria	Acidobacteriota	Terriglobia	Terriglobales	SbA1	Bog-209	1.28271	B; Acidobacteriota; SbA1	Restored	5.63603	TRUE
LASAr3G3H3I_vRhyme_unbinned_12	BOr3I	3.17416	Bowness	Damaged	NA	LASAr3G3H3I	BOr3G3H3I__bin_85	BOr3G3H3I	Bacteria	Acidobacteriota	Terriglobia	Terriglobales	SbA1	Sulfotelmatobacter	1.88762	B; Acidobacteriota; SbA1	Restored	1.68157	FALSE
BOr3G3H3I_vRhyme_unbinned_18	BOr3I	3.45035	Bowness	Damaged	NA	BOr3G3H3I	BOr3G3H3I__bin_49	BOr3G3H3I	Bacteria	Acidobacteriota	Terriglobia	Acidoferrales	UBA7541	Acidoferrum	8.96469	B; Acidobacteriota; UBA7541	Damaged	0.384882	FALSE
LASCr2D2E2F_vRhyme_unbinned_81	CRr1A	8.88851	Crocach	Natural	Natural	LASCr2D2E2F	CRr1A1B1C__bin_118	CRr1A1B1C	Bacteria	Acidobacteriota	Terriglobia	Terriglobales	SbA1	Bog-209	7.74578	B; Acidobacteriota; SbA1	Natural	1.14753	FALSE
CRr3G3H3I_vRhyme_bin_12	CRr1A	1.92992	Crocach	Natural	NA	CRr3G3H3I	CRr1A1B1C__bin_29	CRr1A1B1C	Bacteria	Acidobacteriota	Terriglobia	Terriglobales	Acidobacteriaceae	Terracidiphilus	6.10852	B; Acidobacteriota; Acidobacteriaceae	Natural	0.31594	FALSE
CRr3G3H3I_vRhyme_bin_12	CRr1A	1.92992	Crocach	Natural	NA	CRr3G3H3I	CRr2D2E2F__bin_78	CRr2D2E2F	Bacteria	Acidobacteriota	Terriglobia	Terriglobales	Acidobacteriaceae	Terracidiphilus	1.3852	B; Acidobacteriota; Acidobacteriaceae	Restored	1.39325	FALSE
CRr3G3H3I_vRhyme_bin_12	CRr1A	1.92992	Crocach	Natural	NA	CRr3G3H3I	SEr3G3H3I__bin_275	SEr3G3H3I	Bacteria	Acidobacteriota	Terriglobia	Terriglobales	Acidobacteriaceae	Terracidiphilus	1.83485	B; Acidobacteriota; Acidobacteriaceae	Natural	1.05182	FALSE
CRr3G3H3I_vRhyme_bin_12	CRr1A	1.92992	Crocach	Natural	NA	CRr3G3H3I	CRr1A1B1C__bin_28	CRr1A1B1C	Bacteria	Acidobacteriota	Terriglobia	Terriglobales	Acidobacteriaceae	Terracidiphilus	3.3447	B; Acidobacteriota; Acidobacteriaceae	Natural	0.577009	FALSE
MGr3G3H3I_vRhyme_unbinned_28	CRr1A	0.987679	Crocach	Natural	Damaged	MGr3G3H3I	CRr1A1B1C__bin_138	CRr1A1B1C	Bacteria	Pseudomonadota	Alphaproteobacteria	Rhizobiales	Xanthobacteraceae	BOG-931	8.84884	B; Pseudomonadota; Xanthobacteraceae	Natural	0.111617	FALSE
MGr3G3H3I_vRhyme_unbinned_28	CRr1A	0.987679	Crocach	Natural	Damaged	MGr3G3H3I	BAr2D2E2F__bin_71	BAr2D2E2F	Bacteria	Pseudomonadota	Alphaproteobacteria	Rhizobiales	Xanthobacteraceae	BOG-931	19.7582	B; Pseudomonadota; Xanthobacteraceae	Damaged	0.0499883	FALSE
MGr3G3H3I_vRhyme_unbinned_28	CRr1A	0.987679	Crocach	Natural	Damaged	MGr3G3H3I	CRr3G3H3I__bin_47	CRr3G3H3I	Bacteria	Pseudomonadota	Alphaproteobacteria	Rhizobiales	Xanthobacteraceae	BOG-931	1.16335	B; Pseudomonadota; Xanthobacteraceae	Natural	0.848993	FALSE
MGr3G3H3I_vRhyme_unbinned_28	CRr1A	0.987679	Crocach	Natural	Damaged	MGr3G3H3I	BAr3G3H3I__bin_6	BAr3G3H3I	Bacteria	Pseudomonadota	Alphaproteobacteria	Rhizobiales	Xanthobacteraceae	BOG-931	3.57832	B; Pseudomonadota; Xanthobacteraceae	Natural	0.276018	FALSE
MGr3G3H3I_vRhyme_unbinned_28	CRr1A	0.987679	Crocach	Natural	Damaged	MGr3G3H3I	LASYr2D2E2F__bin_88	LASYr2D2E2F	Bacteria	Pseudomonadota	Alphaproteobacteria	Rhizobiales	Xanthobacteraceae	BOG-931	5.28246	B; Pseudomonadota; Xanthobacteraceae	Natural	0.186973	FALSE
CRr2D2E2F_vRhyme_unbinned_12	CRr1A	1.72972	Crocach	Natural	Restored	CRr2D2E2F	CRr2D2E2F__bin_5	CRr2D2E2F	Bacteria	Desulfobacterota	Syntrophobacteria	Syntrophobacterales	Syntrophobacteraceae	SbD1	3.50809	B; Desulfobacterota; Syntrophobacteraceae	NA	0.493065	TRUE
MGr1A1B1C_vRhyme_unbinned_55	CRr1A	4.22801	Crocach	Natural	NA	MGr1A1B1C	SEr2D2E2F__bin_135	SEr2D2E2F	Bacteria	Desulfobacterota	Syntrophobacteria	Syntrophobacterales	Syntrophobacteraceae	SbD1	3.95816	B; Desulfobacterota; Syntrophobacteraceae	Damaged	1.06818	FALSE
BAr2D2E2F_vRhyme_unbinned_15	CRr1A	1.64925	Crocach	Natural	Restored	BAr2D2E2F	BOr2D2E2F__bin_74	BOr2D2E2F	Bacteria	Actinomycetota	Actinomycetia	Streptosporangiales	Streptosporangiaceae	Palsa-504	2.70213	B; Actinomycetota; Streptosporangiaceae	Restored	0.610352	FALSE
BAr2D2E2F_vRhyme_unbinned_15	CRr1A	1.64925	Crocach	Natural	Restored	BAr2D2E2F	CRr1A1B1C__bin_120	CRr1A1B1C	Bacteria	Actinomycetota	Actinomycetia	Streptosporangiales	Streptosporangiaceae	Palsa-504	7.40917	B; Actinomycetota; Streptosporangiaceae	Natural	0.222596	FALSE
BAr2D2E2F_vRhyme_unbinned_15	CRr1A	1.64925	Crocach	Natural	Restored	BAr2D2E2F	MGr2D2E2F__bin_108	MGr2D2E2F	Bacteria	Actinomycetota	Actinomycetia	Streptosporangiales	Streptosporangiaceae	Palsa-504	3.85218	B; Actinomycetota; Streptosporangiaceae	NA	0.428133	FALSE
BAr2D2E2F_vRhyme_unbinned_15	CRr1A	1.64925	Crocach	Natural	Restored	BAr2D2E2F	LABRr1A1B1C__bin_44	LABRr1A1B1C	Bacteria	Actinomycetota	Actinomycetia	Streptosporangiales	Streptosporangiaceae	Palsa-504	2.83015	B; Actinomycetota; Streptosporangiaceae	Restored	0.582742	FALSE
CRr3G3H3I_vRhyme_unbinned_14	CRr1A	10.5118	Crocach	Natural	Natural	CRr3G3H3I	CRr2D2E2F__bin_21	CRr2D2E2F	Bacteria	Pseudomonadota	Gammaproteobacteria	Steroidobacterales	Steroidobacteraceae	Bog-1198	60.0985	B; Pseudomonadota; Steroidobacteraceae	Natural	0.17491	FALSE
CRr3G3H3I_vRhyme_unbinned_88	CRr1A	1.46604	Crocach	Natural	Restored	CRr3G3H3I	SEr2D2E2F__bin_92	SEr2D2E2F	Bacteria	Pseudomonadota	Alphaproteobacteria	Rhizobiales	Beijerinckiaceae	Roseiarcus	18.0087	B; Pseudomonadota; Beijerinckiaceae	NA	0.0814069	TRUE
CRr3G3H3I_vRhyme_unbinned_88	CRr1A	1.46604	Crocach	Natural	Restored	CRr3G3H3I	LASAr3G3H3I__bin_35	LASAr3G3H3I	Bacteria	Pseudomonadota	Alphaproteobacteria	Rhizobiales	Beijerinckiaceae	Roseiarcus	1.98247	B; Pseudomonadota; Beijerinckiaceae	Restored	0.739498	TRUE
MHr1A1B1C_vRhyme_unbinned_21	CRr1A	7.0203	Crocach	Natural	NA	MHr1A1B1C	LABRr1A1B1C__bin_139	LABRr1A1B1C	Bacteria	Actinomycetota	Acidimicrobiia	Acidimicrobiales	Bog-793	Fen-455	16.3435	B; Actinomycetota; Bog-793	Natural	0.429547	TRUE
CRr3G3H3I_vRhyme_unbinned_69	CRr1A	1.55668	Crocach	Natural	Damaged	CRr3G3H3I	BAr2D2E2F__bin_71	BAr2D2E2F	Bacteria	Pseudomonadota	Alphaproteobacteria	Rhizobiales	Xanthobacteraceae	BOG-931	19.7582	B; Pseudomonadota; Xanthobacteraceae	Damaged	0.0787865	TRUE
SEr3G3H3I_vRhyme_unbinned_196	CRr1A	1.55503	Crocach	Natural	Restored	SEr3G3H3I	SEr3G3H3I__bin_216	SEr3G3H3I	Bacteria	Desulfobacterota	Syntrophia	Syntrophales	Smithellaceae	Smithella	2.22355	B; Desulfobacterota; Smithellaceae	Restored	0.699347	TRUE
CRr2D2E2F_vRhyme_unbinned_41	CRr1A	1.34899	Crocach	Natural	NA	CRr2D2E2F	BAr3G3H3I__bin_6	BAr3G3H3I	Bacteria	Pseudomonadota	Alphaproteobacteria	Rhizobiales	Xanthobacteraceae	BOG-931	3.57832	B; Pseudomonadota; Xanthobacteraceae	Natural	0.376991	FALSE
CRr2D2E2F_vRhyme_unbinned_41	CRr1A	1.34899	Crocach	Natural	NA	CRr2D2E2F	BAr2D2E2F__bin_71	BAr2D2E2F	Bacteria	Pseudomonadota	Alphaproteobacteria	Rhizobiales	Xanthobacteraceae	BOG-931	19.7582	B; Pseudomonadota; Xanthobacteraceae	Damaged	0.068275	FALSE
BOr2D2E2F_vRhyme_unbinned_3	CRr1A	2.1667	Crocach	Natural	NA	BOr2D2E2F	CRr3G3H3I__bin_90	CRr3G3H3I	Bacteria	Desulfobacterota_B	Binatia	Binatales	Binataceae	Binatus	6.79674	B; Desulfobacterota_B; Binataceae	NA	0.318785	FALSE
CRr1A1B1C_vRhyme_bin_13	CRr1A	1.35956	Crocach	Natural	Natural	CRr1A1B1C	BAr2D2E2F__bin_42	BAr2D2E2F	Bacteria	Actinomycetota	Thermoleophilia	Solirubrobacterales	Solirubrobacteraceae	Palsa-465	1.3397	B; Actinomycetota; Solirubrobacteraceae	NA	1.01483	TRUE
MGr1A1B1C_vRhyme_unbinned_78	CRr1A	2.0605	Crocach	Natural	NA	MGr1A1B1C	CRr3G3H3I__bin_131	CRr3G3H3I	Bacteria	Actinomycetota	Actinomycetia	Mycobacteriales	Mycobacteriaceae	Mycobacterium	15.8195	B; Actinomycetota; Mycobacteriaceae	NA	0.13025	TRUE
BOr2D2E2F_vRhyme_unbinned_26	CRr1A	1.6765	Crocach	Natural	Restored	BOr2D2E2F	LASAr3G3H3I__bin_113	LASAr3G3H3I	Bacteria	Acidobacteriota	Terriglobia	Terriglobales	SbA1	Bog-209	2.06432	B; Acidobacteriota; SbA1	Restored	0.812134	TRUE
MHr3G3H3I_vRhyme_unbinned_26	CRr1A	6.31608	Crocach	Natural	Damaged	MHr3G3H3I	SEr2D2E2F__bin_99	SEr2D2E2F	Bacteria	Acidobacteriota	Terriglobia	Terriglobales	Koribacteraceae	Bog-257	2.78281	B; Acidobacteriota; Koribacteraceae	Natural	2.26968	FALSE
MHr3G3H3I_vRhyme_unbinned_26	CRr1A	6.31608	Crocach	Natural	Damaged	MHr3G3H3I	CRr3G3H3I__bin_129	CRr3G3H3I	Bacteria	Acidobacteriota	Terriglobia	Terriglobales	Koribacteraceae	Bog-257	7.24843	B; Acidobacteriota; Koribacteraceae	Natural	0.871372	FALSE
LASCr2D2E2F_vRhyme_unbinned_114	CRr1A	2.0783	Crocach	Natural	NA	LASCr2D2E2F	MHr1A1B1C__bin_101	MHr1A1B1C	Bacteria	Acidobacteriota	Terriglobia	Terriglobales	SbA1	Bog-209	5.69457	B; Acidobacteriota; SbA1	Natural	0.364963	TRUE
LASCr2D2E2F_vRhyme_unbinned_114	CRr1A	2.0783	Crocach	Natural	NA	LASCr2D2E2F	BAr1A1B1C__bin_104	BAr1A1B1C	Bacteria	Acidobacteriota	Terriglobia	Terriglobales	SbA1	Bog-209	15.7953	B; Acidobacteriota; SbA1	NA	0.131577	TRUE
LASCr2D2E2F_vRhyme_unbinned_114	CRr1A	2.0783	Crocach	Natural	NA	LASCr2D2E2F	BAr2D2E2F__bin_44	BAr2D2E2F	Bacteria	Acidobacteriota	Terriglobia	Terriglobales	SbA1	Bog-209	2.64012	B; Acidobacteriota; SbA1	Natural	0.7872	TRUE
BAr1A1B1C_vRhyme_unbinned_92	CRr1A	3.63784	Crocach	Natural	Restored	BAr1A1B1C	CRr2D2E2F__bin_117	CRr2D2E2F	Bacteria	Pseudomonadota	Alphaproteobacteria	Rhizobiales	Rhodomicrobiaceae	Rhodomicrobium	3.07497	B; Pseudomonadota; Rhodomicrobiaceae	Restored	1.18305	TRUE
MHr3G3H3I_vRhyme_bin_7	CRr1A	10.21	Crocach	Natural	Natural	MHr3G3H3I	CRr2D2E2F__bin_21	CRr2D2E2F	Bacteria	Pseudomonadota	Gammaproteobacteria	Steroidobacterales	Steroidobacteraceae	Bog-1198	60.0985	B; Pseudomonadota; Steroidobacteraceae	Natural	0.169888	TRUE
CRr1A1B1C_vRhyme_unbinned_21	CRr1A	4.91842	Crocach	Natural	Natural	CRr1A1B1C	CRr1A1B1C__bin_81	CRr1A1B1C	Bacteria	Myxococcota	Polyangia	Polyangiales	Polyangiaceae	Unknown	5.33626	B; Myxococcota; Polyangiaceae	Natural	0.921698	FALSE
CRr1A1B1C_vRhyme_unbinned_7	CRr1A	6.75883	Crocach	Natural	NA	CRr1A1B1C	SEr3G3H3I__bin_121	SEr3G3H3I	Bacteria	Desulfobacterota_B	Binatia	Binatales	Binataceae	Binatus	5.35884	B; Desulfobacterota_B; Binataceae	Damaged	1.26125	FALSE
MGr2D2E2F_vRhyme_unbinned_19	CRr1A	2.72615	Crocach	Natural	NA	MGr2D2E2F	CRr2D2E2F__bin_119	CRr2D2E2F	Bacteria	Pseudomonadota	Alphaproteobacteria	Rhizobiales	Beijerinckiaceae	Methylocystis	5.57763	B; Pseudomonadota; Beijerinckiaceae	NA	0.488766	FALSE
MGr2D2E2F_vRhyme_unbinned_19	CRr1A	2.72615	Crocach	Natural	NA	MGr2D2E2F	BAr2D2E2F__bin_111	BAr2D2E2F	Bacteria	Pseudomonadota	Alphaproteobacteria	Rhizobiales	Beijerinckiaceae	Methylocystis	23.7812	B; Pseudomonadota; Beijerinckiaceae	Natural	0.114635	FALSE
MHr3G3H3I_vRhyme_unbinned_3	CRr1A	7.58573	Crocach	Natural	Restored	MHr3G3H3I	MHr1A1B1C__bin_101	MHr1A1B1C	Bacteria	Acidobacteriota	Terriglobia	Terriglobales	SbA1	Bog-209	5.69457	B; Acidobacteriota; SbA1	Natural	1.3321	FALSE
MHr1A1B1C_vRhyme_unbinned_38	CRr1A	1.75381	Crocach	Natural	Natural	MHr1A1B1C	CRr1A1B1C__bin_77	CRr1A1B1C	Bacteria	Desulfobacterota	Desulfobaccia	Desulfobaccales	0-14-0-80-60-11	0-14-0-80-60-11	2.10064	B; Desulfobacterota; 0-14-0-80-60-11	Natural	0.834895	TRUE
CRr2D2E2F_vRhyme_unbinned_24	CRr1A	6.17794	Crocach	Natural	Natural	CRr2D2E2F	CRr1A1B1C__bin_120	CRr1A1B1C	Bacteria	Actinomycetota	Actinomycetia	Streptosporangiales	Streptosporangiaceae	Palsa-504	7.40917	B; Actinomycetota; Streptosporangiaceae	Natural	0.833824	FALSE
CRr2D2E2F_vRhyme_unbinned_24	CRr1A	6.17794	Crocach	Natural	Natural	CRr2D2E2F	MGr2D2E2F__bin_108	MGr2D2E2F	Bacteria	Actinomycetota	Actinomycetia	Streptosporangiales	Streptosporangiaceae	Palsa-504	3.85218	B; Actinomycetota; Streptosporangiaceae	NA	1.60375	FALSE
CRr3G3H3I_vRhyme_unbinned_83	CRr1A	1.71919	Crocach	Natural	Restored	CRr3G3H3I	SEr2D2E2F__bin_92	SEr2D2E2F	Bacteria	Pseudomonadota	Alphaproteobacteria	Rhizobiales	Beijerinckiaceae	Roseiarcus	18.0087	B; Pseudomonadota; Beijerinckiaceae	NA	0.095464	TRUE
BAr1A1B1C_vRhyme_unbinned_68	CRr1A	1.54636	Crocach	Natural	NA	BAr1A1B1C	CRr3G3H3I__bin_93	CRr3G3H3I	Bacteria	Pseudomonadota	Gammaproteobacteria	Steroidobacterales	Steroidobacteraceae	Bog-1198	2.53957	B; Pseudomonadota; Steroidobacteraceae	Damaged	0.608906	FALSE
CRr2D2E2F_vRhyme_bin_7	CRr1A	3.37367	Crocach	Natural	NA	CRr2D2E2F	CRr1A1B1C__bin_29	CRr1A1B1C	Bacteria	Acidobacteriota	Terriglobia	Terriglobales	Acidobacteriaceae	Terracidiphilus	6.10852	B; Acidobacteriota; Acidobacteriaceae	Natural	0.552289	FALSE
CRr2D2E2F_vRhyme_bin_7	CRr1A	3.37367	Crocach	Natural	NA	CRr2D2E2F	CRr2D2E2F__bin_78	CRr2D2E2F	Bacteria	Acidobacteriota	Terriglobia	Terriglobales	Acidobacteriaceae	Terracidiphilus	1.3852	B; Acidobacteriota; Acidobacteriaceae	Restored	2.43551	FALSE
CRr2D2E2F_vRhyme_bin_7	CRr1A	3.37367	Crocach	Natural	NA	CRr2D2E2F	SEr3G3H3I__bin_275	SEr3G3H3I	Bacteria	Acidobacteriota	Terriglobia	Terriglobales	Acidobacteriaceae	Terracidiphilus	1.83485	B; Acidobacteriota; Acidobacteriaceae	Natural	1.83866	FALSE
CRr2D2E2F_vRhyme_bin_7	CRr1A	3.37367	Crocach	Natural	NA	CRr2D2E2F	SEr3G3H3I__bin_10	SEr3G3H3I	Bacteria	Acidobacteriota	Terriglobia	Terriglobales	Acidobacteriaceae	Terracidiphilus	1.99814	B; Acidobacteriota; Acidobacteriaceae	Restored	1.6884	FALSE
CRr1A1B1C_vRhyme_unbinned_10	CRr1A	9.22665	Crocach	Natural	NA	CRr1A1B1C	CRr2D2E2F__bin_44	CRr2D2E2F	Bacteria	Pseudomonadota	Alphaproteobacteria	Rhizobiales	Beijerinckiaceae	Rhodoblastus	12.0242	B; Pseudomonadota; Beijerinckiaceae	NA	0.767341	TRUE
MHr1A1B1C_vRhyme_unbinned_16	CRr1A	8.48018	Crocach	Natural	Natural	MHr1A1B1C	CRr1A1B1C__bin_138	CRr1A1B1C	Bacteria	Pseudomonadota	Alphaproteobacteria	Rhizobiales	Xanthobacteraceae	BOG-931	8.84884	B; Pseudomonadota; Xanthobacteraceae	Natural	0.958337	FALSE
CRr1A1B1C_vRhyme_bin_9	CRr1A	1.22702	Crocach	Natural	NA	CRr1A1B1C	SEr2D2E2F__bin_135	SEr2D2E2F	Bacteria	Desulfobacterota	Syntrophobacteria	Syntrophobacterales	Syntrophobacteraceae	SbD1	3.95816	B; Desulfobacterota; Syntrophobacteraceae	Damaged	0.309998	TRUE
BOr3G3H3I_vRhyme_unbinned_36	CRr1A	5.30149	Crocach	Natural	NA	BOr3G3H3I	MGr2D2E2F__bin_108	MGr2D2E2F	Bacteria	Actinomycetota	Actinomycetia	Streptosporangiales	Streptosporangiaceae	Palsa-504	3.85218	B; Actinomycetota; Streptosporangiaceae	NA	1.37623	TRUE
[truncated: 6,716 more rows]
